# Supplementary material for: Mechanism of salidroside promoting testosterone secretion induced by H2O2 in TM3 Leydig cells based on metabolomics and network pharmacology
Source: Front Chem. 2025 Feb 27;13:1544876. doi: 10.3389/fchem.2025.1544876 (PMC11904911; doi:10.3389/fchem.2025.1544876)
Supplement: Supplementary file 1 [file DataSheet1.ZIP]

Archive with 117 entries (104 files):
- Supplementary document/Molecular docking/
- Supplementary document/Molecular docking/Figure/
- Supplementary document/Molecular docking/Figure/AMACR-1.png
- Supplementary document/Molecular docking/Figure/AMACR-2.png
- Supplementary document/Molecular docking/Figure/AMACR-3.png
- Supplementary document/Molecular docking/Figure/CYP3A4-1.png
- Supplementary document/Molecular docking/Figure/CYP3A4-2.png
- Supplementary document/Molecular docking/Figure/CYP3A4-3.png
- Supplementary document/Molecular docking/Figure/ECHS1-1.png
- Supplementary document/Molecular docking/Figure/ECHS1-2.png
- Supplementary document/Molecular docking/Figure/ECHS1-3.png
- Supplementary document/Molecular docking/Figure/HSD17B10-1.png
- Supplementary document/Molecular docking/Figure/HSD17B10-2.png
- Supplementary document/Molecular docking/Figure/HSD17B10-3.png
- Supplementary document/Molecular docking/Figure/MPO-1.png
- Supplementary document/Molecular docking/Figure/MPO-2.png
- Supplementary document/Molecular docking/Figure/MPO-3.png
- Supplementary document/Molecular docking/Figure/TYR-1.png
- Supplementary document/Molecular docking/Figure/TYR-2.png
- Supplementary document/Molecular docking/Figure/TYR-3.png
- Supplementary document/Molecular docking/Molecular docking/
- Supplementary document/Molecular docking/Molecular docking/dock.bat
- Supplementary document/Molecular docking/Molecular docking/ligand/
- Supplementary document/Molecular docking/Molecular docking/ligand/Salidroside.pdbqt
- Supplementary document/Molecular docking/Molecular docking/receptor/
- Supplementary document/Molecular docking/Molecular docking/receptor/AMACR.pdbqt
- Supplementary document/Molecular docking/Molecular docking/receptor/AMACR.txt
- Supplementary document/Molecular docking/Molecular docking/receptor/CYP3A4.pdbqt
- Supplementary document/Molecular docking/Molecular docking/receptor/CYP3A4.txt
- Supplementary document/Molecular docking/Molecular docking/receptor/ECHS1.pdbqt
- Supplementary document/Molecular docking/Molecular docking/receptor/ECHS1.txt
- Supplementary document/Molecular docking/Molecular docking/receptor/HSD17B10.pdbqt
- Supplementary document/Molecular docking/Molecular docking/receptor/HSD17B10.txt
- Supplementary document/Molecular docking/Molecular docking/receptor/MPO.pdbqt
- Supplementary document/Molecular docking/Molecular docking/receptor/MPO.txt
- Supplementary document/Molecular docking/Molecular docking/receptor/TYR.pdbqt
- Supplementary document/Molecular docking/Molecular docking/receptor/TYR.txt
- Supplementary document/Molecular docking/Molecular docking/results/
- Supplementary document/Molecular docking/Molecular docking/results/AMACR_2_Salidroside.pdbqt
- Supplementary document/Molecular docking/Molecular docking/results/AMACR_2_Salidroside.txt
- Supplementary document/Molecular docking/Molecular docking/results/CYP3A4_2_Salidroside.pdbqt
- Supplementary document/Molecular docking/Molecular docking/results/CYP3A4_2_Salidroside.txt
- Supplementary document/Molecular docking/Molecular docking/results/ECHS1_2_Salidroside.pdbqt
- Supplementary document/Molecular docking/Molecular docking/results/ECHS1_2_Salidroside.txt
- Supplementary document/Molecular docking/Molecular docking/results/HSD17B10_2_Salidroside.pdbqt
- Supplementary document/Molecular docking/Molecular docking/results/HSD17B10_2_Salidroside.txt
- Supplementary document/Molecular docking/Molecular docking/results/MPO_2_Salidroside.pdbqt
- Supplementary document/Molecular docking/Molecular docking/results/MPO_2_Salidroside.txt
- Supplementary document/Molecular docking/Molecular docking/results/TYR_2_Salidroside.pdbqt
- Supplementary document/Molecular docking/Molecular docking/results/TYR_2_Salidroside.txt
- Supplementary document/Molecular docking/Molecular docking/vina.exe
- Supplementary document/Molecular dynamics simulation/
- Supplementary document/Molecular dynamics simulation/AMACR/
- Supplementary document/Molecular dynamics simulation/AMACR/1111.pdb
- Supplementary document/Molecular dynamics simulation/AMACR/AMACR.mol2
- Supplementary document/Molecular dynamics simulation/AMACR/gyrate.xvg
- Supplementary document/Molecular dynamics simulation/AMACR/H.svg
- Supplementary document/Molecular dynamics simulation/AMACR/hbond_num.xvg
- Supplementary document/Molecular dynamics simulation/AMACR/rg.svg
- Supplementary document/Molecular dynamics simulation/AMACR/RMSD.svg
- Supplementary document/Molecular dynamics simulation/AMACR/rmsd.xvg
- Supplementary document/Molecular dynamics simulation/AMACR/RMSF.svg
- Supplementary document/Molecular dynamics simulation/AMACR/rmsf.xvg
- Supplementary document/Molecular dynamics simulation/CYP3A4/
- Supplementary document/Molecular dynamics simulation/CYP3A4/gyrate.xvg
- Supplementary document/Molecular dynamics simulation/CYP3A4/H.svg
- Supplementary document/Molecular dynamics simulation/CYP3A4/hbond_num.xvg
- Supplementary document/Molecular dynamics simulation/CYP3A4/RG.svg
- Supplementary document/Molecular dynamics simulation/CYP3A4/RMSD.svg
- Supplementary document/Molecular dynamics simulation/CYP3A4/rmsd.xvg
- Supplementary document/Molecular dynamics simulation/CYP3A4/RMSF.svg
- Supplementary document/Molecular dynamics simulation/CYP3A4/rmsf.xvg
- Supplementary document/Molecular dynamics simulation/ECHSI/
- Supplementary document/Molecular dynamics simulation/ECHSI/1111.pdb
- Supplementary document/Molecular dynamics simulation/ECHSI/ECHS1.mol2
- Supplementary document/Molecular dynamics simulation/ECHSI/gyrate.xvg
- Supplementary document/Molecular dynamics simulation/ECHSI/H.svg
- Supplementary document/Molecular dynamics simulation/ECHSI/hbond_num.xvg
- Supplementary document/Molecular dynamics simulation/ECHSI/RG.svg
- Supplementary document/Molecular dynamics simulation/ECHSI/RMSD.svg
- Supplementary document/Molecular dynamics simulation/ECHSI/rmsd.xvg
- Supplementary document/Molecular dynamics simulation/ECHSI/RMSF.svg
- Supplementary document/Molecular dynamics simulation/ECHSI/rmsf.xvg
- Supplementary document/Molecular dynamics simulation/HSD17B10/
- Supplementary document/Molecular dynamics simulation/HSD17B10/1111.pdb
- Supplementary document/Molecular dynamics simulation/HSD17B10/gyrate.xvg
- Supplementary document/Molecular dynamics simulation/HSD17B10/H.svg
- Supplementary document/Molecular dynamics simulation/HSD17B10/hbond_num.xvg
- Supplementary document/Molecular dynamics simulation/HSD17B10/HSD.mol2
- Supplementary document/Molecular dynamics simulation/HSD17B10/RG.svg
- Supplementary document/Molecular dynamics simulation/HSD17B10/RMSD.svg
- Supplementary document/Molecular dynamics simulation/HSD17B10/rmsd.xvg
- Supplementary document/Molecular dynamics simulation/HSD17B10/RMSF.svg
- Supplementary document/Molecular dynamics simulation/HSD17B10/rmsf.xvg
- Supplementary document/Molecular dynamics simulation/MPO/
- Supplementary document/Molecular dynamics simulation/MPO/111.pdb
- Supplementary document/Molecular dynamics simulation/MPO/gyrate.xvg
- Supplementary document/Molecular dynamics simulation/MPO/H.svg
- Supplementary document/Molecular dynamics simulation/MPO/hbond_num.xvg
- Supplementary document/Molecular dynamics simulation/MPO/MPO.mol2
- Supplementary document/Molecular dynamics simulation/MPO/RG.svg
- Supplementary document/Molecular dynamics simulation/MPO/RMSD.svg
- Supplementary document/Molecular dynamics simulation/MPO/rmsd.xvg
- Supplementary document/Molecular dynamics simulation/MPO/RMSF.svg
- Supplementary document/Molecular dynamics simulation/MPO/rmsf.xvg
- Supplementary document/Molecular dynamics simulation/TYR/
- Supplementary document/Molecular dynamics simulation/TYR/1111.pdb
- Supplementary document/Molecular dynamics simulation/TYR/gyrate.xvg
- Supplementary document/Molecular dynamics simulation/TYR/H.svg
- Supplementary document/Molecular dynamics simulation/TYR/hbond_num.xvg
- Supplementary document/Molecular dynamics simulation/TYR/RG.svg
- Supplementary document/Molecular dynamics simulation/TYR/RMSD.svg
- Supplementary document/Molecular dynamics simulation/TYR/rmsd.xvg
- Supplementary document/Molecular dynamics simulation/TYR/RMSF.svg
- Supplementary document/Molecular dynamics simulation/TYR/rmsf.xvg
- Supplementary document/Molecular dynamics simulation/TYR/TYR.mol2
- Supplementary document/Supplementary Tables.xlsx
