# Supplementary material for: Mechanism of salidroside promoting testosterone secretion induced by H2O2 in TM3 Leydig cells based on metabolomics and network pharmacology
Source: Front Chem. 2025 Feb 27;13:1544876. doi: 10.3389/fchem.2025.1544876 (PMC11904911; doi:10.3389/fchem.2025.1544876)
Supplement: Supplementary file 1 [file DataSheet1.ZIP › Supplementary document/Molecular docking/Molecular docking/dock.bat]

@echo
for %%r in (receptor\*.pdbqt) do (
	for %%l in (ligand\*.pdbqt) do (
		if not exist results mkdir results
		vina --config receptor\%%~nr.txt --receptor %%r --ligand %%l --out results\%%~nr_2_%%~nl.pdbqt --log results\%%~nr_2_%%~nl.txt
		timeout 3))
exit
