# Supplementary material for: Mechanism of salidroside promoting testosterone secretion induced by H2O2 in TM3 Leydig cells based on metabolomics and network pharmacology
Source: Front Chem. 2025 Feb 27;13:1544876. doi: 10.3389/fchem.2025.1544876 (PMC11904911; doi:10.3389/fchem.2025.1544876)
Supplement: Supplementary file 1 [file DataSheet1.ZIP › Supplementary document/Molecular docking/Molecular docking/ligand/Salidroside.pdbqt]

REMARK  Name = Unnamed
REMARK  10 active torsions:
REMARK  status: ('A' for Active; 'I' for Inactive)
REMARK    1  A    between atoms: O_2  and  C_12
REMARK    2  A    between atoms: O_2  and  C_14
REMARK    3  A    between atoms: O_3  and  C_8
REMARK    4  A    between atoms: O_4  and  C_9
REMARK    5  A    between atoms: O_5  and  C_10
REMARK    6  A    between atoms: O_6  and  C_13
REMARK    7  A    between atoms: O_7  and  C_21
REMARK    8  A    between atoms: C_11  and  C_13
REMARK    9  A    between atoms: C_14  and  C_15
REMARK   10  A    between atoms: C_15  and  C_16
REMARK                            x       y       z     vdW  Elec       q    Type
REMARK                         _______ _______ _______ _____ _____    ______ ____
ROOT
ATOM      1  O   UNL     1       0.822  -2.210  -0.151  0.00  0.00    -0.341 OA
ATOM      2  C   UNL     1      -0.489  -2.012   0.379  0.00  0.00    +0.282 C 
ATOM      3  C   UNL     1      -1.197  -3.346   0.579  0.00  0.00    +0.201 C 
ATOM      4  C   UNL     1      -0.367  -4.270   1.464  0.00  0.00    +0.179 C 
ATOM      5  C   UNL     1       1.065  -4.362   0.949  0.00  0.00    +0.177 C 
ATOM     23  C   UNL     1       1.649  -2.973   0.728  0.00  0.00    +0.178 C 
ENDROOT
BRANCH   5   6
ATOM      6  O   UNL     1       1.848  -5.046   1.889  0.00  0.00    -0.386 OA
ATOM      7  H   UNL     1       1.461  -5.897   2.001  0.00  0.00    +0.210 HD
ENDBRANCH   5   6
BRANCH   4   8
ATOM      8  O   UNL     1      -0.942  -5.549   1.459  0.00  0.00    -0.386 OA
ATOM      9  H   UNL     1      -1.822  -5.456   1.782  0.00  0.00    +0.210 HD
ENDBRANCH   4   8
BRANCH   3  10
ATOM     10  O   UNL     1      -2.439  -3.119   1.189  0.00  0.00    -0.384 OA
ATOM     11  H   UNL     1      -2.924  -2.547   0.619  0.00  0.00    +0.210 HD
ENDBRANCH   3  10
BRANCH   2  12
ATOM     12  O   UNL     1      -1.232  -1.227  -0.514  0.00  0.00    -0.348 OA
BRANCH  12  13
ATOM     13  C   UNL     1      -0.539  -0.017  -0.662  0.00  0.00    +0.168 C 
BRANCH  13  14
ATOM     14  C   UNL     1      -1.297   0.888  -1.625  0.00  0.00    +0.063 C 
BRANCH  14  15
ATOM     15  C   UNL     1      -1.676   2.155  -0.925  0.00  0.00    -0.045 A 
ATOM     16  C   UNL     1      -0.813   2.718   0.015  0.00  0.00    +0.007 A 
ATOM     17  C   UNL     1      -1.167   3.899   0.668  0.00  0.00    +0.045 A 
ATOM     18  C   UNL     1      -2.384   4.517   0.381  0.00  0.00    +0.117 A 
ATOM     19  C   UNL     1      -3.247   3.953  -0.559  0.00  0.00    +0.045 A 
ATOM     22  C   UNL     1      -2.894   2.773  -1.212  0.00  0.00    +0.007 A 
BRANCH  18  20
ATOM     20  O   UNL     1      -2.728   5.664   1.015  0.00  0.00    -0.507 OA
ATOM     21  H   UNL     1      -2.008   5.897   1.625  0.00  0.00    +0.292 HD
ENDBRANCH  18  20
ENDBRANCH  14  15
ENDBRANCH  13  14
ENDBRANCH  12  13
ENDBRANCH   2  12
BRANCH  23  24
ATOM     24  C   UNL     1       3.037  -3.106   0.117  0.00  0.00    +0.190 C 
BRANCH  24  25
ATOM     25  O   UNL     1       3.346  -4.463  -0.053  0.00  0.00    -0.392 OA
ATOM     26  H   UNL     1       4.207  -4.503  -0.431  0.00  0.00    +0.210 HD
ENDBRANCH  24  25
ENDBRANCH  23  24
TORSDOF 10
