# Supplementary material for: Mechanism of salidroside promoting testosterone secretion induced by H2O2 in TM3 Leydig cells based on metabolomics and network pharmacology
Source: Front Chem. 2025 Feb 27;13:1544876. doi: 10.3389/fchem.2025.1544876 (PMC11904911; doi:10.3389/fchem.2025.1544876)
Supplement: Supplementary file 1 [file DataSheet1.ZIP › Supplementary document/Molecular docking/Molecular docking/receptor/AMACR.pdbqt]

ATOM      1  N   MET A   1       9.667 -20.727   4.339  1.00 48.69     0.312 N 
ATOM      2  CA  MET A   1      11.098 -20.369   4.580  1.00 58.15     0.350 C 
ATOM      3  C   MET A   1      11.141 -19.154   5.493  1.00 56.90     0.254 C 
ATOM      4  O   MET A   1      10.309 -18.279   5.329  1.00 52.94    -0.271 OA
ATOM      5  CB  MET A   1      11.791 -19.914   3.293  1.00 48.56     0.058 C 
ATOM      6  CG  MET A   1      12.055 -20.997   2.240  1.00 53.11     0.076 C 
ATOM      7  SD  MET A   1      12.097 -20.309   0.567  1.00 53.56    -0.173 SA
ATOM      8  CE  MET A   1      12.418 -21.734  -0.486  1.00 44.74     0.089 C 
ATOM      9  H   MET A   1       9.615 -21.456   3.810  1.00 51.44     0.359 HD
ATOM     10  N   ALA A   2      12.155 -19.053   6.363  1.00 51.67    -0.346 N 
ATOM     11  CA  ALA A   2      12.196 -17.987   7.361  1.00 59.78     0.172 C 
ATOM     12  C   ALA A   2      12.879 -16.707   6.855  1.00 60.53     0.240 C 
ATOM     13  O   ALA A   2      13.633 -16.699   5.890  1.00 50.58    -0.271 OA
ATOM     14  CB  ALA A   2      12.855 -18.449   8.654  1.00 55.20     0.042 C 
ATOM     15  H   ALA A   2      12.837 -19.661   6.335  1.00 54.65     0.163 HD
ATOM     16  N   GLY A   3      12.606 -15.618   7.565  1.00 57.54    -0.351 N 
ATOM     17  CA  GLY A   3      13.158 -14.319   7.251  1.00 59.76     0.225 C 
ATOM     18  C   GLY A   3      12.177 -13.410   6.534  1.00 45.13     0.238 C 
ATOM     19  O   GLY A   3      11.150 -13.895   6.085  1.00 56.01    -0.272 OA
ATOM     20  H   GLY A   3      12.044 -15.689   8.283  1.00 58.73     0.163 HD
ATOM     21  N   PRO A   4      12.521 -12.101   6.398  1.00 44.44    -0.337 N 
ATOM     22  CA  PRO A   4      11.572 -11.050   5.993  1.00 42.12     0.179 C 
ATOM     23  C   PRO A   4      11.080 -11.044   4.541  1.00 46.24     0.241 C 
ATOM     24  O   PRO A   4      10.038 -10.487   4.215  1.00 48.46    -0.271 OA
ATOM     25  CB  PRO A   4      12.441  -9.801   6.306  1.00 50.67     0.037 C 
ATOM     26  CG  PRO A   4      13.871 -10.233   5.970  1.00 45.36     0.022 C 
ATOM     27  CD  PRO A   4      13.878 -11.565   6.659  1.00 46.76     0.127 C 
ATOM     28  N   LEU A   5      11.859 -11.647   3.648  1.00 49.39    -0.346 N 
ATOM     29  CA  LEU A   5      11.494 -11.664   2.245  1.00 48.50     0.177 C 
ATOM     30  C   LEU A   5      10.756 -12.946   1.919  1.00 51.99     0.241 C 
ATOM     31  O   LEU A   5      10.595 -13.230   0.726  1.00 43.01    -0.271 OA
ATOM     32  CB  LEU A   5      12.761 -11.614   1.406  1.00 55.92     0.038 C 
ATOM     33  CG  LEU A   5      13.669 -10.412   1.629  1.00 54.77    -0.020 C 
ATOM     34  CD1 LEU A   5      14.802 -10.467   0.656  1.00 42.34     0.009 C 
ATOM     35  CD2 LEU A   5      12.824  -9.165   1.430  1.00 54.53     0.009 C 
ATOM     36  H   LEU A   5      12.632 -12.056   3.912  1.00 48.40     0.163 HD
ATOM     37  N   SER A   6      10.425 -13.742   2.964  1.00 47.67    -0.344 N 
ATOM     38  CA  SER A   6       9.602 -14.916   2.765  1.00 46.98     0.200 C 
ATOM     39  C   SER A   6       8.402 -14.489   1.919  1.00 46.96     0.242 C 
ATOM     40  O   SER A   6       7.758 -13.524   2.275  1.00 63.38    -0.271 OA
ATOM     41  CB  SER A   6       9.190 -15.448   4.054  1.00 42.18     0.199 C 
ATOM     42  OG  SER A   6       8.110 -16.300   3.771  1.00 46.47    -0.398 OA
ATOM     43  H   SER A   6      10.733 -13.555   3.803  1.00 48.41     0.163 HD
ATOM     44  HG  SER A   6       7.788 -16.612   4.497  0.00 45.94     0.209 HD
ATOM     45  N   GLY A   7       8.126 -15.126   0.787  1.00 46.14    -0.350 N 
ATOM     46  CA  GLY A   7       7.025 -14.675  -0.060  1.00 48.37     0.225 C 
ATOM     47  C   GLY A   7       7.570 -14.300  -1.428  1.00 54.90     0.236 C 
ATOM     48  O   GLY A   7       7.002 -14.562  -2.472  1.00 45.87    -0.272 OA
ATOM     49  H   GLY A   7       8.620 -15.852   0.533  1.00 46.82     0.163 HD
ATOM     50  N   LEU A   8       8.762 -13.731  -1.433  1.00 67.90    -0.346 N 
ATOM     51  CA  LEU A   8       9.285 -13.146  -2.654  1.00 56.57     0.177 C 
ATOM     52  C   LEU A   8       9.831 -14.216  -3.581  1.00 47.71     0.241 C 
ATOM     53  O   LEU A   8      10.309 -15.270  -3.176  1.00 61.11    -0.271 OA
ATOM     54  CB  LEU A   8      10.349 -12.157  -2.205  1.00 57.60     0.038 C 
ATOM     55  CG  LEU A   8      11.033 -11.358  -3.307  1.00 52.55    -0.020 C 
ATOM     56  CD1 LEU A   8      10.141 -10.290  -3.882  1.00 59.12     0.009 C 
ATOM     57  CD2 LEU A   8      12.230 -10.805  -2.617  1.00 48.82     0.009 C 
ATOM     58  H   LEU A   8       9.263 -13.699  -0.670  1.00 61.52     0.163 HD
ATOM     59  N   ARG A   9       9.706 -13.953  -4.860  1.00 43.34    -0.346 N 
ATOM     60  CA  ARG A   9       9.964 -15.005  -5.812  1.00 54.72     0.176 C 
ATOM     61  C   ARG A   9      10.925 -14.476  -6.846  1.00 46.95     0.241 C 
ATOM     62  O   ARG A   9      10.554 -13.546  -7.534  1.00 45.97    -0.271 OA
ATOM     63  CB  ARG A   9       8.699 -15.516  -6.518  1.00 69.14     0.036 C 
ATOM     64  CG  ARG A   9       7.838 -16.381  -5.606  1.00 70.50     0.023 C 
ATOM     65  CD  ARG A   9       6.672 -16.955  -6.393  1.00 73.12     0.138 C 
ATOM     66  NE  ARG A   9       5.836 -17.897  -5.630  1.00 72.66    -0.227 N 
ATOM     67  CZ  ARG A   9       4.712 -18.356  -6.153  1.00 69.49     0.665 C 
ATOM     68  NH1 ARG A   9       4.335 -18.009  -7.386  1.00 59.42    -0.235 N 
ATOM     69  NH2 ARG A   9       3.991 -19.207  -5.477  1.00 69.05    -0.235 N 
ATOM     70  H   ARG A   9       9.463 -13.122  -5.152  1.00 46.86     0.163 HD
ATOM     71  HE  ARG A   9       6.086 -18.148  -4.834  1.00 71.95     0.177 HD
ATOM     72 1HH1 ARG A   9       4.885 -17.582  -7.929  1.00 62.62     0.174 HD
ATOM     73 2HH1 ARG A   9       3.521 -18.214  -7.665  1.00 62.51     0.174 HD
ATOM     74 1HH2 ARG A   9       4.268 -19.493  -4.687  1.00 69.20     0.174 HD
ATOM     75 2HH2 ARG A   9       3.224 -19.497  -5.808  1.00 69.05     0.174 HD
ATOM     76  N   VAL A  10      12.074 -15.161  -6.978  1.00 47.90    -0.346 N 
ATOM     77  CA  VAL A  10      13.236 -14.680  -7.712  1.00 48.03     0.180 C 
ATOM     78  C   VAL A  10      13.644 -15.722  -8.741  1.00 34.25     0.241 C 
ATOM     79  O   VAL A  10      13.925 -16.858  -8.415  1.00 41.19    -0.271 OA
ATOM     80  CB  VAL A  10      14.480 -14.398  -6.831  1.00 44.86     0.009 C 
ATOM     81  CG1 VAL A  10      15.552 -13.717  -7.661  1.00 45.04     0.012 C 
ATOM     82  CG2 VAL A  10      14.163 -13.635  -5.542  1.00 40.75     0.012 C 
ATOM     83  H   VAL A  10      12.131 -15.985  -6.586  1.00 47.70     0.163 HD
ATOM     84  N   VAL A  11      13.841 -15.275  -9.947  1.00 31.90    -0.346 N 
ATOM     85  CA  VAL A  11      14.519 -16.091 -10.922  1.00 41.23     0.180 C 
ATOM     86  C   VAL A  11      15.897 -15.519 -11.226  1.00 46.61     0.241 C 
ATOM     87  O   VAL A  11      15.982 -14.386 -11.697  1.00 42.57    -0.271 OA
ATOM     88  CB  VAL A  11      13.680 -16.076 -12.202  1.00 46.90     0.009 C 
ATOM     89  CG1 VAL A  11      14.420 -16.691 -13.404  1.00 42.02     0.012 C 
ATOM     90  CG2 VAL A  11      12.371 -16.754 -11.868  1.00 50.91     0.012 C 
ATOM     91  H   VAL A  11      13.549 -14.442 -10.186  1.00 34.67     0.163 HD
ATOM     92  N   GLU A  12      16.929 -16.365 -11.074  1.00 46.11    -0.346 N 
ATOM     93  CA  GLU A  12      18.310 -15.975 -11.281  1.00 41.33     0.177 C 
ATOM     94  C   GLU A  12      18.840 -16.599 -12.572  1.00 48.17     0.241 C 
ATOM     95  O   GLU A  12      18.752 -17.815 -12.745  1.00 56.15    -0.271 OA
ATOM     96  CB  GLU A  12      19.052 -16.550 -10.073  1.00 40.71     0.045 C 
ATOM     97  CG  GLU A  12      20.563 -16.419 -10.278  1.00 43.09     0.116 C 
ATOM     98  CD  GLU A  12      21.488 -16.975  -9.223  1.00 42.83     0.172 C 
ATOM     99  OE1 GLU A  12      20.910 -17.571  -8.236  1.00 31.86    -0.648 OA
ATOM    100  OE2 GLU A  12      22.757 -16.775  -9.466  1.00 40.73    -0.648 OA
ATOM    101  H   GLU A  12      16.754 -17.230 -10.836  1.00 44.96     0.163 HD
ATOM    102  N   LEU A  13      19.434 -15.811 -13.467  1.00 41.33    -0.346 N 
ATOM    103  CA  LEU A  13      20.012 -16.411 -14.658  1.00 42.68     0.177 C 
ATOM    104  C   LEU A  13      21.512 -16.626 -14.459  1.00 41.79     0.241 C 
ATOM    105  O   LEU A  13      22.297 -15.731 -14.755  1.00 53.55    -0.271 OA
ATOM    106  CB  LEU A  13      19.779 -15.645 -15.968  1.00 38.36     0.038 C 
ATOM    107  CG  LEU A  13      18.340 -15.323 -16.403  1.00 42.23    -0.020 C 
ATOM    108  CD1 LEU A  13      18.286 -14.727 -17.844  1.00 41.75     0.009 C 
ATOM    109  CD2 LEU A  13      17.431 -16.546 -16.334  1.00 49.22     0.009 C 
ATOM    110  H   LEU A  13      19.482 -14.907 -13.343  1.00 43.18     0.163 HD
ATOM    111  N   ALA A  14      21.885 -17.880 -14.175  1.00 54.85    -0.346 N 
ATOM    112  CA  ALA A  14      23.232 -18.313 -13.806  1.00 54.92     0.172 C 
ATOM    113  C   ALA A  14      24.291 -17.513 -14.550  1.00 55.86     0.240 C 
ATOM    114  O   ALA A  14      24.275 -17.376 -15.786  1.00 59.01    -0.271 OA
ATOM    115  CB  ALA A  14      23.413 -19.825 -14.001  1.00 45.75     0.042 C 
ATOM    116  H   ALA A  14      21.239 -18.525 -14.214  1.00 51.20     0.163 HD
ATOM    117  N   GLY A  15      25.184 -16.957 -13.723  1.00 66.41    -0.351 N 
ATOM    118  CA  GLY A  15      26.436 -16.354 -14.165  1.00 70.93     0.225 C 
ATOM    119  C   GLY A  15      27.357 -16.210 -12.952  1.00 80.49     0.236 C 
ATOM    120  O   GLY A  15      27.156 -16.878 -11.901  1.00 51.39    -0.272 OA
ATOM    121  H   GLY A  15      24.999 -16.949 -12.828  1.00 64.58     0.163 HD
ATOM    122  N   ILE A  16      28.302 -15.268 -13.077  1.00 78.77    -0.346 N 
ATOM    123  CA  ILE A  16      29.433 -15.257 -12.170  1.00 75.68     0.180 C 
ATOM    124  C   ILE A  16      29.396 -14.069 -11.192  1.00 65.41     0.241 C 
ATOM    125  O   ILE A  16      29.044 -12.941 -11.592  1.00 52.32    -0.271 OA
ATOM    126  CB  ILE A  16      30.673 -15.282 -13.072  1.00 93.48     0.013 C 
ATOM    127  CG1 ILE A  16      30.531 -16.387 -14.160  1.00 95.08     0.002 C 
ATOM    128  CG2 ILE A  16      31.935 -15.411 -12.208  1.00 90.64     0.012 C 
ATOM    129  CD1 ILE A  16      31.441 -16.261 -15.376  1.00 97.21     0.005 C 
ATOM    130  H   ILE A  16      28.240 -14.629 -13.728  1.00 78.49     0.163 HD
ATOM    131  N   GLY A  17      29.770 -14.345  -9.914  1.00 69.18    -0.351 N 
ATOM    132  CA  GLY A  17      30.274 -13.361  -8.933  1.00 60.26     0.225 C 
ATOM    133  C   GLY A  17      29.183 -12.439  -8.352  1.00 72.73     0.238 C 
ATOM    134  O   GLY A  17      28.476 -12.781  -7.393  1.00 65.80    -0.272 OA
ATOM    135  H   GLY A  17      29.699 -15.213  -9.636  1.00 66.32     0.163 HD
ATOM    136  N   PRO A  18      28.963 -11.206  -8.872  1.00 58.77    -0.337 N 
ATOM    137  CA  PRO A  18      27.989 -10.324  -8.261  1.00 52.89     0.179 C 
ATOM    138  C   PRO A  18      26.578 -10.936  -8.304  1.00 52.74     0.241 C 
ATOM    139  O   PRO A  18      25.961 -11.099  -7.257  1.00 54.06    -0.271 OA
ATOM    140  CB  PRO A  18      28.193  -9.005  -9.020  1.00 37.42     0.037 C 
ATOM    141  CG  PRO A  18      28.668  -9.439 -10.344  1.00 45.96     0.022 C 
ATOM    142  CD  PRO A  18      29.584 -10.586 -10.040  1.00 58.70     0.127 C 
ATOM    143  N   GLY A  19      26.098 -11.362  -9.467  1.00 39.65    -0.351 N 
ATOM    144  CA  GLY A  19      24.687 -11.731  -9.565  1.00 41.27     0.225 C 
ATOM    145  C   GLY A  19      24.283 -12.819  -8.577  1.00 40.47     0.238 C 
ATOM    146  O   GLY A  19      23.302 -12.695  -7.840  1.00 50.43    -0.272 OA
ATOM    147  H   GLY A  19      26.637 -11.430 -10.202  1.00 42.94     0.163 HD
ATOM    148  N   PRO A  20      25.001 -13.947  -8.507  1.00 36.22    -0.337 N 
ATOM    149  CA  PRO A  20      24.767 -14.947  -7.444  1.00 33.98     0.179 C 
ATOM    150  C   PRO A  20      24.865 -14.467  -6.016  1.00 33.69     0.241 C 
ATOM    151  O   PRO A  20      24.262 -15.045  -5.085  1.00 40.60    -0.271 OA
ATOM    152  CB  PRO A  20      25.710 -16.086  -7.671  1.00 35.47     0.037 C 
ATOM    153  CG  PRO A  20      26.534 -15.651  -8.882  1.00 45.21     0.022 C 
ATOM    154  CD  PRO A  20      25.886 -14.422  -9.556  1.00 39.65     0.127 C 
ATOM    155  N   HIS A  21      25.684 -13.454  -5.808  1.00 38.09    -0.346 N 
ATOM    156  CA  HIS A  21      25.896 -13.014  -4.431  1.00 39.57     0.182 C 
ATOM    157  C   HIS A  21      24.619 -12.299  -3.972  1.00 36.97     0.241 C 
ATOM    158  O   HIS A  21      24.178 -12.428  -2.827  1.00 38.49    -0.271 OA
ATOM    159  CB  HIS A  21      27.152 -12.144  -4.300  1.00 34.27     0.093 C 
ATOM    160  CG  HIS A  21      27.447 -11.732  -2.914  1.00 29.82     0.028 A 
ATOM    161  ND1 HIS A  21      27.255 -10.456  -2.437  1.00 32.43    -0.354 N 
ATOM    162  CD2 HIS A  21      27.945 -12.477  -1.900  1.00 31.41     0.114 A 
ATOM    163  CE1 HIS A  21      27.584 -10.472  -1.155  1.00 34.08     0.180 A 
ATOM    164  NE2 HIS A  21      28.060 -11.689  -0.827  1.00 32.06    -0.360 N 
ATOM    165  H   HIS A  21      26.125 -13.042  -6.494  1.00 37.34     0.163 HD
ATOM    166  HD1 HIS A  21      26.962  -9.772  -2.917  0.00 32.35     0.166 HD
ATOM    167  HE2 HIS A  21      28.387 -11.909  -0.047  0.00 31.93     0.166 HD
ATOM    168  N   ALA A  22      24.015 -11.586  -4.912  1.00 34.09    -0.346 N 
ATOM    169  CA  ALA A  22      22.733 -10.942  -4.713  1.00 33.86     0.172 C 
ATOM    170  C   ALA A  22      21.671 -12.017  -4.493  1.00 34.87     0.240 C 
ATOM    171  O   ALA A  22      21.042 -12.033  -3.467  1.00 38.50    -0.271 OA
ATOM    172  CB  ALA A  22      22.447 -10.049  -5.906  1.00 27.17     0.042 C 
ATOM    173  H   ALA A  22      24.428 -11.485  -5.721  1.00 34.70     0.163 HD
ATOM    174  N   ALA A  23      21.539 -12.972  -5.407  1.00 40.95    -0.346 N 
ATOM    175  CA  ALA A  23      20.494 -13.990  -5.279  1.00 39.05     0.172 C 
ATOM    176  C   ALA A  23      20.640 -14.702  -3.924  1.00 37.98     0.240 C 
ATOM    177  O   ALA A  23      19.647 -15.068  -3.254  1.00 33.47    -0.271 OA
ATOM    178  CB  ALA A  23      20.621 -14.938  -6.465  1.00 37.65     0.042 C 
ATOM    179  H   ALA A  23      22.101 -12.995  -6.128  1.00 38.91     0.163 HD
ATOM    180  N   MET A  24      21.907 -14.871  -3.502  1.00 36.57    -0.346 N 
ATOM    181  CA  MET A  24      22.182 -15.576  -2.252  1.00 38.96     0.177 C 
ATOM    182  C   MET A  24      21.546 -14.850  -1.076  1.00 39.20     0.241 C 
ATOM    183  O   MET A  24      20.993 -15.478  -0.216  1.00 48.48    -0.271 OA
ATOM    184  CB  MET A  24      23.686 -15.686  -1.950  1.00 36.85     0.045 C 
ATOM    185  CG  MET A  24      24.002 -16.540  -0.712  1.00 35.54     0.076 C 
ATOM    186  SD  MET A  24      25.757 -16.442  -0.286  1.00 46.84    -0.173 SA
ATOM    187  CE  MET A  24      25.855 -14.779   0.418  1.00 44.22     0.089 C 
ATOM    188  H   MET A  24      22.607 -14.565  -4.003  1.00 37.45     0.163 HD
ATOM    189  N   ILE A  25      21.756 -13.535  -0.991  1.00 44.81    -0.346 N 
ATOM    190  CA  ILE A  25      21.378 -12.755   0.173  1.00 43.16     0.180 C 
ATOM    191  C   ILE A  25      19.848 -12.740   0.215  1.00 50.13     0.241 C 
ATOM    192  O   ILE A  25      19.264 -12.817   1.314  1.00 40.65    -0.271 OA
ATOM    193  CB  ILE A  25      22.010 -11.334   0.106  1.00 45.35     0.013 C 
ATOM    194  CG1 ILE A  25      23.513 -11.458   0.402  1.00 44.38     0.002 C 
ATOM    195  CG2 ILE A  25      21.291 -10.320   1.020  1.00 43.23     0.012 C 
ATOM    196  CD1 ILE A  25      24.385 -10.216   0.313  1.00 39.27     0.005 C 
ATOM    197  H   ILE A  25      22.156 -13.106  -1.691  1.00 42.99     0.163 HD
ATOM    198  N   LEU A  26      19.209 -12.622  -0.977  1.00 35.38    -0.346 N 
ATOM    199  CA  LEU A  26      17.764 -12.693  -1.056  1.00 35.07     0.177 C 
ATOM    200  C   LEU A  26      17.319 -14.007  -0.401  1.00 44.98     0.240 C 
ATOM    201  O   LEU A  26      16.524 -14.001   0.557  1.00 40.67    -0.271 OA
ATOM    202  CB  LEU A  26      17.306 -12.596  -2.516  1.00 37.47     0.038 C 
ATOM    203  CG  LEU A  26      17.456 -11.232  -3.214  1.00 35.24    -0.020 C 
ATOM    204  CD1 LEU A  26      16.905 -11.141  -4.658  1.00 35.33     0.009 C 
ATOM    205  CD2 LEU A  26      16.770 -10.128  -2.431  1.00 33.57     0.009 C 
ATOM    206  H   LEU A  26      19.690 -12.485  -1.742  1.00 38.45     0.163 HD
ATOM    207  N   GLY A  27      17.894 -15.128  -0.911  1.00 47.12    -0.351 N 
ATOM    208  CA  GLY A  27      17.705 -16.447  -0.315  1.00 46.12     0.225 C 
ATOM    209  C   GLY A  27      17.866 -16.480   1.214  1.00 41.57     0.236 C 
ATOM    210  O   GLY A  27      16.944 -16.931   1.892  1.00 42.06    -0.272 OA
ATOM    211  H   GLY A  27      18.419 -15.058  -1.656  1.00 46.08     0.163 HD
ATOM    212  N   ASP A  28      19.036 -16.037   1.716  1.00 38.84    -0.346 N 
ATOM    213  CA  ASP A  28      19.359 -15.876   3.132  1.00 41.71     0.186 C 
ATOM    214  C   ASP A  28      18.211 -15.256   3.936  1.00 40.97     0.241 C 
ATOM    215  O   ASP A  28      18.032 -15.464   5.153  1.00 35.82    -0.271 OA
ATOM    216  CB  ASP A  28      20.659 -15.099   3.331  1.00 42.88     0.147 C 
ATOM    217  CG  ASP A  28      21.962 -15.744   2.877  1.00 46.33     0.175 C 
ATOM    218  OD1 ASP A  28      21.951 -16.962   2.680  1.00 52.08    -0.648 OA
ATOM    219  OD2 ASP A  28      22.971 -15.028   2.692  1.00 41.57    -0.648 OA
ATOM    220  H   ASP A  28      19.686 -15.817   1.112  1.00 40.20     0.163 HD
ATOM    221  N   LEU A  29      17.460 -14.426   3.235  1.00 43.02    -0.346 N 
ATOM    222  CA  LEU A  29      16.533 -13.551   3.899  1.00 46.90     0.177 C 
ATOM    223  C   LEU A  29      15.116 -14.053   3.686  1.00 46.23     0.240 C 
ATOM    224  O   LEU A  29      14.156 -13.367   4.089  1.00 51.12    -0.271 OA
ATOM    225  CB  LEU A  29      16.730 -12.137   3.337  1.00 57.39     0.038 C 
ATOM    226  CG  LEU A  29      17.332 -11.057   4.262  1.00 50.23    -0.020 C 
ATOM    227  CD1 LEU A  29      18.589 -11.434   5.018  1.00 44.30     0.009 C 
ATOM    228  CD2 LEU A  29      17.526  -9.799   3.421  1.00 49.62     0.009 C 
ATOM    229  H   LEU A  29      17.545 -14.377   2.328  1.00 43.42     0.163 HD
ATOM    230  N   GLY A  30      15.002 -15.224   3.059  1.00 38.66    -0.351 N 
ATOM    231  CA  GLY A  30      13.737 -15.956   3.013  1.00 32.69     0.225 C 
ATOM    232  C   GLY A  30      13.146 -16.092   1.610  1.00 34.05     0.236 C 
ATOM    233  O   GLY A  30      12.143 -16.763   1.380  1.00 41.53    -0.272 OA
ATOM    234  H   GLY A  30      15.728 -15.586   2.641  1.00 38.99     0.163 HD
ATOM    235  N   ALA A  31      13.718 -15.415   0.627  1.00 39.93    -0.347 N 
ATOM    236  CA  ALA A  31      13.057 -15.451  -0.659  1.00 38.90     0.172 C 
ATOM    237  C   ALA A  31      13.175 -16.862  -1.188  1.00 43.03     0.240 C 
ATOM    238  O   ALA A  31      14.064 -17.627  -0.767  1.00 61.57    -0.271 OA
ATOM    239  CB  ALA A  31      13.688 -14.475  -1.638  1.00 46.15     0.042 C 
ATOM    240  H   ALA A  31      14.493 -14.944   0.741  1.00 38.23     0.163 HD
ATOM    241  N   ASP A  32      12.300 -17.122  -2.157  1.00 41.98    -0.346 N 
ATOM    242  CA  ASP A  32      12.297 -18.346  -2.897  1.00 42.10     0.186 C 
ATOM    243  C   ASP A  32      12.978 -18.005  -4.216  1.00 42.63     0.241 C 
ATOM    244  O   ASP A  32      12.410 -17.381  -5.111  1.00 30.07    -0.271 OA
ATOM    245  CB  ASP A  32      10.890 -18.914  -2.930  1.00 53.83     0.147 C 
ATOM    246  CG  ASP A  32      10.676 -20.093  -3.861  1.00 59.73     0.175 C 
ATOM    247  OD1 ASP A  32      11.683 -20.627  -4.373  1.00 63.21    -0.648 OA
ATOM    248  OD2 ASP A  32       9.496 -20.436  -4.102  1.00 57.95    -0.648 OA
ATOM    249  H   ASP A  32      11.671 -16.491  -2.362  1.00 42.29     0.163 HD
ATOM    250  N   VAL A  33      14.225 -18.486  -4.302  1.00 50.56    -0.346 N 
ATOM    251  CA  VAL A  33      15.120 -18.150  -5.387  1.00 50.51     0.180 C 
ATOM    252  C   VAL A  33      15.257 -19.391  -6.238  1.00 46.96     0.241 C 
ATOM    253  O   VAL A  33      15.535 -20.477  -5.711  1.00 49.00    -0.271 OA
ATOM    254  CB  VAL A  33      16.510 -17.704  -4.859  1.00 55.74     0.009 C 
ATOM    255  CG1 VAL A  33      17.477 -17.355  -5.985  1.00 48.53     0.012 C 
ATOM    256  CG2 VAL A  33      16.454 -16.564  -3.842  1.00 55.60     0.012 C 
ATOM    257  H   VAL A  33      14.528 -19.052  -3.651  1.00 48.44     0.163 HD
ATOM    258  N   VAL A  34      15.195 -19.185  -7.552  1.00 51.02    -0.346 N 
ATOM    259  CA  VAL A  34      15.263 -20.302  -8.487  1.00 59.48     0.180 C 
ATOM    260  C   VAL A  34      16.212 -19.940  -9.622  1.00 45.13     0.241 C 
ATOM    261  O   VAL A  34      15.932 -19.028 -10.404  1.00 37.59    -0.271 OA
ATOM    262  CB  VAL A  34      13.847 -20.687  -9.009  1.00 59.52     0.009 C 
ATOM    263  CG1 VAL A  34      13.849 -21.597 -10.222  1.00 51.13     0.012 C 
ATOM    264  CG2 VAL A  34      12.965 -21.281  -7.906  1.00 57.81     0.012 C 
ATOM    265  H   VAL A  34      15.111 -18.336  -7.879  1.00 51.71     0.163 HD
ATOM    266  N   ARG A  35      17.236 -20.789  -9.777  1.00 45.72    -0.346 N 
ATOM    267  CA  ARG A  35      18.363 -20.483 -10.636  1.00 45.40     0.176 C 
ATOM    268  C   ARG A  35      18.383 -21.411 -11.841  1.00 45.43     0.241 C 
ATOM    269  O   ARG A  35      18.386 -22.642 -11.694  1.00 43.89    -0.271 OA
ATOM    270  CB  ARG A  35      19.639 -20.634  -9.809  1.00 48.46     0.036 C 
ATOM    271  CG  ARG A  35      20.935 -20.530 -10.606  1.00 53.38     0.023 C 
ATOM    272  CD  ARG A  35      22.133 -20.657  -9.679  1.00 63.84     0.138 C 
ATOM    273  NE  ARG A  35      23.338 -21.139 -10.357  1.00 63.02    -0.227 N 
ATOM    274  CZ  ARG A  35      24.394 -20.419 -10.584  1.00 60.75     0.665 C 
ATOM    275  NH1 ARG A  35      24.487 -19.148 -10.192  1.00 55.99    -0.235 N 
ATOM    276  NH2 ARG A  35      25.363 -21.013 -11.243  1.00 67.61    -0.235 N 
ATOM    277  H   ARG A  35      17.227 -21.589  -9.336  1.00 45.69     0.163 HD
ATOM    278  HE  ARG A  35      23.343 -21.968 -10.625  1.00 62.73     0.177 HD
ATOM    279 1HH1 ARG A  35      23.794 -18.719  -9.856  1.00 57.53     0.174 HD
ATOM    280 2HH1 ARG A  35      25.261 -18.728 -10.274  1.00 57.57     0.174 HD
ATOM    281 1HH2 ARG A  35      25.278 -21.853 -11.508  1.00 65.34     0.174 HD
ATOM    282 2HH2 ARG A  35      26.105 -20.568 -11.422  1.00 65.26     0.174 HD
ATOM    283  N   ILE A  36      18.508 -20.783 -13.004  1.00 39.17    -0.346 N 
ATOM    284  CA  ILE A  36      18.481 -21.459 -14.283  1.00 50.27     0.180 C 
ATOM    285  C   ILE A  36      19.906 -21.562 -14.858  1.00 57.35     0.241 C 
ATOM    286  O   ILE A  36      20.497 -20.564 -15.322  1.00 39.68    -0.271 OA
ATOM    287  CB  ILE A  36      17.554 -20.682 -15.237  1.00 50.50     0.013 C 
ATOM    288  CG1 ILE A  36      16.095 -20.736 -14.843  1.00 47.45     0.002 C 
ATOM    289  CG2 ILE A  36      17.741 -21.144 -16.680  1.00 55.65     0.012 C 
ATOM    290  CD1 ILE A  36      15.169 -19.920 -15.766  1.00 43.01     0.005 C 
ATOM    291  H   ILE A  36      18.622 -19.876 -13.000  1.00 43.04     0.163 HD
ATOM    292  N   ASP A  37      20.375 -22.807 -14.994  1.00 65.35    -0.345 N 
ATOM    293  CA  ASP A  37      21.695 -23.103 -15.514  1.00 67.53     0.186 C 
ATOM    294  C   ASP A  37      21.614 -23.545 -16.992  1.00 72.37     0.241 C 
ATOM    295  O   ASP A  37      20.552 -23.547 -17.604  1.00 63.55    -0.271 OA
ATOM    296  CB  ASP A  37      22.346 -24.039 -14.505  1.00 65.76     0.147 C 
ATOM    297  CG  ASP A  37      23.659 -23.534 -13.894  1.00 85.23     0.175 C 
ATOM    298  OD1 ASP A  37      24.543 -23.052 -14.716  1.00 57.81    -0.648 OA
ATOM    299  OD2 ASP A  37      23.794 -23.604 -12.591  1.00 69.07    -0.648 OA
ATOM    300  H   ASP A  37      19.837 -23.507 -14.756  1.00 63.63     0.163 HD
ATOM    301  N   ARG A  38      22.768 -23.865 -17.601  1.00 71.54    -0.346 N 
ATOM    302  CA  ARG A  38      22.841 -24.727 -18.776  1.00 76.21     0.176 C 
ATOM    303  C   ARG A  38      22.758 -26.206 -18.354  1.00 92.75     0.243 C 
ATOM    304  O   ARG A  38      22.814 -26.508 -17.156  1.00 64.01    -0.271 OA
ATOM    305  CB  ARG A  38      24.248 -24.656 -19.372  1.00 79.86     0.036 C 
ATOM    306  CG  ARG A  38      24.807 -23.360 -19.924  1.00 86.56     0.023 C 
ATOM    307  CD  ARG A  38      26.223 -23.588 -20.467  1.00 99.44     0.138 C 
ATOM    308  NE  ARG A  38      26.792 -22.279 -20.818  1.00123.66    -0.227 N 
ATOM    309  CZ  ARG A  38      28.076 -21.857 -20.786  1.00112.25     0.665 C 
ATOM    310  NH1 ARG A  38      29.080 -22.672 -20.529  1.00111.63    -0.235 N 
ATOM    311  NH2 ARG A  38      28.380 -20.590 -21.031  1.00 80.98    -0.235 N 
ATOM    312  H   ARG A  38      23.547 -23.528 -17.262  1.00 72.78     0.163 HD
ATOM    313  HE  ARG A  38      26.219 -21.681 -21.091  1.00114.09     0.177 HD
ATOM    314 1HH1 ARG A  38      28.971 -23.545 -20.626  1.00111.54     0.174 HD
ATOM    315 2HH1 ARG A  38      29.858 -22.347 -20.262  1.00111.28     0.174 HD
ATOM    316 1HH2 ARG A  38      27.734 -19.989 -21.094  1.00 90.04     0.174 HD
ATOM    317 2HH2 ARG A  38      29.224 -20.346 -21.132  1.00 89.98     0.174 HD
ATOM    318  N   PRO A  39      22.618 -27.189 -19.290  1.00 90.99    -0.338 N 
ATOM    319  CA  PRO A  39      22.926 -28.606 -18.988  1.00 70.38     0.165 C 
ATOM    320  C   PRO A  39      24.390 -29.097 -19.142  1.00 52.10     0.219 C 
ATOM    321  O   PRO A  39      24.648 -30.091 -18.404  1.00 45.95    -0.287 OA
ATOM    322  CB  PRO A  39      21.936 -29.355 -19.923  1.00 79.26     0.035 C 
ATOM    323  CG  PRO A  39      21.253 -28.276 -20.812  1.00 68.85     0.022 C 
ATOM    324  CD  PRO A  39      22.017 -26.980 -20.619  1.00 82.83     0.127 C 
ATOM    325  N   ILE A  45      24.766 -32.197  -7.495  1.00 89.05     0.312 N 
ATOM    326  CA  ILE A  45      24.959 -31.260  -6.338  1.00 94.64     0.353 C 
ATOM    327  C   ILE A  45      26.101 -30.310  -6.718  1.00 93.93     0.254 C 
ATOM    328  O   ILE A  45      27.078 -30.747  -7.328  1.00 81.82    -0.271 OA
ATOM    329  CB  ILE A  45      25.205 -32.019  -5.002  1.00 94.62     0.026 C 
ATOM    330  CG1 ILE A  45      23.993 -32.930  -4.575  1.00 83.33     0.002 C 
ATOM    331  CG2 ILE A  45      25.574 -31.030  -3.887  1.00103.40     0.012 C 
ATOM    332  CD1 ILE A  45      24.323 -34.104  -3.643  1.00 66.25     0.005 C 
ATOM    333  H   ILE A  45      24.077 -32.758  -7.343  1.00 90.61     0.359 HD
ATOM    334  N   SER A  46      25.953 -29.008  -6.400  1.00 90.15    -0.344 N 
ATOM    335  CA  SER A  46      27.082 -28.087  -6.418  1.00 86.90     0.200 C 
ATOM    336  C   SER A  46      27.853 -28.150  -5.086  1.00102.17     0.243 C 
ATOM    337  O   SER A  46      27.278 -28.295  -3.993  1.00 71.43    -0.271 OA
ATOM    338  CB  SER A  46      26.677 -26.669  -6.796  1.00 72.08     0.199 C 
ATOM    339  OG  SER A  46      27.623 -25.708  -6.318  1.00 58.11    -0.398 OA
ATOM    340  H   SER A  46      25.128 -28.692  -6.167  1.00 90.18     0.163 HD
ATOM    341  HG  SER A  46      27.338 -24.931  -6.564  0.00 57.80     0.209 HD
ATOM    342  N   ARG A  47      29.195 -28.088  -5.226  1.00133.33    -0.346 N 
ATOM    343  CA  ARG A  47      30.158 -28.075  -4.130  1.00119.25     0.176 C 
ATOM    344  C   ARG A  47      30.373 -26.636  -3.644  1.00100.47     0.241 C 
ATOM    345  O   ARG A  47      31.192 -26.446  -2.743  1.00 72.21    -0.271 OA
ATOM    346  CB  ARG A  47      31.522 -28.656  -4.562  1.00131.93     0.036 C 
ATOM    347  CG  ARG A  47      31.538 -30.031  -5.235  1.00147.86     0.023 C 
ATOM    348  CD  ARG A  47      32.862 -30.488  -5.893  1.00142.35     0.138 C 
ATOM    349  NE  ARG A  47      32.706 -31.671  -6.769  1.00141.60    -0.227 N 
ATOM    350  CZ  ARG A  47      33.631 -32.353  -7.525  1.00137.52     0.665 C 
ATOM    351  NH1 ARG A  47      34.931 -32.052  -7.567  1.00135.61    -0.235 N 
ATOM    352  NH2 ARG A  47      33.253 -33.380  -8.276  1.00 93.02    -0.235 N 
ATOM    353  H   ARG A  47      29.528 -28.047  -6.076  1.00121.50     0.163 HD
ATOM    354  HE  ARG A  47      31.898 -31.993  -6.817  1.00140.09     0.177 HD
ATOM    355 1HH1 ARG A  47      35.235 -31.365  -7.102  1.00136.05     0.174 HD
ATOM    356 2HH1 ARG A  47      35.486 -32.535  -8.057  1.00135.46     0.174 HD
ATOM    357 1HH2 ARG A  47      32.401 -33.618  -8.297  1.00105.55     0.174 HD
ATOM    358 2HH2 ARG A  47      33.847 -33.826  -8.751  1.00105.52     0.174 HD
ATOM    359  N   ASP A  48      29.678 -25.672  -4.293  1.00 78.57    -0.346 N 
ATOM    360  CA  ASP A  48      29.764 -24.244  -4.031  1.00 75.25     0.186 C 
ATOM    361  C   ASP A  48      28.587 -23.826  -3.115  1.00 75.06     0.241 C 
ATOM    362  O   ASP A  48      27.416 -24.138  -3.371  1.00 68.94    -0.271 OA
ATOM    363  CB  ASP A  48      29.981 -23.515  -5.350  1.00 49.99     0.147 C 
ATOM    364  CG  ASP A  48      29.941 -21.981  -5.382  1.00 64.33     0.175 C 
ATOM    365  OD1 ASP A  48      29.866 -21.210  -4.308  1.00 43.82    -0.648 OA
ATOM    366  OD2 ASP A  48      30.034 -21.521  -6.542  1.00 86.31    -0.648 OA
ATOM    367  H   ASP A  48      29.108 -25.936  -4.955  1.00 82.96     0.163 HD
ATOM    368  N   ALA A  49      28.957 -23.160  -2.001  1.00 45.36    -0.346 N 
ATOM    369  CA  ALA A  49      28.040 -22.798  -0.939  1.00 60.43     0.172 C 
ATOM    370  C   ALA A  49      27.407 -21.520  -1.419  1.00 69.97     0.240 C 
ATOM    371  O   ALA A  49      26.446 -21.115  -0.776  1.00 90.04    -0.271 OA
ATOM    372  CB  ALA A  49      28.671 -22.546   0.491  1.00 49.72     0.042 C 
ATOM    373  H   ALA A  49      29.836 -22.929  -1.904  1.00 54.90     0.163 HD
ATOM    374  N   MET A  50      28.029 -20.836  -2.410  1.00 61.83    -0.346 N 
ATOM    375  CA  MET A  50      27.532 -19.507  -2.699  1.00 57.44     0.177 C 
ATOM    376  C   MET A  50      26.151 -19.805  -3.230  1.00 55.50     0.241 C 
ATOM    377  O   MET A  50      25.269 -18.941  -3.146  1.00 84.44    -0.271 OA
ATOM    378  CB  MET A  50      28.329 -18.569  -3.646  1.00 72.85     0.045 C 
ATOM    379  CG  MET A  50      27.708 -17.074  -3.763  1.00 60.87     0.076 C 
ATOM    380  SD  MET A  50      28.456 -15.833  -4.874  1.00 53.46    -0.173 SA
ATOM    381  CE  MET A  50      29.910 -15.563  -3.861  1.00 55.93     0.089 C 
ATOM    382  H   MET A  50      28.741 -21.173  -2.871  1.00 62.34     0.163 HD
ATOM    383  N   LEU A  51      25.970 -21.047  -3.710  1.00 45.33    -0.346 N 
ATOM    384  CA  LEU A  51      24.666 -21.392  -4.270  1.00 45.57     0.177 C 
ATOM    385  C   LEU A  51      23.674 -21.922  -3.219  1.00 41.15     0.241 C 
ATOM    386  O   LEU A  51      22.763 -22.663  -3.573  1.00 47.92    -0.271 OA
ATOM    387  CB  LEU A  51      24.945 -22.358  -5.413  1.00 51.27     0.038 C 
ATOM    388  CG  LEU A  51      25.861 -21.837  -6.523  1.00 42.04    -0.020 C 
ATOM    389  CD1 LEU A  51      25.767 -22.673  -7.820  1.00 35.59     0.009 C 
ATOM    390  CD2 LEU A  51      25.504 -20.366  -6.813  1.00 43.51     0.009 C 
ATOM    391  H   LEU A  51      26.647 -21.660  -3.732  1.00 48.07     0.163 HD
ATOM    392  N   ARG A  52      23.814 -21.501  -1.947  1.00 32.47    -0.346 N 
ATOM    393  CA  ARG A  52      22.864 -21.832  -0.900  1.00 36.59     0.176 C 
ATOM    394  C   ARG A  52      21.562 -21.044  -1.076  1.00 36.93     0.241 C 
ATOM    395  O   ARG A  52      21.533 -20.043  -1.777  1.00 38.94    -0.271 OA
ATOM    396  CB  ARG A  52      23.454 -21.538   0.479  1.00 44.41     0.036 C 
ATOM    397  CG  ARG A  52      23.563 -20.053   0.790  1.00 49.67     0.023 C 
ATOM    398  CD  ARG A  52      24.676 -19.694   1.788  1.00 45.20     0.138 C 
ATOM    399  NE  ARG A  52      24.461 -18.399   2.431  1.00 41.85    -0.227 N 
ATOM    400  CZ  ARG A  52      25.177 -17.909   3.407  1.00 42.10     0.665 C 
ATOM    401  NH1 ARG A  52      26.263 -18.509   3.822  1.00 41.77    -0.235 N 
ATOM    402  NH2 ARG A  52      24.812 -16.766   3.933  1.00 49.68    -0.235 N 
ATOM    403  H   ARG A  52      24.536 -20.986  -1.727  1.00 35.82     0.163 HD
ATOM    404  HE  ARG A  52      23.803 -17.911   2.136  1.00 42.84     0.177 HD
ATOM    405 1HH1 ARG A  52      26.569 -19.225   3.405  1.00 41.97     0.174 HD
ATOM    406 2HH1 ARG A  52      26.695 -18.193   4.526  1.00 41.99     0.174 HD
ATOM    407 1HH2 ARG A  52      24.249 -16.240   3.506  1.00 47.10     0.174 HD
ATOM    408 2HH2 ARG A  52      25.141 -16.519   4.717  1.00 47.10     0.174 HD
ATOM    409  N   ASN A  53      20.509 -21.528  -0.393  1.00 41.03    -0.346 N 
ATOM    410  CA  ASN A  53      19.182 -20.918  -0.357  1.00 40.39     0.185 C 
ATOM    411  C   ASN A  53      18.659 -20.742  -1.776  1.00 37.49     0.241 C 
ATOM    412  O   ASN A  53      18.168 -19.709  -2.145  1.00 53.01    -0.271 OA
ATOM    413  CB  ASN A  53      19.257 -19.663   0.525  1.00 39.92     0.137 C 
ATOM    414  CG  ASN A  53      19.421 -20.075   1.968  1.00 40.67     0.217 C 
ATOM    415  OD1 ASN A  53      19.130 -21.223   2.247  1.00 46.66    -0.274 OA
ATOM    416  ND2 ASN A  53      19.907 -19.261   2.888  1.00 40.21    -0.370 N 
ATOM    417  H   ASN A  53      20.634 -22.297   0.085  1.00 39.83     0.163 HD
ATOM    418 1HD2 ASN A  53      19.629 -19.324   3.729  1.00 40.48     0.159 HD
ATOM    419 2HD2 ASN A  53      20.509 -18.647   2.658  1.00 40.39     0.159 HD
ATOM    420  N   ARG A  54      18.805 -21.746  -2.613  1.00 45.79    -0.346 N 
ATOM    421  CA  ARG A  54      18.398 -21.743  -4.010  1.00 52.32     0.176 C 
ATOM    422  C   ARG A  54      17.748 -23.094  -4.313  1.00 60.12     0.241 C 
ATOM    423  O   ARG A  54      18.024 -24.074  -3.588  1.00 52.17    -0.271 OA
ATOM    424  CB  ARG A  54      19.648 -21.912  -4.874  1.00 68.77     0.036 C 
ATOM    425  CG  ARG A  54      20.161 -20.835  -5.807  1.00 74.46     0.023 C 
ATOM    426  CD  ARG A  54      20.407 -19.578  -5.048  1.00 77.15     0.138 C 
ATOM    427  NE  ARG A  54      21.421 -18.802  -5.771  1.00 63.83    -0.227 N 
ATOM    428  CZ  ARG A  54      22.522 -18.400  -5.236  1.00 49.43     0.665 C 
ATOM    429  NH1 ARG A  54      22.749 -18.795  -4.013  1.00 47.91    -0.235 N 
ATOM    430  NH2 ARG A  54      23.347 -17.580  -5.871  1.00 53.26    -0.235 N 
ATOM    431  H   ARG A  54      19.185 -22.511  -2.288  1.00 45.16     0.163 HD
ATOM    432  HE  ARG A  54      21.269 -18.602  -6.605  1.00 62.58     0.177 HD
ATOM    433 1HH1 ARG A  54      22.275 -19.428  -3.627  1.00 48.88     0.174 HD
ATOM    434 2HH1 ARG A  54      23.411 -18.418  -3.561  1.00 48.55     0.174 HD
ATOM    435 1HH2 ARG A  54      23.147 -17.299  -6.685  1.00 52.02     0.174 HD
ATOM    436 2HH2 ARG A  54      24.096 -17.318  -5.481  1.00 51.98     0.174 HD
ATOM    437  N   ARG A  55      16.950 -23.130  -5.399  1.00 58.46    -0.346 N 
ATOM    438  CA  ARG A  55      16.654 -24.357  -6.126  1.00 56.59     0.176 C 
ATOM    439  C   ARG A  55      17.234 -24.244  -7.530  1.00 62.21     0.241 C 
ATOM    440  O   ARG A  55      16.998 -23.225  -8.193  1.00 52.67    -0.271 OA
ATOM    441  CB  ARG A  55      15.156 -24.648  -6.258  1.00 47.04     0.036 C 
ATOM    442  CG  ARG A  55      14.524 -25.179  -4.985  1.00 52.93     0.023 C 
ATOM    443  CD  ARG A  55      13.052 -25.464  -5.245  1.00 65.29     0.138 C 
ATOM    444  NE  ARG A  55      12.198 -24.268  -5.351  1.00 59.03    -0.227 N 
ATOM    445  CZ  ARG A  55      10.901 -24.277  -5.535  1.00 52.56     0.665 C 
ATOM    446  NH1 ARG A  55      10.338 -25.226  -6.233  1.00 61.86    -0.235 N 
ATOM    447  NH2 ARG A  55      10.161 -23.300  -5.104  1.00 55.01    -0.235 N 
ATOM    448  H   ARG A  55      16.576 -22.350  -5.694  1.00 58.35     0.163 HD
ATOM    449  HE  ARG A  55      12.586 -23.490  -5.290  1.00 58.68     0.177 HD
ATOM    450 1HH1 ARG A  55      10.829 -25.856  -6.608  1.00 58.92     0.174 HD
ATOM    451 2HH1 ARG A  55       9.459 -25.241  -6.329  1.00 58.83     0.174 HD
ATOM    452 1HH2 ARG A  55      10.517 -22.680  -4.586  1.00 54.37     0.174 HD
ATOM    453 2HH2 ARG A  55       9.306 -23.255  -5.327  1.00 54.37     0.174 HD
ATOM    454  N   ILE A  56      17.948 -25.286  -8.004  1.00 62.15    -0.346 N 
ATOM    455  CA  ILE A  56      18.605 -25.165  -9.305  1.00 54.55     0.180 C 
ATOM    456  C   ILE A  56      17.772 -25.831 -10.389  1.00 48.79     0.241 C 
ATOM    457  O   ILE A  56      17.285 -26.927 -10.169  1.00 71.14    -0.271 OA
ATOM    458  CB  ILE A  56      20.010 -25.781  -9.291  1.00 50.18     0.013 C 
ATOM    459  CG1 ILE A  56      20.875 -25.217  -8.148  1.00 55.11     0.002 C 
ATOM    460  CG2 ILE A  56      20.656 -25.589 -10.675  1.00 60.45     0.012 C 
ATOM    461  CD1 ILE A  56      22.034 -24.314  -8.604  1.00 60.81     0.005 C 
ATOM    462  H   ILE A  56      18.027 -26.060  -7.525  1.00 60.32     0.163 HD
ATOM    463  N   VAL A  57      17.640 -25.192 -11.561  1.00 49.97    -0.346 N 
ATOM    464  CA  VAL A  57      16.946 -25.814 -12.685  1.00 56.85     0.180 C 
ATOM    465  C   VAL A  57      17.793 -25.593 -13.924  1.00 48.95     0.241 C 
ATOM    466  O   VAL A  57      18.684 -24.763 -13.877  1.00 71.89    -0.271 OA
ATOM    467  CB  VAL A  57      15.492 -25.364 -12.974  1.00 58.27     0.009 C 
ATOM    468  CG1 VAL A  57      14.658 -25.410 -11.704  1.00 52.03     0.012 C 
ATOM    469  CG2 VAL A  57      15.412 -23.993 -13.644  1.00 53.77     0.012 C 
ATOM    470  H   VAL A  57      17.987 -24.353 -11.663  1.00 51.17     0.163 HD
ATOM    471  N   THR A  58      17.438 -26.312 -15.005  1.00 46.63    -0.344 N 
ATOM    472  CA  THR A  58      18.227 -26.463 -16.215  1.00 51.24     0.205 C 
ATOM    473  C   THR A  58      17.347 -26.017 -17.361  1.00 45.47     0.243 C 
ATOM    474  O   THR A  58      16.190 -26.359 -17.261  1.00 54.43    -0.271 OA
ATOM    475  CB  THR A  58      18.548 -27.952 -16.344  1.00 51.34     0.146 C 
ATOM    476  OG1 THR A  58      19.383 -28.093 -15.219  1.00 45.06    -0.393 OA
ATOM    477  CG2 THR A  58      19.425 -28.364 -17.510  1.00 54.95     0.042 C 
ATOM    478  H   THR A  58      16.637 -26.750 -14.973  1.00 48.35     0.163 HD
ATOM    479  HG1 THR A  58      20.044 -27.586 -15.277  0.00 45.65     0.210 HD
ATOM    480  N   ALA A  59      17.851 -25.194 -18.308  1.00 46.31    -0.346 N 
ATOM    481  CA  ALA A  59      17.208 -24.993 -19.608  1.00 49.73     0.172 C 
ATOM    482  C   ALA A  59      18.187 -24.453 -20.642  1.00 54.63     0.240 C 
ATOM    483  O   ALA A  59      19.144 -23.774 -20.324  1.00 60.20    -0.271 OA
ATOM    484  CB  ALA A  59      16.024 -24.090 -19.537  1.00 45.04     0.042 C 
ATOM    485  H   ALA A  59      18.625 -24.742 -18.131  1.00 46.92     0.163 HD
ATOM    486  N   ASP A  60      17.953 -24.819 -21.891  1.00 67.21    -0.346 N 
ATOM    487  CA  ASP A  60      18.722 -24.274 -22.976  1.00 64.02     0.186 C 
ATOM    488  C   ASP A  60      17.883 -23.124 -23.499  1.00 69.57     0.241 C 
ATOM    489  O   ASP A  60      17.063 -23.333 -24.383  1.00 85.78    -0.271 OA
ATOM    490  CB  ASP A  60      19.042 -25.335 -24.017  1.00 76.83     0.147 C 
ATOM    491  CG  ASP A  60      19.689 -24.836 -25.314  1.00 91.84     0.175 C 
ATOM    492  OD1 ASP A  60      20.107 -23.628 -25.374  1.00 79.63    -0.648 OA
ATOM    493  OD2 ASP A  60      19.777 -25.656 -26.281  1.00 67.34    -0.648 OA
ATOM    494  H   ASP A  60      17.295 -25.426 -22.074  1.00 63.11     0.163 HD
ATOM    495  N   LEU A  61      18.126 -21.929 -22.949  1.00 61.95    -0.346 N 
ATOM    496  CA  LEU A  61      17.510 -20.680 -23.386  1.00 68.63     0.177 C 
ATOM    497  C   LEU A  61      17.791 -20.360 -24.858  1.00 72.01     0.241 C 
ATOM    498  O   LEU A  61      17.272 -19.362 -25.386  1.00 60.98    -0.271 OA
ATOM    499  CB  LEU A  61      18.028 -19.546 -22.496  1.00 69.23     0.038 C 
ATOM    500  CG  LEU A  61      18.080 -19.896 -21.008  1.00 65.58    -0.020 C 
ATOM    501  CD1 LEU A  61      19.082 -19.037 -20.293  1.00 64.52     0.009 C 
ATOM    502  CD2 LEU A  61      16.702 -19.780 -20.385  1.00 67.64     0.009 C 
ATOM    503  H   LEU A  61      18.751 -21.891 -22.284  1.00 65.23     0.163 HD
ATOM    504  N   LYS A  62      18.641 -21.172 -25.523  1.00 70.07    -0.346 N 
ATOM    505  CA  LYS A  62      18.863 -20.968 -26.940  1.00 73.17     0.176 C 
ATOM    506  C   LYS A  62      17.621 -21.524 -27.682  1.00 78.16     0.241 C 
ATOM    507  O   LYS A  62      17.080 -20.836 -28.545  1.00 82.97    -0.271 OA
ATOM    508  CB  LYS A  62      20.357 -21.304 -27.206  1.00 71.69     0.035 C 
ATOM    509  CG  LYS A  62      21.293 -20.121 -27.697  1.00 84.00     0.004 C 
ATOM    510  CD  LYS A  62      20.934 -19.569 -29.109  1.00 98.95     0.027 C 
ATOM    511  CE  LYS A  62      20.675 -18.080 -29.440  1.00 98.15     0.229 C 
ATOM    512  NZ  LYS A  62      21.805 -17.165 -29.306  1.00101.15    -0.079 N 
ATOM    513  H   LYS A  62      19.091 -21.837 -25.088  1.00 71.15     0.163 HD
ATOM    514  HZ1 LYS A  62      22.519 -17.487 -29.765  1.00100.22     0.274 HD
ATOM    515  HZ2 LYS A  62      22.033 -17.092 -28.429  1.00100.22     0.274 HD
ATOM    516  HZ3 LYS A  62      21.587 -16.346 -29.625  1.00100.22     0.274 HD
ATOM    517  N   SER A  63      17.077 -22.676 -27.231  1.00 77.95    -0.344 N 
ATOM    518  CA  SER A  63      16.015 -23.402 -27.929  1.00 72.28     0.200 C 
ATOM    519  C   SER A  63      14.620 -22.924 -27.530  1.00 78.86     0.243 C 
ATOM    520  O   SER A  63      14.372 -22.501 -26.419  1.00 83.71    -0.271 OA
ATOM    521  CB  SER A  63      16.101 -24.881 -27.677  1.00 75.14     0.199 C 
ATOM    522  OG  SER A  63      16.041 -25.138 -26.282  1.00 72.45    -0.398 OA
ATOM    523  H   SER A  63      17.393 -23.028 -26.449  1.00 76.60     0.163 HD
ATOM    524  HG  SER A  63      16.100 -25.986 -26.142  0.00 71.60     0.209 HD
ATOM    525  N   ASP A  64      13.667 -23.072 -28.442  1.00 91.56    -0.345 N 
ATOM    526  CA  ASP A  64      12.322 -22.569 -28.237  1.00 80.90     0.186 C 
ATOM    527  C   ASP A  64      11.722 -23.205 -26.998  1.00 71.87     0.241 C 
ATOM    528  O   ASP A  64      10.784 -22.643 -26.453  1.00 63.65    -0.271 OA
ATOM    529  CB  ASP A  64      11.434 -22.880 -29.431  1.00 82.57     0.147 C 
ATOM    530  CG  ASP A  64      11.686 -22.026 -30.661  1.00 75.55     0.175 C 
ATOM    531  OD1 ASP A  64      12.285 -20.943 -30.525  1.00 79.78    -0.648 OA
ATOM    532  OD2 ASP A  64      11.268 -22.445 -31.736  1.00 72.95    -0.648 OA
ATOM    533  H   ASP A  64      13.860 -23.502 -29.225  1.00 85.66     0.163 HD
ATOM    534  N   GLN A  65      12.249 -24.380 -26.612  1.00 75.42    -0.346 N 
ATOM    535  CA  GLN A  65      11.745 -25.235 -25.534  1.00 86.71     0.177 C 
ATOM    536  C   GLN A  65      12.040 -24.593 -24.161  1.00 88.46     0.240 C 
ATOM    537  O   GLN A  65      11.134 -24.391 -23.341  1.00 68.87    -0.271 OA
ATOM    538  CB  GLN A  65      12.366 -26.613 -25.871  1.00 95.59     0.044 C 
ATOM    539  CG  GLN A  65      12.294 -27.711 -24.804  1.00 91.51     0.105 C 
ATOM    540  CD  GLN A  65      10.902 -28.299 -24.584  1.00103.86     0.215 C 
ATOM    541  OE1 GLN A  65      10.109 -28.512 -25.522  1.00 91.16    -0.274 OA
ATOM    542  NE2 GLN A  65      10.574 -28.578 -23.322  1.00 80.30    -0.370 N 
ATOM    543  H   GLN A  65      12.971 -24.686 -27.080  1.00 77.38     0.163 HD
ATOM    544 1HE2 GLN A  65       9.763 -28.886 -23.137  1.00 86.98     0.159 HD
ATOM    545 2HE2 GLN A  65      11.161 -28.459 -22.668  1.00 87.03     0.159 HD
ATOM    546  N   GLY A  66      13.330 -24.290 -23.927  1.00 98.90    -0.351 N 
ATOM    547  CA  GLY A  66      13.818 -23.592 -22.744  1.00 93.74     0.225 C 
ATOM    548  C   GLY A  66      13.420 -22.106 -22.699  1.00 80.16     0.236 C 
ATOM    549  O   GLY A  66      12.920 -21.614 -21.684  1.00 63.48    -0.272 OA
ATOM    550  H   GLY A  66      13.946 -24.540 -24.556  1.00 94.95     0.163 HD
ATOM    551  N   LEU A  67      13.626 -21.353 -23.786  1.00 70.23    -0.346 N 
ATOM    552  CA  LEU A  67      13.092 -20.001 -23.819  1.00 61.93     0.177 C 
ATOM    553  C   LEU A  67      11.688 -20.002 -23.223  1.00 64.73     0.241 C 
ATOM    554  O   LEU A  67      11.398 -19.202 -22.338  1.00 71.60    -0.271 OA
ATOM    555  CB  LEU A  67      13.062 -19.405 -25.216  1.00 54.03     0.038 C 
ATOM    556  CG  LEU A  67      12.349 -18.053 -25.321  1.00 59.62    -0.020 C 
ATOM    557  CD1 LEU A  67      13.045 -17.096 -24.396  1.00 67.36     0.009 C 
ATOM    558  CD2 LEU A  67      12.292 -17.448 -26.747  1.00 52.07     0.009 C 
ATOM    559  H   LEU A  67      14.092 -21.677 -24.502  1.00 70.36     0.163 HD
ATOM    560  N   GLU A  68      10.831 -20.934 -23.673  1.00 76.02    -0.346 N 
ATOM    561  CA  GLU A  68       9.418 -20.869 -23.349  1.00 74.58     0.177 C 
ATOM    562  C   GLU A  68       9.202 -21.187 -21.876  1.00 63.74     0.241 C 
ATOM    563  O   GLU A  68       8.348 -20.568 -21.249  1.00 93.87    -0.271 OA
ATOM    564  CB  GLU A  68       8.522 -21.726 -24.237  1.00 92.16     0.045 C 
ATOM    565  CG  GLU A  68       7.055 -21.315 -24.091  1.00116.23     0.116 C 
ATOM    566  CD  GLU A  68       5.971 -22.231 -24.646  1.00101.32     0.172 C 
ATOM    567  OE1 GLU A  68       6.155 -23.471 -24.792  1.00 66.06    -0.648 OA
ATOM    568  OE2 GLU A  68       4.919 -21.627 -24.953  1.00100.31    -0.648 OA
ATOM    569  H   GLU A  68      11.133 -21.617 -24.200  1.00 72.79     0.163 HD
ATOM    570  N   LEU A  69       9.970 -22.122 -21.319  1.00 62.72    -0.346 N 
ATOM    571  CA  LEU A  69       9.872 -22.460 -19.892  1.00 71.50     0.177 C 
ATOM    572  C   LEU A  69      10.419 -21.361 -18.963  1.00 69.21     0.241 C 
ATOM    573  O   LEU A  69       9.925 -21.201 -17.854  1.00 52.99    -0.271 OA
ATOM    574  CB  LEU A  69      10.573 -23.790 -19.599  1.00 78.22     0.038 C 
ATOM    575  CG  LEU A  69       9.921 -25.029 -20.226  1.00 82.14    -0.020 C 
ATOM    576  CD1 LEU A  69      10.782 -26.286 -20.134  1.00 92.84     0.009 C 
ATOM    577  CD2 LEU A  69       8.584 -25.257 -19.566  1.00 76.24     0.009 C 
ATOM    578  H   LEU A  69      10.576 -22.571 -21.835  1.00 65.05     0.163 HD
ATOM    579  N   ALA A  70      11.478 -20.647 -19.371  1.00 70.63    -0.346 N 
ATOM    580  CA  ALA A  70      11.995 -19.527 -18.598  1.00 66.64     0.172 C 
ATOM    581  C   ALA A  70      10.891 -18.502 -18.355  1.00 67.97     0.240 C 
ATOM    582  O   ALA A  70      10.686 -18.064 -17.208  1.00 62.87    -0.271 OA
ATOM    583  CB  ALA A  70      13.157 -18.873 -19.322  1.00 59.93     0.042 C 
ATOM    584  H   ALA A  70      11.894 -20.869 -20.154  1.00 69.27     0.163 HD
ATOM    585  N   LEU A  71      10.224 -18.120 -19.466  1.00 72.37    -0.346 N 
ATOM    586  CA  LEU A  71       9.172 -17.109 -19.478  1.00 69.90     0.177 C 
ATOM    587  C   LEU A  71       8.019 -17.559 -18.571  1.00 74.07     0.241 C 
ATOM    588  O   LEU A  71       7.492 -16.785 -17.761  1.00 77.52    -0.271 OA
ATOM    589  CB  LEU A  71       8.736 -16.795 -20.914  1.00 59.43     0.038 C 
ATOM    590  CG  LEU A  71       9.711 -15.961 -21.756  1.00 68.69    -0.020 C 
ATOM    591  CD1 LEU A  71       9.547 -15.820 -23.276  1.00 65.38     0.009 C 
ATOM    592  CD2 LEU A  71       9.670 -14.559 -21.187  1.00 76.05     0.009 C 
ATOM    593  H   LEU A  71      10.447 -18.515 -20.260  1.00 70.51     0.163 HD
ATOM    594  N   LYS A  72       7.681 -18.844 -18.598  1.00 69.05    -0.346 N 
ATOM    595  CA  LYS A  72       6.661 -19.311 -17.667  1.00 84.65     0.176 C 
ATOM    596  C   LYS A  72       7.084 -19.019 -16.214  1.00 71.29     0.241 C 
ATOM    597  O   LYS A  72       6.251 -18.634 -15.391  1.00 67.03    -0.271 OA
ATOM    598  CB  LYS A  72       6.253 -20.744 -18.060  1.00 89.23     0.035 C 
ATOM    599  CG  LYS A  72       5.597 -20.813 -19.450  1.00 93.45     0.004 C 
ATOM    600  CD  LYS A  72       4.862 -22.099 -19.803  1.00 97.67     0.027 C 
ATOM    601  CE  LYS A  72       4.331 -22.020 -21.210  1.00 91.82     0.229 C 
ATOM    602  NZ  LYS A  72       3.701 -23.316 -21.468  1.00 87.10    -0.079 N 
ATOM    603  H   LYS A  72       8.075 -19.429 -19.179  1.00 73.76     0.163 HD
ATOM    604  HZ1 LYS A  72       3.054 -23.476 -20.853  1.00 88.65     0.274 HD
ATOM    605  HZ2 LYS A  72       4.321 -23.976 -21.427  1.00 88.65     0.274 HD
ATOM    606  HZ3 LYS A  72       3.328 -23.314 -22.293  1.00 88.57     0.274 HD
ATOM    607  N   LEU A  73       8.382 -19.154 -15.901  1.00 76.09    -0.346 N 
ATOM    608  CA  LEU A  73       8.863 -18.985 -14.534  1.00 64.22     0.177 C 
ATOM    609  C   LEU A  73       8.866 -17.509 -14.207  1.00 55.47     0.241 C 
ATOM    610  O   LEU A  73       8.333 -17.169 -13.155  1.00 56.95    -0.271 OA
ATOM    611  CB  LEU A  73      10.250 -19.559 -14.260  1.00 53.17     0.038 C 
ATOM    612  CG  LEU A  73      10.302 -20.988 -13.730  1.00 53.36    -0.020 C 
ATOM    613  CD1 LEU A  73      11.731 -21.400 -13.741  1.00 58.23     0.009 C 
ATOM    614  CD2 LEU A  73       9.753 -21.198 -12.319  1.00 58.94     0.009 C 
ATOM    615  H   LEU A  73       8.982 -19.373 -16.554  1.00 72.00     0.163 HD
ATOM    616  N   ILE A  74       9.466 -16.712 -15.114  1.00 49.23    -0.346 N 
ATOM    617  CA  ILE A  74       9.594 -15.265 -14.955  1.00 62.71     0.180 C 
ATOM    618  C   ILE A  74       8.233 -14.596 -14.755  1.00 69.77     0.241 C 
ATOM    619  O   ILE A  74       8.119 -13.686 -13.919  1.00 68.97    -0.271 OA
ATOM    620  CB  ILE A  74      10.339 -14.658 -16.151  1.00 57.44     0.013 C 
ATOM    621  CG1 ILE A  74      11.788 -15.110 -16.157  1.00 68.68     0.002 C 
ATOM    622  CG2 ILE A  74      10.189 -13.131 -16.204  1.00 53.67     0.012 C 
ATOM    623  CD1 ILE A  74      12.531 -14.817 -17.448  1.00 69.01     0.005 C 
ATOM    624  H   ILE A  74       9.809 -17.095 -15.870  1.00 53.91     0.163 HD
ATOM    625  N   ALA A  75       7.227 -15.112 -15.495  1.00 65.27    -0.346 N 
ATOM    626  CA  ALA A  75       5.840 -14.650 -15.449  1.00 66.24     0.172 C 
ATOM    627  C   ALA A  75       5.196 -14.754 -14.069  1.00 50.99     0.240 C 
ATOM    628  O   ALA A  75       4.254 -14.014 -13.814  1.00 58.88    -0.271 OA
ATOM    629  CB  ALA A  75       4.999 -15.413 -16.437  1.00 57.19     0.042 C 
ATOM    630  H   ALA A  75       7.427 -15.792 -16.071  1.00 66.23     0.163 HD
ATOM    631  N   LYS A  76       5.687 -15.670 -13.226  1.00 50.09    -0.346 N 
ATOM    632  CA  LYS A  76       5.152 -15.973 -11.903  1.00 58.03     0.176 C 
ATOM    633  C   LYS A  76       6.042 -15.338 -10.817  1.00 62.80     0.241 C 
ATOM    634  O   LYS A  76       5.746 -15.402  -9.600  1.00 51.37    -0.271 OA
ATOM    635  CB  LYS A  76       5.063 -17.507 -11.700  1.00 72.40     0.035 C 
ATOM    636  CG  LYS A  76       4.119 -18.425 -12.552  1.00 76.94     0.004 C 
ATOM    637  CD  LYS A  76       2.619 -18.132 -12.527  1.00 83.26     0.027 C 
ATOM    638  CE  LYS A  76       2.003 -18.554 -11.232  1.00103.88     0.229 C 
ATOM    639  NZ  LYS A  76       0.699 -17.947 -10.926  1.00113.00    -0.079 N 
ATOM    640  H   LYS A  76       6.404 -16.160 -13.508  1.00 52.38     0.163 HD
ATOM    641  HZ1 LYS A  76       0.094 -18.187 -11.557  1.00110.11     0.274 HD
ATOM    642  HZ2 LYS A  76       0.775 -17.044 -10.916  1.00110.11     0.274 HD
ATOM    643  HZ3 LYS A  76       0.412 -18.230 -10.115  1.00110.11     0.274 HD
ATOM    644  N   ALA A  77       7.160 -14.730 -11.263  1.00 64.79    -0.346 N 
ATOM    645  CA  ALA A  77       8.249 -14.325 -10.380  1.00 60.33     0.172 C 
ATOM    646  C   ALA A  77       8.159 -12.829 -10.090  1.00 54.68     0.240 C 
ATOM    647  O   ALA A  77       7.686 -12.072 -10.955  1.00 40.81    -0.271 OA
ATOM    648  CB  ALA A  77       9.553 -14.645 -11.059  1.00 58.08     0.042 C 
ATOM    649  H   ALA A  77       7.238 -14.543 -12.153  1.00 62.94     0.163 HD
ATOM    650  N   ASP A  78       8.647 -12.411  -8.904  1.00 52.24    -0.346 N 
ATOM    651  CA  ASP A  78       8.749 -10.985  -8.569  1.00 49.52     0.186 C 
ATOM    652  C   ASP A  78      10.004 -10.296  -9.098  1.00 43.73     0.241 C 
ATOM    653  O   ASP A  78       9.949  -9.118  -9.380  1.00 45.62    -0.271 OA
ATOM    654  CB  ASP A  78       8.740 -10.768  -7.084  1.00 40.85     0.147 C 
ATOM    655  CG  ASP A  78       7.421 -11.188  -6.499  1.00 49.46     0.175 C 
ATOM    656  OD1 ASP A  78       6.370 -10.731  -7.043  1.00 49.86    -0.648 OA
ATOM    657  OD2 ASP A  78       7.493 -11.952  -5.522  1.00 60.70    -0.648 OA
ATOM    658  H   ASP A  78       8.922 -13.029  -8.289  1.00 52.27     0.163 HD
ATOM    659  N   VAL A  79      11.099 -11.043  -9.245  1.00 49.47    -0.346 N 
ATOM    660  CA  VAL A  79      12.405 -10.509  -9.577  1.00 47.35     0.180 C 
ATOM    661  C   VAL A  79      13.121 -11.417 -10.577  1.00 41.94     0.241 C 
ATOM    662  O   VAL A  79      13.153 -12.630 -10.402  1.00 37.94    -0.271 OA
ATOM    663  CB  VAL A  79      13.240 -10.410  -8.292  1.00 50.34     0.009 C 
ATOM    664  CG1 VAL A  79      14.588  -9.802  -8.635  1.00 57.31     0.012 C 
ATOM    665  CG2 VAL A  79      12.550  -9.626  -7.174  1.00 44.35     0.012 C 
ATOM    666  H   VAL A  79      11.026 -11.946  -9.125  1.00 47.57     0.163 HD
ATOM    667  N   LEU A  80      13.802 -10.813 -11.554  1.00 39.83    -0.346 N 
ATOM    668  CA  LEU A  80      14.705 -11.554 -12.401  1.00 39.84     0.177 C 
ATOM    669  C   LEU A  80      16.105 -10.968 -12.264  1.00 47.55     0.241 C 
ATOM    670  O   LEU A  80      16.259  -9.754 -12.347  1.00 52.07    -0.271 OA
ATOM    671  CB  LEU A  80      14.233 -11.401 -13.833  1.00 43.84     0.038 C 
ATOM    672  CG  LEU A  80      15.223 -11.856 -14.906  1.00 43.56    -0.020 C 
ATOM    673  CD1 LEU A  80      15.298 -13.359 -14.867  1.00 50.99     0.009 C 
ATOM    674  CD2 LEU A  80      14.803 -11.367 -16.277  1.00 42.84     0.009 C 
ATOM    675  H   LEU A  80      13.698  -9.915 -11.693  1.00 40.44     0.163 HD
ATOM    676  N   ILE A  81      17.128 -11.820 -12.076  1.00 47.29    -0.346 N 
ATOM    677  CA  ILE A  81      18.503 -11.351 -12.012  1.00 41.10     0.180 C 
ATOM    678  C   ILE A  81      19.253 -11.853 -13.232  1.00 37.87     0.241 C 
ATOM    679  O   ILE A  81      19.231 -13.029 -13.467  1.00 45.75    -0.271 OA
ATOM    680  CB  ILE A  81      19.207 -11.779 -10.716  1.00 35.15     0.013 C 
ATOM    681  CG1 ILE A  81      18.565 -11.139  -9.467  1.00 37.24     0.002 C 
ATOM    682  CG2 ILE A  81      20.698 -11.445 -10.783  1.00 35.01     0.012 C 
ATOM    683  CD1 ILE A  81      18.988 -11.757  -8.140  1.00 35.28     0.005 C 
ATOM    684  H   ILE A  81      16.961 -12.714 -11.987  1.00 45.80     0.163 HD
ATOM    685  N   GLU A  82      19.994 -10.976 -13.894  1.00 37.88    -0.346 N 
ATOM    686  CA  GLU A  82      20.741 -11.296 -15.095  1.00 48.29     0.177 C 
ATOM    687  C   GLU A  82      22.067 -10.559 -14.949  1.00 42.67     0.240 C 
ATOM    688  O   GLU A  82      22.069  -9.428 -14.524  1.00 40.68    -0.271 OA
ATOM    689  CB  GLU A  82      20.031 -11.023 -16.442  1.00 41.94     0.045 C 
ATOM    690  CG  GLU A  82      20.001  -9.555 -16.899  1.00 41.24     0.116 C 
ATOM    691  CD  GLU A  82      21.121  -9.066 -17.802  1.00 44.79     0.172 C 
ATOM    692  OE1 GLU A  82      21.954  -9.978 -18.069  1.00 55.91    -0.648 OA
ATOM    693  OE2 GLU A  82      21.253  -7.840 -18.201  1.00 47.24    -0.648 OA
ATOM    694  H   GLU A  82      20.034 -10.118 -13.579  1.00 40.06     0.163 HD
ATOM    695  N   GLY A  83      23.164 -11.217 -15.330  1.00 42.25    -0.351 N 
ATOM    696  CA  GLY A  83      24.498 -10.700 -15.160  1.00 38.81     0.225 C 
ATOM    697  C   GLY A  83      25.249 -10.682 -16.493  1.00 40.63     0.236 C 
ATOM    698  O   GLY A  83      26.446 -10.615 -16.479  1.00 45.73    -0.272 OA
ATOM    699  H   GLY A  83      23.067 -12.036 -15.725  1.00 41.59     0.163 HD
ATOM    700  N   TYR A  84      24.599 -10.783 -17.653  1.00 40.21    -0.346 N 
ATOM    701  CA  TYR A  84      25.372 -10.875 -18.875  1.00 35.78     0.180 C 
ATOM    702  C   TYR A  84      25.507  -9.472 -19.500  1.00 40.65     0.241 C 
ATOM    703  O   TYR A  84      24.915  -8.464 -19.054  1.00 48.45    -0.271 OA
ATOM    704  CB  TYR A  84      24.723 -11.805 -19.907  1.00 37.58     0.073 C 
ATOM    705  CG  TYR A  84      24.078 -13.094 -19.433  1.00 42.37    -0.056 A 
ATOM    706  CD1 TYR A  84      24.866 -14.213 -19.105  1.00 54.10     0.010 A 
ATOM    707  CD2 TYR A  84      22.686 -13.243 -19.418  1.00 47.55     0.010 A 
ATOM    708  CE1 TYR A  84      24.309 -15.404 -18.657  1.00 51.26     0.037 A 
ATOM    709  CE2 TYR A  84      22.106 -14.436 -19.000  1.00 46.64     0.037 A 
ATOM    710  CZ  TYR A  84      22.925 -15.510 -18.636  1.00 56.98     0.065 A 
ATOM    711  OH  TYR A  84      22.429 -16.695 -18.211  1.00 55.76    -0.361 OA
ATOM    712  H   TYR A  84      23.686 -10.787 -17.689  1.00 39.31     0.163 HD
ATOM    713  HH  TYR A  84      22.315 -16.683 -17.345  0.00 54.15     0.217 HD
ATOM    714  N   ARG A  85      26.250  -9.451 -20.612  1.00 39.62    -0.346 N 
ATOM    715  CA  ARG A  85      26.442  -8.276 -21.430  1.00 42.92     0.176 C 
ATOM    716  C   ARG A  85      25.078  -7.700 -21.754  1.00 44.64     0.243 C 
ATOM    717  O   ARG A  85      24.134  -8.437 -22.049  1.00 46.94    -0.271 OA
ATOM    718  CB  ARG A  85      27.226  -8.374 -22.749  1.00 47.17     0.036 C 
ATOM    719  CG  ARG A  85      28.699  -8.672 -22.585  1.00 52.15     0.023 C 
ATOM    720  CD  ARG A  85      29.406  -9.284 -23.794  1.00 68.96     0.138 C 
ATOM    721  NE  ARG A  85      30.620  -9.932 -23.257  1.00 68.43    -0.227 N 
ATOM    722  CZ  ARG A  85      31.924  -9.737 -23.563  1.00 65.56     0.665 C 
ATOM    723  NH1 ARG A  85      32.337  -8.899 -24.522  1.00 54.50    -0.235 N 
ATOM    724  NH2 ARG A  85      32.826 -10.459 -22.916  1.00 70.27    -0.235 N 
ATOM    725  H   ARG A  85      26.672 -10.221 -20.866  1.00 40.52     0.163 HD
ATOM    726  HE  ARG A  85      30.480 -10.541 -22.650  1.00 67.65     0.177 HD
ATOM    727 1HH1 ARG A  85      31.749  -8.482 -25.032  1.00 57.84     0.174 HD
ATOM    728 2HH1 ARG A  85      33.202  -8.762 -24.645  1.00 57.87     0.174 HD
ATOM    729 1HH2 ARG A  85      32.571 -11.064 -22.325  1.00 68.72     0.174 HD
ATOM    730 2HH2 ARG A  85      33.687 -10.336 -23.078  1.00 68.56     0.174 HD
ATOM    731  N   PRO A  86      24.979  -6.352 -21.753  1.00 46.24    -0.337 N 
ATOM    732  CA  PRO A  86      23.879  -5.669 -22.407  1.00 53.64     0.179 C 
ATOM    733  C   PRO A  86      23.729  -6.240 -23.816  1.00 64.86     0.241 C 
ATOM    734  O   PRO A  86      24.732  -6.486 -24.536  1.00 44.67    -0.271 OA
ATOM    735  CB  PRO A  86      24.252  -4.204 -22.449  1.00 54.34     0.037 C 
ATOM    736  CG  PRO A  86      25.460  -4.074 -21.592  1.00 55.24     0.022 C 
ATOM    737  CD  PRO A  86      25.985  -5.426 -21.245  1.00 50.20     0.127 C 
ATOM    738  N   GLY A  87      22.441  -6.372 -24.181  1.00 74.40    -0.351 N 
ATOM    739  CA  GLY A  87      22.075  -6.926 -25.464  1.00 74.58     0.225 C 
ATOM    740  C   GLY A  87      21.932  -8.449 -25.437  1.00 62.58     0.236 C 
ATOM    741  O   GLY A  87      21.238  -8.965 -26.307  1.00 52.59    -0.272 OA
ATOM    742  H   GLY A  87      21.778  -6.106 -23.611  1.00 71.71     0.163 HD
ATOM    743  N   VAL A  88      22.536  -9.153 -24.457  1.00 49.16    -0.346 N 
ATOM    744  CA  VAL A  88      22.468 -10.609 -24.437  1.00 48.39     0.180 C 
ATOM    745  C   VAL A  88      21.063 -11.164 -24.099  1.00 52.60     0.241 C 
ATOM    746  O   VAL A  88      20.611 -12.062 -24.799  1.00 49.56    -0.271 OA
ATOM    747  CB  VAL A  88      23.551 -11.265 -23.563  1.00 48.36     0.009 C 
ATOM    748  CG1 VAL A  88      23.282 -12.755 -23.290  1.00 43.23     0.012 C 
ATOM    749  CG2 VAL A  88      24.946 -11.041 -24.156  1.00 55.73     0.012 C 
ATOM    750  H   VAL A  88      22.989  -8.722 -23.791  1.00 52.11     0.163 HD
ATOM    751  N   THR A  89      20.384 -10.742 -23.022  1.00 50.93    -0.344 N 
ATOM    752  CA  THR A  89      19.038 -11.265 -22.790  1.00 55.64     0.205 C 
ATOM    753  C   THR A  89      18.084 -10.853 -23.912  1.00 48.43     0.243 C 
ATOM    754  O   THR A  89      17.188 -11.615 -24.238  1.00 42.45    -0.271 OA
ATOM    755  CB  THR A  89      18.442 -10.876 -21.443  1.00 50.77     0.146 C 
ATOM    756  OG1 THR A  89      18.456  -9.462 -21.393  1.00 57.62    -0.393 OA
ATOM    757  CG2 THR A  89      19.208 -11.497 -20.299  1.00 59.55     0.042 C 
ATOM    758  H   THR A  89      20.747 -10.139 -22.439  1.00 52.35     0.163 HD
ATOM    759  HG1 THR A  89      19.270  -9.178 -21.467  0.00 56.31     0.210 HD
ATOM    760  N   GLU A  90      18.298  -9.669 -24.484  1.00 50.06    -0.346 N 
ATOM    761  CA  GLU A  90      17.492  -9.176 -25.592  1.00 50.14     0.177 C 
ATOM    762  C   GLU A  90      17.457 -10.199 -26.724  1.00 53.72     0.241 C 
ATOM    763  O   GLU A  90      16.377 -10.492 -27.237  1.00 58.94    -0.271 OA
ATOM    764  CB  GLU A  90      17.950  -7.811 -26.131  1.00 53.93     0.045 C 
ATOM    765  CG  GLU A  90      17.570  -6.575 -25.289  1.00 54.85     0.116 C 
ATOM    766  CD  GLU A  90      18.441  -6.239 -24.063  1.00 58.88     0.172 C 
ATOM    767  OE1 GLU A  90      19.279  -7.027 -23.527  1.00 47.34    -0.648 OA
ATOM    768  OE2 GLU A  90      18.314  -5.074 -23.664  1.00 59.14    -0.648 OA
ATOM    769  H   GLU A  90      18.972  -9.138 -24.168  1.00 49.77     0.163 HD
ATOM    770  N   ARG A  91      18.633 -10.740 -27.089  1.00 63.12    -0.346 N 
ATOM    771  CA  ARG A  91      18.803 -11.569 -28.281  1.00 65.53     0.176 C 
ATOM    772  C   ARG A  91      18.295 -12.976 -28.010  1.00 61.89     0.241 C 
ATOM    773  O   ARG A  91      17.796 -13.618 -28.911  1.00 79.73    -0.271 OA
ATOM    774  CB  ARG A  91      20.235 -11.618 -28.840  1.00 74.81     0.036 C 
ATOM    775  CG  ARG A  91      20.574 -10.386 -29.685  1.00 93.37     0.023 C 
ATOM    776  CD  ARG A  91      21.860 -10.491 -30.526  1.00 90.99     0.138 C 
ATOM    777  NE  ARG A  91      23.055 -10.544 -29.670  1.00 99.66    -0.227 N 
ATOM    778  CZ  ARG A  91      23.608  -9.523 -28.998  1.00 90.46     0.665 C 
ATOM    779  NH1 ARG A  91      23.220  -8.269 -29.252  1.00 84.21    -0.235 N 
ATOM    780  NH2 ARG A  91      24.545  -9.777 -28.080  1.00 58.84    -0.235 N 
ATOM    781  H   ARG A  91      19.368 -10.579 -26.570  1.00 61.08     0.163 HD
ATOM    782  HE  ARG A  91      23.447 -11.318 -29.590  1.00 94.74     0.177 HD
ATOM    783 1HH1 ARG A  91      22.581  -8.103 -29.837  1.00 86.17     0.174 HD
ATOM    784 2HH1 ARG A  91      23.611  -7.600 -28.827  1.00 85.71     0.174 HD
ATOM    785 1HH2 ARG A  91      24.776 -10.611 -27.902  1.00 67.67     0.174 HD
ATOM    786 2HH2 ARG A  91      24.933  -9.107 -27.653  1.00 67.55     0.174 HD
ATOM    787  N   LEU A  92      18.376 -13.423 -26.764  1.00 50.09    -0.346 N 
ATOM    788  CA  LEU A  92      17.739 -14.647 -26.346  1.00 54.99     0.177 C 
ATOM    789  C   LEU A  92      16.205 -14.521 -26.358  1.00 63.45     0.240 C 
ATOM    790  O   LEU A  92      15.450 -15.499 -26.263  1.00 59.60    -0.271 OA
ATOM    791  CB  LEU A  92      18.228 -14.894 -24.917  1.00 61.62     0.038 C 
ATOM    792  CG  LEU A  92      19.671 -15.367 -24.700  1.00 63.55    -0.020 C 
ATOM    793  CD1 LEU A  92      19.780 -15.504 -23.177  1.00 67.10     0.009 C 
ATOM    794  CD2 LEU A  92      20.155 -16.668 -25.368  1.00 58.94     0.009 C 
ATOM    795  H   LEU A  92      18.858 -12.947 -26.151  1.00 54.04     0.163 HD
ATOM    796  N   GLY A  93      15.710 -13.297 -26.324  1.00 61.53    -0.351 N 
ATOM    797  CA  GLY A  93      14.273 -13.110 -26.293  1.00 65.62     0.225 C 
ATOM    798  C   GLY A  93      13.743 -13.046 -24.879  1.00 62.01     0.236 C 
ATOM    799  O   GLY A  93      12.539 -13.127 -24.683  1.00 81.29    -0.272 OA
ATOM    800  H   GLY A  93      16.258 -12.567 -26.306  1.00 62.64     0.163 HD
ATOM    801  N   LEU A  94      14.666 -12.888 -23.935  1.00 60.50    -0.346 N 
ATOM    802  CA  LEU A  94      14.320 -12.601 -22.559  1.00 58.82     0.177 C 
ATOM    803  C   LEU A  94      14.569 -11.159 -22.166  1.00 48.63     0.240 C 
ATOM    804  O   LEU A  94      14.658 -10.903 -20.981  1.00 50.55    -0.271 OA
ATOM    805  CB  LEU A  94      15.157 -13.512 -21.683  1.00 61.44     0.038 C 
ATOM    806  CG  LEU A  94      14.703 -14.968 -21.678  1.00 72.70    -0.020 C 
ATOM    807  CD1 LEU A  94      15.692 -15.906 -20.978  1.00 67.32     0.009 C 
ATOM    808  CD2 LEU A  94      13.323 -15.014 -21.043  1.00 70.52     0.009 C 
ATOM    809  H   LEU A  94      15.550 -12.957 -24.154  1.00 60.57     0.163 HD
ATOM    810  N   GLY A  95      14.690 -10.245 -23.130  1.00 62.34    -0.351 N 
ATOM    811  CA  GLY A  95      14.923  -8.835 -22.819  1.00 57.93     0.225 C 
ATOM    812  C   GLY A  95      13.925  -8.305 -21.791  1.00 61.03     0.238 C 
ATOM    813  O   GLY A  95      13.025  -9.005 -21.328  1.00 73.43    -0.272 OA
ATOM    814  H   GLY A  95      14.623 -10.497 -24.005  1.00 57.82     0.163 HD
ATOM    815  N   PRO A  96      14.049  -7.038 -21.373  1.00 71.07    -0.337 N 
ATOM    816  CA  PRO A  96      13.038  -6.426 -20.506  1.00 62.95     0.179 C 
ATOM    817  C   PRO A  96      11.656  -6.277 -21.142  1.00 59.41     0.241 C 
ATOM    818  O   PRO A  96      10.681  -6.457 -20.422  1.00 59.60    -0.271 OA
ATOM    819  CB  PRO A  96      13.653  -5.055 -20.167  1.00 54.25     0.037 C 
ATOM    820  CG  PRO A  96      15.116  -5.282 -20.457  1.00 56.44     0.022 C 
ATOM    821  CD  PRO A  96      15.151  -6.137 -21.712  1.00 56.30     0.127 C 
ATOM    822  N   GLU A  97      11.576  -5.959 -22.465  1.00 68.66    -0.346 N 
ATOM    823  CA  GLU A  97      10.295  -5.631 -23.116  1.00 74.86     0.177 C 
ATOM    824  C   GLU A  97       9.470  -6.894 -23.371  1.00 76.48     0.241 C 
ATOM    825  O   GLU A  97       8.249  -6.862 -23.328  1.00 82.49    -0.271 OA
ATOM    826  CB  GLU A  97      10.414  -4.848 -24.422  1.00 75.05     0.045 C 
ATOM    827  CG  GLU A  97      11.576  -3.856 -24.363  1.00 96.90     0.116 C 
ATOM    828  CD  GLU A  97      11.380  -2.428 -24.878  1.00 96.77     0.172 C 
ATOM    829  OE1 GLU A  97      12.296  -1.957 -25.586  1.00 82.44    -0.648 OA
ATOM    830  OE2 GLU A  97      10.376  -1.755 -24.538  1.00 88.13    -0.648 OA
ATOM    831  H   GLU A  97      12.337  -5.964 -22.970  1.00 67.94     0.163 HD
ATOM    832  N   GLU A  98      10.170  -8.012 -23.575  1.00 70.00    -0.346 N 
ATOM    833  CA  GLU A  98       9.589  -9.333 -23.678  1.00 65.38     0.177 C 
ATOM    834  C   GLU A  98       8.985  -9.744 -22.342  1.00 64.09     0.241 C 
ATOM    835  O   GLU A  98       7.836 -10.165 -22.303  1.00 76.51    -0.271 OA
ATOM    836  CB  GLU A  98      10.680 -10.267 -24.207  1.00 76.78     0.045 C 
ATOM    837  CG  GLU A  98      10.940 -10.090 -25.707  1.00 79.27     0.116 C 
ATOM    838  CD  GLU A  98       9.792 -10.762 -26.443  1.00 75.20     0.172 C 
ATOM    839  OE1 GLU A  98       9.679 -12.021 -26.350  1.00 72.04    -0.648 OA
ATOM    840  OE2 GLU A  98       8.970 -10.031 -27.027  1.00 65.24    -0.648 OA
ATOM    841  H   GLU A  98      11.076  -7.937 -23.667  1.00 70.47     0.163 HD
ATOM    842  N   CYS A  99       9.744  -9.633 -21.248  1.00 63.13    -0.345 N 
ATOM    843  CA  CYS A  99       9.248 -10.016 -19.928  1.00 58.62     0.185 C 
ATOM    844  C   CYS A  99       8.032  -9.171 -19.527  1.00 48.05     0.241 C 
ATOM    845  O   CYS A  99       7.186  -9.632 -18.777  1.00 42.49    -0.271 OA
ATOM    846  CB  CYS A  99      10.331  -9.924 -18.847  1.00 52.93     0.105 C 
ATOM    847  SG  CYS A  99      11.750 -10.982 -19.200  1.00 56.04    -0.180 SA
ATOM    848  H   CYS A  99      10.597  -9.313 -21.323  1.00 62.31     0.163 HD
ATOM    849  HG  CYS A  99      12.404 -10.697 -18.223  0.00 56.11     0.101 HD
ATOM    850  N   ALA A 100       7.981  -7.923 -19.989  1.00 44.02    -0.346 N 
ATOM    851  CA  ALA A 100       6.914  -7.003 -19.624  1.00 63.79     0.172 C 
ATOM    852  C   ALA A 100       5.585  -7.490 -20.205  1.00 68.45     0.240 C 
ATOM    853  O   ALA A 100       4.562  -7.485 -19.524  1.00 69.30    -0.271 OA
ATOM    854  CB  ALA A 100       7.267  -5.580 -20.075  1.00 68.11     0.042 C 
ATOM    855  H   ALA A 100       8.643  -7.624 -20.543  1.00 49.23     0.163 HD
ATOM    856  N   LYS A 101       5.639  -7.933 -21.468  1.00 72.79    -0.346 N 
ATOM    857  CA  LYS A 101       4.539  -8.587 -22.166  1.00 65.74     0.176 C 
ATOM    858  C   LYS A 101       3.765  -9.534 -21.237  1.00 74.48     0.241 C 
ATOM    859  O   LYS A 101       2.540  -9.490 -21.243  1.00 77.78    -0.271 OA
ATOM    860  CB  LYS A 101       5.080  -9.312 -23.417  1.00 68.31     0.035 C 
ATOM    861  CG  LYS A 101       5.402  -8.326 -24.532  1.00 70.74     0.004 C 
ATOM    862  CD  LYS A 101       5.830  -8.679 -25.959  1.00 65.90     0.027 C 
ATOM    863  CE  LYS A 101       5.882  -7.249 -26.537  1.00 62.91     0.229 C 
ATOM    864  NZ  LYS A 101       6.389  -7.151 -27.902  1.00 70.12    -0.079 N 
ATOM    865  H   LYS A 101       6.422  -7.815 -21.926  1.00 69.80     0.163 HD
ATOM    866  HZ1 LYS A 101       5.851  -7.619 -28.461  1.00 67.82     0.274 HD
ATOM    867  HZ2 LYS A 101       7.227  -7.491 -27.943  1.00 67.82     0.274 HD
ATOM    868  HZ3 LYS A 101       6.405  -6.283 -28.162  1.00 67.82     0.274 HD
ATOM    869  N   VAL A 102       4.490 -10.349 -20.447  1.00 61.43    -0.346 N 
ATOM    870  CA  VAL A 102       3.963 -11.491 -19.723  1.00 59.61     0.180 C 
ATOM    871  C   VAL A 102       3.934 -11.228 -18.214  1.00 68.06     0.241 C 
ATOM    872  O   VAL A 102       3.427 -12.089 -17.465  1.00 61.26    -0.271 OA
ATOM    873  CB  VAL A 102       4.812 -12.752 -20.001  1.00 55.73     0.009 C 
ATOM    874  CG1 VAL A 102       5.389 -12.789 -21.424  1.00 65.63     0.012 C 
ATOM    875  CG2 VAL A 102       5.951 -12.901 -19.022  1.00 60.67     0.012 C 
ATOM    876  H   VAL A 102       5.386 -10.182 -20.373  1.00 63.79     0.163 HD
ATOM    877  N   ASN A 103       4.559 -10.118 -17.761  1.00 51.02    -0.346 N 
ATOM    878  CA  ASN A 103       4.666  -9.834 -16.339  1.00 49.99     0.185 C 
ATOM    879  C   ASN A 103       5.146  -8.402 -16.151  1.00 61.11     0.241 C 
ATOM    880  O   ASN A 103       6.345  -8.159 -16.025  1.00 70.62    -0.271 OA
ATOM    881  CB  ASN A 103       5.620 -10.770 -15.593  1.00 48.94     0.137 C 
ATOM    882  CG  ASN A 103       5.593 -10.555 -14.088  1.00 45.59     0.217 C 
ATOM    883  OD1 ASN A 103       5.028  -9.594 -13.581  1.00 47.54    -0.274 OA
ATOM    884  ND2 ASN A 103       6.229 -11.405 -13.319  1.00 50.98    -0.370 N 
ATOM    885  H   ASN A 103       4.922  -9.528 -18.355  1.00 54.69     0.163 HD
ATOM    886 1HD2 ASN A 103       6.233 -11.290 -12.439  1.00 49.24     0.159 HD
ATOM    887 2HD2 ASN A 103       6.656 -12.094 -13.679  1.00 49.25     0.159 HD
ATOM    888  N   ASP A 104       4.222  -7.449 -16.047  1.00 55.70    -0.345 N 
ATOM    889  CA  ASP A 104       4.683  -6.076 -15.993  1.00 60.42     0.186 C 
ATOM    890  C   ASP A 104       4.977  -5.674 -14.554  1.00 56.07     0.241 C 
ATOM    891  O   ASP A 104       5.349  -4.528 -14.304  1.00 46.46    -0.271 OA
ATOM    892  CB  ASP A 104       3.719  -5.137 -16.690  1.00 72.39     0.147 C 
ATOM    893  CG  ASP A 104       2.358  -5.042 -16.035  1.00 69.17     0.175 C 
ATOM    894  OD1 ASP A 104       2.129  -5.783 -15.033  1.00 67.25    -0.648 OA
ATOM    895  OD2 ASP A 104       1.579  -4.214 -16.537  1.00 60.56    -0.648 OA
ATOM    896  H   ASP A 104       3.330  -7.643 -16.010  1.00 57.94     0.163 HD
ATOM    897  N   ARG A 105       4.829  -6.631 -13.633  1.00 58.68    -0.346 N 
ATOM    898  CA  ARG A 105       5.157  -6.416 -12.234  1.00 58.00     0.176 C 
ATOM    899  C   ARG A 105       6.609  -6.813 -11.922  1.00 58.36     0.241 C 
ATOM    900  O   ARG A 105       7.041  -6.683 -10.758  1.00 47.88    -0.271 OA
ATOM    901  CB  ARG A 105       4.202  -7.239 -11.377  1.00 52.94     0.036 C 
ATOM    902  CG  ARG A 105       2.817  -6.656 -11.212  1.00 56.09     0.023 C 
ATOM    903  CD  ARG A 105       1.940  -7.665 -10.449  1.00 59.93     0.138 C 
ATOM    904  NE  ARG A 105       2.280  -7.874  -9.034  1.00 62.56    -0.227 N 
ATOM    905  CZ  ARG A 105       2.056  -6.988  -8.061  1.00 68.01     0.665 C 
ATOM    906  NH1 ARG A 105       1.778  -5.706  -8.350  1.00 67.46    -0.235 N 
ATOM    907  NH2 ARG A 105       2.117  -7.409  -6.808  1.00 58.42    -0.235 N 
ATOM    908  H   ARG A 105       4.501  -7.447 -13.880  1.00 57.85     0.163 HD
ATOM    909  HE  ARG A 105       2.657  -8.629  -8.816  1.00 63.13     0.177 HD
ATOM    910 1HH1 ARG A 105       1.370  -5.494  -9.105  1.00 67.30     0.174 HD
ATOM    911 2HH1 ARG A 105       2.004  -5.073  -7.774  1.00 67.49     0.174 HD
ATOM    912 1HH2 ARG A 105       2.213  -8.271  -6.633  1.00 61.26     0.174 HD
ATOM    913 2HH2 ARG A 105       2.061  -6.824  -6.148  1.00 61.31     0.174 HD
ATOM    914  N   LEU A 106       7.357  -7.249 -12.955  1.00 51.16    -0.346 N 
ATOM    915  CA  LEU A 106       8.693  -7.810 -12.755  1.00 52.48     0.177 C 
ATOM    916  C   LEU A 106       9.707  -6.702 -12.524  1.00 48.36     0.241 C 
ATOM    917  O   LEU A 106       9.861  -5.837 -13.400  1.00 52.40    -0.271 OA
ATOM    918  CB  LEU A 106       9.152  -8.599 -13.972  1.00 53.98     0.038 C 
ATOM    919  CG  LEU A 106      10.504  -9.309 -13.875  1.00 60.81    -0.020 C 
ATOM    920  CD1 LEU A 106      10.440 -10.478 -12.893  1.00 57.98     0.009 C 
ATOM    921  CD2 LEU A 106      10.961  -9.712 -15.287  1.00 64.59     0.009 C 
ATOM    922  H   LEU A 106       7.030  -7.195 -13.806  1.00 53.19     0.163 HD
ATOM    923  N   ILE A 107      10.431  -6.846 -11.398  1.00 42.67    -0.346 N 
ATOM    924  CA  ILE A 107      11.687  -6.158 -11.135  1.00 50.58     0.180 C 
ATOM    925  C   ILE A 107      12.845  -6.814 -11.932  1.00 53.49     0.241 C 
ATOM    926  O   ILE A 107      13.373  -7.886 -11.564  1.00 47.34    -0.271 OA
ATOM    927  CB  ILE A 107      11.937  -6.136  -9.612  1.00 49.16     0.013 C 
ATOM    928  CG1 ILE A 107      10.777  -5.574  -8.859  1.00 48.98     0.002 C 
ATOM    929  CG2 ILE A 107      13.187  -5.353  -9.256  1.00 55.82     0.012 C 
ATOM    930  CD1 ILE A 107      10.441  -4.159  -9.305  1.00 50.65     0.005 C 
ATOM    931  H   ILE A 107      10.120  -7.424 -10.763  1.00 45.85     0.163 HD
ATOM    932  N   TYR A 108      13.287  -6.129 -13.010  1.00 41.70    -0.346 N 
ATOM    933  CA  TYR A 108      14.264  -6.695 -13.926  1.00 41.07     0.180 C 
ATOM    934  C   TYR A 108      15.617  -6.099 -13.582  1.00 40.12     0.241 C 
ATOM    935  O   TYR A 108      15.915  -4.982 -13.978  1.00 46.89    -0.271 OA
ATOM    936  CB  TYR A 108      13.820  -6.431 -15.365  1.00 42.62     0.073 C 
ATOM    937  CG  TYR A 108      14.560  -7.216 -16.442  1.00 43.54    -0.056 A 
ATOM    938  CD1 TYR A 108      15.897  -6.973 -16.745  1.00 50.10     0.010 A 
ATOM    939  CD2 TYR A 108      13.900  -8.165 -17.214  1.00 41.21     0.010 A 
ATOM    940  CE1 TYR A 108      16.554  -7.684 -17.743  1.00 55.65     0.037 A 
ATOM    941  CE2 TYR A 108      14.538  -8.880 -18.219  1.00 44.50     0.037 A 
ATOM    942  CZ  TYR A 108      15.873  -8.637 -18.495  1.00 61.86     0.065 A 
ATOM    943  OH  TYR A 108      16.525  -9.375 -19.469  1.00 55.71    -0.361 OA
ATOM    944  H   TYR A 108      12.968  -5.287 -13.171  1.00 44.19     0.163 HD
ATOM    945  HH  TYR A 108      16.849 -10.097 -19.126  0.00 54.64     0.217 HD
ATOM    946  N   ALA A 109      16.393  -6.833 -12.780  1.00 43.97    -0.346 N 
ATOM    947  CA  ALA A 109      17.651  -6.355 -12.205  1.00 43.29     0.172 C 
ATOM    948  C   ALA A 109      18.885  -6.697 -13.054  1.00 47.80     0.240 C 
ATOM    949  O   ALA A 109      19.289  -7.873 -13.059  1.00 39.09    -0.271 OA
ATOM    950  CB  ALA A 109      17.808  -6.975 -10.837  1.00 44.08     0.042 C 
ATOM    951  H   ALA A 109      16.127  -7.684 -12.581  1.00 42.85     0.163 HD
ATOM    952  N   ARG A 110      19.580  -5.681 -13.626  1.00 41.33    -0.346 N 
ATOM    953  CA  ARG A 110      20.725  -5.996 -14.476  1.00 41.92     0.176 C 
ATOM    954  C   ARG A 110      22.036  -5.637 -13.798  1.00 41.27     0.241 C 
ATOM    955  O   ARG A 110      22.246  -4.463 -13.487  1.00 43.38    -0.271 OA
ATOM    956  CB  ARG A 110      20.655  -5.356 -15.863  1.00 39.76     0.036 C 
ATOM    957  CG  ARG A 110      19.232  -5.548 -16.385  1.00 50.82     0.023 C 
ATOM    958  CD  ARG A 110      18.970  -5.082 -17.829  1.00 47.78     0.138 C 
ATOM    959  NE  ARG A 110      19.582  -5.969 -18.828  1.00 45.00    -0.227 N 
ATOM    960  CZ  ARG A 110      19.236  -5.923 -20.126  1.00 49.45     0.665 C 
ATOM    961  NH1 ARG A 110      18.340  -5.035 -20.556  1.00 49.55    -0.235 N 
ATOM    962  NH2 ARG A 110      19.829  -6.689 -21.022  1.00 51.28    -0.235 N 
ATOM    963  H   ARG A 110      19.341  -4.810 -13.486  1.00 42.94     0.163 HD
ATOM    964  HE  ARG A 110      20.188  -6.537 -18.572  1.00 46.73     0.177 HD
ATOM    965 1HH1 ARG A 110      18.133  -4.330 -20.066  1.00 49.50     0.174 HD
ATOM    966 2HH1 ARG A 110      17.955  -5.151 -21.345  1.00 49.57     0.174 HD
ATOM    967 1HH2 ARG A 110      20.418  -7.293 -20.759  1.00 50.64     0.174 HD
ATOM    968 2HH2 ARG A 110      19.644  -6.597 -21.878  1.00 50.72     0.174 HD
ATOM    969  N   MET A 111      22.923  -6.647 -13.687  1.00 34.00    -0.346 N 
ATOM    970  CA  MET A 111      24.170  -6.556 -12.951  1.00 33.51     0.177 C 
ATOM    971  C   MET A 111      25.373  -6.570 -13.896  1.00 30.53     0.241 C 
ATOM    972  O   MET A 111      25.752  -7.576 -14.463  1.00 28.71    -0.271 OA
ATOM    973  CB  MET A 111      24.248  -7.744 -11.998  1.00 33.67     0.045 C 
ATOM    974  CG  MET A 111      25.387  -7.742 -10.999  1.00 33.53     0.076 C 
ATOM    975  SD  MET A 111      25.267  -6.400  -9.818  1.00 34.01    -0.173 SA
ATOM    976  CE  MET A 111      26.688  -5.557 -10.494  1.00 39.58     0.089 C 
ATOM    977  H   MET A 111      22.732  -7.438 -14.103  1.00 35.58     0.163 HD
ATOM    978  N   THR A 112      26.044  -5.433 -14.014  1.00 32.87    -0.344 N 
ATOM    979  CA  THR A 112      27.166  -5.278 -14.933  1.00 35.96     0.205 C 
ATOM    980  C   THR A 112      28.269  -4.488 -14.225  1.00 41.05     0.243 C 
ATOM    981  O   THR A 112      28.043  -3.901 -13.147  1.00 46.06    -0.271 OA
ATOM    982  CB  THR A 112      26.754  -4.603 -16.270  1.00 32.48     0.146 C 
ATOM    983  OG1 THR A 112      26.237  -3.287 -16.049  1.00 32.07    -0.393 OA
ATOM    984  CG2 THR A 112      25.709  -5.373 -17.068  1.00 30.84     0.042 C 
ATOM    985  H   THR A 112      25.791  -4.713 -13.510  1.00 33.05     0.163 HD
ATOM    986  HG1 THR A 112      25.543  -3.326 -15.530  0.00 31.52     0.210 HD
ATOM    987  N   GLY A 113      29.441  -4.449 -14.884  1.00 40.56    -0.350 N 
ATOM    988  CA  GLY A 113      30.557  -3.615 -14.489  1.00 37.24     0.225 C 
ATOM    989  C   GLY A 113      30.299  -2.184 -14.938  1.00 40.77     0.236 C 
ATOM    990  O   GLY A 113      30.171  -1.280 -14.086  1.00 37.48    -0.272 OA
ATOM    991  H   GLY A 113      29.541  -4.979 -15.622  1.00 39.76     0.163 HD
ATOM    992  N   TRP A 114      30.162  -2.032 -16.270  1.00 36.15    -0.346 N 
ATOM    993  CA  TRP A 114      30.264  -0.742 -16.943  1.00 42.86     0.180 C 
ATOM    994  C   TRP A 114      28.908  -0.058 -17.116  1.00 44.52     0.241 C 
ATOM    995  O   TRP A 114      28.833   1.161 -17.353  1.00 39.98    -0.271 OA
ATOM    996  CB  TRP A 114      30.905  -0.947 -18.321  1.00 38.93     0.075 C 
ATOM    997  CG  TRP A 114      32.321  -1.432 -18.249  1.00 36.40    -0.028 A 
ATOM    998  CD1 TRP A 114      32.855  -2.539 -18.847  1.00 38.78     0.096 A 
ATOM    999  CD2 TRP A 114      33.398  -0.806 -17.541  1.00 31.09    -0.002 A 
ATOM   1000  NE1 TRP A 114      34.200  -2.628 -18.573  1.00 37.82    -0.365 N 
ATOM   1001  CE2 TRP A 114      34.560  -1.562 -17.792  1.00 39.06     0.042 A 
ATOM   1002  CE3 TRP A 114      33.484   0.306 -16.744  1.00 31.21     0.014 A 
ATOM   1003  CZ2 TRP A 114      35.799  -1.223 -17.267  1.00 39.00     0.030 A 
ATOM   1004  CZ3 TRP A 114      34.683   0.583 -16.143  1.00 32.82     0.001 A 
ATOM   1005  CH2 TRP A 114      35.820  -0.120 -16.449  1.00 36.61     0.002 A 
ATOM   1006  H   TRP A 114      30.005  -2.774 -16.780  1.00 38.70     0.163 HD
ATOM   1007  HE1 TRP A 114      34.739  -3.246 -18.874  1.00 38.27     0.165 HD
ATOM   1008  N   GLY A 115      27.838  -0.869 -17.060  1.00 43.54    -0.351 N 
ATOM   1009  CA  GLY A 115      26.467  -0.380 -17.115  1.00 44.92     0.225 C 
ATOM   1010  C   GLY A 115      25.788  -0.886 -18.379  1.00 45.38     0.236 C 
ATOM   1011  O   GLY A 115      26.422  -1.602 -19.147  1.00 51.96    -0.272 OA
ATOM   1012  H   GLY A 115      27.970  -1.771 -16.993  1.00 43.96     0.163 HD
ATOM   1013  N   GLN A 116      24.539  -0.456 -18.614  1.00 52.22    -0.346 N 
ATOM   1014  CA  GLN A 116      23.786  -0.887 -19.789  1.00 54.85     0.177 C 
ATOM   1015  C   GLN A 116      24.234  -0.169 -21.073  1.00 51.60     0.241 C 
ATOM   1016  O   GLN A 116      24.229  -0.778 -22.163  1.00 57.02    -0.271 OA
ATOM   1017  CB  GLN A 116      22.283  -0.707 -19.562  1.00 56.87     0.044 C 
ATOM   1018  CG  GLN A 116      21.675  -1.794 -18.687  1.00 47.23     0.105 C 
ATOM   1019  CD  GLN A 116      21.865  -3.183 -19.224  1.00 47.64     0.215 C 
ATOM   1020  OE1 GLN A 116      22.265  -4.110 -18.502  1.00 63.92    -0.274 OA
ATOM   1021  NE2 GLN A 116      21.531  -3.335 -20.499  1.00 45.62    -0.370 N 
ATOM   1022  H   GLN A 116      24.148   0.124 -18.027  1.00 51.01     0.163 HD
ATOM   1023 1HE2 GLN A 116      21.715  -4.099 -20.908  1.00 46.50     0.159 HD
ATOM   1024 2HE2 GLN A 116      21.109  -2.691 -20.939  1.00 46.42     0.159 HD
ATOM   1025  N   THR A 117      24.640   1.106 -20.929  1.00 43.54    -0.344 N 
ATOM   1026  CA  THR A 117      24.921   2.032 -22.028  1.00 47.70     0.205 C 
ATOM   1027  C   THR A 117      26.366   2.517 -21.884  1.00 44.07     0.243 C 
ATOM   1028  O   THR A 117      26.971   2.373 -20.843  1.00 48.96    -0.271 OA
ATOM   1029  CB  THR A 117      23.910   3.192 -21.942  1.00 57.30     0.146 C 
ATOM   1030  OG1 THR A 117      24.094   3.995 -20.754  1.00 49.37    -0.393 OA
ATOM   1031  CG2 THR A 117      22.473   2.663 -21.897  1.00 53.15     0.042 C 
ATOM   1032  H   THR A 117      24.746   1.422 -20.078  1.00 46.38     0.163 HD
ATOM   1033  HG1 THR A 117      23.997   3.509 -20.065  0.00 49.44     0.210 HD
ATOM   1034  N   GLY A 118      26.960   2.974 -22.976  1.00 49.61    -0.350 N 
ATOM   1035  CA  GLY A 118      28.169   3.779 -22.977  1.00 41.88     0.225 C 
ATOM   1036  C   GLY A 118      29.367   3.028 -23.532  1.00 42.15     0.238 C 
ATOM   1037  O   GLY A 118      29.320   1.800 -23.651  1.00 36.32    -0.272 OA
ATOM   1038  H   GLY A 118      26.584   2.769 -23.784  1.00 46.42     0.163 HD
ATOM   1039  N   PRO A 119      30.484   3.755 -23.805  1.00 46.81    -0.337 N 
ATOM   1040  CA  PRO A 119      31.589   3.268 -24.640  1.00 40.23     0.179 C 
ATOM   1041  C   PRO A 119      32.176   1.940 -24.248  1.00 45.14     0.241 C 
ATOM   1042  O   PRO A 119      32.653   1.237 -25.126  1.00 41.97    -0.271 OA
ATOM   1043  CB  PRO A 119      32.671   4.371 -24.546  1.00 38.83     0.037 C 
ATOM   1044  CG  PRO A 119      32.238   5.313 -23.399  1.00 39.89     0.022 C 
ATOM   1045  CD  PRO A 119      30.722   5.138 -23.371  1.00 45.21     0.127 C 
ATOM   1046  N   ARG A 120      32.205   1.669 -22.926  1.00 48.24    -0.346 N 
ATOM   1047  CA  ARG A 120      32.834   0.454 -22.416  1.00 38.53     0.176 C 
ATOM   1048  C   ARG A 120      31.815  -0.652 -22.196  1.00 34.34     0.241 C 
ATOM   1049  O   ARG A 120      32.228  -1.776 -21.991  1.00 38.12    -0.271 OA
ATOM   1050  CB  ARG A 120      33.671   0.675 -21.152  1.00 38.67     0.036 C 
ATOM   1051  CG  ARG A 120      34.960   1.456 -21.402  1.00 38.81     0.023 C 
ATOM   1052  CD  ARG A 120      35.687   1.841 -20.123  1.00 39.49     0.138 C 
ATOM   1053  NE  ARG A 120      36.888   2.693 -20.198  1.00 33.45    -0.227 N 
ATOM   1054  CZ  ARG A 120      38.024   2.176 -20.596  1.00 37.85     0.665 C 
ATOM   1055  NH1 ARG A 120      38.040   0.896 -20.901  1.00 37.25    -0.235 N 
ATOM   1056  NH2 ARG A 120      39.137   2.881 -20.648  1.00 33.29    -0.235 N 
ATOM   1057  H   ARG A 120      31.831   2.255 -22.334  1.00 45.04     0.163 HD
ATOM   1058  HE  ARG A 120      36.839   3.535 -19.981  1.00 35.79     0.177 HD
ATOM   1059 1HH1 ARG A 120      37.480   0.325 -20.529  1.00 37.68     0.174 HD
ATOM   1060 2HH1 ARG A 120      38.639   0.603 -21.486  1.00 37.44     0.174 HD
ATOM   1061 1HH2 ARG A 120      39.129   3.733 -20.412  1.00 34.64     0.174 HD
ATOM   1062 2HH2 ARG A 120      39.888   2.501 -20.918  1.00 34.67     0.174 HD
ATOM   1063  N   SER A 121      30.517  -0.401 -22.385  1.00 32.40    -0.344 N 
ATOM   1064  CA  SER A 121      29.439  -1.308 -21.967  1.00 38.52     0.200 C 
ATOM   1065  C   SER A 121      29.443  -2.667 -22.651  1.00 38.35     0.243 C 
ATOM   1066  O   SER A 121      28.709  -3.570 -22.210  1.00 35.75    -0.271 OA
ATOM   1067  CB  SER A 121      28.097  -0.695 -22.192  1.00 39.56     0.199 C 
ATOM   1068  OG  SER A 121      27.924  -0.360 -23.558  1.00 39.49    -0.398 OA
ATOM   1069  H   SER A 121      30.282   0.377 -22.802  1.00 34.39     0.163 HD
ATOM   1070  HG  SER A 121      27.138   0.020 -23.654  0.00 39.88     0.209 HD
ATOM   1071  N   GLN A 122      30.217  -2.789 -23.733  1.00 37.69    -0.346 N 
ATOM   1072  CA  GLN A 122      30.393  -4.080 -24.389  1.00 40.44     0.177 C 
ATOM   1073  C   GLN A 122      31.763  -4.688 -24.148  1.00 36.00     0.241 C 
ATOM   1074  O   GLN A 122      32.007  -5.744 -24.668  1.00 39.41    -0.271 OA
ATOM   1075  CB  GLN A 122      30.166  -4.059 -25.905  1.00 39.48     0.044 C 
ATOM   1076  CG  GLN A 122      28.718  -3.791 -26.321  1.00 36.36     0.105 C 
ATOM   1077  CD  GLN A 122      27.810  -4.953 -26.036  1.00 41.18     0.215 C 
ATOM   1078  OE1 GLN A 122      28.179  -6.128 -26.192  1.00 66.56    -0.274 OA
ATOM   1079  NE2 GLN A 122      26.648  -4.666 -25.479  1.00 43.28    -0.370 N 
ATOM   1080  H   GLN A 122      30.629  -2.055 -24.087  1.00 38.37     0.163 HD
ATOM   1081 1HE2 GLN A 122      26.098  -5.321 -25.248  1.00 42.85     0.159 HD
ATOM   1082 2HE2 GLN A 122      26.413  -3.822 -25.338  1.00 42.59     0.159 HD
ATOM   1083  N   GLN A 123      32.620  -4.135 -23.301  1.00 50.74    -0.346 N 
ATOM   1084  CA  GLN A 123      33.917  -4.764 -23.052  1.00 54.34     0.177 C 
ATOM   1085  C   GLN A 123      33.940  -5.593 -21.763  1.00 53.62     0.241 C 
ATOM   1086  O   GLN A 123      33.236  -5.363 -20.760  1.00 43.31    -0.271 OA
ATOM   1087  CB  GLN A 123      35.125  -3.846 -22.952  1.00 64.20     0.044 C 
ATOM   1088  CG  GLN A 123      35.474  -3.119 -24.248  1.00 80.14     0.105 C 
ATOM   1089  CD  GLN A 123      36.299  -1.884 -23.967  1.00 84.22     0.215 C 
ATOM   1090  OE1 GLN A 123      36.761  -1.192 -24.879  1.00119.32    -0.274 OA
ATOM   1091  NE2 GLN A 123      36.498  -1.599 -22.686  1.00 77.93    -0.370 N 
ATOM   1092  H   GLN A 123      32.405  -3.363 -22.863  1.00 47.26     0.163 HD
ATOM   1093 1HE2 GLN A 123      36.745  -0.776 -22.469  1.00 78.49     0.159 HD
ATOM   1094 2HE2 GLN A 123      36.422  -2.207 -22.048  1.00 79.07     0.159 HD
ATOM   1095  N   ALA A 124      34.819  -6.598 -21.847  1.00 54.05    -0.346 N 
ATOM   1096  CA  ALA A 124      35.139  -7.450 -20.726  1.00 44.23     0.172 C 
ATOM   1097  C   ALA A 124      35.792  -6.609 -19.647  1.00 46.87     0.240 C 
ATOM   1098  O   ALA A 124      36.351  -5.502 -19.872  1.00 39.74    -0.271 OA
ATOM   1099  CB  ALA A 124      36.083  -8.586 -21.096  1.00 46.89     0.042 C 
ATOM   1100  H   ALA A 124      35.239  -6.755 -22.644  1.00 51.55     0.163 HD
ATOM   1101  N   GLY A 125      35.685  -7.230 -18.471  1.00 40.69    -0.351 N 
ATOM   1102  CA  GLY A 125      36.324  -6.685 -17.311  1.00 45.92     0.225 C 
ATOM   1103  C   GLY A 125      36.098  -7.532 -16.084  1.00 35.33     0.236 C 
ATOM   1104  O   GLY A 125      35.263  -8.352 -16.055  1.00 40.61    -0.272 OA
ATOM   1105  H   GLY A 125      35.207  -8.005 -18.396  1.00 43.24     0.163 HD
ATOM   1106  N   ALA A 126      36.896  -7.318 -15.066  1.00 43.56    -0.346 N 
ATOM   1107  CA  ALA A 126      36.538  -7.797 -13.758  1.00 35.85     0.176 C 
ATOM   1108  C   ALA A 126      36.558  -6.626 -12.787  1.00 32.61     0.241 C 
ATOM   1109  O   ALA A 126      36.722  -5.485 -13.197  1.00 31.28    -0.271 OA
ATOM   1110  CB  ALA A 126      37.500  -8.891 -13.398  1.00 38.43     0.037 C 
ATOM   1111  H   ALA A 126      37.682  -6.865 -15.179  1.00 39.70     0.163 HD
ATOM   1112  N   ASP A 127      36.411  -6.968 -11.501  1.00 30.54    -0.346 N 
ATOM   1113  CA  ASP A 127      36.397  -6.056 -10.389  1.00 27.53     0.186 C 
ATOM   1114  C   ASP A 127      37.544  -5.078 -10.550  1.00 23.09     0.241 C 
ATOM   1115  O   ASP A 127      37.339  -3.884 -10.632  1.00 25.42    -0.271 OA
ATOM   1116  CB  ASP A 127      36.327  -6.809  -9.057  1.00 28.72     0.147 C 
ATOM   1117  CG  ASP A 127      36.450  -5.912  -7.826  1.00 27.00     0.175 C 
ATOM   1118  OD1 ASP A 127      37.543  -5.281  -7.707  1.00 20.39    -0.648 OA
ATOM   1119  OD2 ASP A 127      35.434  -5.785  -7.058  1.00 23.99    -0.648 OA
ATOM   1120  H   ASP A 127      36.292  -7.854 -11.314  1.00 30.42     0.163 HD
ATOM   1121  N   ILE A 128      38.759  -5.556 -10.722  1.00 26.44    -0.346 N 
ATOM   1122  CA  ILE A 128      39.921  -4.666 -10.707  1.00 26.78     0.180 C 
ATOM   1123  C   ILE A 128      39.814  -3.586 -11.785  1.00 29.42     0.241 C 
ATOM   1124  O   ILE A 128      40.274  -2.486 -11.530  1.00 30.74    -0.271 OA
ATOM   1125  CB  ILE A 128      41.221  -5.476 -10.783  1.00 25.66     0.013 C 
ATOM   1126  CG1 ILE A 128      42.422  -4.674 -10.563  1.00 27.47     0.002 C 
ATOM   1127  CG2 ILE A 128      41.301  -6.213 -12.104  1.00 32.18     0.012 C 
ATOM   1128  CD1 ILE A 128      43.668  -5.476 -10.245  1.00 27.07     0.005 C 
ATOM   1129  H   ILE A 128      38.883  -6.454 -10.836  1.00 25.78     0.163 HD
ATOM   1130  N   ASN A 129      39.203  -3.873 -12.938  1.00 31.32    -0.346 N 
ATOM   1131  CA  ASN A 129      39.068  -2.884 -14.009  1.00 32.69     0.185 C 
ATOM   1132  C   ASN A 129      38.048  -1.820 -13.610  1.00 37.64     0.241 C 
ATOM   1133  O   ASN A 129      38.227  -0.635 -13.919  1.00 43.13    -0.271 OA
ATOM   1134  CB  ASN A 129      38.708  -3.463 -15.392  1.00 26.26     0.137 C 
ATOM   1135  CG  ASN A 129      39.624  -4.612 -15.763  1.00 29.53     0.217 C 
ATOM   1136  OD1 ASN A 129      39.195  -5.787 -15.821  1.00 30.09    -0.274 OA
ATOM   1137  ND2 ASN A 129      40.920  -4.355 -15.961  1.00 28.89    -0.370 N 
ATOM   1138  H   ASN A 129      38.860  -4.710 -13.068  1.00 31.03     0.163 HD
ATOM   1139 1HD2 ASN A 129      41.482  -5.018 -16.134  1.00 29.09     0.159 HD
ATOM   1140 2HD2 ASN A 129      41.217  -3.519 -15.920  1.00 29.07     0.159 HD
ATOM   1141  N   TYR A 130      36.930  -2.226 -13.013  1.00 40.46    -0.346 N 
ATOM   1142  CA  TYR A 130      35.840  -1.264 -12.729  1.00 45.81     0.180 C 
ATOM   1143  C   TYR A 130      36.300  -0.246 -11.674  1.00 33.60     0.241 C 
ATOM   1144  O   TYR A 130      35.842   0.895 -11.688  1.00 35.74    -0.271 OA
ATOM   1145  CB  TYR A 130      34.454  -1.847 -12.294  1.00 37.11     0.073 C 
ATOM   1146  CG  TYR A 130      34.022  -3.023 -13.141  1.00 30.99    -0.056 A 
ATOM   1147  CD1 TYR A 130      34.106  -2.944 -14.528  1.00 36.07     0.010 A 
ATOM   1148  CD2 TYR A 130      33.759  -4.251 -12.571  1.00 33.55     0.010 A 
ATOM   1149  CE1 TYR A 130      33.838  -4.046 -15.321  1.00 34.56     0.037 A 
ATOM   1150  CE2 TYR A 130      33.523  -5.371 -13.351  1.00 33.63     0.037 A 
ATOM   1151  CZ  TYR A 130      33.562  -5.266 -14.725  1.00 35.76     0.065 A 
ATOM   1152  OH  TYR A 130      33.376  -6.390 -15.469  1.00 35.99    -0.361 OA
ATOM   1153  H   TYR A 130      36.828  -3.102 -12.775  1.00 40.67     0.163 HD
ATOM   1154  HH  TYR A 130      34.115  -6.779 -15.612  0.00 36.21     0.217 HD
ATOM   1155  N   ILE A 131      37.117  -0.702 -10.710  1.00 31.49    -0.346 N 
ATOM   1156  CA  ILE A 131      37.624   0.163  -9.652  1.00 34.65     0.180 C 
ATOM   1157  C   ILE A 131      38.927   0.844 -10.098  1.00 36.61     0.241 C 
ATOM   1158  O   ILE A 131      39.380   1.771  -9.420  1.00 45.87    -0.271 OA
ATOM   1159  CB  ILE A 131      37.799  -0.614  -8.334  1.00 29.60     0.013 C 
ATOM   1160  CG1 ILE A 131      38.775  -1.712  -8.500  1.00 32.69     0.002 C 
ATOM   1161  CG2 ILE A 131      36.498  -1.144  -7.783  1.00 25.43     0.012 C 
ATOM   1162  CD1 ILE A 131      39.392  -2.195  -7.208  1.00 33.03     0.005 C 
ATOM   1163  H   ILE A 131      37.361  -1.582 -10.712  1.00 32.79     0.163 HD
ATOM   1164  N   SER A 132      39.500   0.448 -11.263  1.00 35.65    -0.344 N 
ATOM   1165  CA  SER A 132      40.633   1.183 -11.833  1.00 37.52     0.208 C 
ATOM   1166  C   SER A 132      40.180   2.530 -12.412  1.00 34.03     0.243 C 
ATOM   1167  O   SER A 132      40.915   3.550 -12.401  1.00 29.12    -0.271 OA
ATOM   1168  CB  SER A 132      41.471   0.386 -12.807  1.00 39.38     0.350 C 
ATOM   1169  OG ASER A 132      40.807   0.165 -14.038  0.50 45.89    -0.386 OA
ATOM   1170  OG BSER A 132      40.807   0.165 -14.038  0.50 45.89    -0.386 OA
ATOM   1171  H   SER A 132      39.190  -0.294 -11.697  1.00 36.24     0.163 HD
ATOM   1172  HB2ASER A 132      42.305   0.862 -12.974  0.50 40.34     0.000 HD
ATOM   1173  HG ASER A 132      41.334  -0.278 -14.528  0.00 44.83     0.211 HD
ATOM   1174  HG BSER A 132      41.334  -0.278 -14.528  0.00 44.83     0.211 HD
ATOM   1175  N   LEU A 133      38.911   2.569 -12.800  1.00 29.96    -0.346 N 
ATOM   1176  CA  LEU A 133      38.453   3.660 -13.620  1.00 36.53     0.177 C 
ATOM   1177  C   LEU A 133      37.837   4.778 -12.793  1.00 39.99     0.241 C 
ATOM   1178  O   LEU A 133      37.625   5.834 -13.348  1.00 36.30    -0.271 OA
ATOM   1179  CB  LEU A 133      37.472   3.231 -14.711  1.00 42.82     0.038 C 
ATOM   1180  CG  LEU A 133      37.691   3.875 -16.098  1.00 41.14    -0.020 C 
ATOM   1181  CD1 LEU A 133      38.762   3.189 -16.942  1.00 35.53     0.009 C 
ATOM   1182  CD2 LEU A 133      36.401   3.856 -16.847  1.00 45.36     0.009 C 
ATOM   1183  H   LEU A 133      38.325   1.911 -12.561  1.00 32.38     0.163 HD
ATOM   1184  N   ASN A 134      37.489   4.559 -11.529  1.00 36.73    -0.346 N 
ATOM   1185  CA  ASN A 134      36.767   5.580 -10.800  1.00 29.20     0.185 C 
ATOM   1186  C   ASN A 134      37.548   6.021  -9.555  1.00 31.89     0.241 C 
ATOM   1187  O   ASN A 134      36.977   6.542  -8.578  1.00 31.36    -0.271 OA
ATOM   1188  CB  ASN A 134      35.402   5.022 -10.483  1.00 33.81     0.137 C 
ATOM   1189  CG  ASN A 134      35.495   3.796  -9.575  1.00 38.20     0.217 C 
ATOM   1190  OD1 ASN A 134      36.606   3.506  -9.086  1.00 27.63    -0.274 OA
ATOM   1191  ND2 ASN A 134      34.354   3.117  -9.323  1.00 29.83    -0.370 N 
ATOM   1192  H   ASN A 134      37.703   3.773 -11.115  1.00 35.53     0.163 HD
ATOM   1193 1HD2 ASN A 134      34.390   2.267  -9.069  1.00 32.18     0.159 HD
ATOM   1194 2HD2 ASN A 134      33.569   3.522  -9.418  1.00 32.20     0.159 HD
ATOM   1195  N   GLY A 135      38.866   5.768  -9.567  1.00 32.26    -0.351 N 
ATOM   1196  CA  GLY A 135      39.803   6.269  -8.557  1.00 33.93     0.225 C 
ATOM   1197  C   GLY A 135      40.062   5.378  -7.329  1.00 36.01     0.236 C 
ATOM   1198  O   GLY A 135      41.018   5.641  -6.597  1.00 36.96    -0.272 OA
ATOM   1199  H   GLY A 135      39.206   5.258 -10.244  1.00 32.61     0.163 HD
ATOM   1200  N   ILE A 136      39.253   4.310  -7.162  1.00 31.22    -0.346 N 
ATOM   1201  CA  ILE A 136      39.152   3.532  -5.926  1.00 31.80     0.180 C 
ATOM   1202  C   ILE A 136      40.463   2.782  -5.781  1.00 35.34     0.241 C 
ATOM   1203  O   ILE A 136      41.167   2.963  -4.770  1.00 32.43    -0.271 OA
ATOM   1204  CB  ILE A 136      37.877   2.653  -5.977  1.00 29.04     0.013 C 
ATOM   1205  CG1 ILE A 136      36.601   3.474  -5.728  1.00 31.01     0.002 C 
ATOM   1206  CG2 ILE A 136      37.901   1.484  -5.033  1.00 29.60     0.012 C 
ATOM   1207  CD1 ILE A 136      35.275   2.859  -6.166  1.00 30.68     0.005 C 
ATOM   1208  H   ILE A 136      38.740   4.049  -7.871  1.00 32.39     0.163 HD
ATOM   1209  N   LEU A 137      40.846   2.058  -6.855  1.00 33.68    -0.346 N 
ATOM   1210  CA  LEU A 137      42.045   1.216  -6.835  1.00 31.66     0.177 C 
ATOM   1211  C   LEU A 137      43.311   2.032  -6.638  1.00 30.01     0.241 C 
ATOM   1212  O   LEU A 137      44.182   1.633  -5.869  1.00 29.31    -0.271 OA
ATOM   1213  CB  LEU A 137      42.139   0.384  -8.107  1.00 33.87     0.038 C 
ATOM   1214  CG  LEU A 137      43.329  -0.571  -8.207  1.00 28.67    -0.020 C 
ATOM   1215  CD1 LEU A 137      43.530  -1.647  -7.193  1.00 22.59     0.009 C 
ATOM   1216  CD2 LEU A 137      43.101  -1.225  -9.557  1.00 34.81     0.009 C 
ATOM   1217  H   LEU A 137      40.342   2.086  -7.617  1.00 33.58     0.163 HD
ATOM   1218  N   HIS A 138      43.348   3.233  -7.248  1.00 33.63    -0.346 N 
ATOM   1219  CA  HIS A 138      44.461   4.173  -7.069  1.00 34.56     0.182 C 
ATOM   1220  C   HIS A 138      44.776   4.349  -5.577  1.00 31.35     0.241 C 
ATOM   1221  O   HIS A 138      45.931   4.304  -5.190  1.00 34.51    -0.271 OA
ATOM   1222  CB  HIS A 138      44.225   5.563  -7.695  1.00 40.48     0.093 C 
ATOM   1223  CG  HIS A 138      45.471   6.334  -7.850  1.00 35.27     0.028 A 
ATOM   1224  ND1 HIS A 138      46.300   6.206  -8.957  1.00 34.50    -0.354 N 
ATOM   1225  CD2 HIS A 138      46.085   7.133  -7.027  1.00 31.79     0.114 A 
ATOM   1226  CE1 HIS A 138      47.415   6.891  -8.773  1.00 32.62     0.180 A 
ATOM   1227  NE2 HIS A 138      47.316   7.421  -7.592  1.00 32.07    -0.360 N 
ATOM   1228  H   HIS A 138      42.660   3.473  -7.801  1.00 32.93     0.163 HD
ATOM   1229  HD1 HIS A 138      46.120   5.743  -9.662  0.00 33.80     0.166 HD
ATOM   1230  HE2 HIS A 138      47.913   7.933  -7.191  0.00 32.18     0.166 HD
ATOM   1231  N   ALA A 139      43.740   4.433  -4.757  1.00 28.42    -0.346 N 
ATOM   1232  CA  ALA A 139      43.832   4.917  -3.390  1.00 32.63     0.172 C 
ATOM   1233  C   ALA A 139      44.226   3.823  -2.368  1.00 36.65     0.240 C 
ATOM   1234  O   ALA A 139      44.456   4.110  -1.167  1.00 33.70    -0.271 OA
ATOM   1235  CB  ALA A 139      42.460   5.488  -3.051  1.00 27.36     0.042 C 
ATOM   1236  H   ALA A 139      42.918   4.182  -5.067  1.00 30.06     0.163 HD
ATOM   1237  N   ILE A 140      44.342   2.563  -2.851  1.00 28.66    -0.346 N 
ATOM   1238  CA  ILE A 140      44.499   1.446  -1.956  1.00 23.49     0.180 C 
ATOM   1239  C   ILE A 140      45.921   0.972  -2.036  1.00 23.86     0.241 C 
ATOM   1240  O   ILE A 140      46.385   0.513  -3.041  1.00 25.64    -0.271 OA
ATOM   1241  CB  ILE A 140      43.603   0.326  -2.431  1.00 26.30     0.013 C 
ATOM   1242  CG1 ILE A 140      42.198   0.827  -2.571  1.00 30.16     0.002 C 
ATOM   1243  CG2 ILE A 140      43.758  -0.889  -1.544  1.00 26.52     0.012 C 
ATOM   1244  CD1 ILE A 140      41.161   0.170  -1.742  1.00 28.24     0.005 C 
ATOM   1245  H   ILE A 140      44.321   2.409  -3.751  1.00 29.06     0.163 HD
ATOM   1246  N   GLY A 141      46.581   0.965  -0.919  1.00 30.06    -0.351 N 
ATOM   1247  CA  GLY A 141      47.925   0.423  -0.840  1.00 32.29     0.225 C 
ATOM   1248  C   GLY A 141      48.866   1.395  -0.119  1.00 33.12     0.236 C 
ATOM   1249  O   GLY A 141      48.552   2.561   0.195  1.00 47.02    -0.272 OA
ATOM   1250  H   GLY A 141      46.201   1.312  -0.164  1.00 28.83     0.163 HD
ATOM   1251  N   ARG A 142      50.056   0.867   0.085  1.00 34.85    -0.346 N 
ATOM   1252  CA  ARG A 142      51.200   1.636   0.494  1.00 35.07     0.176 C 
ATOM   1253  C   ARG A 142      51.656   2.525  -0.668  1.00 42.61     0.240 C 
ATOM   1254  O   ARG A 142      51.707   2.131  -1.831  1.00 43.03    -0.271 OA
ATOM   1255  CB  ARG A 142      52.284   0.639   0.936  1.00 44.19     0.036 C 
ATOM   1256  CG  ARG A 142      51.910  -0.368   2.032  1.00 56.34     0.023 C 
ATOM   1257  CD  ARG A 142      51.642   0.260   3.429  1.00 51.30     0.138 C 
ATOM   1258  NE  ARG A 142      51.026  -0.738   4.309  1.00 60.48    -0.227 N 
ATOM   1259  CZ  ARG A 142      50.386  -0.419   5.412  1.00 50.58     0.665 C 
ATOM   1260  NH1 ARG A 142      50.407   0.835   5.801  1.00 46.81    -0.235 N 
ATOM   1261  NH2 ARG A 142      49.768  -1.335   6.142  1.00 52.66    -0.235 N 
ATOM   1262  H   ARG A 142      50.164  -0.030  -0.056  1.00 34.73     0.163 HD
ATOM   1263  HE  ARG A 142      51.096  -1.579   4.097  1.00 55.68     0.177 HD
ATOM   1264 1HH1 ARG A 142      51.099   1.356   5.615  1.00 48.13     0.174 HD
ATOM   1265 2HH1 ARG A 142      49.720   1.158   6.258  1.00 47.93     0.174 HD
ATOM   1266 1HH2 ARG A 142      49.793  -2.185   5.898  1.00 52.05     0.174 HD
ATOM   1267 2HH2 ARG A 142      49.330  -1.095   6.872  1.00 51.83     0.174 HD
ATOM   1268  N   GLY A 143      52.062   3.737  -0.312  1.00 41.49    -0.351 N 
ATOM   1269  CA  GLY A 143      52.520   4.691  -1.279  1.00 41.00     0.225 C 
ATOM   1270  C   GLY A 143      53.824   4.348  -1.964  1.00 37.85     0.236 C 
ATOM   1271  O   GLY A 143      54.023   4.854  -3.040  1.00 42.66    -0.272 OA
ATOM   1272  H   GLY A 143      52.054   3.975   0.570  1.00 41.55     0.163 HD
ATOM   1273  N   ASP A 144      54.693   3.508  -1.421  1.00 50.76    -0.346 N 
ATOM   1274  CA  ASP A 144      55.957   3.212  -2.124  1.00 55.21     0.186 C 
ATOM   1275  C   ASP A 144      55.859   1.922  -2.974  1.00 59.07     0.241 C 
ATOM   1276  O   ASP A 144      56.839   1.191  -3.160  1.00 70.78    -0.271 OA
ATOM   1277  CB  ASP A 144      57.102   3.167  -1.115  1.00 52.25     0.147 C 
ATOM   1278  CG  ASP A 144      56.879   2.239   0.074  1.00 63.25     0.175 C 
ATOM   1279  OD1 ASP A 144      55.929   1.393   0.040  1.00 54.43    -0.648 OA
ATOM   1280  OD2 ASP A 144      57.622   2.413   1.047  1.00 81.91    -0.648 OA
ATOM   1281  H   ASP A 144      54.515   3.108  -0.619  1.00 48.17     0.163 HD
ATOM   1282  N   GLU A 145      54.661   1.600  -3.472  1.00 51.37    -0.346 N 
ATOM   1283  CA  GLU A 145      54.371   0.332  -4.120  1.00 49.96     0.177 C 
ATOM   1284  C   GLU A 145      53.064   0.552  -4.862  1.00 41.38     0.241 C 
ATOM   1285  O   GLU A 145      52.404   1.549  -4.694  1.00 44.26    -0.271 OA
ATOM   1286  CB  GLU A 145      54.456  -0.932  -3.244  1.00 71.84     0.045 C 
ATOM   1287  CG  GLU A 145      55.866  -1.568  -3.275  1.00 99.93     0.116 C 
ATOM   1288  CD  GLU A 145      56.113  -2.954  -2.685  1.00116.94     0.172 C 
ATOM   1289  OE1 GLU A 145      56.784  -3.098  -1.624  1.00114.46    -0.648 OA
ATOM   1290  OE2 GLU A 145      55.632  -3.918  -3.317  1.00118.93    -0.648 OA
ATOM   1291  H   GLU A 145      53.987   2.214  -3.413  1.00 52.57     0.163 HD
ATOM   1292  N   ARG A 146      52.775  -0.309  -5.801  1.00 32.96    -0.346 N 
ATOM   1293  CA  ARG A 146      51.825   0.013  -6.819  1.00 32.17     0.176 C 
ATOM   1294  C   ARG A 146      50.493  -0.417  -6.238  1.00 28.88     0.243 C 
ATOM   1295  O   ARG A 146      50.471  -1.303  -5.454  1.00 28.93    -0.271 OA
ATOM   1296  CB  ARG A 146      52.307  -0.764  -8.067  1.00 36.08     0.036 C 
ATOM   1297  CG  ARG A 146      51.993  -2.244  -8.054  1.00 31.69     0.023 C 
ATOM   1298  CD  ARG A 146      52.864  -2.957  -9.017  1.00 33.75     0.138 C 
ATOM   1299  NE  ARG A 146      52.406  -4.357  -9.044  1.00 34.83    -0.227 N 
ATOM   1300  CZ  ARG A 146      53.042  -5.321  -8.388  1.00 38.46     0.665 C 
ATOM   1301  NH1 ARG A 146      54.230  -5.059  -7.922  1.00 39.43    -0.235 N 
ATOM   1302  NH2 ARG A 146      52.567  -6.536  -8.207  1.00 35.76    -0.235 N 
ATOM   1303  H   ARG A 146      53.184  -1.127  -5.810  1.00 35.01     0.163 HD
ATOM   1304  HE  ARG A 146      51.695  -4.560  -9.505  1.00 35.41     0.177 HD
ATOM   1305 1HH1 ARG A 146      54.731  -4.420  -8.274  1.00 38.97     0.174 HD
ATOM   1306 2HH1 ARG A 146      54.546  -5.541  -7.246  1.00 39.05     0.174 HD
ATOM   1307 1HH2 ARG A 146      51.793  -6.759  -8.568  1.00 36.54     0.174 HD
ATOM   1308 2HH2 ARG A 146      53.020  -7.126  -7.729  1.00 36.61     0.174 HD
ATOM   1309  N   PRO A 147      49.338   0.096  -6.680  1.00 32.36    -0.337 N 
ATOM   1310  CA  PRO A 147      48.092  -0.133  -5.971  1.00 27.25     0.179 A 
ATOM   1311  C   PRO A 147      47.857  -1.607  -5.850  1.00 33.08     0.241 C 
ATOM   1312  O   PRO A 147      48.206  -2.339  -6.783  1.00 36.54    -0.271 OA
ATOM   1313  CB  PRO A 147      47.018   0.503  -6.777  1.00 32.39     0.037 A 
ATOM   1314  CG  PRO A 147      47.726   1.224  -7.963  1.00 32.89     0.022 A 
ATOM   1315  CD  PRO A 147      49.188   0.920  -7.887  1.00 34.64     0.127 A 
ATOM   1316  N   VAL A 148      47.243  -1.973  -4.693  1.00 41.69    -0.346 N 
ATOM   1317  CA  VAL A 148      46.897  -3.354  -4.399  1.00 37.76     0.180 C 
ATOM   1318  C   VAL A 148      45.380  -3.609  -4.444  1.00 37.02     0.243 C 
ATOM   1319  O   VAL A 148      44.545  -2.759  -4.047  1.00 41.62    -0.271 OA
ATOM   1320  CB  VAL A 148      47.632  -3.653  -3.085  1.00 41.85     0.009 C 
ATOM   1321  CG1 VAL A 148      46.798  -3.727  -1.837  1.00 39.96     0.012 C 
ATOM   1322  CG2 VAL A 148      48.259  -5.017  -3.256  1.00 57.21     0.012 C 
ATOM   1323  H   VAL A 148      47.037  -1.332  -4.076  1.00 38.44     0.163 HD
ATOM   1324  N   PRO A 149      44.936  -4.711  -5.083  1.00 27.57    -0.337 N 
ATOM   1325  CA  PRO A 149      43.511  -4.974  -5.242  1.00 30.32     0.179 C 
ATOM   1326  C   PRO A 149      42.951  -5.404  -3.877  1.00 31.74     0.243 C 
ATOM   1327  O   PRO A 149      43.556  -6.180  -3.163  1.00 35.24    -0.271 OA
ATOM   1328  CB  PRO A 149      43.367  -6.100  -6.330  1.00 31.60     0.037 C 
ATOM   1329  CG  PRO A 149      44.803  -6.455  -6.653  1.00 33.03     0.022 C 
ATOM   1330  CD  PRO A 149      45.729  -5.838  -5.574  1.00 34.79     0.127 C 
ATOM   1331  N   PRO A 150      41.797  -4.860  -3.447  1.00 26.88    -0.337 N 
ATOM   1332  CA  PRO A 150      41.161  -5.275  -2.211  1.00 29.70     0.179 C 
ATOM   1333  C   PRO A 150      40.232  -6.472  -2.450  1.00 36.32     0.241 C 
ATOM   1334  O   PRO A 150      38.987  -6.435  -2.235  1.00 26.96    -0.271 OA
ATOM   1335  CB  PRO A 150      40.390  -3.967  -1.950  1.00 30.72     0.037 C 
ATOM   1336  CG  PRO A 150      39.893  -3.530  -3.290  1.00 24.35     0.022 C 
ATOM   1337  CD  PRO A 150      41.006  -3.890  -4.198  1.00 22.47     0.127 C 
ATOM   1338  N   LEU A 151      40.848  -7.522  -2.990  1.00 30.58    -0.346 N 
ATOM   1339  CA  LEU A 151      40.126  -8.636  -3.571  1.00 28.71     0.177 C 
ATOM   1340  C   LEU A 151      39.111  -8.058  -4.561  1.00 30.33     0.241 C 
ATOM   1341  O   LEU A 151      39.428  -7.076  -5.246  1.00 27.60    -0.271 OA
ATOM   1342  CB  LEU A 151      39.505  -9.476  -2.456  1.00 30.63     0.038 C 
ATOM   1343  CG  LEU A 151      40.384  -9.714  -1.221  1.00 33.55    -0.020 C 
ATOM   1344  CD1 LEU A 151      39.698 -10.663  -0.253  1.00 38.11     0.009 C 
ATOM   1345  CD2 LEU A 151      41.711 -10.276  -1.497  1.00 33.67     0.009 C 
ATOM   1346  H   LEU A 151      41.761  -7.554  -2.982  1.00 31.38     0.163 HD
ATOM   1347  N   ASN A 152      37.899  -8.654  -4.598  1.00 28.56    -0.346 N 
ATOM   1348  CA  ASN A 152      36.806  -8.190  -5.425  1.00 28.29     0.185 C 
ATOM   1349  C   ASN A 152      35.729  -7.708  -4.500  1.00 31.55     0.241 C 
ATOM   1350  O   ASN A 152      34.528  -7.827  -4.843  1.00 36.48    -0.271 OA
ATOM   1351  CB  ASN A 152      36.240  -9.269  -6.370  1.00 32.29     0.137 C 
ATOM   1352  CG  ASN A 152      35.878 -10.566  -5.673  1.00 28.30     0.217 C 
ATOM   1353  OD1 ASN A 152      36.380 -10.845  -4.581  1.00 24.83    -0.274 OA
ATOM   1354  ND2 ASN A 152      34.954 -11.330  -6.219  1.00 23.12    -0.370 N 
ATOM   1355  H   ASN A 152      37.761  -9.398  -4.086  1.00 28.94     0.163 HD
ATOM   1356 1HD2 ASN A 152      34.716 -12.087  -5.823  1.00 24.63     0.159 HD
ATOM   1357 2HD2 ASN A 152      34.571 -11.088  -6.981  1.00 24.69     0.159 HD
ATOM   1358  N   LEU A 153      36.172  -7.158  -3.354  1.00 32.49    -0.346 N 
ATOM   1359  CA  LEU A 153      35.222  -6.788  -2.312  1.00 33.41     0.177 C 
ATOM   1360  C   LEU A 153      34.497  -5.496  -2.656  1.00 32.23     0.241 C 
ATOM   1361  O   LEU A 153      33.428  -5.231  -2.095  1.00 30.13    -0.271 OA
ATOM   1362  CB  LEU A 153      35.949  -6.672  -0.993  1.00 32.46     0.038 C 
ATOM   1363  CG  LEU A 153      36.222  -8.000  -0.294  1.00 36.27    -0.020 C 
ATOM   1364  CD1 LEU A 153      37.324  -7.796   0.736  1.00 41.99     0.009 C 
ATOM   1365  CD2 LEU A 153      34.950  -8.449   0.363  1.00 34.47     0.009 C 
ATOM   1366  H   LEU A 153      37.062  -6.993  -3.229  1.00 32.40     0.163 HD
ATOM   1367  N   VAL A 154      35.058  -4.723  -3.596  1.00 27.78    -0.346 N 
ATOM   1368  CA  VAL A 154      34.592  -3.368  -3.728  1.00 27.12     0.180 C 
ATOM   1369  C   VAL A 154      33.737  -3.293  -4.966  1.00 31.97     0.241 C 
ATOM   1370  O   VAL A 154      32.669  -2.737  -4.940  1.00 31.65    -0.271 OA
ATOM   1371  CB  VAL A 154      35.710  -2.349  -3.779  1.00 30.29     0.009 C 
ATOM   1372  CG1 VAL A 154      35.073  -1.004  -3.756  1.00 35.07     0.012 C 
ATOM   1373  CG2 VAL A 154      36.626  -2.419  -2.561  1.00 37.83     0.012 C 
ATOM   1374  H   VAL A 154      35.736  -5.027  -4.127  1.00 28.78     0.163 HD
ATOM   1375  N   GLY A 155      34.136  -3.957  -6.031  1.00 35.22    -0.351 N 
ATOM   1376  CA  GLY A 155      33.368  -3.777  -7.239  1.00 33.56     0.225 C 
ATOM   1377  C   GLY A 155      32.304  -4.865  -7.315  1.00 33.44     0.236 C 
ATOM   1378  O   GLY A 155      31.143  -4.550  -7.428  1.00 35.14    -0.272 OA
ATOM   1379  H   GLY A 155      34.868  -4.502  -6.023  1.00 33.85     0.163 HD
ATOM   1380  N   ASP A 156      32.693  -6.145  -7.263  1.00 31.81    -0.346 N 
ATOM   1381  CA  ASP A 156      31.733  -7.249  -7.345  1.00 28.10     0.186 C 
ATOM   1382  C   ASP A 156      30.643  -7.154  -6.240  1.00 34.05     0.241 C 
ATOM   1383  O   ASP A 156      29.451  -7.264  -6.530  1.00 34.57    -0.271 OA
ATOM   1384  CB  ASP A 156      32.492  -8.588  -7.378  1.00 31.53     0.147 C 
ATOM   1385  CG  ASP A 156      33.198  -8.987  -8.690  1.00 35.69     0.175 C 
ATOM   1386  OD1 ASP A 156      32.882  -8.316  -9.692  1.00 38.40    -0.648 OA
ATOM   1387  OD2 ASP A 156      34.137  -9.911  -8.724  1.00 28.60    -0.648 OA
ATOM   1388  H   ASP A 156      33.582  -6.338  -7.176  1.00 31.35     0.163 HD
ATOM   1389  N   PHE A 157      31.023  -7.003  -4.952  1.00 29.15    -0.346 N 
ATOM   1390  CA  PHE A 157      30.095  -7.063  -3.844  1.00 29.88     0.180 C 
ATOM   1391  C   PHE A 157      29.670  -5.685  -3.298  1.00 33.31     0.241 C 
ATOM   1392  O   PHE A 157      28.513  -5.290  -3.502  1.00 33.38    -0.271 OA
ATOM   1393  CB  PHE A 157      30.709  -8.006  -2.800  1.00 27.86     0.073 C 
ATOM   1394  CG  PHE A 157      31.128  -9.319  -3.428  1.00 26.73    -0.056 A 
ATOM   1395  CD1 PHE A 157      30.273 -10.010  -4.284  1.00 32.28     0.007 A 
ATOM   1396  CD2 PHE A 157      32.398  -9.842  -3.224  1.00 29.87     0.007 A 
ATOM   1397  CE1 PHE A 157      30.628 -11.255  -4.825  1.00 28.50     0.001 A 
ATOM   1398  CE2 PHE A 157      32.784 -11.032  -3.858  1.00 38.82     0.001 A 
ATOM   1399  CZ  PHE A 157      31.873 -11.762  -4.627  1.00 29.89     0.000 A 
ATOM   1400  H   PHE A 157      31.907  -6.855  -4.771  1.00 30.39     0.163 HD
ATOM   1401  N   GLY A 158      30.536  -5.003  -2.525  1.00 32.11    -0.351 N 
ATOM   1402  CA  GLY A 158      30.149  -3.755  -1.874  1.00 30.70     0.225 C 
ATOM   1403  C   GLY A 158      29.478  -2.774  -2.855  1.00 36.29     0.235 C 
ATOM   1404  O   GLY A 158      28.444  -2.166  -2.591  1.00 30.27    -0.272 OA
ATOM   1405  H   GLY A 158      31.386  -5.318  -2.409  1.00 32.00     0.163 HD
ATOM   1406  N   GLY A 159      30.104  -2.589  -4.019  1.00 36.60    -0.351 N 
ATOM   1407  CA  GLY A 159      29.570  -1.729  -5.052  1.00 37.14     0.225 C 
ATOM   1408  C   GLY A 159      28.869  -2.466  -6.199  1.00 37.48     0.235 C 
ATOM   1409  O   GLY A 159      28.487  -1.819  -7.166  1.00 32.81    -0.272 OA
ATOM   1410  H   GLY A 159      30.898  -3.015  -4.172  1.00 36.58     0.163 HD
ATOM   1411  N   GLY A 160      28.596  -3.782  -6.048  1.00 35.60    -0.351 N 
ATOM   1412  CA  GLY A 160      27.927  -4.523  -7.100  1.00 34.86     0.225 C 
ATOM   1413  C   GLY A 160      26.639  -5.170  -6.605  1.00 33.08     0.236 C 
ATOM   1414  O   GLY A 160      25.517  -4.673  -6.754  1.00 30.18    -0.272 OA
ATOM   1415  H   GLY A 160      28.825  -4.213  -5.276  1.00 35.86     0.163 HD
ATOM   1416  N   SER A 161      26.815  -6.338  -6.030  1.00 32.37    -0.344 N 
ATOM   1417  CA  SER A 161      25.670  -7.072  -5.574  1.00 29.40     0.200 C 
ATOM   1418  C   SER A 161      24.853  -6.246  -4.545  1.00 33.81     0.243 C 
ATOM   1419  O   SER A 161      23.601  -6.164  -4.628  1.00 33.52    -0.271 OA
ATOM   1420  CB  SER A 161      26.126  -8.381  -5.118  1.00 26.26     0.199 C 
ATOM   1421  OG  SER A 161      27.018  -8.246  -4.020  1.00 27.03    -0.398 OA
ATOM   1422  H   SER A 161      27.654  -6.683  -5.914  1.00 31.83     0.163 HD
ATOM   1423  HG  SER A 161      27.267  -9.018  -3.774  0.00 27.30     0.209 HD
ATOM   1424  N   MET A 162      25.533  -5.532  -3.642  1.00 29.24    -0.346 N 
ATOM   1425  CA  MET A 162      24.809  -4.793  -2.610  1.00 29.89     0.177 C 
ATOM   1426  C   MET A 162      23.929  -3.694  -3.216  1.00 35.23     0.241 C 
ATOM   1427  O   MET A 162      22.820  -3.391  -2.774  1.00 44.03    -0.271 OA
ATOM   1428  CB  MET A 162      25.786  -4.221  -1.592  1.00 27.45     0.045 C 
ATOM   1429  CG  MET A 162      26.578  -5.351  -0.880  1.00 36.06     0.076 C 
ATOM   1430  SD  MET A 162      25.653  -6.714  -0.126  1.00 30.33    -0.173 SA
ATOM   1431  CE  MET A 162      24.633  -5.703   0.949  1.00 37.14     0.089 C 
ATOM   1432  H   MET A 162      26.446  -5.497  -3.668  1.00 30.46     0.163 HD
ATOM   1433  N   PHE A 163      24.375  -3.088  -4.293  1.00 36.35    -0.346 N 
ATOM   1434  CA  PHE A 163      23.550  -2.067  -4.905  1.00 27.24     0.180 C 
ATOM   1435  C   PHE A 163      22.502  -2.692  -5.786  1.00 29.31     0.241 C 
ATOM   1436  O   PHE A 163      21.475  -2.082  -5.906  1.00 31.54    -0.271 OA
ATOM   1437  CB  PHE A 163      24.364  -1.061  -5.686  1.00 29.42     0.073 C 
ATOM   1438  CG  PHE A 163      25.072  -0.032  -4.794  1.00 36.95    -0.056 A 
ATOM   1439  CD1 PHE A 163      26.289  -0.310  -4.174  1.00 29.21     0.007 A 
ATOM   1440  CD2 PHE A 163      24.538   1.241  -4.615  1.00 33.99     0.007 A 
ATOM   1441  CE1 PHE A 163      26.914   0.636  -3.416  1.00 31.33     0.001 A 
ATOM   1442  CE2 PHE A 163      25.225   2.203  -3.867  1.00 37.99     0.001 A 
ATOM   1443  CZ  PHE A 163      26.391   1.895  -3.259  1.00 35.19     0.000 A 
ATOM   1444  H   PHE A 163      25.188  -3.296  -4.655  1.00 33.69     0.163 HD
ATOM   1445  N   LEU A 164      22.709  -3.900  -6.343  1.00 34.60    -0.346 N 
ATOM   1446  CA  LEU A 164      21.618  -4.625  -6.990  1.00 33.63     0.177 C 
ATOM   1447  C   LEU A 164      20.500  -4.936  -5.973  1.00 35.28     0.241 C 
ATOM   1448  O   LEU A 164      19.290  -4.799  -6.231  1.00 27.69    -0.271 OA
ATOM   1449  CB  LEU A 164      22.123  -5.906  -7.634  1.00 36.40     0.038 C 
ATOM   1450  CG  LEU A 164      21.259  -6.571  -8.727  1.00 33.54    -0.020 C 
ATOM   1451  CD1 LEU A 164      21.311  -6.030 -10.084  1.00 32.83     0.009 C 
ATOM   1452  CD2 LEU A 164      21.779  -7.967  -8.923  1.00 33.66     0.009 C 
ATOM   1453  H   LEU A 164      23.542  -4.274  -6.323  1.00 33.10     0.163 HD
ATOM   1454  N   LEU A 165      20.922  -5.343  -4.780  1.00 37.52    -0.346 N 
ATOM   1455  CA  LEU A 165      19.992  -5.682  -3.718  1.00 32.73     0.177 C 
ATOM   1456  C   LEU A 165      19.178  -4.470  -3.342  1.00 30.13     0.241 C 
ATOM   1457  O   LEU A 165      17.950  -4.547  -3.429  1.00 33.96    -0.271 OA
ATOM   1458  CB  LEU A 165      20.663  -6.320  -2.510  1.00 39.32     0.038 C 
ATOM   1459  CG  LEU A 165      21.231  -7.721  -2.799  1.00 44.93    -0.020 C 
ATOM   1460  CD1 LEU A 165      22.374  -8.052  -1.868  1.00 45.59     0.009 C 
ATOM   1461  CD2 LEU A 165      20.145  -8.794  -2.698  1.00 54.94     0.009 C 
ATOM   1462  H   LEU A 165      21.819  -5.421  -4.620  1.00 35.84     0.163 HD
ATOM   1463  N   VAL A 166      19.846  -3.348  -3.047  1.00 36.91    -0.346 N 
ATOM   1464  CA  VAL A 166      19.146  -2.101  -2.758  1.00 33.35     0.180 C 
ATOM   1465  C   VAL A 166      18.256  -1.666  -3.949  1.00 38.72     0.241 C 
ATOM   1466  O   VAL A 166      17.089  -1.263  -3.827  1.00 37.33    -0.271 OA
ATOM   1467  CB  VAL A 166      20.148  -1.015  -2.411  1.00 35.75     0.009 C 
ATOM   1468  CG1 VAL A 166      19.434   0.310  -2.490  1.00 42.35     0.012 C 
ATOM   1469  CG2 VAL A 166      20.820  -1.225  -1.065  1.00 40.00     0.012 C 
ATOM   1470  H   VAL A 166      20.760  -3.361  -3.022  1.00 34.41     0.163 HD
ATOM   1471  N   GLY A 167      18.734  -1.809  -5.173  1.00 37.04    -0.351 N 
ATOM   1472  CA  GLY A 167      17.849  -1.528  -6.308  1.00 41.53     0.225 C 
ATOM   1473  C   GLY A 167      16.598  -2.417  -6.377  1.00 47.04     0.236 C 
ATOM   1474  O   GLY A 167      15.508  -1.949  -6.648  1.00 37.74    -0.272 OA
ATOM   1475  H   GLY A 167      19.597  -2.072  -5.319  1.00 38.38     0.163 HD
ATOM   1476  N   ILE A 168      16.778  -3.712  -6.199  1.00 43.82    -0.346 N 
ATOM   1477  CA  ILE A 168      15.661  -4.625  -6.205  1.00 46.65     0.180 C 
ATOM   1478  C   ILE A 168      14.715  -4.239  -5.068  1.00 44.17     0.241 C 
ATOM   1479  O   ILE A 168      13.519  -4.153  -5.313  1.00 42.66    -0.271 OA
ATOM   1480  CB  ILE A 168      16.183  -6.078  -6.078  1.00 47.66     0.013 C 
ATOM   1481  CG1 ILE A 168      16.766  -6.603  -7.391  1.00 44.73     0.002 C 
ATOM   1482  CG2 ILE A 168      15.105  -7.009  -5.567  1.00 51.93     0.012 C 
ATOM   1483  CD1 ILE A 168      17.836  -7.680  -7.243  1.00 40.93     0.005 C 
ATOM   1484  H   ILE A 168      17.622  -4.040  -6.075  1.00 45.16     0.163 HD
ATOM   1485  N   LEU A 169      15.202  -4.039  -3.830  1.00 46.33    -0.346 N 
ATOM   1486  CA  LEU A 169      14.260  -3.941  -2.706  1.00 45.48     0.177 C 
ATOM   1487  C   LEU A 169      13.545  -2.575  -2.726  1.00 43.95     0.241 C 
ATOM   1488  O   LEU A 169      12.340  -2.426  -2.450  1.00 45.89    -0.271 OA
ATOM   1489  CB  LEU A 169      14.917  -4.253  -1.363  1.00 42.67     0.038 C 
ATOM   1490  CG  LEU A 169      15.502  -5.670  -1.257  1.00 47.76    -0.020 C 
ATOM   1491  CD1 LEU A 169      16.471  -5.855  -0.112  1.00 49.54     0.009 C 
ATOM   1492  CD2 LEU A 169      14.454  -6.735  -1.094  1.00 49.56     0.009 C 
ATOM   1493  H   LEU A 169      16.101  -3.966  -3.681  1.00 45.61     0.163 HD
ATOM   1494  N   ALA A 170      14.229  -1.574  -3.235  1.00 38.95    -0.346 N 
ATOM   1495  CA  ALA A 170      13.565  -0.304  -3.451  1.00 40.64     0.172 C 
ATOM   1496  C   ALA A 170      12.515  -0.417  -4.543  1.00 42.61     0.240 C 
ATOM   1497  O   ALA A 170      11.493   0.189  -4.440  1.00 45.89    -0.271 OA
ATOM   1498  CB  ALA A 170      14.560   0.741  -3.863  1.00 43.25     0.042 C 
ATOM   1499  H   ALA A 170      15.114  -1.665  -3.443  1.00 40.57     0.163 HD
ATOM   1500  N   ALA A 171      12.782  -1.124  -5.634  1.00 46.41    -0.346 N 
ATOM   1501  CA  ALA A 171      11.837  -1.138  -6.738  1.00 40.32     0.172 C 
ATOM   1502  C   ALA A 171      10.595  -1.861  -6.279  1.00 40.78     0.240 C 
ATOM   1503  O   ALA A 171       9.528  -1.618  -6.836  1.00 37.09    -0.271 OA
ATOM   1504  CB  ALA A 171      12.402  -1.746  -8.002  1.00 39.04     0.042 C 
ATOM   1505  H   ALA A 171      13.559  -1.601  -5.700  1.00 43.96     0.163 HD
ATOM   1506  N   LEU A 172      10.764  -2.694  -5.246  1.00 43.16    -0.346 N 
ATOM   1507  CA  LEU A 172       9.660  -3.464  -4.709  1.00 50.08     0.177 C 
ATOM   1508  C   LEU A 172       8.797  -2.529  -3.913  1.00 49.17     0.241 C 
ATOM   1509  O   LEU A 172       7.597  -2.498  -4.197  1.00 52.83    -0.271 OA
ATOM   1510  CB  LEU A 172      10.008  -4.666  -3.844  1.00 54.97     0.038 C 
ATOM   1511  CG  LEU A 172      10.717  -5.780  -4.609  1.00 58.02    -0.020 C 
ATOM   1512  CD1 LEU A 172      11.257  -6.778  -3.592  1.00 64.54     0.009 C 
ATOM   1513  CD2 LEU A 172       9.795  -6.379  -5.641  1.00 55.32     0.009 C 
ATOM   1514  H   LEU A 172      11.594  -2.809  -4.883  1.00 44.03     0.163 HD
ATOM   1515  N   TRP A 173       9.427  -1.754  -3.023  1.00 41.83    -0.346 N 
ATOM   1516  CA  TRP A 173       8.695  -0.663  -2.382  1.00 45.50     0.181 C 
ATOM   1517  C   TRP A 173       7.894   0.257  -3.355  1.00 45.06     0.241 C 
ATOM   1518  O   TRP A 173       6.741   0.571  -3.121  1.00 42.02    -0.271 OA
ATOM   1519  CB  TRP A 173       9.638   0.182  -1.540  1.00 37.66     0.075 C 
ATOM   1520  CG  TRP A 173       9.024   1.521  -1.247  1.00 50.69    -0.028 A 
ATOM   1521  CD1 TRP A 173       9.037   2.704  -1.946  1.00 61.83     0.096 A 
ATOM   1522  CD2 TRP A 173       8.250   1.776  -0.077  1.00 43.73    -0.002 A 
ATOM   1523  NE1 TRP A 173       8.309   3.679  -1.291  1.00 55.22    -0.365 N 
ATOM   1524  CE2 TRP A 173       7.826   3.138  -0.147  1.00 44.49     0.042 A 
ATOM   1525  CE3 TRP A 173       7.944   0.967   1.016  1.00 37.23     0.014 A 
ATOM   1526  CZ2 TRP A 173       7.085   3.729   0.846  1.00 51.95     0.030 A 
ATOM   1527  CZ3 TRP A 173       7.188   1.546   2.002  1.00 53.49     0.001 A 
ATOM   1528  CH2 TRP A 173       6.787   2.905   1.920  1.00 72.27     0.002 A 
ATOM   1529  H   TRP A 173      10.303  -1.903  -2.808  1.00 44.26     0.163 HD
ATOM   1530  HE1 TRP A 173       8.187   4.498  -1.565  1.00 53.72     0.165 HD
ATOM   1531  N   GLU A 174       8.491   0.715  -4.456  1.00 48.90    -0.346 N 
ATOM   1532  CA  GLU A 174       7.834   1.527  -5.476  1.00 46.72     0.177 C 
ATOM   1533  C   GLU A 174       6.658   0.774  -6.116  1.00 58.90     0.241 C 
ATOM   1534  O   GLU A 174       5.611   1.349  -6.357  1.00 65.53    -0.271 OA
ATOM   1535  CB  GLU A 174       8.828   1.958  -6.555  1.00 39.90     0.045 C 
ATOM   1536  CG  GLU A 174       8.325   3.122  -7.396  1.00 47.77     0.116 C 
ATOM   1537  CD  GLU A 174       7.265   2.808  -8.449  1.00 55.60     0.172 C 
ATOM   1538  OE1 GLU A 174       7.189   1.685  -9.032  1.00 57.71    -0.648 OA
ATOM   1539  OE2 GLU A 174       6.545   3.798  -8.699  1.00 54.96    -0.648 OA
ATOM   1540  H   GLU A 174       9.372   0.505  -4.579  1.00 47.32     0.163 HD
ATOM   1541  N   ARG A 175       6.795  -0.531  -6.341  1.00 62.84    -0.346 N 
ATOM   1542  CA  ARG A 175       5.744  -1.315  -6.949  1.00 56.71     0.176 C 
ATOM   1543  C   ARG A 175       4.508  -1.349  -6.081  1.00 64.90     0.241 C 
ATOM   1544  O   ARG A 175       3.405  -1.485  -6.627  1.00 71.11    -0.271 OA
ATOM   1545  CB  ARG A 175       6.148  -2.783  -7.052  1.00 57.36     0.036 C 
ATOM   1546  CG  ARG A 175       5.280  -3.589  -8.011  1.00 57.45     0.023 C 
ATOM   1547  CD  ARG A 175       5.815  -5.018  -8.207  1.00 55.07     0.138 C 
ATOM   1548  NE  ARG A 175       5.892  -5.851  -6.995  1.00 49.32    -0.227 N 
ATOM   1549  CZ  ARG A 175       6.206  -7.129  -7.010  1.00 45.37     0.665 C 
ATOM   1550  NH1 ARG A 175       6.450  -7.732  -8.162  1.00 47.23    -0.235 N 
ATOM   1551  NH2 ARG A 175       6.269  -7.806  -5.878  1.00 41.70    -0.235 N 
ATOM   1552  H   ARG A 175       7.576  -0.947  -6.109  1.00 60.21     0.163 HD
ATOM   1553  HE  ARG A 175       5.716  -5.479  -6.227  1.00 49.56     0.177 HD
ATOM   1554 1HH1 ARG A 175       6.740  -7.273  -8.862  1.00 46.82     0.174 HD
ATOM   1555 2HH1 ARG A 175       6.324  -8.608  -8.227  1.00 46.62     0.174 HD
ATOM   1556 1HH2 ARG A 175       5.987  -7.436  -5.126  1.00 42.96     0.174 HD
ATOM   1557 2HH2 ARG A 175       6.591  -8.628  -5.875  1.00 42.92     0.174 HD
ATOM   1558  N   GLN A 176       4.708  -1.225  -4.757  1.00 59.51    -0.346 N 
ATOM   1559  CA  GLN A 176       3.636  -1.460  -3.799  1.00 74.94     0.177 C 
ATOM   1560  C   GLN A 176       2.629  -0.320  -3.851  1.00 80.49     0.241 C 
ATOM   1561  O   GLN A 176       1.646  -0.377  -3.126  1.00 88.76    -0.271 OA
ATOM   1562  CB  GLN A 176       4.155  -1.673  -2.373  1.00 89.62     0.044 C 
ATOM   1563  CG  GLN A 176       5.084  -2.884  -2.206  1.00123.96     0.105 C 
ATOM   1564  CD  GLN A 176       4.448  -4.271  -2.180  1.00115.95     0.215 C 
ATOM   1565  OE1 GLN A 176       5.124  -5.264  -1.871  1.00100.75    -0.274 OA
ATOM   1566  NE2 GLN A 176       3.156  -4.377  -2.481  1.00 87.74    -0.370 N 
ATOM   1567  H   GLN A 176       5.535  -1.001  -4.441  1.00 63.93     0.163 HD
ATOM   1568 1HE2 GLN A 176       2.856  -5.125  -2.858  1.00 95.56     0.159 HD
ATOM   1569 2HE2 GLN A 176       2.592  -3.717  -2.304  1.00 95.26     0.159 HD
ATOM   1570  N   SER A 177       2.882   0.684  -4.716  1.00 79.98    -0.344 N 
ATOM   1571  CA  SER A 177       1.892   1.699  -5.036  1.00 69.62     0.200 C 
ATOM   1572  C   SER A 177       1.836   2.063  -6.531  1.00 51.43     0.243 C 
ATOM   1573  O   SER A 177       0.853   2.590  -6.987  1.00 52.46    -0.271 OA
ATOM   1574  CB  SER A 177       2.121   2.900  -4.170  1.00 68.73     0.199 C 
ATOM   1575  OG  SER A 177       3.203   3.628  -4.721  1.00 58.07    -0.398 OA
ATOM   1576  H   SER A 177       3.716   0.761  -5.080  1.00 76.87     0.163 HD
ATOM   1577  HG  SER A 177       3.375   4.318  -4.242  0.00 56.88     0.209 HD
ATOM   1578  N   SER A 178       2.833   1.802  -7.361  1.00 52.70    -0.344 N 
ATOM   1579  CA  SER A 178       2.627   1.994  -8.791  1.00 54.53     0.200 C 
ATOM   1580  C   SER A 178       1.949   0.754  -9.328  1.00 71.78     0.242 C 
ATOM   1581  O   SER A 178       1.221   0.866 -10.313  1.00 56.79    -0.271 OA
ATOM   1582  CB  SER A 178       3.887   2.242  -9.558  1.00 63.24     0.199 C 
ATOM   1583  OG  SER A 178       4.671   1.067  -9.771  1.00 71.62    -0.398 OA
ATOM   1584  H   SER A 178       3.648   1.527  -7.052  1.00 53.26     0.163 HD
ATOM   1585  HG  SER A 178       5.381   1.281 -10.184  0.00 72.28     0.209 HD
ATOM   1586  N   GLY A 179       2.307  -0.399  -8.701  1.00 69.50    -0.350 N 
ATOM   1587  CA  GLY A 179       1.822  -1.717  -9.075  1.00 66.77     0.225 C 
ATOM   1588  C   GLY A 179       2.453  -2.202 -10.369  1.00 65.52     0.236 C 
ATOM   1589  O   GLY A 179       1.975  -3.181 -10.909  1.00 76.58    -0.272 OA
ATOM   1590  H   GLY A 179       2.897  -0.347  -8.006  1.00 68.94     0.163 HD
ATOM   1591  N   LYS A 180       3.447  -1.456 -10.880  1.00 63.23    -0.346 N 
ATOM   1592  CA  LYS A 180       4.368  -1.899 -11.908  1.00 61.46     0.176 C 
ATOM   1593  C   LYS A 180       5.797  -2.055 -11.349  1.00 63.36     0.240 C 
ATOM   1594  O   LYS A 180       6.233  -1.519 -10.305  1.00 50.34    -0.271 OA
ATOM   1595  CB  LYS A 180       4.382  -1.008 -13.157  1.00 68.89     0.035 C 
ATOM   1596  CG  LYS A 180       3.172  -1.108 -14.106  1.00 86.31     0.004 C 
ATOM   1597  CD  LYS A 180       3.478  -0.501 -15.477  1.00 89.73     0.027 C 
ATOM   1598  CE  LYS A 180       3.923   0.953 -15.403  1.00 95.29     0.229 C 
ATOM   1599  NZ  LYS A 180       2.817   1.909 -15.409  1.00102.56    -0.079 N 
ATOM   1600  H   LYS A 180       3.558  -0.609 -10.556  1.00 63.48     0.163 HD
ATOM   1601  HZ1 LYS A 180       2.226   1.700 -14.754  1.00100.26     0.274 HD
ATOM   1602  HZ2 LYS A 180       2.390   1.875 -16.209  1.00100.25     0.274 HD
ATOM   1603  HZ3 LYS A 180       3.128   2.750 -15.274  1.00100.26     0.274 HD
ATOM   1604  N   GLY A 181       6.551  -2.841 -12.104  1.00 47.68    -0.351 N 
ATOM   1605  CA  GLY A 181       7.971  -2.976 -11.881  1.00 41.90     0.225 C 
ATOM   1606  C   GLY A 181       8.721  -2.131 -12.882  1.00 41.30     0.236 C 
ATOM   1607  O   GLY A 181       8.134  -1.277 -13.543  1.00 61.97    -0.272 OA
ATOM   1608  H   GLY A 181       6.167  -3.317 -12.783  1.00 49.74     0.163 HD
ATOM   1609  N   GLN A 182      10.003  -2.452 -13.006  1.00 44.43    -0.346 N 
ATOM   1610  CA  GLN A 182      10.934  -1.663 -13.798  1.00 50.16     0.177 C 
ATOM   1611  C   GLN A 182      12.339  -2.301 -13.777  1.00 42.46     0.241 C 
ATOM   1612  O   GLN A 182      12.584  -3.296 -13.117  1.00 50.35    -0.271 OA
ATOM   1613  CB  GLN A 182      10.841  -0.202 -13.316  1.00 52.72     0.044 C 
ATOM   1614  CG  GLN A 182      11.043   0.034 -11.818  1.00 46.82     0.105 C 
ATOM   1615  CD  GLN A 182      11.374   1.478 -11.514  1.00 47.51     0.215 C 
ATOM   1616  OE1 GLN A 182      11.963   2.175 -12.357  1.00 55.40    -0.274 OA
ATOM   1617  NE2 GLN A 182      10.900   1.971 -10.368  1.00 45.10    -0.370 N 
ATOM   1618  H   GLN A 182      10.316  -3.195 -12.576  1.00 44.83     0.163 HD
ATOM   1619 1HE2 GLN A 182      11.037   2.824 -10.166  1.00 45.90     0.159 HD
ATOM   1620 2HE2 GLN A 182      10.450   1.450  -9.809  1.00 45.87     0.159 HD
ATOM   1621  N   VAL A 183      13.254  -1.749 -14.569  1.00 49.22    -0.346 N 
ATOM   1622  CA  VAL A 183      14.618  -2.243 -14.709  1.00 50.66     0.180 C 
ATOM   1623  C   VAL A 183      15.562  -1.459 -13.804  1.00 52.30     0.241 C 
ATOM   1624  O   VAL A 183      15.696  -0.244 -13.920  1.00 46.77    -0.271 OA
ATOM   1625  CB  VAL A 183      15.051  -2.072 -16.176  1.00 43.53     0.009 C 
ATOM   1626  CG1 VAL A 183      16.485  -2.557 -16.426  1.00 40.53     0.012 C 
ATOM   1627  CG2 VAL A 183      14.010  -2.678 -17.119  1.00 38.58     0.012 C 
ATOM   1628  H   VAL A 183      13.015  -1.009 -15.050  1.00 47.74     0.163 HD
ATOM   1629  N   VAL A 184      16.333  -2.199 -13.024  1.00 49.29    -0.346 N 
ATOM   1630  CA  VAL A 184      17.449  -1.631 -12.285  1.00 40.02     0.180 C 
ATOM   1631  C   VAL A 184      18.746  -1.830 -13.049  1.00 35.44     0.241 C 
ATOM   1632  O   VAL A 184      19.004  -2.946 -13.485  1.00 35.51    -0.271 OA
ATOM   1633  CB  VAL A 184      17.478  -2.500 -11.037  1.00 39.94     0.009 C 
ATOM   1634  CG1 VAL A 184      18.686  -2.188 -10.191  1.00 38.57     0.012 C 
ATOM   1635  CG2 VAL A 184      16.165  -2.473 -10.249  1.00 44.03     0.012 C 
ATOM   1636  H   VAL A 184      16.172  -3.096 -12.959  1.00 47.54     0.163 HD
ATOM   1637  N   ASP A 185      19.478  -0.743 -13.277  1.00 34.13    -0.345 N 
ATOM   1638  CA  ASP A 185      20.775  -0.781 -13.952  1.00 37.52     0.186 C 
ATOM   1639  C   ASP A 185      21.843  -0.587 -12.869  1.00 39.46     0.241 C 
ATOM   1640  O   ASP A 185      22.272   0.555 -12.536  1.00 40.23    -0.271 OA
ATOM   1641  CB  ASP A 185      20.893   0.199 -15.132  1.00 29.03     0.147 C 
ATOM   1642  CG  ASP A 185      22.254   0.403 -15.790  1.00 36.02     0.175 C 
ATOM   1643  OD1 ASP A 185      23.221  -0.418 -15.501  1.00 37.47    -0.648 OA
ATOM   1644  OD2 ASP A 185      22.365   1.340 -16.672  1.00 46.61    -0.648 OA
ATOM   1645  H   ASP A 185      19.159   0.067 -12.998  1.00 35.27     0.163 HD
ATOM   1646  N   ALA A 186      22.268  -1.732 -12.360  1.00 30.38    -0.346 N 
ATOM   1647  CA  ALA A 186      23.343  -1.737 -11.394  1.00 36.66     0.172 C 
ATOM   1648  C   ALA A 186      24.693  -2.017 -12.052  1.00 34.49     0.240 C 
ATOM   1649  O   ALA A 186      25.039  -3.157 -12.313  1.00 33.72    -0.271 OA
ATOM   1650  CB  ALA A 186      23.055  -2.688 -10.280  1.00 33.00     0.042 C 
ATOM   1651  H   ALA A 186      21.887  -2.524 -12.611  1.00 33.77     0.163 HD
ATOM   1652  N   ALA A 187      25.491  -0.950 -12.159  1.00 35.21    -0.346 N 
ATOM   1653  CA  ALA A 187      26.855  -1.017 -12.621  1.00 33.13     0.172 C 
ATOM   1654  C   ALA A 187      27.835  -0.764 -11.501  1.00 28.63     0.240 C 
ATOM   1655  O   ALA A 187      27.805   0.291 -10.873  1.00 32.29    -0.271 OA
ATOM   1656  CB  ALA A 187      27.063   0.003 -13.699  1.00 37.78     0.042 C 
ATOM   1657  H   ALA A 187      25.156  -0.131 -11.931  1.00 34.56     0.163 HD
ATOM   1658  N   MET A 188      28.751  -1.709 -11.399  1.00 27.13    -0.346 N 
ATOM   1659  CA  MET A 188      29.814  -1.687 -10.428  1.00 30.82     0.177 C 
ATOM   1660  C   MET A 188      30.565  -0.363 -10.445  1.00 31.87     0.241 C 
ATOM   1661  O   MET A 188      31.018   0.072  -9.379  1.00 37.50    -0.271 OA
ATOM   1662  CB  MET A 188      30.766  -2.874 -10.618  1.00 33.48     0.045 C 
ATOM   1663  CG  MET A 188      30.082  -4.265 -10.436  1.00 39.86     0.076 C 
ATOM   1664  SD  MET A 188      31.168  -5.735 -10.479  1.00 37.63    -0.173 SA
ATOM   1665  CE  MET A 188      30.497  -6.281 -12.061  1.00 27.02     0.089 C 
ATOM   1666  H   MET A 188      28.714  -2.415 -11.979  1.00 28.52     0.163 HD
ATOM   1667  N   VAL A 189      30.695   0.285 -11.609  1.00 29.32    -0.346 N 
ATOM   1668  CA  VAL A 189      31.564   1.455 -11.687  1.00 28.94     0.180 C 
ATOM   1669  C   VAL A 189      30.915   2.588 -10.905  1.00 33.86     0.241 C 
ATOM   1670  O   VAL A 189      31.628   3.387 -10.248  1.00 33.01    -0.271 OA
ATOM   1671  CB  VAL A 189      31.884   1.855 -13.135  1.00 33.12     0.009 C 
ATOM   1672  CG1 VAL A 189      30.661   2.291 -13.949  1.00 32.18     0.012 C 
ATOM   1673  CG2 VAL A 189      32.956   2.886 -13.172  1.00 26.86     0.012 C 
ATOM   1674  H   VAL A 189      30.265  -0.009 -12.359  1.00 29.87     0.163 HD
ATOM   1675  N   ASP A 190      29.561   2.541 -10.928  1.00 32.16    -0.345 N 
ATOM   1676  CA  ASP A 190      28.705   3.538 -10.313  1.00 32.07     0.186 C 
ATOM   1677  C   ASP A 190      28.484   3.179  -8.840  1.00 43.34     0.241 C 
ATOM   1678  O   ASP A 190      28.634   4.035  -7.957  1.00 42.11    -0.271 OA
ATOM   1679  CB  ASP A 190      27.292   3.622 -10.892  1.00 33.63     0.147 C 
ATOM   1680  CG  ASP A 190      27.079   4.001 -12.349  1.00 34.90     0.175 C 
ATOM   1681  OD1 ASP A 190      27.999   4.594 -12.936  1.00 30.66    -0.648 OA
ATOM   1682  OD2 ASP A 190      25.970   3.671 -12.862  1.00 31.10    -0.648 OA
ATOM   1683  H   ASP A 190      29.156   1.852 -11.371  1.00 32.44     0.163 HD
ATOM   1684  N   GLY A 191      28.077   1.912  -8.589  1.00 36.77    -0.351 N 
ATOM   1685  CA  GLY A 191      27.872   1.434  -7.242  1.00 28.36     0.225 C 
ATOM   1686  C   GLY A 191      29.106   1.640  -6.377  1.00 28.09     0.236 C 
ATOM   1687  O   GLY A 191      28.966   2.154  -5.293  1.00 34.50    -0.272 OA
ATOM   1688  H   GLY A 191      27.929   1.340  -9.286  1.00 35.96     0.163 HD
ATOM   1689  N   SER A 192      30.316   1.300  -6.858  1.00 30.98    -0.344 N 
ATOM   1690  CA  SER A 192      31.514   1.507  -6.045  1.00 31.72     0.200 C 
ATOM   1691  C   SER A 192      31.792   3.000  -5.804  1.00 33.61     0.243 C 
ATOM   1692  O   SER A 192      32.202   3.407  -4.719  1.00 33.88    -0.271 OA
ATOM   1693  CB  SER A 192      32.708   0.802  -6.619  1.00 28.76     0.199 C 
ATOM   1694  OG  SER A 192      32.818   1.137  -7.981  1.00 35.69    -0.398 OA
ATOM   1695  H   SER A 192      30.397   0.937  -7.694  1.00 30.45     0.163 HD
ATOM   1696  HG  SER A 192      33.506   0.735  -8.287  0.00 35.75     0.209 HD
ATOM   1697  N   SER A 193      31.524   3.861  -6.791  1.00 41.87    -0.344 N 
ATOM   1698  CA  SER A 193      31.664   5.311  -6.619  1.00 32.84     0.200 C 
ATOM   1699  C   SER A 193      30.835   5.814  -5.428  1.00 34.01     0.243 C 
ATOM   1700  O   SER A 193      31.340   6.537  -4.552  1.00 35.12    -0.271 OA
ATOM   1701  CB  SER A 193      31.352   5.998  -7.950  1.00 33.39     0.199 C 
ATOM   1702  OG  SER A 193      32.310   5.669  -8.991  1.00 33.04    -0.398 OA
ATOM   1703  H   SER A 193      31.250   3.540  -7.602  1.00 37.50     0.163 HD
ATOM   1704  HG  SER A 193      32.091   6.076  -9.691  0.00 32.87     0.209 HD
ATOM   1705  N   VAL A 194      29.547   5.425  -5.356  1.00 38.64    -0.346 N 
ATOM   1706  CA  VAL A 194      28.689   5.826  -4.244  1.00 33.29     0.180 C 
ATOM   1707  C   VAL A 194      29.173   5.144  -2.971  1.00 27.51     0.241 C 
ATOM   1708  O   VAL A 194      28.966   5.629  -1.901  1.00 30.76    -0.271 OA
ATOM   1709  CB  VAL A 194      27.209   5.467  -4.504  1.00 35.97     0.009 C 
ATOM   1710  CG1 VAL A 194      26.299   5.714  -3.292  1.00 31.75     0.012 C 
ATOM   1711  CG2 VAL A 194      26.657   6.216  -5.711  1.00 37.27     0.012 C 
ATOM   1712  H   VAL A 194      29.199   4.898  -6.015  1.00 36.27     0.163 HD
ATOM   1713  N   LEU A 195      29.850   4.009  -3.100  1.00 32.65    -0.346 N 
ATOM   1714  CA  LEU A 195      30.363   3.312  -1.941  1.00 28.67     0.177 C 
ATOM   1715  C   LEU A 195      31.467   4.143  -1.309  1.00 26.98     0.241 C 
ATOM   1716  O   LEU A 195      31.610   4.142  -0.077  1.00 32.31    -0.271 OA
ATOM   1717  CB  LEU A 195      30.786   1.865  -2.260  1.00 26.82     0.038 C 
ATOM   1718  CG  LEU A 195      30.943   0.959  -1.038  1.00 27.07    -0.020 C 
ATOM   1719  CD1 LEU A 195      29.630   0.451  -0.545  1.00 27.39     0.009 C 
ATOM   1720  CD2 LEU A 195      31.950  -0.152  -1.237  1.00 33.81     0.009 C 
ATOM   1721  H   LEU A 195      29.973   3.641  -3.927  1.00 30.52     0.163 HD
ATOM   1722  N   ILE A 196      32.286   4.783  -2.150  1.00 28.76    -0.346 N 
ATOM   1723  CA  ILE A 196      33.454   5.547  -1.694  1.00 31.67     0.180 C 
ATOM   1724  C   ILE A 196      33.098   7.033  -1.701  1.00 41.40     0.241 C 
ATOM   1725  O   ILE A 196      33.997   7.890  -1.674  1.00 42.95    -0.271 OA
ATOM   1726  CB  ILE A 196      34.703   5.308  -2.553  1.00 26.44     0.013 C 
ATOM   1727  CG1 ILE A 196      35.920   5.728  -1.845  1.00 23.33     0.002 C 
ATOM   1728  CG2 ILE A 196      34.631   5.981  -3.919  1.00 24.12     0.012 C 
ATOM   1729  CD1 ILE A 196      37.223   5.341  -2.542  1.00 24.07     0.005 C 
ATOM   1730  H   ILE A 196      32.120   4.741  -3.048  1.00 28.96     0.163 HD
ATOM   1731  N   GLN A 197      31.791   7.332  -1.599  1.00 31.68    -0.346 N 
ATOM   1732  CA  GLN A 197      31.362   8.722  -1.519  1.00 29.95     0.177 C 
ATOM   1733  C   GLN A 197      31.976   9.539  -0.387  1.00 31.52     0.241 C 
ATOM   1734  O   GLN A 197      31.997  10.762  -0.447  1.00 31.14    -0.271 OA
ATOM   1735  CB  GLN A 197      29.868   8.733  -1.252  1.00 31.63     0.044 C 
ATOM   1736  CG  GLN A 197      29.204  10.043  -1.604  1.00 32.99     0.105 C 
ATOM   1737  CD  GLN A 197      29.004  10.971  -0.435  1.00 46.36     0.215 C 
ATOM   1738  OE1 GLN A 197      29.173  10.657   0.759  1.00 32.38    -0.274 OA
ATOM   1739  NE2 GLN A 197      28.502  12.139  -0.832  1.00 61.57    -0.370 N 
ATOM   1740  H   GLN A 197      31.164   6.669  -1.570  1.00 33.20     0.163 HD
ATOM   1741 1HE2 GLN A 197      28.477  12.822  -0.267  1.00 56.33     0.159 HD
ATOM   1742 2HE2 GLN A 197      28.195  12.236  -1.659  1.00 55.95     0.159 HD
ATOM   1743  N   MET A 198      32.283   8.901   0.737  1.00 36.51    -0.346 N 
ATOM   1744  CA  MET A 198      32.921   9.615   1.836  1.00 42.80     0.177 C 
ATOM   1745  C   MET A 198      34.232  10.241   1.340  1.00 36.36     0.241 C 
ATOM   1746  O   MET A 198      34.516  11.401   1.612  1.00 46.18    -0.271 OA
ATOM   1747  CB  MET A 198      33.157   8.678   3.028  1.00 45.26     0.045 C 
ATOM   1748  CG  MET A 198      33.229   9.333   4.399  1.00 41.36     0.076 C 
ATOM   1749  SD  MET A 198      34.304   8.349   5.471  1.00 39.37    -0.173 SA
ATOM   1750  CE  MET A 198      33.625   9.113   6.941  1.00 55.06     0.089 C 
ATOM   1751  H   MET A 198      32.092   8.012   0.830  1.00 36.58     0.163 HD
ATOM   1752  N   MET A 199      34.997   9.531   0.519  1.00 33.96    -0.346 N 
ATOM   1753  CA  MET A 199      36.284  10.086   0.121  1.00 38.82     0.177 C 
ATOM   1754  C   MET A 199      36.107  11.310  -0.794  1.00 39.50     0.241 C 
ATOM   1755  O   MET A 199      36.928  12.241  -0.797  1.00 31.53    -0.271 OA
ATOM   1756  CB  MET A 199      37.114   8.999  -0.574  1.00 39.81     0.045 C 
ATOM   1757  CG  MET A 199      37.886   8.137   0.400  1.00 45.79     0.076 C 
ATOM   1758  SD  MET A 199      36.767   7.076   1.342  1.00 43.89    -0.173 SA
ATOM   1759  CE  MET A 199      37.654   7.154   2.895  1.00 42.98     0.089 C 
ATOM   1760  H   MET A 199      34.732   8.713   0.209  1.00 35.66     0.163 HD
ATOM   1761  N   TRP A 200      35.054  11.239  -1.628  1.00 37.62    -0.346 N 
ATOM   1762  CA  TRP A 200      34.782  12.257  -2.626  1.00 36.29     0.181 C 
ATOM   1763  C   TRP A 200      34.437  13.598  -1.951  1.00 36.81     0.241 C 
ATOM   1764  O   TRP A 200      34.887  14.698  -2.358  1.00 32.35    -0.271 OA
ATOM   1765  CB  TRP A 200      33.676  11.760  -3.568  1.00 36.59     0.075 C 
ATOM   1766  CG  TRP A 200      34.149  10.846  -4.669  1.00 31.48    -0.028 A 
ATOM   1767  CD1 TRP A 200      33.945   9.524  -4.753  1.00 30.85     0.096 A 
ATOM   1768  CD2 TRP A 200      34.912  11.201  -5.824  1.00 27.96    -0.002 A 
ATOM   1769  NE1 TRP A 200      34.511   9.028  -5.879  1.00 29.67    -0.365 N 
ATOM   1770  CE2 TRP A 200      35.100  10.034  -6.567  1.00 29.20     0.042 A 
ATOM   1771  CE3 TRP A 200      35.477  12.393  -6.288  1.00 27.06     0.014 A 
ATOM   1772  CZ2 TRP A 200      35.809   9.997  -7.768  1.00 27.92     0.030 A 
ATOM   1773  CZ3 TRP A 200      36.214  12.363  -7.441  1.00 22.95     0.001 A 
ATOM   1774  CH2 TRP A 200      36.427  11.161  -8.140  1.00 27.58     0.002 A 
ATOM   1775  H   TRP A 200      34.492  10.520  -1.574  1.00 37.69     0.163 HD
ATOM   1776  HE1 TRP A 200      34.472   8.195  -6.136  1.00 29.83     0.165 HD
ATOM   1777  N   ALA A 201      33.638  13.459  -0.889  1.00 35.80    -0.346 N 
ATOM   1778  CA  ALA A 201      33.242  14.536  -0.016  1.00 33.03     0.172 C 
ATOM   1779  C   ALA A 201      34.471  15.091   0.683  1.00 33.18     0.240 C 
ATOM   1780  O   ALA A 201      34.672  16.297   0.720  1.00 36.62    -0.271 OA
ATOM   1781  CB  ALA A 201      32.310  13.978   1.031  1.00 41.07     0.042 C 
ATOM   1782  H   ALA A 201      33.310  12.625  -0.708  1.00 35.44     0.163 HD
ATOM   1783  N   MET A 202      35.268  14.179   1.238  1.00 33.03    -0.346 N 
ATOM   1784  CA  MET A 202      36.440  14.589   2.000  1.00 35.27     0.177 C 
ATOM   1785  C   MET A 202      37.455  15.290   1.113  1.00 33.61     0.241 C 
ATOM   1786  O   MET A 202      38.142  16.135   1.628  1.00 31.19    -0.271 OA
ATOM   1787  CB  MET A 202      37.104  13.465   2.804  1.00 30.97     0.045 C 
ATOM   1788  CG  MET A 202      36.157  12.985   3.935  1.00 35.56     0.076 C 
ATOM   1789  SD  MET A 202      37.080  11.928   5.050  1.00 37.40    -0.173 SA
ATOM   1790  CE  MET A 202      37.519  10.540   4.002  1.00 58.42     0.089 C 
ATOM   1791  H   MET A 202      35.085  13.288   1.147  1.00 33.64     0.163 HD
ATOM   1792  N   ARG A 203      37.489  15.016  -0.195  1.00 34.61    -0.346 N 
ATOM   1793  CA  ARG A 203      38.552  15.555  -1.007  1.00 34.27     0.176 C 
ATOM   1794  C   ARG A 203      38.401  17.067  -1.119  1.00 33.20     0.241 C 
ATOM   1795  O   ARG A 203      39.423  17.823  -1.084  1.00 31.13    -0.271 OA
ATOM   1796  CB  ARG A 203      38.421  15.043  -2.444  1.00 37.43     0.036 C 
ATOM   1797  CG  ARG A 203      39.035  13.673  -2.603  1.00 45.41     0.023 C 
ATOM   1798  CD  ARG A 203      39.136  13.330  -4.079  1.00 46.09     0.138 C 
ATOM   1799  NE  ARG A 203      40.268  13.941  -4.776  1.00 48.05    -0.227 N 
ATOM   1800  CZ  ARG A 203      40.064  14.645  -5.827  1.00 42.26     0.665 C 
ATOM   1801  NH1 ARG A 203      40.980  14.930  -6.723  1.00 37.13    -0.235 N 
ATOM   1802  NH2 ARG A 203      38.841  14.923  -6.026  1.00 42.85    -0.235 N 
ATOM   1803  H   ARG A 203      36.856  14.478  -0.577  1.00 34.34     0.163 HD
ATOM   1804  HE  ARG A 203      41.077  13.826  -4.476  1.00 46.07     0.177 HD
ATOM   1805 1HH1 ARG A 203      41.833  14.806  -6.534  1.00 38.77     0.174 HD
ATOM   1806 2HH1 ARG A 203      40.740  15.258  -7.507  1.00 38.72     0.174 HD
ATOM   1807 1HH2 ARG A 203      38.383  15.411  -5.429  1.00 42.76     0.174 HD
ATOM   1808 2HH2 ARG A 203      38.453  14.639  -6.785  1.00 42.64     0.174 HD
ATOM   1809  N   ALA A 204      37.096  17.442  -1.195  1.00 28.34    -0.346 N 
ATOM   1810  CA  ALA A 204      36.653  18.830  -1.362  1.00 32.65     0.172 C 
ATOM   1811  C   ALA A 204      36.765  19.711  -0.115  1.00 27.90     0.240 C 
ATOM   1812  O   ALA A 204      36.395  20.807  -0.234  1.00 37.85    -0.271 OA
ATOM   1813  CB  ALA A 204      35.213  18.888  -1.814  1.00 35.43     0.042 C 
ATOM   1814  H   ALA A 204      36.454  16.794  -1.152  1.00 30.49     0.163 HD
ATOM   1815  N   THR A 205      37.197  19.262   1.058  1.00 29.86    -0.344 N 
ATOM   1816  CA  THR A 205      37.448  20.034   2.263  1.00 26.38     0.205 C 
ATOM   1817  C   THR A 205      38.869  19.770   2.777  1.00 30.95     0.243 C 
ATOM   1818  O   THR A 205      39.157  20.015   3.959  1.00 30.03    -0.271 OA
ATOM   1819  CB  THR A 205      36.436  19.514   3.262  1.00 27.13     0.146 C 
ATOM   1820  OG1 THR A 205      36.729  18.117   3.502  1.00 27.15    -0.393 OA
ATOM   1821  CG2 THR A 205      35.028  19.558   2.690  1.00 26.80     0.042 C 
ATOM   1822  H   THR A 205      37.333  18.360   1.117  1.00 28.64     0.163 HD
ATOM   1823  HG1 THR A 205      36.650  17.682   2.771  0.00 27.86     0.210 HD
ATOM   1824  N   GLY A 206      39.748  19.179   1.936  1.00 34.49    -0.350 N 
ATOM   1825  CA  GLY A 206      41.141  18.853   2.293  1.00 34.06     0.225 C 
ATOM   1826  C   GLY A 206      41.318  17.696   3.303  1.00 31.59     0.236 C 
ATOM   1827  O   GLY A 206      42.412  17.468   3.865  1.00 35.76    -0.272 OA
ATOM   1828  H   GLY A 206      39.470  18.979   1.089  1.00 33.38     0.163 HD
ATOM   1829  N   MET A 207      40.239  16.949   3.570  1.00 32.92    -0.346 N 
ATOM   1830  CA  MET A 207      40.295  15.792   4.459  1.00 38.26     0.177 C 
ATOM   1831  C   MET A 207      40.663  14.543   3.647  1.00 37.52     0.241 C 
ATOM   1832  O   MET A 207      40.664  13.477   4.205  1.00 37.31    -0.271 OA
ATOM   1833  CB  MET A 207      38.977  15.564   5.222  1.00 44.54     0.045 C 
ATOM   1834  CG  MET A 207      38.586  16.647   6.242  1.00 44.37     0.076 C 
ATOM   1835  SD  MET A 207      36.955  16.491   7.044  1.00 61.30    -0.173 SA
ATOM   1836  CE  MET A 207      37.600  15.102   8.005  1.00 59.05     0.089 C 
ATOM   1837  H   MET A 207      39.441  17.156   3.176  1.00 33.71     0.163 HD
ATOM   1838  N   TRP A 208      40.987  14.652   2.348  1.00 35.27    -0.346 N 
ATOM   1839  CA  TRP A 208      41.494  13.529   1.600  1.00 36.02     0.181 C 
ATOM   1840  C   TRP A 208      42.353  14.066   0.453  1.00 35.08     0.241 C 
ATOM   1841  O   TRP A 208      42.016  15.063  -0.094  1.00 43.11    -0.271 OA
ATOM   1842  CB  TRP A 208      40.353  12.580   1.141  1.00 43.46     0.075 C 
ATOM   1843  CG  TRP A 208      40.816  11.179   0.736  1.00 40.86    -0.028 A 
ATOM   1844  CD1 TRP A 208      41.251  10.733  -0.486  1.00 40.39     0.096 A 
ATOM   1845  CD2 TRP A 208      41.019  10.065   1.628  1.00 34.69    -0.002 A 
ATOM   1846  NE1 TRP A 208      41.695   9.433  -0.419  1.00 39.63    -0.365 N 
ATOM   1847  CE2 TRP A 208      41.559   9.010   0.879  1.00 36.80     0.042 A 
ATOM   1848  CE3 TRP A 208      40.802   9.875   2.987  1.00 33.36     0.014 A 
ATOM   1849  CZ2 TRP A 208      41.901   7.801   1.472  1.00 42.47     0.030 A 
ATOM   1850  CZ3 TRP A 208      41.109   8.667   3.569  1.00 34.49     0.001 A 
ATOM   1851  CH2 TRP A 208      41.703   7.655   2.829  1.00 38.44     0.002 A 
ATOM   1852  H   TRP A 208      40.871  15.449   1.918  1.00 35.90     0.163 HD
ATOM   1853  HE1 TRP A 208      41.999   8.959  -1.084  1.00 39.13     0.165 HD
ATOM   1854  N   THR A 209      43.377  13.313   0.066  1.00 37.01    -0.344 N 
ATOM   1855  CA  THR A 209      44.421  13.563  -0.913  1.00 36.88     0.205 C 
ATOM   1856  C   THR A 209      44.440  12.438  -1.956  1.00 37.36     0.243 C 
ATOM   1857  O   THR A 209      44.545  11.270  -1.530  1.00 40.70    -0.271 OA
ATOM   1858  CB  THR A 209      45.754  13.484  -0.155  1.00 31.23     0.146 C 
ATOM   1859  OG1 THR A 209      45.637  14.523   0.797  1.00 67.97    -0.393 OA
ATOM   1860  CG2 THR A 209      46.941  13.888  -0.964  1.00 34.93     0.042 C 
ATOM   1861  H   THR A 209      43.426  12.503   0.487  1.00 36.54     0.163 HD
ATOM   1862  HG1 THR A 209      45.444  15.292   0.364  0.00 63.76     0.210 HD
ATOM   1863  N   ASP A 210      44.507  12.760  -3.273  1.00 33.64    -0.345 N 
ATOM   1864  CA  ASP A 210      44.835  11.758  -4.286  1.00 30.41     0.186 C 
ATOM   1865  C   ASP A 210      46.242  11.177  -4.055  1.00 36.55     0.241 C 
ATOM   1866  O   ASP A 210      46.646  10.253  -4.759  1.00 32.53    -0.271 OA
ATOM   1867  CB  ASP A 210      44.886  12.350  -5.674  1.00 31.62     0.147 C 
ATOM   1868  CG  ASP A 210      43.571  12.900  -6.172  1.00 44.24     0.175 C 
ATOM   1869  OD1 ASP A 210      42.622  12.898  -5.274  1.00 27.67    -0.648 OA
ATOM   1870  OD2 ASP A 210      43.543  13.165  -7.489  1.00 35.95    -0.648 OA
ATOM   1871  H   ASP A 210      44.346  13.621  -3.536  1.00 33.77     0.163 HD
ATOM   1872  N   THR A 211      47.048  11.713  -3.111  1.00 31.73    -0.344 N 
ATOM   1873  CA  THR A 211      48.356  11.099  -2.875  1.00 35.82     0.205 C 
ATOM   1874  C   THR A 211      48.142   9.827  -2.044  1.00 42.28     0.243 C 
ATOM   1875  O   THR A 211      47.347   9.831  -1.098  1.00 42.32    -0.271 OA
ATOM   1876  CB  THR A 211      49.282  12.112  -2.180  1.00 36.20     0.146 C 
ATOM   1877  OG1 THR A 211      49.711  13.121  -3.092  1.00 36.00    -0.393 OA
ATOM   1878  CG2 THR A 211      50.507  11.474  -1.568  1.00 34.85     0.042 C 
ATOM   1879  H   THR A 211      46.804  12.461  -2.655  1.00 33.77     0.163 HD
ATOM   1880  HG1 THR A 211      50.133  12.767  -3.723  0.00 36.28     0.210 HD
ATOM   1881  N   ARG A 212      48.895   8.771  -2.378  1.00 45.74    -0.346 N 
ATOM   1882  CA  ARG A 212      48.568   7.429  -1.955  1.00 41.79     0.176 C 
ATOM   1883  C   ARG A 212      49.351   7.107  -0.688  1.00 47.89     0.240 C 
ATOM   1884  O   ARG A 212      50.558   7.383  -0.561  1.00 42.52    -0.271 OA
ATOM   1885  CB  ARG A 212      48.743   6.278  -2.959  1.00 45.15     0.036 C 
ATOM   1886  CG  ARG A 212      48.226   5.033  -2.213  1.00 65.68     0.023 C 
ATOM   1887  CD  ARG A 212      47.877   3.680  -2.964  1.00 85.74     0.138 C 
ATOM   1888  NE  ARG A 212      48.793   3.004  -3.906  1.00 46.15    -0.227 N 
ATOM   1889  CZ  ARG A 212      49.377   3.735  -4.825  1.00 48.50     0.665 C 
ATOM   1890  NH1 ARG A 212      50.648   3.443  -5.017  1.00 46.07    -0.235 N 
ATOM   1891  NH2 ARG A 212      48.825   4.885  -5.283  1.00 37.54    -0.235 N 
ATOM   1892  H   ARG A 212      49.641   8.899  -2.890  1.00 43.85     0.163 HD
ATOM   1893  HE  ARG A 212      48.935   2.147  -3.849  1.00 53.51     0.177 HD
ATOM   1894 1HH1 ARG A 212      51.043   2.821  -4.527  1.00 46.85     0.174 HD
ATOM   1895 2HH1 ARG A 212      51.104   3.874  -5.640  1.00 46.81     0.174 HD
ATOM   1896 1HH2 ARG A 212      47.944   4.959  -5.345  1.00 41.12     0.174 HD
ATOM   1897 2HH2 ARG A 212      49.353   5.547  -5.545  1.00 40.81     0.174 HD
ATOM   1898  N   GLY A 213      48.595   6.520   0.253  1.00 41.67    -0.351 N 
ATOM   1899  CA  GLY A 213      49.177   5.992   1.452  1.00 40.76     0.225 C 
ATOM   1900  C   GLY A 213      49.485   7.095   2.423  1.00 40.04     0.236 C 
ATOM   1901  O   GLY A 213      50.236   6.864   3.346  1.00 47.21    -0.272 OA
ATOM   1902  H   GLY A 213      47.690   6.465   0.143  1.00 43.14     0.163 HD
ATOM   1903  N   ALA A 214      48.868   8.265   2.187  1.00 54.62    -0.347 N 
ATOM   1904  CA  ALA A 214      49.160   9.489   2.920  1.00 40.87     0.172 C 
ATOM   1905  C   ALA A 214      47.854  10.096   3.425  1.00 33.96     0.240 C 
ATOM   1906  O   ALA A 214      47.752  11.296   3.582  1.00 47.43    -0.271 OA
ATOM   1907  CB  ALA A 214      49.934  10.410   2.015  1.00 39.96     0.042 C 
ATOM   1908  H   ALA A 214      48.215   8.296   1.549  1.00 47.25     0.163 HD
ATOM   1909  N   ASN A 215      46.893   9.267   3.813  1.00 32.29    -0.346 N 
ATOM   1910  CA  ASN A 215      45.627   9.720   4.355  1.00 28.77     0.185 C 
ATOM   1911  C   ASN A 215      45.305   9.015   5.650  1.00 27.50     0.241 C 
ATOM   1912  O   ASN A 215      46.156   8.282   6.166  1.00 33.63    -0.271 OA
ATOM   1913  CB  ASN A 215      44.522   9.405   3.391  1.00 35.13     0.137 C 
ATOM   1914  CG  ASN A 215      44.637  10.285   2.190  1.00 38.36     0.217 C 
ATOM   1915  OD1 ASN A 215      44.438  11.509   2.295  1.00 33.11    -0.274 OA
ATOM   1916  ND2 ASN A 215      44.871   9.631   1.063  1.00 43.15    -0.370 N 
ATOM   1917  H   ASN A 215      47.040   8.368   3.755  1.00 32.00     0.163 HD
ATOM   1918 1HD2 ASN A 215      44.867  10.071   0.292  1.00 41.58     0.159 HD
ATOM   1919 2HD2 ASN A 215      45.033   8.758   1.069  1.00 41.48     0.159 HD
ATOM   1920  N   MET A 216      44.094   9.260   6.160  1.00 32.84    -0.346 N 
ATOM   1921  CA  MET A 216      43.714   8.969   7.545  1.00 41.74     0.177 C 
ATOM   1922  C   MET A 216      43.248   7.500   7.622  1.00 41.63     0.241 C 
ATOM   1923  O   MET A 216      43.386   6.807   8.653  1.00 32.15    -0.271 OA
ATOM   1924  CB  MET A 216      42.673  10.028   7.978  1.00 52.62     0.045 C 
ATOM   1925  CG  MET A 216      42.503  10.305   9.493  1.00 66.85     0.076 C 
ATOM   1926  SD  MET A 216      40.826  10.553  10.216  1.00 89.09    -0.173 SA
ATOM   1927  CE  MET A 216      39.168  10.296   9.490  1.00 51.52     0.089 C 
ATOM   1928  H   MET A 216      43.466   9.648   5.623  1.00 33.48     0.163 HD
ATOM   1929  N   LEU A 217      42.799   6.959   6.466  1.00 37.79    -0.346 N 
ATOM   1930  CA  LEU A 217      42.181   5.646   6.469  1.00 35.75     0.177 C 
ATOM   1931  C   LEU A 217      42.798   4.688   5.472  1.00 34.61     0.241 C 
ATOM   1932  O   LEU A 217      42.151   3.673   5.248  1.00 31.77    -0.271 OA
ATOM   1933  CB  LEU A 217      40.687   5.696   6.199  1.00 34.86     0.038 C 
ATOM   1934  CG  LEU A 217      39.902   6.628   7.104  1.00 29.37    -0.020 C 
ATOM   1935  CD1 LEU A 217      38.477   6.454   6.746  1.00 31.67     0.009 C 
ATOM   1936  CD2 LEU A 217      40.083   6.255   8.507  1.00 28.84     0.009 C 
ATOM   1937  H   LEU A 217      42.871   7.417   5.678  1.00 38.01     0.163 HD
ATOM   1938  N   ASP A 218      43.997   4.997   4.975  1.00 30.11    -0.346 N 
ATOM   1939  CA  ASP A 218      44.646   4.213   3.954  1.00 32.53     0.186 C 
ATOM   1940  C   ASP A 218      45.986   3.700   4.487  1.00 34.90     0.241 C 
ATOM   1941  O   ASP A 218      46.757   3.101   3.734  1.00 34.52    -0.271 OA
ATOM   1942  CB  ASP A 218      44.804   5.090   2.712  1.00 37.19     0.147 C 
ATOM   1943  CG  ASP A 218      45.884   6.171   2.792  1.00 32.94     0.175 C 
ATOM   1944  OD1 ASP A 218      46.555   6.156   3.867  1.00 30.09    -0.648 OA
ATOM   1945  OD2 ASP A 218      46.040   7.005   1.804  1.00 23.85    -0.648 OA
ATOM   1946  H   ASP A 218      44.419   5.748   5.278  1.00 31.75     0.163 HD
ATOM   1947  N   GLY A 219      46.262   3.978   5.764  1.00 28.23    -0.351 N 
ATOM   1948  CA  GLY A 219      47.460   3.499   6.401  1.00 27.58     0.225 C 
ATOM   1949  C   GLY A 219      48.512   4.605   6.521  1.00 29.85     0.235 C 
ATOM   1950  O   GLY A 219      49.635   4.321   6.842  1.00 34.10    -0.272 OA
ATOM   1951  H   GLY A 219      45.678   4.478   6.256  1.00 29.61     0.163 HD
ATOM   1952  N   GLY A 220      48.230   5.855   6.173  1.00 35.31    -0.351 N 
ATOM   1953  CA  GLY A 220      49.190   6.930   6.382  1.00 33.29     0.225 C 
ATOM   1954  C   GLY A 220      49.249   7.374   7.850  1.00 32.58     0.236 C 
ATOM   1955  O   GLY A 220      50.206   7.941   8.307  1.00 39.42    -0.272 OA
ATOM   1956  H   GLY A 220      47.421   6.052   5.794  1.00 33.40     0.163 HD
ATOM   1957  N   ALA A 221      48.214   7.115   8.618  1.00 34.49    -0.347 N 
ATOM   1958  CA  ALA A 221      48.151   7.559   9.994  1.00 33.31     0.172 C 
ATOM   1959  C   ALA A 221      48.723   6.491  10.905  1.00 35.92     0.243 C 
ATOM   1960  O   ALA A 221      48.386   5.320  10.777  1.00 41.93    -0.271 OA
ATOM   1961  CB  ALA A 221      46.691   7.755  10.335  1.00 35.79     0.042 C 
ATOM   1962  H   ALA A 221      47.508   6.644   8.278  1.00 33.77     0.163 HD
ATOM   1963  N   PRO A 222      49.627   6.807  11.836  1.00 36.87    -0.337 N 
ATOM   1964  CA  PRO A 222      50.191   5.741  12.675  1.00 34.80     0.179 C 
ATOM   1965  C   PRO A 222      49.177   5.084  13.608  1.00 34.78     0.241 C 
ATOM   1966  O   PRO A 222      49.448   4.011  14.185  1.00 32.05    -0.271 OA
ATOM   1967  CB  PRO A 222      51.388   6.387  13.351  1.00 35.55     0.037 C 
ATOM   1968  CG  PRO A 222      51.776   7.559  12.415  1.00 39.45     0.022 C 
ATOM   1969  CD  PRO A 222      50.406   8.052  11.893  1.00 41.99     0.127 C 
ATOM   1970  N   TYR A 223      47.991   5.673  13.661  1.00 26.04    -0.346 N 
ATOM   1971  CA  TYR A 223      47.048   5.214  14.638  1.00 31.88     0.180 C 
ATOM   1972  C   TYR A 223      45.877   4.579  13.904  1.00 31.85     0.241 C 
ATOM   1973  O   TYR A 223      44.835   4.329  14.527  1.00 29.18    -0.271 OA
ATOM   1974  CB  TYR A 223      46.623   6.395  15.538  1.00 40.98     0.073 C 
ATOM   1975  CG  TYR A 223      46.061   7.648  14.836  1.00 36.91    -0.056 A 
ATOM   1976  CD1 TYR A 223      44.759   7.740  14.316  1.00 34.93     0.010 A 
ATOM   1977  CD2 TYR A 223      46.863   8.766  14.699  1.00 28.62     0.010 A 
ATOM   1978  CE1 TYR A 223      44.315   8.909  13.684  1.00 35.92     0.037 A 
ATOM   1979  CE2 TYR A 223      46.422   9.943  14.100  1.00 29.81     0.037 A 
ATOM   1980  CZ  TYR A 223      45.157  10.004  13.574  1.00 32.34     0.065 A 
ATOM   1981  OH  TYR A 223      44.922  11.182  12.984  1.00 36.97    -0.361 OA
ATOM   1982  H   TYR A 223      47.776   6.373  13.116  1.00 29.40     0.163 HD
ATOM   1983  HH  TYR A 223      44.577  11.708  13.565  0.00 35.94     0.217 HD
ATOM   1984  N   TYR A 224      46.040   4.365  12.592  1.00 31.37    -0.346 N 
ATOM   1985  CA  TYR A 224      45.028   3.665  11.824  1.00 27.28     0.180 C 
ATOM   1986  C   TYR A 224      45.761   2.882  10.742  1.00 29.25     0.241 C 
ATOM   1987  O   TYR A 224      45.910   3.359   9.629  1.00 29.41    -0.271 OA
ATOM   1988  CB  TYR A 224      43.940   4.558  11.270  1.00 26.26     0.073 C 
ATOM   1989  CG  TYR A 224      42.748   3.773  10.723  1.00 31.03    -0.056 A 
ATOM   1990  CD1 TYR A 224      42.766   3.187   9.453  1.00 28.09     0.010 A 
ATOM   1991  CD2 TYR A 224      41.530   3.713  11.403  1.00 29.84     0.010 A 
ATOM   1992  CE1 TYR A 224      41.653   2.528   8.930  1.00 29.54     0.037 A 
ATOM   1993  CE2 TYR A 224      40.402   3.049  10.885  1.00 28.07     0.037 A 
ATOM   1994  CZ  TYR A 224      40.466   2.411   9.655  1.00 27.23     0.065 A 
ATOM   1995  OH  TYR A 224      39.389   1.760   9.047  1.00 21.92    -0.361 OA
ATOM   1996  H   TYR A 224      46.790   4.662  12.164  1.00 30.50     0.163 HD
ATOM   1997  HH  TYR A 224      39.417   0.925   9.243  0.00 22.29     0.217 HD
ATOM   1998  N   ASP A 225      46.192   1.661  11.126  1.00 31.55    -0.345 N 
ATOM   1999  CA  ASP A 225      47.084   0.772  10.394  1.00 28.92     0.186 C 
ATOM   2000  C   ASP A 225      47.360  -0.478  11.230  1.00 29.13     0.241 C 
ATOM   2001  O   ASP A 225      46.905  -0.603  12.371  1.00 37.72    -0.271 OA
ATOM   2002  CB  ASP A 225      48.434   1.416  10.154  1.00 29.04     0.147 C 
ATOM   2003  CG  ASP A 225      49.164   0.982   8.907  1.00 32.94     0.175 C 
ATOM   2004  OD1 ASP A 225      48.517   0.186   8.115  1.00 28.15    -0.648 OA
ATOM   2005  OD2 ASP A 225      50.322   1.512   8.705  1.00 28.35    -0.648 OA
ATOM   2006  H   ASP A 225      45.889   1.361  11.935  1.00 30.33     0.163 HD
ATOM   2007  N   THR A 226      48.104  -1.400  10.631  1.00 27.02    -0.344 N 
ATOM   2008  CA  THR A 226      48.470  -2.665  11.230  1.00 28.62     0.205 C 
ATOM   2009  C   THR A 226      49.909  -2.572  11.667  1.00 27.38     0.243 C 
ATOM   2010  O   THR A 226      50.672  -1.843  11.082  1.00 29.38    -0.271 OA
ATOM   2011  CB  THR A 226      48.315  -3.816  10.247  1.00 34.36     0.146 C 
ATOM   2012  OG1 THR A 226      49.158  -3.721   9.085  1.00 39.79    -0.393 OA
ATOM   2013  CG2 THR A 226      46.901  -3.915   9.704  1.00 38.03     0.042 C 
ATOM   2014  H   THR A 226      48.386  -1.240   9.777  1.00 27.91     0.163 HD
ATOM   2015  HG1 THR A 226      48.972  -2.996   8.655  0.00 38.86     0.210 HD
ATOM   2016  N   TYR A 227      50.270  -3.386  12.652  1.00 32.67    -0.346 N 
ATOM   2017  CA  TYR A 227      51.623  -3.444  13.183  1.00 28.97     0.180 C 
ATOM   2018  C   TYR A 227      51.994  -4.920  13.304  1.00 30.62     0.241 C 
ATOM   2019  O   TYR A 227      51.226  -5.776  13.695  1.00 29.81    -0.271 OA
ATOM   2020  CB  TYR A 227      51.757  -2.712  14.542  1.00 32.32     0.073 C 
ATOM   2021  CG  TYR A 227      51.775  -1.195  14.461  1.00 28.92    -0.056 A 
ATOM   2022  CD1 TYR A 227      50.601  -0.491  14.330  1.00 31.06     0.010 A 
ATOM   2023  CD2 TYR A 227      52.956  -0.485  14.315  1.00 34.50     0.010 A 
ATOM   2024  CE1 TYR A 227      50.590   0.900  14.193  1.00 34.63     0.037 A 
ATOM   2025  CE2 TYR A 227      52.964   0.900  14.133  1.00 36.92     0.037 A 
ATOM   2026  CZ  TYR A 227      51.774   1.607  14.094  1.00 34.46     0.065 A 
ATOM   2027  OH  TYR A 227      51.721   2.983  13.968  1.00 35.12    -0.361 OA
ATOM   2028  H   TYR A 227      49.638  -3.936  13.018  1.00 30.46     0.163 HD
ATOM   2029  HH  TYR A 227      51.765   3.350  14.742  0.00 35.10     0.217 HD
ATOM   2030  N   GLU A 228      53.229  -5.193  12.963  1.00 36.99    -0.346 N 
ATOM   2031  CA  GLU A 228      53.769  -6.523  13.027  1.00 41.01     0.177 C 
ATOM   2032  C   GLU A 228      54.164  -6.692  14.470  1.00 37.75     0.241 C 
ATOM   2033  O   GLU A 228      54.731  -5.758  15.036  1.00 44.87    -0.271 OA
ATOM   2034  CB  GLU A 228      54.915  -6.758  12.031  1.00 42.22     0.045 C 
ATOM   2035  CG  GLU A 228      55.466  -8.178  12.053  1.00 47.44     0.116 C 
ATOM   2036  CD  GLU A 228      56.334  -8.547  10.875  1.00 44.40     0.172 C 
ATOM   2037  OE1 GLU A 228      56.142  -7.824   9.897  1.00 44.77    -0.648 OA
ATOM   2038  OE2 GLU A 228      57.126  -9.495  10.880  1.00 40.35    -0.648 OA
ATOM   2039  H   GLU A 228      53.772  -4.517  12.675  1.00 36.13     0.163 HD
ATOM   2040  N   CYS A 229      53.891  -7.907  14.991  1.00 40.72    -0.345 N 
ATOM   2041  CA  CYS A 229      54.215  -8.273  16.367  1.00 41.24     0.185 C 
ATOM   2042  C   CYS A 229      55.490  -9.117  16.409  1.00 40.30     0.241 C 
ATOM   2043  O   CYS A 229      56.015  -9.458  15.354  1.00 42.50    -0.271 OA
ATOM   2044  CB  CYS A 229      52.988  -8.922  16.993  1.00 35.49     0.105 C 
ATOM   2045  SG  CYS A 229      51.603  -7.779  17.099  1.00 38.72    -0.180 SA
ATOM   2046  H   CYS A 229      53.488  -8.533  14.461  1.00 40.11     0.163 HD
ATOM   2047  HG  CYS A 229      50.811  -8.528  17.614  0.00 39.01     0.101 HD
ATOM   2048  N   ALA A 230      55.901  -9.532  17.626  1.00 38.06    -0.346 N 
ATOM   2049  CA  ALA A 230      57.123 -10.284  17.886  1.00 40.86     0.172 C 
ATOM   2050  C   ALA A 230      57.170 -11.540  17.028  1.00 42.16     0.240 C 
ATOM   2051  O   ALA A 230      58.235 -11.980  16.579  1.00 42.53    -0.271 OA
ATOM   2052  CB  ALA A 230      57.219 -10.674  19.366  1.00 37.58     0.042 C 
ATOM   2053  H   ALA A 230      55.379  -9.316  18.344  1.00 39.19     0.163 HD
ATOM   2054  N   ASP A 231      55.991 -12.145  16.847  1.00 36.09    -0.346 N 
ATOM   2055  CA  ASP A 231      55.908 -13.491  16.328  1.00 31.91     0.186 C 
ATOM   2056  C   ASP A 231      55.561 -13.407  14.863  1.00 37.56     0.241 C 
ATOM   2057  O   ASP A 231      54.892 -14.295  14.414  1.00 39.04    -0.271 OA
ATOM   2058  CB  ASP A 231      54.746 -14.269  16.926  1.00 27.67     0.147 C 
ATOM   2059  CG  ASP A 231      53.363 -13.619  16.977  1.00 33.18     0.175 C 
ATOM   2060  OD1 ASP A 231      53.289 -12.429  16.702  1.00 34.98    -0.648 OA
ATOM   2061  OD2 ASP A 231      52.348 -14.297  17.345  1.00 36.74    -0.648 OA
ATOM   2062  H   ASP A 231      55.219 -11.708  17.062  1.00 36.46     0.163 HD
ATOM   2063  N   GLY A 232      55.763 -12.284  14.191  1.00 28.59    -0.351 N 
ATOM   2064  CA  GLY A 232      55.462 -12.248  12.781  1.00 28.53     0.225 C 
ATOM   2065  C   GLY A 232      53.987 -11.993  12.466  1.00 29.37     0.236 C 
ATOM   2066  O   GLY A 232      53.657 -11.959  11.263  1.00 38.79    -0.272 OA
ATOM   2067  H   GLY A 232      56.089 -11.537  14.602  1.00 30.60     0.163 HD
ATOM   2068  N   ARG A 233      53.100 -11.883  13.484  1.00 24.82    -0.346 N 
ATOM   2069  CA  ARG A 233      51.670 -11.722  13.204  1.00 29.56     0.176 C 
ATOM   2070  C   ARG A 233      51.221 -10.279  13.464  1.00 39.53     0.241 C 
ATOM   2071  O   ARG A 233      52.019  -9.433  13.955  1.00 36.76    -0.271 OA
ATOM   2072  CB  ARG A 233      50.784 -12.703  13.973  1.00 38.40     0.036 C 
ATOM   2073  CG  ARG A 233      51.196 -14.179  14.073  1.00 45.25     0.023 C 
ATOM   2074  CD  ARG A 233      50.126 -14.945  14.914  1.00 61.10     0.138 C 
ATOM   2075  NE  ARG A 233      50.056 -16.403  14.764  1.00 56.86    -0.227 N 
ATOM   2076  CZ  ARG A 233      51.114 -17.194  15.039  1.00 78.63     0.665 C 
ATOM   2077  NH1 ARG A 233      52.090 -16.772  15.844  1.00 66.51    -0.235 N 
ATOM   2078  NH2 ARG A 233      51.182 -18.435  14.549  1.00 79.95    -0.235 N 
ATOM   2079  H   ARG A 233      53.386 -11.897  14.352  1.00 26.93     0.163 HD
ATOM   2080  HE  ARG A 233      49.314 -16.766  14.491  1.00 62.56     0.177 HD
ATOM   2081 1HH1 ARG A 233      51.971 -16.068  16.364  1.00 69.54     0.174 HD
ATOM   2082 2HH1 ARG A 233      52.861 -17.207  15.861  1.00 70.05     0.174 HD
ATOM   2083 1HH2 ARG A 233      50.539 -18.734  14.021  1.00 79.15     0.174 HD
ATOM   2084 2HH2 ARG A 233      51.869 -18.954  14.751  1.00 79.27     0.174 HD
ATOM   2085  N   TYR A 234      49.946  -9.963  13.138  1.00 37.35    -0.346 N 
ATOM   2086  CA  TYR A 234      49.588  -8.542  13.141  1.00 34.15     0.180 C 
ATOM   2087  C   TYR A 234      48.541  -8.166  14.181  1.00 36.78     0.241 C 
ATOM   2088  O   TYR A 234      47.689  -8.982  14.517  1.00 34.33    -0.271 OA
ATOM   2089  CB  TYR A 234      49.137  -8.251  11.715  1.00 36.47     0.073 C 
ATOM   2090  CG  TYR A 234      50.162  -8.750  10.713  1.00 32.28    -0.056 A 
ATOM   2091  CD1 TYR A 234      51.343  -8.066  10.518  1.00 32.86     0.010 A 
ATOM   2092  CD2 TYR A 234      49.962  -9.931  10.026  1.00 35.08     0.010 A 
ATOM   2093  CE1 TYR A 234      52.302  -8.530   9.642  1.00 44.46     0.037 A 
ATOM   2094  CE2 TYR A 234      50.879 -10.388   9.093  1.00 34.73     0.037 A 
ATOM   2095  CZ  TYR A 234      52.067  -9.709   8.950  1.00 42.72     0.065 A 
ATOM   2096  OH  TYR A 234      53.006 -10.181   8.115  1.00 46.49    -0.361 OA
ATOM   2097  H   TYR A 234      49.327 -10.598  12.917  1.00 37.13     0.163 HD
ATOM   2098  HH  TYR A 234      53.549 -10.708   8.533  0.00 45.74     0.217 HD
ATOM   2099  N   VAL A 235      48.593  -6.922  14.678  1.00 38.18    -0.346 N 
ATOM   2100  CA  VAL A 235      47.414  -6.271  15.268  1.00 41.79     0.180 C 
ATOM   2101  C   VAL A 235      46.947  -5.068  14.417  1.00 39.27     0.241 C 
ATOM   2102  O   VAL A 235      47.714  -4.509  13.614  1.00 42.58    -0.271 OA
ATOM   2103  CB  VAL A 235      47.719  -5.846  16.694  1.00 46.44     0.009 C 
ATOM   2104  CG1 VAL A 235      48.000  -7.055  17.582  1.00 45.70     0.012 C 
ATOM   2105  CG2 VAL A 235      48.901  -4.872  16.698  1.00 57.99     0.012 C 
ATOM   2106  H   VAL A 235      49.379  -6.457  14.633  1.00 38.78     0.163 HD
ATOM   2107  N   ALA A 236      45.649  -4.755  14.531  1.00 32.75    -0.346 N 
ATOM   2108  CA  ALA A 236      44.997  -3.608  13.907  1.00 30.84     0.172 C 
ATOM   2109  C   ALA A 236      44.720  -2.492  14.925  1.00 33.21     0.240 C 
ATOM   2110  O   ALA A 236      44.112  -2.730  15.965  1.00 30.71    -0.271 OA
ATOM   2111  CB  ALA A 236      43.692  -4.020  13.180  1.00 30.27     0.042 C 
ATOM   2112  H   ALA A 236      45.129  -5.305  15.043  1.00 33.84     0.163 HD
ATOM   2113  N   VAL A 237      45.197  -1.278  14.597  1.00 34.96    -0.346 N 
ATOM   2114  CA  VAL A 237      44.991  -0.107  15.434  1.00 36.93     0.180 C 
ATOM   2115  C   VAL A 237      44.037   0.851  14.734  1.00 37.36     0.241 C 
ATOM   2116  O   VAL A 237      44.371   1.293  13.642  1.00 38.81    -0.271 OA
ATOM   2117  CB  VAL A 237      46.353   0.567  15.681  1.00 34.55     0.009 C 
ATOM   2118  CG1 VAL A 237      46.200   1.790  16.571  1.00 40.20     0.012 C 
ATOM   2119  CG2 VAL A 237      47.347  -0.416  16.260  1.00 30.40     0.012 C 
ATOM   2120  H   VAL A 237      45.666  -1.179  13.819  1.00 34.90     0.163 HD
ATOM   2121  N   GLY A 238      42.870   1.130  15.335  1.00 31.57    -0.351 N 
ATOM   2122  CA  GLY A 238      41.888   2.040  14.769  1.00 40.18     0.225 C 
ATOM   2123  C   GLY A 238      41.588   3.256  15.695  1.00 41.46     0.236 C 
ATOM   2124  O   GLY A 238      40.412   3.677  15.874  1.00 26.00    -0.272 OA
ATOM   2125  H   GLY A 238      42.681   0.731  16.135  1.00 34.73     0.163 HD
ATOM   2126  N   ALA A 239      42.660   3.787  16.307  1.00 32.34    -0.347 N 
ATOM   2127  CA  ALA A 239      42.479   4.645  17.461  1.00 41.29     0.172 C 
ATOM   2128  C   ALA A 239      42.450   6.110  17.026  1.00 46.93     0.240 C 
ATOM   2129  O   ALA A 239      43.433   6.837  17.144  1.00 47.71    -0.271 OA
ATOM   2130  CB  ALA A 239      43.551   4.385  18.469  1.00 37.77     0.042 C 
ATOM   2131  H   ALA A 239      43.504   3.615  16.000  1.00 36.25     0.163 HD
ATOM   2132  N   ILE A 240      41.322   6.554  16.462  1.00 44.16    -0.346 N 
ATOM   2133  CA  ILE A 240      41.372   7.861  15.847  1.00 46.90     0.180 C 
ATOM   2134  C   ILE A 240      41.079   8.852  16.968  1.00 52.54     0.241 C 
ATOM   2135  O   ILE A 240      41.849   9.782  17.213  1.00 40.81    -0.271 OA
ATOM   2136  CB  ILE A 240      40.307   8.021  14.759  1.00 48.27     0.013 C 
ATOM   2137  CG1 ILE A 240      40.152   6.821  13.891  1.00 53.67     0.002 C 
ATOM   2138  CG2 ILE A 240      40.545   9.324  13.993  1.00 41.39     0.012 C 
ATOM   2139  CD1 ILE A 240      40.916   6.962  12.615  1.00 63.80     0.005 C 
ATOM   2140  H   ILE A 240      40.545   6.074  16.484  1.00 45.49     0.163 HD
ATOM   2141  N   GLU A 241      39.912   8.641  17.618  1.00 49.99    -0.346 N 
ATOM   2142  CA  GLU A 241      39.490   9.483  18.723  1.00 47.57     0.177 C 
ATOM   2143  C   GLU A 241      40.577   9.535  19.795  1.00 48.10     0.243 C 
ATOM   2144  O   GLU A 241      41.105   8.504  20.267  1.00 40.61    -0.271 OA
ATOM   2145  CB  GLU A 241      38.104   9.026  19.166  1.00 51.51     0.045 C 
ATOM   2146  CG  GLU A 241      37.002   9.930  18.608  1.00 55.63     0.116 C 
ATOM   2147  CD  GLU A 241      35.621   9.309  18.714  1.00 67.93     0.172 C 
ATOM   2148  OE1 GLU A 241      34.943   8.971  19.739  1.00 82.39    -0.648 OA
ATOM   2149  OE2 GLU A 241      35.217   9.133  17.583  1.00 80.36    -0.648 OA
ATOM   2150  H   GLU A 241      39.375   7.947  17.363  1.00 49.93     0.163 HD
ATOM   2151  N   PRO A 242      40.951  10.759  20.232  1.00 44.64    -0.337 N 
ATOM   2152  CA  PRO A 242      42.026  10.924  21.232  1.00 46.78     0.179 C 
ATOM   2153  C   PRO A 242      41.917  10.123  22.543  1.00 41.05     0.241 C 
ATOM   2154  O   PRO A 242      42.933   9.825  23.182  1.00 35.68    -0.271 OA
ATOM   2155  CB  PRO A 242      42.041  12.441  21.484  1.00 39.34     0.037 C 
ATOM   2156  CG  PRO A 242      41.475  12.997  20.189  1.00 44.60     0.022 C 
ATOM   2157  CD  PRO A 242      40.378  12.019  19.773  1.00 43.01     0.127 C 
ATOM   2158  N   GLN A 243      40.693   9.738  22.923  1.00 33.29    -0.346 N 
ATOM   2159  CA  GLN A 243      40.543   9.016  24.156  1.00 38.93     0.177 C 
ATOM   2160  C   GLN A 243      40.869   7.579  23.853  1.00 40.50     0.241 C 
ATOM   2161  O   GLN A 243      41.458   6.918  24.698  1.00 44.55    -0.271 OA
ATOM   2162  CB  GLN A 243      39.204   9.194  24.878  1.00 47.78     0.044 C 
ATOM   2163  CG  GLN A 243      37.975   8.750  24.113  1.00 48.05     0.105 C 
ATOM   2164  CD  GLN A 243      37.557   9.725  23.037  1.00 55.82     0.215 C 
ATOM   2165  OE1 GLN A 243      38.383  10.459  22.463  1.00 47.40    -0.274 OA
ATOM   2166  NE2 GLN A 243      36.261   9.674  22.730  1.00 63.61    -0.370 N 
ATOM   2167  H   GLN A 243      39.958   9.942  22.422  1.00 36.65     0.163 HD
ATOM   2168 1HE2 GLN A 243      35.927  10.246  22.140  1.00 61.05     0.159 HD
ATOM   2169 2HE2 GLN A 243      35.732   9.071  23.109  1.00 60.88     0.159 HD
ATOM   2170  N   PHE A 244      40.489   7.140  22.648  1.00 48.25    -0.346 N 
ATOM   2171  CA  PHE A 244      40.827   5.811  22.163  1.00 44.73     0.180 C 
ATOM   2172  C   PHE A 244      42.347   5.766  22.054  1.00 32.19     0.241 C 
ATOM   2173  O   PHE A 244      42.989   4.920  22.620  1.00 30.58    -0.271 OA
ATOM   2174  CB  PHE A 244      40.016   5.481  20.895  1.00 37.40     0.073 C 
ATOM   2175  CG  PHE A 244      38.503   5.577  21.048  1.00 40.81    -0.056 A 
ATOM   2176  CD1 PHE A 244      37.880   5.521  22.309  1.00 46.09     0.007 A 
ATOM   2177  CD2 PHE A 244      37.690   5.804  19.929  1.00 46.82     0.007 A 
ATOM   2178  CE1 PHE A 244      36.467   5.628  22.422  1.00 63.69     0.001 A 
ATOM   2179  CE2 PHE A 244      36.289   5.938  20.041  1.00 49.79     0.001 A 
ATOM   2180  CZ  PHE A 244      35.655   5.835  21.282  1.00 49.13     0.000 A 
ATOM   2181  H   PHE A 244      39.994   7.687  22.109  1.00 45.16     0.163 HD
ATOM   2182  N   TYR A 245      42.938   6.737  21.407  1.00 34.96    -0.346 N 
ATOM   2183  CA  TYR A 245      44.369   6.685  21.193  1.00 35.65     0.180 C 
ATOM   2184  C   TYR A 245      45.074   6.570  22.532  1.00 33.39     0.241 C 
ATOM   2185  O   TYR A 245      46.085   5.900  22.624  1.00 36.20    -0.271 OA
ATOM   2186  CB  TYR A 245      44.787   7.897  20.375  1.00 27.79     0.073 C 
ATOM   2187  CG  TYR A 245      46.274   8.155  20.306  1.00 28.88    -0.056 A 
ATOM   2188  CD1 TYR A 245      47.083   7.571  19.355  1.00 25.73     0.010 A 
ATOM   2189  CD2 TYR A 245      46.875   9.170  21.075  1.00 45.08     0.010 A 
ATOM   2190  CE1 TYR A 245      48.422   7.936  19.174  1.00 26.24     0.037 A 
ATOM   2191  CE2 TYR A 245      48.247   9.470  20.985  1.00 40.18     0.037 A 
ATOM   2192  CZ  TYR A 245      49.043   8.808  20.050  1.00 39.87     0.065 A 
ATOM   2193  OH  TYR A 245      50.382   9.118  19.929  1.00 41.35    -0.361 OA
ATOM   2194  H   TYR A 245      42.457   7.443  21.083  1.00 34.48     0.163 HD
ATOM   2195  HH  TYR A 245      50.480   9.810  19.433  0.00 41.29     0.217 HD
ATOM   2196  N   ALA A 246      44.590   7.240  23.567  1.00 40.31    -0.346 N 
ATOM   2197  CA  ALA A 246      45.315   7.293  24.848  1.00 41.27     0.172 C 
ATOM   2198  C   ALA A 246      45.230   5.973  25.630  1.00 35.15     0.240 C 
ATOM   2199  O   ALA A 246      46.180   5.573  26.309  1.00 42.93    -0.271 OA
ATOM   2200  CB  ALA A 246      44.744   8.402  25.676  1.00 38.06     0.042 C 
ATOM   2201  H   ALA A 246      43.797   7.688  23.490  1.00 38.65     0.163 HD
ATOM   2202  N   ALA A 247      44.065   5.328  25.573  1.00 26.58    -0.346 N 
ATOM   2203  CA  ALA A 247      43.892   3.965  26.071  1.00 30.15     0.172 C 
ATOM   2204  C   ALA A 247      44.813   2.932  25.389  1.00 38.82     0.240 C 
ATOM   2205  O   ALA A 247      45.258   1.927  25.965  1.00 44.44    -0.271 OA
ATOM   2206  CB  ALA A 247      42.425   3.650  25.898  1.00 29.48     0.042 C 
ATOM   2207  H   ALA A 247      43.342   5.757  25.214  1.00 29.37     0.163 HD
ATOM   2208  N   MET A 248      45.060   3.168  24.098  1.00 43.18    -0.346 N 
ATOM   2209  CA  MET A 248      46.052   2.443  23.323  1.00 45.64     0.177 C 
ATOM   2210  C   MET A 248      47.456   2.709  23.906  1.00 40.44     0.241 C 
ATOM   2211  O   MET A 248      48.161   1.785  24.204  1.00 35.30    -0.271 OA
ATOM   2212  CB  MET A 248      45.899   2.822  21.830  1.00 42.13     0.045 C 
ATOM   2213  CG  MET A 248      46.674   1.984  20.852  1.00 44.51     0.076 C 
ATOM   2214  SD  MET A 248      48.360   2.536  20.584  1.00 54.46    -0.173 SA
ATOM   2215  CE  MET A 248      48.014   3.981  19.576  1.00 51.06     0.089 C 
ATOM   2216  H   MET A 248      44.572   3.815  23.674  1.00 42.39     0.163 HD
ATOM   2217  N   LEU A 249      47.894   3.968  24.085  1.00 47.08    -0.346 N 
ATOM   2218  CA  LEU A 249      49.215   4.274  24.625  1.00 40.49     0.177 C 
ATOM   2219  C   LEU A 249      49.358   3.646  26.009  1.00 43.37     0.241 C 
ATOM   2220  O   LEU A 249      50.460   3.267  26.380  1.00 46.63    -0.271 OA
ATOM   2221  CB  LEU A 249      49.478   5.778  24.731  1.00 46.40     0.038 C 
ATOM   2222  CG  LEU A 249      49.551   6.564  23.417  1.00 49.83    -0.020 C 
ATOM   2223  CD1 LEU A 249      49.968   7.960  23.702  1.00 42.91     0.009 C 
ATOM   2224  CD2 LEU A 249      50.506   5.970  22.431  1.00 51.76     0.009 C 
ATOM   2225  H   LEU A 249      47.343   4.662  23.860  1.00 43.90     0.163 HD
ATOM   2226  N   ALA A 250      48.283   3.599  26.816  1.00 43.02    -0.346 N 
ATOM   2227  CA  ALA A 250      48.460   3.046  28.151  1.00 45.09     0.172 C 
ATOM   2228  C   ALA A 250      48.634   1.531  28.046  1.00 46.15     0.240 C 
ATOM   2229  O   ALA A 250      49.576   1.056  28.654  1.00 42.70    -0.271 OA
ATOM   2230  CB  ALA A 250      47.375   3.454  29.124  1.00 41.07     0.042 C 
ATOM   2231  H   ALA A 250      47.466   3.910  26.550  1.00 43.57     0.163 HD
ATOM   2232  N   GLY A 251      47.805   0.815  27.252  1.00 35.17    -0.351 N 
ATOM   2233  CA  GLY A 251      48.004  -0.627  27.000  1.00 38.98     0.225 C 
ATOM   2234  C   GLY A 251      49.447  -0.987  26.594  1.00 34.40     0.236 C 
ATOM   2235  O   GLY A 251      50.019  -1.997  26.956  1.00 35.22    -0.272 OA
ATOM   2236  H   GLY A 251      47.096   1.235  26.856  1.00 38.43     0.163 HD
ATOM   2237  N   LEU A 252      50.093  -0.116  25.861  1.00 34.44    -0.346 N 
ATOM   2238  CA  LEU A 252      51.437  -0.390  25.400  1.00 37.19     0.177 C 
ATOM   2239  C   LEU A 252      52.396   0.037  26.491  1.00 37.98     0.240 C 
ATOM   2240  O   LEU A 252      53.588  -0.258  26.446  1.00 47.27    -0.271 OA
ATOM   2241  CB  LEU A 252      51.713   0.415  24.125  1.00 48.22     0.038 C 
ATOM   2242  CG  LEU A 252      50.939   0.031  22.863  1.00 46.54    -0.020 C 
ATOM   2243  CD1 LEU A 252      51.375   0.983  21.790  1.00 51.34     0.009 C 
ATOM   2244  CD2 LEU A 252      51.218  -1.390  22.482  1.00 42.02     0.009 C 
ATOM   2245  H   LEU A 252      49.689   0.665  25.614  1.00 35.32     0.163 HD
ATOM   2246  N   GLY A 253      51.857   0.798  27.451  1.00 49.24    -0.351 N 
ATOM   2247  CA  GLY A 253      52.643   1.250  28.585  1.00 40.04     0.225 C 
ATOM   2248  C   GLY A 253      53.556   2.402  28.215  1.00 44.58     0.236 C 
ATOM   2249  O   GLY A 253      54.633   2.490  28.765  1.00 46.64    -0.272 OA
ATOM   2250  H   GLY A 253      50.987   1.065  27.389  1.00 43.87     0.163 HD
ATOM   2251  N   LEU A 254      53.112   3.281  27.310  1.00 47.18    -0.346 N 
ATOM   2252  CA  LEU A 254      53.918   4.398  26.852  1.00 45.12     0.177 C 
ATOM   2253  C   LEU A 254      53.520   5.690  27.538  1.00 42.74     0.241 C 
ATOM   2254  O   LEU A 254      52.338   5.978  27.722  1.00 30.20    -0.271 OA
ATOM   2255  CB  LEU A 254      53.756   4.499  25.339  1.00 45.63     0.038 C 
ATOM   2256  CG  LEU A 254      54.517   3.433  24.546  1.00 40.89    -0.020 C 
ATOM   2257  CD1 LEU A 254      53.918   3.453  23.184  1.00 43.31     0.009 C 
ATOM   2258  CD2 LEU A 254      56.029   3.639  24.549  1.00 35.83     0.009 C 
ATOM   2259  H   LEU A 254      52.267   3.186  26.974  1.00 46.04     0.163 HD
ATOM   2260  N   ASP A 255      54.544   6.479  27.867  1.00 55.73    -0.346 N 
ATOM   2261  CA  ASP A 255      54.276   7.806  28.391  1.00 65.47     0.186 C 
ATOM   2262  C   ASP A 255      53.765   8.714  27.268  1.00 63.83     0.241 C 
ATOM   2263  O   ASP A 255      54.567   9.073  26.390  1.00 54.88    -0.271 OA
ATOM   2264  CB  ASP A 255      55.529   8.424  28.991  1.00 67.02     0.147 C 
ATOM   2265  CG  ASP A 255      55.265   9.568  29.967  1.00 61.46     0.175 C 
ATOM   2266  OD1 ASP A 255      54.599  10.582  29.641  1.00 60.54    -0.648 OA
ATOM   2267  OD2 ASP A 255      55.644   9.388  31.107  1.00 61.11    -0.648 OA
ATOM   2268  H   ASP A 255      55.407   6.196  27.767  1.00 54.21     0.163 HD
ATOM   2269  N   ALA A 256      52.471   9.120  27.326  1.00 55.92    -0.346 N 
ATOM   2270  CA  ALA A 256      51.912  10.173  26.452  1.00 57.82     0.172 C 
ATOM   2271  C   ALA A 256      52.913  11.352  26.251  1.00 54.40     0.240 C 
ATOM   2272  O   ALA A 256      53.407  11.633  25.167  1.00 45.98    -0.271 OA
ATOM   2273  CB  ALA A 256      50.531  10.574  27.034  1.00 59.10     0.042 C 
ATOM   2274  H   ALA A 256      51.915   8.721  27.932  1.00 58.24     0.163 HD
ATOM   2275  N   ALA A 257      53.414  11.929  27.344  1.00 58.23    -0.346 N 
ATOM   2276  CA  ALA A 257      54.385  13.005  27.303  1.00 68.82     0.172 C 
ATOM   2277  C   ALA A 257      55.782  12.683  26.686  1.00 73.64     0.240 C 
ATOM   2278  O   ALA A 257      56.611  13.574  26.538  1.00 52.15    -0.271 OA
ATOM   2279  CB  ALA A 257      54.466  13.495  28.741  1.00 78.36     0.042 C 
ATOM   2280  H   ALA A 257      53.135  11.627  28.161  1.00 59.81     0.163 HD
ATOM   2281  N   GLU A 258      56.161  11.457  26.300  1.00 80.30    -0.346 N 
ATOM   2282  CA  GLU A 258      57.424  11.290  25.556  1.00 66.34     0.177 C 
ATOM   2283  C   GLU A 258      57.124  11.081  24.073  1.00 61.97     0.241 C 
ATOM   2284  O   GLU A 258      58.044  10.829  23.288  1.00 46.21    -0.271 OA
ATOM   2285  CB  GLU A 258      58.297  10.054  25.809  1.00 70.77     0.045 C 
ATOM   2286  CG  GLU A 258      58.458   9.660  27.273  1.00 83.17     0.116 C 
ATOM   2287  CD  GLU A 258      59.659  10.235  27.955  1.00 75.30     0.172 C 
ATOM   2288  OE1 GLU A 258      60.403  11.060  27.341  1.00 56.92    -0.648 OA
ATOM   2289  OE2 GLU A 258      59.783   9.775  29.131  1.00 72.38    -0.648 OA
ATOM   2290  H   GLU A 258      55.656  10.723  26.506  1.00 74.94     0.163 HD
ATOM   2291  N   LEU A 259      55.823  11.104  23.717  1.00 59.30    -0.346 N 
ATOM   2292  CA  LEU A 259      55.407  10.894  22.339  1.00 59.74     0.177 C 
ATOM   2293  C   LEU A 259      55.142  12.230  21.650  1.00 53.64     0.243 C 
ATOM   2294  O   LEU A 259      54.669  13.201  22.230  1.00 53.80    -0.271 OA
ATOM   2295  CB  LEU A 259      54.162  10.026  22.213  1.00 65.65     0.038 C 
ATOM   2296  CG  LEU A 259      54.295   8.566  22.655  1.00 59.59    -0.020 C 
ATOM   2297  CD1 LEU A 259      53.307   7.812  21.802  1.00 54.52     0.009 C 
ATOM   2298  CD2 LEU A 259      55.699   7.951  22.585  1.00 49.25     0.009 C 
ATOM   2299  H   LEU A 259      55.181  11.254  24.349  1.00 60.40     0.163 HD
ATOM   2300  N   PRO A 260      55.435  12.318  20.343  1.00 47.27    -0.337 N 
ATOM   2301  CA  PRO A 260      54.946  13.414  19.530  1.00 48.13     0.179 C 
ATOM   2302  C   PRO A 260      53.435  13.466  19.633  1.00 44.79     0.243 C 
ATOM   2303  O   PRO A 260      52.775  12.451  19.788  1.00 42.00    -0.271 OA
ATOM   2304  CB  PRO A 260      55.430  13.127  18.098  1.00 46.26     0.037 C 
ATOM   2305  CG  PRO A 260      55.984  11.754  18.130  1.00 48.94     0.022 C 
ATOM   2306  CD  PRO A 260      56.357  11.457  19.592  1.00 54.89     0.127 C 
ATOM   2307  N   PRO A 261      52.826  14.660  19.506  1.00 43.51    -0.337 N 
ATOM   2308  CA  PRO A 261      51.370  14.744  19.493  1.00 42.61     0.179 C 
ATOM   2309  C   PRO A 261      50.778  13.771  18.495  1.00 41.54     0.241 C 
ATOM   2310  O   PRO A 261      51.357  13.585  17.397  1.00 46.96    -0.271 OA
ATOM   2311  CB  PRO A 261      51.234  16.188  18.971  1.00 40.08     0.037 C 
ATOM   2312  CG  PRO A 261      52.419  16.890  19.600  1.00 34.17     0.022 C 
ATOM   2313  CD  PRO A 261      53.469  15.938  19.186  1.00 33.92     0.127 C 
ATOM   2314  N   GLN A 262      49.623  13.227  18.863  1.00 29.93    -0.346 N 
ATOM   2315  CA  GLN A 262      48.870  12.354  17.988  1.00 29.32     0.177 C 
ATOM   2316  C   GLN A 262      48.820  12.927  16.571  1.00 38.62     0.240 C 
ATOM   2317  O   GLN A 262      49.201  12.187  15.652  1.00 34.57    -0.271 OA
ATOM   2318  CB  GLN A 262      47.504  12.004  18.551  1.00 28.01     0.044 C 
ATOM   2319  CG  GLN A 262      46.647  11.155  17.628  1.00 29.08     0.105 C 
ATOM   2320  CD  GLN A 262      45.210  10.975  18.139  1.00 36.51     0.215 C 
ATOM   2321  OE1 GLN A 262      44.710  11.599  19.120  1.00 34.19    -0.274 OA
ATOM   2322  NE2 GLN A 262      44.468  10.127  17.424  1.00 37.40    -0.370 N 
ATOM   2323  H   GLN A 262      49.289  13.407  19.694  1.00 32.33     0.163 HD
ATOM   2324 1HE2 GLN A 262      43.626   9.976  17.656  1.00 37.16     0.159 HD
ATOM   2325 2HE2 GLN A 262      44.816   9.716  16.719  1.00 37.07     0.159 HD
ATOM   2326  N   ASN A 263      48.445  14.227  16.386  1.00 42.04    -0.352 N 
ATOM   2327  CA  ASN A 263      48.322  14.812  15.040  1.00 35.11     0.209 C 
ATOM   2328  C   ASN A 263      49.379  15.865  14.622  1.00 33.23     0.234 C 
ATOM   2329  O   ASN A 263      49.180  16.615  13.666  1.00 36.26    -0.272 OA
ATOM   2330  CB AASN A 263      46.922  15.354  14.842  0.50 38.79     0.129 C 
ATOM   2331  CB BASN A 263      46.930  15.372  14.842  0.50 38.69     0.112 C 
ATOM   2332  CG AASN A 263      45.936  14.228  14.759  0.50 36.30     0.217 C 
ATOM   2333  CG BASN A 263      45.926  14.262  14.777  0.50 35.88     0.215 C 
ATOM   2334  OD1AASN A 263      46.146  13.280  13.999  0.50 38.26    -0.274 OA
ATOM   2335  OD1BASN A 263      46.114  13.298  14.030  0.50 38.16    -0.274 OA
ATOM   2336  ND2AASN A 263      44.865  14.306  15.526  0.50 40.43    -0.370 N 
ATOM   2337  ND2BASN A 263      44.853  14.384  15.535  0.50 39.32    -0.370 N 
ATOM   2338  H   ASN A 263      48.263  14.749  17.113  1.00 39.50     0.162 HD
ATOM   2339 1HD2AASN A 263      44.259  13.659  15.507  0.50 39.11     0.159 HD
ATOM   2340 1HD2BASN A 263      44.232  13.751  15.529  0.50 38.23     0.159 HD
ATOM   2341 2HD2AASN A 263      44.752  15.007  16.058  0.50 39.11     0.159 HD
ATOM   2342 2HD2BASN A 263      44.754  15.101  16.048  0.50 38.23     0.159 HD
ATOM   2343  N   ASP A 264      50.599  15.757  15.149  1.00 34.23    -0.346 N 
ATOM   2344  CA  ASP A 264      51.798  16.335  14.559  1.00 36.71     0.186 C 
ATOM   2345  C   ASP A 264      52.298  15.446  13.413  1.00 41.45     0.241 C 
ATOM   2346  O   ASP A 264      53.315  14.721  13.571  1.00 33.90    -0.271 OA
ATOM   2347  CB  ASP A 264      52.882  16.577  15.606  1.00 42.02     0.147 C 
ATOM   2348  CG  ASP A 264      54.079  17.416  15.187  1.00 44.54     0.175 C 
ATOM   2349  OD1 ASP A 264      54.085  17.824  14.022  1.00 44.89    -0.648 OA
ATOM   2350  OD2 ASP A 264      55.011  17.625  16.023  1.00 71.01    -0.648 OA
ATOM   2351  H   ASP A 264      50.690  15.288  15.929  1.00 34.66     0.163 HD
ATOM   2352  N   ARG A 265      51.607  15.579  12.256  1.00 37.37    -0.346 N 
ATOM   2353  CA  ARG A 265      51.937  14.791  11.072  1.00 39.50     0.176 C 
ATOM   2354  C   ARG A 265      53.417  14.945  10.765  1.00 37.94     0.241 C 
ATOM   2355  O   ARG A 265      54.072  14.074  10.233  1.00 32.83    -0.271 OA
ATOM   2356  CB  ARG A 265      51.080  15.080   9.827  1.00 37.61     0.036 C 
ATOM   2357  CG  ARG A 265      49.577  15.024  10.150  1.00 44.84     0.023 C 
ATOM   2358  CD  ARG A 265      48.603  15.303   8.895  1.00 47.80     0.138 C 
ATOM   2359  NE  ARG A 265      49.010  14.501   7.738  1.00 40.08    -0.227 N 
ATOM   2360  CZ  ARG A 265      48.236  13.829   6.893  1.00 40.64     0.665 C 
ATOM   2361  NH1 ARG A 265      46.966  14.152   6.821  1.00 42.45    -0.235 N 
ATOM   2362  NH2 ARG A 265      48.722  12.918   6.040  1.00 33.26    -0.235 N 
ATOM   2363  H   ARG A 265      50.928  16.188  12.208  1.00 38.80     0.163 HD
ATOM   2364  HE  ARG A 265      49.861  14.466   7.564  1.00 41.73     0.177 HD
ATOM   2365 1HH1 ARG A 265      46.679  14.925   7.142  1.00 41.91     0.174 HD
ATOM   2366 2HH1 ARG A 265      46.394  13.593   6.443  1.00 41.77     0.174 HD
ATOM   2367 1HH2 ARG A 265      49.587  12.738   6.036  1.00 35.45     0.174 HD
ATOM   2368 2HH2 ARG A 265      48.177  12.498   5.484  1.00 35.49     0.174 HD
ATOM   2369  N   ALA A 266      53.970  16.103  11.056  1.00 42.47    -0.346 N 
ATOM   2370  CA  ALA A 266      55.363  16.254  10.729  1.00 43.02     0.172 C 
ATOM   2371  C   ALA A 266      56.200  15.133  11.379  1.00 46.44     0.240 C 
ATOM   2372  O   ALA A 266      57.244  14.773  10.899  1.00 43.27    -0.271 OA
ATOM   2373  CB  ALA A 266      55.686  17.635  11.217  1.00 44.25     0.042 C 
ATOM   2374  H   ALA A 266      53.497  16.793  11.425  1.00 41.47     0.163 HD
ATOM   2375  N   ARG A 267      55.790  14.603  12.538  1.00 66.46    -0.346 N 
ATOM   2376  CA  ARG A 267      56.562  13.612  13.291  1.00 59.72     0.176 C 
ATOM   2377  C   ARG A 267      55.873  12.238  13.306  1.00 52.43     0.241 C 
ATOM   2378  O   ARG A 267      56.264  11.370  14.081  1.00 48.49    -0.271 OA
ATOM   2379  CB  ARG A 267      56.714  14.146  14.721  1.00 62.08     0.036 C 
ATOM   2380  CG  ARG A 267      57.759  15.252  14.749  1.00 64.95     0.023 C 
ATOM   2381  CD  ARG A 267      57.520  16.111  16.002  1.00 53.51     0.138 C 
ATOM   2382  NE  ARG A 267      58.370  15.639  17.103  1.00 54.01    -0.227 N 
ATOM   2383  CZ  ARG A 267      58.053  15.821  18.357  1.00 45.53     0.665 C 
ATOM   2384  NH1 ARG A 267      57.106  16.714  18.578  1.00 67.48    -0.235 N 
ATOM   2385  NH2 ARG A 267      58.578  15.070  19.320  1.00 38.12    -0.235 N 
ATOM   2386  H   ARG A 267      54.996  14.884  12.891  1.00 58.82     0.163 HD
ATOM   2387  HE  ARG A 267      59.115  15.228  16.917  1.00 51.69     0.177 HD
ATOM   2388 1HH1 ARG A 267      56.994  17.403  18.033  1.00 59.51     0.174 HD
ATOM   2389 2HH1 ARG A 267      56.588  16.623  19.293  1.00 59.46     0.174 HD
ATOM   2390 1HH2 ARG A 267      59.149  14.426  19.117  1.00 40.46     0.174 HD
ATOM   2391 2HH2 ARG A 267      58.354  15.218  20.163  1.00 40.42     0.174 HD
ATOM   2392  N   TRP A 268      54.844  12.035  12.467  1.00 37.66    -0.346 N 
ATOM   2393  CA  TRP A 268      54.275  10.731  12.210  1.00 37.34     0.181 C 
ATOM   2394  C   TRP A 268      55.290   9.607  11.928  1.00 41.37     0.243 C 
ATOM   2395  O   TRP A 268      55.036   8.477  12.387  1.00 36.97    -0.271 OA
ATOM   2396  CB  TRP A 268      53.241  10.858  11.108  1.00 38.24     0.075 C 
ATOM   2397  CG  TRP A 268      51.893  11.198  11.689  1.00 34.92    -0.028 A 
ATOM   2398  CD1 TRP A 268      51.538  11.491  12.986  1.00 28.72     0.096 A 
ATOM   2399  CD2 TRP A 268      50.669  11.253  10.919  1.00 29.58    -0.002 A 
ATOM   2400  NE1 TRP A 268      50.167  11.691  13.072  1.00 26.12    -0.365 N 
ATOM   2401  CE2 TRP A 268      49.622  11.566  11.818  1.00 22.74     0.042 A 
ATOM   2402  CE3 TRP A 268      50.374  11.071   9.562  1.00 27.61     0.014 A 
ATOM   2403  CZ2 TRP A 268      48.319  11.700  11.388  1.00 22.72     0.030 A 
ATOM   2404  CZ3 TRP A 268      49.052  11.158   9.163  1.00 22.67     0.001 A 
ATOM   2405  CH2 TRP A 268      48.056  11.447  10.062  1.00 22.03     0.002 A 
ATOM   2406  H   TRP A 268      54.481  12.755  12.038  1.00 40.99     0.163 HD
ATOM   2407  HE1 TRP A 268      49.730  11.897  13.799  1.00 25.93     0.165 HD
ATOM   2408  N   PRO A 269      56.487   9.822  11.310  1.00 37.14    -0.337 N 
ATOM   2409  CA  PRO A 269      57.516   8.768  11.311  1.00 37.80     0.179 C 
ATOM   2410  C   PRO A 269      58.102   8.384  12.673  1.00 37.30     0.241 C 
ATOM   2411  O   PRO A 269      58.310   7.203  12.996  1.00 39.16    -0.271 OA
ATOM   2412  CB  PRO A 269      58.592   9.236  10.264  1.00 39.43     0.037 C 
ATOM   2413  CG  PRO A 269      57.917  10.419   9.524  1.00 38.07     0.022 C 
ATOM   2414  CD  PRO A 269      56.893  10.992  10.507  1.00 34.37     0.127 C 
ATOM   2415  N   GLU A 270      58.395   9.378  13.493  1.00 44.72    -0.346 N 
ATOM   2416  CA  GLU A 270      58.842   9.104  14.855  1.00 52.17     0.177 C 
ATOM   2417  C   GLU A 270      57.709   8.413  15.643  1.00 42.20     0.241 C 
ATOM   2418  O   GLU A 270      57.912   7.448  16.331  1.00 33.03    -0.271 OA
ATOM   2419  CB  GLU A 270      59.303  10.487  15.319  1.00 57.47     0.045 C 
ATOM   2420  CG  GLU A 270      59.859  10.583  16.738  1.00 72.75     0.116 C 
ATOM   2421  CD  GLU A 270      60.111  12.029  17.145  1.00 70.05     0.172 C 
ATOM   2422  OE1 GLU A 270      60.161  13.056  16.340  1.00 52.57    -0.648 OA
ATOM   2423  OE2 GLU A 270      60.159  12.034  18.398  1.00 67.71    -0.648 OA
ATOM   2424  H   GLU A 270      58.320  10.243  13.208  1.00 44.53     0.163 HD
ATOM   2425  N   LEU A 271      56.461   8.851  15.504  1.00 40.41    -0.346 N 
ATOM   2426  CA  LEU A 271      55.381   8.197  16.211  1.00 40.24     0.177 C 
ATOM   2427  C   LEU A 271      55.294   6.737  15.752  1.00 47.78     0.241 C 
ATOM   2428  O   LEU A 271      55.125   5.818  16.564  1.00 45.69    -0.271 OA
ATOM   2429  CB  LEU A 271      54.077   8.965  16.009  1.00 39.87     0.038 C 
ATOM   2430  CG  LEU A 271      52.825   8.347  16.636  1.00 46.43    -0.020 C 
ATOM   2431  CD1 LEU A 271      52.866   8.233  18.132  1.00 39.86     0.009 C 
ATOM   2432  CD2 LEU A 271      51.580   9.099  16.255  1.00 51.83     0.009 C 
ATOM   2433  H   LEU A 271      56.278   9.567  14.966  1.00 40.81     0.163 HD
ATOM   2434  N   ARG A 272      55.418   6.494  14.442  1.00 39.71    -0.346 N 
ATOM   2435  CA  ARG A 272      55.202   5.146  14.000  1.00 37.16     0.176 C 
ATOM   2436  C   ARG A 272      56.337   4.237  14.474  1.00 36.51     0.241 C 
ATOM   2437  O   ARG A 272      56.124   3.047  14.671  1.00 40.53    -0.271 OA
ATOM   2438  CB  ARG A 272      55.094   5.164  12.472  1.00 45.87     0.036 C 
ATOM   2439  CG  ARG A 272      54.723   3.815  11.854  1.00 42.06     0.023 C 
ATOM   2440  CD  ARG A 272      54.711   3.978  10.354  1.00 41.27     0.138 C 
ATOM   2441  NE  ARG A 272      53.633   4.834   9.854  1.00 41.71    -0.227 N 
ATOM   2442  CZ  ARG A 272      52.376   4.386   9.781  1.00 40.05     0.665 C 
ATOM   2443  NH1 ARG A 272      52.006   3.190  10.267  1.00 43.51    -0.235 N 
ATOM   2444  NH2 ARG A 272      51.462   5.172   9.256  1.00 36.55    -0.235 N 
ATOM   2445  H   ARG A 272      55.627   7.152  13.843  1.00 40.91     0.163 HD
ATOM   2446  HE  ARG A 272      53.819   5.647   9.602  1.00 41.14     0.177 HD
ATOM   2447 1HH1 ARG A 272      52.604   2.565  10.441  1.00 42.37     0.174 HD
ATOM   2448 2HH1 ARG A 272      51.147   3.027  10.412  1.00 42.31     0.174 HD
ATOM   2449 1HH2 ARG A 272      51.685   5.973   8.955  1.00 37.67     0.174 HD
ATOM   2450 2HH2 ARG A 272      50.622   4.898   9.203  1.00 37.69     0.174 HD
ATOM   2451  N   ALA A 273      57.570   4.759  14.474  1.00 30.94    -0.346 N 
ATOM   2452  CA  ALA A 273      58.710   3.962  14.867  1.00 31.05     0.172 C 
ATOM   2453  C   ALA A 273      58.502   3.579  16.313  1.00 34.77     0.240 C 
ATOM   2454  O   ALA A 273      58.850   2.472  16.703  1.00 41.68    -0.271 OA
ATOM   2455  CB  ALA A 273      60.045   4.691  14.703  1.00 26.99     0.042 C 
ATOM   2456  H   ALA A 273      57.700   5.627  14.218  1.00 32.25     0.163 HD
ATOM   2457  N   LEU A 274      58.030   4.534  17.111  1.00 36.43    -0.346 N 
ATOM   2458  CA  LEU A 274      57.827   4.255  18.514  1.00 44.49     0.177 C 
ATOM   2459  C   LEU A 274      56.763   3.165  18.681  1.00 48.09     0.241 C 
ATOM   2460  O   LEU A 274      56.917   2.276  19.497  1.00 50.81    -0.271 OA
ATOM   2461  CB  LEU A 274      57.484   5.551  19.248  1.00 44.44     0.038 C 
ATOM   2462  CG  LEU A 274      58.704   6.431  19.586  1.00 47.35    -0.020 C 
ATOM   2463  CD1 LEU A 274      58.233   7.781  20.065  1.00 45.37     0.009 C 
ATOM   2464  CD2 LEU A 274      59.671   5.886  20.645  1.00 43.96     0.009 C 
ATOM   2465  H   LEU A 274      57.843   5.367  16.784  1.00 37.69     0.163 HD
ATOM   2466  N   LEU A 275      55.673   3.233  17.914  1.00 41.11    -0.346 N 
ATOM   2467  CA  LEU A 275      54.614   2.243  18.027  1.00 49.45     0.177 C 
ATOM   2468  C   LEU A 275      55.035   0.866  17.518  1.00 50.95     0.241 C 
ATOM   2469  O   LEU A 275      54.615  -0.125  18.111  1.00 43.25    -0.271 OA
ATOM   2470  CB  LEU A 275      53.415   2.727  17.227  1.00 42.26     0.038 C 
ATOM   2471  CG  LEU A 275      52.741   3.972  17.782  1.00 36.84    -0.020 C 
ATOM   2472  CD1 LEU A 275      51.330   4.074  17.205  1.00 38.98     0.009 C 
ATOM   2473  CD2 LEU A 275      52.753   3.888  19.316  1.00 37.22     0.009 C 
ATOM   2474  H   LEU A 275      55.584   3.912  17.309  1.00 44.35     0.163 HD
ATOM   2475  N   THR A 276      55.735   0.859  16.358  1.00 41.96    -0.344 N 
ATOM   2476  CA  THR A 276      56.312  -0.308  15.734  1.00 40.33     0.205 C 
ATOM   2477  C   THR A 276      57.163  -1.058  16.773  1.00 46.17     0.243 C 
ATOM   2478  O   THR A 276      56.942  -2.269  17.012  1.00 45.28    -0.271 OA
ATOM   2479  CB  THR A 276      57.078   0.131  14.473  1.00 38.01     0.146 C 
ATOM   2480  OG1 THR A 276      56.211   0.525  13.409  1.00 28.93    -0.393 OA
ATOM   2481  CG2 THR A 276      57.903  -1.014  13.884  1.00 34.96     0.042 C 
ATOM   2482  H   THR A 276      55.842   1.660  15.930  1.00 43.46     0.163 HD
ATOM   2483  HG1 THR A 276      55.700  -0.136  13.187  0.00 29.14     0.210 HD
ATOM   2484  N   GLU A 277      58.067  -0.304  17.438  1.00 40.00    -0.346 N 
ATOM   2485  CA  GLU A 277      58.941  -0.850  18.456  1.00 38.81     0.177 C 
ATOM   2486  C   GLU A 277      58.114  -1.444  19.597  1.00 45.57     0.241 C 
ATOM   2487  O   GLU A 277      58.329  -2.609  19.965  1.00 50.87    -0.271 OA
ATOM   2488  CB  GLU A 277      59.960   0.174  18.918  1.00 44.11     0.045 C 
ATOM   2489  CG  GLU A 277      60.813  -0.302  20.095  1.00 51.98     0.116 C 
ATOM   2490  CD  GLU A 277      61.686   0.743  20.781  1.00 52.36     0.172 C 
ATOM   2491  OE1 GLU A 277      61.196   1.866  21.057  1.00 66.53    -0.648 OA
ATOM   2492  OE2 GLU A 277      62.845   0.468  21.138  1.00 62.65    -0.648 OA
ATOM   2493  H   GLU A 277      58.136   0.585  17.237  1.00 41.12     0.163 HD
ATOM   2494  N   ALA A 278      57.130  -0.687  20.103  1.00 46.55    -0.346 N 
ATOM   2495  CA  ALA A 278      56.218  -1.180  21.138  1.00 40.53     0.172 C 
ATOM   2496  C   ALA A 278      55.619  -2.567  20.796  1.00 37.72     0.240 C 
ATOM   2497  O   ALA A 278      55.710  -3.561  21.546  1.00 31.17    -0.271 OA
ATOM   2498  CB  ALA A 278      55.130  -0.173  21.361  1.00 39.35     0.042 C 
ATOM   2499  H   ALA A 278      57.025   0.168  19.796  1.00 44.78     0.163 HD
ATOM   2500  N   PHE A 279      55.034  -2.667  19.610  1.00 41.98    -0.346 N 
ATOM   2501  CA  PHE A 279      54.185  -3.786  19.296  1.00 35.41     0.180 C 
ATOM   2502  C   PHE A 279      55.021  -4.991  18.910  1.00 37.07     0.241 C 
ATOM   2503  O   PHE A 279      54.545  -6.099  19.109  1.00 39.17    -0.271 OA
ATOM   2504  CB  PHE A 279      53.244  -3.332  18.215  1.00 31.97     0.073 C 
ATOM   2505  CG  PHE A 279      51.908  -2.735  18.602  1.00 29.71    -0.056 A 
ATOM   2506  CD1 PHE A 279      51.021  -3.450  19.362  1.00 33.91     0.007 A 
ATOM   2507  CD2 PHE A 279      51.532  -1.513  18.129  1.00 28.46     0.007 A 
ATOM   2508  CE1 PHE A 279      49.761  -2.944  19.652  1.00 38.99     0.001 A 
ATOM   2509  CE2 PHE A 279      50.290  -1.007  18.411  1.00 29.86     0.001 A 
ATOM   2510  CZ  PHE A 279      49.408  -1.700  19.178  1.00 41.58     0.000 A 
ATOM   2511  H   PHE A 279      55.171  -2.018  18.981  1.00 39.29     0.163 HD
ATOM   2512  N   ALA A 280      56.235  -4.773  18.391  1.00 40.87    -0.346 N 
ATOM   2513  CA  ALA A 280      57.140  -5.869  18.026  1.00 41.17     0.172 C 
ATOM   2514  C   ALA A 280      57.773  -6.518  19.267  1.00 45.46     0.240 C 
ATOM   2515  O   ALA A 280      58.371  -7.612  19.199  1.00 40.04    -0.271 OA
ATOM   2516  CB  ALA A 280      58.264  -5.400  17.120  1.00 36.09     0.042 C 
ATOM   2517  H   ALA A 280      56.513  -3.914  18.249  1.00 39.95     0.163 HD
ATOM   2518  N   SER A 281      57.670  -5.827  20.400  1.00 44.36    -0.344 N 
ATOM   2519  CA  SER A 281      58.256  -6.286  21.649  1.00 45.43     0.200 C 
ATOM   2520  C   SER A 281      57.485  -7.474  22.271  1.00 39.91     0.243 C 
ATOM   2521  O   SER A 281      57.970  -8.072  23.209  1.00 42.49    -0.271 OA
ATOM   2522  CB  SER A 281      58.329  -5.148  22.588  1.00 39.40     0.199 C 
ATOM   2523  OG  SER A 281      57.084  -5.085  23.289  1.00 49.13    -0.398 OA
ATOM   2524  H   SER A 281      57.224  -5.030  20.398  1.00 44.70     0.163 HD
ATOM   2525  HG  SER A 281      57.107  -4.437  23.834  0.00 48.51     0.209 HD
ATOM   2526  N   HIS A 282      56.321  -7.838  21.723  1.00 38.46    -0.346 N 
ATOM   2527  CA  HIS A 282      55.494  -8.933  22.190  1.00 41.35     0.184 C 
ATOM   2528  C   HIS A 282      54.656  -9.574  21.060  1.00 42.02     0.259 C 
ATOM   2529  O   HIS A 282      54.414  -8.990  20.024  1.00 50.48    -0.269 OA
ATOM   2530  CB  HIS A 282      54.611  -8.481  23.364  1.00 45.69     0.093 C 
ATOM   2531  CG  HIS A 282      55.295  -8.244  24.675  1.00 52.43     0.028 A 
ATOM   2532  ND1 HIS A 282      55.639  -9.252  25.551  1.00 45.89    -0.354 N 
ATOM   2533  CD2 HIS A 282      55.673  -7.116  25.253  1.00 57.83     0.114 A 
ATOM   2534  CE1 HIS A 282      56.183  -8.738  26.616  1.00 39.64     0.180 A 
ATOM   2535  NE2 HIS A 282      56.176  -7.447  26.470  1.00 57.88    -0.360 N 
ATOM   2536  H   HIS A 282      56.011  -7.350  21.015  1.00 39.57     0.163 HD
ATOM   2537  HD1 HIS A 282      55.522 -10.126  25.407  0.00 44.84     0.166 HD
ATOM   2538  HE2 HIS A 282      56.470  -6.901  27.082  0.00 56.28     0.166 HD
ATOM   2539  N   ASP A 283      54.210 -10.823  21.265  1.00 52.48    -0.266 NA
ATOM   2540  CA  ASP A 283      53.459 -11.619  20.294  1.00 42.88     0.114 C 
ATOM   2541  C   ASP A 283      52.088 -10.934  20.152  1.00 39.51     0.218 C 
ATOM   2542  O   ASP A 283      51.688 -10.046  20.910  1.00 40.55    -0.274 OA
ATOM   2543  CB AASP A 283      53.528 -13.110  20.660  0.50 41.64     0.122 C 
ATOM   2544  CB BASP A 283      53.323 -13.114  20.672  0.50 45.21     0.122 C 
ATOM   2545  CG AASP A 283      54.871 -13.867  20.612  0.50 36.31     0.172 C 
ATOM   2546  CG BASP A 283      52.914 -13.569  22.090  0.50 40.52     0.172 C 
ATOM   2547  OD1AASP A 283      55.856 -13.374  20.016  0.50 30.05    -0.648 OA
ATOM   2548  OD1BASP A 283      51.707 -13.846  22.393  0.50 34.41    -0.648 OA
ATOM   2549  OD2AASP A 283      54.929 -15.008  21.129  0.50 26.74    -0.648 OA
ATOM   2550  OD2BASP A 283      53.827 -13.685  22.926  0.50 44.03    -0.648 OA
ATOM   2551  H   ASP A 283      54.388 -11.204  22.077  1.00 47.30     0.190 HD
ATOM   2552  N   ARG A 284      51.330 -11.370  19.161  1.00 41.94    -0.348 N 
ATOM   2553  CA  ARG A 284      50.022 -10.800  18.874  1.00 35.52     0.176 C 
ATOM   2554  C   ARG A 284      49.062 -10.982  20.020  1.00 36.24     0.241 C 
ATOM   2555  O   ARG A 284      48.363 -10.049  20.433  1.00 38.72    -0.271 OA
ATOM   2556  CB  ARG A 284      49.391 -11.575  17.730  1.00 36.38     0.036 C 
ATOM   2557  CG  ARG A 284      48.103 -10.931  17.262  1.00 41.83     0.023 C 
ATOM   2558  CD  ARG A 284      47.490 -11.715  16.113  1.00 40.34     0.138 C 
ATOM   2559  NE  ARG A 284      47.026 -13.016  16.597  1.00 41.07    -0.227 N 
ATOM   2560  CZ  ARG A 284      46.564 -14.047  15.875  1.00 41.34     0.665 C 
ATOM   2561  NH1 ARG A 284      46.397 -14.051  14.543  1.00 33.34    -0.235 N 
ATOM   2562  NH2 ARG A 284      46.239 -15.105  16.555  1.00 30.52    -0.235 N 
ATOM   2563  H   ARG A 284      51.636 -12.052  18.635  1.00 39.82     0.163 HD
ATOM   2564  HE  ARG A 284      47.044 -13.136  17.460  1.00 40.74     0.177 HD
ATOM   2565 1HH1 ARG A 284      46.454 -13.293  14.090  1.00 35.65     0.174 HD
ATOM   2566 2HH1 ARG A 284      46.233 -14.809  14.120  1.00 35.64     0.174 HD
ATOM   2567 1HH2 ARG A 284      46.324 -15.117  17.435  1.00 33.72     0.174 HD
ATOM   2568 2HH2 ARG A 284      45.931 -15.820  16.135  1.00 33.64     0.174 HD
ATOM   2569  N   ASP A 285      49.024 -12.234  20.466  1.00 45.01    -0.346 N 
ATOM   2570  CA  ASP A 285      48.050 -12.739  21.423  1.00 44.86     0.186 C 
ATOM   2571  C   ASP A 285      48.234 -12.032  22.768  1.00 42.26     0.241 C 
ATOM   2572  O   ASP A 285      47.257 -11.758  23.440  1.00 30.20    -0.271 OA
ATOM   2573  CB  ASP A 285      48.084 -14.265  21.389  1.00 50.74     0.147 C 
ATOM   2574  CG  ASP A 285      47.418 -14.902  20.168  1.00 49.70     0.175 C 
ATOM   2575  OD1 ASP A 285      46.775 -14.140  19.387  1.00 42.65    -0.648 OA
ATOM   2576  OD2 ASP A 285      47.534 -16.138  20.007  1.00 42.21    -0.648 OA
ATOM   2577  H   ASP A 285      49.658 -12.817  20.162  1.00 42.66     0.163 HD
ATOM   2578  N   HIS A 286      49.480 -11.671  23.117  1.00 38.89    -0.346 N 
ATOM   2579  CA  HIS A 286      49.736 -10.803  24.258  1.00 38.79     0.182 C 
ATOM   2580  C   HIS A 286      48.884  -9.527  24.201  1.00 46.44     0.241 C 
ATOM   2581  O   HIS A 286      48.291  -9.178  25.218  1.00 56.40    -0.271 OA
ATOM   2582  CB  HIS A 286      51.247 -10.574  24.324  1.00 36.25     0.093 C 
ATOM   2583  CG  HIS A 286      51.624  -9.643  25.378  1.00 41.46     0.028 A 
ATOM   2584  ND1 HIS A 286      52.275 -10.011  26.525  1.00 40.44    -0.354 N 
ATOM   2585  CD2 HIS A 286      51.518  -8.288  25.403  1.00 53.45     0.114 A 
ATOM   2586  CE1 HIS A 286      52.576  -8.899  27.231  1.00 38.84     0.180 A 
ATOM   2587  NE2 HIS A 286      52.086  -7.847  26.587  1.00 51.69    -0.360 N 
ATOM   2588  H   HIS A 286      50.189 -11.983  22.634  1.00 39.67     0.163 HD
ATOM   2589  HD1 HIS A 286      52.468 -10.834  26.775  0.00 40.64     0.166 HD
ATOM   2590  HE2 HIS A 286      52.123  -7.015  26.870  0.00 51.20     0.166 HD
ATOM   2591  N   TRP A 287      48.847  -8.881  23.013  1.00 42.93    -0.346 N 
ATOM   2592  CA  TRP A 287      48.172  -7.610  22.800  1.00 44.00     0.181 C 
ATOM   2593  C   TRP A 287      46.681  -7.869  22.751  1.00 36.37     0.241 C 
ATOM   2594  O   TRP A 287      45.847  -7.127  23.295  1.00 33.93    -0.271 OA
ATOM   2595  CB  TRP A 287      48.607  -6.876  21.502  1.00 37.54     0.075 C 
ATOM   2596  CG  TRP A 287      50.070  -6.594  21.426  1.00 32.45    -0.028 A 
ATOM   2597  CD1 TRP A 287      51.025  -7.132  20.594  1.00 33.80     0.096 A 
ATOM   2598  CD2 TRP A 287      50.773  -5.823  22.423  1.00 35.83    -0.002 A 
ATOM   2599  NE1 TRP A 287      52.269  -6.616  20.897  1.00 32.49    -0.365 N 
ATOM   2600  CE2 TRP A 287      52.152  -5.863  22.055  1.00 36.82     0.042 A 
ATOM   2601  CE3 TRP A 287      50.366  -5.136  23.585  1.00 29.05     0.014 A 
ATOM   2602  CZ2 TRP A 287      53.113  -5.212  22.832  1.00 38.89     0.030 A 
ATOM   2603  CZ3 TRP A 287      51.337  -4.575  24.386  1.00 33.31     0.001 A 
ATOM   2604  CH2 TRP A 287      52.692  -4.597  24.000  1.00 37.03     0.002 A 
ATOM   2605  H   TRP A 287      49.276  -9.261  22.301  1.00 43.79     0.163 HD
ATOM   2606  HE1 TRP A 287      53.015  -6.809  20.486  1.00 33.78     0.165 HD
ATOM   2607  N   GLY A 288      46.352  -8.953  22.090  1.00 30.37    -0.351 N 
ATOM   2608  CA  GLY A 288      44.943  -9.320  22.059  1.00 35.44     0.225 C 
ATOM   2609  C   GLY A 288      44.325  -9.328  23.450  1.00 35.71     0.236 C 
ATOM   2610  O   GLY A 288      43.204  -8.874  23.611  1.00 50.94    -0.272 OA
ATOM   2611  H   GLY A 288      46.972  -9.461  21.651  1.00 32.96     0.163 HD
ATOM   2612  N   ALA A 289      45.028  -9.926  24.421  1.00 37.69    -0.347 N 
ATOM   2613  CA  ALA A 289      44.641  -9.940  25.825  1.00 40.93     0.172 C 
ATOM   2614  C   ALA A 289      44.666  -8.507  26.382  1.00 46.52     0.240 C 
ATOM   2615  O   ALA A 289      43.622  -8.042  26.816  1.00 36.16    -0.271 OA
ATOM   2616  CB  ALA A 289      45.607 -10.835  26.584  1.00 36.56     0.042 C 
ATOM   2617  H   ALA A 289      45.800 -10.357  24.187  1.00 37.83     0.163 HD
ATOM   2618  N   VAL A 290      45.810  -7.781  26.276  1.00 37.61    -0.346 N 
ATOM   2619  CA  VAL A 290      45.947  -6.458  26.849  1.00 34.28     0.180 C 
ATOM   2620  C   VAL A 290      44.733  -5.606  26.460  1.00 36.91     0.241 C 
ATOM   2621  O   VAL A 290      44.243  -4.788  27.256  1.00 34.43    -0.271 OA
ATOM   2622  CB  VAL A 290      47.285  -5.752  26.497  1.00 37.44     0.009 C 
ATOM   2623  CG1 VAL A 290      47.357  -4.275  26.936  1.00 39.92     0.012 C 
ATOM   2624  CG2 VAL A 290      48.502  -6.453  27.067  1.00 36.22     0.012 C 
ATOM   2625  H   VAL A 290      46.520  -8.139  25.825  1.00 38.70     0.163 HD
ATOM   2626  N   PHE A 291      44.233  -5.801  25.229  1.00 36.26    -0.346 N 
ATOM   2627  CA  PHE A 291      43.259  -4.897  24.623  1.00 36.82     0.180 C 
ATOM   2628  C   PHE A 291      41.860  -5.498  24.419  1.00 42.28     0.241 C 
ATOM   2629  O   PHE A 291      41.025  -4.877  23.700  1.00 34.06    -0.271 OA
ATOM   2630  CB  PHE A 291      43.866  -4.516  23.276  1.00 40.49     0.073 C 
ATOM   2631  CG  PHE A 291      45.110  -3.650  23.433  1.00 41.04    -0.056 A 
ATOM   2632  CD1 PHE A 291      45.036  -2.411  24.052  1.00 38.30     0.007 A 
ATOM   2633  CD2 PHE A 291      46.330  -4.064  22.926  1.00 41.31     0.007 A 
ATOM   2634  CE1 PHE A 291      46.144  -1.611  24.164  1.00 39.43     0.001 A 
ATOM   2635  CE2 PHE A 291      47.440  -3.278  23.058  1.00 43.65     0.001 A 
ATOM   2636  CZ  PHE A 291      47.346  -2.058  23.681  1.00 48.35     0.000 A 
ATOM   2637  H   PHE A 291      44.520  -6.517  24.740  1.00 36.64     0.163 HD
ATOM   2638  N   ALA A 292      41.614  -6.662  25.081  1.00 36.32    -0.346 N 
ATOM   2639  CA  ALA A 292      40.383  -7.427  24.925  1.00 42.65     0.172 C 
ATOM   2640  C   ALA A 292      39.126  -6.721  25.442  1.00 40.63     0.240 C 
ATOM   2641  O   ALA A 292      38.042  -7.235  25.131  1.00 39.11    -0.271 OA
ATOM   2642  CB  ALA A 292      40.500  -8.759  25.623  1.00 39.76     0.042 C 
ATOM   2643  H   ALA A 292      42.247  -6.980  25.657  1.00 39.04     0.163 HD
ATOM   2644  N   ASN A 293      39.299  -5.653  26.271  1.00 46.39    -0.346 N 
ATOM   2645  CA  ASN A 293      38.219  -4.824  26.815  1.00 50.09     0.185 C 
ATOM   2646  C   ASN A 293      38.379  -3.312  26.631  1.00 55.57     0.241 C 
ATOM   2647  O   ASN A 293      37.351  -2.637  26.640  1.00 60.39    -0.271 OA
ATOM   2648  CB  ASN A 293      38.059  -4.989  28.313  1.00 40.33     0.137 C 
ATOM   2649  CG  ASN A 293      38.062  -6.458  28.576  1.00 41.36     0.217 C 
ATOM   2650  OD1 ASN A 293      37.134  -7.148  28.169  1.00 41.53    -0.274 OA
ATOM   2651  ND2 ASN A 293      39.221  -6.957  28.955  1.00 57.99    -0.370 N 
ATOM   2652  H   ASN A 293      40.153  -5.450  26.526  1.00 45.76     0.163 HD
ATOM   2653 1HD2 ASN A 293      39.270  -7.805  29.212  1.00 52.09     0.159 HD
ATOM   2654 2HD2 ASN A 293      39.951  -6.453  28.952  1.00 52.01     0.159 HD
ATOM   2655  N   SER A 294      39.602  -2.767  26.468  1.00 56.42    -0.344 N 
ATOM   2656  CA  SER A 294      39.692  -1.322  26.465  1.00 63.08     0.200 C 
ATOM   2657  C   SER A 294      39.047  -0.742  25.195  1.00 59.74     0.243 C 
ATOM   2658  O   SER A 294      38.767  -1.425  24.216  1.00 58.49    -0.271 OA
ATOM   2659  CB  SER A 294      41.102  -0.808  26.767  1.00 63.61     0.199 C 
ATOM   2660  OG  SER A 294      42.047  -1.087  25.757  1.00 50.71    -0.398 OA
ATOM   2661  H   SER A 294      40.352  -3.278  26.362  1.00 57.44     0.163 HD
ATOM   2662  HG  SER A 294      42.766  -0.854  25.957  0.00 49.85     0.209 HD
ATOM   2663  N   ASP A 295      38.786   0.559  25.232  1.00 46.90    -0.345 N 
ATOM   2664  CA  ASP A 295      38.405   1.268  24.024  1.00 47.81     0.186 C 
ATOM   2665  C   ASP A 295      39.640   1.769  23.273  1.00 38.89     0.241 C 
ATOM   2666  O   ASP A 295      39.538   2.747  22.566  1.00 50.68    -0.271 OA
ATOM   2667  CB  ASP A 295      37.314   2.303  24.286  1.00 40.82     0.147 C 
ATOM   2668  CG  ASP A 295      36.016   1.671  24.790  1.00 51.57     0.175 C 
ATOM   2669  OD1 ASP A 295      36.009   0.381  25.195  1.00 53.53    -0.648 OA
ATOM   2670  OD2 ASP A 295      35.065   2.487  24.850  1.00 47.54    -0.648 OA
ATOM   2671  H   ASP A 295      38.846   1.018  26.020  1.00 50.07     0.163 HD
ATOM   2672  N   ALA A 296      40.747   1.009  23.289  1.00 36.60    -0.346 N 
ATOM   2673  CA  ALA A 296      41.965   1.381  22.575  1.00 36.62     0.172 C 
ATOM   2674  C   ALA A 296      41.874   1.099  21.083  1.00 32.51     0.240 C 
ATOM   2675  O   ALA A 296      42.834   1.364  20.415  1.00 34.83    -0.271 OA
ATOM   2676  CB  ALA A 296      43.193   0.671  23.119  1.00 34.21     0.042 C 
ATOM   2677  H   ALA A 296      40.742   0.222  23.753  1.00 37.37     0.163 HD
ATOM   2678  N   CYS A 297      40.780   0.498  20.614  1.00 34.54    -0.345 N 
ATOM   2679  CA  CYS A 297      40.616   0.132  19.237  1.00 29.91     0.185 C 
ATOM   2680  C   CYS A 297      41.799  -0.649  18.716  1.00 32.06     0.241 C 
ATOM   2681  O   CYS A 297      42.195  -0.384  17.565  1.00 32.48    -0.271 OA
ATOM   2682  CB  CYS A 297      40.508   1.422  18.457  1.00 37.27     0.105 C 
ATOM   2683  SG  CYS A 297      38.966   2.180  18.954  1.00 39.11    -0.180 SA
ATOM   2684  H   CYS A 297      40.103   0.296  21.193  1.00 33.03     0.163 HD
ATOM   2685  HG  CYS A 297      39.027   3.166  18.252  0.00 39.17     0.101 HD
ATOM   2686  N   VAL A 298      42.272  -1.634  19.530  1.00 37.79    -0.346 N 
ATOM   2687  CA  VAL A 298      43.346  -2.564  19.170  1.00 31.28     0.180 C 
ATOM   2688  C   VAL A 298      42.847  -3.970  19.263  1.00 30.66     0.241 C 
ATOM   2689  O   VAL A 298      42.287  -4.355  20.290  1.00 42.45    -0.271 OA
ATOM   2690  CB  VAL A 298      44.611  -2.510  20.005  1.00 33.76     0.009 C 
ATOM   2691  CG1 VAL A 298      45.752  -3.346  19.429  1.00 33.24     0.012 C 
ATOM   2692  CG2 VAL A 298      45.007  -1.062  20.116  1.00 37.63     0.012 C 
ATOM   2693  H   VAL A 298      41.890  -1.728  20.354  1.00 34.77     0.163 HD
ATOM   2694  N   THR A 299      43.053  -4.669  18.137  1.00 33.55    -0.344 N 
ATOM   2695  CA  THR A 299      42.540  -5.997  17.924  1.00 30.92     0.205 C 
ATOM   2696  C   THR A 299      43.593  -6.837  17.215  1.00 32.57     0.246 C 
ATOM   2697  O   THR A 299      44.305  -6.321  16.365  1.00 38.53    -0.271 OA
ATOM   2698  CB  THR A 299      41.261  -5.968  17.073  1.00 35.27     0.146 C 
ATOM   2699  OG1 THR A 299      41.411  -5.167  15.899  1.00 37.82    -0.393 OA
ATOM   2700  CG2 THR A 299      40.068  -5.559  17.890  1.00 33.60     0.042 C 
ATOM   2701  H   THR A 299      43.544  -4.287  17.467  1.00 32.23     0.163 HD
ATOM   2702  HG1 THR A 299      41.562  -4.375  16.113  0.00 37.96     0.210 HD
ATOM   2703  N   PRO A 300      43.593  -8.174  17.451  1.00 31.01    -0.337 N 
ATOM   2704  CA  PRO A 300      44.396  -9.113  16.661  1.00 30.71     0.179 C 
ATOM   2705  C   PRO A 300      43.957  -9.196  15.211  1.00 33.67     0.241 C 
ATOM   2706  O   PRO A 300      42.759  -9.370  14.964  1.00 30.35    -0.271 OA
ATOM   2707  CB  PRO A 300      44.140 -10.536  17.343  1.00 31.47     0.037 C 
ATOM   2708  CG  PRO A 300      42.791 -10.352  18.036  1.00 33.54     0.022 C 
ATOM   2709  CD  PRO A 300      42.743  -8.886  18.457  1.00 29.50     0.127 C 
ATOM   2710  N   VAL A 301      44.922  -9.255  14.278  1.00 29.69    -0.346 N 
ATOM   2711  CA  VAL A 301      44.542  -9.607  12.913  1.00 32.00     0.180 C 
ATOM   2712  C   VAL A 301      44.569 -11.125  12.788  1.00 30.71     0.241 C 
ATOM   2713  O   VAL A 301      45.702 -11.723  12.658  1.00 25.54    -0.271 OA
ATOM   2714  CB  VAL A 301      45.414  -8.977  11.803  1.00 32.52     0.009 C 
ATOM   2715  CG1 VAL A 301      44.989  -9.385  10.383  1.00 33.97     0.012 C 
ATOM   2716  CG2 VAL A 301      45.506  -7.470  11.976  1.00 32.39     0.012 C 
ATOM   2717  H   VAL A 301      45.796  -9.082  14.482  1.00 31.13     0.163 HD
ATOM   2718  N   LEU A 302      43.327 -11.655  12.724  1.00 24.37    -0.346 N 
ATOM   2719  CA  LEU A 302      43.071 -13.085  12.598  1.00 23.27     0.177 C 
ATOM   2720  C   LEU A 302      42.983 -13.530  11.141  1.00 28.15     0.241 C 
ATOM   2721  O   LEU A 302      42.251 -12.919  10.337  1.00 39.61    -0.271 OA
ATOM   2722  CB  LEU A 302      41.767 -13.481  13.262  1.00 23.28     0.038 C 
ATOM   2723  CG  LEU A 302      41.627 -13.173  14.766  1.00 27.02    -0.020 C 
ATOM   2724  CD1 LEU A 302      40.244 -13.670  15.242  1.00 25.58     0.009 C 
ATOM   2725  CD2 LEU A 302      42.720 -13.733  15.655  1.00 29.31     0.009 C 
ATOM   2726  H   LEU A 302      42.608 -11.093  12.763  1.00 25.57     0.163 HD
ATOM   2727  N   ALA A 303      43.697 -14.628  10.830  1.00 30.36    -0.346 N 
ATOM   2728  CA  ALA A 303      43.494 -15.392   9.594  1.00 32.60     0.172 C 
ATOM   2729  C   ALA A 303      42.136 -16.087   9.575  1.00 34.64     0.240 C 
ATOM   2730  O   ALA A 303      41.566 -16.471  10.616  1.00 40.24    -0.271 OA
ATOM   2731  CB  ALA A 303      44.584 -16.425   9.419  1.00 29.52     0.042 C 
ATOM   2732  H   ALA A 303      44.341 -14.913  11.413  1.00 30.18     0.163 HD
ATOM   2733  N   PHE A 304      41.621 -16.294   8.359  1.00 40.49    -0.346 N 
ATOM   2734  CA  PHE A 304      40.258 -16.809   8.266  1.00 40.39     0.180 C 
ATOM   2735  C   PHE A 304      40.104 -18.091   9.078  1.00 37.06     0.241 C 
ATOM   2736  O   PHE A 304      39.080 -18.315   9.715  1.00 30.14    -0.271 OA
ATOM   2737  CB  PHE A 304      39.906 -17.269   6.884  1.00 34.72     0.073 C 
ATOM   2738  CG  PHE A 304      39.843 -16.197   5.846  1.00 37.87    -0.056 A 
ATOM   2739  CD1 PHE A 304      38.759 -15.345   5.844  1.00 39.57     0.007 A 
ATOM   2740  CD2 PHE A 304      40.717 -16.207   4.769  1.00 37.01     0.007 A 
ATOM   2741  CE1 PHE A 304      38.608 -14.419   4.822  1.00 38.99     0.001 A 
ATOM   2742  CE2 PHE A 304      40.526 -15.312   3.744  1.00 39.18     0.001 A 
ATOM   2743  CZ  PHE A 304      39.466 -14.434   3.764  1.00 37.32     0.000 A 
ATOM   2744  H   PHE A 304      42.103 -16.125   7.601  1.00 38.84     0.163 HD
ATOM   2745  N   GLY A 305      41.164 -18.919   8.998  1.00 40.44    -0.351 N 
ATOM   2746  CA  GLY A 305      41.216 -20.209   9.643  1.00 45.98     0.225 C 
ATOM   2747  C   GLY A 305      41.206 -20.134  11.167  1.00 49.09     0.236 C 
ATOM   2748  O   GLY A 305      41.116 -21.190  11.779  1.00 36.05    -0.272 OA
ATOM   2749  H   GLY A 305      41.885 -18.661   8.500  1.00 40.75     0.163 HD
ATOM   2750  N   GLU A 306      41.343 -18.915  11.738  1.00 47.14    -0.346 N 
ATOM   2751  CA  GLU A 306      41.415 -18.766  13.173  1.00 41.31     0.177 C 
ATOM   2752  C   GLU A 306      40.144 -18.130  13.713  1.00 47.88     0.241 C 
ATOM   2753  O   GLU A 306      40.013 -18.017  14.927  1.00 38.68    -0.271 OA
ATOM   2754  CB  GLU A 306      42.470 -17.799  13.622  1.00 36.01     0.045 C 
ATOM   2755  CG  GLU A 306      43.853 -18.166  13.116  1.00 41.33     0.116 C 
ATOM   2756  CD  GLU A 306      44.693 -17.120  13.806  1.00 48.89     0.172 C 
ATOM   2757  OE1 GLU A 306      45.339 -16.204  13.251  1.00 58.93    -0.648 OA
ATOM   2758  OE2 GLU A 306      44.486 -17.153  15.001  1.00 47.83    -0.648 OA
ATOM   2759  H   GLU A 306      41.409 -18.170  11.215  1.00 45.95     0.163 HD
ATOM   2760  N   VAL A 307      39.179 -17.836  12.832  1.00 38.25    -0.346 N 
ATOM   2761  CA  VAL A 307      38.102 -16.947  13.200  1.00 39.79     0.180 C 
ATOM   2762  C   VAL A 307      37.163 -17.584  14.204  1.00 33.74     0.241 C 
ATOM   2763  O   VAL A 307      36.688 -16.897  15.096  1.00 33.14    -0.271 OA
ATOM   2764  CB  VAL A 307      37.334 -16.420  11.970  1.00 40.46     0.009 C 
ATOM   2765  CG1 VAL A 307      36.050 -15.716  12.364  1.00 42.56     0.012 C 
ATOM   2766  CG2 VAL A 307      38.192 -15.465  11.151  1.00 35.75     0.012 C 
ATOM   2767  H   VAL A 307      39.187 -18.203  11.995  1.00 40.84     0.163 HD
ATOM   2768  N   HIS A 308      36.862 -18.860  14.033  1.00 43.40    -0.346 N 
ATOM   2769  CA  HIS A 308      35.718 -19.516  14.680  1.00 52.00     0.182 C 
ATOM   2770  C   HIS A 308      36.041 -19.719  16.175  1.00 52.34     0.241 C 
ATOM   2771  O   HIS A 308      35.144 -20.043  16.961  1.00 47.77    -0.271 OA
ATOM   2772  CB  HIS A 308      35.313 -20.799  13.911  1.00 49.03     0.093 C 
ATOM   2773  CG  HIS A 308      36.518 -21.671  13.772  1.00 57.53     0.028 A 
ATOM   2774  ND1 HIS A 308      37.325 -21.707  12.644  1.00 73.40    -0.354 N 
ATOM   2775  CD2 HIS A 308      37.133 -22.444  14.709  1.00 61.49     0.114 A 
ATOM   2776  CE1 HIS A 308      38.369 -22.509  12.885  1.00 72.83     0.180 A 
ATOM   2777  NE2 HIS A 308      38.296 -22.938  14.153  1.00 54.39    -0.360 N 
ATOM   2778  H   HIS A 308      37.392 -19.357  13.480  1.00 42.79     0.163 HD
ATOM   2779  HD1 HIS A 308      37.225 -21.281  11.918  0.00 72.49     0.166 HD
ATOM   2780  HE2 HIS A 308      38.913 -23.463  14.590  0.00 55.31     0.166 HD
ATOM   2781  N   ASN A 309      37.315 -19.487  16.558  1.00 45.21    -0.346 N 
ATOM   2782  CA  ASN A 309      37.776 -19.655  17.934  1.00 45.05     0.185 C 
ATOM   2783  C   ASN A 309      37.682 -18.368  18.748  1.00 36.75     0.241 C 
ATOM   2784  O   ASN A 309      37.759 -18.413  19.970  1.00 39.82    -0.271 OA
ATOM   2785  CB  ASN A 309      39.237 -20.084  18.086  1.00 49.56     0.137 C 
ATOM   2786  CG  ASN A 309      39.550 -21.408  17.411  1.00 66.09     0.217 C 
ATOM   2787  OD1 ASN A 309      38.667 -22.278  17.226  1.00 45.44    -0.274 OA
ATOM   2788  ND2 ASN A 309      40.790 -21.512  16.931  1.00 65.45    -0.370 N 
ATOM   2789  H   ASN A 309      37.928 -19.235  15.930  1.00 46.67     0.163 HD
ATOM   2790 1HD2 ASN A 309      41.029 -22.244  16.490  1.00 65.57     0.159 HD
ATOM   2791 2HD2 ASN A 309      41.376 -20.858  17.052  1.00 65.37     0.159 HD
ATOM   2792  N   GLU A 310      37.454 -17.242  18.096  1.00 32.88    -0.346 N 
ATOM   2793  CA  GLU A 310      37.444 -15.956  18.768  1.00 35.56     0.177 C 
ATOM   2794  C   GLU A 310      36.087 -15.761  19.468  1.00 47.10     0.243 C 
ATOM   2795  O   GLU A 310      35.022 -15.783  18.813  1.00 51.14    -0.271 OA
ATOM   2796  CB  GLU A 310      37.718 -14.856  17.746  1.00 34.19     0.045 C 
ATOM   2797  CG  GLU A 310      37.534 -13.454  18.321  1.00 39.93     0.116 C 
ATOM   2798  CD  GLU A 310      38.803 -13.195  19.097  1.00 43.75     0.172 C 
ATOM   2799  OE1 GLU A 310      39.726 -14.042  18.856  1.00 45.88    -0.648 OA
ATOM   2800  OE2 GLU A 310      38.905 -12.201  19.861  1.00 46.66    -0.648 OA
ATOM   2801  H   GLU A 310      37.298 -17.267  17.196  1.00 34.58     0.163 HD
ATOM   2802  N   PRO A 311      36.092 -15.546  20.813  1.00 41.43    -0.337 N 
ATOM   2803  CA  PRO A 311      34.854 -15.442  21.611  1.00 45.15     0.179 C 
ATOM   2804  C   PRO A 311      33.648 -14.714  20.997  1.00 46.08     0.241 C 
ATOM   2805  O   PRO A 311      32.537 -15.282  20.920  1.00 38.51    -0.271 OA
ATOM   2806  CB  PRO A 311      35.332 -14.660  22.867  1.00 48.48     0.037 C 
ATOM   2807  CG  PRO A 311      36.766 -15.123  23.039  1.00 47.57     0.022 C 
ATOM   2808  CD  PRO A 311      37.309 -15.319  21.608  1.00 41.38     0.127 C 
ATOM   2809  N   HIS A 312      33.878 -13.450  20.566  1.00 39.06    -0.346 N 
ATOM   2810  CA  HIS A 312      32.807 -12.583  20.087  1.00 37.57     0.182 C 
ATOM   2811  C   HIS A 312      32.110 -13.221  18.902  1.00 37.99     0.241 C 
ATOM   2812  O   HIS A 312      30.934 -12.980  18.694  1.00 52.19    -0.271 OA
ATOM   2813  CB  HIS A 312      33.329 -11.186  19.750  1.00 43.17     0.093 C 
ATOM   2814  CG  HIS A 312      32.245 -10.266  19.392  1.00 43.43     0.028 A 
ATOM   2815  ND1 HIS A 312      31.485  -9.635  20.352  1.00 52.80    -0.354 N 
ATOM   2816  CD2 HIS A 312      31.721  -9.931  18.211  1.00 51.53     0.114 A 
ATOM   2817  CE1 HIS A 312      30.562  -8.891  19.748  1.00 52.43     0.180 A 
ATOM   2818  NE2 HIS A 312      30.693  -9.026  18.447  1.00 40.51    -0.360 N 
ATOM   2819  H   HIS A 312      34.734 -13.130  20.565  1.00 40.43     0.163 HD
ATOM   2820  HD1 HIS A 312      31.594  -9.681  21.216  0.00 51.69     0.166 HD
ATOM   2821  HE2 HIS A 312      30.228  -8.619  17.812  0.00 41.35     0.166 HD
ATOM   2822  N   ILE A 313      32.855 -14.035  18.143  1.00 42.43    -0.346 N 
ATOM   2823  CA  ILE A 313      32.382 -14.624  16.905  1.00 44.36     0.180 C 
ATOM   2824  C   ILE A 313      31.560 -15.846  17.269  1.00 47.60     0.241 C 
ATOM   2825  O   ILE A 313      30.633 -16.233  16.527  1.00 55.67    -0.271 OA
ATOM   2826  CB  ILE A 313      33.604 -15.038  16.051  1.00 50.89     0.013 C 
ATOM   2827  CG1 ILE A 313      34.426 -13.845  15.570  1.00 42.48     0.002 C 
ATOM   2828  CG2 ILE A 313      33.186 -15.928  14.875  1.00 46.50     0.012 C 
ATOM   2829  CD1 ILE A 313      33.707 -13.107  14.469  1.00 45.83     0.005 C 
ATOM   2830  H   ILE A 313      33.715 -14.207  18.398  1.00 41.84     0.163 HD
ATOM   2831  N   ILE A 314      32.059 -16.529  18.320  1.00 41.59    -0.346 N 
ATOM   2832  CA  ILE A 314      31.434 -17.740  18.829  1.00 47.16     0.180 C 
ATOM   2833  C   ILE A 314      30.009 -17.399  19.316  1.00 48.51     0.241 C 
ATOM   2834  O   ILE A 314      29.003 -17.947  18.858  1.00 44.24    -0.271 OA
ATOM   2835  CB  ILE A 314      32.341 -18.334  19.920  1.00 44.61     0.013 C 
ATOM   2836  CG1 ILE A 314      33.519 -19.043  19.321  1.00 51.51     0.002 C 
ATOM   2837  CG2 ILE A 314      31.593 -19.281  20.851  1.00 44.78     0.012 C 
ATOM   2838  CD1 ILE A 314      34.629 -19.372  20.320  1.00 46.89     0.005 C 
ATOM   2839  H   ILE A 314      32.827 -16.237  18.718  1.00 44.18     0.163 HD
ATOM   2840  N   GLU A 315      29.920 -16.366  20.155  1.00 44.28    -0.346 N 
ATOM   2841  CA  GLU A 315      28.706 -16.089  20.873  1.00 45.30     0.176 C 
ATOM   2842  C   GLU A 315      27.641 -15.547  19.954  1.00 46.45     0.241 C 
ATOM   2843  O   GLU A 315      26.475 -15.678  20.239  1.00 51.69    -0.271 OA
ATOM   2844  CB  GLU A 315      29.017 -15.228  22.096  1.00 59.90     0.026 C 
ATOM   2845  CG  GLU A 315      29.126 -16.151  23.308  1.00 68.77     0.012 C 
ATOM   2846  CD AGLU A 315      29.933 -15.542  24.425  0.50 75.34     0.466 C 
ATOM   2847  CD BGLU A 315      29.933 -15.542  24.425  0.50 75.34     0.466 C 
ATOM   2848  OE1AGLU A 315      29.391 -14.494  24.857  0.50 72.51    -0.233 OA
ATOM   2849  OE1BGLU A 315      29.391 -14.494  24.857  0.50 72.51    -0.233 OA
ATOM   2850  OE2AGLU A 315      31.039 -16.054  24.809  0.50 68.39    -0.233 OA
ATOM   2851  OE2BGLU A 315      31.039 -16.054  24.809  0.50 68.39    -0.233 OA
ATOM   2852  H   GLU A 315      30.642 -15.820  20.277  1.00 45.65     0.163 HD
ATOM   2853  N   ARG A 316      28.025 -14.945  18.851  1.00 46.05    -0.346 N 
ATOM   2854  CA  ARG A 316      27.056 -14.331  17.994  1.00 34.67     0.176 C 
ATOM   2855  C   ARG A 316      26.668 -15.249  16.864  1.00 44.69     0.241 C 
ATOM   2856  O   ARG A 316      25.786 -14.846  16.104  1.00 53.55    -0.271 OA
ATOM   2857  CB  ARG A 316      27.674 -13.054  17.450  1.00 42.20     0.036 C 
ATOM   2858  CG  ARG A 316      27.906 -12.119  18.627  1.00 50.99     0.023 C 
ATOM   2859  CD  ARG A 316      27.852 -10.598  18.345  1.00 50.57     0.138 C 
ATOM   2860  NE  ARG A 316      26.703 -10.088  17.602  1.00 41.44    -0.227 N 
ATOM   2861  CZ  ARG A 316      26.775  -9.956  16.291  1.00 37.70     0.665 C 
ATOM   2862  NH1 ARG A 316      27.850 -10.334  15.629  1.00 46.58    -0.235 N 
ATOM   2863  NH2 ARG A 316      25.729  -9.574  15.620  1.00 40.84    -0.235 N 
ATOM   2864  H   ARG A 316      28.910 -14.906  18.626  1.00 43.27     0.163 HD
ATOM   2865  HE  ARG A 316      25.974  -9.873  18.028  1.00 42.38     0.177 HD
ATOM   2866 1HH1 ARG A 316      28.379 -10.972  15.933  1.00 43.68     0.174 HD
ATOM   2867 2HH1 ARG A 316      28.042  -9.938  14.860  1.00 43.56     0.174 HD
ATOM   2868 1HH2 ARG A 316      24.962  -9.436  16.039  1.00 39.90     0.174 HD
ATOM   2869 2HH2 ARG A 316      25.784  -9.452  14.746  1.00 39.93     0.174 HD
ATOM   2870  N   ASN A 317      27.314 -16.423  16.710  1.00 37.02    -0.346 N 
ATOM   2871  CA  ASN A 317      27.064 -17.273  15.531  1.00 41.67     0.185 C 
ATOM   2872  C   ASN A 317      27.121 -16.462  14.220  1.00 49.10     0.241 C 
ATOM   2873  O   ASN A 317      26.218 -16.467  13.348  1.00 44.19    -0.271 OA
ATOM   2874  CB  ASN A 317      25.820 -18.159  15.658  1.00 37.04     0.137 C 
ATOM   2875  CG  ASN A 317      25.725 -18.765  17.046  1.00 45.03     0.217 C 
ATOM   2876  OD1 ASN A 317      25.132 -18.141  17.929  1.00 48.59    -0.274 OA
ATOM   2877  ND2 ASN A 317      26.456 -19.817  17.370  1.00 39.96    -0.370 N 
ATOM   2878  H   ASN A 317      27.915 -16.702  17.339  1.00 39.83     0.163 HD
ATOM   2879 1HD2 ASN A 317      26.382 -20.178  18.177  1.00 41.50     0.159 HD
ATOM   2880 2HD2 ASN A 317      27.020 -20.162  16.778  1.00 41.43     0.159 HD
ATOM   2881  N   THR A 318      28.246 -15.760  14.067  1.00 47.17    -0.344 N 
ATOM   2882  CA  THR A 318      28.451 -15.046  12.821  1.00 46.32     0.205 C 
ATOM   2883  C   THR A 318      28.641 -16.097  11.707  1.00 47.01     0.243 C 
ATOM   2884  O   THR A 318      28.386 -15.836  10.527  1.00 44.03    -0.271 OA
ATOM   2885  CB  THR A 318      29.641 -14.096  12.942  1.00 44.49     0.146 C 
ATOM   2886  OG1 THR A 318      29.595 -13.305  14.130  1.00 50.43    -0.393 OA
ATOM   2887  CG2 THR A 318      29.769 -13.298  11.664  1.00 44.63     0.042 C 
ATOM   2888  H   THR A 318      28.880 -15.727  14.724  1.00 47.30     0.163 HD
ATOM   2889  HG1 THR A 318      28.868 -12.824  14.097  0.00 49.42     0.210 HD
ATOM   2890  N   PHE A 319      29.039 -17.313  12.115  1.00 43.50    -0.346 N 
ATOM   2891  CA  PHE A 319      29.349 -18.405  11.211  1.00 40.48     0.180 C 
ATOM   2892  C   PHE A 319      28.607 -19.691  11.591  1.00 46.42     0.241 C 
ATOM   2893  O   PHE A 319      28.156 -19.845  12.723  1.00 63.21    -0.271 OA
ATOM   2894  CB  PHE A 319      30.867 -18.550  11.346  1.00 37.19     0.073 C 
ATOM   2895  CG  PHE A 319      31.685 -17.518  10.610  1.00 36.92    -0.056 A 
ATOM   2896  CD1 PHE A 319      31.864 -17.581   9.234  1.00 38.46     0.007 A 
ATOM   2897  CD2 PHE A 319      32.223 -16.451  11.283  1.00 39.87     0.007 A 
ATOM   2898  CE1 PHE A 319      32.606 -16.616   8.582  1.00 38.97     0.001 A 
ATOM   2899  CE2 PHE A 319      32.945 -15.473  10.594  1.00 40.26     0.001 A 
ATOM   2900  CZ  PHE A 319      33.112 -15.553   9.268  1.00 34.06     0.000 A 
ATOM   2901  H   PHE A 319      29.141 -17.462  13.010  1.00 43.62     0.163 HD
ATOM   2902  N   TYR A 320      28.469 -20.603  10.628  1.00 45.90    -0.346 N 
ATOM   2903  CA  TYR A 320      28.001 -21.959  10.850  1.00 45.69     0.180 C 
ATOM   2904  C   TYR A 320      28.909 -22.879  10.046  1.00 46.26     0.241 C 
ATOM   2905  O   TYR A 320      29.441 -22.412   9.054  1.00 37.51    -0.271 OA
ATOM   2906  CB  TYR A 320      26.568 -22.093  10.324  1.00 44.29     0.073 C 
ATOM   2907  CG  TYR A 320      26.383 -21.978   8.805  1.00 46.24    -0.056 A 
ATOM   2908  CD1 TYR A 320      26.361 -20.729   8.176  1.00 55.29     0.010 A 
ATOM   2909  CD2 TYR A 320      26.131 -23.091   8.004  1.00 48.00     0.010 A 
ATOM   2910  CE1 TYR A 320      26.133 -20.595   6.814  1.00 53.60     0.037 A 
ATOM   2911  CE2 TYR A 320      25.935 -22.978   6.626  1.00 47.66     0.037 A 
ATOM   2912  CZ  TYR A 320      25.943 -21.723   6.038  1.00 53.30     0.065 A 
ATOM   2913  OH  TYR A 320      25.821 -21.486   4.708  1.00 51.46    -0.361 OA
ATOM   2914  H   TYR A 320      28.683 -20.359   9.773  1.00 45.95     0.163 HD
ATOM   2915  HH  TYR A 320      26.564 -21.502   4.348  0.00 51.64     0.217 HD
ATOM   2916  N   GLU A 321      28.971 -24.177  10.400  1.00 53.29    -0.346 N 
ATOM   2917  CA  GLU A 321      29.721 -25.206   9.669  1.00 47.16     0.177 C 
ATOM   2918  C   GLU A 321      28.962 -25.916   8.542  1.00 50.91     0.241 C 
ATOM   2919  O   GLU A 321      27.821 -26.315   8.648  1.00 45.23    -0.271 OA
ATOM   2920  CB  GLU A 321      30.156 -26.369  10.524  1.00 41.43     0.045 C 
ATOM   2921  CG  GLU A 321      31.147 -25.931  11.579  1.00 53.26     0.116 C 
ATOM   2922  CD  GLU A 321      31.443 -27.070  12.507  1.00 65.44     0.172 C 
ATOM   2923  OE1 GLU A 321      30.646 -27.199  13.537  1.00 40.39    -0.648 OA
ATOM   2924  OE2 GLU A 321      32.412 -27.796  12.025  1.00 55.79    -0.648 OA
ATOM   2925  H   GLU A 321      28.514 -24.435  11.148  1.00 50.05     0.163 HD
ATOM   2926  N   ALA A 322      29.646 -26.156   7.443  1.00 54.70    -0.346 N 
ATOM   2927  CA  ALA A 322      29.027 -26.827   6.315  1.00 80.87     0.172 C 
ATOM   2928  C   ALA A 322      30.157 -27.245   5.374  1.00 89.37     0.240 C 
ATOM   2929  O   ALA A 322      31.103 -26.477   5.184  1.00 78.44    -0.271 OA
ATOM   2930  CB  ALA A 322      27.969 -25.945   5.628  1.00 77.18     0.042 C 
ATOM   2931  H   ALA A 322      30.521 -25.900   7.384  1.00 58.77     0.163 HD
ATOM   2932  N   ASN A 323      30.110 -28.497   4.884  1.00 80.60    -0.346 N 
ATOM   2933  CA  ASN A 323      31.038 -28.943   3.866  1.00 76.62     0.185 C 
ATOM   2934  C   ASN A 323      32.476 -28.753   4.376  1.00 63.49     0.241 C 
ATOM   2935  O   ASN A 323      33.297 -28.092   3.775  1.00 63.65    -0.271 OA
ATOM   2936  CB  ASN A 323      30.676 -28.271   2.538  1.00 70.91     0.137 C 
ATOM   2937  CG  ASN A 323      31.431 -28.893   1.382  1.00 96.70     0.217 C 
ATOM   2938  OD1 ASN A 323      31.411 -30.134   1.225  1.00 97.53    -0.274 OA
ATOM   2939  ND2 ASN A 323      32.118 -28.059   0.592  1.00 88.89    -0.370 N 
ATOM   2940  H   ASN A 323      29.484 -29.084   5.198  1.00 81.61     0.163 HD
ATOM   2941 1HD2 ASN A 323      32.582 -28.383  -0.092  1.00 91.15     0.159 HD
ATOM   2942 2HD2 ASN A 323      32.111 -27.185   0.747  1.00 90.93     0.159 HD
ATOM   2943  N   GLY A 324      32.819 -29.376   5.496  1.00 81.03    -0.351 N 
ATOM   2944  CA  GLY A 324      34.168 -29.288   6.046  1.00 83.83     0.225 C 
ATOM   2945  C   GLY A 324      34.721 -27.864   6.076  1.00 80.10     0.235 C 
ATOM   2946  O   GLY A 324      35.839 -27.675   5.618  1.00 73.70    -0.272 OA
ATOM   2947  H   GLY A 324      32.193 -29.871   5.942  1.00 77.03     0.163 HD
ATOM   2948  N   GLY A 325      33.950 -26.894   6.609  1.00 89.00    -0.351 N 
ATOM   2949  CA  GLY A 325      34.376 -25.506   6.764  1.00 74.40     0.225 C 
ATOM   2950  C   GLY A 325      33.222 -24.545   7.100  1.00 63.93     0.236 C 
ATOM   2951  O   GLY A 325      32.058 -24.766   6.805  1.00 53.89    -0.272 OA
ATOM   2952  H   GLY A 325      33.109 -27.118   6.890  1.00 83.19     0.163 HD
ATOM   2953  N   TRP A 326      33.604 -23.364   7.561  1.00 54.27    -0.346 N 
ATOM   2954  CA  TRP A 326      32.688 -22.347   8.013  1.00 51.46     0.181 C 
ATOM   2955  C   TRP A 326      32.198 -21.443   6.890  1.00 38.24     0.241 C 
ATOM   2956  O   TRP A 326      32.934 -21.111   6.014  1.00 43.75    -0.271 OA
ATOM   2957  CB  TRP A 326      33.382 -21.522   9.092  1.00 52.14     0.075 C 
ATOM   2958  CG  TRP A 326      33.825 -22.355  10.257  1.00 56.40    -0.028 A 
ATOM   2959  CD1 TRP A 326      35.025 -22.989  10.360  1.00 54.85     0.096 A 
ATOM   2960  CD2 TRP A 326      33.091 -22.640  11.459  1.00 53.26    -0.002 A 
ATOM   2961  NE1 TRP A 326      35.100 -23.636  11.558  1.00 61.72    -0.365 N 
ATOM   2962  CE2 TRP A 326      33.924 -23.464  12.247  1.00 59.11     0.042 A 
ATOM   2963  CE3 TRP A 326      31.818 -22.324  11.949  1.00 67.88     0.014 A 
ATOM   2964  CZ2 TRP A 326      33.523 -23.966  13.492  1.00 64.00     0.030 A 
ATOM   2965  CZ3 TRP A 326      31.424 -22.817  13.187  1.00 69.27     0.001 A 
ATOM   2966  CH2 TRP A 326      32.270 -23.625  13.956  1.00 59.40     0.002 A 
ATOM   2967  H   TRP A 326      34.499 -23.177   7.584  1.00 55.93     0.163 HD
ATOM   2968  HE1 TRP A 326      35.778 -24.115  11.828  1.00 59.38     0.165 HD
ATOM   2969  N   GLN A 327      30.916 -21.101   6.910  1.00 36.05    -0.346 N 
ATOM   2970  CA  GLN A 327      30.383 -20.030   6.112  1.00 44.91     0.177 C 
ATOM   2971  C   GLN A 327      29.707 -18.977   6.990  1.00 43.85     0.243 C 
ATOM   2972  O   GLN A 327      29.374 -19.240   8.143  1.00 38.21    -0.271 OA
ATOM   2973  CB  GLN A 327      29.257 -20.528   5.234  1.00 45.75     0.044 C 
ATOM   2974  CG  GLN A 327      29.649 -21.661   4.328  1.00 52.75     0.105 C 
ATOM   2975  CD  GLN A 327      30.850 -21.343   3.499  1.00 65.96     0.215 C 
ATOM   2976  OE1 GLN A 327      31.981 -21.767   3.805  1.00 69.69    -0.274 OA
ATOM   2977  NE2 GLN A 327      30.569 -20.595   2.450  1.00 81.73    -0.370 N 
ATOM   2978  H   GLN A 327      30.344 -21.562   7.454  1.00 38.60     0.163 HD
ATOM   2979 1HE2 GLN A 327      31.225 -20.283   1.941  1.00 75.93     0.159 HD
ATOM   2980 2HE2 GLN A 327      29.728 -20.407   2.255  1.00 75.54     0.159 HD
ATOM   2981  N   PRO A 328      29.499 -17.753   6.457  1.00 37.70    -0.337 N 
ATOM   2982  CA  PRO A 328      28.775 -16.712   7.184  1.00 42.71     0.179 C 
ATOM   2983  C   PRO A 328      27.272 -16.965   7.263  1.00 37.25     0.241 C 
ATOM   2984  O   PRO A 328      26.611 -17.216   6.251  1.00 40.97    -0.271 OA
ATOM   2985  CB  PRO A 328      29.085 -15.390   6.380  1.00 36.54     0.037 C 
ATOM   2986  CG  PRO A 328      29.395 -15.891   4.987  1.00 40.45     0.022 C 
ATOM   2987  CD  PRO A 328      30.045 -17.266   5.182  1.00 39.70     0.127 C 
ATOM   2988  N   MET A 329      26.751 -16.806   8.463  1.00 30.69    -0.346 N 
ATOM   2989  CA  MET A 329      25.320 -16.769   8.669  1.00 37.46     0.177 C 
ATOM   2990  C   MET A 329      24.726 -15.515   8.057  1.00 39.20     0.243 C 
ATOM   2991  O   MET A 329      25.388 -14.506   7.853  1.00 56.83    -0.271 OA
ATOM   2992  CB  MET A 329      25.001 -16.765  10.170  1.00 50.85     0.045 C 
ATOM   2993  CG  MET A 329      25.110 -18.166  10.846  1.00 53.14     0.076 C 
ATOM   2994  SD  MET A 329      23.795 -19.229  10.221  1.00 42.77    -0.173 SA
ATOM   2995  CE  MET A 329      22.417 -18.491  11.122  1.00 45.10     0.089 C 
ATOM   2996  H   MET A 329      27.303 -16.719   9.187  1.00 33.97     0.163 HD
ATOM   2997  N   PRO A 330      23.439 -15.519   7.713  1.00 40.57    -0.337 N 
ATOM   2998  CA  PRO A 330      22.805 -14.338   7.130  1.00 37.84     0.179 C 
ATOM   2999  C   PRO A 330      22.958 -13.080   7.927  1.00 30.94     0.241 C 
ATOM   3000  O   PRO A 330      23.129 -13.074   9.139  1.00 36.77    -0.271 OA
ATOM   3001  CB  PRO A 330      21.384 -14.703   7.082  1.00 32.93     0.037 C 
ATOM   3002  CG  PRO A 330      21.442 -16.175   6.825  1.00 33.79     0.022 C 
ATOM   3003  CD  PRO A 330      22.574 -16.691   7.687  1.00 40.29     0.127 C 
ATOM   3004  N   ALA A 331      22.917 -11.995   7.179  1.00 37.27    -0.346 N 
ATOM   3005  CA  ALA A 331      23.020 -10.653   7.736  1.00 28.23     0.172 C 
ATOM   3006  C   ALA A 331      22.192  -9.752   6.858  1.00 26.19     0.243 C 
ATOM   3007  O   ALA A 331      22.134  -9.933   5.655  1.00 28.45    -0.271 OA
ATOM   3008  CB  ALA A 331      24.463 -10.154   7.854  1.00 25.16     0.042 C 
ATOM   3009  H   ALA A 331      22.822 -12.083   6.274  1.00 33.48     0.163 HD
ATOM   3010  N   PRO A 332      21.592  -8.716   7.435  1.00 29.62    -0.337 N 
ATOM   3011  CA  PRO A 332      21.707  -8.467   8.870  1.00 35.65     0.179 C 
ATOM   3012  C   PRO A 332      20.649  -9.303   9.569  1.00 36.69     0.241 C 
ATOM   3013  O   PRO A 332      20.012 -10.057   8.885  1.00 46.85    -0.271 OA
ATOM   3014  CB  PRO A 332      21.429  -6.981   8.934  1.00 30.56     0.037 C 
ATOM   3015  CG  PRO A 332      20.468  -6.770   7.844  1.00 27.94     0.022 C 
ATOM   3016  CD  PRO A 332      20.951  -7.627   6.699  1.00 29.78     0.127 C 
ATOM   3017  N   ARG A 333      20.431  -9.090  10.875  1.00 39.33    -0.346 N 
ATOM   3018  CA  ARG A 333      19.503  -9.893  11.663  1.00 37.11     0.176 C 
ATOM   3019  C   ARG A 333      18.215  -9.140  12.004  1.00 37.73     0.241 C 
ATOM   3020  O   ARG A 333      18.314  -7.978  12.396  1.00 44.17    -0.271 OA
ATOM   3021  CB  ARG A 333      20.206 -10.130  12.991  1.00 34.45     0.036 C 
ATOM   3022  CG  ARG A 333      21.461 -10.936  12.685  1.00 36.86     0.023 C 
ATOM   3023  CD  ARG A 333      22.248 -11.255  13.937  1.00 41.03     0.138 C 
ATOM   3024  NE  ARG A 333      23.532 -11.866  13.596  1.00 39.83    -0.227 N 
ATOM   3025  CZ  ARG A 333      24.292 -12.550  14.383  1.00 38.92     0.665 C 
ATOM   3026  NH1 ARG A 333      23.817 -12.782  15.560  1.00 41.74    -0.235 N 
ATOM   3027  NH2 ARG A 333      25.462 -13.043  13.991  1.00 43.70    -0.235 N 
ATOM   3028  H   ARG A 333      20.886  -8.416  11.293  1.00 38.01     0.163 HD
ATOM   3029  HE  ARG A 333      23.818 -11.758  12.780  1.00 39.89     0.177 HD
ATOM   3030 1HH1 ARG A 333      23.149 -12.308  15.892  1.00 40.84     0.174 HD
ATOM   3031 2HH1 ARG A 333      24.180 -13.425  16.050  1.00 40.88     0.174 HD
ATOM   3032 1HH2 ARG A 333      25.738 -12.918  13.160  1.00 42.11     0.174 HD
ATOM   3033 2HH2 ARG A 333      25.963 -13.495  14.562  1.00 42.14     0.174 HD
ATOM   3034  N   PHE A 334      17.054  -9.826  11.885  1.00 43.02    -0.346 N 
ATOM   3035  CA  PHE A 334      15.701  -9.297  12.115  1.00 42.26     0.180 C 
ATOM   3036  C   PHE A 334      15.078  -9.852  13.403  1.00 49.15     0.241 C 
ATOM   3037  O   PHE A 334      15.036 -11.055  13.567  1.00 53.95    -0.271 OA
ATOM   3038  CB  PHE A 334      14.941  -9.672  10.856  1.00 43.74     0.073 C 
ATOM   3039  CG  PHE A 334      15.620  -9.165   9.580  1.00 54.39    -0.056 A 
ATOM   3040  CD1 PHE A 334      16.747  -9.821   9.040  1.00 39.68     0.007 A 
ATOM   3041  CD2 PHE A 334      15.144  -8.017   8.933  1.00 48.15     0.007 A 
ATOM   3042  CE1 PHE A 334      17.347  -9.379   7.876  1.00 42.41     0.001 A 
ATOM   3043  CE2 PHE A 334      15.767  -7.550   7.775  1.00 53.87     0.001 A 
ATOM   3044  CZ  PHE A 334      16.849  -8.262   7.224  1.00 50.33     0.000 A 
ATOM   3045  H   PHE A 334      17.121 -10.709  11.661  1.00 41.48     0.163 HD
ATOM   3046  N   SER A 335      14.636  -8.973  14.319  1.00 50.13    -0.344 N 
ATOM   3047  CA  SER A 335      14.172  -9.384  15.642  1.00 53.48     0.200 C 
ATOM   3048  C   SER A 335      12.849 -10.144  15.561  1.00 50.28     0.243 C 
ATOM   3049  O   SER A 335      12.634 -11.015  16.387  1.00 52.72    -0.271 OA
ATOM   3050  CB  SER A 335      13.966  -8.214  16.587  1.00 47.04     0.199 C 
ATOM   3051  OG  SER A 335      12.964  -7.403  15.989  1.00 38.33    -0.398 OA
ATOM   3052  H   SER A 335      14.620  -8.084  14.109  1.00 50.48     0.163 HD
ATOM   3053  HG  SER A 335      12.839  -6.730  16.490  0.00 37.96     0.209 HD
ATOM   3054  N   ARG A 336      11.935  -9.839  14.638  1.00 45.82    -0.346 N 
ATOM   3055  CA  ARG A 336      10.698 -10.610  14.649  1.00 57.99     0.176 C 
ATOM   3056  C   ARG A 336      10.724 -11.783  13.645  1.00 58.65     0.241 C 
ATOM   3057  O   ARG A 336      10.488 -12.898  14.097  1.00 54.24    -0.271 OA
ATOM   3058  CB  ARG A 336       9.421  -9.752  14.634  1.00 73.08     0.036 C 
ATOM   3059  CG  ARG A 336       8.107 -10.505  14.418  1.00 63.39     0.023 C 
ATOM   3060  CD  ARG A 336       6.950  -9.564  14.452  1.00 53.69     0.138 C 
ATOM   3061  NE  ARG A 336       7.065  -8.401  13.560  1.00 47.97    -0.227 N 
ATOM   3062  CZ  ARG A 336       6.915  -8.452  12.232  1.00 59.00     0.665 C 
ATOM   3063  NH1 ARG A 336       6.704  -9.635  11.655  1.00 50.71    -0.235 N 
ATOM   3064  NH2 ARG A 336       6.957  -7.334  11.492  1.00 64.85    -0.235 N 
ATOM   3065  H   ARG A 336      12.067  -9.177  14.023  1.00 49.37     0.163 HD
ATOM   3066  HE  ARG A 336       7.243  -7.627  13.919  1.00 51.86     0.177 HD
ATOM   3067 1HH1 ARG A 336       6.355 -10.307  12.110  1.00 53.28     0.174 HD
ATOM   3068 2HH1 ARG A 336       6.914  -9.742  10.803  1.00 53.39     0.174 HD
ATOM   3069 1HH2 ARG A 336       7.314  -6.600  11.829  1.00 62.75     0.174 HD
ATOM   3070 2HH2 ARG A 336       6.630  -7.338  10.669  1.00 62.84     0.174 HD
ATOM   3071  N   THR A 337      10.981 -11.567  12.326  1.00 59.41    -0.344 N 
ATOM   3072  CA  THR A 337      11.050 -12.640  11.315  1.00 43.39     0.205 C 
ATOM   3073  C   THR A 337      12.483 -13.035  11.003  1.00 43.10     0.243 C 
ATOM   3074  O   THR A 337      12.930 -12.626   9.926  1.00 52.48    -0.271 OA
ATOM   3075  CB  THR A 337      10.392 -12.241   9.989  1.00 50.31     0.146 C 
ATOM   3076  OG1 THR A 337      11.007 -11.109   9.365  1.00 56.05    -0.393 OA
ATOM   3077  CG2 THR A 337       8.898 -11.998  10.129  1.00 58.87     0.042 C 
ATOM   3078  H   THR A 337      11.120 -10.707  12.050  1.00 55.18     0.163 HD
ATOM   3079  HG1 THR A 337      10.922 -10.416   9.926  0.00 57.06     0.210 HD
ATOM   3080  N   ALA A 338      13.171 -13.756  11.928  1.00 39.13    -0.346 N 
ATOM   3081  CA  ALA A 338      14.598 -14.067  11.788  1.00 38.01     0.172 C 
ATOM   3082  C   ALA A 338      14.886 -15.061  10.658  1.00 48.07     0.240 C 
ATOM   3083  O   ALA A 338      14.058 -15.906  10.307  1.00 53.17    -0.271 OA
ATOM   3084  CB  ALA A 338      15.224 -14.582  13.064  1.00 33.30     0.042 C 
ATOM   3085  H   ALA A 338      12.729 -14.060  12.668  1.00 39.76     0.163 HD
ATOM   3086  N   SER A 339      16.078 -14.897  10.038  1.00 56.72    -0.344 N 
ATOM   3087  CA  SER A 339      16.562 -15.843   9.045  1.00 45.06     0.200 C 
ATOM   3088  C   SER A 339      16.907 -17.115   9.802  1.00 44.58     0.243 C 
ATOM   3089  O   SER A 339      17.214 -16.962  10.981  1.00 39.33    -0.271 OA
ATOM   3090  CB  SER A 339      17.735 -15.294   8.271  1.00 47.01     0.199 C 
ATOM   3091  OG  SER A 339      17.391 -14.455   7.165  1.00 54.56    -0.398 OA
ATOM   3092  H   SER A 339      16.599 -14.176  10.250  1.00 51.47     0.163 HD
ATOM   3093  HG  SER A 339      18.111 -14.196   6.816  0.00 53.96     0.209 HD
ATOM   3094  N   SER A 340      16.817 -18.281   9.122  1.00 42.35    -0.344 N 
ATOM   3095  CA  SER A 340      17.316 -19.617   9.504  1.00 59.62     0.200 C 
ATOM   3096  C   SER A 340      18.774 -19.858   9.055  1.00 49.66     0.243 C 
ATOM   3097  O   SER A 340      19.228 -19.184   8.144  1.00 44.67    -0.271 OA
ATOM   3098  CB  SER A 340      16.477 -20.771   8.818  1.00 53.68     0.199 C 
ATOM   3099  OG  SER A 340      15.367 -21.120   9.619  1.00 68.52    -0.398 OA
ATOM   3100  H   SER A 340      16.393 -18.229   8.314  1.00 46.46     0.163 HD
ATOM   3101  HG  SER A 340      14.937 -21.727   9.339  0.00 67.13     0.209 HD
ATOM   3102  N   GLN A 341      19.423 -20.925   9.566  1.00 38.98    -0.346 N 
ATOM   3103  CA  GLN A 341      20.651 -21.434   8.999  1.00 41.82     0.177 C 
ATOM   3104  C   GLN A 341      20.470 -21.821   7.517  1.00 47.71     0.243 C 
ATOM   3105  O   GLN A 341      19.462 -22.383   7.132  1.00 59.40    -0.271 OA
ATOM   3106  CB  GLN A 341      21.204 -22.590   9.810  1.00 44.66     0.044 C 
ATOM   3107  CG  GLN A 341      22.377 -23.263   9.108  1.00 45.98     0.105 C 
ATOM   3108  CD  GLN A 341      23.138 -24.167  10.053  1.00 50.61     0.215 C 
ATOM   3109  OE1 GLN A 341      23.518 -23.849  11.199  1.00 49.47    -0.274 OA
ATOM   3110  NE2 GLN A 341      23.362 -25.342   9.521  1.00 47.60    -0.370 N 
ATOM   3111  H   GLN A 341      19.075 -21.343  10.301  1.00 42.07     0.163 HD
ATOM   3112 1HE2 GLN A 341      23.740 -25.978  10.011  1.00 48.51     0.159 HD
ATOM   3113 2HE2 GLN A 341      23.145 -25.511   8.677  1.00 48.47     0.159 HD
ATOM   3114  N   PRO A 342      21.316 -21.325   6.592  1.00 49.76    -0.337 N 
ATOM   3115  CA  PRO A 342      21.046 -21.508   5.171  1.00 45.87     0.179 C 
ATOM   3116  C   PRO A 342      21.001 -22.983   4.802  1.00 46.16     0.241 C 
ATOM   3117  O   PRO A 342      21.757 -23.810   5.281  1.00 37.35    -0.271 OA
ATOM   3118  CB  PRO A 342      22.237 -20.790   4.468  1.00 48.02     0.037 C 
ATOM   3119  CG  PRO A 342      22.693 -19.765   5.482  1.00 49.54     0.022 C 
ATOM   3120  CD  PRO A 342      22.435 -20.379   6.852  1.00 44.38     0.127 C 
ATOM   3121  N   ARG A 343      20.138 -23.269   3.855  1.00 51.47    -0.346 N 
ATOM   3122  CA  ARG A 343      20.032 -24.574   3.239  1.00 63.20     0.176 C 
ATOM   3123  C   ARG A 343      21.160 -24.715   2.223  1.00 63.85     0.243 C 
ATOM   3124  O   ARG A 343      21.412 -23.783   1.475  1.00 47.13    -0.271 OA
ATOM   3125  CB  ARG A 343      18.684 -24.730   2.517  1.00 63.06     0.036 C 
ATOM   3126  CG  ARG A 343      17.388 -24.490   3.320  1.00 53.58     0.023 C 
ATOM   3127  CD  ARG A 343      16.196 -24.522   2.334  1.00 46.93     0.138 C 
ATOM   3128  NE  ARG A 343      16.198 -23.528   1.237  1.00 54.64    -0.227 N 
ATOM   3129  CZ  ARG A 343      15.845 -22.216   1.409  1.00 49.68     0.665 C 
ATOM   3130  NH1 ARG A 343      15.517 -21.757   2.602  1.00 41.05    -0.235 N 
ATOM   3131  NH2 ARG A 343      15.826 -21.352   0.401  1.00 55.78    -0.235 N 
ATOM   3132  H   ARG A 343      19.575 -22.610   3.565  1.00 52.54     0.163 HD
ATOM   3133  HE  ARG A 343      16.435 -23.789   0.441  1.00 51.61     0.177 HD
ATOM   3134 1HH1 ARG A 343      15.614 -22.258   3.322  1.00 43.79     0.174 HD
ATOM   3135 2HH1 ARG A 343      15.199 -20.935   2.684  1.00 43.80     0.174 HD
ATOM   3136 1HH2 ARG A 343      16.050 -21.623  -0.410  1.00 53.76     0.174 HD
ATOM   3137 2HH2 ARG A 343      15.591 -20.511   0.538  1.00 53.61     0.174 HD
ATOM   3138  N   PRO A 344      21.868 -25.872   2.195  1.00 61.70    -0.337 N 
ATOM   3139  CA  PRO A 344      22.934 -26.119   1.238  1.00 59.20     0.179 C 
ATOM   3140  C   PRO A 344      22.413 -26.265  -0.182  1.00 55.92     0.243 C 
ATOM   3141  O   PRO A 344      21.235 -26.303  -0.418  1.00 48.38    -0.271 OA
ATOM   3142  CB  PRO A 344      23.603 -27.387   1.811  1.00 59.66     0.037 C 
ATOM   3143  CG  PRO A 344      22.538 -28.096   2.544  1.00 67.05     0.022 C 
ATOM   3144  CD  PRO A 344      21.735 -26.972   3.167  1.00 72.41     0.127 C 
ATOM   3145  N   PRO A 345      23.281 -26.267  -1.202  1.00 83.31    -0.337 N 
ATOM   3146  CA  PRO A 345      22.860 -25.984  -2.582  1.00 99.38     0.179 C 
ATOM   3147  C   PRO A 345      21.649 -26.683  -3.220  1.00119.70     0.241 C 
ATOM   3148  O   PRO A 345      20.924 -26.035  -4.012  1.00 75.03    -0.271 OA
ATOM   3149  CB  PRO A 345      24.192 -26.338  -3.287  1.00 93.81     0.037 C 
ATOM   3150  CG  PRO A 345      24.854 -27.337  -2.363  1.00 97.22     0.022 C 
ATOM   3151  CD  PRO A 345      24.722 -26.520  -1.099  1.00101.22     0.127 C 
ATOM   3152  N   ALA A 346      21.496 -28.001  -2.905  1.00125.26    -0.346 N 
ATOM   3153  CA  ALA A 346      20.439 -28.892  -3.397  1.00115.31     0.172 C 
ATOM   3154  C   ALA A 346      20.741 -29.379  -4.818  1.00117.67     0.240 C 
ATOM   3155  O   ALA A 346      20.847 -28.534  -5.698  1.00143.06    -0.271 OA
ATOM   3156  CB  ALA A 346      19.071 -28.189  -3.383  1.00100.07     0.042 C 
ATOM   3157  H   ALA A 346      22.110 -28.363  -2.333  1.00120.84     0.163 HD
ATOM   3158  N   ALA A 347      20.754 -30.701  -5.092  1.00 98.39    -0.346 N 
ATOM   3159  CA  ALA A 347      20.804 -31.176  -6.482  1.00 90.50     0.172 C 
ATOM   3160  C   ALA A 347      19.689 -30.574  -7.365  1.00 83.91     0.240 C 
ATOM   3161  O   ALA A 347      18.739 -29.945  -6.867  1.00 95.37    -0.271 OA
ATOM   3162  CB  ALA A 347      20.802 -32.687  -6.544  1.00 74.67     0.042 C 
ATOM   3163  H   ALA A 347      20.726 -31.313  -4.412  1.00100.71     0.163 HD
ATOM   3164  N   THR A 348      19.858 -30.744  -8.699  1.00 74.30    -0.344 N 
ATOM   3165  CA  THR A 348      19.022 -30.101  -9.722  1.00 93.90     0.205 C 
ATOM   3166  C   THR A 348      17.556 -30.486  -9.467  1.00 86.11     0.243 C 
ATOM   3167  O   THR A 348      17.272 -31.170  -8.496  1.00 89.49    -0.271 OA
ATOM   3168  CB  THR A 348      19.515 -30.340 -11.166  1.00 86.54     0.146 C 
ATOM   3169  OG1 THR A 348      19.749 -31.714 -11.453  1.00 89.89    -0.393 OA
ATOM   3170  CG2 THR A 348      20.888 -29.739 -11.462  1.00 76.24     0.042 C 
ATOM   3171  H   THR A 348      20.535 -31.289  -8.982  1.00 80.66     0.163 HD
ATOM   3172  HG1 THR A 348      20.222 -32.135 -10.912  0.00 92.83     0.210 HD
ATOM   3173  N   ILE A 349      16.622 -29.888 -10.208  1.00 71.99    -0.346 N 
ATOM   3174  CA  ILE A 349      15.212 -30.169 -10.057  1.00 73.63     0.180 C 
ATOM   3175  C   ILE A 349      14.650 -29.963 -11.458  1.00 83.40     0.241 C 
ATOM   3176  O   ILE A 349      15.228 -29.201 -12.243  1.00 59.64    -0.271 OA
ATOM   3177  CB  ILE A 349      14.528 -29.321  -8.953  1.00 94.50     0.013 C 
ATOM   3178  CG1 ILE A 349      15.135 -29.572  -7.524  1.00103.21     0.002 C 
ATOM   3179  CG2 ILE A 349      13.010 -29.546  -8.953  1.00 94.00     0.012 C 
ATOM   3180  CD1 ILE A 349      14.487 -28.805  -6.371  1.00 95.78     0.005 C 
ATOM   3181  H   ILE A 349      16.880 -29.261 -10.821  1.00 75.80     0.163 HD
ATOM   3182  N   ASP A 350      13.606 -30.747 -11.785  1.00102.35    -0.345 N 
ATOM   3183  CA  ASP A 350      12.842 -30.606 -13.014  1.00 97.77     0.186 C 
ATOM   3184  C   ASP A 350      12.093 -29.274 -12.893  1.00102.00     0.241 C 
ATOM   3185  O   ASP A 350      11.447 -28.991 -11.876  1.00 89.15    -0.271 OA
ATOM   3186  CB  ASP A 350      11.987 -31.848 -13.267  1.00107.57     0.147 C 
ATOM   3187  CG  ASP A 350      10.772 -31.669 -14.181  1.00131.41     0.175 C 
ATOM   3188  OD1 ASP A 350      10.924 -31.091 -15.299  1.00144.09    -0.648 OA
ATOM   3189  OD2 ASP A 350       9.665 -32.120 -13.781  1.00103.76    -0.648 OA
ATOM   3190  H   ASP A 350      13.361 -31.405 -11.200  1.00 96.30     0.163 HD
ATOM   3191  N   ILE A 351      12.233 -28.434 -13.924  1.00 85.87    -0.346 N 
ATOM   3192  CA  ILE A 351      11.713 -27.071 -13.935  1.00 72.27     0.180 C 
ATOM   3193  C   ILE A 351      10.176 -27.003 -13.923  1.00 91.66     0.241 C 
ATOM   3194  O   ILE A 351       9.624 -26.039 -13.379  1.00 84.08    -0.271 OA
ATOM   3195  CB  ILE A 351      12.289 -26.341 -15.155  1.00 75.17     0.013 C 
ATOM   3196  CG1 ILE A 351      11.684 -24.940 -15.275  1.00 61.72     0.002 C 
ATOM   3197  CG2 ILE A 351      12.123 -27.178 -16.437  1.00 87.89     0.012 C 
ATOM   3198  CD1 ILE A 351      12.405 -24.042 -16.265  1.00 60.18     0.005 C 
ATOM   3199  H   ILE A 351      12.692 -28.729 -14.655  1.00 86.16     0.163 HD
ATOM   3200  N   GLU A 352       9.508 -27.984 -14.573  1.00 96.96    -0.346 N 
ATOM   3201  CA  GLU A 352       8.057 -28.164 -14.561  1.00 81.18     0.177 C 
ATOM   3202  C   GLU A 352       7.525 -28.291 -13.120  1.00 67.43     0.241 C 
ATOM   3203  O   GLU A 352       6.429 -27.830 -12.805  1.00 67.79    -0.271 OA
ATOM   3204  CB  GLU A 352       7.689 -29.369 -15.441  1.00 92.98     0.045 C 
ATOM   3205  CG  GLU A 352       7.400 -29.028 -16.906  1.00108.93     0.116 C 
ATOM   3206  CD  GLU A 352       6.146 -28.181 -17.233  1.00110.35     0.172 C 
ATOM   3207  OE1 GLU A 352       5.329 -27.727 -16.359  1.00 71.83    -0.648 OA
ATOM   3208  OE2 GLU A 352       6.006 -27.937 -18.469  1.00 92.09    -0.648 OA
ATOM   3209  H   GLU A 352      10.003 -28.581 -15.056  1.00 91.64     0.163 HD
ATOM   3210  N   ALA A 353       8.272 -28.943 -12.226  1.00 52.42    -0.346 N 
ATOM   3211  CA  ALA A 353       7.804 -29.184 -10.855  1.00 71.18     0.172 C 
ATOM   3212  C   ALA A 353       7.766 -27.883 -10.052  1.00 76.61     0.240 C 
ATOM   3213  O   ALA A 353       7.142 -27.812  -8.995  1.00 82.23    -0.271 OA
ATOM   3214  CB  ALA A 353       8.686 -30.209 -10.109  1.00 76.52     0.042 C 
ATOM   3215  H   ALA A 353       9.095 -29.257 -12.470  1.00 60.16     0.163 HD
ATOM   3216  N   VAL A 354       8.526 -26.893 -10.519  1.00 82.67    -0.346 N 
ATOM   3217  CA  VAL A 354       8.613 -25.629  -9.825  1.00 75.94     0.180 C 
ATOM   3218  C   VAL A 354       7.435 -24.768 -10.297  1.00 70.34     0.241 C 
ATOM   3219  O   VAL A 354       6.725 -24.180  -9.451  1.00 63.46    -0.271 OA
ATOM   3220  CB  VAL A 354       9.996 -24.970 -10.024  1.00 65.39     0.009 C 
ATOM   3221  CG1 VAL A 354      10.130 -23.730  -9.163  1.00 65.01     0.012 C 
ATOM   3222  CG2 VAL A 354      11.157 -25.907  -9.721  1.00 61.52     0.012 C 
ATOM   3223  H   VAL A 354       9.016 -27.011 -11.281  1.00 78.94     0.163 HD
ATOM   3224  N   LEU A 355       7.222 -24.727 -11.636  1.00 56.93    -0.346 N 
ATOM   3225  CA  LEU A 355       6.046 -24.083 -12.209  1.00 55.19     0.177 C 
ATOM   3226  C   LEU A 355       4.806 -24.516 -11.457  1.00 55.13     0.241 C 
ATOM   3227  O   LEU A 355       3.985 -23.676 -11.090  1.00 55.92    -0.271 OA
ATOM   3228  CB  LEU A 355       5.886 -24.490 -13.655  1.00 53.32     0.038 C 
ATOM   3229  CG  LEU A 355       6.812 -23.773 -14.624  1.00 70.02    -0.020 C 
ATOM   3230  CD1 LEU A 355       6.614 -24.443 -15.963  1.00 79.59     0.009 C 
ATOM   3231  CD2 LEU A 355       6.489 -22.284 -14.684  1.00 68.41     0.009 C 
ATOM   3232  H   LEU A 355       7.835 -25.105 -12.199  1.00 59.64     0.163 HD
ATOM   3233  N   THR A 356       4.748 -25.840 -11.206  1.00 63.04    -0.344 N 
ATOM   3234  CA  THR A 356       3.633 -26.487 -10.530  1.00 72.08     0.205 C 
ATOM   3235  C   THR A 356       3.541 -25.984  -9.088  1.00 74.03     0.243 C 
ATOM   3236  O   THR A 356       2.482 -25.476  -8.717  1.00 52.96    -0.271 OA
ATOM   3237  CB  THR A 356       3.786 -28.009 -10.643  1.00 69.46     0.146 C 
ATOM   3238  OG1 THR A 356       3.264 -28.166 -11.961  1.00 57.29    -0.393 OA
ATOM   3239  CG2 THR A 356       3.106 -28.801  -9.525  1.00 59.75     0.042 C 
ATOM   3240  H   THR A 356       5.440 -26.365 -11.491  1.00 62.89     0.163 HD
ATOM   3241  HG1 THR A 356       2.463 -27.897 -11.977  0.00 57.69     0.210 HD
ATOM   3242  N   ASP A 357       4.659 -26.098  -8.333  1.00 86.25    -0.345 N 
ATOM   3243  CA  ASP A 357       4.724 -25.584  -6.970  1.00 88.12     0.186 C 
ATOM   3244  C   ASP A 357       4.300 -24.114  -6.980  1.00 92.96     0.241 C 
ATOM   3245  O   ASP A 357       3.538 -23.708  -6.111  1.00 77.29    -0.271 OA
ATOM   3246  CB  ASP A 357       6.036 -25.911  -6.257  1.00 81.87     0.147 C 
ATOM   3247  CG  ASP A 357       6.440 -25.043  -5.058  1.00 86.69     0.175 C 
ATOM   3248  OD1 ASP A 357       5.564 -24.761  -4.167  1.00 66.83    -0.648 OA
ATOM   3249  OD2 ASP A 357       7.632 -24.617  -5.035  1.00 71.68    -0.648 OA
ATOM   3250  H   ASP A 357       5.395 -26.510  -8.685  1.00 83.33     0.163 HD
ATOM   3251  N   TRP A 358       4.703 -23.333  -7.989  1.00 88.54    -0.346 N 
ATOM   3252  CA  TRP A 358       4.263 -21.946  -8.057  1.00 93.73     0.181 C 
ATOM   3253  C   TRP A 358       2.819 -21.912  -8.590  1.00 95.77     0.241 C 
ATOM   3254  O   TRP A 358       2.579 -21.570  -9.747  1.00 99.92    -0.271 OA
ATOM   3255  CB  TRP A 358       5.317 -21.123  -8.834  1.00 95.85     0.075 C 
ATOM   3256  CG  TRP A 358       6.602 -20.781  -8.067  1.00 84.46    -0.028 A 
ATOM   3257  CD1 TRP A 358       6.852 -20.943  -6.724  1.00 67.13     0.096 A 
ATOM   3258  CD2 TRP A 358       7.757 -20.046  -8.561  1.00 58.63    -0.002 A 
ATOM   3259  NE1 TRP A 358       8.100 -20.481  -6.386  1.00 50.71    -0.365 N 
ATOM   3260  CE2 TRP A 358       8.654 -19.886  -7.479  1.00 55.99     0.042 A 
ATOM   3261  CE3 TRP A 358       8.083 -19.461  -9.795  1.00 60.54     0.014 A 
ATOM   3262  CZ2 TRP A 358       9.838 -19.168  -7.603  1.00 56.31     0.030 A 
ATOM   3263  CZ3 TRP A 358       9.236 -18.726  -9.917  1.00 51.85     0.001 A 
ATOM   3264  CH2 TRP A 358      10.093 -18.582  -8.830  1.00 58.12     0.002 A 
ATOM   3265  H   TRP A 358       5.266 -23.659  -8.631  1.00 90.65     0.163 HD
ATOM   3266  HE1 TRP A 358       8.450 -20.509  -5.588  1.00 55.73     0.165 HD
ATOM   3267  N   ASP A 359       1.895 -22.407  -7.726  1.00102.19    -0.347 N 
ATOM   3268  CA  ASP A 359       0.441 -22.523  -7.907  1.00 95.21     0.172 C 
ATOM   3269  C   ASP A 359       0.048 -23.342  -9.153  1.00 82.80     0.220 C 
ATOM   3270  O   ASP A 359       0.314 -22.890 -10.304  1.00 65.23    -0.287 OA
ATOM   3271  CB  ASP A 359      -0.226 -21.156  -7.802  1.00101.29     0.146 C 
ATOM   3272  CG  ASP A 359       0.269 -20.264  -6.659  1.00103.93     0.174 C 
ATOM   3273  OD1 ASP A 359       0.477 -20.791  -5.536  1.00 89.27    -0.648 OA
ATOM   3274  OD2 ASP A 359       0.397 -19.030  -6.873  1.00 81.59    -0.648 OA
ATOM   3275  H   ASP A 359       2.220 -22.689  -6.920  1.00 98.88     0.163 HD
TER    3276      ASP A 359 
ATOM   3288  N   MET B   1      10.001  14.670  -4.687  1.00 51.46     0.312 N 
ATOM   3289  CA  MET B   1      11.338  14.018  -4.771  1.00 59.12     0.350 C 
ATOM   3290  C   MET B   1      11.152  12.778  -5.634  1.00 59.46     0.254 C 
ATOM   3291  O   MET B   1      10.231  11.998  -5.393  1.00 54.13    -0.271 OA
ATOM   3292  CB  MET B   1      11.854  13.504  -3.417  1.00 57.51     0.058 C 
ATOM   3293  CG  MET B   1      12.233  14.541  -2.384  1.00 49.23     0.076 C 
ATOM   3294  SD  MET B   1      12.116  13.833  -0.720  1.00 55.50    -0.173 SA
ATOM   3295  CE  MET B   1      12.611  15.297   0.220  1.00 40.04     0.089 C 
ATOM   3296  H   MET B   1      10.054  15.416  -4.183  1.00 53.71     0.359 HD
ATOM   3297  N   ALA B   2      12.074  12.602  -6.581  1.00 56.90    -0.346 N 
ATOM   3298  CA  ALA B   2      12.063  11.519  -7.557  1.00 61.47     0.172 C 
ATOM   3299  C   ALA B   2      12.800  10.267  -7.066  1.00 68.32     0.240 C 
ATOM   3300  O   ALA B   2      13.597  10.287  -6.118  1.00 53.86    -0.271 OA
ATOM   3301  CB  ALA B   2      12.712  11.991  -8.848  1.00 55.41     0.042 C 
ATOM   3302  H   ALA B   2      12.765  13.199  -6.620  1.00 58.49     0.163 HD
ATOM   3303  N   GLY B   3      12.561   9.173  -7.802  1.00 68.37    -0.351 N 
ATOM   3304  CA  GLY B   3      13.147   7.892  -7.461  1.00 64.80     0.225 C 
ATOM   3305  C   GLY B   3      12.172   6.997  -6.710  1.00 50.47     0.238 C 
ATOM   3306  O   GLY B   3      11.155   7.496  -6.234  1.00 66.05    -0.272 OA
ATOM   3307  H   GLY B   3      12.016   9.229  -8.534  1.00 67.28     0.163 HD
ATOM   3308  N   PRO B   4      12.500   5.692  -6.558  1.00 43.79    -0.337 N 
ATOM   3309  CA  PRO B   4      11.555   4.659  -6.092  1.00 48.40     0.179 C 
ATOM   3310  C   PRO B   4      11.107   4.666  -4.612  1.00 55.54     0.241 C 
ATOM   3311  O   PRO B   4      10.034   4.138  -4.221  1.00 42.94    -0.271 OA
ATOM   3312  CB  PRO B   4      12.373   3.391  -6.424  1.00 49.14     0.037 C 
ATOM   3313  CG  PRO B   4      13.817   3.806  -6.122  1.00 49.88     0.022 C 
ATOM   3314  CD  PRO B   4      13.841   5.150  -6.813  1.00 49.16     0.127 C 
ATOM   3315  N   LEU B   5      11.939   5.283  -3.760  1.00 43.58    -0.346 N 
ATOM   3316  CA  LEU B   5      11.581   5.371  -2.365  1.00 49.80     0.177 C 
ATOM   3317  C   LEU B   5      10.826   6.669  -2.073  1.00 59.90     0.241 C 
ATOM   3318  O   LEU B   5      10.664   7.032  -0.888  1.00 57.64    -0.271 OA
ATOM   3319  CB  LEU B   5      12.872   5.312  -1.567  1.00 60.76     0.038 C 
ATOM   3320  CG  LEU B   5      13.697   4.040  -1.720  1.00 54.81    -0.020 C 
ATOM   3321  CD1 LEU B   5      14.817   4.138  -0.731  1.00 52.45     0.009 C 
ATOM   3322  CD2 LEU B   5      12.832   2.858  -1.445  1.00 53.26     0.009 C 
ATOM   3323  H   LEU B   5      12.726   5.645  -4.050  1.00 47.70     0.163 HD
ATOM   3324  N   SER B   6      10.446   7.402  -3.138  1.00 53.84    -0.344 N 
ATOM   3325  CA  SER B   6       9.609   8.572  -2.983  1.00 48.14     0.200 C 
ATOM   3326  C   SER B   6       8.440   8.180  -2.099  1.00 47.56     0.242 C 
ATOM   3327  O   SER B   6       7.826   7.167  -2.393  1.00 63.28    -0.271 OA
ATOM   3328  CB  SER B   6       9.117   9.049  -4.273  1.00 48.27     0.199 C 
ATOM   3329  OG  SER B   6       8.501  10.279  -3.963  1.00 52.65    -0.398 OA
ATOM   3330  H   SER B   6      10.727   7.171  -3.976  1.00 53.65     0.163 HD
ATOM   3331  HG  SER B   6       8.208  10.638  -4.676  0.00 53.87     0.209 HD
ATOM   3332  N   GLY B   7       8.200   8.897  -0.994  1.00 49.98    -0.350 N 
ATOM   3333  CA  GLY B   7       7.109   8.532  -0.110  1.00 47.09     0.225 C 
ATOM   3334  C   GLY B   7       7.604   7.992   1.218  1.00 45.61     0.236 C 
ATOM   3335  O   GLY B   7       6.980   8.165   2.241  1.00 48.62    -0.272 OA
ATOM   3336  H   GLY B   7       8.718   9.622  -0.792  1.00 48.73     0.163 HD
ATOM   3337  N   LEU B   8       8.767   7.371   1.240  1.00 60.18    -0.346 N 
ATOM   3338  CA  LEU B   8       9.269   6.781   2.481  1.00 53.48     0.177 C 
ATOM   3339  C   LEU B   8       9.789   7.859   3.422  1.00 52.86     0.241 C 
ATOM   3340  O   LEU B   8      10.323   8.905   3.014  1.00 70.25    -0.271 OA
ATOM   3341  CB  LEU B   8      10.369   5.810   2.092  1.00 49.47     0.038 C 
ATOM   3342  CG  LEU B   8      10.984   5.037   3.239  1.00 52.36    -0.020 C 
ATOM   3343  CD1 LEU B   8      10.020   3.945   3.691  1.00 62.96     0.009 C 
ATOM   3344  CD2 LEU B   8      12.321   4.539   2.735  1.00 52.96     0.009 C 
ATOM   3345  H   LEU B   8       9.266   7.298   0.478  1.00 54.64     0.163 HD
ATOM   3346  N   ARG B   9       9.593   7.619   4.705  1.00 46.93    -0.346 N 
ATOM   3347  CA  ARG B   9       9.912   8.671   5.646  1.00 48.43     0.176 C 
ATOM   3348  C   ARG B   9      10.858   8.136   6.685  1.00 40.48     0.241 C 
ATOM   3349  O   ARG B   9      10.476   7.182   7.363  1.00 40.92    -0.271 OA
ATOM   3350  CB  ARG B   9       8.662   9.161   6.370  1.00 62.34     0.036 C 
ATOM   3351  CG  ARG B   9       7.797   9.989   5.428  1.00 61.10     0.023 C 
ATOM   3352  CD  ARG B   9       6.690  10.702   6.151  1.00 54.99     0.138 C 
ATOM   3353  NE  ARG B   9       6.033  11.639   5.226  1.00 56.79    -0.227 N 
ATOM   3354  CZ  ARG B   9       4.881  12.177   5.586  1.00 60.11     0.665 C 
ATOM   3355  NH1 ARG B   9       4.348  11.798   6.746  1.00 54.88    -0.235 N 
ATOM   3356  NH2 ARG B   9       4.320  13.103   4.835  1.00 52.78    -0.235 N 
ATOM   3357  H   ARG B   9       9.271   6.817   5.002  1.00 48.70     0.163 HD
ATOM   3358  HE  ARG B   9       6.399  11.833   4.459  1.00 57.15     0.177 HD
ATOM   3359 1HH1 ARG B   9       4.842  11.453   7.393  1.00 56.43     0.174 HD
ATOM   3360 2HH1 ARG B   9       3.477  11.904   6.869  1.00 56.40     0.174 HD
ATOM   3361 1HH2 ARG B   9       4.720  13.375   4.095  1.00 54.97     0.174 HD
ATOM   3362 2HH2 ARG B   9       3.542  13.449   5.074  1.00 54.95     0.174 HD
ATOM   3363  N   VAL B  10      12.057   8.756   6.747  1.00 37.65    -0.346 N 
ATOM   3364  CA  VAL B  10      13.209   8.246   7.490  1.00 34.80     0.180 C 
ATOM   3365  C   VAL B  10      13.689   9.245   8.531  1.00 31.49     0.241 C 
ATOM   3366  O   VAL B  10      13.975  10.392   8.230  1.00 30.98    -0.271 OA
ATOM   3367  CB  VAL B  10      14.403   7.975   6.572  1.00 36.38     0.009 C 
ATOM   3368  CG1 VAL B  10      15.528   7.372   7.383  1.00 41.09     0.012 C 
ATOM   3369  CG2 VAL B  10      14.037   7.121   5.366  1.00 35.82     0.012 C 
ATOM   3370  H   VAL B  10      12.155   9.547   6.301  1.00 37.79     0.163 HD
ATOM   3371  N   VAL B  11      13.875   8.778   9.736  1.00 32.23    -0.346 N 
ATOM   3372  CA  VAL B  11      14.527   9.594  10.732  1.00 45.85     0.180 C 
ATOM   3373  C   VAL B  11      15.919   9.053  11.022  1.00 49.43     0.241 C 
ATOM   3374  O   VAL B  11      16.045   7.908  11.428  1.00 55.48    -0.271 OA
ATOM   3375  CB  VAL B  11      13.663   9.569  12.000  1.00 44.71     0.009 C 
ATOM   3376  CG1 VAL B  11      14.388  10.201  13.185  1.00 47.04     0.012 C 
ATOM   3377  CG2 VAL B  11      12.353  10.244  11.678  1.00 46.28     0.012 C 
ATOM   3378  H   VAL B  11      13.594   7.936   9.958  1.00 34.80     0.163 HD
ATOM   3379  N   GLU B  12      16.918   9.929  10.967  1.00 44.70    -0.346 N 
ATOM   3380  CA  GLU B  12      18.290   9.538  11.190  1.00 40.83     0.177 C 
ATOM   3381  C   GLU B  12      18.802  10.157  12.473  1.00 39.74     0.241 C 
ATOM   3382  O   GLU B  12      18.735  11.372  12.627  1.00 52.00    -0.271 OA
ATOM   3383  CB  GLU B  12      19.074  10.109   9.991  1.00 45.53     0.045 C 
ATOM   3384  CG  GLU B  12      20.555   9.815  10.208  1.00 49.92     0.116 C 
ATOM   3385  CD  GLU B  12      21.581  10.399   9.277  1.00 52.99     0.172 C 
ATOM   3386  OE1 GLU B  12      21.099  10.995   8.228  1.00 36.20    -0.648 OA
ATOM   3387  OE2 GLU B  12      22.814  10.208   9.737  1.00 45.77    -0.648 OA
ATOM   3388  H   GLU B  12      16.736  10.806  10.788  1.00 44.85     0.163 HD
ATOM   3389  N   LEU B  13      19.388   9.396  13.388  1.00 40.63    -0.346 N 
ATOM   3390  CA  LEU B  13      19.975  10.068  14.557  1.00 42.75     0.177 C 
ATOM   3391  C   LEU B  13      21.483  10.303  14.375  1.00 37.55     0.241 C 
ATOM   3392  O   LEU B  13      22.273   9.421  14.670  1.00 53.01    -0.271 OA
ATOM   3393  CB  LEU B  13      19.718   9.338  15.882  1.00 41.03     0.038 C 
ATOM   3394  CG  LEU B  13      18.295   8.884  16.233  1.00 45.80    -0.020 C 
ATOM   3395  CD1 LEU B  13      18.250   8.144  17.574  1.00 45.72     0.009 C 
ATOM   3396  CD2 LEU B  13      17.340  10.092  16.214  1.00 53.50     0.009 C 
ATOM   3397  H   LEU B  13      19.430   8.486  13.306  1.00 40.88     0.163 HD
ATOM   3398  N   ALA B  14      21.867  11.533  14.031  1.00 47.46    -0.346 N 
ATOM   3399  CA  ALA B  14      23.236  11.963  13.707  1.00 54.91     0.172 C 
ATOM   3400  C   ALA B  14      24.262  11.210  14.553  1.00 57.46     0.240 C 
ATOM   3401  O   ALA B  14      24.188  11.195  15.790  1.00 47.30    -0.271 OA
ATOM   3402  CB  ALA B  14      23.430  13.506  13.828  1.00 44.60     0.042 C 
ATOM   3403  H   ALA B  14      21.214  12.172  13.992  1.00 46.30     0.163 HD
ATOM   3404  N   GLY B  15      25.132  10.519  13.799  1.00 71.22    -0.351 N 
ATOM   3405  CA  GLY B  15      26.354   9.851  14.228  1.00 70.58     0.225 C 
ATOM   3406  C   GLY B  15      27.270   9.688  13.003  1.00 76.27     0.236 C 
ATOM   3407  O   GLY B  15      27.039  10.303  11.920  1.00 58.67    -0.272 OA
ATOM   3408  H   GLY B  15      24.927  10.454  12.910  1.00 67.29     0.163 HD
ATOM   3409  N   ILE B  16      28.288   8.826  13.155  1.00 77.91    -0.346 N 
ATOM   3410  CA  ILE B  16      29.385   8.852  12.197  1.00 88.01     0.180 C 
ATOM   3411  C   ILE B  16      29.403   7.637  11.229  1.00 84.48     0.241 C 
ATOM   3412  O   ILE B  16      29.070   6.490  11.617  1.00 61.11    -0.271 OA
ATOM   3413  CB  ILE B  16      30.669   9.068  13.021  1.00110.54     0.013 C 
ATOM   3414  CG1 ILE B  16      30.457  10.287  13.991  1.00 99.87     0.002 C 
ATOM   3415  CG2 ILE B  16      31.893   9.224  12.098  1.00 98.45     0.012 C 
ATOM   3416  CD1 ILE B  16      31.429  10.425  15.161  1.00 83.68     0.005 C 
ATOM   3417  H   ILE B  16      28.299   8.227  13.846  1.00 79.59     0.163 HD
ATOM   3418  N   GLY B  17      29.740   7.927   9.935  1.00 67.52    -0.351 N 
ATOM   3419  CA  GLY B  17      30.263   6.947   8.965  1.00 64.90     0.225 C 
ATOM   3420  C   GLY B  17      29.166   6.033   8.372  1.00 66.87     0.238 C 
ATOM   3421  O   GLY B  17      28.431   6.384   7.427  1.00 61.48    -0.272 OA
ATOM   3422  H   GLY B  17      29.632   8.788   9.650  1.00 70.86     0.163 HD
ATOM   3423  N   PRO B  18      28.937   4.804   8.882  1.00 59.61    -0.337 N 
ATOM   3424  CA  PRO B  18      27.939   3.947   8.244  1.00 54.94     0.179 C 
ATOM   3425  C   PRO B  18      26.547   4.585   8.304  1.00 44.42     0.241 C 
ATOM   3426  O   PRO B  18      25.900   4.742   7.260  1.00 40.78    -0.271 OA
ATOM   3427  CB  PRO B  18      28.080   2.613   8.981  1.00 49.25     0.037 C 
ATOM   3428  CG  PRO B  18      28.642   3.009  10.338  1.00 51.61     0.022 C 
ATOM   3429  CD  PRO B  18      29.563   4.176  10.057  1.00 58.26     0.127 C 
ATOM   3430  N   GLY B  19      26.108   5.041   9.492  1.00 38.62    -0.351 N 
ATOM   3431  CA  GLY B  19      24.710   5.441   9.616  1.00 36.89     0.225 C 
ATOM   3432  C   GLY B  19      24.315   6.452   8.542  1.00 36.21     0.238 C 
ATOM   3433  O   GLY B  19      23.398   6.234   7.757  1.00 40.98    -0.272 OA
ATOM   3434  H   GLY B  19      26.666   5.102  10.213  1.00 39.76     0.163 HD
ATOM   3435  N   PRO B  20      25.004   7.600   8.450  1.00 36.92    -0.337 N 
ATOM   3436  CA  PRO B  20      24.686   8.591   7.400  1.00 40.07     0.179 C 
ATOM   3437  C   PRO B  20      24.822   8.084   5.958  1.00 45.96     0.241 C 
ATOM   3438  O   PRO B  20      24.252   8.665   5.025  1.00 43.98    -0.271 OA
ATOM   3439  CB  PRO B  20      25.617   9.769   7.617  1.00 32.79     0.037 C 
ATOM   3440  CG  PRO B  20      26.609   9.330   8.716  1.00 36.99     0.022 C 
ATOM   3441  CD  PRO B  20      26.048   8.035   9.382  1.00 37.15     0.127 C 
ATOM   3442  N   HIS B  21      25.657   7.058   5.754  1.00 39.16    -0.346 N 
ATOM   3443  CA  HIS B  21      25.891   6.633   4.382  1.00 41.35     0.182 C 
ATOM   3444  C   HIS B  21      24.622   5.914   3.905  1.00 36.04     0.241 C 
ATOM   3445  O   HIS B  21      24.183   6.075   2.788  1.00 25.54    -0.271 OA
ATOM   3446  CB  HIS B  21      27.177   5.799   4.258  1.00 31.71     0.093 C 
ATOM   3447  CG  HIS B  21      27.467   5.397   2.848  1.00 33.61     0.028 A 
ATOM   3448  ND1 HIS B  21      27.329   4.123   2.341  1.00 31.22    -0.354 N 
ATOM   3449  CD2 HIS B  21      27.952   6.161   1.834  1.00 33.55     0.114 A 
ATOM   3450  CE1 HIS B  21      27.682   4.162   1.072  1.00 30.26     0.180 A 
ATOM   3451  NE2 HIS B  21      28.103   5.385   0.767  1.00 32.17    -0.360 N 
ATOM   3452  H   HIS B  21      26.086   6.640   6.444  1.00 41.06     0.163 HD
ATOM   3453  HD1 HIS B  21      27.048   3.417   2.786  0.00 31.20     0.166 HD
ATOM   3454  HE2 HIS B  21      28.433   5.629  -0.012  0.00 31.68     0.166 HD
ATOM   3455  N   ALA B  22      23.995   5.196   4.832  1.00 36.87    -0.346 N 
ATOM   3456  CA  ALA B  22      22.710   4.561   4.599  1.00 39.45     0.172 C 
ATOM   3457  C   ALA B  22      21.623   5.621   4.420  1.00 35.60     0.240 C 
ATOM   3458  O   ALA B  22      20.917   5.619   3.426  1.00 39.28    -0.271 OA
ATOM   3459  CB  ALA B  22      22.417   3.651   5.750  1.00 41.85     0.042 C 
ATOM   3460  H   ALA B  22      24.392   5.084   5.647  1.00 37.33     0.163 HD
ATOM   3461  N   ALA B  23      21.560   6.592   5.324  1.00 39.14    -0.346 N 
ATOM   3462  CA  ALA B  23      20.547   7.631   5.233  1.00 44.18     0.172 C 
ATOM   3463  C   ALA B  23      20.657   8.337   3.876  1.00 42.19     0.240 C 
ATOM   3464  O   ALA B  23      19.650   8.655   3.200  1.00 35.49    -0.271 OA
ATOM   3465  CB  ALA B  23      20.705   8.555   6.417  1.00 45.33     0.042 C 
ATOM   3466  H   ALA B  23      22.156   6.610   6.016  1.00 39.34     0.163 HD
ATOM   3467  N   MET B  24      21.911   8.501   3.446  1.00 39.29    -0.346 N 
ATOM   3468  CA  MET B  24      22.181   9.176   2.187  1.00 37.22     0.177 C 
ATOM   3469  C   MET B  24      21.570   8.413   1.031  1.00 46.54     0.241 C 
ATOM   3470  O   MET B  24      20.979   9.034   0.156  1.00 41.33    -0.271 OA
ATOM   3471  CB  MET B  24      23.670   9.283   1.855  1.00 32.98     0.045 C 
ATOM   3472  CG  MET B  24      24.005  10.107   0.594  1.00 29.29     0.076 C 
ATOM   3473  SD  MET B  24      25.789  10.101   0.255  1.00 37.19    -0.173 SA
ATOM   3474  CE  MET B  24      25.912   8.484  -0.537  1.00 40.01     0.089 C 
ATOM   3475  H   MET B  24      22.614   8.205   3.950  1.00 39.44     0.163 HD
ATOM   3476  N   ILE B  25      21.804   7.085   0.978  1.00 45.32    -0.346 N 
ATOM   3477  CA  ILE B  25      21.461   6.345  -0.239  1.00 39.01     0.180 C 
ATOM   3478  C   ILE B  25      19.945   6.314  -0.327  1.00 38.62     0.241 C 
ATOM   3479  O   ILE B  25      19.380   6.384  -1.411  1.00 38.51    -0.271 OA
ATOM   3480  CB  ILE B  25      22.091   4.935  -0.226  1.00 38.84     0.013 C 
ATOM   3481  CG1 ILE B  25      23.626   5.070  -0.457  1.00 32.47     0.002 C 
ATOM   3482  CG2 ILE B  25      21.395   3.978  -1.220  1.00 35.53     0.012 C 
ATOM   3483  CD1 ILE B  25      24.451   3.824  -0.273  1.00 34.74     0.005 C 
ATOM   3484  H   ILE B  25      22.173   6.644   1.689  1.00 43.93     0.163 HD
ATOM   3485  N   LEU B  26      19.291   6.271   0.845  1.00 33.77    -0.346 N 
ATOM   3486  CA  LEU B  26      17.836   6.316   0.887  1.00 32.89     0.177 C 
ATOM   3487  C   LEU B  26      17.399   7.619   0.224  1.00 37.63     0.240 C 
ATOM   3488  O   LEU B  26      16.642   7.591  -0.746  1.00 40.31    -0.271 OA
ATOM   3489  CB  LEU B  26      17.388   6.220   2.351  1.00 35.12     0.038 C 
ATOM   3490  CG  LEU B  26      17.601   4.895   3.086  1.00 31.63    -0.020 C 
ATOM   3491  CD1 LEU B  26      17.138   4.824   4.563  1.00 34.88     0.009 C 
ATOM   3492  CD2 LEU B  26      16.829   3.867   2.335  1.00 35.50     0.009 C 
ATOM   3493  H   LEU B  26      19.756   6.198   1.628  1.00 34.82     0.163 HD
ATOM   3494  N   GLY B  27      17.950   8.747   0.730  1.00 43.05    -0.351 N 
ATOM   3495  CA  GLY B  27      17.731  10.080   0.181  1.00 39.50     0.225 C 
ATOM   3496  C   GLY B  27      17.891  10.121  -1.345  1.00 47.88     0.236 C 
ATOM   3497  O   GLY B  27      16.964  10.618  -2.050  1.00 37.00    -0.272 OA
ATOM   3498  H   GLY B  27      18.493   8.671   1.461  1.00 40.68     0.163 HD
ATOM   3499  N   ASP B  28      19.072   9.604  -1.790  1.00 39.01    -0.346 N 
ATOM   3500  CA  ASP B  28      19.443   9.491  -3.184  1.00 45.32     0.186 C 
ATOM   3501  C   ASP B  28      18.285   8.917  -3.980  1.00 41.59     0.241 C 
ATOM   3502  O   ASP B  28      18.069   9.307  -5.108  1.00 36.95    -0.271 OA
ATOM   3503  CB  ASP B  28      20.752   8.724  -3.403  1.00 50.81     0.147 C 
ATOM   3504  CG  ASP B  28      22.050   9.370  -2.911  1.00 43.64     0.175 C 
ATOM   3505  OD1 ASP B  28      22.047  10.560  -2.641  1.00 45.98    -0.648 OA
ATOM   3506  OD2 ASP B  28      23.059   8.676  -2.722  1.00 38.53    -0.648 OA
ATOM   3507  H   ASP B  28      19.672   9.311  -1.166  1.00 42.41     0.163 HD
ATOM   3508  N   LEU B  29      17.524   8.026  -3.359  1.00 50.32    -0.346 N 
ATOM   3509  CA  LEU B  29      16.576   7.197  -4.083  1.00 50.77     0.177 C 
ATOM   3510  C   LEU B  29      15.162   7.709  -3.913  1.00 50.30     0.240 C 
ATOM   3511  O   LEU B  29      14.205   7.002  -4.311  1.00 48.78    -0.271 OA
ATOM   3512  CB  LEU B  29      16.650   5.742  -3.598  1.00 45.63     0.038 C 
ATOM   3513  CG  LEU B  29      17.911   4.979  -4.011  1.00 43.23    -0.020 C 
ATOM   3514  CD1 LEU B  29      17.636   3.550  -3.625  1.00 48.56     0.009 C 
ATOM   3515  CD2 LEU B  29      18.362   5.131  -5.483  1.00 40.26     0.009 C 
ATOM   3516  H   LEU B  29      17.616   7.899  -2.459  1.00 48.00     0.163 HD
ATOM   3517  N   GLY B  30      15.044   8.864  -3.231  1.00 50.22    -0.351 N 
ATOM   3518  CA  GLY B  30      13.790   9.600  -3.165  1.00 40.10     0.225 C 
ATOM   3519  C   GLY B  30      13.217   9.664  -1.763  1.00 37.37     0.236 C 
ATOM   3520  O   GLY B  30      12.200  10.301  -1.519  1.00 53.91    -0.272 OA
ATOM   3521  H   GLY B  30      15.768   9.203  -2.792  1.00 47.69     0.163 HD
ATOM   3522  N   ALA B  31      13.827   9.012  -0.793  1.00 41.43    -0.347 N 
ATOM   3523  CA  ALA B  31      13.171   9.035   0.506  1.00 40.13     0.172 C 
ATOM   3524  C   ALA B  31      13.282  10.438   1.064  1.00 45.03     0.240 C 
ATOM   3525  O   ALA B  31      14.170  11.190   0.658  1.00 52.58    -0.271 OA
ATOM   3526  CB  ALA B  31      13.774   8.060   1.483  1.00 42.16     0.042 C 
ATOM   3527  H   ALA B  31      14.613   8.562  -0.914  1.00 40.27     0.163 HD
ATOM   3528  N   ASP B  32      12.386  10.719   2.015  1.00 44.80    -0.346 N 
ATOM   3529  CA  ASP B  32      12.341  11.973   2.709  1.00 38.99     0.186 C 
ATOM   3530  C   ASP B  32      12.969  11.712   4.058  1.00 47.61     0.241 C 
ATOM   3531  O   ASP B  32      12.353  11.109   4.944  1.00 42.32    -0.271 OA
ATOM   3532  CB  ASP B  32      10.936  12.535   2.669  1.00 52.24     0.147 C 
ATOM   3533  CG  ASP B  32      10.645  13.667   3.625  1.00 50.96     0.175 C 
ATOM   3534  OD1 ASP B  32      11.643  14.286   4.054  1.00 57.48    -0.648 OA
ATOM   3535  OD2 ASP B  32       9.445  13.868   3.943  1.00 46.64    -0.648 OA
ATOM   3536  H   ASP B  32      11.771  10.081   2.238  1.00 43.44     0.163 HD
ATOM   3537  N   VAL B  33      14.225  12.191   4.160  1.00 51.80    -0.346 N 
ATOM   3538  CA  VAL B  33      15.102  11.800   5.244  1.00 48.10     0.180 C 
ATOM   3539  C   VAL B  33      15.248  13.011   6.162  1.00 49.98     0.241 C 
ATOM   3540  O   VAL B  33      15.527  14.124   5.700  1.00 50.01    -0.271 OA
ATOM   3541  CB  VAL B  33      16.493  11.321   4.748  1.00 45.01     0.009 C 
ATOM   3542  CG1 VAL B  33      17.371  10.824   5.894  1.00 39.45     0.012 C 
ATOM   3543  CG2 VAL B  33      16.432  10.245   3.681  1.00 51.14     0.012 C 
ATOM   3544  H   VAL B  33      14.536  12.782   3.536  1.00 49.78     0.163 HD
ATOM   3545  N   VAL B  34      15.161  12.769   7.474  1.00 39.60    -0.346 N 
ATOM   3546  CA  VAL B  34      15.210  13.858   8.425  1.00 41.79     0.180 C 
ATOM   3547  C   VAL B  34      16.164  13.475   9.537  1.00 38.59     0.241 C 
ATOM   3548  O   VAL B  34      15.893  12.563  10.307  1.00 33.74    -0.271 OA
ATOM   3549  CB  VAL B  34      13.821  14.249   8.997  1.00 48.71     0.009 C 
ATOM   3550  CG1 VAL B  34      13.893  15.268  10.140  1.00 48.02     0.012 C 
ATOM   3551  CG2 VAL B  34      12.917  14.782   7.898  1.00 45.58     0.012 C 
ATOM   3552  H   VAL B  34      15.071  11.912   7.780  1.00 42.43     0.163 HD
ATOM   3553  N   ARG B  35      17.204  14.301   9.653  1.00 42.28    -0.346 N 
ATOM   3554  CA  ARG B  35      18.326  13.998  10.512  1.00 44.49     0.176 C 
ATOM   3555  C   ARG B  35      18.316  14.945  11.696  1.00 43.82     0.241 C 
ATOM   3556  O   ARG B  35      18.281  16.173  11.514  1.00 51.27    -0.271 OA
ATOM   3557  CB  ARG B  35      19.630  14.158   9.712  1.00 49.05     0.036 C 
ATOM   3558  CG  ARG B  35      20.933  14.028  10.494  1.00 43.26     0.023 C 
ATOM   3559  CD  ARG B  35      22.085  14.128   9.519  1.00 51.80     0.138 C 
ATOM   3560  NE  ARG B  35      23.284  14.651  10.182  1.00 57.17    -0.227 N 
ATOM   3561  CZ  ARG B  35      24.377  13.962  10.412  1.00 54.06     0.665 C 
ATOM   3562  NH1 ARG B  35      24.534  12.687  10.068  1.00 42.61    -0.235 N 
ATOM   3563  NH2 ARG B  35      25.339  14.614  10.994  1.00 62.86    -0.235 N 
ATOM   3564  H   ARG B  35      17.213  15.085   9.183  1.00 41.86     0.163 HD
ATOM   3565  HE  ARG B  35      23.265  15.482  10.442  1.00 55.24     0.177 HD
ATOM   3566 1HH1 ARG B  35      23.848  12.202   9.799  1.00 46.00     0.174 HD
ATOM   3567 2HH1 ARG B  35      25.338  12.320  10.114  1.00 46.09     0.174 HD
ATOM   3568 1HH2 ARG B  35      25.232  15.461  11.226  1.00 59.86     0.174 HD
ATOM   3569 2HH2 ARG B  35      26.106  14.207  11.160  1.00 59.69     0.174 HD
ATOM   3570  N   ILE B  36      18.465  14.333  12.869  1.00 34.14    -0.346 N 
ATOM   3571  CA  ILE B  36      18.447  15.041  14.113  1.00 40.64     0.180 C 
ATOM   3572  C   ILE B  36      19.885  15.211  14.614  1.00 46.82     0.241 C 
ATOM   3573  O   ILE B  36      20.522  14.260  15.019  1.00 42.88    -0.271 OA
ATOM   3574  CB  ILE B  36      17.554  14.249  15.091  1.00 45.23     0.013 C 
ATOM   3575  CG1 ILE B  36      16.104  14.363  14.756  1.00 47.11     0.002 C 
ATOM   3576  CG2 ILE B  36      17.783  14.720  16.522  1.00 63.09     0.012 C 
ATOM   3577  CD1 ILE B  36      15.208  13.582  15.700  1.00 47.34     0.005 C 
ATOM   3578  H   ILE B  36      18.589  13.427  12.886  1.00 37.91     0.163 HD
ATOM   3579  N   ASP B  37      20.330  16.452  14.750  1.00 55.08    -0.345 N 
ATOM   3580  CA  ASP B  37      21.668  16.775  15.207  1.00 58.13     0.186 C 
ATOM   3581  C   ASP B  37      21.628  17.270  16.665  1.00 60.77     0.241 C 
ATOM   3582  O   ASP B  37      20.595  17.206  17.344  1.00 55.15    -0.271 OA
ATOM   3583  CB  ASP B  37      22.242  17.708  14.142  1.00 66.26     0.147 C 
ATOM   3584  CG  ASP B  37      23.548  17.244  13.505  1.00 67.61     0.175 C 
ATOM   3585  OD1 ASP B  37      24.467  16.965  14.357  1.00 45.88    -0.648 OA
ATOM   3586  OD2 ASP B  37      23.620  17.216  12.192  1.00 53.67    -0.648 OA
ATOM   3587  H   ASP B  37      19.763  17.142  14.555  1.00 53.57     0.163 HD
ATOM   3588  N   ARG B  38      22.782  17.737  17.170  1.00 79.70    -0.346 N 
ATOM   3589  CA  ARG B  38      22.837  18.561  18.372  1.00 93.51     0.176 C 
ATOM   3590  C   ARG B  38      22.767  20.057  18.025  1.00110.12     0.243 C 
ATOM   3591  O   ARG B  38      23.095  20.449  16.899  1.00 87.39    -0.271 OA
ATOM   3592  CB  ARG B  38      24.192  18.432  19.067  1.00 95.68     0.036 C 
ATOM   3593  CG  ARG B  38      24.592  17.108  19.684  1.00 97.61     0.023 C 
ATOM   3594  CD  ARG B  38      25.916  17.345  20.489  1.00108.02     0.138 C 
ATOM   3595  NE  ARG B  38      26.643  16.087  20.720  1.00108.52    -0.227 N 
ATOM   3596  CZ  ARG B  38      27.745  15.631  20.079  1.00126.13     0.665 C 
ATOM   3597  NH1 ARG B  38      28.512  16.429  19.343  1.00121.85    -0.235 N 
ATOM   3598  NH2 ARG B  38      28.099  14.354  20.205  1.00113.50    -0.235 N 
ATOM   3599  H   ARG B  38      23.564  17.534  16.743  1.00 77.47     0.163 HD
ATOM   3600  HE  ARG B  38      26.321  15.563  21.339  1.00112.38     0.177 HD
ATOM   3601 1HH1 ARG B  38      28.341  17.294  19.293  1.00122.81     0.174 HD
ATOM   3602 2HH1 ARG B  38      29.211  16.095  18.915  1.00122.95     0.174 HD
ATOM   3603 1HH2 ARG B  38      27.498  13.755  20.454  1.00117.15     0.174 HD
ATOM   3604 2HH2 ARG B  38      28.932  14.107  20.042  1.00117.30     0.174 HD
ATOM   3605  N   PRO B  39      22.485  20.965  19.004  1.00107.43    -0.338 N 
ATOM   3606  CA  PRO B  39      22.186  22.392  18.684  1.00102.43     0.165 C 
ATOM   3607  C   PRO B  39      23.146  23.419  17.981  1.00 67.47     0.219 C 
ATOM   3608  O   PRO B  39      24.363  23.452  18.331  1.00 57.14    -0.287 OA
ATOM   3609  CB  PRO B  39      21.791  22.895  20.095  1.00 99.23     0.035 C 
ATOM   3610  CG  PRO B  39      21.333  21.652  20.849  1.00 83.86     0.022 C 
ATOM   3611  CD  PRO B  39      22.308  20.603  20.428  1.00 72.87     0.127 C 
ATOM   3612  N   ILE B  45      24.927  25.897   7.447  1.00 86.33     0.312 N 
ATOM   3613  CA  ILE B  45      25.161  24.927   6.325  1.00 93.96     0.353 C 
ATOM   3614  C   ILE B  45      26.293  23.956   6.716  1.00 94.47     0.254 C 
ATOM   3615  O   ILE B  45      27.266  24.316   7.391  1.00 84.77    -0.271 OA
ATOM   3616  CB  ILE B  45      25.385  25.664   4.981  1.00 81.64     0.026 C 
ATOM   3617  CG1 ILE B  45      24.118  26.437   4.476  1.00 82.62     0.002 C 
ATOM   3618  CG2 ILE B  45      25.883  24.713   3.899  1.00 73.47     0.012 C 
ATOM   3619  CD1 ILE B  45      24.181  27.954   4.631  1.00 95.49     0.005 C 
ATOM   3620  H   ILE B  45      24.258  26.464   7.237  1.00 88.61     0.359 HD
ATOM   3621  N   SER B  46      26.098  22.672   6.387  1.00 89.81    -0.344 N 
ATOM   3622  CA  SER B  46      27.193  21.714   6.321  1.00 78.90     0.200 C 
ATOM   3623  C   SER B  46      27.803  21.750   4.913  1.00 95.21     0.243 C 
ATOM   3624  O   SER B  46      27.097  21.823   3.891  1.00 87.62    -0.271 OA
ATOM   3625  CB  SER B  46      26.740  20.326   6.709  1.00 75.54     0.199 C 
ATOM   3626  OG  SER B  46      27.648  19.365   6.202  1.00 62.55    -0.398 OA
ATOM   3627  H   SER B  46      25.252  22.384   6.198  1.00 88.11     0.163 HD
ATOM   3628  HG  SER B  46      27.388  18.602   6.463  0.00 63.24     0.209 HD
ATOM   3629  N   ARG B  47      29.142  21.772   4.862  1.00110.63    -0.346 N 
ATOM   3630  CA  ARG B  47      29.873  21.630   3.606  1.00114.01     0.176 C 
ATOM   3631  C   ARG B  47      30.447  20.204   3.548  1.00 95.75     0.241 C 
ATOM   3632  O   ARG B  47      31.434  19.962   2.850  1.00 76.57    -0.271 OA
ATOM   3633  CB  ARG B  47      30.936  22.725   3.383  1.00110.15     0.036 C 
ATOM   3634  CG  ARG B  47      30.534  24.108   2.867  1.00 98.49     0.023 C 
ATOM   3635  CD  ARG B  47      31.751  24.910   2.249  1.00105.92     0.138 C 
ATOM   3636  NE  ARG B  47      33.110  24.628   2.776  1.00121.82    -0.227 N 
ATOM   3637  CZ  ARG B  47      34.180  23.969   2.202  1.00114.49     0.665 C 
ATOM   3638  NH1 ARG B  47      34.144  23.562   0.944  1.00109.22    -0.235 N 
ATOM   3639  NH2 ARG B  47      35.302  23.683   2.872  1.00 73.05    -0.235 N 
ATOM   3640  H   ARG B  47      29.618  21.879   5.635  1.00106.86     0.163 HD
ATOM   3641  HE  ARG B  47      33.267  24.925   3.579  1.00115.52     0.177 HD
ATOM   3642 1HH1 ARG B  47      33.423  23.697   0.454  1.00110.60     0.174 HD
ATOM   3643 2HH1 ARG B  47      34.843  23.152   0.591  1.00110.14     0.174 HD
ATOM   3644 1HH2 ARG B  47      35.380  23.929   3.718  1.00 84.27     0.174 HD
ATOM   3645 2HH2 ARG B  47      35.963  23.250   2.475  1.00 84.39     0.174 HD
ATOM   3646  N   ASP B  48      29.825  19.278   4.313  1.00 94.77    -0.346 N 
ATOM   3647  CA  ASP B  48      29.888  17.832   4.101  1.00 83.23     0.186 C 
ATOM   3648  C   ASP B  48      28.710  17.429   3.188  1.00 76.94     0.241 C 
ATOM   3649  O   ASP B  48      27.545  17.760   3.424  1.00 63.55    -0.271 OA
ATOM   3650  CB  ASP B  48      30.043  17.095   5.429  1.00 65.31     0.147 C 
ATOM   3651  CG  ASP B  48      30.018  15.557   5.444  1.00 75.14     0.175 C 
ATOM   3652  OD1 ASP B  48      29.810  14.815   4.408  1.00 61.71    -0.648 OA
ATOM   3653  OD2 ASP B  48      30.227  15.045   6.547  1.00 76.17    -0.648 OA
ATOM   3654  H   ASP B  48      29.341  19.573   5.029  1.00 92.46     0.163 HD
ATOM   3655  N   ALA B  49      29.079  16.775   2.080  1.00 71.65    -0.346 N 
ATOM   3656  CA  ALA B  49      28.177  16.451   0.994  1.00 68.95     0.172 C 
ATOM   3657  C   ALA B  49      27.460  15.198   1.435  1.00 73.80     0.240 C 
ATOM   3658  O   ALA B  49      26.508  14.831   0.735  1.00 71.19    -0.271 OA
ATOM   3659  CB  ALA B  49      28.895  16.205  -0.371  1.00 56.53     0.042 C 
ATOM   3660  H   ALA B  49      29.952  16.517   1.999  1.00 72.31     0.163 HD
ATOM   3661  N   MET B  50      28.013  14.498   2.468  1.00 62.77    -0.346 N 
ATOM   3662  CA  MET B  50      27.501  13.167   2.698  1.00 55.80     0.177 C 
ATOM   3663  C   MET B  50      26.084  13.468   3.135  1.00 61.76     0.241 C 
ATOM   3664  O   MET B  50      25.166  12.619   2.951  1.00 59.84    -0.271 OA
ATOM   3665  CB  MET B  50      28.252  12.234   3.671  1.00 68.18     0.045 C 
ATOM   3666  CG  MET B  50      27.589  10.744   3.811  1.00 76.70     0.076 C 
ATOM   3667  SD  MET B  50      28.401   9.473   4.847  1.00 54.47    -0.173 SA
ATOM   3668  CE  MET B  50      29.762   9.245   3.690  1.00 59.56     0.089 C 
ATOM   3669  H   MET B  50      28.691  14.828   2.983  1.00 63.63     0.163 HD
ATOM   3670  N   LEU B  51      25.939  14.721   3.640  1.00 43.97    -0.346 N 
ATOM   3671  CA  LEU B  51      24.662  15.098   4.232  1.00 43.20     0.177 C 
ATOM   3672  C   LEU B  51      23.672  15.642   3.198  1.00 43.22     0.241 C 
ATOM   3673  O   LEU B  51      22.701  16.293   3.611  1.00 55.64    -0.271 OA
ATOM   3674  CB  LEU B  51      24.964  16.041   5.384  1.00 40.33     0.038 C 
ATOM   3675  CG  LEU B  51      25.867  15.436   6.461  1.00 41.52    -0.020 C 
ATOM   3676  CD1 LEU B  51      25.790  16.273   7.777  1.00 37.30     0.009 C 
ATOM   3677  CD2 LEU B  51      25.566  13.905   6.712  1.00 38.40     0.009 C 
ATOM   3678  H   LEU B  51      26.631  15.317   3.653  1.00 47.89     0.163 HD
ATOM   3679  N   ARG B  52      23.812  15.207   1.927  1.00 31.24    -0.346 N 
ATOM   3680  CA  ARG B  52      22.919  15.580   0.844  1.00 31.74     0.176 C 
ATOM   3681  C   ARG B  52      21.646  14.767   0.981  1.00 33.72     0.241 C 
ATOM   3682  O   ARG B  52      21.643  13.737   1.694  1.00 32.41    -0.271 OA
ATOM   3683  CB  ARG B  52      23.514  15.278  -0.534  1.00 34.76     0.036 C 
ATOM   3684  CG  ARG B  52      23.643  13.787  -0.830  1.00 41.23     0.023 C 
ATOM   3685  CD  ARG B  52      24.686  13.390  -1.831  1.00 40.95     0.138 C 
ATOM   3686  NE  ARG B  52      24.472  12.093  -2.471  1.00 35.11    -0.227 N 
ATOM   3687  CZ  ARG B  52      25.223  11.605  -3.449  1.00 35.53     0.665 C 
ATOM   3688  NH1 ARG B  52      26.033  12.362  -4.112  1.00 34.87    -0.235 N 
ATOM   3689  NH2 ARG B  52      25.109  10.358  -3.813  1.00 43.28    -0.235 N 
ATOM   3690  H   ARG B  52      24.508  14.650   1.731  1.00 34.23     0.163 HD
ATOM   3691  HE  ARG B  52      23.806  11.606  -2.192  1.00 36.64     0.177 HD
ATOM   3692 1HH1 ARG B  52      25.952  13.241  -4.087  1.00 35.21     0.174 HD
ATOM   3693 2HH1 ARG B  52      26.675  11.994  -4.599  1.00 35.25     0.174 HD
ATOM   3694 1HH2 ARG B  52      24.732   9.774  -3.268  1.00 40.64     0.174 HD
ATOM   3695 2HH2 ARG B  52      25.416  10.096  -4.601  1.00 40.61     0.174 HD
ATOM   3696  N   ASN B  53      20.599  15.236   0.267  1.00 32.94    -0.346 N 
ATOM   3697  CA  ASN B  53      19.311  14.565   0.249  1.00 34.16     0.185 C 
ATOM   3698  C   ASN B  53      18.777  14.385   1.677  1.00 28.13     0.241 C 
ATOM   3699  O   ASN B  53      18.290  13.345   1.992  1.00 37.87    -0.271 OA
ATOM   3700  CB  ASN B  53      19.452  13.287  -0.604  1.00 34.86     0.137 C 
ATOM   3701  CG  ASN B  53      19.505  13.686  -2.055  1.00 38.30     0.217 C 
ATOM   3702  OD1 ASN B  53      18.956  14.737  -2.370  1.00 38.61    -0.274 OA
ATOM   3703  ND2 ASN B  53      20.072  12.907  -2.964  1.00 41.23    -0.370 N 
ATOM   3704  H   ASN B  53      20.700  16.002  -0.222  1.00 33.38     0.163 HD
ATOM   3705 1HD2 ASN B  53      19.816  12.954  -3.812  1.00 40.50     0.159 HD
ATOM   3706 2HD2 ASN B  53      20.699  12.328  -2.718  1.00 40.44     0.159 HD
ATOM   3707  N   ARG B  54      18.841  15.380   2.527  1.00 34.67    -0.346 N 
ATOM   3708  CA  ARG B  54      18.320  15.341   3.886  1.00 45.35     0.176 C 
ATOM   3709  C   ARG B  54      17.744  16.730   4.243  1.00 53.25     0.241 C 
ATOM   3710  O   ARG B  54      18.197  17.735   3.712  1.00 42.00    -0.271 OA
ATOM   3711  CB  ARG B  54      19.359  15.377   5.016  1.00 62.25     0.036 C 
ATOM   3712  CG  ARG B  54      20.688  14.654   4.987  1.00 60.44     0.023 C 
ATOM   3713  CD  ARG B  54      20.357  13.275   5.392  1.00 62.73     0.138 C 
ATOM   3714  NE  ARG B  54      21.509  12.528   5.916  1.00 61.80    -0.227 N 
ATOM   3715  CZ  ARG B  54      22.498  12.048   5.166  1.00 49.89     0.665 C 
ATOM   3716  NH1 ARG B  54      22.589  12.403   3.858  1.00 36.79    -0.235 N 
ATOM   3717  NH2 ARG B  54      23.364  11.218   5.777  1.00 53.34    -0.235 N 
ATOM   3718  H   ARG B  54      19.240  16.154   2.248  1.00 35.15     0.163 HD
ATOM   3719  HE  ARG B  54      21.546  12.393   6.776  1.00 58.83     0.177 HD
ATOM   3720 1HH1 ARG B  54      21.883  12.696   3.415  1.00 40.96     0.174 HD
ATOM   3721 2HH1 ARG B  54      23.369  12.329   3.445  1.00 40.54     0.174 HD
ATOM   3722 1HH2 ARG B  54      23.225  10.971   6.614  1.00 51.95     0.174 HD
ATOM   3723 2HH2 ARG B  54      24.069  10.921   5.335  1.00 52.18     0.174 HD
ATOM   3724  N   ARG B  55      16.824  16.802   5.232  1.00 61.78    -0.346 N 
ATOM   3725  CA  ARG B  55      16.580  18.002   6.024  1.00 46.31     0.176 C 
ATOM   3726  C   ARG B  55      17.209  17.819   7.396  1.00 56.56     0.241 C 
ATOM   3727  O   ARG B  55      17.143  16.726   7.974  1.00 59.18    -0.271 OA
ATOM   3728  CB  ARG B  55      15.074  18.185   6.162  1.00 45.08     0.036 C 
ATOM   3729  CG  ARG B  55      14.510  18.976   4.989  1.00 46.37     0.023 C 
ATOM   3730  CD  ARG B  55      13.014  19.197   5.050  1.00 41.10     0.138 C 
ATOM   3731  NE  ARG B  55      12.230  17.961   4.987  1.00 44.27    -0.227 N 
ATOM   3732  CZ  ARG B  55      11.009  17.790   5.495  1.00 51.54     0.665 C 
ATOM   3733  NH1 ARG B  55      10.387  18.736   6.150  1.00 53.00    -0.235 N 
ATOM   3734  NH2 ARG B  55      10.400  16.644   5.394  1.00 54.88    -0.235 N 
ATOM   3735  H   ARG B  55      16.330  16.056   5.416  1.00 55.62     0.163 HD
ATOM   3736  HE  ARG B  55      12.591  17.279   4.582  1.00 45.25     0.177 HD
ATOM   3737 1HH1 ARG B  55      10.832  19.426   6.476  1.00 52.57     0.174 HD
ATOM   3738 2HH1 ARG B  55       9.510  18.692   6.259  1.00 52.79     0.174 HD
ATOM   3739 1HH2 ARG B  55      10.854  15.931   5.137  1.00 53.64     0.174 HD
ATOM   3740 2HH2 ARG B  55       9.539  16.577   5.584  1.00 53.77     0.174 HD
ATOM   3741  N   ILE B  56      17.854  18.876   7.898  1.00 57.26    -0.346 N 
ATOM   3742  CA  ILE B  56      18.527  18.745   9.186  1.00 58.25     0.180 C 
ATOM   3743  C   ILE B  56      17.685  19.455  10.239  1.00 59.68     0.241 C 
ATOM   3744  O   ILE B  56      17.274  20.569  10.019  1.00 67.45    -0.271 OA
ATOM   3745  CB  ILE B  56      19.935  19.358   9.181  1.00 56.35     0.013 C 
ATOM   3746  CG1 ILE B  56      20.674  19.126   7.874  1.00 58.95     0.002 C 
ATOM   3747  CG2 ILE B  56      20.737  18.883  10.401  1.00 63.15     0.012 C 
ATOM   3748  CD1 ILE B  56      21.633  17.959   7.917  1.00 61.37     0.005 C 
ATOM   3749  H   ILE B  56      17.869  19.675   7.454  1.00 57.19     0.163 HD
ATOM   3750  N   VAL B  57      17.476  18.838  11.396  1.00 52.99    -0.346 N 
ATOM   3751  CA  VAL B  57      16.863  19.500  12.534  1.00 53.14     0.180 C 
ATOM   3752  C   VAL B  57      17.784  19.254  13.712  1.00 55.33     0.241 C 
ATOM   3753  O   VAL B  57      18.622  18.353  13.620  1.00 54.16    -0.271 OA
ATOM   3754  CB  VAL B  57      15.442  19.024  12.910  1.00 51.59     0.009 C 
ATOM   3755  CG1 VAL B  57      14.498  19.057  11.731  1.00 50.73     0.012 C 
ATOM   3756  CG2 VAL B  57      15.415  17.604  13.484  1.00 54.01     0.012 C 
ATOM   3757  H   VAL B  57      17.724  17.962  11.482  1.00 54.60     0.163 HD
ATOM   3758  N   THR B  58      17.614  20.066  14.772  1.00 60.94    -0.344 N 
ATOM   3759  CA  THR B  58      18.369  19.882  16.004  1.00 62.04     0.205 C 
ATOM   3760  C   THR B  58      17.371  19.701  17.132  1.00 59.72     0.243 C 
ATOM   3761  O   THR B  58      16.221  20.139  17.032  1.00 60.54    -0.271 OA
ATOM   3762  CB  THR B  58      19.349  21.000  16.362  1.00 71.48     0.146 C 
ATOM   3763  OG1 THR B  58      18.536  21.990  16.961  1.00 67.41    -0.393 OA
ATOM   3764  CG2 THR B  58      20.161  21.565  15.202  1.00 72.36     0.042 C 
ATOM   3765  H   THR B  58      17.012  20.752  14.721  1.00 59.69     0.163 HD
ATOM   3766  HG1 THR B  58      18.009  22.308  16.160  0.00 68.90     0.210 HD
ATOM   3767  N   ALA B  59      17.824  18.936  18.129  1.00 62.57    -0.346 N 
ATOM   3768  CA  ALA B  59      17.092  18.686  19.362  1.00 60.43     0.172 C 
ATOM   3769  C   ALA B  59      18.106  18.169  20.366  1.00 66.81     0.240 C 
ATOM   3770  O   ALA B  59      19.261  17.946  20.013  1.00 71.77    -0.271 OA
ATOM   3771  CB  ALA B  59      15.926  17.734  19.180  1.00 54.54     0.042 C 
ATOM   3772  H   ALA B  59      18.644  18.544  18.032  1.00 61.45     0.163 HD
ATOM   3773  N   ASP B  60      17.678  18.105  21.627  1.00 76.23    -0.346 N 
ATOM   3774  CA  ASP B  60      18.565  17.698  22.696  1.00 74.08     0.186 C 
ATOM   3775  C   ASP B  60      17.861  16.530  23.356  1.00 69.13     0.241 C 
ATOM   3776  O   ASP B  60      17.001  16.709  24.197  1.00 71.19    -0.271 OA
ATOM   3777  CB  ASP B  60      18.875  18.889  23.595  1.00 84.09     0.147 C 
ATOM   3778  CG  ASP B  60      19.413  18.614  24.993  1.00 72.48     0.175 C 
ATOM   3779  OD1 ASP B  60      19.919  17.493  25.234  1.00 76.75    -0.648 OA
ATOM   3780  OD2 ASP B  60      19.211  19.502  25.851  1.00 78.23    -0.648 OA
ATOM   3781  H   ASP B  60      16.813  18.326  21.826  1.00 73.01     0.163 HD
ATOM   3782  N   LEU B  61      18.209  15.328  22.928  1.00 65.05    -0.346 N 
ATOM   3783  CA  LEU B  61      17.461  14.135  23.314  1.00 73.67     0.177 C 
ATOM   3784  C   LEU B  61      17.711  13.785  24.793  1.00 73.60     0.241 C 
ATOM   3785  O   LEU B  61      17.150  12.813  25.341  1.00 63.62    -0.271 OA
ATOM   3786  CB  LEU B  61      17.853  13.001  22.356  1.00 65.30     0.038 C 
ATOM   3787  CG  LEU B  61      17.996  13.409  20.885  1.00 56.66    -0.020 C 
ATOM   3788  CD1 LEU B  61      18.910  12.454  20.205  1.00 61.42     0.009 C 
ATOM   3789  CD2 LEU B  61      16.630  13.458  20.221  1.00 59.11     0.009 C 
ATOM   3790  H   LEU B  61      18.962  15.235  22.419  1.00 67.78     0.163 HD
ATOM   3791  N   LYS B  62      18.574  14.568  25.455  1.00 66.27    -0.346 N 
ATOM   3792  CA  LYS B  62      18.717  14.358  26.880  1.00 71.64     0.176 C 
ATOM   3793  C   LYS B  62      17.564  15.074  27.597  1.00 71.99     0.241 C 
ATOM   3794  O   LYS B  62      17.085  14.544  28.579  1.00 73.15    -0.271 OA
ATOM   3795  CB  LYS B  62      20.134  14.735  27.287  1.00 66.39     0.035 C 
ATOM   3796  CG  LYS B  62      21.345  13.893  26.829  1.00 66.24     0.004 C 
ATOM   3797  CD  LYS B  62      22.525  14.901  26.817  1.00 90.63     0.027 C 
ATOM   3798  CE  LYS B  62      23.924  14.607  26.372  1.00 76.39     0.229 C 
ATOM   3799  NZ  LYS B  62      24.403  13.582  27.283  1.00 88.12    -0.079 N 
ATOM   3800  H   LYS B  62      19.082  15.198  25.032  1.00 69.11     0.163 HD
ATOM   3801  HZ1 LYS B  62      23.879  12.841  27.220  1.00 84.15     0.274 HD
ATOM   3802  HZ2 LYS B  62      24.391  13.881  28.139  1.00 84.28     0.274 HD
ATOM   3803  HZ3 LYS B  62      25.250  13.351  27.064  1.00 84.27     0.274 HD
ATOM   3804  N   SER B  63      17.048  16.200  27.062  1.00 63.56    -0.344 N 
ATOM   3805  CA  SER B  63      16.064  17.051  27.718  1.00 61.63     0.200 C 
ATOM   3806  C   SER B  63      14.635  16.593  27.413  1.00 71.45     0.243 C 
ATOM   3807  O   SER B  63      14.345  16.058  26.349  1.00 79.25    -0.271 OA
ATOM   3808  CB  SER B  63      16.270  18.510  27.319  1.00 63.30     0.199 C 
ATOM   3809  OG  SER B  63      15.934  18.734  25.958  1.00 56.35    -0.398 OA
ATOM   3810  H   SER B  63      17.335  16.449  26.231  1.00 65.08     0.163 HD
ATOM   3811  HG  SER B  63      16.023  19.548  25.709  0.00 57.13     0.209 HD
ATOM   3812  N   ASP B  64      13.719  16.862  28.346  1.00 80.71    -0.345 N 
ATOM   3813  CA  ASP B  64      12.366  16.343  28.260  1.00 84.27     0.186 C 
ATOM   3814  C   ASP B  64      11.737  16.716  26.932  1.00 78.01     0.241 C 
ATOM   3815  O   ASP B  64      10.841  15.998  26.458  1.00 73.32    -0.271 OA
ATOM   3816  CB  ASP B  64      11.447  16.990  29.285  1.00 79.78     0.147 C 
ATOM   3817  CG  ASP B  64      11.538  16.419  30.683  1.00 68.33     0.175 C 
ATOM   3818  OD1 ASP B  64      12.140  15.363  30.830  1.00 68.78    -0.648 OA
ATOM   3819  OD2 ASP B  64      11.019  17.055  31.603  1.00 83.85    -0.648 OA
ATOM   3820  H   ASP B  64      13.944  17.390  29.058  1.00 78.89     0.163 HD
ATOM   3821  N   GLN B  65      12.169  17.886  26.438  1.00 66.52    -0.346 N 
ATOM   3822  CA  GLN B  65      11.478  18.541  25.345  1.00 75.93     0.177 C 
ATOM   3823  C   GLN B  65      11.957  18.063  23.964  1.00 92.72     0.240 C 
ATOM   3824  O   GLN B  65      11.126  17.957  23.059  1.00 67.02    -0.271 OA
ATOM   3825  CB  GLN B  65      11.578  20.050  25.431  1.00 76.11     0.044 C 
ATOM   3826  CG  GLN B  65      10.299  20.669  24.895  1.00 99.34     0.105 C 
ATOM   3827  CD  GLN B  65      10.519  22.067  24.401  1.00 95.14     0.215 C 
ATOM   3828  OE1 GLN B  65      10.809  22.956  25.208  1.00 95.20    -0.274 OA
ATOM   3829  NE2 GLN B  65      10.400  22.239  23.088  1.00 75.00    -0.370 N 
ATOM   3830  H   GLN B  65      12.898  18.298  26.803  1.00 71.44     0.163 HD
ATOM   3831 1HE2 GLN B  65      10.419  23.060  22.750  1.00 80.76     0.159 HD
ATOM   3832 2HE2 GLN B  65      10.305  21.542  22.547  1.00 80.93     0.159 HD
ATOM   3833  N   GLY B  66      13.269  17.782  23.792  1.00 77.40    -0.351 N 
ATOM   3834  CA  GLY B  66      13.808  17.040  22.650  1.00 75.72     0.225 C 
ATOM   3835  C   GLY B  66      13.360  15.561  22.605  1.00 78.77     0.236 C 
ATOM   3836  O   GLY B  66      12.839  15.063  21.591  1.00 57.74    -0.272 OA
ATOM   3837  H   GLY B  66      13.858  18.074  24.428  1.00 80.29     0.163 HD
ATOM   3838  N   LEU B  67      13.530  14.813  23.703  1.00 77.47    -0.346 N 
ATOM   3839  CA  LEU B  67      12.897  13.505  23.772  1.00 70.64     0.177 C 
ATOM   3840  C   LEU B  67      11.506  13.571  23.125  1.00 67.94     0.241 C 
ATOM   3841  O   LEU B  67      11.226  12.809  22.211  1.00 63.53    -0.271 OA
ATOM   3842  CB  LEU B  67      12.816  12.955  25.193  1.00 66.48     0.038 C 
ATOM   3843  CG  LEU B  67      12.216  11.540  25.345  1.00 73.36    -0.020 C 
ATOM   3844  CD1 LEU B  67      12.759  10.598  24.292  1.00 79.56     0.009 C 
ATOM   3845  CD2 LEU B  67      12.474  10.839  26.714  1.00 68.89     0.009 C 
ATOM   3846  H   LEU B  67      14.031  15.115  24.405  1.00 76.12     0.163 HD
ATOM   3847  N   GLU B  68      10.662  14.524  23.539  1.00 71.65    -0.346 N 
ATOM   3848  CA  GLU B  68       9.257  14.506  23.162  1.00 78.72     0.177 C 
ATOM   3849  C   GLU B  68       9.110  14.790  21.665  1.00 77.97     0.241 C 
ATOM   3850  O   GLU B  68       8.255  14.194  21.021  1.00 89.57    -0.271 OA
ATOM   3851  CB  GLU B  68       8.374  15.461  23.974  1.00 88.61     0.045 C 
ATOM   3852  CG  GLU B  68       6.887  15.350  23.622  1.00 85.12     0.116 C 
ATOM   3853  CD  GLU B  68       5.878  16.039  24.526  1.00 95.09     0.172 C 
ATOM   3854  OE1 GLU B  68       6.150  17.024  25.270  1.00 78.77    -0.648 OA
ATOM   3855  OE2 GLU B  68       4.760  15.489  24.493  1.00 94.93    -0.648 OA
ATOM   3856  H   GLU B  68      10.967  15.198  24.075  1.00 72.32     0.163 HD
ATOM   3857  N   LEU B  69       9.923  15.701  21.114  1.00 61.81    -0.346 N 
ATOM   3858  CA  LEU B  69       9.858  16.027  19.700  1.00 63.18     0.177 C 
ATOM   3859  C   LEU B  69      10.416  14.902  18.821  1.00 64.19     0.241 C 
ATOM   3860  O   LEU B  69       9.963  14.764  17.698  1.00 64.58    -0.271 OA
ATOM   3861  CB  LEU B  69      10.625  17.322  19.443  1.00 78.43     0.038 C 
ATOM   3862  CG  LEU B  69       9.973  18.607  19.972  1.00 96.67    -0.020 C 
ATOM   3863  CD1 LEU B  69      10.888  19.833  19.924  1.00 96.92     0.009 C 
ATOM   3864  CD2 LEU B  69       8.697  18.877  19.196  1.00 93.64     0.009 C 
ATOM   3865  H   LEU B  69      10.534  16.133  21.638  1.00 65.95     0.163 HD
ATOM   3866  N   ALA B  70      11.428  14.147  19.279  1.00 54.17    -0.346 N 
ATOM   3867  CA  ALA B  70      11.921  12.996  18.532  1.00 58.14     0.172 C 
ATOM   3868  C   ALA B  70      10.796  11.990  18.283  1.00 64.63     0.240 C 
ATOM   3869  O   ALA B  70      10.582  11.568  17.141  1.00 64.86    -0.271 OA
ATOM   3870  CB  ALA B  70      13.061  12.341  19.266  1.00 54.12     0.042 C 
ATOM   3871  H   ALA B  70      11.823  14.358  20.075  1.00 57.32     0.163 HD
ATOM   3872  N   LEU B  71      10.067  11.640  19.355  1.00 59.21    -0.346 N 
ATOM   3873  CA  LEU B  71       8.968  10.682  19.293  1.00 57.67     0.177 C 
ATOM   3874  C   LEU B  71       7.880  11.212  18.344  1.00 54.26     0.241 C 
ATOM   3875  O   LEU B  71       7.329  10.507  17.503  1.00 63.69    -0.271 OA
ATOM   3876  CB  LEU B  71       8.460  10.379  20.704  1.00 56.98     0.038 C 
ATOM   3877  CG  LEU B  71       9.416   9.617  21.641  1.00 63.00    -0.020 C 
ATOM   3878  CD1 LEU B  71       9.189   9.640  23.176  1.00 59.49     0.009 C 
ATOM   3879  CD2 LEU B  71       9.416   8.152  21.187  1.00 66.18     0.009 C 
ATOM   3880  H   LEU B  71      10.270  12.015  20.164  1.00 60.01     0.163 HD
ATOM   3881  N   LYS B  72       7.610  12.502  18.361  1.00 56.54    -0.346 N 
ATOM   3882  CA  LYS B  72       6.649  13.021  17.396  1.00 75.32     0.176 C 
ATOM   3883  C   LYS B  72       7.139  12.742  15.962  1.00 70.31     0.241 C 
ATOM   3884  O   LYS B  72       6.335  12.511  15.051  1.00 65.79    -0.271 OA
ATOM   3885  CB  LYS B  72       6.276  14.456  17.817  1.00 84.96     0.035 C 
ATOM   3886  CG  LYS B  72       5.548  14.496  19.178  1.00102.79     0.004 C 
ATOM   3887  CD  LYS B  72       4.798  15.766  19.575  1.00107.31     0.027 C 
ATOM   3888  CE  LYS B  72       3.982  15.574  20.813  1.00 95.56     0.229 C 
ATOM   3889  NZ  LYS B  72       3.224  16.807  20.976  1.00107.53    -0.079 N 
ATOM   3890  H   LYS B  72       8.012  13.065  18.958  1.00 60.37     0.163 HD
ATOM   3891  HZ1 LYS B  72       2.685  16.941  20.259  1.00103.71     0.274 HD
ATOM   3892  HZ2 LYS B  72       3.789  17.511  21.059  1.00103.71     0.274 HD
ATOM   3893  HZ3 LYS B  72       2.711  16.752  21.720  1.00103.70     0.274 HD
ATOM   3894  N   LEU B  73       8.467  12.783  15.738  1.00 65.40    -0.346 N 
ATOM   3895  CA  LEU B  73       9.011  12.609  14.398  1.00 60.18     0.177 C 
ATOM   3896  C   LEU B  73       8.933  11.144  14.044  1.00 49.87     0.241 C 
ATOM   3897  O   LEU B  73       8.379  10.818  12.998  1.00 51.18    -0.271 OA
ATOM   3898  CB  LEU B  73      10.434  13.118  14.188  1.00 63.02     0.038 C 
ATOM   3899  CG  LEU B  73      10.527  14.553  13.660  1.00 63.46    -0.020 C 
ATOM   3900  CD1 LEU B  73      11.921  15.056  13.797  1.00 56.42     0.009 C 
ATOM   3901  CD2 LEU B  73      10.020  14.668  12.207  1.00 69.66     0.009 C 
ATOM   3902  H   LEU B  73       9.041  12.942  16.431  1.00 65.21     0.163 HD
ATOM   3903  N   ILE B  74       9.464  10.329  14.965  1.00 41.78    -0.346 N 
ATOM   3904  CA  ILE B  74       9.522   8.881  14.831  1.00 51.07     0.180 C 
ATOM   3905  C   ILE B  74       8.145   8.263  14.578  1.00 57.22     0.241 C 
ATOM   3906  O   ILE B  74       8.048   7.329  13.781  1.00 53.14    -0.271 OA
ATOM   3907  CB  ILE B  74      10.225   8.318  16.072  1.00 45.75     0.013 C 
ATOM   3908  CG1 ILE B  74      11.735   8.644  15.946  1.00 48.54     0.002 C 
ATOM   3909  CG2 ILE B  74       9.926   6.824  16.292  1.00 45.12     0.012 C 
ATOM   3910  CD1 ILE B  74      12.516   8.419  17.226  1.00 50.53     0.005 C 
ATOM   3911  H   ILE B  74       9.814  10.704  15.722  1.00 45.86     0.163 HD
ATOM   3912  N   ALA B  75       7.105   8.832  15.220  1.00 58.35    -0.346 N 
ATOM   3913  CA  ALA B  75       5.718   8.392  15.136  1.00 57.66     0.172 C 
ATOM   3914  C   ALA B  75       5.147   8.496  13.721  1.00 52.10     0.240 C 
ATOM   3915  O   ALA B  75       4.284   7.709  13.343  1.00 50.48    -0.271 OA
ATOM   3916  CB  ALA B  75       4.916   9.228  16.096  1.00 52.17     0.042 C 
ATOM   3917  H   ALA B  75       7.286   9.549  15.757  1.00 57.62     0.163 HD
ATOM   3918  N   LYS B  76       5.649   9.466  12.957  1.00 54.70    -0.346 N 
ATOM   3919  CA  LYS B  76       5.190   9.760  11.605  1.00 65.72     0.176 C 
ATOM   3920  C   LYS B  76       6.104   9.078  10.583  1.00 52.72     0.241 C 
ATOM   3921  O   LYS B  76       5.870   9.127   9.380  1.00 63.20    -0.271 OA
ATOM   3922  CB  LYS B  76       5.146  11.285  11.364  1.00 86.96     0.035 C 
ATOM   3923  CG  LYS B  76       4.204  12.234  12.183  1.00 98.84     0.004 C 
ATOM   3924  CD  LYS B  76       2.693  12.007  12.124  1.00106.79     0.027 C 
ATOM   3925  CE  LYS B  76       2.067  12.250  10.784  1.00129.43     0.229 C 
ATOM   3926  NZ  LYS B  76       0.724  11.666  10.688  1.00128.68    -0.079 N 
ATOM   3927  H   LYS B  76       6.312   9.991  13.304  1.00 56.43     0.163 HD
ATOM   3928  HZ1 LYS B  76       0.176  12.051  11.298  1.00128.88     0.274 HD
ATOM   3929  HZ2 LYS B  76       0.765  10.774  10.842  1.00128.77     0.274 HD
ATOM   3930  HZ3 LYS B  76       0.391  11.807   9.857  1.00128.88     0.274 HD
ATOM   3931  N   ALA B  77       7.129   8.389  11.075  1.00 70.29    -0.346 N 
ATOM   3932  CA  ALA B  77       8.232   7.922  10.244  1.00 72.90     0.172 C 
ATOM   3933  C   ALA B  77       8.112   6.427   9.963  1.00 63.73     0.240 C 
ATOM   3934  O   ALA B  77       7.638   5.684  10.827  1.00 49.12    -0.271 OA
ATOM   3935  CB  ALA B  77       9.540   8.195  10.956  1.00 74.16     0.042 C 
ATOM   3936  H   ALA B  77       7.145   8.185  11.965  1.00 65.89     0.163 HD
ATOM   3937  N   ASP B  78       8.611   6.000   8.783  1.00 61.20    -0.346 N 
ATOM   3938  CA  ASP B  78       8.692   4.592   8.425  1.00 47.00     0.186 C 
ATOM   3939  C   ASP B  78       9.977   3.935   8.920  1.00 49.03     0.241 C 
ATOM   3940  O   ASP B  78       9.972   2.725   9.172  1.00 47.32    -0.271 OA
ATOM   3941  CB  ASP B  78       8.651   4.429   6.939  1.00 44.08     0.147 C 
ATOM   3942  CG  ASP B  78       7.325   4.870   6.362  1.00 52.20     0.175 C 
ATOM   3943  OD1 ASP B  78       6.273   4.408   6.904  1.00 49.87    -0.648 OA
ATOM   3944  OD2 ASP B  78       7.382   5.700   5.410  1.00 53.12    -0.648 OA
ATOM   3945  H   ASP B  78       8.911   6.620   8.181  1.00 58.06     0.163 HD
ATOM   3946  N   VAL B  79      11.056   4.717   9.096  1.00 37.75    -0.346 N 
ATOM   3947  CA  VAL B  79      12.354   4.144   9.382  1.00 37.27     0.180 C 
ATOM   3948  C   VAL B  79      13.078   4.999  10.408  1.00 37.64     0.241 C 
ATOM   3949  O   VAL B  79      13.108   6.215  10.267  1.00 34.92    -0.271 OA
ATOM   3950  CB  VAL B  79      13.199   4.091   8.092  1.00 42.29     0.009 C 
ATOM   3951  CG1 VAL B  79      14.566   3.487   8.374  1.00 35.94     0.012 C 
ATOM   3952  CG2 VAL B  79      12.504   3.363   6.929  1.00 44.59     0.012 C 
ATOM   3953  H   VAL B  79      10.977   5.625   9.031  1.00 40.22     0.163 HD
ATOM   3954  N   LEU B  80      13.751   4.369  11.370  1.00 33.56    -0.346 N 
ATOM   3955  CA  LEU B  80      14.677   5.119  12.200  1.00 37.66     0.177 C 
ATOM   3956  C   LEU B  80      16.077   4.536  12.038  1.00 37.85     0.241 C 
ATOM   3957  O   LEU B  80      16.246   3.339  12.160  1.00 37.12    -0.271 OA
ATOM   3958  CB  LEU B  80      14.262   5.005  13.662  1.00 40.27     0.038 C 
ATOM   3959  CG  LEU B  80      15.332   5.437  14.672  1.00 47.01    -0.020 C 
ATOM   3960  CD1 LEU B  80      15.301   6.944  14.632  1.00 47.66     0.009 C 
ATOM   3961  CD2 LEU B  80      15.073   4.916  16.084  1.00 52.33     0.009 C 
ATOM   3962  H   LEU B  80      13.636   3.474  11.514  1.00 35.42     0.163 HD
ATOM   3963  N   ILE B  81      17.086   5.372  11.824  1.00 36.00    -0.346 N 
ATOM   3964  CA  ILE B  81      18.466   4.927  11.824  1.00 32.02     0.180 C 
ATOM   3965  C   ILE B  81      19.163   5.465  13.070  1.00 35.92     0.241 C 
ATOM   3966  O   ILE B  81      19.062   6.641  13.394  1.00 42.93    -0.271 OA
ATOM   3967  CB  ILE B  81      19.182   5.369  10.547  1.00 30.93     0.013 C 
ATOM   3968  CG1 ILE B  81      18.603   4.682   9.300  1.00 29.70     0.002 C 
ATOM   3969  CG2 ILE B  81      20.687   5.121  10.683  1.00 36.25     0.012 C 
ATOM   3970  CD1 ILE B  81      19.076   5.287   7.986  1.00 31.61     0.005 C 
ATOM   3971  H   ILE B  81      16.910   6.256  11.672  1.00 35.51     0.163 HD
ATOM   3972  N   GLU B  82      19.899   4.603  13.753  1.00 37.74    -0.346 N 
ATOM   3973  CA  GLU B  82      20.704   5.053  14.863  1.00 43.37     0.177 C 
ATOM   3974  C   GLU B  82      21.975   4.235  14.786  1.00 40.59     0.240 C 
ATOM   3975  O   GLU B  82      21.923   3.090  14.430  1.00 43.62    -0.271 OA
ATOM   3976  CB  GLU B  82      19.950   4.954  16.202  1.00 43.91     0.045 C 
ATOM   3977  CG  GLU B  82      19.723   3.529  16.730  1.00 47.51     0.116 C 
ATOM   3978  CD  GLU B  82      20.830   2.981  17.621  1.00 44.24     0.172 C 
ATOM   3979  OE1 GLU B  82      21.839   3.723  17.864  1.00 42.36    -0.648 OA
ATOM   3980  OE2 GLU B  82      20.727   1.772  17.964  1.00 39.46    -0.648 OA
ATOM   3981  H   GLU B  82      19.899   3.717  13.528  1.00 38.41     0.163 HD
ATOM   3982  N   GLY B  83      23.106   4.808  15.140  1.00 43.71    -0.351 N 
ATOM   3983  CA  GLY B  83      24.359   4.091  15.066  1.00 44.30     0.225 C 
ATOM   3984  C   GLY B  83      25.170   4.286  16.333  1.00 43.89     0.236 C 
ATOM   3985  O   GLY B  83      26.367   4.461  16.246  1.00 41.36    -0.272 OA
ATOM   3986  H   GLY B  83      23.105   5.671  15.441  1.00 43.07     0.163 HD
ATOM   3987  N   TYR B  84      24.520   4.315  17.493  1.00 46.37    -0.346 N 
ATOM   3988  CA  TYR B  84      25.286   4.480  18.708  1.00 41.12     0.180 C 
ATOM   3989  C   TYR B  84      25.477   3.095  19.345  1.00 43.31     0.241 C 
ATOM   3990  O   TYR B  84      24.879   2.098  18.961  1.00 44.65    -0.271 OA
ATOM   3991  CB  TYR B  84      24.676   5.418  19.764  1.00 44.47     0.073 C 
ATOM   3992  CG  TYR B  84      24.009   6.706  19.306  1.00 48.15    -0.056 A 
ATOM   3993  CD1 TYR B  84      24.766   7.855  19.118  1.00 54.53     0.010 A 
ATOM   3994  CD2 TYR B  84      22.622   6.823  19.199  1.00 51.84     0.010 A 
ATOM   3995  CE1 TYR B  84      24.209   9.044  18.688  1.00 47.87     0.037 A 
ATOM   3996  CE2 TYR B  84      22.044   8.018  18.818  1.00 50.80     0.037 A 
ATOM   3997  CZ  TYR B  84      22.844   9.113  18.536  1.00 52.24     0.065 A 
ATOM   3998  OH  TYR B  84      22.320  10.293  18.125  1.00 52.64    -0.361 OA
ATOM   3999  H   TYR B  84      23.611   4.227  17.534  1.00 44.54     0.163 HD
ATOM   4000  HH  TYR B  84      22.294  10.325  17.267  0.00 52.63     0.217 HD
ATOM   4001  N   ARG B  85      26.258   3.100  20.427  1.00 47.41    -0.346 N 
ATOM   4002  CA  ARG B  85      26.504   1.966  21.283  1.00 40.82     0.176 C 
ATOM   4003  C   ARG B  85      25.157   1.411  21.722  1.00 42.34     0.243 C 
ATOM   4004  O   ARG B  85      24.259   2.172  22.017  1.00 42.38    -0.271 OA
ATOM   4005  CB  ARG B  85      27.471   2.544  22.313  1.00 42.59     0.036 C 
ATOM   4006  CG  ARG B  85      28.502   1.652  22.993  1.00 57.67     0.023 C 
ATOM   4007  CD  ARG B  85      29.356   2.419  24.059  1.00 68.81     0.138 C 
ATOM   4008  NE  ARG B  85      30.384   3.241  23.391  1.00 65.64    -0.227 N 
ATOM   4009  CZ  ARG B  85      31.744   3.200  23.441  1.00 58.11     0.665 C 
ATOM   4010  NH1 ARG B  85      32.390   2.433  24.282  1.00 59.99    -0.235 N 
ATOM   4011  NH2 ARG B  85      32.517   3.988  22.697  1.00 63.53    -0.235 N 
ATOM   4012  H   ARG B  85      26.674   3.886  20.635  1.00 44.79     0.163 HD
ATOM   4013  HE  ARG B  85      30.072   3.866  22.871  1.00 64.43     0.177 HD
ATOM   4014 1HH1 ARG B  85      31.948   1.984  24.900  1.00 59.51     0.174 HD
ATOM   4015 2HH1 ARG B  85      33.270   2.362  24.233  1.00 59.44     0.174 HD
ATOM   4016 1HH2 ARG B  85      32.145   4.578  22.155  1.00 61.82     0.174 HD
ATOM   4017 2HH2 ARG B  85      33.398   3.923  22.742  1.00 61.78     0.174 HD
ATOM   4018  N   PRO B  86      24.971   0.074  21.676  1.00 44.42    -0.337 N 
ATOM   4019  CA  PRO B  86      23.781  -0.562  22.204  1.00 50.37     0.179 C 
ATOM   4020  C   PRO B  86      23.544  -0.037  23.620  1.00 59.12     0.241 C 
ATOM   4021  O   PRO B  86      24.460   0.105  24.459  1.00 36.53    -0.271 OA
ATOM   4022  CB  PRO B  86      24.126  -2.054  22.275  1.00 48.46     0.037 C 
ATOM   4023  CG  PRO B  86      25.393  -2.229  21.470  1.00 44.95     0.022 C 
ATOM   4024  CD  PRO B  86      25.991  -0.892  21.259  1.00 41.28     0.127 C 
ATOM   4025  N   GLY B  87      22.267   0.155  23.923  1.00 59.17    -0.351 N 
ATOM   4026  CA  GLY B  87      21.952   0.690  25.228  1.00 54.52     0.225 C 
ATOM   4027  C   GLY B  87      21.843   2.211  25.213  1.00 53.05     0.236 C 
ATOM   4028  O   GLY B  87      21.212   2.758  26.079  1.00 64.49    -0.272 OA
ATOM   4029  H   GLY B  87      21.598  -0.043  23.333  1.00 57.95     0.163 HD
ATOM   4030  N   VAL B  88      22.349   2.905  24.207  1.00 49.49    -0.346 N 
ATOM   4031  CA  VAL B  88      22.301   4.364  24.238  1.00 55.45     0.180 C 
ATOM   4032  C   VAL B  88      20.898   4.878  23.893  1.00 48.34     0.241 C 
ATOM   4033  O   VAL B  88      20.440   5.753  24.593  1.00 60.79    -0.271 OA
ATOM   4034  CB  VAL B  88      23.394   5.083  23.395  1.00 61.15     0.009 C 
ATOM   4035  CG1 VAL B  88      23.118   6.569  23.194  1.00 55.30     0.012 C 
ATOM   4036  CG2 VAL B  88      24.802   4.921  23.966  1.00 56.35     0.012 C 
ATOM   4037  H   VAL B  88      22.723   2.484  23.488  1.00 51.70     0.163 HD
ATOM   4038  N   THR B  89      20.232   4.460  22.804  1.00 50.43    -0.344 N 
ATOM   4039  CA  THR B  89      18.870   4.926  22.559  1.00 52.20     0.205 C 
ATOM   4040  C   THR B  89      17.953   4.459  23.688  1.00 58.71     0.243 C 
ATOM   4041  O   THR B  89      17.021   5.159  24.029  1.00 58.37    -0.271 OA
ATOM   4042  CB  THR B  89      18.278   4.466  21.228  1.00 52.60     0.146 C 
ATOM   4043  OG1 THR B  89      18.372   3.044  21.147  1.00 46.78    -0.393 OA
ATOM   4044  CG2 THR B  89      18.933   5.147  20.051  1.00 55.02     0.042 C 
ATOM   4045  H   THR B  89      20.625   3.884  22.213  1.00 50.31     0.163 HD
ATOM   4046  HG1 THR B  89      19.202   2.795  21.199  0.00 45.43     0.210 HD
ATOM   4047  N   GLU B  90      18.198   3.264  24.232  1.00 62.43    -0.346 N 
ATOM   4048  CA  GLU B  90      17.420   2.731  25.335  1.00 55.98     0.177 C 
ATOM   4049  C   GLU B  90      17.379   3.740  26.476  1.00 61.05     0.241 C 
ATOM   4050  O   GLU B  90      16.303   4.012  26.985  1.00 62.40    -0.271 OA
ATOM   4051  CB  GLU B  90      17.969   1.405  25.888  1.00 58.71     0.045 C 
ATOM   4052  CG  GLU B  90      17.629   0.149  25.067  1.00 63.92     0.116 C 
ATOM   4053  CD  GLU B  90      18.465  -0.181  23.822  1.00 56.00     0.172 C 
ATOM   4054  OE1 GLU B  90      19.187   0.665  23.301  1.00 42.88    -0.648 OA
ATOM   4055  OE2 GLU B  90      18.488  -1.332  23.401  1.00 45.62    -0.648 OA
ATOM   4056  H   GLU B  90      18.877   2.755  23.894  1.00 59.81     0.163 HD
ATOM   4057  N   ARG B  91      18.544   4.280  26.866  1.00 59.07    -0.346 N 
ATOM   4058  CA  ARG B  91      18.686   5.122  28.052  1.00 54.04     0.176 C 
ATOM   4059  C   ARG B  91      18.206   6.543  27.761  1.00 48.97     0.241 C 
ATOM   4060  O   ARG B  91      17.711   7.209  28.637  1.00 61.32    -0.271 OA
ATOM   4061  CB  ARG B  91      20.118   5.170  28.621  1.00 61.59     0.036 C 
ATOM   4062  CG  ARG B  91      20.518   3.978  29.490  1.00 68.39     0.023 C 
ATOM   4063  CD  ARG B  91      21.944   4.149  30.030  1.00 78.00     0.138 C 
ATOM   4064  NE  ARG B  91      22.946   3.454  29.202  1.00100.73    -0.227 N 
ATOM   4065  CZ  ARG B  91      23.833   3.980  28.336  1.00 92.14     0.665 C 
ATOM   4066  NH1 ARG B  91      23.839   5.284  28.055  1.00101.59    -0.235 N 
ATOM   4067  NH2 ARG B  91      24.687   3.180  27.726  1.00 68.14    -0.235 N 
ATOM   4068  H   ARG B  91      19.291   4.111  26.367  1.00 58.38     0.163 HD
ATOM   4069  HE  ARG B  91      22.969   2.587  29.281  1.00 92.52     0.177 HD
ATOM   4070 1HH1 ARG B  91      23.182   5.806  28.327  1.00 98.12     0.174 HD
ATOM   4071 2HH1 ARG B  91      24.509   5.627  27.590  1.00 97.99     0.174 HD
ATOM   4072 1HH2 ARG B  91      24.667   2.310  27.879  1.00 75.17     0.174 HD
ATOM   4073 2HH2 ARG B  91      25.282   3.517  27.164  1.00 75.20     0.174 HD
ATOM   4074  N   LEU B  92      18.256   7.003  26.522  1.00 51.60    -0.346 N 
ATOM   4075  CA  LEU B  92      17.571   8.239  26.176  1.00 55.82     0.177 C 
ATOM   4076  C   LEU B  92      16.048   8.055  26.190  1.00 56.48     0.240 C 
ATOM   4077  O   LEU B  92      15.292   9.014  26.172  1.00 55.57    -0.271 OA
ATOM   4078  CB  LEU B  92      18.034   8.747  24.811  1.00 57.90     0.038 C 
ATOM   4079  CG  LEU B  92      19.519   9.112  24.648  1.00 62.81    -0.020 C 
ATOM   4080  CD1 LEU B  92      19.690   9.506  23.196  1.00 56.14     0.009 C 
ATOM   4081  CD2 LEU B  92      20.113  10.201  25.572  1.00 64.80     0.009 C 
ATOM   4082  H   LEU B  92      18.724   6.553  25.878  1.00 51.95     0.163 HD
ATOM   4083  N   GLY B  93      15.565   6.813  26.152  1.00 67.57    -0.351 N 
ATOM   4084  CA  GLY B  93      14.133   6.565  26.109  1.00 66.68     0.225 C 
ATOM   4085  C   GLY B  93      13.601   6.571  24.682  1.00 64.80     0.236 C 
ATOM   4086  O   GLY B  93      12.398   6.663  24.460  1.00 75.69    -0.272 OA
ATOM   4087  H   GLY B  93      16.136   6.101  26.137  1.00 64.24     0.163 HD
ATOM   4088  N   LEU B  94      14.521   6.483  23.726  1.00 63.54    -0.346 N 
ATOM   4089  CA  LEU B  94      14.171   6.299  22.333  1.00 63.56     0.177 C 
ATOM   4090  C   LEU B  94      14.433   4.888  21.838  1.00 51.52     0.240 C 
ATOM   4091  O   LEU B  94      14.481   4.691  20.638  1.00 46.29    -0.271 OA
ATOM   4092  CB  LEU B  94      15.076   7.245  21.574  1.00 61.60     0.038 C 
ATOM   4093  CG  LEU B  94      14.654   8.695  21.585  1.00 57.26    -0.020 C 
ATOM   4094  CD1 LEU B  94      15.765   9.547  20.951  1.00 56.18     0.009 C 
ATOM   4095  CD2 LEU B  94      13.342   8.713  20.819  1.00 62.33     0.009 C 
ATOM   4096  H   LEU B  94      15.405   6.526  23.950  1.00 63.81     0.163 HD
ATOM   4097  N   GLY B  95      14.652   3.959  22.762  1.00 49.44    -0.351 N 
ATOM   4098  CA  GLY B  95      14.821   2.557  22.443  1.00 57.22     0.225 C 
ATOM   4099  C   GLY B  95      13.793   2.044  21.440  1.00 59.86     0.238 C 
ATOM   4100  O   GLY B  95      12.898   2.758  20.972  1.00 59.81    -0.272 OA
ATOM   4101  H   GLY B  95      14.699   4.210  23.639  1.00 51.84     0.163 HD
ATOM   4102  N   PRO B  96      13.924   0.765  21.042  1.00 76.01    -0.337 N 
ATOM   4103  CA  PRO B  96      12.903   0.125  20.208  1.00 65.11     0.179 C 
ATOM   4104  C   PRO B  96      11.552  -0.065  20.893  1.00 61.91     0.241 C 
ATOM   4105  O   PRO B  96      10.551   0.087  20.221  1.00 65.07    -0.271 OA
ATOM   4106  CB  PRO B  96      13.559  -1.189  19.850  1.00 64.44     0.037 C 
ATOM   4107  CG  PRO B  96      14.475  -1.454  21.022  1.00 71.87     0.022 C 
ATOM   4108  CD  PRO B  96      15.066  -0.109  21.361  1.00 70.36     0.127 C 
ATOM   4109  N   GLU B  97      11.513  -0.355  22.215  1.00 68.80    -0.346 N 
ATOM   4110  CA  GLU B  97      10.253  -0.597  22.934  1.00 65.51     0.177 C 
ATOM   4111  C   GLU B  97       9.476   0.689  23.180  1.00 61.21     0.241 C 
ATOM   4112  O   GLU B  97       8.260   0.698  23.144  1.00 51.75    -0.271 OA
ATOM   4113  CB  GLU B  97      10.425  -1.376  24.238  1.00 60.27     0.045 C 
ATOM   4114  CG  GLU B  97      10.131  -2.862  24.006  1.00 77.01     0.116 C 
ATOM   4115  CD  GLU B  97      11.070  -3.828  24.700  1.00 88.34     0.172 C 
ATOM   4116  OE1 GLU B  97      11.783  -3.249  25.534  1.00 84.97    -0.648 OA
ATOM   4117  OE2 GLU B  97      11.128  -5.063  24.437  1.00 82.60    -0.648 OA
ATOM   4118  H   GLU B  97      12.297  -0.404  22.681  1.00 66.42     0.163 HD
ATOM   4119  N   GLU B  98      10.213   1.776  23.360  1.00 68.74    -0.346 N 
ATOM   4120  CA  GLU B  98       9.662   3.119  23.411  1.00 67.71     0.177 C 
ATOM   4121  C   GLU B  98       9.051   3.515  22.066  1.00 69.47     0.241 C 
ATOM   4122  O   GLU B  98       7.882   3.918  22.037  1.00 62.78    -0.271 OA
ATOM   4123  CB  GLU B  98      10.750   4.036  23.981  1.00 57.71     0.045 C 
ATOM   4124  CG  GLU B  98      10.930   3.835  25.492  1.00 69.00     0.116 C 
ATOM   4125  CD  GLU B  98       9.573   3.924  26.185  1.00 68.27     0.172 C 
ATOM   4126  OE1 GLU B  98       8.864   4.942  25.963  1.00 56.85    -0.648 OA
ATOM   4127  OE2 GLU B  98       9.175   2.947  26.847  1.00 61.10    -0.648 OA
ATOM   4128  H   GLU B  98      11.114   1.675  23.469  1.00 66.54     0.163 HD
ATOM   4129  N   CYS B  99       9.814   3.369  20.961  1.00 65.11    -0.345 N 
ATOM   4130  CA  CYS B  99       9.293   3.722  19.638  1.00 53.76     0.185 C 
ATOM   4131  C   CYS B  99       8.078   2.878  19.256  1.00 44.64     0.241 C 
ATOM   4132  O   CYS B  99       7.233   3.333  18.495  1.00 55.20    -0.271 OA
ATOM   4133  CB  CYS B  99      10.373   3.602  18.576  1.00 50.01     0.105 C 
ATOM   4134  SG  CYS B  99      11.650   4.871  18.755  1.00 55.47    -0.180 SA
ATOM   4135  H   CYS B  99      10.667   3.050  21.034  1.00 63.31     0.163 HD
ATOM   4136  HG  CYS B  99      12.343   4.536  17.813  0.00 55.40     0.101 HD
ATOM   4137  N   ALA B 100       8.018   1.645  19.779  1.00 44.18    -0.346 N 
ATOM   4138  CA  ALA B 100       6.974   0.703  19.413  1.00 61.55     0.172 C 
ATOM   4139  C   ALA B 100       5.639   1.185  19.997  1.00 68.48     0.240 C 
ATOM   4140  O   ALA B 100       4.608   1.178  19.320  1.00 66.21    -0.271 OA
ATOM   4141  CB  ALA B 100       7.354  -0.705  19.874  1.00 49.02     0.042 C 
ATOM   4142  H   ALA B 100       8.657   1.378  20.374  1.00 48.02     0.163 HD
ATOM   4143  N   LYS B 101       5.688   1.644  21.249  1.00 60.29    -0.346 N 
ATOM   4144  CA  LYS B 101       4.515   2.168  21.919  1.00 60.28     0.176 C 
ATOM   4145  C   LYS B 101       3.793   3.188  21.039  1.00 67.21     0.241 C 
ATOM   4146  O   LYS B 101       2.569   3.133  21.020  1.00 58.82    -0.271 OA
ATOM   4147  CB  LYS B 101       4.891   2.767  23.279  1.00 55.94     0.035 C 
ATOM   4148  CG  LYS B 101       5.130   1.697  24.366  1.00 51.18     0.004 C 
ATOM   4149  CD  LYS B 101       5.610   2.227  25.724  1.00 56.50     0.027 C 
ATOM   4150  CE  LYS B 101       5.940   0.984  26.522  1.00 65.66     0.229 C 
ATOM   4151  NZ  LYS B 101       6.507   1.365  27.814  1.00 72.83    -0.079 N 
ATOM   4152  H   LYS B 101       6.480   1.623  21.704  1.00 61.90     0.163 HD
ATOM   4153  HZ1 LYS B 101       5.913   1.876  28.270  1.00 70.44     0.274 HD
ATOM   4154  HZ2 LYS B 101       7.269   1.838  27.686  1.00 70.45     0.274 HD
ATOM   4155  HZ3 LYS B 101       6.694   0.623  28.298  1.00 70.50     0.274 HD
ATOM   4156  N   VAL B 102       4.539   4.029  20.285  1.00 65.00    -0.346 N 
ATOM   4157  CA  VAL B 102       3.990   5.160  19.554  1.00 56.44     0.180 C 
ATOM   4158  C   VAL B 102       3.916   4.882  18.049  1.00 58.57     0.241 C 
ATOM   4159  O   VAL B 102       3.300   5.683  17.329  1.00 61.62    -0.271 OA
ATOM   4160  CB  VAL B 102       4.754   6.478  19.791  1.00 47.56     0.009 C 
ATOM   4161  CG1 VAL B 102       5.384   6.559  21.175  1.00 57.20     0.012 C 
ATOM   4162  CG2 VAL B 102       5.796   6.730  18.730  1.00 48.22     0.012 C 
ATOM   4163  H   VAL B 102       5.442   3.890  20.243  1.00 63.27     0.163 HD
ATOM   4164  N   ASN B 103       4.558   3.797  17.576  1.00 54.91    -0.346 N 
ATOM   4165  CA  ASN B 103       4.583   3.489  16.144  1.00 59.95     0.185 C 
ATOM   4166  C   ASN B 103       5.095   2.069  15.909  1.00 60.66     0.241 C 
ATOM   4167  O   ASN B 103       6.296   1.872  15.779  1.00 75.80    -0.271 OA
ATOM   4168  CB  ASN B 103       5.465   4.478  15.384  1.00 49.37     0.137 C 
ATOM   4169  CG  ASN B 103       5.512   4.217  13.901  1.00 50.59     0.217 C 
ATOM   4170  OD1 ASN B 103       4.906   3.265  13.398  1.00 55.59    -0.274 OA
ATOM   4171  ND2 ASN B 103       6.219   5.075  13.181  1.00 47.45    -0.370 N 
ATOM   4172  H   ASN B 103       4.992   3.237  18.153  1.00 57.06     0.163 HD
ATOM   4173 1HD2 ASN B 103       6.278   4.970  12.302  1.00 48.45     0.159 HD
ATOM   4174 2HD2 ASN B 103       6.634   5.752  13.577  1.00 48.41     0.159 HD
ATOM   4175  N   ASP B 104       4.208   1.072  15.808  1.00 45.97    -0.345 N 
ATOM   4176  CA  ASP B 104       4.718  -0.287  15.756  1.00 42.91     0.186 C 
ATOM   4177  C   ASP B 104       4.999  -0.704  14.317  1.00 51.21     0.241 C 
ATOM   4178  O   ASP B 104       5.387  -1.835  14.061  1.00 53.70    -0.271 OA
ATOM   4179  CB  ASP B 104       3.771  -1.214  16.478  1.00 45.09     0.147 C 
ATOM   4180  CG  ASP B 104       2.398  -1.303  15.847  1.00 41.32     0.175 C 
ATOM   4181  OD1 ASP B 104       2.149  -0.639  14.816  1.00 56.28    -0.648 OA
ATOM   4182  OD2 ASP B 104       1.625  -2.077  16.350  1.00 38.92    -0.648 OA
ATOM   4183  H   ASP B 104       3.309   1.232  15.770  1.00 48.38     0.163 HD
ATOM   4184  N   ARG B 105       4.807   0.231  13.384  1.00 50.12    -0.346 N 
ATOM   4185  CA  ARG B 105       5.154   0.053  11.991  1.00 41.18     0.176 C 
ATOM   4186  C   ARG B 105       6.583   0.541  11.685  1.00 51.10     0.241 C 
ATOM   4187  O   ARG B 105       7.013   0.553  10.506  1.00 40.15    -0.271 OA
ATOM   4188  CB  ARG B 105       4.170   0.889  11.168  1.00 36.76     0.036 C 
ATOM   4189  CG  ARG B 105       2.867   0.158  10.905  1.00 37.94     0.023 C 
ATOM   4190  CD  ARG B 105       1.959   1.100  10.188  1.00 40.30     0.138 C 
ATOM   4191  NE  ARG B 105       2.337   1.392   8.791  1.00 47.90    -0.227 N 
ATOM   4192  CZ  ARG B 105       1.971   0.592   7.780  1.00 50.52     0.665 C 
ATOM   4193  NH1 ARG B 105       1.651  -0.691   8.011  1.00 54.29    -0.235 N 
ATOM   4194  NH2 ARG B 105       1.949   1.063   6.534  1.00 54.87    -0.235 N 
ATOM   4195  H   ARG B 105       4.427   1.025  13.631  1.00 47.99     0.163 HD
ATOM   4196  HE  ARG B 105       2.811   2.103   8.620  1.00 46.74     0.177 HD
ATOM   4197 1HH1 ARG B 105       1.397  -0.962   8.812  1.00 52.62     0.174 HD
ATOM   4198 2HH1 ARG B 105       1.694  -1.271   7.343  1.00 53.01     0.174 HD
ATOM   4199 1HH2 ARG B 105       2.157   1.908   6.379  1.00 53.39     0.174 HD
ATOM   4200 2HH2 ARG B 105       1.725   0.530   5.865  1.00 53.47     0.174 HD
ATOM   4201  N   LEU B 106       7.336   0.925  12.736  1.00 57.16    -0.346 N 
ATOM   4202  CA  LEU B 106       8.679   1.476  12.562  1.00 50.16     0.177 C 
ATOM   4203  C   LEU B 106       9.668   0.348  12.305  1.00 51.07     0.241 C 
ATOM   4204  O   LEU B 106       9.797  -0.560  13.128  1.00 52.95    -0.271 OA
ATOM   4205  CB  LEU B 106       9.113   2.243  13.803  1.00 44.22     0.038 C 
ATOM   4206  CG  LEU B 106      10.435   3.003  13.699  1.00 46.88    -0.020 C 
ATOM   4207  CD1 LEU B 106      10.387   4.143  12.713  1.00 47.46     0.009 C 
ATOM   4208  CD2 LEU B 106      10.880   3.561  15.045  1.00 51.39     0.009 C 
ATOM   4209  H   LEU B 106       7.006   0.842  13.583  1.00 53.82     0.163 HD
ATOM   4210  N   ILE B 107      10.399   0.501  11.202  1.00 41.37    -0.346 N 
ATOM   4211  CA  ILE B 107      11.617  -0.258  10.936  1.00 44.51     0.180 C 
ATOM   4212  C   ILE B 107      12.768   0.399  11.716  1.00 42.01     0.241 C 
ATOM   4213  O   ILE B 107      13.223   1.500  11.380  1.00 45.79    -0.271 OA
ATOM   4214  CB  ILE B 107      11.932  -0.271   9.421  1.00 44.29     0.013 C 
ATOM   4215  CG1 ILE B 107      10.709  -0.460   8.517  1.00 47.31     0.002 C 
ATOM   4216  CG2 ILE B 107      13.004  -1.291   9.096  1.00 40.49     0.012 C 
ATOM   4217  CD1 ILE B 107      10.070  -1.814   8.662  1.00 51.64     0.005 C 
ATOM   4218  H   ILE B 107      10.138   1.126  10.589  1.00 44.37     0.163 HD
ATOM   4219  N   TYR B 108      13.260  -0.282  12.754  1.00 40.83    -0.346 N 
ATOM   4220  CA  TYR B 108      14.197   0.307  13.693  1.00 43.58     0.180 C 
ATOM   4221  C   TYR B 108      15.580  -0.267  13.385  1.00 46.80     0.241 C 
ATOM   4222  O   TYR B 108      15.983  -1.315  13.927  1.00 59.33    -0.271 OA
ATOM   4223  CB  TYR B 108      13.682   0.034  15.128  1.00 50.22     0.073 C 
ATOM   4224  CG  TYR B 108      14.409   0.814  16.219  1.00 52.93    -0.056 A 
ATOM   4225  CD1 TYR B 108      15.777   0.609  16.492  1.00 52.35     0.010 A 
ATOM   4226  CD2 TYR B 108      13.754   1.806  16.936  1.00 47.46     0.010 A 
ATOM   4227  CE1 TYR B 108      16.433   1.341  17.473  1.00 67.28     0.037 A 
ATOM   4228  CE2 TYR B 108      14.414   2.553  17.917  1.00 50.61     0.037 A 
ATOM   4229  CZ  TYR B 108      15.756   2.329  18.188  1.00 62.09     0.065 A 
ATOM   4230  OH  TYR B 108      16.421   3.107  19.098  1.00 54.37    -0.361 OA
ATOM   4231  H   TYR B 108      13.002  -1.150  12.881  1.00 41.75     0.163 HD
ATOM   4232  HH  TYR B 108      16.724   3.816  18.695  0.00 53.08     0.217 HD
ATOM   4233  N   ALA B 109      16.318   0.437  12.534  1.00 44.70    -0.346 N 
ATOM   4234  CA  ALA B 109      17.623  -0.014  12.021  1.00 48.76     0.172 C 
ATOM   4235  C   ALA B 109      18.838   0.325  12.900  1.00 46.25     0.240 C 
ATOM   4236  O   ALA B 109      19.245   1.486  12.873  1.00 38.50    -0.271 OA
ATOM   4237  CB  ALA B 109      17.846   0.668  10.679  1.00 51.19     0.042 C 
ATOM   4238  H   ALA B 109      16.003   1.247  12.251  1.00 46.11     0.163 HD
ATOM   4239  N   ARG B 110      19.530  -0.665  13.513  1.00 41.37    -0.346 N 
ATOM   4240  CA  ARG B 110      20.651  -0.294  14.368  1.00 38.24     0.176 C 
ATOM   4241  C   ARG B 110      21.982  -0.650  13.729  1.00 39.57     0.241 C 
ATOM   4242  O   ARG B 110      22.197  -1.834  13.469  1.00 39.99    -0.271 OA
ATOM   4243  CB  ARG B 110      20.577  -0.908  15.765  1.00 38.99     0.036 C 
ATOM   4244  CG  ARG B 110      19.115  -0.874  16.207  1.00 43.71     0.023 C 
ATOM   4245  CD  ARG B 110      18.875  -1.362  17.625  1.00 33.80     0.138 C 
ATOM   4246  NE  ARG B 110      19.416  -0.432  18.596  1.00 40.12    -0.227 N 
ATOM   4247  CZ  ARG B 110      19.110  -0.453  19.895  1.00 57.32     0.665 C 
ATOM   4248  NH1 ARG B 110      18.230  -1.341  20.345  1.00 48.86    -0.235 N 
ATOM   4249  NH2 ARG B 110      19.724   0.393  20.730  1.00 58.11    -0.235 N 
ATOM   4250  H   ARG B 110      19.310  -1.544  13.395  1.00 41.79     0.163 HD
ATOM   4251  HE  ARG B 110      19.971   0.178  18.318  1.00 42.15     0.177 HD
ATOM   4252 1HH1 ARG B 110      17.989  -2.033  19.852  1.00 50.94     0.174 HD
ATOM   4253 2HH1 ARG B 110      17.888  -1.238  21.155  1.00 51.35     0.174 HD
ATOM   4254 1HH2 ARG B 110      20.332   0.955  20.419  1.00 57.51     0.174 HD
ATOM   4255 2HH2 ARG B 110      19.522   0.391  21.586  1.00 57.65     0.174 HD
ATOM   4256  N   MET B 111      22.870   0.366  13.603  1.00 30.86    -0.346 N 
ATOM   4257  CA  MET B 111      24.120   0.274  12.844  1.00 32.58     0.177 C 
ATOM   4258  C   MET B 111      25.331   0.317  13.775  1.00 30.61     0.241 C 
ATOM   4259  O   MET B 111      25.564   1.313  14.428  1.00 28.23    -0.271 OA
ATOM   4260  CB  MET B 111      24.169   1.446  11.861  1.00 31.93     0.045 C 
ATOM   4261  CG  MET B 111      25.189   1.399  10.775  1.00 33.29     0.076 C 
ATOM   4262  SD  MET B 111      25.181  -0.034   9.683  1.00 36.95    -0.173 SA
ATOM   4263  CE  MET B 111      26.642  -0.800  10.424  1.00 32.45     0.089 C 
ATOM   4264  H   MET B 111      22.681   1.158  14.018  1.00 33.23     0.163 HD
ATOM   4265  N   THR B 112      26.024  -0.816  13.909  1.00 32.00    -0.344 N 
ATOM   4266  CA  THR B 112      27.163  -0.971  14.798  1.00 36.05     0.205 C 
ATOM   4267  C   THR B 112      28.264  -1.819  14.136  1.00 32.18     0.243 C 
ATOM   4268  O   THR B 112      28.068  -2.545  13.167  1.00 30.69    -0.271 OA
ATOM   4269  CB  THR B 112      26.759  -1.616  16.150  1.00 42.24     0.146 C 
ATOM   4270  OG1 THR B 112      26.274  -2.939  16.047  1.00 27.28    -0.393 OA
ATOM   4271  CG2 THR B 112      25.638  -0.918  16.896  1.00 46.46     0.042 C 
ATOM   4272  H   THR B 112      25.761  -1.543  13.421  1.00 32.53     0.163 HD
ATOM   4273  HG1 THR B 112      25.574  -2.966  15.541  0.00 27.54     0.210 HD
ATOM   4274  N   GLY B 113      29.432  -1.854  14.769  1.00 32.50    -0.350 N 
ATOM   4275  CA  GLY B 113      30.510  -2.736  14.325  1.00 36.01     0.225 C 
ATOM   4276  C   GLY B 113      30.284  -4.164  14.791  1.00 36.98     0.236 C 
ATOM   4277  O   GLY B 113      30.086  -5.054  13.959  1.00 37.63    -0.272 OA
ATOM   4278  H   GLY B 113      29.569  -1.318  15.497  1.00 33.26     0.163 HD
ATOM   4279  N   TRP B 114      30.200  -4.310  16.132  1.00 39.99    -0.346 N 
ATOM   4280  CA  TRP B 114      30.281  -5.584  16.820  1.00 33.40     0.180 C 
ATOM   4281  C   TRP B 114      28.908  -6.211  17.016  1.00 43.34     0.241 C 
ATOM   4282  O   TRP B 114      28.840  -7.427  17.248  1.00 45.81    -0.271 OA
ATOM   4283  CB  TRP B 114      30.911  -5.360  18.185  1.00 34.08     0.075 C 
ATOM   4284  CG  TRP B 114      32.322  -4.900  18.144  1.00 33.43    -0.028 A 
ATOM   4285  CD1 TRP B 114      32.863  -3.823  18.783  1.00 39.59     0.096 A 
ATOM   4286  CD2 TRP B 114      33.402  -5.561  17.466  1.00 34.97    -0.002 A 
ATOM   4287  NE1 TRP B 114      34.222  -3.782  18.575  1.00 48.92    -0.365 N 
ATOM   4288  CE2 TRP B 114      34.572  -4.825  17.752  1.00 38.85     0.042 A 
ATOM   4289  CE3 TRP B 114      33.469  -6.629  16.594  1.00 28.39     0.014 A 
ATOM   4290  CZ2 TRP B 114      35.805  -5.162  17.230  1.00 35.74     0.030 A 
ATOM   4291  CZ3 TRP B 114      34.681  -6.943  16.057  1.00 31.91     0.001 A 
ATOM   4292  CH2 TRP B 114      35.829  -6.250  16.387  1.00 38.31     0.002 A 
ATOM   4293  H   TRP B 114      30.089  -3.558  16.639  1.00 37.63     0.163 HD
ATOM   4294  HE1 TRP B 114      34.766  -3.178  18.893  1.00 43.86     0.165 HD
ATOM   4295  N   GLY B 115      27.839  -5.389  16.963  1.00 44.77    -0.351 N 
ATOM   4296  CA  GLY B 115      26.474  -5.921  17.034  1.00 53.48     0.225 C 
ATOM   4297  C   GLY B 115      25.775  -5.475  18.323  1.00 58.58     0.236 C 
ATOM   4298  O   GLY B 115      26.409  -4.773  19.110  1.00 51.06    -0.272 OA
ATOM   4299  H   GLY B 115      27.958  -4.486  16.890  1.00 46.01     0.163 HD
ATOM   4300  N   GLN B 116      24.507  -5.902  18.540  1.00 64.04    -0.346 N 
ATOM   4301  CA  GLN B 116      23.719  -5.486  19.700  1.00 59.10     0.177 C 
ATOM   4302  C   GLN B 116      24.132  -6.182  21.006  1.00 62.05     0.241 C 
ATOM   4303  O   GLN B 116      24.135  -5.548  22.063  1.00 65.34    -0.271 OA
ATOM   4304  CB  GLN B 116      22.221  -5.662  19.459  1.00 53.35     0.044 C 
ATOM   4305  CG  GLN B 116      21.637  -4.548  18.595  1.00 50.30     0.105 C 
ATOM   4306  CD  GLN B 116      21.776  -3.177  19.215  1.00 56.73     0.215 C 
ATOM   4307  OE1 GLN B 116      21.384  -2.974  20.370  1.00 56.26    -0.274 OA
ATOM   4308  NE2 GLN B 116      22.347  -2.222  18.481  1.00 59.28    -0.370 N 
ATOM   4309  H   GLN B 116      24.127  -6.474  17.937  1.00 61.31     0.163 HD
ATOM   4310 1HE2 GLN B 116      22.466  -1.414  18.827  1.00 58.44     0.159 HD
ATOM   4311 2HE2 GLN B 116      22.606  -2.389  17.650  1.00 58.36     0.159 HD
ATOM   4312  N   THR B 117      24.497  -7.463  20.905  1.00 58.01    -0.344 N 
ATOM   4313  CA  THR B 117      24.847  -8.371  21.997  1.00 52.39     0.205 C 
ATOM   4314  C   THR B 117      26.328  -8.780  21.815  1.00 47.95     0.243 C 
ATOM   4315  O   THR B 117      26.956  -8.515  20.800  1.00 50.44    -0.271 OA
ATOM   4316  CB  THR B 117      23.917  -9.604  21.881  1.00 55.72     0.146 C 
ATOM   4317  OG1 THR B 117      24.310 -10.416  20.767  1.00 57.66    -0.393 OA
ATOM   4318  CG2 THR B 117      22.455  -9.341  21.509  1.00 47.32     0.042 C 
ATOM   4319  H   THR B 117      24.528  -7.811  20.060  1.00 57.64     0.163 HD
ATOM   4320  HG1 THR B 117      24.237  -9.956  20.048  0.00 56.35     0.210 HD
ATOM   4321  N   GLY B 118      26.897  -9.460  22.797  1.00 45.79    -0.350 N 
ATOM   4322  CA  GLY B 118      28.113 -10.245  22.680  1.00 39.34     0.225 C 
ATOM   4323  C   GLY B 118      29.272  -9.539  23.361  1.00 39.43     0.238 C 
ATOM   4324  O   GLY B 118      29.223  -8.338  23.554  1.00 50.11    -0.272 OA
ATOM   4325  H   GLY B 118      26.490  -9.434  23.616  1.00 44.76     0.163 HD
ATOM   4326  N   PRO B 119      30.367 -10.242  23.693  1.00 41.48    -0.337 N 
ATOM   4327  CA  PRO B 119      31.436  -9.677  24.522  1.00 34.94     0.179 C 
ATOM   4328  C   PRO B 119      31.962  -8.343  24.074  1.00 39.08     0.241 C 
ATOM   4329  O   PRO B 119      32.352  -7.548  24.911  1.00 45.69    -0.271 OA
ATOM   4330  CB  PRO B 119      32.631 -10.682  24.466  1.00 39.10     0.037 C 
ATOM   4331  CG  PRO B 119      32.157 -11.838  23.625  1.00 37.65     0.022 C 
ATOM   4332  CD  PRO B 119      30.648 -11.615  23.232  1.00 37.02     0.127 C 
ATOM   4333  N   ARG B 120      32.049  -8.131  22.748  1.00 51.45    -0.346 N 
ATOM   4334  CA  ARG B 120      32.699  -6.930  22.230  1.00 45.04     0.176 C 
ATOM   4335  C   ARG B 120      31.744  -5.746  22.070  1.00 46.51     0.241 C 
ATOM   4336  O   ARG B 120      32.249  -4.635  21.931  1.00 42.57    -0.271 OA
ATOM   4337  CB  ARG B 120      33.518  -7.178  20.968  1.00 40.84     0.036 C 
ATOM   4338  CG  ARG B 120      34.887  -7.729  21.345  1.00 43.51     0.023 C 
ATOM   4339  CD  ARG B 120      35.593  -8.368  20.145  1.00 43.43     0.138 C 
ATOM   4340  NE  ARG B 120      36.884  -9.055  20.313  1.00 41.52    -0.227 N 
ATOM   4341  CZ  ARG B 120      37.986  -8.392  20.555  1.00 42.90     0.665 C 
ATOM   4342  NH1 ARG B 120      37.861  -7.092  20.630  1.00 47.49    -0.235 N 
ATOM   4343  NH2 ARG B 120      39.177  -8.970  20.722  1.00 50.60    -0.235 N 
ATOM   4344  H   ARG B 120      31.707  -8.742  22.164  1.00 46.68     0.163 HD
ATOM   4345  HE  ARG B 120      36.914  -9.923  20.250  1.00 42.37     0.177 HD
ATOM   4346 1HH1 ARG B 120      37.249  -6.656  20.164  1.00 45.90     0.174 HD
ATOM   4347 2HH1 ARG B 120      38.416  -6.640  21.155  1.00 46.04     0.174 HD
ATOM   4348 1HH2 ARG B 120      39.247  -9.850  20.682  1.00 48.04     0.174 HD
ATOM   4349 2HH2 ARG B 120      39.892  -8.472  20.873  1.00 48.06     0.174 HD
ATOM   4350  N   SER B 121      30.427  -5.989  22.241  1.00 47.40    -0.344 N 
ATOM   4351  CA  SER B 121      29.323  -5.116  21.861  1.00 48.96     0.200 C 
ATOM   4352  C   SER B 121      29.340  -3.750  22.521  1.00 44.82     0.243 C 
ATOM   4353  O   SER B 121      28.584  -2.909  22.056  1.00 45.39    -0.271 OA
ATOM   4354  CB  SER B 121      27.998  -5.743  22.154  1.00 41.62     0.199 C 
ATOM   4355  OG  SER B 121      27.766  -5.747  23.541  1.00 51.21    -0.398 OA
ATOM   4356  H   SER B 121      30.205  -6.779  22.642  1.00 47.44     0.163 HD
ATOM   4357  HG  SER B 121      27.015  -6.079  23.682  0.00 51.01     0.209 HD
ATOM   4358  N   GLN B 122      30.158  -3.570  23.566  1.00 38.13    -0.346 N 
ATOM   4359  CA  GLN B 122      30.304  -2.265  24.194  1.00 44.44     0.177 C 
ATOM   4360  C   GLN B 122      31.634  -1.587  23.828  1.00 46.34     0.241 C 
ATOM   4361  O   GLN B 122      31.773  -0.403  24.008  1.00 56.79    -0.271 OA
ATOM   4362  CB  GLN B 122      30.123  -2.258  25.726  1.00 42.92     0.044 C 
ATOM   4363  CG  GLN B 122      28.713  -2.632  26.203  1.00 39.74     0.105 C 
ATOM   4364  CD  GLN B 122      27.696  -1.552  25.902  1.00 36.01     0.215 C 
ATOM   4365  OE1 GLN B 122      27.943  -0.345  26.089  1.00 50.55    -0.274 OA
ATOM   4366  NE2 GLN B 122      26.569  -1.948  25.343  1.00 38.82    -0.370 N 
ATOM   4367  H   GLN B 122      30.620  -4.278  23.911  1.00 41.20     0.163 HD
ATOM   4368 1HE2 GLN B 122      25.962  -1.348  25.103  1.00 38.02     0.159 HD
ATOM   4369 2HE2 GLN B 122      26.414  -2.811  25.206  1.00 37.98     0.159 HD
ATOM   4370  N   GLN B 123      32.599  -2.255  23.220  1.00 53.41    -0.346 N 
ATOM   4371  CA  GLN B 123      33.926  -1.679  23.017  1.00 47.34     0.177 C 
ATOM   4372  C   GLN B 123      33.967  -0.819  21.737  1.00 49.86     0.241 C 
ATOM   4373  O   GLN B 123      33.266  -1.073  20.743  1.00 33.86    -0.271 OA
ATOM   4374  CB  GLN B 123      34.736  -2.973  23.094  1.00 54.98     0.044 C 
ATOM   4375  CG  GLN B 123      36.196  -2.872  22.712  1.00 67.11     0.105 C 
ATOM   4376  CD  GLN B 123      36.814  -4.252  22.634  1.00 59.62     0.215 C 
ATOM   4377  OE1 GLN B 123      36.485  -5.047  21.753  1.00 53.29    -0.274 OA
ATOM   4378  NE2 GLN B 123      37.750  -4.529  23.530  1.00 62.54    -0.370 N 
ATOM   4379  H   GLN B 123      32.428  -3.095  22.905  1.00 50.14     0.163 HD
ATOM   4380 1HE2 GLN B 123      38.125  -5.330  23.531  1.00 61.36     0.159 HD
ATOM   4381 2HE2 GLN B 123      38.009  -3.915  24.111  1.00 61.50     0.159 HD
ATOM   4382  N   ALA B 124      34.783   0.250  21.792  1.00 47.92    -0.346 N 
ATOM   4383  CA  ALA B 124      35.029   1.070  20.621  1.00 48.35     0.172 C 
ATOM   4384  C   ALA B 124      35.719   0.230  19.565  1.00 45.57     0.240 C 
ATOM   4385  O   ALA B 124      36.338  -0.831  19.812  1.00 50.43    -0.271 OA
ATOM   4386  CB  ALA B 124      35.924   2.282  20.918  1.00 50.38     0.042 C 
ATOM   4387  H   ALA B 124      35.197   0.464  22.578  1.00 48.51     0.163 HD
ATOM   4388  N   GLY B 125      35.653   0.792  18.379  1.00 37.93    -0.351 N 
ATOM   4389  CA  GLY B 125      36.259   0.137  17.249  1.00 49.75     0.225 C 
ATOM   4390  C   GLY B 125      36.072   0.957  16.011  1.00 35.53     0.236 C 
ATOM   4391  O   GLY B 125      35.097   1.641  15.931  1.00 40.33    -0.272 OA
ATOM   4392  H   GLY B 125      35.227   1.593  18.262  1.00 42.25     0.163 HD
ATOM   4393  N   ALA B 126      36.934   0.775  15.035  1.00 32.78    -0.346 N 
ATOM   4394  CA  ALA B 126      36.620   1.283  13.713  1.00 32.28     0.176 C 
ATOM   4395  C   ALA B 126      36.613   0.137  12.717  1.00 31.82     0.241 C 
ATOM   4396  O   ALA B 126      36.782  -1.002  13.099  1.00 30.92    -0.271 OA
ATOM   4397  CB  ALA B 126      37.642   2.317  13.378  1.00 36.41     0.037 C 
ATOM   4398  H   ALA B 126      37.724   0.337  15.178  1.00 33.46     0.163 HD
ATOM   4399  N   ASP B 127      36.476   0.487  11.442  1.00 31.56    -0.346 N 
ATOM   4400  CA  ASP B 127      36.406  -0.432  10.322  1.00 27.96     0.186 C 
ATOM   4401  C   ASP B 127      37.574  -1.385  10.449  1.00 25.38     0.241 C 
ATOM   4402  O   ASP B 127      37.404  -2.561  10.496  1.00 23.43    -0.271 OA
ATOM   4403  CB  ASP B 127      36.344   0.350   8.997  1.00 35.56     0.147 C 
ATOM   4404  CG  ASP B 127      36.466  -0.506   7.740  1.00 34.20     0.175 C 
ATOM   4405  OD1 ASP B 127      37.587  -1.081   7.624  1.00 24.78    -0.648 OA
ATOM   4406  OD2 ASP B 127      35.435  -0.637   6.977  1.00 30.39    -0.648 OA
ATOM   4407  H   ASP B 127      36.402   1.378  11.256  1.00 30.88     0.163 HD
ATOM   4408  N   ILE B 128      38.794  -0.893  10.615  1.00 29.48    -0.346 N 
ATOM   4409  CA  ILE B 128      39.962  -1.782  10.583  1.00 28.36     0.180 C 
ATOM   4410  C   ILE B 128      39.830  -2.886  11.645  1.00 28.36     0.241 C 
ATOM   4411  O   ILE B 128      40.309  -3.977  11.387  1.00 25.33    -0.271 OA
ATOM   4412  CB  ILE B 128      41.257  -0.930  10.695  1.00 30.11     0.013 C 
ATOM   4413  CG1 ILE B 128      42.448  -1.688  10.309  1.00 30.28     0.002 C 
ATOM   4414  CG2 ILE B 128      41.445  -0.256  12.056  1.00 39.47     0.012 C 
ATOM   4415  CD1 ILE B 128      43.756  -0.927  10.305  1.00 27.18     0.005 C 
ATOM   4416  H   ILE B 128      38.916   0.004  10.743  1.00 28.36     0.163 HD
ATOM   4417  N   ASN B 129      39.197  -2.611  12.816  1.00 21.84    -0.346 N 
ATOM   4418  CA  ASN B 129      39.121  -3.635  13.846  1.00 28.79     0.185 C 
ATOM   4419  C   ASN B 129      38.057  -4.658  13.476  1.00 27.02     0.241 C 
ATOM   4420  O   ASN B 129      38.200  -5.826  13.828  1.00 29.18    -0.271 OA
ATOM   4421  CB  ASN B 129      38.810  -3.146  15.273  1.00 30.93     0.137 C 
ATOM   4422  CG  ASN B 129      39.655  -1.962  15.659  1.00 31.30     0.217 C 
ATOM   4423  OD1 ASN B 129      39.158  -0.826  15.696  1.00 33.00    -0.274 OA
ATOM   4424  ND2 ASN B 129      40.946  -2.182  15.851  1.00 26.64    -0.370 N 
ATOM   4425  H   ASN B 129      38.825  -1.790  12.966  1.00 24.82     0.163 HD
ATOM   4426 1HD2 ASN B 129      41.505  -1.497  15.929  1.00 28.05     0.159 HD
ATOM   4427 2HD2 ASN B 129      41.252  -3.014  15.902  1.00 28.02     0.159 HD
ATOM   4428  N   TYR B 130      36.936  -4.222  12.888  1.00 26.35    -0.346 N 
ATOM   4429  CA  TYR B 130      35.826  -5.145  12.599  1.00 30.89     0.180 C 
ATOM   4430  C   TYR B 130      36.271  -6.203  11.569  1.00 33.68     0.241 C 
ATOM   4431  O   TYR B 130      35.848  -7.387  11.649  1.00 38.52    -0.271 OA
ATOM   4432  CB  TYR B 130      34.491  -4.509  12.154  1.00 27.11     0.073 C 
ATOM   4433  CG  TYR B 130      34.120  -3.325  13.018  1.00 29.16    -0.056 A 
ATOM   4434  CD1 TYR B 130      34.138  -3.413  14.428  1.00 35.31     0.010 A 
ATOM   4435  CD2 TYR B 130      33.757  -2.132  12.439  1.00 31.91     0.010 A 
ATOM   4436  CE1 TYR B 130      33.781  -2.335  15.216  1.00 33.14     0.037 A 
ATOM   4437  CE2 TYR B 130      33.493  -1.003  13.215  1.00 41.14     0.037 A 
ATOM   4438  CZ  TYR B 130      33.512  -1.111  14.600  1.00 44.02     0.065 A 
ATOM   4439  OH  TYR B 130      33.320   0.031  15.312  1.00 37.08    -0.361 OA
ATOM   4440  H   TYR B 130      36.853  -3.341  12.659  1.00 27.43     0.163 HD
ATOM   4441  HH  TYR B 130      34.055   0.429  15.445  0.00 37.36     0.217 HD
ATOM   4442  N   ILE B 131      37.117  -5.771  10.610  1.00 31.54    -0.346 N 
ATOM   4443  CA  ILE B 131      37.602  -6.656   9.559  1.00 33.84     0.180 C 
ATOM   4444  C   ILE B 131      38.888  -7.370   9.993  1.00 37.17     0.241 C 
ATOM   4445  O   ILE B 131      39.298  -8.352   9.329  1.00 39.16    -0.271 OA
ATOM   4446  CB  ILE B 131      37.766  -5.919   8.227  1.00 30.07     0.013 C 
ATOM   4447  CG1 ILE B 131      38.726  -4.807   8.384  1.00 34.37     0.002 C 
ATOM   4448  CG2 ILE B 131      36.442  -5.410   7.680  1.00 29.33     0.012 C 
ATOM   4449  CD1 ILE B 131      39.291  -4.268   7.082  1.00 32.31     0.005 C 
ATOM   4450  H   ILE B 131      37.393  -4.900  10.617  1.00 32.47     0.163 HD
ATOM   4451  N   SER B 132      39.461  -6.970  11.151  1.00 35.62    -0.342 N 
ATOM   4452  CA  SER B 132      40.619  -7.678  11.683  1.00 35.92     0.220 C 
ATOM   4453  C   SER B 132      40.197  -9.016  12.260  1.00 32.55     0.245 C 
ATOM   4454  O   SER B 132      40.975 -10.003  12.195  1.00 34.13    -0.271 OA
ATOM   4455  CB  SER B 132      41.470  -6.868  12.680  1.00 40.99     0.319 C 
ATOM   4456  OG ASER B 132      40.802  -6.654  13.913  0.50 42.87    -0.379 OA
ATOM   4457  OG BSER B 132      40.781  -6.615  13.896  0.50 42.76    -0.379 OA
ATOM   4458  H   SER B 132      39.137  -6.243  11.600  1.00 35.92     0.163 HD
ATOM   4459  HB2ASER B 132      42.305  -7.344  12.847  0.50 40.15     0.000 HD
ATOM   4460  HB2BSER B 132      42.290  -7.360  12.873  0.50 40.12     0.000 HD
ATOM   4461  HG ASER B 132      41.303  -6.204  14.408  0.00 42.88     0.212 HD
ATOM   4462  HG BSER B 132      41.286  -6.188  14.403  0.00 42.82     0.212 HD
ATOM   4463  N   LEU B 133      38.948  -9.067  12.713  1.00 30.19    -0.346 N 
ATOM   4464  CA  LEU B 133      38.539 -10.151  13.567  1.00 33.03     0.177 C 
ATOM   4465  C   LEU B 133      37.923 -11.278  12.777  1.00 41.79     0.241 C 
ATOM   4466  O   LEU B 133      37.885 -12.371  13.349  1.00 45.12    -0.271 OA
ATOM   4467  CB  LEU B 133      37.549  -9.697  14.630  1.00 43.52     0.038 C 
ATOM   4468  CG  LEU B 133      37.754 -10.269  16.057  1.00 46.04    -0.020 C 
ATOM   4469  CD1 LEU B 133      38.800  -9.594  16.975  1.00 31.93     0.009 C 
ATOM   4470  CD2 LEU B 133      36.420 -10.195  16.766  1.00 53.53     0.009 C 
ATOM   4471  H   LEU B 133      38.344  -8.418  12.495  1.00 31.59     0.163 HD
ATOM   4472  N   ASN B 134      37.406 -11.018  11.544  1.00 43.88    -0.346 N 
ATOM   4473  CA  ASN B 134      36.652 -12.025  10.796  1.00 32.39     0.185 C 
ATOM   4474  C   ASN B 134      37.430 -12.495   9.536  1.00 37.06     0.241 C 
ATOM   4475  O   ASN B 134      36.850 -13.110   8.618  1.00 28.91    -0.271 OA
ATOM   4476  CB  ASN B 134      35.301 -11.430  10.451  1.00 34.71     0.137 C 
ATOM   4477  CG  ASN B 134      35.419 -10.269   9.469  1.00 37.03     0.217 C 
ATOM   4478  OD1 ASN B 134      36.553  -9.986   9.005  1.00 30.43    -0.274 OA
ATOM   4479  ND2 ASN B 134      34.293  -9.613   9.135  1.00 29.54    -0.370 N 
ATOM   4480  H   ASN B 134      37.532 -10.194  11.169  1.00 40.24     0.163 HD
ATOM   4481 1HD2 ASN B 134      34.336  -8.776   8.844  1.00 31.70     0.159 HD
ATOM   4482 2HD2 ASN B 134      33.506 -10.019   9.213  1.00 31.70     0.159 HD
ATOM   4483  N   GLY B 135      38.740 -12.167   9.457  1.00 32.71    -0.351 N 
ATOM   4484  CA  GLY B 135      39.651 -12.715   8.456  1.00 30.57     0.225 C 
ATOM   4485  C   GLY B 135      40.006 -11.781   7.292  1.00 33.01     0.236 C 
ATOM   4486  O   GLY B 135      41.018 -11.997   6.633  1.00 34.19    -0.272 OA
ATOM   4487  H   GLY B 135      39.077 -11.567  10.058  1.00 33.31     0.163 HD
ATOM   4488  N   ILE B 136      39.139 -10.801   7.017  1.00 32.75    -0.346 N 
ATOM   4489  CA  ILE B 136      39.087 -10.017   5.788  1.00 27.30     0.180 C 
ATOM   4490  C   ILE B 136      40.391  -9.233   5.668  1.00 28.49     0.241 C 
ATOM   4491  O   ILE B 136      41.094  -9.378   4.673  1.00 29.78    -0.271 OA
ATOM   4492  CB  ILE B 136      37.793  -9.163   5.820  1.00 28.08     0.013 C 
ATOM   4493  CG1 ILE B 136      36.572 -10.032   5.626  1.00 33.04     0.002 C 
ATOM   4494  CG2 ILE B 136      37.755  -8.044   4.819  1.00 26.89     0.012 C 
ATOM   4495  CD1 ILE B 136      35.201  -9.463   5.966  1.00 34.92     0.005 C 
ATOM   4496  H   ILE B 136      38.526 -10.601   7.664  1.00 31.47     0.163 HD
ATOM   4497  N   LEU B 137      40.787  -8.473   6.700  1.00 29.63    -0.346 N 
ATOM   4498  CA  LEU B 137      41.980  -7.619   6.616  1.00 26.65     0.177 C 
ATOM   4499  C   LEU B 137      43.243  -8.452   6.373  1.00 32.88     0.241 C 
ATOM   4500  O   LEU B 137      44.114  -8.095   5.574  1.00 29.35    -0.271 OA
ATOM   4501  CB  LEU B 137      42.111  -6.807   7.911  1.00 33.31     0.038 C 
ATOM   4502  CG  LEU B 137      43.353  -5.905   8.040  1.00 31.11    -0.020 C 
ATOM   4503  CD1 LEU B 137      43.432  -4.774   6.943  1.00 26.29     0.009 C 
ATOM   4504  CD2 LEU B 137      43.422  -5.270   9.419  1.00 27.98     0.009 C 
ATOM   4505  H   LEU B 137      40.304  -8.482   7.476  1.00 28.73     0.163 HD
ATOM   4506  N   HIS B 138      43.312  -9.620   7.044  1.00 39.68    -0.346 N 
ATOM   4507  CA  HIS B 138      44.453 -10.533   6.938  1.00 37.88     0.182 C 
ATOM   4508  C   HIS B 138      44.775 -10.833   5.481  1.00 31.42     0.241 C 
ATOM   4509  O   HIS B 138      45.921 -10.808   5.087  1.00 36.18    -0.271 OA
ATOM   4510  CB  HIS B 138      44.202 -11.837   7.711  1.00 41.80     0.093 C 
ATOM   4511  CG  HIS B 138      45.398 -12.695   7.842  1.00 32.60     0.028 A 
ATOM   4512  ND1 HIS B 138      45.672 -13.696   6.956  1.00 31.49    -0.354 N 
ATOM   4513  CD2 HIS B 138      46.425 -12.636   8.702  1.00 29.16     0.114 A 
ATOM   4514  CE1 HIS B 138      46.870 -14.182   7.264  1.00 29.59     0.180 A 
ATOM   4515  NE2 HIS B 138      47.340 -13.528   8.306  1.00 28.77    -0.360 N 
ATOM   4516  H   HIS B 138      42.622  -9.852   7.596  1.00 37.43     0.163 HD
ATOM   4517  HD1 HIS B 138      45.151 -13.962   6.295  0.00 31.09     0.166 HD
ATOM   4518  HE2 HIS B 138      48.123 -13.664   8.675  0.00 28.55     0.166 HD
ATOM   4519  N   ALA B 139      43.737 -11.010   4.679  1.00 32.16    -0.346 N 
ATOM   4520  CA  ALA B 139      43.808 -11.413   3.285  1.00 27.26     0.172 C 
ATOM   4521  C   ALA B 139      44.183 -10.281   2.298  1.00 33.39     0.240 C 
ATOM   4522  O   ALA B 139      44.347 -10.571   1.101  1.00 36.73    -0.271 OA
ATOM   4523  CB  ALA B 139      42.414 -11.904   2.988  1.00 27.71     0.042 C 
ATOM   4524  H   ALA B 139      42.906 -10.876   5.036  1.00 30.84     0.163 HD
ATOM   4525  N   ILE B 140      44.305  -9.019   2.781  1.00 28.52    -0.346 N 
ATOM   4526  CA  ILE B 140      44.438  -7.884   1.900  1.00 29.01     0.180 C 
ATOM   4527  C   ILE B 140      45.842  -7.368   1.959  1.00 31.72     0.241 C 
ATOM   4528  O   ILE B 140      46.342  -6.944   2.994  1.00 29.92    -0.271 OA
ATOM   4529  CB  ILE B 140      43.500  -6.749   2.315  1.00 35.75     0.013 C 
ATOM   4530  CG1 ILE B 140      42.087  -7.304   2.267  1.00 31.34     0.002 C 
ATOM   4531  CG2 ILE B 140      43.749  -5.481   1.459  1.00 32.56     0.012 C 
ATOM   4532  CD1 ILE B 140      41.022  -6.310   1.913  1.00 37.35     0.005 C 
ATOM   4533  H   ILE B 140      44.303  -8.876   3.683  1.00 29.77     0.163 HD
ATOM   4534  N   GLY B 141      46.465  -7.366   0.800  1.00 40.40    -0.351 N 
ATOM   4535  CA  GLY B 141      47.838  -6.891   0.717  1.00 36.67     0.225 C 
ATOM   4536  C   GLY B 141      48.745  -7.898   0.009  1.00 35.51     0.236 C 
ATOM   4537  O   GLY B 141      48.407  -9.059  -0.297  1.00 50.05    -0.272 OA
ATOM   4538  H   GLY B 141      46.045  -7.661   0.043  1.00 37.17     0.163 HD
ATOM   4539  N   ARG B 142      49.945  -7.407  -0.184  1.00 34.58    -0.346 N 
ATOM   4540  CA  ARG B 142      51.063  -8.157  -0.690  1.00 39.28     0.176 C 
ATOM   4541  C   ARG B 142      51.606  -9.039   0.424  1.00 38.41     0.240 C 
ATOM   4542  O   ARG B 142      51.681  -8.630   1.576  1.00 40.53    -0.271 OA
ATOM   4543  CB  ARG B 142      52.124  -7.109  -1.087  1.00 53.93     0.036 C 
ATOM   4544  CG  ARG B 142      51.772  -6.043  -2.137  1.00 50.94     0.023 C 
ATOM   4545  CD  ARG B 142      51.640  -6.667  -3.510  1.00 40.14     0.138 C 
ATOM   4546  NE  ARG B 142      51.252  -5.658  -4.492  1.00 47.90    -0.227 N 
ATOM   4547  CZ  ARG B 142      50.608  -6.010  -5.606  1.00 46.68     0.665 C 
ATOM   4548  NH1 ARG B 142      50.450  -7.311  -5.887  1.00 33.50    -0.235 N 
ATOM   4549  NH2 ARG B 142      50.077  -5.049  -6.359  1.00 42.70    -0.235 N 
ATOM   4550  H   ARG B 142      50.083  -6.529   0.030  1.00 36.21     0.163 HD
ATOM   4551  HE  ARG B 142      51.446  -4.821  -4.347  1.00 45.71     0.177 HD
ATOM   4552 1HH1 ARG B 142      51.029  -7.913  -5.592  1.00 37.23     0.174 HD
ATOM   4553 2HH1 ARG B 142      49.762  -7.565  -6.384  1.00 37.15     0.174 HD
ATOM   4554 1HH2 ARG B 142      50.126  -4.205  -6.101  1.00 43.92     0.174 HD
ATOM   4555 2HH2 ARG B 142      49.675  -5.261  -7.117  1.00 43.85     0.174 HD
ATOM   4556  N   GLY B 143      52.070 -10.237   0.048  1.00 38.68    -0.351 N 
ATOM   4557  CA  GLY B 143      52.519 -11.225   1.002  1.00 30.11     0.225 C 
ATOM   4558  C   GLY B 143      53.756 -10.846   1.780  1.00 31.01     0.236 C 
ATOM   4559  O   GLY B 143      53.904 -11.323   2.871  1.00 32.45    -0.272 OA
ATOM   4560  H   GLY B 143      52.108 -10.440  -0.842  1.00 36.52     0.163 HD
ATOM   4561  N   ASP B 144      54.634 -10.001   1.239  1.00 38.66    -0.346 N 
ATOM   4562  CA  ASP B 144      55.925  -9.727   1.857  1.00 44.14     0.186 C 
ATOM   4563  C   ASP B 144      55.841  -8.599   2.903  1.00 52.47     0.241 C 
ATOM   4564  O   ASP B 144      56.868  -8.166   3.419  1.00 71.11    -0.271 OA
ATOM   4565  CB  ASP B 144      56.972  -9.479   0.770  1.00 57.74     0.147 C 
ATOM   4566  CG  ASP B 144      56.666  -8.389  -0.273  1.00 66.34     0.175 C 
ATOM   4567  OD1 ASP B 144      55.527  -7.863  -0.368  1.00 60.69    -0.648 OA
ATOM   4568  OD2 ASP B 144      57.567  -8.058  -1.031  1.00 55.12    -0.648 OA
ATOM   4569  H   ASP B 144      54.424  -9.581   0.455  1.00 37.98     0.163 HD
ATOM   4570  N   GLU B 145      54.625  -8.142   3.255  1.00 49.13    -0.346 N 
ATOM   4571  CA  GLU B 145      54.376  -6.873   3.905  1.00 45.88     0.177 C 
ATOM   4572  C   GLU B 145      53.120  -7.048   4.748  1.00 45.52     0.241 C 
ATOM   4573  O   GLU B 145      52.414  -8.026   4.621  1.00 43.84    -0.271 OA
ATOM   4574  CB  GLU B 145      54.438  -5.704   2.907  1.00 57.19     0.045 C 
ATOM   4575  CG  GLU B 145      55.822  -5.696   2.239  1.00 91.32     0.116 C 
ATOM   4576  CD  GLU B 145      56.870  -4.586   2.230  1.00 95.79     0.172 C 
ATOM   4577  OE1 GLU B 145      56.915  -3.831   3.285  1.00 64.56    -0.648 OA
ATOM   4578  OE2 GLU B 145      57.701  -4.658   1.217  1.00 67.47    -0.648 OA
ATOM   4579  H   GLU B 145      53.902  -8.672   3.076  1.00 48.82     0.163 HD
ATOM   4580  N   ARG B 146      52.920  -6.168   5.722  1.00 39.52    -0.346 N 
ATOM   4581  CA  ARG B 146      51.897  -6.383   6.704  1.00 30.97     0.176 C 
ATOM   4582  C   ARG B 146      50.584  -5.944   6.093  1.00 29.90     0.243 C 
ATOM   4583  O   ARG B 146      50.554  -5.173   5.164  1.00 29.45    -0.271 OA
ATOM   4584  CB  ARG B 146      52.221  -5.562   7.936  1.00 38.40     0.036 C 
ATOM   4585  CG  ARG B 146      52.071  -4.061   7.809  1.00 34.84     0.023 C 
ATOM   4586  CD  ARG B 146      53.046  -3.420   8.795  1.00 35.57     0.138 C 
ATOM   4587  NE  ARG B 146      52.708  -1.986   8.751  1.00 41.33    -0.227 N 
ATOM   4588  CZ  ARG B 146      53.379  -1.097   7.993  1.00 39.66     0.665 C 
ATOM   4589  NH1 ARG B 146      54.460  -1.425   7.328  1.00 41.45    -0.235 N 
ATOM   4590  NH2 ARG B 146      52.989   0.138   7.893  1.00 35.97    -0.235 N 
ATOM   4591  H   ARG B 146      53.440  -5.418   5.772  1.00 38.66     0.163 HD
ATOM   4592  HE  ARG B 146      52.044  -1.700   9.237  1.00 39.50     0.177 HD
ATOM   4593 1HH1 ARG B 146      54.675  -2.272   7.200  1.00 40.79     0.174 HD
ATOM   4594 2HH1 ARG B 146      54.981  -0.790   6.997  1.00 40.79     0.174 HD
ATOM   4595 1HH2 ARG B 146      52.278   0.410   8.343  1.00 37.13     0.174 HD
ATOM   4596 2HH2 ARG B 146      53.430   0.707   7.380  1.00 37.15     0.174 HD
ATOM   4597  N   PRO B 147      49.446  -6.493   6.536  1.00 27.82    -0.337 N 
ATOM   4598  CA  PRO B 147      48.197  -6.249   5.859  1.00 28.76     0.179 C 
ATOM   4599  C   PRO B 147      47.985  -4.759   5.725  1.00 29.89     0.241 C 
ATOM   4600  O   PRO B 147      48.395  -4.033   6.617  1.00 36.56    -0.271 OA
ATOM   4601  CB  PRO B 147      47.165  -6.810   6.773  1.00 35.41     0.037 C 
ATOM   4602  CG  PRO B 147      47.905  -7.692   7.722  1.00 36.32     0.022 C 
ATOM   4603  CD  PRO B 147      49.348  -7.353   7.703  1.00 30.20     0.127 C 
ATOM   4604  N   VAL B 148      47.243  -4.395   4.684  1.00 27.95    -0.346 N 
ATOM   4605  CA  VAL B 148      46.916  -3.034   4.308  1.00 31.02     0.180 C 
ATOM   4606  C   VAL B 148      45.421  -2.800   4.451  1.00 30.39     0.243 C 
ATOM   4607  O   VAL B 148      44.603  -3.570   3.931  1.00 36.38    -0.271 OA
ATOM   4608  CB  VAL B 148      47.253  -2.856   2.816  1.00 36.93     0.009 C 
ATOM   4609  CG1 VAL B 148      46.751  -1.514   2.370  1.00 36.46     0.012 C 
ATOM   4610  CG2 VAL B 148      48.721  -3.009   2.541  1.00 49.87     0.012 C 
ATOM   4611  H   VAL B 148      46.907  -5.063   4.159  1.00 29.14     0.163 HD
ATOM   4612  N   PRO B 149      44.987  -1.699   5.063  1.00 29.42    -0.337 N 
ATOM   4613  CA  PRO B 149      43.565  -1.414   5.196  1.00 31.13     0.179 C 
ATOM   4614  C   PRO B 149      42.935  -1.034   3.856  1.00 27.81     0.243 C 
ATOM   4615  O   PRO B 149      43.437  -0.181   3.147  1.00 34.12    -0.271 OA
ATOM   4616  CB  PRO B 149      43.560  -0.173   6.155  1.00 34.67     0.037 C 
ATOM   4617  CG  PRO B 149      44.964   0.046   6.567  1.00 30.64     0.022 C 
ATOM   4618  CD  PRO B 149      45.816  -0.578   5.479  1.00 33.89     0.127 C 
ATOM   4619  N   PRO B 150      41.828  -1.648   3.423  1.00 30.78    -0.337 N 
ATOM   4620  CA  PRO B 150      41.160  -1.269   2.199  1.00 31.57     0.179 C 
ATOM   4621  C   PRO B 150      40.269  -0.059   2.360  1.00 34.08     0.241 C 
ATOM   4622  O   PRO B 150      39.128  -0.090   1.913  1.00 34.51    -0.271 OA
ATOM   4623  CB  PRO B 150      40.352  -2.539   1.958  1.00 34.06     0.037 C 
ATOM   4624  CG  PRO B 150      39.861  -2.968   3.261  1.00 28.11     0.022 C 
ATOM   4625  CD  PRO B 150      41.204  -2.842   3.981  1.00 31.46     0.127 C 
ATOM   4626  N   LEU B 151      40.864   1.011   2.902  1.00 39.71    -0.346 N 
ATOM   4627  CA  LEU B 151      40.135   2.169   3.431  1.00 40.11     0.177 C 
ATOM   4628  C   LEU B 151      39.144   1.640   4.466  1.00 35.93     0.241 C 
ATOM   4629  O   LEU B 151      39.421   0.623   5.124  1.00 26.64    -0.271 OA
ATOM   4630  CB  LEU B 151      39.468   2.988   2.322  1.00 36.29     0.038 C 
ATOM   4631  CG  LEU B 151      40.331   3.334   1.103  1.00 39.50    -0.020 C 
ATOM   4632  CD1 LEU B 151      39.717   4.400   0.217  1.00 34.94     0.009 C 
ATOM   4633  CD2 LEU B 151      41.730   3.777   1.443  1.00 38.33     0.009 C 
ATOM   4634  H   LEU B 151      41.777   1.032   2.930  1.00 38.19     0.163 HD
ATOM   4635  N   ASN B 152      37.957   2.260   4.489  1.00 36.49    -0.346 N 
ATOM   4636  CA  ASN B 152      36.841   1.830   5.316  1.00 36.63     0.185 C 
ATOM   4637  C   ASN B 152      35.753   1.370   4.377  1.00 32.80     0.241 C 
ATOM   4638  O   ASN B 152      34.545   1.452   4.715  1.00 41.24    -0.271 OA
ATOM   4639  CB  ASN B 152      36.363   2.905   6.304  1.00 38.81     0.137 C 
ATOM   4640  CG  ASN B 152      35.846   4.177   5.667  1.00 36.85     0.217 C 
ATOM   4641  OD1 ASN B 152      36.262   4.556   4.563  1.00 24.17    -0.274 OA
ATOM   4642  ND2 ASN B 152      34.913   4.853   6.328  1.00 37.08    -0.370 N 
ATOM   4643  H   ASN B 152      37.841   3.007   3.978  1.00 36.44     0.163 HD
ATOM   4644 1HD2 ASN B 152      34.567   5.589   5.974  1.00 36.89     0.159 HD
ATOM   4645 2HD2 ASN B 152      34.636   4.572   7.122  1.00 37.00     0.159 HD
ATOM   4646  N   LEU B 153      36.196   0.827   3.229  1.00 29.97    -0.346 N 
ATOM   4647  CA  LEU B 153      35.236   0.432   2.192  1.00 32.14     0.177 C 
ATOM   4648  C   LEU B 153      34.446  -0.838   2.563  1.00 33.85     0.241 C 
ATOM   4649  O   LEU B 153      33.419  -1.137   1.952  1.00 26.59    -0.271 OA
ATOM   4650  CB  LEU B 153      35.977   0.218   0.883  1.00 31.72     0.038 C 
ATOM   4651  CG  LEU B 153      36.307   1.475   0.096  1.00 36.57    -0.020 C 
ATOM   4652  CD1 LEU B 153      37.264   1.134  -1.025  1.00 35.64     0.009 C 
ATOM   4653  CD2 LEU B 153      35.004   2.037  -0.398  1.00 36.03     0.009 C 
ATOM   4654  H   LEU B 153      37.088   0.682   3.093  1.00 31.23     0.163 HD
ATOM   4655  N   VAL B 154      35.005  -1.622   3.491  1.00 29.80    -0.346 N 
ATOM   4656  CA  VAL B 154      34.614  -2.996   3.570  1.00 37.59     0.180 C 
ATOM   4657  C   VAL B 154      33.723  -3.138   4.786  1.00 38.10     0.241 C 
ATOM   4658  O   VAL B 154      32.648  -3.714   4.676  1.00 36.48    -0.271 OA
ATOM   4659  CB  VAL B 154      35.772  -4.004   3.593  1.00 37.09     0.009 C 
ATOM   4660  CG1 VAL B 154      35.227  -5.405   3.773  1.00 35.89     0.012 C 
ATOM   4661  CG2 VAL B 154      36.588  -3.959   2.311  1.00 34.03     0.012 C 
ATOM   4662  H   VAL B 154      35.642  -1.299   4.060  1.00 32.36     0.163 HD
ATOM   4663  N   GLY B 155      34.114  -2.542   5.899  1.00 31.31    -0.351 N 
ATOM   4664  CA  GLY B 155      33.266  -2.709   7.038  1.00 29.28     0.225 C 
ATOM   4665  C   GLY B 155      32.257  -1.576   7.122  1.00 27.91     0.236 C 
ATOM   4666  O   GLY B 155      31.055  -1.818   7.115  1.00 29.15    -0.272 OA
ATOM   4667  H   GLY B 155      34.887  -2.060   5.957  1.00 32.34     0.163 HD
ATOM   4668  N   ASP B 156      32.720  -0.334   7.160  1.00 23.70    -0.346 N 
ATOM   4669  CA  ASP B 156      31.775   0.777   7.242  1.00 26.81     0.186 C 
ATOM   4670  C   ASP B 156      30.658   0.711   6.180  1.00 26.47     0.241 C 
ATOM   4671  O   ASP B 156      29.475   0.934   6.490  1.00 36.89    -0.271 OA
ATOM   4672  CB  ASP B 156      32.548   2.108   7.345  1.00 33.67     0.147 C 
ATOM   4673  CG  ASP B 156      33.140   2.491   8.713  1.00 35.74     0.175 C 
ATOM   4674  OD1 ASP B 156      32.917   1.708   9.704  1.00 39.01    -0.648 OA
ATOM   4675  OD2 ASP B 156      33.844   3.552   8.799  1.00 38.89    -0.648 OA
ATOM   4676  H   ASP B 156      33.619  -0.168   7.138  1.00 25.52     0.163 HD
ATOM   4677  N   PHE B 157      31.031   0.544   4.906  1.00 25.89    -0.346 N 
ATOM   4678  CA  PHE B 157      30.089   0.638   3.799  1.00 30.28     0.180 C 
ATOM   4679  C   PHE B 157      29.653  -0.737   3.264  1.00 29.49     0.241 C 
ATOM   4680  O   PHE B 157      28.541  -1.152   3.526  1.00 32.40    -0.271 OA
ATOM   4681  CB  PHE B 157      30.676   1.593   2.737  1.00 30.88     0.073 C 
ATOM   4682  CG  PHE B 157      31.060   2.919   3.382  1.00 33.13    -0.056 A 
ATOM   4683  CD1 PHE B 157      30.153   3.599   4.201  1.00 35.69     0.007 A 
ATOM   4684  CD2 PHE B 157      32.336   3.452   3.260  1.00 31.28     0.007 A 
ATOM   4685  CE1 PHE B 157      30.486   4.825   4.792  1.00 34.10     0.001 A 
ATOM   4686  CE2 PHE B 157      32.690   4.634   3.936  1.00 32.49     0.001 A 
ATOM   4687  CZ  PHE B 157      31.755   5.331   4.671  1.00 31.48     0.000 A 
ATOM   4688  H   PHE B 157      31.908   0.366   4.720  1.00 26.94     0.163 HD
ATOM   4689  N   GLY B 158      30.454  -1.368   2.402  1.00 30.71    -0.351 N 
ATOM   4690  CA  GLY B 158      30.134  -2.631   1.806  1.00 27.89     0.225 C 
ATOM   4691  C   GLY B 158      29.491  -3.590   2.814  1.00 34.90     0.235 C 
ATOM   4692  O   GLY B 158      28.508  -4.294   2.478  1.00 30.49    -0.272 OA
ATOM   4693  H   GLY B 158      31.254  -0.982   2.186  1.00 29.77     0.163 HD
ATOM   4694  N   GLY B 159      30.070  -3.629   4.021  1.00 30.43    -0.351 N 
ATOM   4695  CA  GLY B 159      29.675  -4.605   5.020  1.00 32.35     0.225 C 
ATOM   4696  C   GLY B 159      28.843  -3.998   6.140  1.00 34.67     0.235 C 
ATOM   4697  O   GLY B 159      28.386  -4.712   7.031  1.00 36.19    -0.272 OA
ATOM   4698  H   GLY B 159      30.744  -3.046   4.221  1.00 31.88     0.163 HD
ATOM   4699  N   GLY B 160      28.605  -2.675   6.068  1.00 42.76    -0.351 N 
ATOM   4700  CA  GLY B 160      27.877  -1.936   7.101  1.00 37.21     0.225 C 
ATOM   4701  C   GLY B 160      26.620  -1.256   6.533  1.00 38.32     0.236 C 
ATOM   4702  O   GLY B 160      25.513  -1.769   6.671  1.00 38.29    -0.272 OA
ATOM   4703  H   GLY B 160      28.906  -2.212   5.341  1.00 39.12     0.163 HD
ATOM   4704  N   SER B 161      26.785  -0.085   5.908  1.00 34.24    -0.344 N 
ATOM   4705  CA  SER B 161      25.651   0.692   5.451  1.00 31.50     0.200 C 
ATOM   4706  C   SER B 161      24.826  -0.094   4.426  1.00 32.96     0.243 C 
ATOM   4707  O   SER B 161      23.580  -0.174   4.539  1.00 32.46    -0.271 OA
ATOM   4708  CB  SER B 161      26.110   2.031   4.967  1.00 29.41     0.199 C 
ATOM   4709  OG  SER B 161      26.984   1.878   3.861  1.00 27.42    -0.398 OA
ATOM   4710  H   SER B 161      27.629   0.234   5.764  1.00 34.50     0.163 HD
ATOM   4711  HG  SER B 161      27.214   2.649   3.583  0.00 27.41     0.209 HD
ATOM   4712  N   MET B 162      25.518  -0.832   3.555  1.00 31.68    -0.346 N 
ATOM   4713  CA  MET B 162      24.846  -1.610   2.517  1.00 28.46     0.177 C 
ATOM   4714  C   MET B 162      23.964  -2.708   3.103  1.00 34.54     0.241 C 
ATOM   4715  O   MET B 162      22.843  -2.975   2.654  1.00 32.97    -0.271 OA
ATOM   4716  CB  MET B 162      25.865  -2.181   1.532  1.00 26.35     0.045 C 
ATOM   4717  CG  MET B 162      26.646  -1.059   0.785  1.00 29.39     0.076 C 
ATOM   4718  SD  MET B 162      25.688   0.275   0.002  1.00 32.46    -0.173 SA
ATOM   4719  CE  MET B 162      24.558  -0.768  -0.948  1.00 35.85     0.089 C 
ATOM   4720  H   MET B 162      26.430  -0.855   3.603  1.00 31.18     0.163 HD
ATOM   4721  N   PHE B 163      24.434  -3.323   4.178  1.00 36.88    -0.346 N 
ATOM   4722  CA  PHE B 163      23.632  -4.353   4.797  1.00 30.12     0.180 C 
ATOM   4723  C   PHE B 163      22.548  -3.728   5.651  1.00 33.54     0.241 C 
ATOM   4724  O   PHE B 163      21.539  -4.368   5.821  1.00 38.92    -0.271 OA
ATOM   4725  CB  PHE B 163      24.529  -5.296   5.600  1.00 35.67     0.073 C 
ATOM   4726  CG  PHE B 163      25.130  -6.420   4.775  1.00 35.93    -0.056 A 
ATOM   4727  CD1 PHE B 163      26.263  -6.220   4.027  1.00 35.90     0.007 A 
ATOM   4728  CD2 PHE B 163      24.508  -7.660   4.658  1.00 46.12     0.007 A 
ATOM   4729  CE1 PHE B 163      26.780  -7.246   3.260  1.00 40.37     0.001 A 
ATOM   4730  CE2 PHE B 163      25.064  -8.700   3.895  1.00 44.16     0.001 A 
ATOM   4731  CZ  PHE B 163      26.173  -8.483   3.178  1.00 37.96     0.000 A 
ATOM   4732  H   PHE B 163      25.251  -3.109   4.527  1.00 34.62     0.163 HD
ATOM   4733  N   LEU B 164      22.737  -2.514   6.181  1.00 41.87    -0.346 N 
ATOM   4734  CA  LEU B 164      21.662  -1.797   6.875  1.00 43.44     0.177 C 
ATOM   4735  C   LEU B 164      20.536  -1.505   5.869  1.00 45.23     0.241 C 
ATOM   4736  O   LEU B 164      19.317  -1.661   6.184  1.00 33.56    -0.271 OA
ATOM   4737  CB  LEU B 164      22.158  -0.502   7.536  1.00 38.64     0.038 C 
ATOM   4738  CG  LEU B 164      21.276   0.174   8.614  1.00 38.42    -0.020 C 
ATOM   4739  CD1 LEU B 164      21.281  -0.420  10.005  1.00 30.58     0.009 C 
ATOM   4740  CD2 LEU B 164      21.734   1.641   8.779  1.00 36.78     0.009 C 
ATOM   4741  H   LEU B 164      23.559  -2.120   6.119  1.00 39.88     0.163 HD
ATOM   4742  N   LEU B 165      20.969  -1.047   4.676  1.00 37.00    -0.346 N 
ATOM   4743  CA  LEU B 165      20.011  -0.706   3.626  1.00 41.15     0.177 C 
ATOM   4744  C   LEU B 165      19.208  -1.926   3.206  1.00 36.09     0.241 C 
ATOM   4745  O   LEU B 165      17.982  -1.862   3.246  1.00 35.80    -0.271 OA
ATOM   4746  CB  LEU B 165      20.669  -0.046   2.428  1.00 42.24     0.038 C 
ATOM   4747  CG  LEU B 165      21.199   1.358   2.701  1.00 40.36    -0.020 C 
ATOM   4748  CD1 LEU B 165      22.322   1.653   1.765  1.00 44.45     0.009 C 
ATOM   4749  CD2 LEU B 165      20.109   2.414   2.570  1.00 45.86     0.009 C 
ATOM   4750  H   LEU B 165      21.863  -0.939   4.518  1.00 39.81     0.163 HD
ATOM   4751  N   VAL B 166      19.889  -3.053   2.948  1.00 37.49    -0.346 N 
ATOM   4752  CA  VAL B 166      19.172  -4.288   2.654  1.00 36.46     0.180 C 
ATOM   4753  C   VAL B 166      18.254  -4.696   3.830  1.00 43.00     0.241 C 
ATOM   4754  O   VAL B 166      17.104  -5.131   3.704  1.00 37.93    -0.271 OA
ATOM   4755  CB  VAL B 166      20.193  -5.377   2.345  1.00 38.49     0.009 C 
ATOM   4756  CG1 VAL B 166      19.507  -6.730   2.471  1.00 45.50     0.012 C 
ATOM   4757  CG2 VAL B 166      20.881  -5.172   0.998  1.00 43.24     0.012 C 
ATOM   4758  H   VAL B 166      20.803  -3.051   2.951  1.00 37.04     0.163 HD
ATOM   4759  N   GLY B 167      18.716  -4.531   5.061  1.00 42.13    -0.351 N 
ATOM   4760  CA  GLY B 167      17.843  -4.838   6.192  1.00 48.18     0.225 C 
ATOM   4761  C   GLY B 167      16.595  -3.948   6.270  1.00 45.27     0.236 C 
ATOM   4762  O   GLY B 167      15.513  -4.416   6.587  1.00 37.46    -0.272 OA
ATOM   4763  H   GLY B 167      19.567  -4.235   5.211  1.00 43.53     0.163 HD
ATOM   4764  N   ILE B 168      16.776  -2.658   6.016  1.00 37.32    -0.346 N 
ATOM   4765  CA  ILE B 168      15.662  -1.764   6.042  1.00 35.52     0.180 C 
ATOM   4766  C   ILE B 168      14.722  -2.162   4.912  1.00 38.31     0.241 C 
ATOM   4767  O   ILE B 168      13.504  -2.260   5.111  1.00 37.32    -0.271 OA
ATOM   4768  CB  ILE B 168      16.165  -0.325   5.928  1.00 36.51     0.013 C 
ATOM   4769  CG1 ILE B 168      16.740   0.180   7.238  1.00 40.02     0.002 C 
ATOM   4770  CG2 ILE B 168      15.064   0.600   5.410  1.00 45.16     0.012 C 
ATOM   4771  CD1 ILE B 168      17.846   1.250   7.091  1.00 40.15     0.005 C 
ATOM   4772  H   ILE B 168      17.611  -2.336   5.830  1.00 38.70     0.163 HD
ATOM   4773  N   LEU B 169      15.234  -2.351   3.689  1.00 40.25    -0.346 N 
ATOM   4774  CA  LEU B 169      14.293  -2.452   2.576  1.00 35.12     0.177 C 
ATOM   4775  C   LEU B 169      13.615  -3.836   2.571  1.00 34.51     0.241 C 
ATOM   4776  O   LEU B 169      12.432  -3.973   2.264  1.00 36.71    -0.271 OA
ATOM   4777  CB  LEU B 169      14.955  -2.053   1.273  1.00 33.65     0.038 C 
ATOM   4778  CG  LEU B 169      15.456  -0.611   1.258  1.00 43.49    -0.020 C 
ATOM   4779  CD1 LEU B 169      16.561  -0.434   0.249  1.00 53.26     0.009 C 
ATOM   4780  CD2 LEU B 169      14.338   0.369   0.926  1.00 44.27     0.009 C 
ATOM   4781  H   LEU B 169      16.134  -2.413   3.544  1.00 38.55     0.163 HD
ATOM   4782  N   ALA B 170      14.285  -4.832   3.110  1.00 32.01    -0.346 N 
ATOM   4783  CA  ALA B 170      13.622  -6.091   3.349  1.00 38.28     0.172 C 
ATOM   4784  C   ALA B 170      12.535  -5.973   4.410  1.00 44.08     0.240 C 
ATOM   4785  O   ALA B 170      11.471  -6.538   4.258  1.00 47.44    -0.271 OA
ATOM   4786  CB  ALA B 170      14.616  -7.101   3.804  1.00 39.59     0.042 C 
ATOM   4787  H   ALA B 170      15.169  -4.738   3.326  1.00 34.02     0.163 HD
ATOM   4788  N   ALA B 171      12.796  -5.274   5.504  1.00 39.70    -0.346 N 
ATOM   4789  CA  ALA B 171      11.833  -5.281   6.577  1.00 40.02     0.172 C 
ATOM   4790  C   ALA B 171      10.581  -4.542   6.112  1.00 40.06     0.240 C 
ATOM   4791  O   ALA B 171       9.500  -4.785   6.631  1.00 36.89    -0.271 OA
ATOM   4792  CB  ALA B 171      12.453  -4.688   7.836  1.00 38.83     0.042 C 
ATOM   4793  H   ALA B 171      13.570  -4.795   5.587  1.00 40.68     0.163 HD
ATOM   4794  N   LEU B 172      10.784  -3.636   5.150  1.00 43.98    -0.346 N 
ATOM   4795  CA  LEU B 172       9.708  -2.876   4.539  1.00 46.34     0.177 C 
ATOM   4796  C   LEU B 172       8.918  -3.784   3.634  1.00 43.89     0.241 C 
ATOM   4797  O   LEU B 172       7.737  -3.586   3.481  1.00 64.99    -0.271 OA
ATOM   4798  CB  LEU B 172      10.179  -1.670   3.719  1.00 46.45     0.038 C 
ATOM   4799  CG  LEU B 172      10.758  -0.514   4.532  1.00 45.95    -0.020 C 
ATOM   4800  CD1 LEU B 172      11.380   0.545   3.676  1.00 51.62     0.009 C 
ATOM   4801  CD2 LEU B 172       9.634   0.088   5.293  1.00 55.28     0.009 C 
ATOM   4802  H   LEU B 172      11.639  -3.464   4.878  1.00 43.49     0.163 HD
ATOM   4803  N   TRP B 173       9.569  -4.695   2.931  1.00 47.74    -0.346 N 
ATOM   4804  CA  TRP B 173       8.800  -5.661   2.151  1.00 55.10     0.181 C 
ATOM   4805  C   TRP B 173       7.900  -6.525   3.045  1.00 50.98     0.241 C 
ATOM   4806  O   TRP B 173       6.739  -6.761   2.722  1.00 52.91    -0.271 OA
ATOM   4807  CB  TRP B 173       9.709  -6.546   1.304  1.00 43.42     0.075 C 
ATOM   4808  CG  TRP B 173       9.049  -7.852   0.973  1.00 52.69    -0.028 A 
ATOM   4809  CD1 TRP B 173       9.038  -9.035   1.663  1.00 57.89     0.096 A 
ATOM   4810  CD2 TRP B 173       8.276  -8.086  -0.202  1.00 44.27    -0.002 A 
ATOM   4811  NE1 TRP B 173       8.316  -9.998   0.993  1.00 52.28    -0.365 N 
ATOM   4812  CE2 TRP B 173       7.841  -9.447  -0.147  1.00 44.84     0.042 A 
ATOM   4813  CE3 TRP B 173       7.932  -7.258  -1.263  1.00 42.71     0.014 A 
ATOM   4814  CZ2 TRP B 173       7.071 -10.014  -1.133  1.00 48.96     0.030 A 
ATOM   4815  CZ3 TRP B 173       7.171  -7.823  -2.258  1.00 47.49     0.001 A 
ATOM   4816  CH2 TRP B 173       6.752  -9.169  -2.184  1.00 54.81     0.002 A 
ATOM   4817  H   TRP B 173      10.482  -4.719   2.915  1.00 48.21     0.163 HD
ATOM   4818  HE1 TRP B 173       8.188 -10.820   1.258  1.00 51.56     0.165 HD
ATOM   4819  N   GLU B 174       8.450  -7.005   4.162  1.00 58.37    -0.346 N 
ATOM   4820  CA  GLU B 174       7.747  -7.840   5.130  1.00 59.70     0.177 C 
ATOM   4821  C   GLU B 174       6.555  -7.085   5.728  1.00 64.92     0.241 C 
ATOM   4822  O   GLU B 174       5.484  -7.675   5.911  1.00 65.34    -0.271 OA
ATOM   4823  CB  GLU B 174       8.721  -8.382   6.190  1.00 57.86     0.045 C 
ATOM   4824  CG  GLU B 174       8.136  -9.415   7.148  1.00 63.67     0.116 C 
ATOM   4825  CD  GLU B 174       7.183  -8.846   8.224  1.00 77.39     0.172 C 
ATOM   4826  OE1 GLU B 174       7.021  -7.574   8.378  1.00 56.55    -0.648 OA
ATOM   4827  OE2 GLU B 174       6.573  -9.723   8.928  1.00 57.78    -0.648 OA
ATOM   4828  H   GLU B 174       9.325  -6.802   4.331  1.00 56.74     0.163 HD
ATOM   4829  N   ARG B 175       6.713  -5.787   6.030  1.00 66.14    -0.346 N 
ATOM   4830  CA  ARG B 175       5.637  -5.055   6.690  1.00 55.44     0.176 C 
ATOM   4831  C   ARG B 175       4.420  -4.941   5.783  1.00 55.09     0.241 C 
ATOM   4832  O   ARG B 175       3.322  -4.795   6.288  1.00 54.77    -0.271 OA
ATOM   4833  CB  ARG B 175       6.097  -3.640   6.977  1.00 52.58     0.036 C 
ATOM   4834  CG  ARG B 175       5.165  -2.754   7.767  1.00 52.02     0.023 C 
ATOM   4835  CD  ARG B 175       5.736  -1.324   7.941  1.00 50.94     0.138 C 
ATOM   4836  NE  ARG B 175       5.716  -0.452   6.768  1.00 46.33    -0.227 N 
ATOM   4837  CZ  ARG B 175       6.057   0.823   6.780  1.00 44.50     0.665 C 
ATOM   4838  NH1 ARG B 175       6.427   1.366   7.901  1.00 41.08    -0.235 N 
ATOM   4839  NH2 ARG B 175       6.058   1.556   5.675  1.00 45.50    -0.235 N 
ATOM   4840  H   ARG B 175       7.494  -5.356   5.830  1.00 63.10     0.163 HD
ATOM   4841  HE  ARG B 175       5.461  -0.796   6.009  1.00 46.89     0.177 HD
ATOM   4842 1HH1 ARG B 175       6.749   0.871   8.561  1.00 42.33     0.174 HD
ATOM   4843 2HH1 ARG B 175       6.359   2.245   8.001  1.00 42.20     0.174 HD
ATOM   4844 1HH2 ARG B 175       5.881   1.177   4.896  1.00 45.22     0.174 HD
ATOM   4845 2HH2 ARG B 175       6.233   2.420   5.716  1.00 45.18     0.174 HD
ATOM   4846  N   GLN B 176       4.641  -5.032   4.460  1.00 53.63    -0.346 N 
ATOM   4847  CA  GLN B 176       3.616  -4.741   3.476  1.00 69.31     0.177 C 
ATOM   4848  C   GLN B 176       2.646  -5.911   3.414  1.00 77.08     0.241 C 
ATOM   4849  O   GLN B 176       1.871  -5.955   2.459  1.00 61.24    -0.271 OA
ATOM   4850  CB  GLN B 176       4.186  -4.566   2.063  1.00 84.56     0.044 C 
ATOM   4851  CG  GLN B 176       3.641  -3.361   1.293  1.00101.03     0.105 C 
ATOM   4852  CD  GLN B 176       4.587  -2.163   1.225  1.00 98.14     0.215 C 
ATOM   4853  OE1 GLN B 176       4.171  -0.999   1.290  1.00 76.16    -0.274 OA
ATOM   4854  NE2 GLN B 176       5.875  -2.411   1.015  1.00 88.20    -0.370 N 
ATOM   4855  H   GLN B 176       5.469  -5.278   4.163  1.00 57.66     0.163 HD
ATOM   4856 1HE2 GLN B 176       6.477  -1.786   1.206  1.00 91.05     0.159 HD
ATOM   4857 2HE2 GLN B 176       6.138  -3.192   0.686  1.00 91.24     0.159 HD
ATOM   4858  N   SER B 177       2.788  -6.883   4.342  1.00 83.77    -0.344 N 
ATOM   4859  CA  SER B 177       1.806  -7.942   4.575  1.00 86.70     0.200 C 
ATOM   4860  C   SER B 177       1.758  -8.425   6.041  1.00 58.77     0.243 C 
ATOM   4861  O   SER B 177       0.818  -9.081   6.426  1.00 60.64    -0.271 OA
ATOM   4862  CB  SER B 177       1.974  -9.113   3.606  1.00 74.36     0.199 C 
ATOM   4863  OG  SER B 177       3.297  -9.605   3.671  1.00 67.59    -0.398 OA
ATOM   4864  H   SER B 177       3.564  -6.911   4.821  1.00 81.32     0.163 HD
ATOM   4865  HG  SER B 177       3.380 -10.270   3.117  0.00 66.99     0.209 HD
ATOM   4866  N   SER B 178       2.683  -8.079   6.924  1.00 47.06    -0.344 N 
ATOM   4867  CA  SER B 178       2.463  -8.315   8.343  1.00 46.48     0.200 C 
ATOM   4868  C   SER B 178       1.822  -7.097   8.973  1.00 51.23     0.242 C 
ATOM   4869  O   SER B 178       1.170  -7.222  10.001  1.00 63.51    -0.271 OA
ATOM   4870  CB  SER B 178       3.775  -8.601   9.074  1.00 58.04     0.199 C 
ATOM   4871  OG  SER B 178       4.563  -7.464   9.463  1.00 52.56    -0.398 OA
ATOM   4872  H   SER B 178       3.473  -7.713   6.649  1.00 50.05     0.163 HD
ATOM   4873  HG  SER B 178       5.245  -7.756   9.826  0.00 53.94     0.209 HD
ATOM   4874  N   GLY B 179       2.202  -5.932   8.437  1.00 58.80    -0.350 N 
ATOM   4875  CA  GLY B 179       1.739  -4.637   8.885  1.00 59.38     0.225 C 
ATOM   4876  C   GLY B 179       2.499  -4.146  10.110  1.00 71.30     0.236 C 
ATOM   4877  O   GLY B 179       2.186  -3.030  10.560  1.00 67.38    -0.272 OA
ATOM   4878  H   GLY B 179       2.801  -5.949   7.749  1.00 56.79     0.163 HD
ATOM   4879  N   LYS B 180       3.474  -4.958  10.610  1.00 65.52    -0.346 N 
ATOM   4880  CA  LYS B 180       4.419  -4.525  11.645  1.00 72.94     0.176 C 
ATOM   4881  C   LYS B 180       5.855  -4.356  11.094  1.00 68.75     0.240 C 
ATOM   4882  O   LYS B 180       6.271  -4.811  10.019  1.00 49.99    -0.271 OA
ATOM   4883  CB  LYS B 180       4.402  -5.318  12.970  1.00 71.04     0.035 C 
ATOM   4884  CG  LYS B 180       3.006  -5.566  13.624  1.00 86.04     0.004 C 
ATOM   4885  CD  LYS B 180       2.056  -4.358  13.755  1.00104.25     0.027 C 
ATOM   4886  CE  LYS B 180       0.501  -4.419  13.578  1.00 90.55     0.229 C 
ATOM   4887  NZ  LYS B 180      -0.207  -3.108  13.752  1.00 79.08    -0.079 N 
ATOM   4888  H   LYS B 180       3.551  -5.809  10.288  1.00 68.20     0.163 HD
ATOM   4889  HZ1 LYS B 180       0.150  -2.489  13.195  1.00 82.45     0.274 HD
ATOM   4890  HZ2 LYS B 180      -0.121  -2.824  14.609  1.00 82.45     0.274 HD
ATOM   4891  HZ3 LYS B 180      -1.084  -3.213  13.558  1.00 82.45     0.274 HD
ATOM   4892  N   GLY B 181       6.620  -3.574  11.853  1.00 51.69    -0.351 N 
ATOM   4893  CA  GLY B 181       8.048  -3.468  11.645  1.00 45.95     0.225 C 
ATOM   4894  C   GLY B 181       8.771  -4.355  12.648  1.00 46.12     0.236 C 
ATOM   4895  O   GLY B 181       8.215  -5.363  13.084  1.00 61.60    -0.272 OA
ATOM   4896  H   GLY B 181       6.238  -3.090  12.528  1.00 54.12     0.163 HD
ATOM   4897  N   GLN B 182       9.991  -3.948  12.999  1.00 41.24    -0.346 N 
ATOM   4898  CA  GLN B 182      10.943  -4.743  13.757  1.00 41.30     0.177 C 
ATOM   4899  C   GLN B 182      12.315  -4.027  13.797  1.00 39.40     0.241 C 
ATOM   4900  O   GLN B 182      12.557  -3.013  13.153  1.00 46.94    -0.271 OA
ATOM   4901  CB  GLN B 182      10.994  -6.179  13.198  1.00 55.17     0.044 C 
ATOM   4902  CG  GLN B 182      11.259  -6.291  11.689  1.00 53.81     0.105 C 
ATOM   4903  CD  GLN B 182      11.212  -7.714  11.199  1.00 53.52     0.215 C 
ATOM   4904  OE1 GLN B 182      11.750  -8.621  11.858  1.00 43.70    -0.274 OA
ATOM   4905  NE2 GLN B 182      10.478  -7.920  10.105  1.00 47.75    -0.370 N 
ATOM   4906  H   GLN B 182      10.248  -3.109  12.744  1.00 42.41     0.163 HD
ATOM   4907 1HE2 GLN B 182      10.378  -8.744   9.793  1.00 49.47     0.159 HD
ATOM   4908 2HE2 GLN B 182      10.090  -7.240   9.688  1.00 49.53     0.159 HD
ATOM   4909  N   VAL B 183      13.248  -4.565  14.580  1.00 53.53    -0.346 N 
ATOM   4910  CA  VAL B 183      14.627  -4.099  14.680  1.00 46.55     0.180 C 
ATOM   4911  C   VAL B 183      15.548  -4.880  13.739  1.00 45.85     0.241 C 
ATOM   4912  O   VAL B 183      15.639  -6.111  13.757  1.00 44.37    -0.271 OA
ATOM   4913  CB  VAL B 183      15.059  -4.390  16.120  1.00 48.07     0.009 C 
ATOM   4914  CG1 VAL B 183      16.488  -3.912  16.361  1.00 47.97     0.012 C 
ATOM   4915  CG2 VAL B 183      14.043  -3.839  17.116  1.00 49.37     0.012 C 
ATOM   4916  H   VAL B 183      13.010  -5.298  15.072  1.00 48.21     0.163 HD
ATOM   4917  N   VAL B 184      16.342  -4.134  13.005  1.00 41.15    -0.346 N 
ATOM   4918  CA  VAL B 184      17.428  -4.697  12.243  1.00 34.62     0.180 C 
ATOM   4919  C   VAL B 184      18.748  -4.463  12.941  1.00 33.89     0.241 C 
ATOM   4920  O   VAL B 184      19.175  -3.309  13.141  1.00 40.55    -0.271 OA
ATOM   4921  CB  VAL B 184      17.387  -3.916  10.933  1.00 40.15     0.009 C 
ATOM   4922  CG1 VAL B 184      18.624  -4.202  10.092  1.00 44.42     0.012 C 
ATOM   4923  CG2 VAL B 184      16.098  -4.135  10.159  1.00 39.98     0.012 C 
ATOM   4924  H   VAL B 184      16.209  -3.230  12.979  1.00 40.68     0.163 HD
ATOM   4925  N   ASP B 185      19.426  -5.555  13.253  1.00 40.71    -0.345 N 
ATOM   4926  CA  ASP B 185      20.751  -5.522  13.874  1.00 42.28     0.186 C 
ATOM   4927  C   ASP B 185      21.769  -5.672  12.738  1.00 38.06     0.241 C 
ATOM   4928  O   ASP B 185      22.120  -6.789  12.276  1.00 42.56    -0.271 OA
ATOM   4929  CB  ASP B 185      20.905  -6.592  14.962  1.00 34.44     0.147 C 
ATOM   4930  CG  ASP B 185      22.264  -6.691  15.666  1.00 43.25     0.175 C 
ATOM   4931  OD1 ASP B 185      23.159  -5.816  15.432  1.00 50.61    -0.648 OA
ATOM   4932  OD2 ASP B 185      22.433  -7.615  16.510  1.00 44.93    -0.648 OA
ATOM   4933  H   ASP B 185      19.052  -6.371  13.076  1.00 39.24     0.163 HD
ATOM   4934  N   ALA B 186      22.189  -4.519  12.245  1.00 30.74    -0.346 N 
ATOM   4935  CA  ALA B 186      23.318  -4.460  11.320  1.00 36.42     0.172 C 
ATOM   4936  C   ALA B 186      24.686  -4.284  12.002  1.00 37.28     0.240 C 
ATOM   4937  O   ALA B 186      25.039  -3.170  12.345  1.00 31.15    -0.271 OA
ATOM   4938  CB  ALA B 186      23.104  -3.341  10.412  1.00 32.04     0.042 C 
ATOM   4939  H   ALA B 186      21.768  -3.743  12.481  1.00 33.69     0.163 HD
ATOM   4940  N   ALA B 187      25.431  -5.386  12.157  1.00 33.28    -0.346 N 
ATOM   4941  CA  ALA B 187      26.806  -5.367  12.590  1.00 34.49     0.172 C 
ATOM   4942  C   ALA B 187      27.773  -5.656  11.438  1.00 34.69     0.240 C 
ATOM   4943  O   ALA B 187      27.696  -6.668  10.720  1.00 35.26    -0.271 OA
ATOM   4944  CB  ALA B 187      27.001  -6.384  13.648  1.00 33.95     0.042 C 
ATOM   4945  H   ALA B 187      25.047  -6.196  11.980  1.00 34.48     0.163 HD
ATOM   4946  N   MET B 188      28.753  -4.768  11.398  1.00 31.38    -0.346 N 
ATOM   4947  CA  MET B 188      29.752  -4.748  10.366  1.00 32.20     0.177 C 
ATOM   4948  C   MET B 188      30.533  -6.060  10.347  1.00 31.32     0.241 C 
ATOM   4949  O   MET B 188      30.956  -6.509   9.274  1.00 40.37    -0.271 OA
ATOM   4950  CB  MET B 188      30.676  -3.537  10.515  1.00 32.53     0.045 C 
ATOM   4951  CG  MET B 188      29.962  -2.191  10.285  1.00 36.33     0.076 C 
ATOM   4952  SD  MET B 188      31.082  -0.754  10.245  1.00 38.02    -0.173 SA
ATOM   4953  CE  MET B 188      30.602  -0.164  11.889  1.00 26.13     0.089 C 
ATOM   4954  H   MET B 188      28.805  -4.139  12.060  1.00 32.40     0.163 HD
ATOM   4955  N   VAL B 189      30.715  -6.704  11.491  1.00 31.07    -0.346 N 
ATOM   4956  CA  VAL B 189      31.554  -7.896  11.547  1.00 28.03     0.180 C 
ATOM   4957  C   VAL B 189      30.848  -8.986  10.777  1.00 25.29     0.241 C 
ATOM   4958  O   VAL B 189      31.485  -9.782  10.104  1.00 26.99    -0.271 OA
ATOM   4959  CB  VAL B 189      31.865  -8.294  13.000  1.00 39.41     0.009 C 
ATOM   4960  CG1 VAL B 189      30.633  -8.685  13.822  1.00 44.75     0.012 C 
ATOM   4961  CG2 VAL B 189      32.894  -9.399  13.062  1.00 43.74     0.012 C 
ATOM   4962  H   VAL B 189      30.331  -6.393  12.259  1.00 30.67     0.163 HD
ATOM   4963  N   ASP B 190      29.506  -8.944  10.817  1.00 34.76    -0.345 N 
ATOM   4964  CA  ASP B 190      28.622  -9.952  10.196  1.00 35.85     0.186 C 
ATOM   4965  C   ASP B 190      28.444  -9.630   8.719  1.00 35.45     0.241 C 
ATOM   4966  O   ASP B 190      28.627 -10.478   7.865  1.00 40.27    -0.271 OA
ATOM   4967  CB  ASP B 190      27.190 -10.051  10.773  1.00 34.73     0.147 C 
ATOM   4968  CG  ASP B 190      27.013 -10.419  12.258  1.00 38.84     0.175 C 
ATOM   4969  OD1 ASP B 190      27.972 -10.969  12.859  1.00 25.48    -0.648 OA
ATOM   4970  OD2 ASP B 190      25.921 -10.098  12.851  1.00 34.26    -0.648 OA
ATOM   4971  H   ASP B 190      29.109  -8.259  11.272  1.00 32.39     0.163 HD
ATOM   4972  N   GLY B 191      28.066  -8.369   8.445  1.00 40.47    -0.351 N 
ATOM   4973  CA  GLY B 191      27.843  -7.890   7.092  1.00 33.04     0.225 C 
ATOM   4974  C   GLY B 191      29.069  -8.031   6.207  1.00 32.60     0.236 C 
ATOM   4975  O   GLY B 191      28.933  -8.484   5.066  1.00 32.28    -0.272 OA
ATOM   4976  H   GLY B 191      27.941  -7.786   9.137  1.00 37.40     0.163 HD
ATOM   4977  N   SER B 192      30.270  -7.706   6.736  1.00 35.04    -0.344 N 
ATOM   4978  CA  SER B 192      31.483  -7.862   5.933  1.00 33.98     0.200 C 
ATOM   4979  C   SER B 192      31.760  -9.343   5.638  1.00 34.36     0.243 C 
ATOM   4980  O   SER B 192      32.127  -9.675   4.512  1.00 29.27    -0.271 OA
ATOM   4981  CB  SER B 192      32.633  -7.143   6.544  1.00 25.80     0.199 C 
ATOM   4982  OG  SER B 192      32.770  -7.581   7.860  1.00 33.68    -0.398 OA
ATOM   4983  H   SER B 192      30.332  -7.388   7.591  1.00 34.17     0.163 HD
ATOM   4984  HG  SER B 192      33.431  -7.175   8.207  0.00 32.92     0.209 HD
ATOM   4985  N   SER B 193      31.472 -10.234   6.603  1.00 42.95    -0.344 N 
ATOM   4986  CA  SER B 193      31.614 -11.689   6.420  1.00 32.19     0.200 C 
ATOM   4987  C   SER B 193      30.761 -12.177   5.250  1.00 31.66     0.243 C 
ATOM   4988  O   SER B 193      31.247 -12.944   4.421  1.00 35.29    -0.271 OA
ATOM   4989  CB  SER B 193      31.318 -12.414   7.710  1.00 28.51     0.199 C 
ATOM   4990  OG  SER B 193      32.192 -12.052   8.808  1.00 28.98    -0.398 OA
ATOM   4991  H   SER B 193      31.181  -9.925   7.412  1.00 38.04     0.163 HD
ATOM   4992  HG  SER B 193      31.952 -12.498   9.479  0.00 29.16     0.209 HD
ATOM   4993  N   VAL B 194      29.500 -11.735   5.128  1.00 31.72    -0.346 N 
ATOM   4994  CA  VAL B 194      28.687 -12.201   4.007  1.00 29.77     0.180 C 
ATOM   4995  C   VAL B 194      29.160 -11.493   2.752  1.00 31.47     0.241 C 
ATOM   4996  O   VAL B 194      29.002 -11.968   1.624  1.00 32.09    -0.271 OA
ATOM   4997  CB  VAL B 194      27.182 -11.943   4.216  1.00 38.81     0.009 C 
ATOM   4998  CG1 VAL B 194      26.339 -12.317   2.986  1.00 37.30     0.012 C 
ATOM   4999  CG2 VAL B 194      26.647 -12.633   5.472  1.00 39.81     0.012 C 
ATOM   5000  H   VAL B 194      29.145 -11.151   5.736  1.00 31.40     0.163 HD
ATOM   5001  N   LEU B 195      29.800 -10.334   2.941  1.00 34.30    -0.346 N 
ATOM   5002  CA  LEU B 195      30.354  -9.662   1.770  1.00 37.49     0.177 C 
ATOM   5003  C   LEU B 195      31.436 -10.537   1.127  1.00 31.73     0.241 C 
ATOM   5004  O   LEU B 195      31.442 -10.623  -0.104  1.00 29.51    -0.271 OA
ATOM   5005  CB  LEU B 195      30.839  -8.240   2.072  1.00 34.13     0.038 C 
ATOM   5006  CG  LEU B 195      30.918  -7.317   0.860  1.00 28.06    -0.020 C 
ATOM   5007  CD1 LEU B 195      29.529  -6.833   0.443  1.00 28.79     0.009 C 
ATOM   5008  CD2 LEU B 195      31.890  -6.176   1.132  1.00 30.09     0.009 C 
ATOM   5009  H   LEU B 195      29.869  -9.950   3.766  1.00 34.20     0.163 HD
ATOM   5010  N   ILE B 196      32.275 -11.176   1.985  1.00 32.57    -0.346 N 
ATOM   5011  CA  ILE B 196      33.410 -11.965   1.568  1.00 30.05     0.180 C
[truncated: 123,549 more chars]
