# Supplementary material for: Mechanism of salidroside promoting testosterone secretion induced by H2O2 in TM3 Leydig cells based on metabolomics and network pharmacology
Source: Front Chem. 2025 Feb 27;13:1544876. doi: 10.3389/fchem.2025.1544876 (PMC11904911; doi:10.3389/fchem.2025.1544876)
Supplement: Supplementary file 1 [file DataSheet1.ZIP › Supplementary document/Molecular docking/Molecular docking/receptor/CYP3A4.pdbqt]

ATOM      1  N   SER A  29     -27.264   8.961 -15.061  1.00124.72     0.629 N 
ATOM      2  CA  SER A  29     -26.505   7.739 -14.804  1.00123.54     0.413 C 
ATOM      3  C   SER A  29     -26.286   6.906 -16.072  1.00119.08     0.292 C 
ATOM      4  O   SER A  29     -25.293   6.175 -16.190  1.00 91.59    -0.268 OA
ATOM      5  CB  SER A  29     -27.214   6.888 -13.753  1.00116.59     0.231 C 
ATOM      6  OG  SER A  29     -26.791   5.540 -13.852  1.00111.08    -0.218 OA
ATOM      7  N   HIS A  30     -27.222   7.019 -17.016  1.00123.21    -0.228 NA
ATOM      8  CA  HIS A  30     -27.165   6.279 -18.271  1.00103.22     0.192 C 
ATOM      9  C   HIS A  30     -26.332   6.974 -19.330  1.00112.28     0.275 C 
ATOM     10  O   HIS A  30     -26.335   6.537 -20.487  1.00121.17    -0.268 OA
ATOM     11  CB  HIS A  30     -28.577   6.039 -18.805  1.00103.57     0.082 C 
ATOM     12  CG  HIS A  30     -29.286   4.901 -18.139  1.00102.56     0.082 A 
ATOM     13  ND1 HIS A  30     -30.575   4.536 -18.463  1.00102.45    -0.227 NA
ATOM     14  CD2 HIS A  30     -28.884   4.043 -17.172  1.00 95.06     0.116 A 
ATOM     15  CE1 HIS A  30     -30.937   3.504 -17.723  1.00 95.62     0.199 A 
ATOM     16  NE2 HIS A  30     -29.929   3.185 -16.930  1.00 90.32    -0.221 NA
ATOM     17  N   GLY A  31     -25.633   8.044 -18.972  1.00111.08    -0.226 NA
ATOM     18  CA  GLY A  31     -24.775   8.753 -19.895  1.00117.04     0.218 C 
ATOM     19  C   GLY A  31     -23.307   8.401 -19.808  1.00121.50     0.277 C 
ATOM     20  O   GLY A  31     -22.490   9.068 -20.453  1.00122.73    -0.268 OA
ATOM     21  N   LEU A  32     -22.939   7.368 -19.049  1.00123.44    -0.229 NA
ATOM     22  CA  LEU A  32     -21.526   7.105 -18.792  1.00113.09     0.186 C 
ATOM     23  C   LEU A  32     -20.801   6.666 -20.058  1.00110.61     0.274 C 
ATOM     24  O   LEU A  32     -19.850   7.316 -20.501  1.00111.18    -0.268 OA
ATOM     25  CB  LEU A  32     -21.379   6.051 -17.699  1.00108.92     0.034 C 
ATOM     26  CG  LEU A  32     -19.946   5.632 -17.378  1.00104.48     0.002 C 
ATOM     27  CD1 LEU A  32     -19.127   6.810 -16.866  1.00106.78     0.000 C 
ATOM     28  CD2 LEU A  32     -19.972   4.514 -16.363  1.00100.91     0.000 C 
ATOM     29  N   PHE A  33     -21.231   5.556 -20.652  1.00105.18    -0.228 NA
ATOM     30  CA  PHE A  33     -20.535   5.054 -21.830  1.00109.71     0.191 C 
ATOM     31  C   PHE A  33     -20.718   5.989 -23.022  1.00127.73     0.275 C 
ATOM     32  O   PHE A  33     -19.884   6.008 -23.937  1.00126.64    -0.268 OA
ATOM     33  CB  PHE A  33     -21.015   3.642 -22.152  1.00 92.86     0.060 C 
ATOM     34  CG  PHE A  33     -20.673   2.647 -21.092  1.00112.35    -0.020 A 
ATOM     35  CD1 PHE A  33     -21.644   1.804 -20.583  1.00110.65    -0.004 A 
ATOM     36  CD2 PHE A  33     -19.387   2.566 -20.593  1.00119.57    -0.004 A 
ATOM     37  CE1 PHE A  33     -21.331   0.888 -19.594  1.00102.00    -0.000 A 
ATOM     38  CE2 PHE A  33     -19.068   1.652 -19.607  1.00115.30    -0.000 A 
ATOM     39  CZ  PHE A  33     -20.043   0.812 -19.106  1.00104.58     0.000 A 
ATOM     40  N   LYS A  34     -21.804   6.765 -23.031  1.00131.56    -0.229 NA
ATOM     41  CA  LYS A  34     -21.970   7.808 -24.040  1.00127.98     0.186 C 
ATOM     42  C   LYS A  34     -20.897   8.885 -23.907  1.00136.91     0.274 C 
ATOM     43  O   LYS A  34     -20.516   9.513 -24.900  1.00148.77    -0.268 OA
ATOM     44  CB  LYS A  34     -23.372   8.407 -23.918  1.00127.08     0.034 C 
ATOM     45  CG  LYS A  34     -23.604   9.668 -24.704  1.00135.93     0.005 C 
ATOM     46  CD  LYS A  34     -24.843  10.387 -24.203  1.00130.76     0.041 C 
ATOM     47  CE  LYS A  34     -25.116  11.635 -25.022  1.00131.32     0.338 C 
ATOM     48  NZ  LYS A  34     -23.921  12.520 -25.115  1.00125.40     0.618 N 
ATOM     49  N   LYS A  35     -20.381   9.092 -22.693  1.00137.14    -0.229 NA
ATOM     50  CA  LYS A  35     -19.325  10.075 -22.451  1.00136.84     0.186 C 
ATOM     51  C   LYS A  35     -17.939   9.507 -22.752  1.00136.92     0.274 C 
ATOM     52  O   LYS A  35     -17.120  10.161 -23.409  1.00143.12    -0.268 OA
ATOM     53  CB  LYS A  35     -19.393  10.558 -20.997  1.00138.37     0.034 C 
ATOM     54  CG  LYS A  35     -18.171  11.344 -20.522  1.00148.58     0.005 C 
ATOM     55  CD  LYS A  35     -17.961  11.220 -19.007  1.00158.17     0.041 C 
ATOM     56  CE  LYS A  35     -17.527   9.806 -18.607  1.00155.53     0.338 C 
ATOM     57  NZ  LYS A  35     -17.162   9.669 -17.162  1.00146.61     0.618 N 
ATOM     58  N   LEU A  36     -17.662   8.284 -22.292  1.00144.86    -0.229 NA
ATOM     59  CA  LEU A  36     -16.318   7.713 -22.359  1.00150.05     0.186 C 
ATOM     60  C   LEU A  36     -15.923   7.383 -23.792  1.00153.11     0.274 C 
ATOM     61  O   LEU A  36     -14.775   7.005 -24.060  1.00165.64    -0.268 OA
ATOM     62  CB  LEU A  36     -16.218   6.457 -21.490  1.00145.06     0.034 C 
ATOM     63  CG  LEU A  36     -16.304   6.630 -19.974  1.00140.14     0.002 C 
ATOM     64  CD1 LEU A  36     -16.565   5.289 -19.303  1.00131.27     0.000 C 
ATOM     65  CD2 LEU A  36     -15.025   7.255 -19.444  1.00138.80     0.000 C 
ATOM     66  N   GLY A  37     -16.862   7.546 -24.720  1.00142.86    -0.226 NA
ATOM     67  CA  GLY A  37     -16.636   7.209 -26.114  1.00133.01     0.218 C 
ATOM     68  C   GLY A  37     -16.775   5.737 -26.434  1.00132.60     0.277 C 
ATOM     69  O   GLY A  37     -16.381   5.311 -27.530  1.00123.62    -0.268 OA
ATOM     70  N   ILE A  38     -17.317   4.949 -25.506  1.00127.86    -0.229 NA
ATOM     71  CA  ILE A  38     -17.490   3.506 -25.665  1.00122.69     0.184 C 
ATOM     72  C   ILE A  38     -18.853   3.240 -26.294  1.00117.12     0.256 C 
ATOM     73  O   ILE A  38     -19.863   3.796 -25.836  1.00126.48    -0.270 OA
ATOM     74  CB  ILE A  38     -17.345   2.786 -24.314  1.00123.30     0.032 C 
ATOM     75  CG1 ILE A  38     -15.885   2.811 -23.864  1.00129.25     0.002 C 
ATOM     76  CG2 ILE A  38     -17.891   1.363 -24.376  1.00 91.60     0.003 C 
ATOM     77  CD1 ILE A  38     -15.713   2.934 -22.369  1.00125.90     0.000 C 
ATOM     78  N   PRO A  39     -18.935   2.416 -27.335  1.00108.78    -0.312 N 
ATOM     79  CA  PRO A  39     -20.228   2.158 -27.978  1.00103.09     0.165 C 
ATOM     80  C   PRO A  39     -21.050   1.123 -27.219  1.00104.34     0.272 C 
ATOM     81  O   PRO A  39     -20.534   0.343 -26.418  1.00 94.58    -0.269 OA
ATOM     82  CB  PRO A  39     -19.830   1.634 -29.361  1.00112.64     0.034 C 
ATOM     83  CG  PRO A  39     -18.515   0.949 -29.119  1.00106.76     0.027 C 
ATOM     84  CD  PRO A  39     -17.824   1.729 -28.023  1.00101.14     0.105 C 
ATOM     85  N   GLY A  40     -22.358   1.136 -27.487  1.00110.38    -0.226 NA
ATOM     86  CA  GLY A  40     -23.280   0.213 -26.860  1.00100.38     0.216 C 
ATOM     87  C   GLY A  40     -24.734   0.454 -27.232  1.00107.34     0.259 C 
ATOM     88  O   GLY A  40     -25.093   1.490 -27.806  1.00111.41    -0.270 OA
ATOM     89  N   PRO A  41     -25.603  -0.508 -26.913  1.00104.04    -0.312 N 
ATOM     90  CA  PRO A  41     -27.030  -0.336 -27.206  1.00 92.57     0.165 C 
ATOM     91  C   PRO A  41     -27.679   0.691 -26.289  1.00 98.36     0.272 C 
ATOM     92  O   PRO A  41     -27.272   0.886 -25.140  1.00 90.27    -0.269 OA
ATOM     93  CB  PRO A  41     -27.612  -1.736 -26.982  1.00 89.02     0.034 C 
ATOM     94  CG  PRO A  41     -26.660  -2.393 -26.036  1.00 92.69     0.027 C 
ATOM     95  CD  PRO A  41     -25.300  -1.847 -26.374  1.00 90.75     0.105 C 
ATOM     96  N   THR A  42     -28.708   1.345 -26.818  1.00108.06    -0.226 NA
ATOM     97  CA  THR A  42     -29.335   2.472 -26.137  1.00116.84     0.215 C 
ATOM     98  C   THR A  42     -30.145   1.981 -24.945  1.00116.97     0.259 C 
ATOM     99  O   THR A  42     -31.061   1.166 -25.122  1.00122.06    -0.270 OA
ATOM    100  CB  THR A  42     -30.227   3.248 -27.108  1.00124.07     0.184 C 
ATOM    101  OG1 THR A  42     -29.502   3.515 -28.313  1.00131.15    -0.221 OA
ATOM    102  CG2 THR A  42     -30.660   4.571 -26.494  1.00118.64     0.038 C 
ATOM    103  N   PRO A  43     -29.847   2.436 -23.730  1.00107.79    -0.312 N 
ATOM    104  CA  PRO A  43     -30.567   1.941 -22.553  1.00100.25     0.165 C 
ATOM    105  C   PRO A  43     -31.896   2.647 -22.361  1.00108.14     0.272 C 
ATOM    106  O   PRO A  43     -32.031   3.847 -22.612  1.00125.84    -0.269 OA
ATOM    107  CB  PRO A  43     -29.604   2.257 -21.404  1.00 99.59     0.034 C 
ATOM    108  CG  PRO A  43     -28.887   3.487 -21.874  1.00 85.26     0.027 C 
ATOM    109  CD  PRO A  43     -28.741   3.340 -23.364  1.00 93.43     0.105 C 
ATOM    110  N   LEU A  44     -32.876   1.892 -21.911  1.00101.75    -0.229 NA
ATOM    111  CA  LEU A  44     -34.161   2.490 -21.587  1.00100.31     0.185 C 
ATOM    112  C   LEU A  44     -34.151   3.025 -20.158  1.00 97.20     0.256 C 
ATOM    113  O   LEU A  44     -33.379   2.550 -19.319  1.00 94.08    -0.270 OA
ATOM    114  CB  LEU A  44     -35.272   1.460 -21.743  1.00 97.18     0.034 C 
ATOM    115  CG  LEU A  44     -35.527   0.973 -23.167  1.00 96.54     0.002 C 
ATOM    116  CD1 LEU A  44     -36.569  -0.129 -23.151  1.00103.74     0.000 C 
ATOM    117  CD2 LEU A  44     -35.975   2.124 -24.057  1.00 97.17     0.000 C 
ATOM    118  N   PRO A  45     -34.977   4.025 -19.857  1.00 87.99    -0.312 N 
ATOM    119  CA  PRO A  45     -35.070   4.513 -18.471  1.00 96.62     0.165 C 
ATOM    120  C   PRO A  45     -35.388   3.383 -17.496  1.00 99.44     0.272 C 
ATOM    121  O   PRO A  45     -36.268   2.555 -17.742  1.00112.05    -0.269 OA
ATOM    122  CB  PRO A  45     -36.202   5.550 -18.536  1.00 91.30     0.034 C 
ATOM    123  CG  PRO A  45     -36.177   6.034 -19.948  1.00 95.96     0.027 C 
ATOM    124  CD  PRO A  45     -35.763   4.849 -20.793  1.00 94.05     0.105 C 
ATOM    125  N   PHE A  46     -34.638   3.348 -16.391  1.00 97.42    -0.228 NA
ATOM    126  CA  PHE A  46     -34.761   2.349 -15.328  1.00 94.47     0.191 C 
ATOM    127  C   PHE A  46     -34.330   0.947 -15.751  1.00 83.44     0.275 C 
ATOM    128  O   PHE A  46     -33.529   0.315 -15.055  1.00 90.32    -0.268 OA
ATOM    129  CB  PHE A  46     -36.189   2.303 -14.779  1.00102.76     0.060 C 
ATOM    130  CG  PHE A  46     -36.641   3.591 -14.162  1.00124.31    -0.020 A 
ATOM    131  CD1 PHE A  46     -37.660   4.329 -14.742  1.00135.48    -0.004 A 
ATOM    132  CD2 PHE A  46     -36.040   4.072 -13.010  1.00129.52    -0.004 A 
ATOM    133  CE1 PHE A  46     -38.081   5.520 -14.178  1.00132.55    -0.000 A 
ATOM    134  CE2 PHE A  46     -36.455   5.264 -12.443  1.00127.84    -0.000 A 
ATOM    135  CZ  PHE A  46     -37.477   5.988 -13.029  1.00132.17     0.000 A 
ATOM    136  N   LEU A  47     -34.847   0.439 -16.873  1.00 87.01    -0.229 NA
ATOM    137  CA  LEU A  47     -34.516  -0.928 -17.275  1.00 80.05     0.186 C 
ATOM    138  C   LEU A  47     -33.092  -1.049 -17.788  1.00 82.08     0.274 C 
ATOM    139  O   LEU A  47     -32.502  -2.134 -17.718  1.00 78.49    -0.268 OA
ATOM    140  CB  LEU A  47     -35.480  -1.424 -18.351  1.00 73.90     0.034 C 
ATOM    141  CG  LEU A  47     -36.948  -1.381 -17.949  1.00 84.98     0.002 C 
ATOM    142  CD1 LEU A  47     -37.789  -1.873 -19.093  1.00 84.25     0.000 C 
ATOM    143  CD2 LEU A  47     -37.182  -2.219 -16.710  1.00 85.86     0.000 C 
ATOM    144  N   GLY A  48     -32.525   0.028 -18.310  1.00 98.50    -0.226 NA
ATOM    145  CA  GLY A  48     -31.231  -0.096 -18.955  1.00 91.69     0.218 C 
ATOM    146  C   GLY A  48     -31.395  -0.901 -20.225  1.00 82.53     0.277 C 
ATOM    147  O   GLY A  48     -32.292  -0.643 -21.034  1.00 83.48    -0.268 OA
ATOM    148  N   ASN A  49     -30.543  -1.908 -20.405  1.00 77.48    -0.228 NA
ATOM    149  CA  ASN A  49     -30.590  -2.751 -21.594  1.00 74.89     0.196 C 
ATOM    150  C   ASN A  49     -31.137  -4.141 -21.302  1.00 79.46     0.275 C 
ATOM    151  O   ASN A  49     -30.884  -5.071 -22.074  1.00 80.71    -0.268 OA
ATOM    152  CB  ASN A  49     -29.200  -2.876 -22.214  1.00 82.29     0.126 C 
ATOM    153  CG  ASN A  49     -28.647  -1.552 -22.679  1.00 92.56     0.276 C 
ATOM    154  OD1 ASN A  49     -27.742  -0.996 -22.055  1.00 82.24    -0.269 OA
ATOM    155  ND2 ASN A  49     -29.178  -1.043 -23.787  1.00103.14    -0.107 N 
ATOM    156  N   ILE A  50     -31.862  -4.316 -20.196  1.00 77.88    -0.229 NA
ATOM    157  CA  ILE A  50     -32.134  -5.679 -19.759  1.00 91.00     0.186 C 
ATOM    158  C   ILE A  50     -33.234  -6.333 -20.571  1.00 95.92     0.274 C 
ATOM    159  O   ILE A  50     -33.354  -7.565 -20.551  1.00104.91    -0.268 OA
ATOM    160  CB  ILE A  50     -32.490  -5.763 -18.269  1.00 95.36     0.032 C 
ATOM    161  CG1 ILE A  50     -33.804  -5.054 -17.992  1.00 93.04     0.002 C 
ATOM    162  CG2 ILE A  50     -31.361  -5.212 -17.413  1.00 97.93     0.003 C 
ATOM    163  CD1 ILE A  50     -34.351  -5.420 -16.656  1.00102.48     0.000 C 
ATOM    164  N   LEU A  51     -34.047  -5.554 -21.281  1.00106.18    -0.229 NA
ATOM    165  CA  LEU A  51     -34.974  -6.180 -22.213  1.00109.04     0.186 C 
ATOM    166  C   LEU A  51     -34.221  -6.991 -23.262  1.00107.50     0.274 C 
ATOM    167  O   LEU A  51     -34.765  -7.955 -23.811  1.00 99.35    -0.268 OA
ATOM    168  CB  LEU A  51     -35.858  -5.119 -22.874  1.00101.41     0.034 C 
ATOM    169  CG  LEU A  51     -36.719  -4.238 -21.968  1.00105.89     0.002 C 
ATOM    170  CD1 LEU A  51     -37.749  -3.488 -22.797  1.00103.01     0.000 C 
ATOM    171  CD2 LEU A  51     -37.399  -5.057 -20.884  1.00108.44     0.000 C 
ATOM    172  N   SER A  52     -32.963  -6.634 -23.531  1.00106.84    -0.226 NA
ATOM    173  CA  SER A  52     -32.130  -7.352 -24.490  1.00117.09     0.219 C 
ATOM    174  C   SER A  52     -31.630  -8.694 -23.962  1.00120.12     0.277 C 
ATOM    175  O   SER A  52     -30.940  -9.401 -24.700  1.00126.80    -0.268 OA
ATOM    176  CB  SER A  52     -30.939  -6.482 -24.912  1.00109.38     0.216 C 
ATOM    177  OG  SER A  52     -31.367  -5.228 -25.436  1.00104.30    -0.218 OA
ATOM    178  N   TYR A  53     -31.944  -9.056 -22.717  1.00118.07    -0.228 NA
ATOM    179  CA  TYR A  53     -31.666 -10.383 -22.178  1.00102.95     0.191 C 
ATOM    180  C   TYR A  53     -32.751 -11.399 -22.517  1.00116.73     0.275 C 
ATOM    181  O   TYR A  53     -32.718 -12.515 -21.985  1.00110.14    -0.268 OA
ATOM    182  CB  TYR A  53     -31.516 -10.321 -20.658  1.00 88.65     0.060 C 
ATOM    183  CG  TYR A  53     -30.220  -9.738 -20.157  1.00 98.57    -0.020 A 
ATOM    184  CD1 TYR A  53     -30.143  -9.187 -18.886  1.00103.36    -0.002 A 
ATOM    185  CD2 TYR A  53     -29.072  -9.750 -20.939  1.00103.96    -0.002 A 
ATOM    186  CE1 TYR A  53     -28.962  -8.658 -18.406  1.00104.48     0.027 A 
ATOM    187  CE2 TYR A  53     -27.879  -9.221 -20.467  1.00102.68     0.027 A 
ATOM    188  CZ  TYR A  53     -27.833  -8.676 -19.198  1.00106.17     0.131 A 
ATOM    189  OH  TYR A  53     -26.657  -8.145 -18.710  1.00 98.15    -0.190 OA
ATOM    190  N   HIS A  54     -33.711 -11.036 -23.373  1.00136.77    -0.228 NA
ATOM    191  CA  HIS A  54     -34.846 -11.916 -23.641  1.00147.47     0.192 C 
ATOM    192  C   HIS A  54     -34.410 -13.213 -24.307  1.00146.99     0.275 C 
ATOM    193  O   HIS A  54     -35.046 -14.254 -24.112  1.00159.06    -0.268 OA
ATOM    194  CB  HIS A  54     -35.878 -11.195 -24.509  1.00157.67     0.082 C 
ATOM    195  CG  HIS A  54     -35.452 -11.012 -25.933  1.00166.27     0.082 A 
ATOM    196  ND1 HIS A  54     -34.274 -10.388 -26.285  1.00165.79    -0.227 NA
ATOM    197  CD2 HIS A  54     -36.051 -11.367 -27.094  1.00171.02     0.116 A 
ATOM    198  CE1 HIS A  54     -34.165 -10.369 -27.601  1.00168.03     0.199 A 
ATOM    199  NE2 HIS A  54     -35.230 -10.956 -28.117  1.00170.83    -0.221 NA
ATOM    200  N   LYS A  55     -33.344 -13.172 -25.101  1.00131.11    -0.229 NA
ATOM    201  CA  LYS A  55     -32.766 -14.377 -25.676  1.00119.54     0.186 C 
ATOM    202  C   LYS A  55     -31.662 -14.967 -24.809  1.00109.32     0.274 C 
ATOM    203  O   LYS A  55     -30.942 -15.860 -25.265  1.00122.69    -0.268 OA
ATOM    204  CB  LYS A  55     -32.242 -14.086 -27.083  1.00121.65     0.034 C 
ATOM    205  CG  LYS A  55     -33.330 -14.151 -28.138  1.00140.03     0.005 C 
ATOM    206  CD  LYS A  55     -32.972 -13.370 -29.389  1.00145.74     0.041 C 
ATOM    207  CE  LYS A  55     -34.171 -13.280 -30.323  1.00149.54     0.338 C 
ATOM    208  NZ  LYS A  55     -34.067 -12.139 -31.276  1.00153.48     0.618 N 
ATOM    209  N   GLY A  56     -31.524 -14.499 -23.574  1.00 85.33    -0.226 NA
ATOM    210  CA  GLY A  56     -30.491 -14.976 -22.683  1.00 78.44     0.218 C 
ATOM    211  C   GLY A  56     -29.179 -14.233 -22.869  1.00 98.07     0.277 C 
ATOM    212  O   GLY A  56     -28.906 -13.636 -23.910  1.00 97.95    -0.268 OA
ATOM    213  N   PHE A  57     -28.357 -14.277 -21.815  1.00106.10    -0.228 NA
ATOM    214  CA  PHE A  57     -27.074 -13.581 -21.824  1.00113.82     0.191 C 
ATOM    215  C   PHE A  57     -26.240 -13.961 -23.036  1.00118.31     0.275 C 
ATOM    216  O   PHE A  57     -25.626 -13.099 -23.674  1.00121.02    -0.268 OA
ATOM    217  CB  PHE A  57     -26.287 -13.904 -20.554  1.00121.17     0.060 C 
ATOM    218  CG  PHE A  57     -27.045 -13.664 -19.290  1.00134.93    -0.020 A 
ATOM    219  CD1 PHE A  57     -27.706 -14.701 -18.658  1.00147.09    -0.004 A 
ATOM    220  CD2 PHE A  57     -27.092 -12.401 -18.728  1.00144.74    -0.004 A 
ATOM    221  CE1 PHE A  57     -28.401 -14.481 -17.490  1.00159.16    -0.000 A 
ATOM    222  CE2 PHE A  57     -27.786 -12.175 -17.559  1.00156.36    -0.000 A 
ATOM    223  CZ  PHE A  57     -28.444 -13.217 -16.939  1.00160.68     0.000 A 
ATOM    224  N   CYS A  58     -26.204 -15.253 -23.360  1.00117.11    -0.228 NA
ATOM    225  CA  CYS A  58     -25.294 -15.747 -24.386  1.00113.04     0.198 C 
ATOM    226  C   CYS A  58     -25.538 -15.054 -25.720  1.00114.25     0.275 C 
ATOM    227  O   CYS A  58     -24.632 -14.431 -26.288  1.00105.53    -0.268 OA
ATOM    228  CB  CYS A  58     -25.449 -17.260 -24.512  1.00117.18     0.103 C 
ATOM    229  SG  CYS A  58     -24.869 -18.130 -23.039  1.00127.45    -0.080 SA
ATOM    230  N   MET A  59     -26.774 -15.128 -26.218  1.00113.39    -0.229 NA
ATOM    231  CA  MET A  59     -27.100 -14.537 -27.510  1.00115.57     0.187 C 
ATOM    232  C   MET A  59     -26.897 -13.026 -27.515  1.00109.86     0.274 C 
ATOM    233  O   MET A  59     -26.549 -12.453 -28.555  1.00115.38    -0.268 OA
ATOM    234  CB  MET A  59     -28.538 -14.889 -27.883  1.00134.02     0.046 C 
ATOM    235  CG  MET A  59     -28.849 -16.373 -27.764  1.00151.87     0.060 C 
ATOM    236  SD  MET A  59     -28.063 -17.361 -29.054  1.00169.42    -0.139 SA
ATOM    237  CE  MET A  59     -28.858 -16.682 -30.509  1.00175.34     0.069 C 
ATOM    238  N   PHE A  60     -27.097 -12.368 -26.370  1.00 99.33    -0.228 NA
ATOM    239  CA  PHE A  60     -26.920 -10.918 -26.297  1.00 97.99     0.191 C 
ATOM    240  C   PHE A  60     -25.448 -10.531 -26.360  1.00100.48     0.275 C 
ATOM    241  O   PHE A  60     -25.080  -9.583 -27.065  1.00108.94    -0.268 OA
ATOM    242  CB  PHE A  60     -27.563 -10.379 -25.019  1.00 96.29     0.060 C 
ATOM    243  CG  PHE A  60     -27.233  -8.936 -24.721  1.00 95.87    -0.020 A 
ATOM    244  CD1 PHE A  60     -27.691  -7.916 -25.541  1.00102.37    -0.004 A 
ATOM    245  CD2 PHE A  60     -26.492  -8.600 -23.597  1.00 93.49    -0.004 A 
ATOM    246  CE1 PHE A  60     -27.399  -6.593 -25.258  1.00105.01    -0.000 A 
ATOM    247  CE2 PHE A  60     -26.201  -7.270 -23.305  1.00 89.25    -0.000 A 
ATOM    248  CZ  PHE A  60     -26.655  -6.271 -24.137  1.00 95.83     0.000 A 
ATOM    249  N   ASP A  61     -24.593 -11.244 -25.621  1.00 85.80    -0.229 NA
ATOM    250  CA  ASP A  61     -23.158 -10.994 -25.704  1.00 93.32     0.190 C 
ATOM    251  C   ASP A  61     -22.641 -11.195 -27.126  1.00106.05     0.237 C 
ATOM    252  O   ASP A  61     -21.840 -10.392 -27.619  1.00110.96    -0.276 OA
ATOM    253  CB  ASP A  61     -22.409 -11.897 -24.721  1.00 90.56     0.131 C 
ATOM    254  CG  ASP A  61     -22.608 -11.484 -23.274  1.00 96.07     0.188 C 
ATOM    255  OD1 ASP A  61     -23.249 -10.438 -23.037  1.00 97.99    -0.647 OA
ATOM    256  OD2 ASP A  61     -22.116 -12.205 -22.377  1.00 96.86    -0.647 OA
ATOM    257  N   MET A  62     -23.085 -12.258 -27.805  1.00100.50    -0.208 NA
ATOM    258  CA AMET A  62     -22.623 -12.513 -29.167  0.44104.17     0.139 C 
ATOM    259  CA BMET A  62     -22.616 -12.508 -29.164  0.56104.16     0.139 C 
ATOM    260  C   MET A  62     -22.995 -11.361 -30.093  1.00104.86     0.215 C 
ATOM    261  O   MET A  62     -22.152 -10.846 -30.837  1.00 95.16    -0.277 OA
ATOM    262  CB AMET A  62     -23.206 -13.832 -29.681  0.44107.77     0.037 C 
ATOM    263  CB BMET A  62     -23.172 -13.838 -29.678  0.56107.58     0.037 C 
ATOM    264  CG AMET A  62     -22.728 -15.075 -28.931  0.44106.69     0.059 C 
ATOM    265  CG BMET A  62     -22.816 -15.029 -28.798  0.56106.25     0.059 C 
ATOM    266  SD AMET A  62     -21.221 -15.802 -29.611  0.44108.29    -0.139 SA
ATOM    267  SD BMET A  62     -22.877 -16.621 -29.642  0.56110.10    -0.139 SA
ATOM    268  CE AMET A  62     -21.795 -16.338 -31.220  0.44110.76     0.069 C 
ATOM    269  CE BMET A  62     -21.368 -16.542 -30.612  0.56107.09     0.069 C 
ATOM    270  N   GLU A  63     -24.261 -10.936 -30.053  1.00107.39    -0.235 NA
ATOM    271  CA  GLU A  63     -24.698  -9.828 -30.900  1.00114.20     0.186 C 
ATOM    272  C   GLU A  63     -23.907  -8.557 -30.611  1.00115.34     0.274 C 
ATOM    273  O   GLU A  63     -23.513  -7.839 -31.538  1.00120.89    -0.268 OA
ATOM    274  CB  GLU A  63     -26.193  -9.575 -30.712  1.00127.74     0.045 C 
ATOM    275  CG  GLU A  63     -27.095 -10.517 -31.484  1.00149.72     0.100 C 
ATOM    276  CD  GLU A  63     -28.556 -10.124 -31.381  1.00167.27     0.185 C 
ATOM    277  OE1 GLU A  63     -28.898  -9.330 -30.475  1.00169.62    -0.647 OA
ATOM    278  OE2 GLU A  63     -29.360 -10.606 -32.208  1.00173.99    -0.647 OA
ATOM    279  N   CYS A  64     -23.672  -8.258 -29.331  1.00117.03    -0.228 NA
ATOM    280  CA  CYS A  64     -22.896  -7.073 -28.977  1.00119.13     0.198 C 
ATOM    281  C   CYS A  64     -21.465  -7.182 -29.484  1.00115.67     0.275 C 
ATOM    282  O   CYS A  64     -20.937  -6.241 -30.088  1.00117.22    -0.268 OA
ATOM    283  CB  CYS A  64     -22.915  -6.867 -27.464  1.00117.81     0.103 C 
ATOM    284  SG  CYS A  64     -24.332  -5.926 -26.837  1.00114.31    -0.080 SA
ATOM    285  N   HIS A  65     -20.821  -8.326 -29.237  1.00107.82    -0.228 NA
ATOM    286  CA  HIS A  65     -19.501  -8.589 -29.802  1.00113.64     0.192 C 
ATOM    287  C   HIS A  65     -19.502  -8.372 -31.310  1.00129.17     0.275 C 
ATOM    288  O   HIS A  65     -18.541  -7.835 -31.875  1.00124.63    -0.268 OA
ATOM    289  CB  HIS A  65     -19.083 -10.021 -29.461  1.00115.80     0.082 C 
ATOM    290  CG  HIS A  65     -17.643 -10.330 -29.744  1.00122.25     0.082 A 
ATOM    291  ND1 HIS A  65     -16.745  -9.384 -30.188  1.00116.97    -0.227 NA
ATOM    292  CD2 HIS A  65     -16.947 -11.487 -29.633  1.00115.60     0.116 A 
ATOM    293  CE1 HIS A  65     -15.559  -9.946 -30.343  1.00117.07     0.199 A 
ATOM    294  NE2 HIS A  65     -15.654 -11.222 -30.013  1.00116.81    -0.221 NA
ATOM    295  N   LYS A  66     -20.591  -8.762 -31.970  1.00132.17    -0.229 NA
ATOM    296  CA  LYS A  66     -20.689  -8.627 -33.418  1.00120.06     0.186 C 
ATOM    297  C   LYS A  66     -20.869  -7.166 -33.824  1.00120.79     0.274 C 
ATOM    298  O   LYS A  66     -20.069  -6.623 -34.594  1.00123.83    -0.268 OA
ATOM    299  CB  LYS A  66     -21.844  -9.494 -33.923  1.00125.61     0.034 C 
ATOM    300  CG  LYS A  66     -22.063  -9.491 -35.416  1.00139.56     0.005 C 
ATOM    301  CD  LYS A  66     -23.239 -10.389 -35.764  1.00147.74     0.041 C 
ATOM    302  CE  LYS A  66     -23.812 -10.057 -37.128  1.00160.63     0.338 C 
ATOM    303  NZ  LYS A  66     -22.803 -10.225 -38.206  1.00171.42     0.618 N 
ATOM    304  N   LYS A  67     -21.911  -6.508 -33.303  1.00125.49    -0.229 NA
ATOM    305  CA  LYS A  67     -22.214  -5.139 -33.718  1.00132.89     0.186 C 
ATOM    306  C   LYS A  67     -21.102  -4.165 -33.342  1.00143.33     0.274 C 
ATOM    307  O   LYS A  67     -20.816  -3.227 -34.094  1.00158.61    -0.268 OA
ATOM    308  CB  LYS A  67     -23.526  -4.659 -33.092  1.00141.96     0.034 C 
ATOM    309  CG  LYS A  67     -24.818  -5.227 -33.663  1.00151.85     0.005 C 
ATOM    310  CD  LYS A  67     -26.011  -4.543 -32.982  1.00158.35     0.041 C 
ATOM    311  CE  LYS A  67     -27.219  -5.464 -32.851  1.00164.47     0.338 C 
ATOM    312  NZ  LYS A  67     -28.216  -4.945 -31.864  1.00165.66     0.618 N 
ATOM    313  N   TYR A  68     -20.472  -4.356 -32.181  1.00135.77    -0.228 NA
ATOM    314  CA  TYR A  68     -19.692  -3.291 -31.556  1.00130.63     0.191 C 
ATOM    315  C   TYR A  68     -18.185  -3.508 -31.573  1.00119.99     0.275 C 
ATOM    316  O   TYR A  68     -17.438  -2.541 -31.732  1.00125.31    -0.268 OA
ATOM    317  CB  TYR A  68     -20.169  -3.077 -30.114  1.00130.40     0.060 C 
ATOM    318  CG  TYR A  68     -21.608  -2.609 -30.041  1.00130.68    -0.020 A 
ATOM    319  CD1 TYR A  68     -22.607  -3.432 -29.533  1.00125.92    -0.002 A 
ATOM    320  CD2 TYR A  68     -21.972  -1.353 -30.508  1.00131.00    -0.002 A 
ATOM    321  CE1 TYR A  68     -23.925  -3.009 -29.477  1.00119.52     0.027 A 
ATOM    322  CE2 TYR A  68     -23.284  -0.922 -30.457  1.00132.59     0.027 A 
ATOM    323  CZ  TYR A  68     -24.255  -1.753 -29.939  1.00119.86     0.131 A 
ATOM    324  OH  TYR A  68     -25.559  -1.324 -29.893  1.00115.45    -0.190 OA
ATOM    325  N   GLY A  69     -17.697  -4.733 -31.403  1.00120.46    -0.226 NA
ATOM    326  CA  GLY A  69     -16.270  -4.965 -31.544  1.00119.96     0.218 C 
ATOM    327  C   GLY A  69     -15.524  -5.437 -30.310  1.00133.73     0.277 C 
ATOM    328  O   GLY A  69     -15.964  -6.366 -29.626  1.00118.65    -0.268 OA
ATOM    329  N   LYS A  70     -14.383  -4.800 -30.018  1.00139.44    -0.229 NA
ATOM    330  CA  LYS A  70     -13.485  -5.273 -28.968  1.00128.71     0.179 C 
ATOM    331  C   LYS A  70     -13.889  -4.804 -27.573  1.00112.85     0.236 C 
ATOM    332  O   LYS A  70     -13.520  -5.459 -26.593  1.00103.41    -0.277 OA
ATOM    333  CB  LYS A  70     -12.043  -4.840 -29.275  1.00137.34     0.034 C 
ATOM    334  CG  LYS A  70     -11.735  -3.358 -29.065  1.00148.87     0.005 C 
ATOM    335  CD  LYS A  70     -10.384  -2.975 -29.679  1.00155.53     0.041 C 
ATOM    336  CE  LYS A  70      -9.889  -1.617 -29.180  1.00153.33     0.338 C 
ATOM    337  NZ  LYS A  70     -10.909  -0.540 -29.315  1.00139.56     0.618 N 
ATOM    338  N   VAL A  71     -14.626  -3.698 -27.464  1.00112.75    -0.208 NA
ATOM    339  CA AVAL A  71     -15.077  -3.151 -26.185  0.66108.91     0.138 C 
ATOM    340  CA BVAL A  71     -15.091  -3.174 -26.182  0.34109.10     0.138 C 
ATOM    341  C   VAL A  71     -16.443  -2.512 -26.398  1.00114.78     0.215 C 
ATOM    342  O   VAL A  71     -16.647  -1.784 -27.372  1.00121.87    -0.277 OA
ATOM    343  CB AVAL A  71     -14.065  -2.124 -25.622  0.66111.67     0.024 C 
ATOM    344  CB BVAL A  71     -14.089  -2.174 -25.560  0.34111.19     0.024 C 
ATOM    345  CG1AVAL A  71     -14.725  -1.208 -24.604  0.66105.93     0.002 C 
ATOM    346  CG1BVAL A  71     -12.915  -2.899 -24.921  0.34111.01     0.002 C 
ATOM    347  CG2AVAL A  71     -12.872  -2.827 -24.999  0.66112.12     0.002 C 
ATOM    348  CG2BVAL A  71     -13.605  -1.180 -26.602  0.34117.88     0.002 C 
ATOM    349  N   TRP A  72     -17.380  -2.774 -25.485  1.00112.82    -0.235 NA
ATOM    350  CA  TRP A  72     -18.694  -2.142 -25.551  1.00113.97     0.190 C 
ATOM    351  C   TRP A  72     -19.275  -2.041 -24.145  1.00 96.81     0.275 C 
ATOM    352  O   TRP A  72     -18.681  -2.508 -23.168  1.00 89.85    -0.268 OA
ATOM    353  CB  TRP A  72     -19.641  -2.897 -26.494  1.00117.30     0.062 C 
ATOM    354  CG  TRP A  72     -20.044  -4.252 -26.008  1.00106.78     0.001 A 
ATOM    355  CD1 TRP A  72     -21.120  -4.556 -25.231  1.00 94.89     0.095 A 
ATOM    356  CD2 TRP A  72     -19.376  -5.492 -26.276  1.00109.58     0.015 A 
ATOM    357  NE1 TRP A  72     -21.161  -5.909 -24.989  1.00 97.74    -0.244 NA
ATOM    358  CE2 TRP A  72     -20.105  -6.507 -25.626  1.00 93.08     0.081 A 
ATOM    359  CE3 TRP A  72     -18.233  -5.842 -27.004  1.00114.51     0.001 A 
ATOM    360  CZ2 TRP A  72     -19.727  -7.846 -25.675  1.00 85.97     0.019 A 
ATOM    361  CZ3 TRP A  72     -17.860  -7.170 -27.053  1.00106.57     0.000 A 
ATOM    362  CH2 TRP A  72     -18.603  -8.157 -26.391  1.00102.27     0.002 A 
ATOM    363  N   GLY A  73     -20.449  -1.416 -24.049  1.00 88.16    -0.226 NA
ATOM    364  CA  GLY A  73     -21.083  -1.191 -22.763  1.00 84.09     0.218 C 
ATOM    365  C   GLY A  73     -22.583  -1.392 -22.829  1.00 87.04     0.277 C 
ATOM    366  O   GLY A  73     -23.187  -1.388 -23.906  1.00103.53    -0.268 OA
ATOM    367  N   PHE A  74     -23.177  -1.582 -21.650  1.00 67.47    -0.228 NA
ATOM    368  CA  PHE A  74     -24.627  -1.668 -21.488  1.00 79.11     0.191 C 
ATOM    369  C   PHE A  74     -24.943  -1.428 -20.014  1.00 79.84     0.275 C 
ATOM    370  O   PHE A  74     -24.042  -1.202 -19.198  1.00 80.47    -0.268 OA
ATOM    371  CB  PHE A  74     -25.178  -3.010 -21.998  1.00 83.33     0.060 C 
ATOM    372  CG  PHE A  74     -24.557  -4.213 -21.352  1.00 73.95    -0.020 A 
ATOM    373  CD1 PHE A  74     -25.216  -4.882 -20.332  1.00 67.41    -0.004 A 
ATOM    374  CD2 PHE A  74     -23.315  -4.676 -21.761  1.00 72.35    -0.004 A 
ATOM    375  CE1 PHE A  74     -24.643  -5.991 -19.728  1.00 70.35    -0.000 A 
ATOM    376  CE2 PHE A  74     -22.734  -5.786 -21.163  1.00 80.85    -0.000 A 
ATOM    377  CZ  PHE A  74     -23.401  -6.447 -20.142  1.00 65.44     0.000 A 
ATOM    378  N   TYR A  75     -26.232  -1.479 -19.673  1.00 85.00    -0.228 NA
ATOM    379  CA  TYR A  75     -26.696  -1.136 -18.329  1.00 74.46     0.191 C 
ATOM    380  C   TYR A  75     -27.648  -2.200 -17.800  1.00 74.90     0.275 C 
ATOM    381  O   TYR A  75     -28.705  -2.448 -18.394  1.00 83.87    -0.268 OA
ATOM    382  CB  TYR A  75     -27.380   0.237 -18.322  1.00 78.26     0.060 C 
ATOM    383  CG  TYR A  75     -26.440   1.346 -18.714  1.00 89.94    -0.020 A 
ATOM    384  CD1 TYR A  75     -26.302   1.724 -20.045  1.00 94.65    -0.002 A 
ATOM    385  CD2 TYR A  75     -25.661   1.991 -17.762  1.00 82.48    -0.002 A 
ATOM    386  CE1 TYR A  75     -25.427   2.723 -20.415  1.00 94.87     0.027 A 
ATOM    387  CE2 TYR A  75     -24.785   2.998 -18.124  1.00 93.38     0.027 A 
ATOM    388  CZ  TYR A  75     -24.674   3.361 -19.452  1.00101.73     0.131 A 
ATOM    389  OH  TYR A  75     -23.804   4.364 -19.820  1.00115.81    -0.190 OA
ATOM    390  N   ASP A  76     -27.273  -2.820 -16.682  1.00 73.19    -0.228 NA
ATOM    391  CA  ASP A  76     -28.181  -3.663 -15.905  1.00 78.48     0.197 C 
ATOM    392  C   ASP A  76     -28.910  -2.724 -14.956  1.00 78.67     0.275 C 
ATOM    393  O   ASP A  76     -28.448  -2.451 -13.847  1.00 82.42    -0.268 OA
ATOM    394  CB  ASP A  76     -27.432  -4.761 -15.149  1.00 71.27     0.132 C 
ATOM    395  CG  ASP A  76     -26.771  -5.785 -16.072  1.00 86.42     0.188 C 
ATOM    396  OD1 ASP A  76     -27.241  -5.984 -17.216  1.00 93.22    -0.647 OA
ATOM    397  OD2 ASP A  76     -25.781  -6.413 -15.639  1.00 86.56    -0.647 OA
ATOM    398  N   GLY A  77     -30.071  -2.231 -15.388  1.00 83.91    -0.226 NA
ATOM    399  CA  GLY A  77     -30.740  -1.171 -14.656  1.00 78.37     0.218 C 
ATOM    400  C   GLY A  77     -29.927   0.101 -14.774  1.00 84.73     0.277 C 
ATOM    401  O   GLY A  77     -29.666   0.561 -15.889  1.00 88.86    -0.268 OA
ATOM    402  N   GLN A  78     -29.500   0.670 -13.648  1.00 86.22    -0.229 NA
ATOM    403  CA  GLN A  78     -28.593   1.811 -13.655  1.00 85.73     0.187 C 
ATOM    404  C   GLN A  78     -27.150   1.387 -13.440  1.00 83.19     0.274 C 
ATOM    405  O   GLN A  78     -26.302   2.235 -13.150  1.00102.44    -0.268 OA
ATOM    406  CB  GLN A  78     -28.996   2.842 -12.588  1.00 81.22     0.044 C 
ATOM    407  CG  GLN A  78     -30.474   3.219 -12.570  1.00 95.51     0.094 C 
ATOM    408  CD  GLN A  78     -30.798   4.430 -13.426  1.00124.22     0.274 C 
ATOM    409  OE1 GLN A  78     -29.910   5.181 -13.827  1.00135.56    -0.269 OA
ATOM    410  NE2 GLN A  78     -32.081   4.628 -13.707  1.00136.83    -0.107 N 
ATOM    411  N   GLN A  79     -26.854   0.095 -13.570  1.00 77.04    -0.229 NA
ATOM    412  CA  GLN A  79     -25.508  -0.416 -13.340  1.00 64.28     0.185 C 
ATOM    413  C   GLN A  79     -24.731  -0.464 -14.647  1.00 72.52     0.256 C 
ATOM    414  O   GLN A  79     -25.103  -1.230 -15.549  1.00 76.16    -0.270 OA
ATOM    415  CB  GLN A  79     -25.545  -1.806 -12.744  1.00 68.52     0.044 C 
ATOM    416  CG  GLN A  79     -24.168  -2.485 -12.749  1.00 71.81     0.094 C 
ATOM    417  CD  GLN A  79     -23.216  -1.857 -11.751  1.00 77.72     0.274 C 
ATOM    418  OE1 GLN A  79     -22.099  -1.455 -12.092  1.00 85.71    -0.269 OA
ATOM    419  NE2 GLN A  79     -23.657  -1.767 -10.509  1.00 79.46    -0.107 N 
ATOM    420  N   PRO A  80     -23.645   0.287 -14.787  1.00 69.50    -0.312 N 
ATOM    421  CA  PRO A  80     -22.835   0.190 -16.009  1.00 73.44     0.165 C 
ATOM    422  C   PRO A  80     -22.006  -1.086 -16.042  1.00 85.05     0.272 C 
ATOM    423  O   PRO A  80     -21.408  -1.494 -15.042  1.00 91.93    -0.269 OA
ATOM    424  CB  PRO A  80     -21.942   1.438 -15.943  1.00 68.86     0.034 C 
ATOM    425  CG  PRO A  80     -21.875   1.784 -14.493  1.00 75.21     0.027 C 
ATOM    426  CD  PRO A  80     -23.189   1.364 -13.889  1.00 76.17     0.105 C 
ATOM    427  N   VAL A  81     -21.973  -1.714 -17.215  1.00 79.63    -0.229 NA
ATOM    428  CA  VAL A  81     -21.195  -2.928 -17.437  1.00 76.70     0.186 C 
ATOM    429  C   VAL A  81     -20.364  -2.736 -18.695  1.00 82.02     0.274 C 
ATOM    430  O   VAL A  81     -20.915  -2.478 -19.771  1.00 90.78    -0.268 OA
ATOM    431  CB  VAL A  81     -22.075  -4.180 -17.595  1.00 66.87     0.032 C 
ATOM    432  CG1 VAL A  81     -21.196  -5.405 -17.732  1.00 60.39     0.003 C 
ATOM    433  CG2 VAL A  81     -23.056  -4.324 -16.433  1.00 64.97     0.003 C 
ATOM    434  N   LEU A  82     -19.051  -2.905 -18.575  1.00 86.94    -0.229 NA
ATOM    435  CA  LEU A  82     -18.130  -2.781 -19.703  1.00 85.36     0.186 C 
ATOM    436  C   LEU A  82     -17.630  -4.174 -20.087  1.00 94.26     0.274 C 
ATOM    437  O   LEU A  82     -16.933  -4.831 -19.305  1.00 88.11    -0.268 OA
ATOM    438  CB  LEU A  82     -16.967  -1.859 -19.343  1.00 78.43     0.034 C 
ATOM    439  CG  LEU A  82     -15.936  -1.595 -20.436  1.00 84.00     0.002 C 
ATOM    440  CD1 LEU A  82     -16.383  -0.423 -21.275  1.00100.85     0.000 C 
ATOM    441  CD2 LEU A  82     -14.571  -1.333 -19.832  1.00 95.76     0.000 C 
ATOM    442  N   ALA A  83     -17.978  -4.621 -21.289  1.00 86.28    -0.229 NA
ATOM    443  CA  ALA A  83     -17.447  -5.867 -21.817  1.00 78.96     0.186 C 
ATOM    444  C   ALA A  83     -16.136  -5.604 -22.547  1.00 87.04     0.274 C 
ATOM    445  O   ALA A  83     -16.038  -4.673 -23.350  1.00 95.70    -0.268 OA
ATOM    446  CB  ALA A  83     -18.448  -6.535 -22.755  1.00 72.93     0.037 C 
ATOM    447  N   ILE A  84     -15.138  -6.438 -22.275  1.00 84.86    -0.229 NA
ATOM    448  CA  ILE A  84     -13.812  -6.317 -22.866  1.00 85.88     0.186 C 
ATOM    449  C   ILE A  84     -13.424  -7.665 -23.455  1.00 89.31     0.274 C 
ATOM    450  O   ILE A  84     -13.708  -8.710 -22.863  1.00 91.51    -0.268 OA
ATOM    451  CB  ILE A  84     -12.777  -5.859 -21.819  1.00 95.25     0.032 C 
ATOM    452  CG1 ILE A  84     -12.849  -6.766 -20.584  1.00 93.12     0.002 C 
ATOM    453  CG2 ILE A  84     -13.014  -4.390 -21.450  1.00 85.46     0.003 C 
ATOM    454  CD1 ILE A  84     -11.540  -6.947 -19.863  1.00 81.78     0.000 C 
ATOM    455  N   THR A  85     -12.790  -7.647 -24.633  1.00100.93    -0.226 NA
ATOM    456  CA  THR A  85     -12.404  -8.882 -25.308  1.00106.36     0.216 C 
ATOM    457  C   THR A  85     -10.941  -8.902 -25.745  1.00116.65     0.277 C 
ATOM    458  O   THR A  85     -10.553  -9.792 -26.511  1.00125.28    -0.268 OA
ATOM    459  CB  THR A  85     -13.295  -9.149 -26.530  1.00102.70     0.184 C 
ATOM    460  OG1 THR A  85     -13.025  -8.175 -27.545  1.00109.00    -0.221 OA
ATOM    461  CG2 THR A  85     -14.768  -9.099 -26.153  1.00 88.45     0.038 C 
ATOM    462  N   ASP A  86     -10.120  -7.958 -25.290  1.00113.84    -0.228 NA
ATOM    463  CA  ASP A  86      -8.703  -7.983 -25.620  1.00119.39     0.195 C 
ATOM    464  C   ASP A  86      -7.964  -8.824 -24.592  1.00109.00     0.257 C 
ATOM    465  O   ASP A  86      -8.057  -8.532 -23.391  1.00102.69    -0.270 OA
ATOM    466  CB  ASP A  86      -8.117  -6.584 -25.662  1.00130.00     0.132 C 
ATOM    467  CG  ASP A  86      -6.716  -6.564 -26.246  1.00144.84     0.188 C 
ATOM    468  OD1 ASP A  86      -6.587  -6.628 -27.487  1.00149.56    -0.647 OA
ATOM    469  OD2 ASP A  86      -5.745  -6.501 -25.462  1.00150.15    -0.647 OA
ATOM    470  N   PRO A  87      -7.228  -9.860 -25.007  1.00106.35    -0.312 N 
ATOM    471  CA  PRO A  87      -6.642 -10.779 -24.017  1.00107.88     0.165 C 
ATOM    472  C   PRO A  87      -5.573 -10.137 -23.152  1.00112.77     0.272 C 
ATOM    473  O   PRO A  87      -5.372 -10.581 -22.013  1.00109.56    -0.269 OA
ATOM    474  CB  PRO A  87      -6.079 -11.918 -24.878  1.00114.24     0.034 C 
ATOM    475  CG  PRO A  87      -5.992 -11.360 -26.262  1.00108.63     0.027 C 
ATOM    476  CD  PRO A  87      -7.067 -10.342 -26.388  1.00 97.15     0.105 C 
ATOM    477  N   ASP A  88      -4.882  -9.107 -23.648  1.00114.71    -0.228 NA
ATOM    478  CA  ASP A  88      -3.976  -8.351 -22.790  1.00124.31     0.197 C 
ATOM    479  C   ASP A  88      -4.751  -7.597 -21.721  1.00111.80     0.275 C 
ATOM    480  O   ASP A  88      -4.396  -7.633 -20.537  1.00116.14    -0.268 OA
ATOM    481  CB  ASP A  88      -3.137  -7.385 -23.624  1.00147.30     0.132 C 
ATOM    482  CG  ASP A  88      -1.991  -8.072 -24.333  1.00165.09     0.188 C 
ATOM    483  OD1 ASP A  88      -1.324  -8.921 -23.705  1.00170.51    -0.647 OA
ATOM    484  OD2 ASP A  88      -1.762  -7.769 -25.521  1.00175.60    -0.647 OA
ATOM    485  N   MET A  89      -5.827  -6.923 -22.123  1.00107.43    -0.229 NA
ATOM    486  CA  MET A  89      -6.655  -6.204 -21.164  1.00116.00     0.187 C 
ATOM    487  C   MET A  89      -7.307  -7.157 -20.172  1.00112.15     0.274 C 
ATOM    488  O   MET A  89      -7.493  -6.806 -19.001  1.00114.20    -0.268 OA
ATOM    489  CB  MET A  89      -7.709  -5.390 -21.913  1.00129.81     0.046 C 
ATOM    490  CG  MET A  89      -8.135  -4.122 -21.214  1.00144.87     0.060 C 
ATOM    491  SD  MET A  89      -9.157  -3.102 -22.289  1.00158.57    -0.139 SA
ATOM    492  CE  MET A  89      -8.037  -2.819 -23.663  1.00187.18     0.069 C 
ATOM    493  N   ILE A  90      -7.649  -8.368 -20.616  1.00109.09    -0.229 NA
ATOM    494  CA  ILE A  90      -8.267  -9.339 -19.719  1.00 94.81     0.186 C 
ATOM    495  C   ILE A  90      -7.262  -9.835 -18.686  1.00103.22     0.274 C 
ATOM    496  O   ILE A  90      -7.596 -10.000 -17.506  1.00 99.32    -0.268 OA
ATOM    497  CB  ILE A  90      -8.869 -10.499 -20.530  1.00 93.54     0.032 C 
ATOM    498  CG1 ILE A  90     -10.008  -9.992 -21.412  1.00 91.87     0.002 C 
ATOM    499  CG2 ILE A  90      -9.364 -11.602 -19.607  1.00 81.22     0.003 C 
ATOM    500  CD1 ILE A  90     -10.637 -11.067 -22.270  1.00 89.17     0.000 C 
ATOM    501  N   LYS A  91      -6.019 -10.082 -19.109  1.00 94.32    -0.229 NA
ATOM    502  CA  LYS A  91      -4.994 -10.505 -18.162  1.00107.65     0.186 C 
ATOM    503  C   LYS A  91      -4.741  -9.430 -17.113  1.00109.69     0.274 C 
ATOM    504  O   LYS A  91      -4.477  -9.743 -15.945  1.00111.26    -0.268 OA
ATOM    505  CB  LYS A  91      -3.698 -10.840 -18.900  1.00112.63     0.034 C 
ATOM    506  CG  LYS A  91      -2.569 -11.278 -17.984  1.00112.22     0.005 C 
ATOM    507  CD  LYS A  91      -1.235 -11.312 -18.711  1.00125.86     0.041 C 
ATOM    508  CE  LYS A  91      -0.104 -11.676 -17.762  1.00136.11     0.338 C 
ATOM    509  NZ  LYS A  91       1.235 -11.555 -18.405  1.00150.50     0.618 N 
ATOM    510  N   THR A  92      -4.809  -8.156 -17.518  1.00103.39    -0.226 NA
ATOM    511  CA  THR A  92      -4.645  -7.055 -16.573  1.00101.30     0.216 C 
ATOM    512  C   THR A  92      -5.713  -7.102 -15.489  1.00109.34     0.277 C 
ATOM    513  O   THR A  92      -5.423  -6.886 -14.306  1.00110.64    -0.268 OA
ATOM    514  CB  THR A  92      -4.707  -5.711 -17.308  1.00100.85     0.184 C 
ATOM    515  OG1 THR A  92      -3.668  -5.629 -18.291  1.00 94.68    -0.221 OA
ATOM    516  CG2 THR A  92      -4.561  -4.559 -16.328  1.00 91.82     0.038 C 
ATOM    517  N   VAL A  93      -6.957  -7.389 -15.879  1.00108.12    -0.229 NA
ATOM    518  CA  VAL A  93      -8.066  -7.387 -14.931  1.00106.41     0.186 C 
ATOM    519  C   VAL A  93      -8.032  -8.637 -14.066  1.00103.66     0.274 C 
ATOM    520  O   VAL A  93      -8.081  -8.565 -12.831  1.00102.26    -0.268 OA
ATOM    521  CB  VAL A  93      -9.405  -7.269 -15.681  1.00 96.76     0.032 C 
ATOM    522  CG1 VAL A  93     -10.573  -7.299 -14.703  1.00 83.30     0.003 C 
ATOM    523  CG2 VAL A  93      -9.425  -6.011 -16.506  1.00 90.08     0.003 C 
ATOM    524  N   LEU A  94      -7.958  -9.805 -14.703  1.00 99.39    -0.229 NA
ATOM    525  CA  LEU A  94      -8.023 -11.052 -13.958  1.00 82.16     0.186 C 
ATOM    526  C   LEU A  94      -6.745 -11.337 -13.185  1.00 83.88     0.274 C 
ATOM    527  O   LEU A  94      -6.795 -12.089 -12.208  1.00101.65    -0.268 OA
ATOM    528  CB  LEU A  94      -8.334 -12.212 -14.906  1.00 77.53     0.034 C 
ATOM    529  CG  LEU A  94      -9.624 -12.129 -15.733  1.00 80.14     0.002 C 
ATOM    530  CD1 LEU A  94      -9.809 -13.401 -16.534  1.00 91.22     0.000 C 
ATOM    531  CD2 LEU A  94     -10.869 -11.864 -14.877  1.00 73.85     0.000 C 
ATOM    532  N   VAL A  95      -5.607 -10.762 -13.583  1.00 84.26    -0.229 NA
ATOM    533  CA  VAL A  95      -4.348 -11.094 -12.920  1.00 96.44     0.186 C 
ATOM    534  C   VAL A  95      -3.598  -9.850 -12.451  1.00111.14     0.274 C 
ATOM    535  O   VAL A  95      -3.459  -9.617 -11.243  1.00120.73    -0.268 OA
ATOM    536  CB  VAL A  95      -3.440 -11.939 -13.833  1.00101.10     0.032 C 
ATOM    537  CG1 VAL A  95      -2.182 -12.359 -13.076  1.00 99.78     0.003 C 
ATOM    538  CG2 VAL A  95      -4.185 -13.162 -14.357  1.00 96.98     0.003 C 
ATOM    539  N   LYS A  96      -3.105  -9.053 -13.404  1.00106.82    -0.229 NA
ATOM    540  CA  LYS A  96      -2.133  -8.006 -13.090  1.00122.98     0.186 C 
ATOM    541  C   LYS A  96      -2.648  -7.057 -12.016  1.00122.63     0.274 C 
ATOM    542  O   LYS A  96      -1.953  -6.780 -11.032  1.00135.70    -0.268 OA
ATOM    543  CB  LYS A  96      -1.772  -7.229 -14.356  1.00129.81     0.034 C 
ATOM    544  CG  LYS A  96      -1.098  -8.064 -15.434  1.00133.47     0.005 C 
ATOM    545  CD  LYS A  96      -0.528  -7.183 -16.536  1.00134.76     0.041 C 
ATOM    546  CE  LYS A  96      -0.006  -8.010 -17.699  1.00138.48     0.338 C 
ATOM    547  NZ  LYS A  96       0.737  -7.186 -18.697  1.00146.51     0.618 N 
ATOM    548  N   GLU A  97      -3.856  -6.535 -12.193  1.00112.12    -0.229 NA
ATOM    549  CA  GLU A  97      -4.428  -5.577 -11.258  1.00110.14     0.187 C 
ATOM    550  C   GLU A  97      -5.583  -6.183 -10.472  1.00102.21     0.274 C 
ATOM    551  O   GLU A  97      -6.545  -5.488 -10.133  1.00102.65    -0.268 OA
ATOM    552  CB  GLU A  97      -4.887  -4.319 -11.993  1.00121.28     0.045 C 
ATOM    553  CG  GLU A  97      -3.850  -3.732 -12.931  1.00131.46     0.100 C 
ATOM    554  CD  GLU A  97      -2.629  -3.201 -12.204  1.00148.46     0.185 C 
ATOM    555  OE1 GLU A  97      -2.784  -2.259 -11.398  1.00151.73    -0.647 OA
ATOM    556  OE2 GLU A  97      -1.518  -3.730 -12.435  1.00156.58    -0.647 OA
ATOM    557  N   CYS A  98      -5.505  -7.483 -10.183  1.00 98.71    -0.228 NA
ATOM    558  CA  CYS A  98      -6.589  -8.135  -9.461  1.00 85.05     0.198 C 
ATOM    559  C   CYS A  98      -6.661  -7.643  -8.023  1.00 98.36     0.275 C 
ATOM    560  O   CYS A  98      -7.733  -7.269  -7.535  1.00 95.00    -0.268 OA
ATOM    561  CB  CYS A  98      -6.422  -9.654  -9.492  1.00 86.93     0.103 C 
ATOM    562  SG  CYS A  98      -7.588 -10.496  -8.374  1.00 91.47    -0.080 SA
ATOM    563  N   TYR A  99      -5.526  -7.645  -7.321  1.00115.75    -0.228 NA
ATOM    564  CA  TYR A  99      -5.529  -7.243  -5.919  1.00111.43     0.191 C 
ATOM    565  C   TYR A  99      -5.775  -5.748  -5.767  1.00115.29     0.275 C 
ATOM    566  O   TYR A  99      -6.511  -5.322  -4.869  1.00112.79    -0.268 OA
ATOM    567  CB  TYR A  99      -4.211  -7.638  -5.261  1.00118.65     0.060 C 
ATOM    568  CG  TYR A  99      -4.035  -9.126  -5.149  1.00132.58    -0.020 A 
ATOM    569  CD1 TYR A  99      -3.177  -9.810  -5.999  1.00131.63    -0.002 A 
ATOM    570  CD2 TYR A  99      -4.744  -9.853  -4.203  1.00136.44    -0.002 A 
ATOM    571  CE1 TYR A  99      -3.021 -11.174  -5.896  1.00135.74     0.027 A 
ATOM    572  CE2 TYR A  99      -4.596 -11.216  -4.096  1.00130.85     0.027 A 
ATOM    573  CZ  TYR A  99      -3.736 -11.873  -4.944  1.00136.67     0.131 A 
ATOM    574  OH  TYR A  99      -3.593 -13.236  -4.831  1.00142.93    -0.190 OA
ATOM    575  N   SER A 100      -5.167  -4.937  -6.631  1.00120.56    -0.226 NA
ATOM    576  CA  SER A 100      -5.318  -3.493  -6.511  1.00125.67     0.219 C 
ATOM    577  C   SER A 100      -6.741  -3.056  -6.831  1.00136.18     0.277 C 
ATOM    578  O   SER A 100      -7.394  -2.391  -6.020  1.00145.58    -0.268 OA
ATOM    579  CB  SER A 100      -4.321  -2.788  -7.429  1.00123.18     0.216 C 
ATOM    580  OG  SER A 100      -4.528  -3.154  -8.780  1.00126.28    -0.218 OA
ATOM    581  N   VAL A 101      -7.250  -3.444  -7.995  1.00126.12    -0.229 NA
ATOM    582  CA  VAL A 101      -8.451  -2.845  -8.570  1.00109.36     0.186 C 
ATOM    583  C   VAL A 101      -9.591  -3.842  -8.662  1.00103.58     0.274 C 
ATOM    584  O   VAL A 101     -10.649  -3.643  -8.066  1.00102.16    -0.268 OA
ATOM    585  CB  VAL A 101      -8.150  -2.235  -9.953  1.00107.95     0.032 C 
ATOM    586  CG1 VAL A 101      -9.384  -1.504 -10.457  1.00106.62     0.003 C 
ATOM    587  CG2 VAL A 101      -6.914  -1.356  -9.876  1.00 95.88     0.003 C 
ATOM    588  N   PHE A 102      -9.413  -4.899  -9.452  1.00103.70    -0.228 NA
ATOM    589  CA  PHE A 102     -10.499  -5.805  -9.810  1.00 97.77     0.191 C 
ATOM    590  C   PHE A 102     -10.403  -7.039  -8.918  1.00 97.17     0.275 C 
ATOM    591  O   PHE A 102      -9.844  -8.071  -9.284  1.00118.87    -0.268 OA
ATOM    592  CB  PHE A 102     -10.421  -6.150 -11.288  1.00 98.61     0.060 C 
ATOM    593  CG  PHE A 102     -10.189  -4.959 -12.172  1.00 96.53    -0.020 A 
ATOM    594  CD1 PHE A 102      -8.920  -4.670 -12.647  1.00 97.85    -0.004 A 
ATOM    595  CD2 PHE A 102     -11.237  -4.128 -12.521  1.00 90.44    -0.004 A 
ATOM    596  CE1 PHE A 102      -8.703  -3.576 -13.458  1.00103.38    -0.000 A 
ATOM    597  CE2 PHE A 102     -11.026  -3.031 -13.339  1.00 94.91    -0.000 A 
ATOM    598  CZ  PHE A 102      -9.758  -2.755 -13.808  1.00100.79     0.000 A 
ATOM    599  N   THR A 103     -10.969  -6.915  -7.723  1.00 86.97    -0.226 NA
ATOM    600  CA  THR A 103     -10.803  -7.883  -6.648  1.00 89.36     0.216 C 
ATOM    601  C   THR A 103     -12.069  -8.656  -6.338  1.00 78.37     0.277 C 
ATOM    602  O   THR A 103     -11.998  -9.841  -6.009  1.00 78.59    -0.268 OA
ATOM    603  CB  THR A 103     -10.333  -7.165  -5.376  1.00101.28     0.184 C 
ATOM    604  OG1 THR A 103      -9.117  -6.454  -5.649  1.00116.39    -0.221 OA
ATOM    605  CG2 THR A 103     -10.104  -8.156  -4.235  1.00 91.37     0.038 C 
ATOM    606  N   ASN A 104     -13.226  -8.006  -6.431  1.00 67.32    -0.228 NA
ATOM    607  CA  ASN A 104     -14.507  -8.615  -6.120  1.00 80.11     0.196 C 
ATOM    608  C   ASN A 104     -15.382  -8.672  -7.365  1.00 79.47     0.275 C 
ATOM    609  O   ASN A 104     -15.102  -8.032  -8.380  1.00 86.58    -0.268 OA
ATOM    610  CB  ASN A 104     -15.223  -7.837  -5.012  1.00 72.64     0.126 C 
ATOM    611  CG  ASN A 104     -14.267  -7.307  -3.977  1.00 88.16     0.276 C 
ATOM    612  OD1 ASN A 104     -13.622  -8.076  -3.258  1.00 91.02    -0.269 OA
ATOM    613  ND2 ASN A 104     -14.153  -5.982  -3.899  1.00 97.13    -0.107 N 
ATOM    614  N   ARG A 105     -16.440  -9.466  -7.279  1.00 76.14    -0.229 NA
ATOM    615  CA  ARG A 105     -17.415  -9.579  -8.345  1.00 70.91     0.186 C 
ATOM    616  C   ARG A 105     -18.592  -8.673  -8.022  1.00 82.42     0.274 C 
ATOM    617  O   ARG A 105     -18.594  -7.952  -7.019  1.00 97.44    -0.268 OA
ATOM    618  CB  ARG A 105     -17.859 -11.036  -8.522  1.00 76.64     0.036 C 
ATOM    619  CG  ARG A 105     -16.717 -12.007  -8.816  1.00 81.57     0.029 C 
ATOM    620  CD  ARG A 105     -17.237 -13.387  -9.217  1.00 92.03     0.145 C 
ATOM    621  NE  ARG A 105     -16.144 -14.308  -9.523  1.00 94.12    -0.083 NA
ATOM    622  CZ  ARG A 105     -15.545 -15.071  -8.614  1.00 81.06     0.782 C 
ATOM    623  NH1 ARG A 105     -15.943 -15.020  -7.349  1.00 79.96     0.063 N 
ATOM    624  NH2 ARG A 105     -14.549 -15.875  -8.963  1.00 79.16     0.063 N 
ATOM    625  N   ARG A 106     -19.603  -8.706  -8.884  1.00 65.97    -0.229 NA
ATOM    626  CA  ARG A 106     -20.730  -7.806  -8.704  1.00 79.65     0.185 C 
ATOM    627  C   ARG A 106     -21.433  -8.114  -7.383  1.00 94.70     0.256 C 
ATOM    628  O   ARG A 106     -21.633  -9.287  -7.047  1.00 86.95    -0.270 OA
ATOM    629  CB  ARG A 106     -21.711  -7.929  -9.869  1.00 83.51     0.036 C 
ATOM    630  CG  ARG A 106     -22.736  -6.827  -9.908  1.00 98.93     0.029 C 
ATOM    631  CD  ARG A 106     -23.835  -7.115 -10.908  1.00101.02     0.145 C 
ATOM    632  NE  ARG A 106     -23.314  -7.546 -12.199  1.00 69.57    -0.083 NA
ATOM    633  CZ  ARG A 106     -23.924  -7.301 -13.351  1.00 77.17     0.782 C 
ATOM    634  NH1 ARG A 106     -25.064  -6.615 -13.355  1.00 71.44     0.063 N 
ATOM    635  NH2 ARG A 106     -23.393  -7.722 -14.495  1.00 74.53     0.063 N 
ATOM    636  N   PRO A 107     -21.796  -7.098  -6.603  1.00106.71    -0.312 N 
ATOM    637  CA  PRO A 107     -22.504  -7.355  -5.347  1.00 97.64     0.165 C 
ATOM    638  C   PRO A 107     -23.740  -8.208  -5.581  1.00 99.67     0.272 C 
ATOM    639  O   PRO A 107     -24.545  -7.944  -6.476  1.00111.66    -0.269 OA
ATOM    640  CB  PRO A 107     -22.854  -5.951  -4.837  1.00 95.37     0.034 C 
ATOM    641  CG  PRO A 107     -22.582  -5.022  -5.986  1.00 97.96     0.027 C 
ATOM    642  CD  PRO A 107     -21.511  -5.669  -6.785  1.00104.36     0.105 C 
ATOM    643  N   PHE A 108     -23.866  -9.258  -4.780  1.00114.00    -0.228 NA
ATOM    644  CA  PHE A 108     -24.908 -10.260  -4.925  1.00119.73     0.191 C 
ATOM    645  C   PHE A 108     -25.718 -10.303  -3.640  1.00126.18     0.275 C 
ATOM    646  O   PHE A 108     -25.148 -10.370  -2.546  1.00150.96    -0.268 OA
ATOM    647  CB  PHE A 108     -24.291 -11.629  -5.226  1.00119.79     0.060 C 
ATOM    648  CG  PHE A 108     -25.287 -12.740  -5.305  1.00113.74    -0.020 A 
ATOM    649  CD1 PHE A 108     -26.293 -12.711  -6.254  1.00124.81    -0.004 A 
ATOM    650  CD2 PHE A 108     -25.209 -13.821  -4.445  1.00 99.13    -0.004 A 
ATOM    651  CE1 PHE A 108     -27.211 -13.735  -6.336  1.00127.68    -0.000 A 
ATOM    652  CE2 PHE A 108     -26.125 -14.847  -4.520  1.00108.79    -0.000 A 
ATOM    653  CZ  PHE A 108     -27.129 -14.806  -5.468  1.00122.10     0.000 A 
ATOM    654  N   GLY A 109     -27.040 -10.257  -3.769  1.00104.88    -0.226 NA
ATOM    655  CA  GLY A 109     -27.889 -10.227  -2.607  1.00 85.94     0.216 C 
ATOM    656  C   GLY A 109     -29.328 -10.544  -2.931  1.00 90.78     0.259 C 
ATOM    657  O   GLY A 109     -29.727 -10.593  -4.098  1.00111.25    -0.270 OA
ATOM    658  N   PRO A 110     -30.146 -10.772  -1.890  1.00 84.33    -0.312 N 
ATOM    659  CA  PRO A 110     -29.695 -10.774  -0.494  1.00 96.38     0.165 C 
ATOM    660  C   PRO A 110     -29.063 -12.113  -0.116  1.00110.55     0.272 C 
ATOM    661  O   PRO A 110     -29.501 -13.151  -0.610  1.00110.30    -0.269 OA
ATOM    662  CB  PRO A 110     -30.987 -10.533   0.287  1.00 94.45     0.034 C 
ATOM    663  CG  PRO A 110     -32.041 -11.187  -0.551  1.00 90.36     0.027 C 
ATOM    664  CD  PRO A 110     -31.587 -11.065  -2.000  1.00 85.30     0.105 C 
ATOM    665  N   VAL A 111     -28.045 -12.103   0.739  1.00107.50    -0.229 NA
ATOM    666  CA  VAL A 111     -27.295 -13.318   1.025  1.00 99.13     0.186 C 
ATOM    667  C   VAL A 111     -27.333 -13.725   2.490  1.00106.54     0.274 C 
ATOM    668  O   VAL A 111     -27.050 -14.896   2.792  1.00122.05    -0.268 OA
ATOM    669  CB  VAL A 111     -25.835 -13.190   0.546  1.00 93.61     0.032 C 
ATOM    670  CG1 VAL A 111     -25.772 -13.318  -0.967  1.00 87.13     0.003 C 
ATOM    671  CG2 VAL A 111     -25.248 -11.865   0.992  1.00 75.99     0.003 C 
ATOM    672  N   GLY A 112     -27.671 -12.827   3.413  1.00109.38    -0.226 NA
ATOM    673  CA  GLY A 112     -27.717 -13.209   4.814  1.00109.27     0.218 C 
ATOM    674  C   GLY A 112     -26.364 -13.681   5.304  1.00104.69     0.277 C 
ATOM    675  O   GLY A 112     -25.317 -13.141   4.928  1.00 98.55    -0.268 OA
ATOM    676  N   PHE A 113     -26.376 -14.723   6.141  1.00111.35    -0.228 NA
ATOM    677  CA  PHE A 113     -25.134 -15.258   6.694  1.00112.35     0.191 C 
ATOM    678  C   PHE A 113     -24.211 -15.839   5.627  1.00104.49     0.275 C 
ATOM    679  O   PHE A 113     -23.051 -16.135   5.934  1.00102.85    -0.268 OA
ATOM    680  CB  PHE A 113     -25.435 -16.334   7.740  1.00122.66     0.060 C 
ATOM    681  CG  PHE A 113     -25.669 -17.687   7.151  1.00124.78    -0.020 A 
ATOM    682  CD1 PHE A 113     -24.695 -18.669   7.215  1.00125.43    -0.004 A 
ATOM    683  CD2 PHE A 113     -26.857 -17.966   6.504  1.00125.38    -0.004 A 
ATOM    684  CE1 PHE A 113     -24.909 -19.909   6.656  1.00127.95    -0.000 A 
ATOM    685  CE2 PHE A 113     -27.076 -19.198   5.945  1.00126.87    -0.000 A 
ATOM    686  CZ  PHE A 113     -26.102 -20.174   6.018  1.00126.22     0.000 A 
ATOM    687  N   MET A 114     -24.689 -16.019   4.396  1.00 90.18    -0.229 NA
ATOM    688  CA  MET A 114     -23.847 -16.487   3.300  1.00 96.90     0.187 C 
ATOM    689  C   MET A 114     -22.934 -15.397   2.740  1.00 95.65     0.274 C 
ATOM    690  O   MET A 114     -22.319 -15.596   1.688  1.00 89.67    -0.268 OA
ATOM    691  CB  MET A 114     -24.713 -17.064   2.178  1.00106.02     0.046 C 
ATOM    692  CG  MET A 114     -25.400 -18.373   2.542  1.00121.21     0.060 C 
ATOM    693  SD  MET A 114     -24.231 -19.731   2.751  1.00115.29    -0.139 SA
ATOM    694  CE  MET A 114     -23.426 -19.686   1.150  1.00 93.35     0.069 C 
ATOM    695  N   LYS A 115     -22.838 -14.252   3.410  1.00103.81    -0.229 NA
ATOM    696  CA  LYS A 115     -21.889 -13.228   2.995  1.00109.14     0.186 C 
ATOM    697  C   LYS A 115     -20.448 -13.710   3.149  1.00104.56     0.274 C 
ATOM    698  O   LYS A 115     -19.565 -13.278   2.397  1.00 91.99    -0.268 OA
ATOM    699  CB  LYS A 115     -22.137 -11.954   3.806  1.00123.30     0.034 C 
ATOM    700  CG  LYS A 115     -21.221 -10.782   3.502  1.00128.86     0.005 C 
ATOM    701  CD  LYS A 115     -21.423  -9.676   4.530  1.00132.22     0.041 C 
ATOM    702  CE  LYS A 115     -20.474  -8.510   4.310  1.00135.97     0.338 C 
ATOM    703  NZ  LYS A 115     -20.659  -7.466   5.358  1.00144.30     0.618 N 
ATOM    704  N   SER A 116     -20.198 -14.616   4.096  1.00100.51    -0.226 NA
ATOM    705  CA  SER A 116     -18.854 -15.094   4.398  1.00 96.03     0.219 C 
ATOM    706  C   SER A 116     -18.417 -16.268   3.521  1.00 90.94     0.277 C 
ATOM    707  O   SER A 116     -17.416 -16.918   3.834  1.00105.84    -0.268 OA
ATOM    708  CB  SER A 116     -18.760 -15.489   5.875  1.00106.57     0.216 C 
ATOM    709  OG  SER A 116     -19.048 -14.387   6.722  1.00118.56    -0.218 OA
ATOM    710  N   ALA A 117     -19.140 -16.562   2.447  1.00 83.63    -0.229 NA
ATOM    711  CA  ALA A 117     -18.718 -17.601   1.521  1.00 92.92     0.186 C 
ATOM    712  C   ALA A 117     -17.667 -17.045   0.573  1.00 92.82     0.274 C 
ATOM    713  O   ALA A 117     -17.807 -15.931   0.065  1.00 95.44    -0.268 OA
ATOM    714  CB  ALA A 117     -19.913 -18.135   0.734  1.00 93.01     0.037 C 
ATOM    715  N   ILE A 118     -16.615 -17.837   0.336  1.00 93.43    -0.229 NA
ATOM    716  CA  ILE A 118     -15.429 -17.350  -0.374  1.00 98.83     0.186 C 
ATOM    717  C   ILE A 118     -15.816 -16.656  -1.677  1.00 96.15     0.274 C 
ATOM    718  O   ILE A 118     -15.337 -15.556  -1.984  1.00 83.98    -0.268 OA
ATOM    719  CB  ILE A 118     -14.439 -18.506  -0.621  1.00 91.70     0.032 C 
ATOM    720  CG1 ILE A 118     -13.331 -18.074  -1.589  1.00 91.46     0.002 C 
ATOM    721  CG2 ILE A 118     -15.168 -19.740  -1.138  1.00 80.25     0.003 C 
ATOM    722  CD1 ILE A 118     -12.227 -19.100  -1.748  1.00101.88     0.000 C 
ATOM    723  N   SER A 119     -16.703 -17.278  -2.456  1.00 97.23    -0.226 NA
ATOM    724  CA  SER A 119     -17.045 -16.715  -3.757  1.00100.84     0.219 C 
ATOM    725  C   SER A 119     -17.825 -15.413  -3.643  1.00101.42     0.277 C 
ATOM    726  O   SER A 119     -17.920 -14.673  -4.628  1.00101.32    -0.268 OA
ATOM    727  CB  SER A 119     -17.837 -17.725  -4.578  1.00 89.74     0.216 C 
ATOM    728  OG  SER A 119     -18.698 -18.493  -3.766  1.00 87.12    -0.218 OA
ATOM    729  N   ILE A 120     -18.367 -15.108  -2.467  1.00106.53    -0.229 NA
ATOM    730  CA  ILE A 120     -19.146 -13.893  -2.275  1.00101.37     0.186 C 
ATOM    731  C   ILE A 120     -18.330 -12.843  -1.523  1.00 95.27     0.274 C 
ATOM    732  O   ILE A 120     -18.533 -11.641  -1.716  1.00 96.33    -0.268 OA
ATOM    733  CB  ILE A 120     -20.458 -14.198  -1.531  1.00109.29     0.032 C 
ATOM    734  CG1 ILE A 120     -21.068 -15.500  -2.044  1.00122.27     0.002 C 
ATOM    735  CG2 ILE A 120     -21.430 -13.058  -1.696  1.00106.63     0.003 C 
ATOM    736  CD1 ILE A 120     -22.430 -15.794  -1.479  1.00134.94     0.000 C 
ATOM    737  N   ALA A 121     -17.395 -13.284  -0.679  1.00 87.29    -0.229 NA
ATOM    738  CA  ALA A 121     -16.673 -12.383   0.206  1.00 82.90     0.186 C 
ATOM    739  C   ALA A 121     -15.821 -11.397  -0.590  1.00 89.87     0.274 C 
ATOM    740  O   ALA A 121     -15.560 -11.572  -1.785  1.00 73.02    -0.268 OA
ATOM    741  CB  ALA A 121     -15.791 -13.175   1.169  1.00 80.07     0.037 C 
ATOM    742  N   GLU A 122     -15.374 -10.345   0.096  1.00 96.96    -0.229 NA
ATOM    743  CA  GLU A 122     -14.748  -9.220  -0.580  1.00 83.86     0.187 C 
ATOM    744  C   GLU A 122     -13.434  -8.826   0.072  1.00 92.65     0.274 C 
ATOM    745  O   GLU A 122     -13.300  -8.860   1.300  1.00107.52    -0.268 OA
ATOM    746  CB  GLU A 122     -15.681  -8.007  -0.603  1.00 95.83     0.045 C 
ATOM    747  CG  GLU A 122     -16.948  -8.210  -1.423  1.00 97.82     0.100 C 
ATOM    748  CD  GLU A 122     -17.647  -6.907  -1.741  1.00115.12     0.185 C 
ATOM    749  OE1 GLU A 122     -18.639  -6.925  -2.498  1.00121.35    -0.647 OA
ATOM    750  OE2 GLU A 122     -17.195  -5.860  -1.236  1.00133.48    -0.647 OA
ATOM    751  N   ASP A 123     -12.472  -8.451  -0.772  1.00 94.42    -0.228 NA
ATOM    752  CA  ASP A 123     -11.258  -7.738  -0.368  1.00 96.52     0.197 C 
ATOM    753  C   ASP A 123     -10.520  -8.561   0.677  1.00106.42     0.275 C 
ATOM    754  O   ASP A 123     -10.205  -9.730   0.397  1.00116.30    -0.268 OA
ATOM    755  CB  ASP A 123     -11.651  -6.325   0.053  1.00 94.76     0.132 C 
ATOM    756  CG  ASP A 123     -12.100  -5.480  -1.123  1.00115.46     0.188 C 
ATOM    757  OD1 ASP A 123     -11.385  -5.458  -2.148  1.00119.25    -0.647 OA
ATOM    758  OD2 ASP A 123     -13.175  -4.850  -1.034  1.00126.54    -0.647 OA
ATOM    759  N   GLU A 124     -10.234  -8.024   1.865  1.00 99.75    -0.229 NA
ATOM    760  CA  GLU A 124      -9.342  -8.714   2.790  1.00113.12     0.187 C 
ATOM    761  C   GLU A 124      -9.988  -9.956   3.377  1.00108.48     0.274 C 
ATOM    762  O   GLU A 124      -9.285 -10.907   3.742  1.00114.69    -0.268 OA
ATOM    763  CB  GLU A 124      -8.899  -7.770   3.906  1.00123.65     0.045 C 
ATOM    764  CG  GLU A 124      -8.058  -6.619   3.408  1.00141.78     0.100 C 
ATOM    765  CD  GLU A 124      -6.972  -7.080   2.455  1.00163.50     0.185 C 
ATOM    766  OE1 GLU A 124      -6.192  -7.983   2.827  1.00173.75    -0.647 OA
ATOM    767  OE2 GLU A 124      -6.909  -6.550   1.325  1.00169.35    -0.647 OA
ATOM    768  N   GLU A 125     -11.313  -9.973   3.480  1.00 92.74    -0.229 NA
ATOM    769  CA  GLU A 125     -11.966 -11.164   3.998  1.00112.38     0.187 C 
ATOM    770  C   GLU A 125     -12.013 -12.271   2.961  1.00115.54     0.274 C 
ATOM    771  O   GLU A 125     -11.985 -13.451   3.325  1.00125.65    -0.268 OA
ATOM    772  CB  GLU A 125     -13.367 -10.822   4.499  1.00126.37     0.045 C 
ATOM    773  CG  GLU A 125     -13.344  -9.835   5.658  1.00147.30     0.100 C 
ATOM    774  CD  GLU A 125     -12.205 -10.101   6.636  1.00160.49     0.185 C 
ATOM    775  OE1 GLU A 125     -12.067 -11.250   7.112  1.00163.76    -0.647 OA
ATOM    776  OE2 GLU A 125     -11.441  -9.157   6.925  1.00165.48    -0.647 OA
ATOM    777  N   TRP A 126     -12.077 -11.919   1.675  1.00111.12    -0.228 NA
ATOM    778  CA  TRP A 126     -11.878 -12.928   0.642  1.00102.65     0.191 C 
ATOM    779  C   TRP A 126     -10.456 -13.463   0.691  1.00102.79     0.275 C 
ATOM    780  O   TRP A 126     -10.237 -14.679   0.659  1.00 90.15    -0.268 OA
ATOM    781  CB  TRP A 126     -12.176 -12.361  -0.748  1.00 87.28     0.062 C 
ATOM    782  CG  TRP A 126     -11.561 -13.210  -1.827  1.00 93.91     0.001 A 
ATOM    783  CD1 TRP A 126     -12.032 -14.407  -2.297  1.00 83.42     0.095 A 
ATOM    784  CD2 TRP A 126     -10.345 -12.950  -2.544  1.00 99.80     0.015 A 
ATOM    785  NE1 TRP A 126     -11.188 -14.901  -3.267  1.00 85.05    -0.244 NA
ATOM    786  CE2 TRP A 126     -10.145 -14.031  -3.436  1.00 94.42     0.081 A 
ATOM    787  CE3 TRP A 126      -9.410 -11.910  -2.525  1.00 88.18     0.001 A 
ATOM    788  CZ2 TRP A 126      -9.054 -14.094  -4.300  1.00103.47     0.019 A 
ATOM    789  CZ3 TRP A 126      -8.322 -11.977  -3.384  1.00 91.76     0.000 A 
ATOM    790  CH2 TRP A 126      -8.154 -13.061  -4.258  1.00106.46     0.002 A 
ATOM    791  N   LYS A 127      -9.478 -12.559   0.773  1.00110.07    -0.229 NA
ATOM    792  CA  LYS A 127      -8.077 -12.963   0.794  1.00111.02     0.186 C 
ATOM    793  C   LYS A 127      -7.793 -13.905   1.958  1.00114.21     0.274 C 
ATOM    794  O   LYS A 127      -7.091 -14.909   1.795  1.00102.96    -0.268 OA
ATOM    795  CB  LYS A 127      -7.190 -11.720   0.868  1.00120.67     0.034 C 
ATOM    796  CG  LYS A 127      -5.896 -11.815   0.079  1.00133.83     0.005 C 
ATOM    797  CD  LYS A 127      -5.744 -10.632  -0.870  1.00135.88     0.041 C 
ATOM    798  CE  LYS A 127      -5.741  -9.305  -0.126  1.00142.08     0.338 C 
ATOM    799  NZ  LYS A 127      -5.712  -8.153  -1.069  1.00140.25     0.618 N 
ATOM    800  N   ARG A 128      -8.341 -13.603   3.140  1.00121.20    -0.229 NA
ATOM    801  CA  ARG A 128      -8.162 -14.479   4.294  1.00116.18     0.186 C 
ATOM    802  C   ARG A 128      -8.778 -15.853   4.040  1.00107.63     0.274 C 
ATOM    803  O   ARG A 128      -8.165 -16.886   4.329  1.00102.43    -0.268 OA
ATOM    804  CB  ARG A 128      -8.776 -13.834   5.538  1.00113.66     0.036 C 
ATOM    805  CG  ARG A 128      -8.634 -14.641   6.820  1.00145.94     0.029 C 
ATOM    806  CD  ARG A 128      -9.212 -13.881   8.015  1.00159.22     0.145 C 
ATOM    807  NE  ARG A 128     -10.657 -13.688   7.896  1.00159.89    -0.083 NA
ATOM    808  CZ  ARG A 128     -11.573 -14.591   8.235  1.00141.17     0.782 C 
ATOM    809  NH1 ARG A 128     -11.203 -15.768   8.713  1.00128.55     0.063 N 
ATOM    810  NH2 ARG A 128     -12.861 -14.318   8.091  1.00141.08     0.063 N 
ATOM    811  N   LEU A 129      -9.998 -15.881   3.493  1.00 99.84    -0.229 NA
ATOM    812  CA  LEU A 129     -10.693 -17.146   3.262  1.00 98.56     0.186 C 
ATOM    813  C   LEU A 129     -10.019 -17.963   2.168  1.00100.60     0.274 C 
ATOM    814  O   LEU A 129      -9.828 -19.177   2.314  1.00110.02    -0.268 OA
ATOM    815  CB  LEU A 129     -12.151 -16.890   2.887  1.00 92.77     0.034 C 
ATOM    816  CG  LEU A 129     -13.113 -16.417   3.969  1.00106.97     0.002 C 
ATOM    817  CD1 LEU A 129     -14.474 -16.147   3.336  1.00 67.01     0.000 C 
ATOM    818  CD2 LEU A 129     -13.202 -17.438   5.109  1.00 91.17     0.000 C 
ATOM    819  N   ARG A 130      -9.690 -17.315   1.046  1.00 96.66    -0.229 NA
ATOM    820  CA  ARG A 130      -9.021 -18.002  -0.052  1.00 94.51     0.186 C 
ATOM    821  C   ARG A 130      -7.770 -18.716   0.438  1.00 97.59     0.274 C 
ATOM    822  O   ARG A 130      -7.492 -19.848   0.028  1.00 94.01    -0.268 OA
ATOM    823  CB  ARG A 130      -8.673 -17.004  -1.158  1.00 88.85     0.036 C 
ATOM    824  CG  ARG A 130      -8.015 -17.622  -2.383  1.00 83.44     0.029 C 
ATOM    825  CD  ARG A 130      -9.039 -18.075  -3.412  1.00 90.51     0.145 C 
ATOM    826  NE  ARG A 130      -8.394 -18.740  -4.537  1.00 96.52    -0.083 NA
ATOM    827  CZ  ARG A 130      -8.967 -18.952  -5.717  1.00 90.43     0.782 C 
ATOM    828  NH1 ARG A 130     -10.209 -18.544  -5.936  1.00100.18     0.063 N 
ATOM    829  NH2 ARG A 130      -8.298 -19.571  -6.680  1.00 87.56     0.063 N 
ATOM    830  N   SER A 131      -7.020 -18.083   1.343  1.00111.86    -0.226 NA
ATOM    831  CA  SER A 131      -5.828 -18.718   1.900  1.00135.58     0.219 C 
ATOM    832  C   SER A 131      -6.191 -19.887   2.809  1.00124.84     0.277 C 
ATOM    833  O   SER A 131      -5.639 -20.986   2.672  1.00116.43    -0.268 OA
ATOM    834  CB  SER A 131      -4.992 -17.689   2.659  1.00162.23     0.216 C 
ATOM    835  OG  SER A 131      -4.509 -16.689   1.782  1.00182.70    -0.218 OA
ATOM    836  N   LEU A 132      -7.114 -19.669   3.751  1.00118.54    -0.229 NA
ATOM    837  CA  LEU A 132      -7.503 -20.729   4.677  1.00122.15     0.186 C 
ATOM    838  C   LEU A 132      -8.120 -21.923   3.963  1.00122.73     0.274 C 
ATOM    839  O   LEU A 132      -8.159 -23.020   4.532  1.00118.78    -0.268 OA
ATOM    840  CB  LEU A 132      -8.479 -20.182   5.724  1.00120.46     0.034 C 
ATOM    841  CG  LEU A 132      -7.908 -19.195   6.751  1.00129.97     0.002 C 
ATOM    842  CD1 LEU A 132      -9.019 -18.503   7.534  1.00121.43     0.000 C 
ATOM    843  CD2 LEU A 132      -6.948 -19.899   7.700  1.00130.90     0.000 C 
ATOM    844  N   LEU A 133      -8.593 -21.736   2.729  1.00115.46    -0.229 NA
ATOM    845  CA  LEU A 133      -9.222 -22.797   1.957  1.00118.76     0.186 C 
ATOM    846  C   LEU A 133      -8.385 -23.285   0.781  1.00110.54     0.274 C 
ATOM    847  O   LEU A 133      -8.775 -24.263   0.135  1.00102.31    -0.268 OA
ATOM    848  CB  LEU A 133     -10.586 -22.329   1.434  1.00114.21     0.034 C 
ATOM    849  CG  LEU A 133     -11.693 -22.194   2.473  1.00109.17     0.002 C 
ATOM    850  CD1 LEU A 133     -12.987 -21.766   1.799  1.00109.71     0.000 C 
ATOM    851  CD2 LEU A 133     -11.870 -23.509   3.194  1.00103.28     0.000 C 
ATOM    852  N   SER A 134      -7.253 -22.639   0.485  1.00114.32    -0.226 NA
ATOM    853  CA  SER A 134      -6.451 -23.060  -0.664  1.00117.93     0.217 C 
ATOM    854  C   SER A 134      -5.817 -24.437  -0.487  1.00129.09     0.259 C 
ATOM    855  O   SER A 134      -5.914 -25.257  -1.418  1.00124.11    -0.270 OA
ATOM    856  CB  SER A 134      -5.400 -21.995  -0.983  1.00123.21     0.216 C 
ATOM    857  OG  SER A 134      -5.978 -20.916  -1.700  1.00131.72    -0.218 OA
ATOM    858  N   PRO A 135      -5.162 -24.767   0.638  1.00127.14    -0.312 N 
ATOM    859  CA  PRO A 135      -4.502 -26.084   0.732  1.00129.83     0.165 C 
ATOM    860  C   PRO A 135      -5.459 -27.243   0.566  1.00123.97     0.272 C 
ATOM    861  O   PRO A 135      -5.025 -28.355   0.241  1.00126.88    -0.269 OA
ATOM    862  CB  PRO A 135      -3.885 -26.077   2.139  1.00140.66     0.034 C 
ATOM    863  CG  PRO A 135      -3.881 -24.655   2.565  1.00145.56     0.027 C 
ATOM    864  CD  PRO A 135      -5.062 -24.030   1.910  1.00130.14     0.105 C 
ATOM    865  N   THR A 136      -6.751 -27.010   0.790  1.00121.51    -0.226 NA
ATOM    866  CA  THR A 136      -7.769 -28.024   0.561  1.00115.65     0.216 C 
ATOM    867  C   THR A 136      -7.719 -28.576  -0.858  1.00108.64     0.277 C 
ATOM    868  O   THR A 136      -7.977 -29.765  -1.076  1.00117.88    -0.268 OA
ATOM    869  CB  THR A 136      -9.143 -27.419   0.844  1.00118.01     0.184 C 
ATOM    870  OG1 THR A 136      -9.187 -26.930   2.189  1.00131.84    -0.221 OA
ATOM    871  CG2 THR A 136     -10.205 -28.439   0.667  1.00110.53     0.038 C 
ATOM    872  N   PHE A 137      -7.370 -27.738  -1.832  1.00112.05    -0.228 NA
ATOM    873  CA  PHE A 137      -7.477 -28.084  -3.244  1.00115.99     0.191 C 
ATOM    874  C   PHE A 137      -6.115 -28.306  -3.895  1.00117.20     0.275 C 
ATOM    875  O   PHE A 137      -5.959 -28.107  -5.103  1.00123.04    -0.268 OA
ATOM    876  CB  PHE A 137      -8.261 -27.002  -3.987  1.00118.77     0.060 C 
ATOM    877  CG  PHE A 137      -9.654 -26.797  -3.457  1.00107.85    -0.020 A 
ATOM    878  CD1 PHE A 137      -9.899 -25.871  -2.451  1.00 97.25    -0.004 A 
ATOM    879  CD2 PHE A 137     -10.715 -27.546  -3.945  1.00 89.84    -0.004 A 
ATOM    880  CE1 PHE A 137     -11.174 -25.688  -1.950  1.00 94.66    -0.000 A 
ATOM    881  CE2 PHE A 137     -11.991 -27.370  -3.447  1.00 91.74    -0.000 A 
ATOM    882  CZ  PHE A 137     -12.223 -26.437  -2.448  1.00 89.97     0.000 A 
ATOM    883  N   THR A 138      -5.120 -28.717  -3.114  1.00112.34    -0.226 NA
ATOM    884  CA  THR A 138      -3.848 -29.083  -3.711  1.00120.21     0.216 C 
ATOM    885  C   THR A 138      -3.979 -30.423  -4.421  1.00124.73     0.277 C 
ATOM    886  O   THR A 138      -4.918 -31.188  -4.190  1.00124.55    -0.268 OA
ATOM    887  CB  THR A 138      -2.739 -29.165  -2.659  1.00122.38     0.184 C 
ATOM    888  OG1 THR A 138      -3.027 -30.218  -1.728  1.00123.96    -0.221 OA
ATOM    889  CG2 THR A 138      -2.607 -27.850  -1.918  1.00109.28     0.038 C 
ATOM    890  N   SER A 139      -3.019 -30.703  -5.302  1.00132.00    -0.226 NA
ATOM    891  CA  SER A 139      -2.987 -32.009  -5.942  1.00146.32     0.219 C 
ATOM    892  C   SER A 139      -2.678 -33.120  -4.949  1.00152.11     0.277 C 
ATOM    893  O   SER A 139      -2.974 -34.286  -5.232  1.00160.33    -0.268 OA
ATOM    894  CB  SER A 139      -1.961 -32.018  -7.072  1.00156.64     0.216 C 
ATOM    895  OG  SER A 139      -0.643 -32.045  -6.560  1.00166.81    -0.218 OA
ATOM    896  N   GLY A 140      -2.094 -32.787  -3.796  1.00146.17    -0.226 NA
ATOM    897  CA  GLY A 140      -1.839 -33.805  -2.791  1.00151.65     0.218 C 
ATOM    898  C   GLY A 140      -3.106 -34.239  -2.078  1.00143.43     0.277 C 
ATOM    899  O   GLY A 140      -3.400 -35.435  -1.982  1.00124.62    -0.268 OA
ATOM    900  N   LYS A 141      -3.872 -33.270  -1.560  1.00134.37    -0.229 NA
ATOM    901  CA  LYS A 141      -5.167 -33.586  -0.966  1.00132.43     0.186 C 
ATOM    902  C   LYS A 141      -6.099 -34.201  -1.995  1.00132.52     0.274 C 
ATOM    903  O   LYS A 141      -6.955 -35.025  -1.653  1.00140.31    -0.268 OA
ATOM    904  CB  LYS A 141      -5.804 -32.328  -0.374  1.00121.70     0.034 C 
ATOM    905  CG  LYS A 141      -4.888 -31.516   0.506  1.00118.29     0.005 C 
ATOM    906  CD  LYS A 141      -4.476 -32.280   1.746  1.00129.55     0.041 C 
ATOM    907  CE  LYS A 141      -3.494 -31.461   2.554  1.00130.08     0.338 C 
ATOM    908  NZ  LYS A 141      -3.953 -30.041   2.640  1.00116.10     0.618 N 
ATOM    909  N   LEU A 142      -5.940 -33.812  -3.261  1.00130.68    -0.229 NA
ATOM    910  CA  LEU A 142      -6.778 -34.339  -4.329  1.00126.28     0.186 C 
ATOM    911  C   LEU A 142      -6.471 -35.803  -4.615  1.00123.56     0.274 C 
ATOM    912  O   LEU A 142      -7.375 -36.564  -4.979  1.00121.01    -0.268 OA
ATOM    913  CB  LEU A 142      -6.591 -33.496  -5.589  1.00117.68     0.034 C 
ATOM    914  CG  LEU A 142      -7.548 -33.746  -6.748  1.00114.06     0.002 C 
ATOM    915  CD1 LEU A 142      -8.982 -33.555  -6.287  1.00112.29     0.000 C 
ATOM    916  CD2 LEU A 142      -7.218 -32.816  -7.902  1.00111.78     0.000 C 
ATOM    917  N   LYS A 143      -5.210 -36.214  -4.458  1.00126.25    -0.229 NA
ATOM    918  CA  LYS A 143      -4.849 -37.610  -4.684  1.00123.80     0.186 C 
ATOM    919  C   LYS A 143      -5.341 -38.506  -3.554  1.00129.45     0.274 C 
ATOM    920  O   LYS A 143      -5.610 -39.692  -3.780  1.00140.88    -0.268 OA
ATOM    921  CB  LYS A 143      -3.333 -37.732  -4.857  1.00123.20     0.034 C 
ATOM    922  CG  LYS A 143      -2.830 -39.148  -5.063  1.00135.13     0.005 C 
ATOM    923  CD  LYS A 143      -1.708 -39.190  -6.085  1.00148.13     0.041 C 
ATOM    924  CE  LYS A 143      -0.662 -38.124  -5.809  1.00158.61     0.338 C 
ATOM    925  NZ  LYS A 143       0.425 -38.147  -6.826  1.00166.81     0.618 N 
ATOM    926  N   GLU A 144      -5.472 -37.965  -2.339  1.00133.37    -0.229 NA
ATOM    927  CA  GLU A 144      -6.076 -38.731  -1.251  1.00142.09     0.187 C 
ATOM    928  C   GLU A 144      -7.554 -38.995  -1.506  1.00141.01     0.274 C 
ATOM    929  O   GLU A 144      -8.091 -40.008  -1.039  1.00129.26    -0.268 OA
ATOM    930  CB  GLU A 144      -5.904 -37.997   0.080  1.00147.92     0.045 C 
ATOM    931  CG  GLU A 144      -4.480 -37.949   0.606  1.00155.85     0.100 C 
ATOM    932  CD  GLU A 144      -4.389 -37.308   1.979  1.00164.72     0.185 C 
ATOM    933  OE1 GLU A 144      -4.607 -36.082   2.085  1.00162.83    -0.647 OA
ATOM    934  OE2 GLU A 144      -4.107 -38.035   2.956  1.00175.14    -0.647 OA
ATOM    935  N   MET A 145      -8.220 -38.097  -2.240  1.00134.65    -0.229 NA
ATOM    936  CA  MET A 145      -9.646 -38.205  -2.523  1.00135.57     0.187 C 
ATOM    937  C   MET A 145      -9.972 -39.207  -3.626  1.00139.65     0.274 C 
ATOM    938  O   MET A 145     -11.141 -39.581  -3.768  1.00139.61    -0.268 OA
ATOM    939  CB  MET A 145     -10.214 -36.833  -2.911  1.00128.49     0.046 C 
ATOM    940  CG  MET A 145     -10.310 -35.830  -1.774  1.00129.20     0.060 C 
ATOM    941  SD  MET A 145     -10.997 -34.246  -2.315  1.00134.09    -0.139 SA
ATOM    942  CE  MET A 145     -11.149 -33.372  -0.754  1.00135.58     0.069 C 
ATOM    943  N   VAL A 146      -8.982 -39.646  -4.408  1.00138.63    -0.229 NA
ATOM    944  CA  VAL A 146      -9.270 -40.528  -5.545  1.00140.82     0.184 C 
ATOM    945  C   VAL A 146      -9.895 -41.851  -5.112  1.00144.23     0.256 C 
ATOM    946  O   VAL A 146     -10.953 -42.211  -5.652  1.00146.31    -0.270 OA
ATOM    947  CB  VAL A 146      -8.009 -40.717  -6.405  1.00147.07     0.032 C 
ATOM    948  CG1 VAL A 146      -8.096 -42.018  -7.200  1.00153.06     0.003 C 
ATOM    949  CG2 VAL A 146      -7.827 -39.538  -7.344  1.00138.71     0.003 C 
ATOM    950  N   PRO A 147      -9.318 -42.614  -4.174  1.00147.46    -0.312 N 
ATOM    951  CA  PRO A 147      -9.948 -43.892  -3.799  1.00148.09     0.165 C 
ATOM    952  C   PRO A 147     -11.362 -43.744  -3.265  1.00154.98     0.272 C 
ATOM    953  O   PRO A 147     -12.143 -44.697  -3.353  1.00160.03    -0.269 OA
ATOM    954  CB  PRO A 147      -9.002 -44.447  -2.726  1.00144.32     0.034 C 
ATOM    955  CG  PRO A 147      -7.701 -43.805  -3.011  1.00144.02     0.027 C 
ATOM    956  CD  PRO A 147      -8.049 -42.420  -3.451  1.00144.49     0.105 C 
ATOM    957  N   ILE A 148     -11.722 -42.583  -2.723  1.00154.66    -0.229 NA
ATOM    958  CA  ILE A 148     -13.088 -42.388  -2.254  1.00159.57     0.186 C 
ATOM    959  C   ILE A 148     -14.002 -42.001  -3.410  1.00154.27     0.274 C 
ATOM    960  O   ILE A 148     -15.113 -42.531  -3.538  1.00155.12    -0.268 OA
ATOM    961  CB  ILE A 148     -13.119 -41.344  -1.122  1.00167.55     0.032 C 
ATOM    962  CG1 ILE A 148     -12.477 -41.905   0.150  1.00170.57     0.002 C 
ATOM    963  CG2 ILE A 148     -14.549 -40.894  -0.848  1.00171.89     0.003 C 
ATOM    964  CD1 ILE A 148     -10.970 -41.722   0.228  1.00167.90     0.000 C 
ATOM    965  N   ILE A 149     -13.551 -41.084  -4.274  1.00149.42    -0.229 NA
ATOM    966  CA  ILE A 149     -14.324 -40.711  -5.455  1.00147.21     0.186 C 
ATOM    967  C   ILE A 149     -14.463 -41.892  -6.406  1.00157.34     0.274 C 
ATOM    968  O   ILE A 149     -15.421 -41.959  -7.184  1.00159.87    -0.268 OA
ATOM    969  CB  ILE A 149     -13.679 -39.492  -6.163  1.00146.74     0.032 C 
ATOM    970  CG1 ILE A 149     -13.612 -38.291  -5.219  1.00138.57     0.002 C 
ATOM    971  CG2 ILE A 149     -14.462 -39.086  -7.407  1.00148.88     0.003 C 
ATOM    972  CD1 ILE A 149     -13.054 -37.042  -5.879  1.00122.53     0.000 C 
ATOM    973  N   ALA A 150     -13.533 -42.845  -6.351  1.00162.43    -0.229 NA
ATOM    974  CA  ALA A 150     -13.608 -44.023  -7.202  1.00166.57     0.186 C 
ATOM    975  C   ALA A 150     -14.660 -45.027  -6.742  1.00174.75     0.274 C 
ATOM    976  O   ALA A 150     -15.000 -45.934  -7.511  1.00188.55    -0.268 OA
ATOM    977  CB  ALA A 150     -12.240 -44.703  -7.273  1.00171.40     0.037 C 
ATOM    978  N   GLN A 151     -15.188 -44.888  -5.522  1.00163.74    -0.229 NA
ATOM    979  CA  GLN A 151     -16.154 -45.857  -5.009  1.00155.34     0.187 C 
ATOM    980  C   GLN A 151     -17.568 -45.583  -5.503  1.00143.36     0.274 C 
ATOM    981  O   GLN A 151     -18.340 -46.525  -5.715  1.00127.26    -0.268 OA
ATOM    982  CB  GLN A 151     -16.132 -45.867  -3.478  1.00152.50     0.044 C 
ATOM    983  CG  GLN A 151     -17.188 -46.762  -2.835  1.00154.56     0.094 C 
ATOM    984  CD  GLN A 151     -17.768 -46.162  -1.566  1.00156.73     0.274 C 
ATOM    985  OE1 GLN A 151     -17.105 -45.395  -0.868  1.00164.63    -0.269 OA
ATOM    986  NE2 GLN A 151     -19.019 -46.500  -1.269  1.00151.10    -0.107 N 
ATOM    987  N   TYR A 152     -17.934 -44.316  -5.684  1.00150.99    -0.228 NA
ATOM    988  CA  TYR A 152     -19.277 -44.001  -6.147  1.00153.34     0.191 C 
ATOM    989  C   TYR A 152     -19.414 -44.084  -7.658  1.00150.92     0.275 C 
ATOM    990  O   TYR A 152     -20.542 -44.082  -8.162  1.00149.58    -0.268 OA
ATOM    991  CB  TYR A 152     -19.690 -42.617  -5.655  1.00141.82     0.060 C 
ATOM    992  CG  TYR A 152     -19.806 -42.559  -4.157  1.00136.53    -0.020 A 
ATOM    993  CD1 TYR A 152     -20.867 -43.173  -3.504  1.00138.28    -0.002 A 
ATOM    994  CD2 TYR A 152     -18.851 -41.905  -3.392  1.00130.23    -0.002 A 
ATOM    995  CE1 TYR A 152     -20.980 -43.126  -2.132  1.00142.32     0.027 A 
ATOM    996  CE2 TYR A 152     -18.954 -41.854  -2.021  1.00137.60     0.027 A 
ATOM    997  CZ  TYR A 152     -20.021 -42.466  -1.396  1.00138.24     0.131 A 
ATOM    998  OH  TYR A 152     -20.130 -42.414  -0.032  1.00128.67    -0.190 OA
ATOM    999  N   GLY A 153     -18.299 -44.149  -8.389  1.00148.32    -0.226 NA
ATOM   1000  CA  GLY A 153     -18.380 -44.478  -9.799  1.00146.16     0.218 C 
ATOM   1001  C   GLY A 153     -18.959 -45.857 -10.030  1.00141.40     0.277 C 
ATOM   1002  O   GLY A 153     -19.644 -46.090 -11.029  1.00140.21    -0.268 OA
ATOM   1003  N   ASP A 154     -18.712 -46.783  -9.101  1.00140.06    -0.228 NA
ATOM   1004  CA  ASP A 154     -19.299 -48.114  -9.203  1.00150.28     0.197 C 
ATOM   1005  C   ASP A 154     -20.788 -48.090  -8.876  1.00155.37     0.275 C 
ATOM   1006  O   ASP A 154     -21.580 -48.789  -9.520  1.00172.65    -0.268 OA
ATOM   1007  CB  ASP A 154     -18.556 -49.082  -8.281  1.00156.39     0.132 C 
ATOM   1008  CG  ASP A 154     -17.296 -49.650  -8.920  1.00160.55     0.188 C 
ATOM   1009  OD1 ASP A 154     -17.400 -50.620  -9.702  1.00159.40    -0.647 OA
ATOM   1010  OD2 ASP A 154     -16.197 -49.123  -8.634  1.00160.12    -0.647 OA
ATOM   1011  N   VAL A 155     -21.188 -47.296  -7.876  1.00147.28    -0.229 NA
ATOM   1012  CA  VAL A 155     -22.608 -47.096  -7.592  1.00147.88     0.186 C 
ATOM   1013  C   VAL A 155     -23.314 -46.513  -8.809  1.00143.35     0.274 C 
ATOM   1014  O   VAL A 155     -24.507 -46.759  -9.031  1.00143.84    -0.268 OA
ATOM   1015  CB  VAL A 155     -22.772 -46.201  -6.342  1.00149.48     0.032 C 
ATOM   1016  CG1 VAL A 155     -24.203 -45.685  -6.203  1.00151.68     0.003 C 
ATOM   1017  CG2 VAL A 155     -22.358 -46.960  -5.088  1.00152.51     0.003 C 
ATOM   1018  N   LEU A 156     -22.586 -45.759  -9.633  1.00141.56    -0.229 NA
ATOM   1019  CA  LEU A 156     -23.186 -45.161 -10.819  1.00134.84     0.186 C 
ATOM   1020  C   LEU A 156     -23.482 -46.212 -11.878  1.00128.80     0.274 C 
ATOM   1021  O   LEU A 156     -24.558 -46.209 -12.488  1.00129.89    -0.268 OA
ATOM   1022  CB  LEU A 156     -22.264 -44.086 -11.384  1.00127.89     0.034 C 
ATOM   1023  CG  LEU A 156     -22.948 -43.277 -12.477  1.00127.52     0.002 C 
ATOM   1024  CD1 LEU A 156     -24.182 -42.643 -11.882  1.00138.62     0.000 C 
ATOM   1025  CD2 LEU A 156     -22.012 -42.230 -13.045  1.00111.06     0.000 C 
ATOM   1026  N   VAL A 157     -22.530 -47.118 -12.111  1.00134.92    -0.229 NA
ATOM   1027  CA  VAL A 157     -22.669 -48.110 -13.174  1.00136.29     0.186 C 
ATOM   1028  C   VAL A 157     -23.887 -48.991 -12.936  1.00135.72     0.274 C 
ATOM   1029  O   VAL A 157     -24.637 -49.305 -13.868  1.00145.80    -0.268 OA
ATOM   1030  CB  VAL A 157     -21.381 -48.946 -13.288  1.00140.12     0.032 C 
ATOM   1031  CG1 VAL A 157     -21.506 -49.967 -14.407  1.00147.71     0.003 C 
ATOM   1032  CG2 VAL A 157     -20.183 -48.036 -13.519  1.00135.31     0.003 C 
ATOM   1033  N   ARG A 158     -24.114 -49.390 -11.683  1.00138.05    -0.229 NA
ATOM   1034  CA  ARG A 158     -25.217 -50.297 -11.388  1.00156.84     0.186 C 
ATOM   1035  C   ARG A 158     -26.571 -49.605 -11.506  1.00163.34     0.274 C 
ATOM   1036  O   ARG A 158     -27.578 -50.265 -11.787  1.00170.51    -0.268 OA
ATOM   1037  CB  ARG A 158     -25.036 -50.899  -9.996  1.00164.44     0.036 C 
ATOM   1038  CG  ARG A 158     -23.713 -51.627  -9.816  1.00167.62     0.029 C 
ATOM   1039  CD  ARG A 158     -23.741 -52.521  -8.589  1.00181.58     0.145 C 
ATOM   1040  NE  ARG A 158     -24.087 -51.768  -7.390  1.00185.99    -0.083 NA
ATOM   1041  CZ  ARG A 158     -23.201 -51.149  -6.619  1.00189.92     0.782 C 
ATOM   1042  NH1 ARG A 158     -21.910 -51.201  -6.922  1.00190.47     0.063 N 
ATOM   1043  NH2 ARG A 158     -23.603 -50.480  -5.546  1.00188.98     0.063 N 
ATOM   1044  N   ASN A 159     -26.621 -48.287 -11.296  1.00159.66    -0.228 NA
ATOM   1045  CA  ASN A 159     -27.862 -47.558 -11.534  1.00168.73     0.196 C 
ATOM   1046  C   ASN A 159     -28.118 -47.374 -13.023  1.00170.68     0.275 C 
ATOM   1047  O   ASN A 159     -29.277 -47.378 -13.459  1.00180.06    -0.268 OA
ATOM   1048  CB  ASN A 159     -27.826 -46.206 -10.821  1.00161.82     0.126 C 
ATOM   1049  CG  ASN A 159     -28.221 -46.311  -9.362  1.00163.30     0.276 C 
ATOM   1050  OD1 ASN A 159     -29.020 -47.170  -8.986  1.00176.13    -0.269 OA
ATOM   1051  ND2 ASN A 159     -27.671 -45.431  -8.533  1.00148.36    -0.107 N 
ATOM   1052  N   LEU A 160     -27.053 -47.212 -13.811  1.00156.62    -0.229 NA
ATOM   1053  CA  LEU A 160     -27.190 -47.203 -15.263  1.00146.79     0.186 C 
ATOM   1054  C   LEU A 160     -27.562 -48.578 -15.791  1.00152.19     0.274 C 
ATOM   1055  O   LEU A 160     -28.434 -48.702 -16.659  1.00160.57    -0.268 OA
ATOM   1056  CB  LEU A 160     -25.886 -46.743 -15.908  1.00129.15     0.034 C 
ATOM   1057  CG  LEU A 160     -25.675 -45.244 -16.041  1.00114.86     0.002 C 
ATOM   1058  CD1 LEU A 160     -24.409 -44.987 -16.840  1.00117.16     0.000 C 
ATOM   1059  CD2 LEU A 160     -26.880 -44.617 -16.713  1.00106.63     0.000 C 
ATOM   1060  N   ARG A 161     -26.902 -49.620 -15.280  1.00149.68    -0.229 NA
ATOM   1061  CA  ARG A 161     -27.178 -50.973 -15.748  1.00149.92     0.186 C 
ATOM   1062  C   ARG A 161     -28.628 -51.360 -15.493  1.00159.68     0.274 C 
ATOM   1063  O   ARG A 161     -29.253 -52.023 -16.328  1.00174.21    -0.268 OA
ATOM   1064  CB  ARG A 161     -26.222 -51.964 -15.084  1.00148.04     0.036 C 
ATOM   1065  CG  ARG A 161     -26.519 -53.419 -15.406  1.00154.87     0.029 C 
ATOM   1066  CD  ARG A 161     -25.274 -54.281 -15.301  1.00152.67     0.145 C 
ATOM   1067  NE  ARG A 161     -24.325 -54.008 -16.377  1.00147.60    -0.083 NA
ATOM   1068  CZ  ARG A 161     -23.165 -53.380 -16.214  1.00143.59     0.782 C 
ATOM   1069  NH1 ARG A 161     -22.797 -52.961 -15.012  1.00140.97     0.063 N 
ATOM   1070  NH2 ARG A 161     -22.368 -53.180 -17.255  1.00145.57     0.063 N 
ATOM   1071  N   ARG A 162     -29.188 -50.945 -14.351  1.00161.73    -0.229 NA
ATOM   1072  CA  ARG A 162     -30.596 -51.227 -14.088  1.00172.76     0.186 C 
ATOM   1073  C   ARG A 162     -31.498 -50.518 -15.088  1.00186.68     0.274 C 
ATOM   1074  O   ARG A 162     -32.558 -51.043 -15.447  1.00198.93    -0.268 OA
ATOM   1075  CB  ARG A 162     -30.972 -50.826 -12.660  1.00155.85     0.036 C 
ATOM   1076  CG  ARG A 162     -32.425 -51.124 -12.317  1.00156.13     0.029 C 
ATOM   1077  CD  ARG A 162     -32.771 -50.765 -10.888  1.00162.78     0.145 C 
ATOM   1078  NE  ARG A 162     -32.500 -49.362 -10.602  1.00163.78    -0.083 NA
ATOM   1079  CZ  ARG A 162     -31.451 -48.937  -9.907  1.00168.59     0.782 C 
ATOM   1080  NH1 ARG A 162     -31.272 -47.640  -9.696  1.00160.35     0.063 N 
ATOM   1081  NH2 ARG A 162     -30.582 -49.813  -9.423  1.00175.05     0.063 N 
ATOM   1082  N   GLU A 163     -31.096 -49.339 -15.554  1.00185.72    -0.229 NA
ATOM   1083  CA  GLU A 163     -31.811 -48.667 -16.626  1.00188.13     0.187 C 
ATOM   1084  C   GLU A 163     -31.270 -49.024 -18.002  1.00187.50     0.274 C 
ATOM   1085  O   GLU A 163     -31.844 -48.594 -19.007  1.00191.81    -0.268 OA
ATOM   1086  CB  GLU A 163     -31.765 -47.150 -16.427  1.00190.90     0.045 C 
ATOM   1087  CG  GLU A 163     -32.055 -46.691 -14.999  1.00195.76     0.100 C 
ATOM   1088  CD  GLU A 163     -33.474 -46.997 -14.528  1.00205.98     0.185 C 
ATOM   1089  OE1 GLU A 163     -34.280 -47.561 -15.302  1.00211.09    -0.647 OA
ATOM   1090  OE2 GLU A 163     -33.785 -46.662 -13.366  1.00205.22    -0.647 OA
ATOM   1091  N   ALA A 164     -30.180 -49.788 -18.069  1.00181.38    -0.229 NA
ATOM   1092  CA  ALA A 164     -29.697 -50.340 -19.327  1.00180.14     0.186 C 
ATOM   1093  C   ALA A 164     -30.255 -51.734 -19.574  1.00195.30     0.274 C 
ATOM   1094  O   ALA A 164     -30.567 -52.085 -20.717  1.00202.03    -0.268 OA
ATOM   1095  CB  ALA A 164     -28.169 -50.378 -19.344  1.00175.21     0.037 C 
ATOM   1096  N   GLU A 165     -30.383 -52.540 -18.516  1.00195.02    -0.229 NA
ATOM   1097  CA  GLU A 165     -31.036 -53.836 -18.635  1.00199.03     0.187 C 
ATOM   1098  C   GLU A 165     -32.529 -53.698 -18.894  1.00203.07     0.274 C 
ATOM   1099  O   GLU A 165     -33.145 -54.627 -19.429  1.00220.29    -0.268 OA
ATOM   1100  CB  GLU A 165     -30.779 -54.666 -17.375  1.00204.20     0.045 C 
ATOM   1101  CG  GLU A 165     -29.345 -55.174 -17.257  1.00207.10     0.100 C 
ATOM   1102  CD  GLU A 165     -29.028 -55.741 -15.885  1.00208.08     0.185 C 
ATOM   1103  OE1 GLU A 165     -29.575 -55.226 -14.887  1.00205.62    -0.647 OA
ATOM   1104  OE2 GLU A 165     -28.230 -56.699 -15.804  1.00207.93    -0.647 OA
ATOM   1105  N   THR A 166     -33.100 -52.556 -18.524  1.00194.53    -0.226 NA
ATOM   1106  CA  THR A 166     -34.523 -52.310 -18.726  1.00201.52     0.216 C 
ATOM   1107  C   THR A 166     -34.819 -51.971 -20.183  1.00207.49     0.277 C 
ATOM   1108  O   THR A 166     -35.475 -52.739 -20.887  1.00191.31    -0.268 OA
ATOM   1109  CB  THR A 166     -35.030 -51.165 -17.829  1.00193.07     0.184 C 
ATOM   1110  OG1 THR A 166     -34.842 -51.513 -16.451  1.00180.47    -0.221 OA
ATOM   1111  CG2 THR A 166     -36.507 -50.902 -18.084  1.00191.81     0.038 C 
ATOM   1112  N   GLY A 167     -34.331 -50.818 -20.629  1.00231.82    -0.226 NA
ATOM   1113  CA  GLY A 167     -34.541 -50.380 -21.997  1.00232.07     0.218 C 
ATOM   1114  C   GLY A 167     -34.907 -48.912 -22.096  1.00226.98     0.277 C 
ATOM   1115  O   GLY A 167     -34.372 -48.185 -22.934  1.00233.16    -0.268 OA
ATOM   1116  N   LYS A 168     -35.822 -48.474 -21.238  1.00214.64    -0.229 NA
ATOM   1117  CA  LYS A 168     -36.265 -47.085 -21.229  1.00204.82     0.185 C 
ATOM   1118  C   LYS A 168     -35.087 -46.121 -21.339  1.00181.96     0.256 C 
ATOM   1119  O   LYS A 168     -34.030 -46.352 -20.744  1.00170.82    -0.270 OA
ATOM   1120  CB  LYS A 168     -37.070 -46.788 -19.962  1.00210.56     0.034 C 
ATOM   1121  CG  LYS A 168     -38.422 -47.481 -19.909  1.00213.90     0.005 C 
ATOM   1122  CD  LYS A 168     -39.102 -47.262 -18.568  1.00218.08     0.041 C 
ATOM   1123  CE  LYS A 168     -39.443 -45.796 -18.354  1.00218.04     0.338 C 
ATOM   1124  NZ  LYS A 168     -40.215 -45.583 -17.098  1.00225.05     0.618 N 
ATOM   1125  N   PRO A 169     -35.296 -45.002 -22.138  1.00174.56    -0.312 N 
ATOM   1126  CA  PRO A 169     -34.136 -44.095 -22.217  1.00155.05     0.165 C 
ATOM   1127  C   PRO A 169     -33.683 -43.636 -20.835  1.00155.54     0.272 C 
ATOM   1128  O   PRO A 169     -34.312 -43.983 -19.835  1.00165.07    -0.269 OA
ATOM   1129  CB  PRO A 169     -34.663 -42.901 -23.018  1.00148.41     0.034 C 
ATOM   1130  CG  PRO A 169     -35.679 -43.484 -23.922  1.00170.84     0.027 C 
ATOM   1131  CD  PRO A 169     -36.411 -44.411 -23.006  1.00181.90     0.105 C 
ATOM   1132  N   VAL A 170     -32.603 -42.863 -20.785  1.00141.56    -0.229 NA
ATOM   1133  CA  VAL A 170     -32.079 -42.366 -19.518  1.00133.41     0.186 C 
ATOM   1134  C   VAL A 170     -31.912 -40.855 -19.595  1.00125.70     0.274 C 
ATOM   1135  O   VAL A 170     -31.395 -40.326 -20.586  1.00116.96    -0.268 OA
ATOM   1136  CB  VAL A 170     -30.737 -43.037 -19.164  1.00132.48     0.032 C 
ATOM   1137  CG1 VAL A 170     -30.262 -42.586 -17.795  1.00122.70     0.003 C 
ATOM   1138  CG2 VAL A 170     -30.863 -44.549 -19.228  1.00146.22     0.003 C 
ATOM   1139  N   THR A 171     -32.345 -40.165 -18.542  1.00128.49    -0.226 NA
ATOM   1140  CA  THR A 171     -32.125 -38.729 -18.399  1.00141.79     0.216 C 
ATOM   1141  C   THR A 171     -30.828 -38.524 -17.621  1.00141.03     0.277 C 
ATOM   1142  O   THR A 171     -30.744 -38.862 -16.436  1.00139.55    -0.268 OA
ATOM   1143  CB  THR A 171     -33.305 -38.069 -17.693  1.00149.96     0.184 C 
ATOM   1144  OG1 THR A 171     -33.358 -38.515 -16.334  1.00154.95    -0.221 OA
ATOM   1145  CG2 THR A 171     -34.608 -38.440 -18.387  1.00158.31     0.038 C 
ATOM   1146  N   LEU A 172     -29.822 -37.958 -18.291  1.00141.20    -0.229 NA
ATOM   1147  CA  LEU A 172     -28.471 -37.928 -17.739  1.00139.80     0.186 C 
ATOM   1148  C   LEU A 172     -28.407 -37.135 -16.441  1.00144.20     0.274 C 
ATOM   1149  O   LEU A 172     -27.793 -37.579 -15.464  1.00143.65    -0.268 OA
ATOM   1150  CB  LEU A 172     -27.511 -37.336 -18.765  1.00137.23     0.034 C 
ATOM   1151  CG  LEU A 172     -27.619 -37.950 -20.154  1.00134.57     0.002 C 
ATOM   1152  CD1 LEU A 172     -26.665 -37.244 -21.086  1.00137.48     0.000 C 
ATOM   1153  CD2 LEU A 172     -27.319 -39.431 -20.086  1.00133.17     0.000 C 
ATOM   1154  N   LYS A 173     -29.028 -35.952 -16.413  1.00151.37    -0.229 NA
ATOM   1155  CA  LYS A 173     -28.913 -35.087 -15.243  1.00148.77     0.186 C 
ATOM   1156  C   LYS A 173     -29.447 -35.763 -13.986  1.00153.72     0.274 C 
ATOM   1157  O   LYS A 173     -28.978 -35.470 -12.880  1.00154.49    -0.268 OA
ATOM   1158  CB  LYS A 173     -29.637 -33.764 -15.490  1.00155.82     0.034 C 
ATOM   1159  CG  LYS A 173     -31.128 -33.900 -15.742  1.00162.70     0.005 C 
ATOM   1160  CD  LYS A 173     -31.787 -32.536 -15.810  1.00160.90     0.041 C 
ATOM   1161  CE  LYS A 173     -33.296 -32.655 -15.844  1.00170.30     0.338 C 
ATOM   1162  NZ  LYS A 173     -33.945 -31.317 -15.828  1.00174.08     0.618 N 
ATOM   1163  N   ASP A 174     -30.417 -36.668 -14.130  1.00159.27    -0.228 NA
ATOM   1164  CA  ASP A 174     -30.882 -37.448 -12.987  1.00167.75     0.197 C 
ATOM   1165  C   ASP A 174     -29.778 -38.355 -12.462  1.00156.61     0.275 C 
ATOM   1166  O   ASP A 174     -29.364 -38.256 -11.302  1.00149.19    -0.268 OA
ATOM   1167  CB  ASP A 174     -32.105 -38.280 -13.377  1.00194.89     0.132 C 
ATOM   1168  CG  ASP A 174     -33.377 -37.469 -13.418  1.00215.08     0.188 C 
ATOM   1169  OD1 ASP A 174     -33.338 -36.279 -13.043  1.00215.23    -0.647 OA
ATOM   1170  OD2 ASP A 174     -34.419 -38.027 -13.824  1.00224.48    -0.647 OA
ATOM   1171  N   VAL A 175     -29.292 -39.255 -13.316  1.00149.99    -0.229 NA
ATOM   1172  CA  VAL A 175     -28.319 -40.250 -12.881  1.00136.35     0.186 C 
ATOM   1173  C   VAL A 175     -26.976 -39.594 -12.574  1.00126.49     0.274 C 
ATOM   1174  O   VAL A 175     -26.323 -39.930 -11.579  1.00108.72    -0.268 OA
ATOM   1175  CB  VAL A 175     -28.207 -41.357 -13.945  1.00132.12     0.032 C 
ATOM   1176  CG1 VAL A 175     -29.526 -42.095 -14.072  1.00139.26     0.003 C 
ATOM   1177  CG2 VAL A 175     -27.802 -40.787 -15.273  1.00121.25     0.003 C 
ATOM   1178  N   PHE A 176     -26.549 -38.634 -13.403  1.00128.33    -0.228 NA
ATOM   1179  CA  PHE A 176     -25.308 -37.915 -13.115  1.00127.51     0.191 C 
ATOM   1180  C   PHE A 176     -25.443 -37.041 -11.876  1.00126.70     0.275 C 
ATOM   1181  O   PHE A 176     -24.482 -36.889 -11.111  1.00120.78    -0.268 OA
ATOM   1182  CB  PHE A 176     -24.886 -37.060 -14.309  1.00125.10     0.060 C 
ATOM   1183  CG  PHE A 176     -24.118 -37.812 -15.348  1.00128.23    -0.020 A 
ATOM   1184  CD1 PHE A 176     -22.937 -38.455 -15.022  1.00124.24    -0.004 A 
ATOM   1185  CD2 PHE A 176     -24.569 -37.867 -16.653  1.00123.67    -0.004 A 
ATOM   1186  CE1 PHE A 176     -22.222 -39.151 -15.982  1.00117.14    -0.000 A 
ATOM   1187  CE2 PHE A 176     -23.864 -38.558 -17.614  1.00116.76    -0.000 A 
ATOM   1188  CZ  PHE A 176     -22.686 -39.201 -17.280  1.00108.52     0.000 A 
ATOM   1189  N   GLY A 177     -26.616 -36.437 -11.675  1.00130.45    -0.226 NA
ATOM   1190  CA  GLY A 177     -26.831 -35.655 -10.468  1.00125.13     0.218 C 
ATOM   1191  C   GLY A 177     -26.728 -36.502  -9.217  1.00122.21     0.277 C 
ATOM   1192  O   GLY A 177     -26.054 -36.130  -8.253  1.00110.34    -0.268 OA
ATOM   1193  N   ALA A 178     -27.388 -37.665  -9.225  1.00126.49    -0.229 NA
ATOM   1194  CA  ALA A 178     -27.285 -38.599  -8.107  1.00132.02     0.186 C 
ATOM   1195  C   ALA A 178     -25.833 -38.968  -7.824  1.00123.80     0.274 C 
ATOM   1196  O   ALA A 178     -25.424 -39.053  -6.660  1.00117.46    -0.268 OA
ATOM   1197  CB  ALA A 178     -28.112 -39.854  -8.393  1.00136.77     0.037 C 
ATOM   1198  N   TYR A 179     -25.038 -39.192  -8.875  1.00117.37    -0.228 NA
ATOM   1199  CA  TYR A 179     -23.619 -39.473  -8.679  1.00111.27     0.191 C 
ATOM   1200  C   TYR A 179     -22.895 -38.268  -8.091  1.00116.53     0.275 C 
ATOM   1201  O   TYR A 179     -22.197 -38.387  -7.076  1.00109.26    -0.268 OA
ATOM   1202  CB  TYR A 179     -22.964 -39.886  -9.997  1.00103.37     0.060 C 
ATOM   1203  CG  TYR A 179     -21.466 -39.636 -10.010  1.00105.62    -0.020 A 
ATOM   1204  CD1 TYR A 179     -20.593 -40.512  -9.378  1.00109.27    -0.002 A 
ATOM   1205  CD2 TYR A 179     -20.928 -38.512 -10.640  1.00105.36    -0.002 A 
ATOM   1206  CE1 TYR A 179     -19.225 -40.287  -9.380  1.00110.64     0.027 A 
ATOM   1207  CE2 TYR A 179     -19.562 -38.275 -10.640  1.00105.52     0.027 A 
ATOM   1208  CZ  TYR A 179     -18.715 -39.168 -10.010  1.00113.96     0.131 A 
ATOM   1209  OH  TYR A 179     -17.354 -38.948 -10.006  1.00119.09    -0.190 OA
ATOM   1210  N   SER A 180     -23.030 -37.101  -8.734  1.00117.40    -0.226 NA
ATOM   1211  CA  SER A 180     -22.345 -35.903  -8.257  1.00113.53     0.219 C 
ATOM   1212  C   SER A 180     -22.746 -35.576  -6.824  1.00108.52     0.277 C 
ATOM   1213  O   SER A 180     -21.908 -35.157  -6.017  1.00 96.51    -0.268 OA
ATOM   1214  CB  SER A 180     -22.644 -34.728  -9.188  1.00121.00     0.216 C 
ATOM   1215  OG  SER A 180     -21.695 -33.692  -9.018  1.00137.44    -0.218 OA
ATOM   1216  N   MET A 181     -24.022 -35.781  -6.485  1.00117.94    -0.229 NA
ATOM   1217  CA  MET A 181     -24.465 -35.609  -5.104  1.00126.87     0.187 C 
ATOM   1218  C   MET A 181     -23.727 -36.557  -4.165  1.00131.19     0.274 C 
ATOM   1219  O   MET A 181     -23.347 -36.171  -3.052  1.00128.06    -0.268 OA
ATOM   1220  CB  MET A 181     -25.977 -35.825  -5.012  1.00136.31     0.046 C 
ATOM   1221  CG  MET A 181     -26.518 -35.945  -3.597  1.00147.15     0.060 C 
ATOM   1222  SD  MET A 181     -27.868 -34.797  -3.283  1.00153.03    -0.139 SA
ATOM   1223  CE  MET A 181     -27.004 -33.239  -3.463  1.00140.83     0.069 C 
ATOM   1224  N   ASP A 182     -23.501 -37.800  -4.602  1.00140.41    -0.228 NA
ATOM   1225  CA  ASP A 182     -22.821 -38.777  -3.757  1.00147.88     0.197 C 
ATOM   1226  C   ASP A 182     -21.353 -38.422  -3.538  1.00137.79     0.275 C 
ATOM   1227  O   ASP A 182     -20.791 -38.748  -2.486  1.00128.12    -0.268 OA
ATOM   1228  CB  ASP A 182     -22.948 -40.176  -4.366  1.00157.02     0.132 C 
ATOM   1229  CG  ASP A 182     -24.382 -40.685  -4.379  1.00165.10     0.188 C 
ATOM   1230  OD1 ASP A 182     -25.257 -40.026  -3.778  1.00166.33    -0.647 OA
ATOM   1231  OD2 ASP A 182     -24.636 -41.746  -4.990  1.00168.35    -0.647 OA
ATOM   1232  N   VAL A 183     -20.713 -37.763  -4.507  1.00135.02    -0.229 NA
ATOM   1233  CA  VAL A 183     -19.318 -37.374  -4.329  1.00131.57     0.186 C 
ATOM   1234  C   VAL A 183     -19.216 -36.186  -3.383  1.00127.81     0.274 C 
ATOM   1235  O   VAL A 183     -18.271 -36.080  -2.592  1.00124.86    -0.268 OA
ATOM   1236  CB  VAL A 183     -18.665 -37.066  -5.688  1.00127.00     0.032 C 
ATOM   1237  CG1 VAL A 183     -17.186 -36.739  -5.505  1.00116.13     0.003 C 
ATOM   1238  CG2 VAL A 183     -18.844 -38.236  -6.625  1.00132.10     0.003 C 
ATOM   1239  N   ILE A 184     -20.185 -35.272  -3.449  1.00122.48    -0.229 NA
ATOM   1240  CA  ILE A 184     -20.163 -34.089  -2.593  1.00125.74     0.186 C 
ATOM   1241  C   ILE A 184     -20.222 -34.493  -1.129  1.00128.61     0.274 C 
ATOM   1242  O   ILE A 184     -19.286 -34.249  -0.359  1.00127.48    -0.268 OA
ATOM   1243  CB  ILE A 184     -21.323 -33.150  -2.952  1.00122.45     0.032 C 
ATOM   1244  CG1 ILE A 184     -20.980 -32.343  -4.186  1.00123.06     0.002 C 
ATOM   1245  CG2 ILE A 184     -21.636 -32.212  -1.808  1.00121.90     0.003 C 
ATOM   1246  CD1 ILE A 184     -22.107 -31.523  -4.591  1.00120.35     0.000 C 
ATOM   1247  N   THR A 185     -21.329 -35.122  -0.727  1.00125.61    -0.226 NA
ATOM   1248  CA  THR A 185     -21.553 -35.409   0.682  1.00132.26     0.216 C 
ATOM   1249  C   THR A 185     -20.450 -36.280   1.266  1.00135.65     0.277 C 
ATOM   1250  O   THR A 185     -20.230 -36.250   2.480  1.00143.23    -0.268 OA
ATOM   1251  CB  THR A 185     -22.924 -36.070   0.870  1.00147.81     0.184 C 
ATOM   1252  OG1 THR A 185     -22.929 -37.361   0.249  1.00157.51    -0.221 OA
ATOM   1253  CG2 THR A 185     -24.023 -35.208   0.247  1.00144.58     0.038 C 
ATOM   1254  N   SER A 186     -19.735 -37.030   0.428  1.00133.74    -0.226 NA
ATOM   1255  CA  SER A 186     -18.622 -37.854   0.881  1.00142.61     0.219 C 
ATOM   1256  C   SER A 186     -17.325 -37.054   0.969  1.00136.92     0.277 C 
ATOM   1257  O   SER A 186     -16.625 -37.109   1.985  1.00139.17    -0.268 OA
ATOM   1258  CB  SER A 186     -18.442 -39.054  -0.054  1.00154.51     0.216 C 
ATOM   1259  OG  SER A 186     -18.319 -38.639  -1.406  1.00153.29    -0.218 OA
ATOM   1260  N   THR A 187     -16.991 -36.310  -0.086  1.00140.35    -0.226 NA
ATOM   1261  CA  THR A 187     -15.766 -35.519  -0.104  1.00150.57     0.216 C 
ATOM   1262  C   THR A 187     -15.854 -34.250   0.736  1.00155.60     0.277 C 
ATOM   1263  O   THR A 187     -14.840 -33.561   0.887  1.00152.04    -0.268 OA
ATOM   1264  CB  THR A 187     -15.391 -35.143  -1.541  1.00144.11     0.184 C 
ATOM   1265  OG1 THR A 187     -16.448 -34.374  -2.131  1.00138.17    -0.221 OA
ATOM   1266  CG2 THR A 187     -15.141 -36.397  -2.377  1.00141.81     0.038 C 
ATOM   1267  N   SER A 188     -17.023 -33.927   1.294  1.00164.69    -0.226 NA
ATOM   1268  CA  SER A 188     -17.190 -32.705   2.068  1.00169.35     0.219 C 
ATOM   1269  C   SER A 188     -17.664 -32.915   3.499  1.00173.88     0.277 C 
ATOM   1270  O   SER A 188     -17.510 -31.997   4.310  1.00180.09    -0.268 OA
ATOM   1271  CB  SER A 188     -18.168 -31.751   1.363  1.00166.57     0.216 C 
ATOM   1272  OG  SER A 188     -19.410 -32.382   1.112  1.00169.89    -0.218 OA
ATOM   1273  N   PHE A 189     -18.239 -34.071   3.837  1.00172.33    -0.228 NA
ATOM   1274  CA  PHE A 189     -18.706 -34.302   5.201  1.00166.93     0.191 C 
ATOM   1275  C   PHE A 189     -18.507 -35.745   5.646  1.00164.45     0.275 C 
ATOM   1276  O   PHE A 189     -18.542 -36.031   6.847  1.00171.90    -0.268 OA
ATOM   1277  CB  PHE A 189     -20.186 -33.924   5.338  1.00164.39     0.060 C 
ATOM   1278  CG  PHE A 189     -20.493 -32.522   4.912  1.00163.14    -0.020 A 
ATOM   1279  CD1 PHE A 189     -20.181 -31.451   5.730  1.00166.93    -0.004 A 
ATOM   1280  CD2 PHE A 189     -21.093 -32.274   3.689  1.00159.22    -0.004 A 
ATOM   1281  CE1 PHE A 189     -20.457 -30.156   5.334  1.00162.62    -0.000 A 
ATOM   1282  CE2 PHE A 189     -21.374 -30.984   3.289  1.00156.25    -0.000 A 
ATOM   1283  CZ  PHE A 189     -21.057 -29.925   4.112  1.00156.05     0.000 A 
ATOM   1284  N   GLY A 190     -18.297 -36.659   4.699  1.00155.30    -0.226 NA
ATOM   1285  CA  GLY A 190     -18.166 -38.070   4.991  1.00146.44     0.218 C 
ATOM   1286  C   GLY A 190     -19.443 -38.867   4.812  1.00145.00     0.277 C 
ATOM   1287  O   GLY A 190     -19.375 -40.096   4.686  1.00148.76    -0.268 OA
ATOM   1288  N   VAL A 191     -20.600 -38.195   4.793  1.00144.65    -0.229 NA
ATOM   1289  CA  VAL A 191     -21.878 -38.882   4.633  1.00167.98     0.186 C 
ATOM   1290  C   VAL A 191     -21.884 -39.688   3.339  1.00169.16     0.274 C 
ATOM   1291  O   VAL A 191     -21.345 -39.260   2.310  1.00169.16    -0.268 OA
ATOM   1292  CB  VAL A 191     -23.030 -37.862   4.668  1.00176.83     0.032 C 
ATOM   1293  CG1 VAL A 191     -24.373 -38.538   4.410  1.00180.22     0.003 C 
ATOM   1294  CG2 VAL A 191     -23.052 -37.127   6.002  1.00185.85     0.003 C 
ATOM   1295  N   ASN A 192     -22.499 -40.870   3.390  1.00169.02    -0.228 NA
ATOM   1296  CA  ASN A 192     -22.501 -41.809   2.275  1.00165.76     0.196 C 
ATOM   1297  C   ASN A 192     -23.928 -42.258   2.005  1.00175.71     0.275 C 
ATOM   1298  O   ASN A 192     -24.561 -42.869   2.872  1.00182.25    -0.268 OA
ATOM   1299  CB  ASN A 192     -21.602 -43.007   2.585  1.00162.78     0.126 C 
ATOM   1300  CG  ASN A 192     -20.284 -42.590   3.198  1.00161.29     0.276 C 
ATOM   1301  OD1 ASN A 192     -19.371 -42.156   2.497  1.00163.01    -0.269 OA
ATOM   1302  ND2 ASN A 192     -20.186 -42.699   4.517  1.00162.04    -0.107 N 
ATOM   1303  N   ILE A 193     -24.433 -41.950   0.809  1.00173.55    -0.229 NA
ATOM   1304  CA  ILE A 193     -25.804 -42.265   0.425  1.00180.84     0.186 C 
ATOM   1305  C   ILE A 193     -25.822 -42.639  -1.052  1.00166.84     0.274 C 
ATOM   1306  O   ILE A 193     -25.045 -42.113  -1.854  1.00155.80    -0.268 OA
ATOM   1307  CB  ILE A 193     -26.774 -41.080   0.700  1.00189.05     0.032 C 
ATOM   1308  CG1 ILE A 193     -26.835 -40.739   2.193  1.00190.71     0.002 C 
ATOM   1309  CG2 ILE A 193     -28.182 -41.384   0.200  1.00195.11     0.003 C 
ATOM   1310  CD1 ILE A 193     -27.813 -39.625   2.537  1.00186.86     0.000 C 
ATOM   1311  N   ASP A 194     -26.696 -43.581  -1.404  1.00173.36    -0.229 NA
ATOM   1312  CA  ASP A 194     -27.069 -43.827  -2.798  1.00171.55     0.190 C 
ATOM   1313  C   ASP A 194     -28.330 -43.010  -3.058  1.00167.96     0.237 C 
ATOM   1314  O   ASP A 194     -29.451 -43.479  -2.858  1.00184.29    -0.276 OA
ATOM   1315  CB  ASP A 194     -27.290 -45.313  -3.047  1.00176.86     0.131 C 
ATOM   1316  CG  ASP A 194     -27.671 -45.616  -4.481  1.00175.77     0.188 C 
ATOM   1317  OD1 ASP A 194     -27.386 -44.782  -5.369  1.00171.67    -0.647 OA
ATOM   1318  OD2 ASP A 194     -28.266 -46.687  -4.716  1.00180.39    -0.647 OA
ATOM   1319  N   SER A 195     -28.139 -41.764  -3.506  1.00145.81    -0.203 NA
ATOM   1320  CA ASER A 195     -29.261 -40.836  -3.624  0.71141.48     0.172 C 
ATOM   1321  CA BSER A 195     -29.265 -40.842  -3.613  0.29141.30     0.172 C 
ATOM   1322  C   SER A 195     -30.292 -41.321  -4.634  1.00144.72     0.220 C 
ATOM   1323  O   SER A 195     -31.499 -41.124  -4.443  1.00140.65    -0.277 OA
ATOM   1324  CB ASER A 195     -28.757 -39.443  -4.011  0.71134.62     0.208 C 
ATOM   1325  CB BSER A 195     -28.768 -39.440  -3.962  0.29133.74     0.208 C 
ATOM   1326  OG ASER A 195     -28.114 -38.803  -2.921  0.71134.85    -0.219 OA
ATOM   1327  OG BSER A 195     -27.961 -39.451  -5.126  0.29127.18    -0.219 OA
ATOM   1328  N   LEU A 196     -29.840 -41.954  -5.723  1.00153.07    -0.235 NA
ATOM   1329  CA  LEU A 196     -30.786 -42.403  -6.743  1.00162.06     0.186 C 
ATOM   1330  C   LEU A 196     -31.739 -43.462  -6.198  1.00170.79     0.274 C 
ATOM   1331  O   LEU A 196     -32.875 -43.580  -6.673  1.00172.00    -0.268 OA
ATOM   1332  CB  LEU A 196     -30.049 -42.935  -7.973  1.00164.43     0.034 C 
ATOM   1333  CG  LEU A 196     -30.915 -42.924  -9.243  1.00168.74     0.002 C 
ATOM   1334  CD1 LEU A 196     -30.678 -41.664 -10.074  1.00160.52     0.000 C 
ATOM   1335  CD2 LEU A 196     -30.719 -44.173 -10.085  1.00171.81     0.000 C 
ATOM   1336  N   ASN A 197     -31.301 -44.235  -5.207  1.00172.35    -0.228 NA
ATOM   1337  CA  ASN A 197     -32.173 -45.169  -4.507  1.00181.86     0.196 C 
ATOM   1338  C   ASN A 197     -32.611 -44.653  -3.144  1.00187.10     0.275 C 
ATOM   1339  O   ASN A 197     -33.387 -45.329  -2.461  1.00193.01    -0.268 OA
ATOM   1340  CB  ASN A 197     -31.484 -46.529  -4.349  1.00184.01     0.126 C 
ATOM   1341  CG  ASN A 197     -31.324 -47.260  -5.670  1.00183.69     0.276 C 
ATOM   1342  OD1 ASN A 197     -32.262 -47.886  -6.167  1.00186.14    -0.269 OA
ATOM   1343  ND2 ASN A 197     -30.128 -47.190  -6.243  1.00178.71    -0.107 N 
ATOM   1344  N   ASN A 198     -32.138 -43.478  -2.734  1.00184.41    -0.228 NA
ATOM   1345  CA  ASN A 198     -32.528 -42.860  -1.467  1.00186.41     0.194 C 
ATOM   1346  C   ASN A 198     -32.878 -41.396  -1.700  1.00195.64     0.257 C 
ATOM   1347  O   ASN A 198     -32.183 -40.494  -1.215  1.00196.19    -0.270 OA
ATOM   1348  CB  ASN A 198     -31.412 -42.994  -0.432  1.00176.04     0.126 C 
ATOM   1349  CG  ASN A 198     -31.110 -44.435  -0.084  1.00180.22     0.276 C 
ATOM   1350  OD1 ASN A 198     -31.667 -44.980   0.866  1.00194.45    -0.269 OA
ATOM   1351  ND2 ASN A 198     -30.227 -45.062  -0.856  1.00171.37    -0.107 N 
ATOM   1352  N   PRO A 199     -33.955 -41.119  -2.443  1.00203.73    -0.312 N 
ATOM   1353  CA  PRO A 199     -34.355 -39.717  -2.634  1.00201.56     0.165 C 
ATOM   1354  C   PRO A 199     -34.915 -39.084  -1.375  1.00203.60     0.272 C 
ATOM   1355  O   PRO A 199     -34.884 -37.853  -1.253  1.00194.38    -0.269 OA
ATOM   1356  CB  PRO A 199     -35.421 -39.796  -3.740  1.00200.82     0.034 C 
ATOM   1357  CG  PRO A 199     -35.326 -41.197  -4.297  1.00201.56     0.027 C 
ATOM   1358  CD  PRO A 199     -34.850 -42.039  -3.162  1.00204.55     0.105 C 
ATOM   1359  N   GLN A 200     -35.417 -39.903  -0.456  1.00215.75    -0.229 NA
ATOM   1360  CA  GLN A 200     -35.981 -39.401   0.792  1.00219.54     0.187 C 
ATOM   1361  C   GLN A 200     -35.112 -39.780   1.986  1.00225.40     0.274 C 
ATOM   1362  O   GLN A 200     -35.584 -40.402   2.938  1.00239.40    -0.268 OA
ATOM   1363  CB  GLN A 200     -37.403 -39.931   0.987  1.00217.12     0.044 C 
ATOM   1364  CG  GLN A 200     -37.475 -41.419   1.288  1.00217.43     0.094 C 
ATOM   1365  CD  GLN A 200     -37.226 -42.274   0.060  1.00222.54     0.274 C 
ATOM   1366  OE1 GLN A 200     -37.299 -41.793  -1.070  1.00224.00    -0.269 OA
ATOM   1367  NE2 GLN A 200     -36.930 -43.550   0.278  1.00225.37    -0.107 N 
ATOM   1368  N   ASP A 201     -33.850 -39.451   1.859  1.00217.55    -0.228 NA
ATOM   1369  CA  ASP A 201     -32.912 -39.749   2.934  1.00211.30     0.195 C 
ATOM   1370  C   ASP A 201     -32.918 -38.644   3.986  1.00198.00     0.257 C 
ATOM   1371  O   ASP A 201     -33.890 -37.888   4.090  1.00192.04    -0.270 OA
ATOM   1372  CB  ASP A 201     -31.501 -39.939   2.374  1.00209.05     0.132 C 
ATOM   1373  CG  ASP A 201     -31.042 -41.382   2.428  1.00214.96     0.188 C 
ATOM   1374  OD1 ASP A 201     -29.869 -41.622   2.785  1.00219.21    -0.647 OA
ATOM   1375  OD2 ASP A 201     -31.853 -42.278   2.112  1.00215.25    -0.647 OA
ATOM   1376  N   PRO A 202     -31.773 -38.510   4.856  1.00197.27    -0.312 N 
ATOM   1377  CA  PRO A 202     -31.822 -37.430   5.854  1.00182.43     0.165 C 
ATOM   1378  C   PRO A 202     -31.345 -36.105   5.267  1.00176.10     0.272 C 
ATOM   1379  O   PRO A 202     -31.898 -35.053   5.588  1.00167.23    -0.269 OA
ATOM   1380  CB  PRO A 202     -30.857 -37.908   6.932  1.00181.34     0.034 C 
ATOM   1381  CG  PRO A 202     -29.757 -38.522   6.157  1.00193.82     0.027 C 
ATOM   1382  CD  PRO A 202     -30.426 -39.227   5.010  1.00199.18     0.105 C 
ATOM   1383  N   PHE A 203     -30.327 -36.164   4.415  1.00175.94    -0.228 NA
ATOM   1384  CA  PHE A 203     -29.782 -34.961   3.781  1.00177.08     0.191 C 
ATOM   1385  C   PHE A 203     -29.962 -34.814   2.264  1.00177.08     0.275 C 
ATOM   1386  O   PHE A 203     -29.732 -33.732   1.723  1.00178.37    -0.268 OA
ATOM   1387  CB  PHE A 203     -28.298 -34.810   4.134  1.00180.23     0.060 C 
ATOM   1388  CG  PHE A 203     -27.909 -35.487   5.417  1.00181.56    -0.020 A 
ATOM   1389  CD1 PHE A 203     -28.106 -34.859   6.635  1.00187.65    -0.004 A 
ATOM   1390  CD2 PHE A 203     -27.345 -36.753   5.405  1.00179.67    -0.004 A 
ATOM   1391  CE1 PHE A 203     -27.749 -35.479   7.818  1.00188.94    -0.000 A 
ATOM   1392  CE2 PHE A 203     -26.986 -37.379   6.583  1.00178.14    -0.000 A 
ATOM   1393  CZ  PHE A 203     -27.188 -36.741   7.792  1.00182.24     0.000 A 
ATOM   1394  N   VAL A 204     -30.364 -35.877   1.574  1.00179.80    -0.229 NA
ATOM   1395  CA  VAL A 204     -30.539 -35.794   0.124  1.00177.44     0.186 C 
ATOM   1396  C   VAL A 204     -31.601 -34.810  -0.351  1.00182.05     0.274 C 
ATOM   1397  O   VAL A 204     -31.577 -34.361  -1.504  1.00177.04    -0.268 OA
ATOM   1398  CB  VAL A 204     -31.002 -37.155  -0.429  1.00168.43     0.032 C 
ATOM   1399  CG1 VAL A 204     -31.156 -37.098  -1.939  1.00170.01     0.003 C 
ATOM   1400  CG2 VAL A 204     -30.015 -38.232  -0.038  1.00160.98     0.003 C 
ATOM   1401  N   GLU A 205     -32.541 -34.455   0.525  1.00184.03    -0.229 NA
ATOM   1402  CA  GLU A 205     -33.616 -33.541   0.154  1.00176.50     0.187 C 
ATOM   1403  C   GLU A 205     -33.011 -32.142   0.187  1.00163.84     0.274 C 
ATOM   1404  O   GLU A 205     -32.837 -31.519  -0.867  1.00146.95    -0.268 OA
ATOM   1405  CB  GLU A 205     -34.793 -33.635   1.126  1.00176.66     0.045 C 
ATOM   1406  CG  GLU A 205     -35.735 -34.789   0.830  1.00185.60     0.100 C 
ATOM   1407  CD  GLU A 205     -36.879 -34.876   1.817  1.00197.92     0.185 C 
ATOM   1408  OE1 GLU A 205     -36.825 -34.177   2.851  1.00200.03    -0.647 OA
ATOM   1409  OE2 GLU A 205     -37.832 -35.641   1.559  1.00203.30    -0.647 OA
ATOM   1410  N   ASN A 206     -32.680 -31.655   1.388  1.00164.77    -0.228 NA
ATOM   1411  CA  ASN A 206     -32.137 -30.314   1.597  1.00157.56     0.196 C 
ATOM   1412  C   ASN A 206     -31.101 -29.936   0.552  1.00160.15     0.275 C 
ATOM   1413  O   ASN A 206     -31.116 -28.820   0.020  1.00159.13    -0.268 OA
ATOM   1414  CB  ASN A 206     -31.503 -30.211   2.985  1.00152.80     0.126 C 
ATOM   1415  CG  ASN A 206     -32.523 -30.270   4.089  1.00162.69     0.276 C 
ATOM   1416  OD1 ASN A 206     -32.954 -29.240   4.602  1.00162.13    -0.269 OA
ATOM   1417  ND2 ASN A 206     -32.923 -31.480   4.462  1.00172.59    -0.107 N 
ATOM   1418  N   THR A 207     -30.207 -30.873   0.248  1.00165.04    -0.226 NA
ATOM   1419  CA  THR A 207     -29.056 -30.611  -0.602  1.00164.28     0.216 C 
ATOM   1420  C   THR A 207     -29.399 -30.525  -2.085  1.00173.53     0.277 C 
ATOM   1421  O   THR A 207     -28.536 -30.131  -2.876  1.00169.95    -0.268 OA
ATOM   1422  CB  THR A 207     -28.002 -31.693  -0.365  1.00157.24     0.184 C 
ATOM   1423  OG1 THR A 207     -28.634 -32.980  -0.344  1.00160.44    -0.221 OA
ATOM   1424  CG2 THR A 207     -27.300 -31.464   0.965  1.00152.62     0.038 C 
ATOM   1425  N   LYS A 208     -30.622 -30.871  -2.484  1.00190.95    -0.229 NA
ATOM   1426  CA  LYS A 208     -31.034 -30.798  -3.880  1.00190.14     0.186 C 
ATOM   1427  C   LYS A 208     -31.887 -29.573  -4.181  1.00190.95     0.274 C 
ATOM   1428  O   LYS A 208     -32.511 -29.514  -5.245  1.00195.81    -0.268 OA
ATOM   1429  CB  LYS A 208     -31.805 -32.061  -4.274  1.00188.01     0.034 C 
ATOM   1430  CG  LYS A 208     -32.222 -32.125  -5.730  1.00186.53     0.005 C 
ATOM   1431  CD  LYS A 208     -32.979 -33.410  -6.025  1.00196.07     0.041 C 
ATOM   1432  CE  LYS A 208     -34.333 -33.429  -5.327  1.00208.43     0.338 C 
ATOM   1433  NZ  LYS A 208     -35.254 -32.373  -5.839  1.00213.88     0.618 N 
ATOM   1434  N   LYS A 209     -31.919 -28.594  -3.285  1.00184.66    -0.230 NA
ATOM   1435  CA  LYS A 209     -32.931 -27.550  -3.316  1.00177.10     0.171 C 
ATOM   1436  C   LYS A 209     -32.449 -26.119  -3.522  1.00187.41     0.231 C 
ATOM   1437  O   LYS A 209     -31.406 -25.710  -3.002  1.00174.29    -0.286 OA
ATOM   1438  CB  LYS A 209     -33.608 -27.437  -1.949  1.00156.76     0.033 C 
ATOM   1439  CG  LYS A 209     -34.201 -28.759  -1.505  1.00143.25     0.005 C 
ATOM   1440  CD  LYS A 209     -34.892 -28.678  -0.159  1.00138.64     0.041 C 
ATOM   1441  CE  LYS A 209     -35.632 -29.976   0.130  1.00152.24     0.338 C 
ATOM   1442  NZ  LYS A 209     -36.329 -29.980   1.445  1.00160.33     0.618 N 
ATOM   1443  N   PHE A 213     -29.314 -20.456  -9.591  1.00192.02     0.626 N 
ATOM   1444  CA  PHE A 213     -30.147 -19.264  -9.527  1.00177.94     0.385 C 
ATOM   1445  C   PHE A 213     -30.374 -18.708 -10.926  1.00175.11     0.289 C 
ATOM   1446  O   PHE A 213     -29.436 -18.228 -11.572  1.00171.45    -0.268 OA
ATOM   1447  CB  PHE A 213     -29.500 -18.217  -8.620  1.00164.66     0.075 C 
ATOM   1448  CG  PHE A 213     -29.424 -18.634  -7.178  1.00161.69    -0.020 A 
ATOM   1449  CD1 PHE A 213     -28.467 -18.095  -6.335  1.00157.89    -0.004 A 
ATOM   1450  CD2 PHE A 213     -30.315 -19.564  -6.666  1.00163.06    -0.004 A 
ATOM   1451  CE1 PHE A 213     -28.401 -18.477  -5.008  1.00158.80    -0.000 A 
ATOM   1452  CE2 PHE A 213     -30.253 -19.951  -5.341  1.00164.24    -0.000 A 
ATOM   1453  CZ  PHE A 213     -29.295 -19.407  -4.512  1.00163.26     0.000 A 
ATOM   1454  N   ASP A 214     -31.614 -18.783 -11.403  1.00177.05    -0.228 NA
ATOM   1455  CA  ASP A 214     -31.980 -18.262 -12.718  1.00181.66     0.197 C 
ATOM   1456  C   ASP A 214     -31.887 -16.742 -12.676  1.00187.79     0.275 C 
ATOM   1457  O   ASP A 214     -32.753 -16.071 -12.112  1.00198.13    -0.268 OA
ATOM   1458  CB  ASP A 214     -33.381 -18.732 -13.096  1.00178.47     0.132 C 
ATOM   1459  CG  ASP A 214     -33.615 -18.739 -14.597  1.00172.84     0.188 C 
ATOM   1460  OD1 ASP A 214     -32.744 -18.246 -15.345  1.00165.89    -0.647 OA
ATOM   1461  OD2 ASP A 214     -34.674 -19.246 -15.027  1.00174.04    -0.647 OA
ATOM   1462  N   PHE A 215     -30.829 -16.182 -13.262  1.00180.05    -0.228 NA
ATOM   1463  CA  PHE A 215     -30.623 -14.739 -13.217  1.00173.46     0.191 C 
ATOM   1464  C   PHE A 215     -31.508 -13.976 -14.198  1.00173.82     0.275 C 
ATOM   1465  O   PHE A 215     -31.299 -12.773 -14.391  1.00179.00    -0.268 OA
ATOM   1466  CB  PHE A 215     -29.147 -14.403 -13.458  1.00160.57     0.060 C 
ATOM   1467  CG  PHE A 215     -28.307 -14.473 -12.213  1.00151.19    -0.020 A 
ATOM   1468  CD1 PHE A 215     -28.470 -13.538 -11.201  1.00148.68    -0.004 A 
ATOM   1469  CD2 PHE A 215     -27.367 -15.475 -12.047  1.00146.73    -0.004 A 
ATOM   1470  CE1 PHE A 215     -27.709 -13.600 -10.051  1.00145.21    -0.000 A 
ATOM   1471  CE2 PHE A 215     -26.603 -15.541 -10.897  1.00144.47    -0.000 A 
ATOM   1472  CZ  PHE A 215     -26.777 -14.604  -9.898  1.00143.30     0.000 A 
ATOM   1473  N   LEU A 216     -32.489 -14.643 -14.815  1.00169.68    -0.229 NA
ATOM   1474  CA  LEU A 216     -33.497 -13.976 -15.630  1.00157.38     0.186 C 
ATOM   1475  C   LEU A 216     -34.912 -14.391 -15.231  1.00154.87     0.274 C 
ATOM   1476  O   LEU A 216     -35.838 -14.261 -16.038  1.00149.68    -0.268 OA
ATOM   1477  CB  LEU A 216     -33.261 -14.249 -17.119  1.00147.01     0.034 C 
ATOM   1478  CG  LEU A 216     -31.940 -13.717 -17.684  1.00133.87     0.002 C 
ATOM   1479  CD1 LEU A 216     -31.750 -14.159 -19.125  1.00130.11     0.000 C 
ATOM   1480  CD2 LEU A 216     -31.884 -12.199 -17.575  1.00128.88     0.000 C 
ATOM   1481  N   ASP A 217     -35.099 -14.891 -14.008  1.00164.03    -0.228 NA
ATOM   1482  CA  ASP A 217     -36.423 -15.237 -13.493  1.00174.30     0.195 C 
ATOM   1483  C   ASP A 217     -37.080 -13.968 -12.943  1.00175.73     0.257 C 
ATOM   1484  O   ASP A 217     -36.466 -12.898 -12.935  1.00173.20    -0.270 OA
ATOM   1485  CB  ASP A 217     -36.306 -16.368 -12.462  1.00180.71     0.132 C 
ATOM   1486  CG  ASP A 217     -35.526 -15.985 -11.205  1.00185.85     0.188 C 
ATOM   1487  OD1 ASP A 217     -34.905 -16.889 -10.607  1.00187.88    -0.647 OA
ATOM   1488  OD2 ASP A 217     -35.523 -14.802 -10.801  1.00188.76    -0.647 OA
ATOM   1489  N   PRO A 218     -38.344 -14.038 -12.494  1.00176.07    -0.312 N 
ATOM   1490  CA  PRO A 218     -38.992 -12.824 -11.960  1.00174.73     0.165 C 
ATOM   1491  C   PRO A 218     -38.232 -12.140 -10.833  1.00165.44     0.272 C 
ATOM   1492  O   PRO A 218     -38.400 -10.929 -10.639  1.00168.60    -0.269 OA
ATOM   1493  CB  PRO A 218     -40.349 -13.343 -11.469  1.00175.12     0.034 C 
ATOM   1494  CG  PRO A 218     -40.636 -14.499 -12.327  1.00173.14     0.027 C 
ATOM   1495  CD  PRO A 218     -39.310 -15.144 -12.627  1.00170.99     0.105 C 
ATOM   1496  N   PHE A 219     -37.393 -12.866 -10.096  1.00157.00    -0.228 NA
ATOM   1497  CA  PHE A 219     -36.773 -12.309  -8.899  1.00135.77     0.191 C 
ATOM   1498  C   PHE A 219     -35.558 -11.445  -9.232  1.00130.06     0.275 C 
ATOM   1499  O   PHE A 219     -35.496 -10.272  -8.850  1.00127.82    -0.268 OA
ATOM   1500  CB  PHE A 219     -36.389 -13.441  -7.942  1.00120.77     0.060 C 
ATOM   1501  CG  PHE A 219     -35.768 -12.966  -6.667  1.00109.48    -0.020 A 
ATOM   1502  CD1 PHE A 219     -36.550 -12.418  -5.663  1.00106.55    -0.004 A 
ATOM   1503  CD2 PHE A 219     -34.401 -13.061  -6.471  1.00104.31    -0.004 A 
ATOM   1504  CE1 PHE A 219     -35.981 -11.974  -4.487  1.00105.83    -0.000 A 
ATOM   1505  CE2 PHE A 219     -33.825 -12.625  -5.295  1.00110.61    -0.000 A 
ATOM   1506  CZ  PHE A 219     -34.617 -12.079  -4.300  1.00107.46     0.000 A 
ATOM   1507  N   PHE A 220     -34.575 -12.010  -9.940  1.00127.55    -0.228 NA
ATOM   1508  CA  PHE A 220     -33.309 -11.308 -10.137  1.00129.49     0.191 C 
ATOM   1509  C   PHE A 220     -33.406 -10.164 -11.138  1.00129.34     0.275 C 
ATOM   1510  O   PHE A 220     -32.636  -9.202 -11.036  1.00135.17    -0.268 OA
ATOM   1511  CB  PHE A 220     -32.224 -12.301 -10.548  1.00119.43     0.060 C 
ATOM   1512  CG  PHE A 220     -31.738 -13.140  -9.407  1.00126.36    -0.020 A 
ATOM   1513  CD1 PHE A 220     -32.293 -14.385  -9.155  1.00129.53    -0.004 A 
ATOM   1514  CD2 PHE A 220     -30.752 -12.666  -8.558  1.00132.19    -0.004 A 
ATOM   1515  CE1 PHE A 220     -31.859 -15.150  -8.093  1.00132.25    -0.000 A 
ATOM   1516  CE2 PHE A 220     -30.314 -13.420  -7.494  1.00136.47    -0.000 A 
ATOM   1517  CZ  PHE A 220     -30.866 -14.666  -7.258  1.00138.02     0.000 A 
ATOM   1518  N   LEU A 221     -34.328 -10.235 -12.100  1.00122.15    -0.229 NA
ATOM   1519  CA  LEU A 221     -34.600  -9.052 -12.910  1.00133.32     0.186 C 
ATOM   1520  C   LEU A 221     -35.131  -7.923 -12.041  1.00130.96     0.274 C 
ATOM   1521  O   LEU A 221     -34.758  -6.757 -12.226  1.00143.89    -0.268 OA
ATOM   1522  CB  LEU A 221     -35.591  -9.372 -14.031  1.00134.35     0.034 C 
ATOM   1523  CG  LEU A 221     -35.010  -9.622 -15.427  1.00125.84     0.002 C 
ATOM   1524  CD1 LEU A 221     -35.969  -9.119 -16.496  1.00129.14     0.000 C 
ATOM   1525  CD2 LEU A 221     -33.628  -8.990 -15.587  1.00109.00     0.000 C 
ATOM   1526  N   SER A 222     -36.000  -8.254 -11.082  1.00110.89    -0.226 NA
ATOM   1527  CA  SER A 222     -36.470  -7.259 -10.126  1.00113.76     0.219 C 
ATOM   1528  C   SER A 222     -35.328  -6.721  -9.272  1.00118.69     0.277 C 
ATOM   1529  O   SER A 222     -35.380  -5.571  -8.819  1.00128.23    -0.268 OA
ATOM   1530  CB  SER A 222     -37.562  -7.859  -9.241  1.00112.53     0.216 C 
ATOM   1531  OG  SER A 222     -38.754  -8.096  -9.972  1.00123.38    -0.218 OA
ATOM   1532  N   ILE A 223     -34.296  -7.532  -9.030  1.00103.86    -0.229 NA
ATOM   1533  CA  ILE A 223     -33.102  -7.029  -8.361  1.00103.77     0.186 C 
ATOM   1534  C   ILE A 223     -32.405  -6.006  -9.242  1.00108.15     0.274 C 
ATOM   1535  O   ILE A 223     -32.251  -4.841  -8.868  1.00109.82    -0.268 OA
ATOM   1536  CB  ILE A 223     -32.152  -8.182  -7.999  1.00109.59     0.032 C 
ATOM   1537  CG1 ILE A 223     -32.709  -8.994  -6.838  1.00108.71     0.002 C 
ATOM   1538  CG2 ILE A 223     -30.759  -7.649  -7.666  1.00111.49     0.003 C 
ATOM   1539  CD1 ILE A 223     -31.801 -10.126  -6.454  1.00111.27     0.000 C 
ATOM   1540  N   THR A 224     -31.983  -6.434 -10.435  1.00117.48    -0.226 NA
ATOM   1541  CA  THR A 224     -31.275  -5.553 -11.357  1.00121.79     0.216 C 
ATOM   1542  C   THR A 224     -31.998  -4.225 -11.562  1.00115.45     0.277 C 
ATOM   1543  O   THR A 224     -31.355  -3.179 -11.704  1.00110.89    -0.268 OA
ATOM   1544  CB  THR A 224     -31.086  -6.288 -12.680  1.00129.53     0.184 C 
ATOM   1545  OG1 THR A 224     -30.053  -7.271 -12.521  1.00130.82    -0.221 OA
ATOM   1546  CG2 THR A 224     -30.721  -5.332 -13.786  1.00138.00     0.038 C 
ATOM   1547  N   VAL A 225     -33.328  -4.233 -11.531  1.00112.60    -0.229 NA
ATOM   1548  CA  VAL A 225     -34.061  -2.982 -11.686  1.00127.96     0.186 C 
ATOM   1549  C   VAL A 225     -34.210  -2.266 -10.347  1.00134.08     0.274 C 
ATOM   1550  O   VAL A 225     -34.129  -1.032 -10.278  1.00140.85    -0.268 OA
ATOM   1551  CB  VAL A 225     -35.422  -3.245 -12.350  1.00132.55     0.032 C 
ATOM   1552  CG1 VAL A 225     -36.202  -1.953 -12.485  1.00132.99     0.003 C 
ATOM   1553  CG2 VAL A 225     -35.208  -3.871 -13.706  1.00128.86     0.003 C 
ATOM   1554  N   PHE A 226     -34.428  -3.011  -9.262  1.00131.96    -0.228 NA
ATOM   1555  CA  PHE A 226     -34.552  -2.441  -7.920  1.00131.18     0.189 C 
ATOM   1556  C   PHE A 226     -33.429  -2.938  -7.012  1.00119.01     0.257 C 
ATOM   1557  O   PHE A 226     -33.693  -3.575  -5.984  1.00116.20    -0.270 OA
ATOM   1558  CB  PHE A 226     -35.894  -2.783  -7.276  1.00140.69     0.060 C 
ATOM   1559  CG  PHE A 226     -37.092  -2.670  -8.179  1.00158.61    -0.020 A 
ATOM   1560  CD1 PHE A 226     -37.227  -1.642  -9.093  1.00167.46    -0.004 A 
ATOM   1561  CD2 PHE A 226     -38.118  -3.596  -8.071  1.00165.70    -0.004 A 
ATOM   1562  CE1 PHE A 226     -38.358  -1.566  -9.896  1.00170.67    -0.000 A 
ATOM   1563  CE2 PHE A 226     -39.243  -3.518  -8.866  1.00166.18    -0.000 A 
ATOM   1564  CZ  PHE A 226     -39.364  -2.503  -9.778  1.00169.25     0.000 A 
ATOM   1565  N   PRO A 227     -32.163  -2.664  -7.346  1.00117.09    -0.312 N 
ATOM   1566  CA  PRO A 227     -31.073  -3.161  -6.494  1.00106.17     0.165 C 
ATOM   1567  C   PRO A 227     -30.993  -2.446  -5.164  1.00 99.45     0.272 C 
ATOM   1568  O   PRO A 227     -30.213  -2.864  -4.300  1.00103.12    -0.269 OA
ATOM   1569  CB  PRO A 227     -29.827  -2.908  -7.341  1.00112.02     0.034 C 
ATOM   1570  CG  PRO A 227     -30.171  -1.669  -8.086  1.00119.91     0.027 C 
ATOM   1571  CD  PRO A 227     -31.658  -1.736  -8.371  1.00117.25     0.105 C 
ATOM   1572  N   PHE A 228     -31.764  -1.375  -4.985  1.00 85.57    -0.228 NA
ATOM   1573  CA  PHE A 228     -31.915  -0.698  -3.712  1.00101.17     0.191 C 
ATOM   1574  C   PHE A 228     -32.849  -1.442  -2.777  1.00111.75     0.275 C 
ATOM   1575  O   PHE A 228     -33.051  -1.003  -1.639  1.00126.96    -0.268 OA
ATOM   1576  CB  PHE A 228     -32.425   0.728  -3.942  1.00123.30     0.060 C 
ATOM   1577  CG  PHE A 228     -33.703   0.802  -4.742  1.00125.32    -0.020 A 
ATOM   1578  CD1 PHE A 228     -34.920   0.989  -4.108  1.00122.35    -0.004 A 
ATOM   1579  CD2 PHE A 228     -33.685   0.704  -6.127  1.00119.64    -0.004 A 
ATOM   1580  CE1 PHE A 228     -36.095   1.068  -4.831  1.00123.51    -0.000 A 
ATOM   1581  CE2 PHE A 228     -34.854   0.783  -6.857  1.00120.17    -0.000 A 
ATOM   1582  CZ  PHE A 228     -36.062   0.962  -6.207  1.00124.63     0.000 A 
ATOM   1583  N   LEU A 229     -33.433  -2.540  -3.242  1.00110.14    -0.229 NA
ATOM   1584  CA  LEU A 229     -34.295  -3.378  -2.428  1.00111.72     0.186 C 
ATOM   1585  C   LEU A 229     -33.565  -4.582  -1.857  1.00115.98     0.274 C 
ATOM   1586  O   LEU A 229     -34.117  -5.271  -0.995  1.00125.13    -0.268 OA
ATOM   1587  CB  LEU A 229     -35.503  -3.838  -3.245  1.00111.04     0.034 C 
ATOM   1588  CG  LEU A 229     -36.372  -2.681  -3.746  1.00120.64     0.002 C 
ATOM   1589  CD1 LEU A 229     -37.689  -3.200  -4.292  1.00130.01     0.000 C 
ATOM   1590  CD2 LEU A 229     -36.609  -1.656  -2.646  1.00111.98     0.000 C 
ATOM   1591  N   ILE A 230     -32.347  -4.857  -2.323  1.00 97.71    -0.229 NA
ATOM   1592  CA  ILE A 230     -31.478  -5.794  -1.612  1.00 91.78     0.184 C 
ATOM   1593  C   ILE A 230     -31.314  -5.407  -0.139  1.00 97.98     0.256 C 
ATOM   1594  O   ILE A 230     -31.588  -6.245   0.728  1.00 89.17    -0.270 OA
ATOM   1595  CB  ILE A 230     -30.141  -5.942  -2.345  1.00 89.92     0.032 C 
ATOM   1596  CG1 ILE A 230     -30.377  -6.402  -3.784  1.00 96.39     0.002 C 
ATOM   1597  CG2 ILE A 230     -29.240  -6.917  -1.601  1.00 79.24     0.003 C 
ATOM   1598  CD1 ILE A 230     -29.110  -6.594  -4.583  1.00 99.98     0.000 C 
ATOM   1599  N   PRO A 231     -30.902  -4.179   0.208  1.00102.09    -0.312 N 
ATOM   1600  CA  PRO A 231     -30.776  -3.843   1.637  1.00107.81     0.165 C 
ATOM   1601  C   PRO A 231     -32.083  -3.958   2.385  1.00107.72     0.272 C 
ATOM   1602  O   PRO A 231     -32.074  -4.117   3.613  1.00113.85    -0.269 OA
ATOM   1603  CB  PRO A 231     -30.276  -2.391   1.619  1.00111.77     0.034 C 
ATOM   1604  CG  PRO A 231     -29.797  -2.143   0.238  1.00102.66     0.027 C 
ATOM   1605  CD  PRO A 231     -30.642  -2.999  -0.636  1.00 96.86     0.105 C 
ATOM   1606  N   ILE A 232     -33.209  -3.870   1.679  1.00104.19    -0.229 NA
ATOM   1607  CA  ILE A 232     -34.500  -4.079   2.316  1.00113.73     0.186 C 
ATOM   1608  C   ILE A 232     -34.609  -5.504   2.829  1.00108.64     0.274 C 
ATOM   1609  O   ILE A 232     -35.038  -5.743   3.963  1.00114.30    -0.268 OA
ATOM   1610  CB  ILE A 232     -35.633  -3.741   1.331  1.00122.57     0.032 C 
ATOM   1611  CG1 ILE A 232     -35.604  -2.251   0.988  1.00128.43     0.002 C 
ATOM   1612  CG2 ILE A 232     -36.968  -4.182   1.889  1.00131.43     0.003 C 
ATOM   1613  CD1 ILE A 232     -36.965  -1.615   0.899  1.00132.01     0.000 C 
ATOM   1614  N   LEU A 233     -34.208  -6.471   2.013  1.00112.92    -0.229 NA
ATOM   1615  CA  LEU A 233     -34.337  -7.864   2.403  1.00115.10     0.186 C 
ATOM   1616  C   LEU A 233     -33.294  -8.292   3.423  1.00123.30     0.274 C 
ATOM   1617  O   LEU A 233     -33.540  -9.244   4.170  1.00127.57    -0.268 OA
ATOM   1618  CB  LEU A 233     -34.248  -8.744   1.159  1.00 98.93     0.034 C 
ATOM   1619  CG  LEU A 233     -35.144  -8.198   0.050  1.00 94.34     0.002 C 
ATOM   1620  CD1 LEU A 233     -35.016  -9.009  -1.230  1.00 98.00     0.000 C 
ATOM   1621  CD2 LEU A 233     -36.583  -8.163   0.533  1.00 97.00     0.000 C 
ATOM   1622  N   GLU A 234     -32.153  -7.603   3.487  1.00120.82    -0.229 NA
ATOM   1623  CA  GLU A 234     -31.106  -8.008   4.417  1.00132.60     0.187 C 
ATOM   1624  C   GLU A 234     -31.468  -7.669   5.855  1.00143.31     0.274 C 
ATOM   1625  O   GLU A 234     -30.987  -8.323   6.786  1.00152.08    -0.268 OA
ATOM   1626  CB  GLU A 234     -29.778  -7.364   4.025  1.00129.70     0.045 C 
ATOM   1627  CG  GLU A 234     -29.286  -7.744   2.631  1.00124.75     0.100 C 
ATOM   1628  CD  GLU A 234     -28.697  -9.152   2.545  1.00129.67     0.185 C 
ATOM   1629  OE1 GLU A 234     -29.068 -10.035   3.350  1.00127.60    -0.647 OA
ATOM   1630  OE2 GLU A 234     -27.848  -9.374   1.654  1.00128.25    -0.647 OA
ATOM   1631  N   VAL A 235     -32.307  -6.650   6.061  1.00138.08    -0.229 NA
ATOM   1632  CA  VAL A 235     -32.866  -6.412   7.388  1.00131.94     0.186 C 
ATOM   1633  C   VAL A 235     -34.041  -7.335   7.673  1.00140.02     0.274 C 
ATOM   1634  O   VAL A 235     -34.559  -7.337   8.798  1.00156.59    -0.268 OA
ATOM   1635  CB  VAL A 235     -33.245  -4.921   7.525  1.00121.42     0.032 C 
ATOM   1636  CG1 VAL A 235     -34.525  -4.615   6.768  1.00105.75     0.003 C 
ATOM   1637  CG2 VAL A 235     -33.349  -4.499   8.994  1.00133.10     0.003 C 
ATOM   1638  N   LEU A 236     -34.460  -8.149   6.697  1.00139.34    -0.229 NA
ATOM   1639  CA  LEU A 236     -35.586  -9.064   6.865  1.00145.65     0.186 C 
ATOM   1640  C   LEU A 236     -35.186 -10.528   6.990  1.00158.87     0.274 C 
ATOM   1641  O   LEU A 236     -36.072 -11.390   6.985  1.00152.72    -0.268 OA
ATOM   1642  CB  LEU A 236     -36.564  -8.941   5.687  1.00133.69     0.034 C 
ATOM   1643  CG  LEU A 236     -37.210  -7.597   5.368  1.00143.80     0.002 C 
ATOM   1644  CD1 LEU A 236     -38.526  -7.827   4.635  1.00136.40     0.000 C 
ATOM   1645  CD2 LEU A 236     -37.416  -6.771   6.626  1.00150.77     0.000 C 
ATOM   1646  N   ASN A 237     -33.893 -10.842   7.070  1.00178.39    -0.228 NA
ATOM   1647  CA  ASN A 237     -33.381 -12.210   7.147  1.00187.54     0.196 C 
ATOM   1648  C   ASN A 237     -33.784 -13.062   5.945  1.00171.31     0.275 C 
ATOM   1649  O   ASN A 237     -33.556 -14.277   5.945  1.00177.39    -0.268 OA
ATOM   1650  CB  ASN A 237     -33.817 -12.898   8.451  1.00207.32     0.126 C 
ATOM   1651  CG  ASN A 237     -32.954 -14.102   8.800  1.00218.10     0.276 C 
ATOM   1652  OD1 ASN A 237     -31.898 -14.319   8.203  1.00216.47    -0.269 OA
ATOM   1653  ND2 ASN A 237     -33.399 -14.888   9.774  1.00225.43    -0.107 N 
ATOM   1654  N   ILE A 238     -34.373 -12.458   4.917  1.00147.08    -0.229 NA
ATOM   1655  CA  ILE A 238     -34.736 -13.179   3.703  1.00130.60     0.186 C 
ATOM   1656  C   ILE A 238     -33.487 -13.396   2.864  1.00125.57     0.274 C 
ATOM   1657  O   ILE A 238     -32.605 -12.531   2.795  1.00127.48    -0.268 OA
ATOM   1658  CB  ILE A 238     -35.808 -12.406   2.921  1.00123.17     0.032 C 
ATOM   1659  CG1 ILE A 238     -36.963 -12.037   3.847  1.00138.63     0.002 C 
ATOM   1660  CG2 ILE A 238     -36.310 -13.229   1.747  1.00106.90     0.003 C 
ATOM   1661  CD1 ILE A 238     -37.989 -11.160   3.190  1.00145.19     0.000 C 
ATOM   1662  N   CYS A 239     -33.414 -14.549   2.206  1.00124.47    -0.228 NA
ATOM   1663  CA  CYS A 239     -32.158 -15.014   1.642  1.00129.36     0.198 C 
ATOM   1664  C   CYS A 239     -32.421 -15.762   0.342  1.00135.16     0.275 C 
ATOM   1665  O   CYS A 239     -33.391 -16.519   0.243  1.00147.75    -0.268 OA
ATOM   1666  CB  CYS A 239     -31.443 -15.915   2.655  1.00138.14     0.103 C 
ATOM   1667  SG  CYS A 239     -29.734 -16.321   2.290  1.00142.69    -0.080 SA
ATOM   1668  N   VAL A 240     -31.555 -15.540  -0.655  1.00139.53    -0.229 NA
ATOM   1669  CA  VAL A 240     -31.602 -16.337  -1.882  1.00145.02     0.186 C 
ATOM   1670  C   VAL A 240     -31.245 -17.789  -1.604  1.00143.42     0.274 C 
ATOM   1671  O   VAL A 240     -31.466 -18.659  -2.455  1.00120.25    -0.268 OA
ATOM   1672  CB  VAL A 240     -30.675 -15.770  -2.978  1.00134.18     0.032 C 
ATOM   1673  CG1 VAL A 240     -31.121 -14.374  -3.405  1.00121.28     0.003 C 
ATOM   1674  CG2 VAL A 240     -29.225 -15.749  -2.512  1.00131.21     0.003 C 
ATOM   1675  N   PHE A 241     -30.678 -18.067  -0.433  1.00172.09    -0.228 NA
ATOM   1676  CA  PHE A 241     -30.547 -19.418   0.073  1.00177.29     0.189 C 
ATOM   1677  C   PHE A 241     -31.703 -19.669   1.019  1.00168.86     0.257 C 
ATOM   1678  O   PHE A 241     -31.821 -18.953   2.026  1.00172.79    -0.270 OA
ATOM   1679  CB  PHE A 241     -29.219 -19.596   0.799  1.00188.80     0.060 C 
ATOM   1680  CG  PHE A 241     -28.027 -19.128   0.009  1.00197.50    -0.020 A 
ATOM   1681  CD1 PHE A 241     -27.676 -17.785  -0.020  1.00202.84    -0.004 A 
ATOM   1682  CD2 PHE A 241     -27.255 -20.029  -0.701  1.00199.66    -0.004 A 
ATOM   1683  CE1 PHE A 241     -26.583 -17.352  -0.749  1.00202.88    -0.000 A 
ATOM   1684  CE2 PHE A 241     -26.161 -19.603  -1.427  1.00200.49    -0.000 A 
ATOM   1685  CZ  PHE A 241     -25.823 -18.264  -1.453  1.00200.21     0.000 A 
ATOM   1686  N   PRO A 242     -32.582 -20.629   0.740  1.00154.39    -0.312 N 
ATOM   1687  CA  PRO A 242     -33.769 -20.807   1.590  1.00150.18     0.165 C 
ATOM   1688  C   PRO A 242     -33.374 -20.981   3.049  1.00149.42     0.272 C 
ATOM   1689  O   PRO A 242     -32.493 -21.779   3.383  1.00146.46    -0.269 OA
ATOM   1690  CB  PRO A 242     -34.434 -22.068   1.024  1.00147.54     0.034 C 
ATOM   1691  CG  PRO A 242     -33.327 -22.788   0.303  1.00143.45     0.027 C 
ATOM   1692  CD  PRO A 242     -32.413 -21.726  -0.228  1.00142.33     0.105 C 
ATOM   1693  N   ARG A 243     -34.032 -20.232   3.929  1.00161.17    -0.229 NA
ATOM   1694  CA  ARG A 243     -33.750 -20.266   5.369  1.00178.00     0.186 C 
ATOM   1695  C   ARG A 243     -33.798 -21.649   6.034  1.00179.86     0.274 C 
ATOM   1696  O   ARG A 243     -33.426 -21.793   7.199  1.00183.57    -0.268 OA
ATOM   1697  CB  ARG A 243     -34.635 -19.254   6.104  1.00191.74     0.036 C 
ATOM   1698  CG  ARG A 243     -34.090 -18.817   7.454  1.00200.43     0.029 C 
ATOM   1699  CD  ARG A 243     -32.580 -18.648   7.411  1.00204.04     0.145 C 
ATOM   1700  NE  ARG A 243     -32.182 -17.476   6.637  1.00200.63    -0.083 NA
ATOM   1701  CZ  ARG A 243     -30.957 -16.961   6.637  1.00197.96     0.782 C 
ATOM   1702  NH1 ARG A 243     -30.003 -17.515   7.372  1.00201.01     0.063 N 
ATOM   1703  NH2 ARG A 243     -30.685 -15.892   5.901  1.00186.74     0.063 N 
ATOM   1704  N   GLU A 244     -34.252 -22.658   5.299  1.00176.21    -0.229 NA
ATOM   1705  CA  GLU A 244     -34.346 -24.018   5.818  1.00191.95     0.187 C 
ATOM   1706  C   GLU A 244     -33.189 -24.942   5.469  1.00191.28     0.274 C 
ATOM   1707  O   GLU A 244     -32.673 -25.645   6.344  1.00194.35    -0.268 OA
ATOM   1708  CB  GLU A 244     -35.661 -24.619   5.317  1.00202.08     0.045 C 
ATOM   1709  CG  GLU A 244     -35.864 -24.512   3.816  1.00202.22     0.100 C 
ATOM   1710  CD  GLU A 244     -36.823 -25.554   3.294  1.00212.10     0.185 C 
ATOM   1711  OE1 GLU A 244     -37.550 -26.136   4.123  1.00221.66    -0.647 OA
ATOM   1712  OE2 GLU A 244     -36.846 -25.799   2.069  1.00210.61    -0.647 OA
ATOM   1713  N   VAL A 245     -32.774 -24.973   4.198  1.00186.95    -0.229 NA
ATOM   1714  CA  VAL A 245     -31.590 -25.741   3.820  1.00180.94     0.186 C 
ATOM   1715  C   VAL A 245     -30.393 -25.284   4.639  1.00183.02     0.274 C 
ATOM   1716  O   VAL A 245     -29.660 -26.096   5.214  1.00185.97    -0.268 OA
ATOM   1717  CB  VAL A 245     -31.317 -25.615   2.310  1.00169.69     0.032 C 
ATOM   1718  CG1 VAL A 245     -30.031 -26.331   1.945  1.00162.71     0.003 C 
ATOM   1719  CG2 VAL A 245     -32.480 -26.165   1.501  1.00173.46     0.003 C 
ATOM   1720  N   THR A 246     -30.195 -23.967   4.717  1.00182.24    -0.226 NA
ATOM   1721  CA  THR A 246     -29.093 -23.416   5.495  1.00182.66     0.216 C 
ATOM   1722  C   THR A 246     -29.225 -23.767   6.972  1.00180.23     0.277 C 
ATOM   1723  O   THR A 246     -28.231 -24.099   7.630  1.00177.94    -0.268 OA
ATOM   1724  CB  THR A 246     -29.035 -21.901   5.306  1.00185.58     0.184 C 
ATOM   1725  OG1 THR A 246     -30.265 -21.314   5.750  1.00193.58    -0.221 OA
ATOM   1726  CG2 THR A 246     -28.817 -21.557   3.840  1.00175.04     0.038 C 
ATOM   1727  N   ASN A 247     -30.443 -23.695   7.514  1.00180.61    -0.228 NA
ATOM   1728  CA  ASN A 247     -30.651 -24.095   8.902  1.00187.20     0.196 C 
ATOM   1729  C   ASN A 247     -30.366 -25.578   9.103  1.00186.74     0.275 C 
ATOM   1730  O   ASN A 247     -29.910 -25.977  10.180  1.00191.54    -0.268 OA
ATOM   1731  CB  ASN A 247     -32.077 -23.764   9.349  1.00191.78     0.126 C 
ATOM   1732  CG  ASN A 247     -32.250 -22.303   9.727  1.00191.99     0.276 C 
ATOM   1733  OD1 ASN A 247     -31.279 -21.603  10.014  1.00194.50    -0.269 OA
ATOM   1734  ND2 ASN A 247     -33.496 -21.839   9.737  1.00190.11    -0.107 N 
ATOM   1735  N   PHE A 248     -30.622 -26.406   8.085  1.00174.79    -0.228 NA
ATOM   1736  CA  PHE A 248     -30.355 -27.836   8.213  1.00171.79     0.191 C 
ATOM   1737  C   PHE A 248     -28.861 -28.113   8.303  1.00164.41     0.275 C 
ATOM   1738  O   PHE A 248     -28.419 -28.892   9.155  1.00166.46    -0.268 OA
ATOM   1739  CB  PHE A 248     -30.970 -28.598   7.038  1.00166.62     0.060 C 
ATOM   1740  CG  PHE A 248     -30.820 -30.100   7.133  1.00165.03    -0.020 A 
ATOM   1741  CD1 PHE A 248     -31.527 -30.827   8.081  1.00164.89    -0.004 A 
ATOM   1742  CD2 PHE A 248     -29.986 -30.784   6.261  1.00158.24    -0.004 A 
ATOM   1743  CE1 PHE A 248     -31.393 -32.207   8.168  1.00156.19    -0.000 A 
ATOM   1744  CE2 PHE A 248     -29.850 -32.164   6.343  1.00155.46    -0.000 A 
ATOM   1745  CZ  PHE A 248     -30.557 -32.875   7.298  1.00150.99     0.000 A 
ATOM   1746  N   LEU A 249     -28.068 -27.474   7.443  1.00158.31    -0.229 NA
ATOM   1747  CA  LEU A 249     -26.642 -27.766   7.389  1.00157.42     0.186 C 
ATOM   1748  C   LEU A 249     -25.855 -27.010   8.454  1.00163.33     0.274 C 
ATOM   1749  O   LEU A 249     -24.802 -27.490   8.887  1.00162.16    -0.268 OA
ATOM   1750  CB  LEU A 249     -26.108 -27.445   5.995  1.00148.32     0.034 C 
ATOM   1751  CG  LEU A 249     -26.955 -28.040   4.864  1.00149.88     0.002 C 
ATOM   1752  CD1 LEU A 249     -26.676 -27.330   3.547  1.00142.81     0.000 C 
ATOM   1753  CD2 LEU A 249     -26.724 -29.541   4.727  1.00144.24     0.000 C 
ATOM   1754  N   ARG A 250     -26.340 -25.840   8.882  1.00171.66    -0.229 NA
ATOM   1755  CA  ARG A 250     -25.693 -25.125   9.980  1.00186.83     0.186 C 
ATOM   1756  C   ARG A 250     -25.622 -25.996  11.226  1.00199.87     0.274 C 
ATOM   1757  O   ARG A 250     -24.580 -26.081  11.886  1.00201.84    -0.268 OA
ATOM   1758  CB  ARG A 250     -26.439 -23.822  10.278  1.00190.79     0.036 C 
ATOM   1759  CG  ARG A 250     -25.893 -22.602   9.548  1.00186.82     0.029 C 
ATOM   1760  CD  ARG A 250     -26.786 -21.373   9.714  1.00183.47     0.145 C 
ATOM   1761  NE  ARG A 250     -26.861 -20.904  11.096  1.00182.00    -0.083 NA
ATOM   1762  CZ  ARG A 250     -27.504 -19.805  11.476  1.00179.95     0.782 C 
ATOM   1763  NH1 ARG A 250     -28.125 -19.055  10.574  1.00175.50     0.063 N 
ATOM   1764  NH2 ARG A 250     -27.526 -19.453  12.755  1.00182.18     0.063 N 
ATOM   1765  N   LYS A 251     -26.728 -26.663  11.557  1.00209.00    -0.229 NA
ATOM   1766  CA  LYS A 251     -26.745 -27.549  12.712  1.00218.67     0.186 C 
ATOM   1767  C   LYS A 251     -26.141 -28.911  12.393  1.00209.77     0.274 C 
ATOM   1768  O   LYS A 251     -25.508 -29.519  13.263  1.00216.72    -0.268 OA
ATOM   1769  CB  LYS A 251     -28.175 -27.703  13.229  1.00231.29     0.034 C 
ATOM   1770  CG  LYS A 251     -29.153 -28.197  12.183  1.00231.27     0.005 C 
ATOM   1771  CD  LYS A 251     -30.587 -28.095  12.665  1.00234.78     0.041 C 
ATOM   1772  CE  LYS A 251     -31.554 -28.488  11.564  1.00229.12     0.338 C 
ATOM   1773  NZ  LYS A 251     -31.183 -29.796  10.958  1.00226.14     0.618 N 
ATOM   1774  N   SER A 252     -26.323 -29.408  11.165  1.00194.59    -0.226 NA
ATOM   1775  CA  SER A 252     -25.709 -30.678  10.786  1.00184.80     0.219 C 
ATOM   1776  C   SER A 252     -24.192 -30.605  10.892  1.00170.68     0.277 C 
ATOM   1777  O   SER A 252     -23.550 -31.540  11.387  1.00150.00    -0.268 OA
ATOM   1778  CB  SER A 252     -26.128 -31.069   9.367  1.00180.27     0.216 C 
ATOM   1779  OG  SER A 252     -27.507 -31.394   9.307  1.00185.70    -0.218 OA
ATOM   1780  N   VAL A 253     -23.604 -29.496  10.438  1.00169.14    -0.229 NA
ATOM   1781  CA  VAL A 253     -22.162 -29.309  10.566  1.00166.92     0.186 C 
ATOM   1782  C   VAL A 253     -21.752 -29.338  12.033  1.00173.04     0.274 C 
ATOM   1783  O   VAL A 253     -20.830 -30.065  12.421  1.00172.14    -0.268 OA
ATOM   1784  CB  VAL A 253     -21.727 -28.001   9.883  1.00156.59     0.032 C 
ATOM   1785  CG1 VAL A 253     -20.381 -27.548  10.415  1.00154.32     0.003 C 
ATOM   1786  CG2 VAL A 253     -21.661 -28.193   8.376  1.00158.00     0.003 C 
ATOM   1787  N   LYS A 254     -22.447 -28.566  12.876  1.00170.60    -0.229 NA
ATOM   1788  CA  LYS A 254     -22.083 -28.498  14.288  1.00176.45     0.186 C 
ATOM   1789  C   LYS A 254     -22.375 -29.793  15.039  1.00179.64     0.274 C 
ATOM   1790  O   LYS A 254     -21.927 -29.935  16.182  1.00177.33    -0.268 OA
ATOM   1791  CB  LYS A 254     -22.785 -27.318  14.971  1.00177.33     0.034 C 
ATOM   1792  CG  LYS A 254     -24.180 -27.604  15.506  1.00178.03     0.005 C 
ATOM   1793  CD  LYS A 254     -24.622 -26.521  16.489  1.00172.21     0.041 C 
ATOM   1794  CE  LYS A 254     -23.732 -26.499  17.725  1.00172.75     0.338 C 
ATOM   1795  NZ  LYS A 254     -24.101 -25.409  18.672  1.00172.43     0.618 N 
ATOM   1796  N   ARG A 255     -23.115 -30.731  14.437  1.00183.83    -0.229 NA
ATOM   1797  CA  ARG A 255     -23.133 -32.100  14.947  1.00195.95     0.186 C 
ATOM   1798  C   ARG A 255     -21.891 -32.854  14.492  1.00182.59     0.274 C 
ATOM   1799  O   ARG A 255     -21.193 -33.468  15.307  1.00161.36    -0.268 OA
ATOM   1800  CB  ARG A 255     -24.389 -32.844  14.480  1.00207.45     0.036 C 
ATOM   1801  CG  ARG A 255     -25.719 -32.260  14.926  1.00216.13     0.029 C 
ATOM   1802  CD  ARG A 255     -26.854 -33.237  14.617  1.00221.19     0.145 C 
ATOM   1803  NE  ARG A 255     -28.157 -32.581  14.528  1.00221.20    -0.083 NA
ATOM   1804  CZ  ARG A 255     -28.779 -32.300  13.385  1.00214.71     0.782 C 
ATOM   1805  NH1 ARG A 255     -28.224 -32.622  12.223  1.00207.98     0.063 N 
ATOM   1806  NH2 ARG A 255     -29.962 -31.700  13.404  1.00213.76     0.063 N 
ATOM   1807  N   MET A 256     -21.613 -32.817  13.183  1.00192.31    -0.229 NA
ATOM   1808  CA  MET A 256     -20.401 -33.421  12.638  1.00194.85     0.187 C 
ATOM   1809  C   MET A 256     -19.158 -32.870  13.322  1.00198.70     0.274 C 
ATOM   1810  O   MET A 256     -18.240 -33.621  13.668  1.00195.29    -0.268 OA
ATOM   1811  CB  MET A 256     -20.321 -33.172  11.130  1.00192.45     0.046 C 
ATOM   1812  CG  MET A 256     -21.499 -33.686  10.319  1.00203.32     0.060 C 
ATOM   1813  SD  MET A 256     -21.414 -33.098   8.612  1.00205.63    -0.139 SA
ATOM   1814  CE  MET A 256     -22.917 -33.790   7.927  1.00207.04     0.069 C 
ATOM   1815  N   LYS A 257     -19.112 -31.548  13.517  1.00210.74    -0.229 NA
ATOM   1816  CA  LYS A 257     -17.950 -30.919  14.140  1.00220.55     0.186 C 
ATOM   1817  C   LYS A 257     -17.683 -31.501  15.521  1.00227.18     0.274 C 
ATOM   1818  O   LYS A 257     -16.571 -31.956  15.811  1.00226.54    -0.268 OA
ATOM   1819  CB  LYS A 257     -18.152 -29.406  14.229  1.00221.88     0.034 C 
ATOM   1820  CG  LYS A 257     -16.967 -28.649  14.798  1.00214.64     0.005 C 
ATOM   1821  CD  LYS A 257     -17.331 -27.205  15.080  1.00210.25     0.041 C 
ATOM   1822  CE  LYS A 257     -16.119 -26.440  15.579  1.00213.12     0.338 C 
ATOM   1823  NZ  LYS A 257     -15.107 -26.260  14.511  1.00207.85     0.618 N 
ATOM   1824  N   GLU A 258     -18.692 -31.498  16.386  1.00231.64    -0.229 NA
ATOM   1825  CA  GLU A 258     -18.567 -32.101  17.711  1.00243.62     0.187 C 
ATOM   1826  C   GLU A 258     -18.846 -33.601  17.703  1.00247.04     0.274 C 
ATOM   1827  O   GLU A 258     -19.483 -34.126  18.619  1.00253.18    -0.268 OA
ATOM   1828  CB  GLU A 258     -19.484 -31.371  18.690  1.00247.89     0.045 C 
ATOM   1829  CG  GLU A 258     -18.868 -30.090  19.251  1.00248.35     0.100 C 
ATOM   1830  CD  GLU A 258     -19.860 -29.230  20.013  1.00250.23     0.185 C 
ATOM   1831  OE1 GLU A 258     -21.004 -29.071  19.538  1.00245.44    -0.647 OA
ATOM   1832  OE2 GLU A 258     -19.492 -28.709  21.088  1.00255.89    -0.647 OA
ATOM   1833  N   SER A 259     -18.376 -34.306  16.670  1.00237.61    -0.226 NA
ATOM   1834  CA  SER A 259     -18.469 -35.761  16.599  1.00238.22     0.219 C 
ATOM   1835  C   SER A 259     -17.106 -36.361  16.265  1.00234.74     0.277 C 
ATOM   1836  O   SER A 259     -16.590 -37.193  17.018  1.00239.02    -0.268 OA
ATOM   1837  CB  SER A 259     -19.514 -36.191  15.568  1.00235.00     0.216 C 
ATOM   1838  OG  SER A 259     -19.116 -35.834  14.257  1.00230.43    -0.218 OA
ATOM   1839  N   ARG A 260     -16.538 -35.950  15.130  1.00224.02    -0.229 NA
ATOM   1840  CA  ARG A 260     -15.146 -36.295  14.853  1.00220.33     0.186 C 
ATOM   1841  C   ARG A 260     -14.213 -35.736  15.914  1.00219.84     0.274 C 
ATOM   1842  O   ARG A 260     -13.087 -36.225  16.062  1.00223.96    -0.268 OA
ATOM   1843  CB  ARG A 260     -14.709 -35.763  13.487  1.00209.28     0.036 C 
ATOM   1844  CG  ARG A 260     -15.380 -36.401  12.290  1.00203.86     0.029 C 
ATOM   1845  CD  ARG A 260     -14.979 -35.659  11.024  1.00199.38     0.145 C 
ATOM   1846  NE  ARG A 260     -15.643 -36.175   9.834  1.00195.94    -0.083 NA
ATOM   1847  CZ  ARG A 260     -15.546 -35.622   8.631  1.00194.14     0.782 C 
ATOM   1848  NH1 ARG A 260     -14.812 -34.529   8.462  1.00195.94     0.063 N 
ATOM   1849  NH2 ARG A 260     -16.184 -36.156   7.599  1.00191.50     0.063 N 
ATOM   1850  N   LEU A 261     -14.635 -34.704  16.633  1.00221.92    -0.229 NA
ATOM   1851  CA  LEU A 261     -13.905 -34.052  17.716  1.00223.96     0.186 C 
ATOM   1852  C   LEU A 261     -14.603 -34.459  19.013  1.00238.56     0.274 C 
ATOM   1853  O   LEU A 261     -15.560 -33.816  19.446  1.00235.55    -0.268 OA
ATOM   1854  CB  LEU A 261     -13.890 -32.527  17.506  1.00213.41     0.034 C 
ATOM   1855  CG  LEU A 261     -13.325 -31.549  18.541  1.00212.56     0.002 C 
ATOM   1856  CD1 LEU A 261     -12.471 -30.499  17.845  1.00203.20     0.000 C 
ATOM   1857  CD2 LEU A 261     -14.445 -30.870  19.318  1.00211.60     0.000 C 
ATOM   1858  N   GLU A 262     -14.128 -35.544  19.625  1.00260.70    -0.229 NA
ATOM   1859  CA  GLU A 262     -12.967 -36.284  19.132  1.00268.81     0.187 C 
ATOM   1860  C   GLU A 262     -13.232 -37.784  18.973  1.00259.78     0.274 C 
ATOM   1861  O   GLU A 262     -13.893 -38.400  19.810  1.00268.26    -0.268 OA
ATOM   1862  CB  GLU A 262     -11.776 -36.074  20.066  1.00292.28     0.045 C 
ATOM   1863  CG  GLU A 262     -11.428 -34.615  20.311  1.00301.29     0.100 C 
ATOM   1864  CD  GLU A 262     -10.209 -34.451  21.193  1.00317.96     0.185 C 
ATOM   1865  OE1 GLU A 262      -9.374 -35.380  21.232  1.00326.16    -0.647 OA
ATOM   1866  OE2 GLU A 262     -10.087 -33.396  21.850  1.00322.35    -0.647 OA
ATOM   1867  N   ASP A 263     -12.702 -38.359  17.895  1.00243.62    -0.230 NA
ATOM   1868  CA  ASP A 263     -12.769 -39.800  17.653  1.00234.97     0.181 C 
ATOM   1869  C   ASP A 263     -11.721 -40.236  16.631  1.00219.58     0.232 C 
ATOM   1870  O   ASP A 263     -11.102 -41.291  16.773  1.00217.83    -0.286 OA
ATOM   1871  CB  ASP A 263     -14.164 -40.211  17.177  1.00230.29     0.130 C 
ATOM   1872  CG  ASP A 263     -15.027 -40.745  18.301  1.00237.74     0.188 C 
ATOM   1873  OD1 ASP A 263     -14.462 -41.253  19.291  1.00248.03    -0.647 OA
ATOM   1874  OD2 ASP A 263     -16.268 -40.657  18.196  1.00236.02    -0.647 OA
ATOM   1875  N   ASP A 270     -11.860 -35.180   4.185  1.00191.20     0.627 N 
ATOM   1876  CA  ASP A 270     -12.816 -34.423   3.381  1.00176.03     0.391 C 
ATOM   1877  C   ASP A 270     -12.689 -32.920   3.652  1.00166.12     0.290 C 
ATOM   1878  O   ASP A 270     -11.900 -32.482   4.492  1.00170.38    -0.268 OA
ATOM   1879  CB  ASP A 270     -14.241 -34.923   3.643  1.00167.85     0.147 C 
ATOM   1880  CG  ASP A 270     -14.489 -35.263   5.102  1.00162.52     0.188 C 
ATOM   1881  OD1 ASP A 270     -13.935 -34.580   5.984  1.00159.50    -0.647 OA
ATOM   1882  OD2 ASP A 270     -15.238 -36.229   5.365  1.00159.95    -0.647 OA
ATOM   1883  N   PHE A 271     -13.491 -32.130   2.924  1.00149.18    -0.228 NA
ATOM   1884  CA  PHE A 271     -13.405 -30.670   3.018  1.00147.60     0.191 C 
ATOM   1885  C   PHE A 271     -13.628 -30.187   4.452  1.00133.02     0.275 C 
ATOM   1886  O   PHE A 271     -12.867 -29.357   4.968  1.00103.94    -0.268 OA
ATOM   1887  CB  PHE A 271     -14.418 -30.007   2.068  1.00145.74     0.060 C 
ATOM   1888  CG  PHE A 271     -14.154 -30.259   0.595  1.00134.76    -0.020 A 
ATOM   1889  CD1 PHE A 271     -12.937 -29.937   0.031  1.00129.12    -0.004 A 
ATOM   1890  CD2 PHE A 271     -15.137 -30.787  -0.230  1.00129.02    -0.004 A 
ATOM   1891  CE1 PHE A 271     -12.681 -30.153  -1.317  1.00120.92    -0.000 A 
ATOM   1892  CE2 PHE A 271     -14.888 -31.008  -1.582  1.00123.86    -0.000 A 
ATOM   1893  CZ  PHE A 271     -13.658 -30.689  -2.122  1.00116.50     0.000 A 
ATOM   1894  N   LEU A 272     -14.674 -30.697   5.112  1.00145.50    -0.229 NA
ATOM   1895  CA  LEU A 272     -14.981 -30.272   6.477  1.00147.73     0.186 C 
ATOM   1896  C   LEU A 272     -13.816 -30.545   7.419  1.00159.42     0.274 C 
ATOM   1897  O   LEU A 272     -13.517 -29.731   8.301  1.00167.12    -0.268 OA
ATOM   1898  CB  LEU A 272     -16.249 -30.977   6.966  1.00153.29     0.034 C 
ATOM   1899  CG  LEU A 272     -16.584 -31.004   8.460  1.00160.04     0.002 C 
ATOM   1900  CD1 LEU A 272     -16.930 -29.624   8.969  1.00158.57     0.000 C 
ATOM   1901  CD2 LEU A 272     -17.730 -31.967   8.721  1.00159.07     0.000 C 
ATOM   1902  N   GLN A 273     -13.143 -31.685   7.244  1.00164.98    -0.229 NA
ATOM   1903  CA  GLN A 273     -11.985 -32.003   8.073  1.00166.46     0.187 C 
ATOM   1904  C   GLN A 273     -10.839 -31.037   7.801  1.00162.48     0.274 C 
ATOM   1905  O   GLN A 273     -10.248 -30.479   8.734  1.00164.80    -0.268 OA
ATOM   1906  CB  GLN A 273     -11.542 -33.445   7.822  1.00172.94     0.044 C 
ATOM   1907  CG  GLN A 273     -10.671 -34.035   8.919  1.00187.76     0.094 C 
ATOM   1908  CD  GLN A 273     -11.422 -34.208  10.223  1.00193.46     0.274 C 
ATOM   1909  OE1 GLN A 273     -12.406 -34.945  10.295  1.00190.34    -0.269 OA
ATOM   1910  NE2 GLN A 273     -10.967 -33.520  11.262  1.00200.27    -0.107 N 
ATOM   1911  N   LEU A 274     -10.523 -30.817   6.521  1.00150.17    -0.229 NA
ATOM   1912  CA  LEU A 274      -9.420 -29.931   6.163  1.00140.91     0.186 C 
ATOM   1913  C   LEU A 274      -9.665 -28.500   6.637  1.00140.97     0.274 C 
ATOM   1914  O   LEU A 274      -8.712 -27.788   6.970  1.00128.37    -0.268 OA
ATOM   1915  CB  LEU A 274      -9.190 -29.974   4.647  1.00126.91     0.034 C 
ATOM   1916  CG  LEU A 274      -9.030 -31.366   4.010  1.00129.72     0.002 C 
ATOM   1917  CD1 LEU A 274      -8.778 -31.287   2.507  1.00120.48     0.000 C 
ATOM   1918  CD2 LEU A 274      -7.943 -32.201   4.700  1.00138.23     0.000 C 
ATOM   1919  N   MET A 275     -10.930 -28.067   6.689  1.00147.82    -0.229 NA
ATOM   1920  CA  MET A 275     -11.237 -26.732   7.196  1.00145.59     0.187 C 
ATOM   1921  C   MET A 275     -11.121 -26.674   8.715  1.00148.60     0.274 C 
ATOM   1922  O   MET A 275     -10.638 -25.680   9.269  1.00140.50    -0.268 OA
ATOM   1923  CB  MET A 275     -12.638 -26.305   6.760  1.00140.70     0.046 C 
ATOM   1924  CG  MET A 275     -12.826 -26.173   5.269  1.00141.12     0.060 C 
ATOM   1925  SD  MET A 275     -14.436 -25.467   4.882  1.00135.61    -0.139 SA
ATOM   1926  CE  MET A 275     -14.384 -23.995   5.891  1.00135.25     0.069 C 
ATOM   1927  N   ILE A 276     -11.583 -27.720   9.406  1.00161.61    -0.229 NA
ATOM   1928  CA  ILE A 276     -11.510 -27.745  10.864  1.00179.59     0.186 C 
ATOM   1929  C   ILE A 276     -10.059 -27.828  11.326  1.00192.87     0.274 C 
ATOM   1930  O   ILE A 276      -9.677 -27.224  12.337  1.00193.27    -0.268 OA
ATOM   1931  CB  ILE A 276     -12.356 -28.907  11.416  1.00180.66     0.032 C 
ATOM   1932  CG1 ILE A 276     -13.843 -28.568  11.330  1.00178.04     0.002 C 
ATOM   1933  CG2 ILE A 276     -11.967 -29.234  12.846  1.00184.93     0.003 C 
ATOM   1934  CD1 ILE A 276     -14.739 -29.647  11.883  1.00181.00     0.000 C 
ATOM   1935  N   ASP A 277      -9.226 -28.564  10.589  1.00196.32    -0.228 NA
ATOM   1936  CA  ASP A 277      -7.804 -28.604  10.910  1.00206.38     0.197 C 
ATOM   1937  C   ASP A 277      -7.146 -27.243  10.710  1.00208.69     0.275 C 
ATOM   1938  O   ASP A 277      -6.167 -26.923  11.396  1.00216.47    -0.268 OA
ATOM   1939  CB  ASP A 277      -7.105 -29.667  10.060  1.00205.68     0.132 C 
ATOM   1940  CG  ASP A 277      -7.713 -31.050  10.234  1.00205.12     0.188 C 
ATOM   1941  OD1 ASP A 277      -8.554 -31.219  11.143  1.00206.53    -0.647 OA
ATOM   1942  OD2 ASP A 277      -7.355 -31.964   9.458  1.00201.74    -0.647 OA
ATOM   1943  N   SER A 278      -7.673 -26.426   9.792  1.00199.48    -0.226 NA
ATOM   1944  CA  SER A 278      -7.069 -25.125   9.521  1.00184.63     0.219 C 
ATOM   1945  C   SER A 278      -7.302 -24.153  10.670  1.00184.35     0.277 C 
ATOM   1946  O   SER A 278      -6.400 -23.392  11.037  1.00182.19    -0.268 OA
ATOM   1947  CB  SER A 278      -7.620 -24.550   8.216  1.00168.76     0.216 C 
ATOM   1948  OG  SER A 278      -9.011 -24.300   8.316  1.00160.85    -0.218 OA
ATOM   1949  N   GLN A 279      -8.499 -24.161  11.250  1.00184.31    -0.229 NA
ATOM   1950  CA  GLN A 279      -8.794 -23.274  12.371  1.00190.60     0.187 C 
ATOM   1951  C   GLN A 279      -8.141 -23.727  13.681  1.00203.09     0.274 C 
ATOM   1952  O   GLN A 279      -8.519 -23.228  14.752  1.00208.33    -0.268 OA
ATOM   1953  CB  GLN A 279     -10.307 -23.145  12.547  1.00186.18     0.044 C 
ATOM   1954  CG  GLN A 279     -11.051 -24.463  12.514  1.00184.00     0.094 C 
ATOM   1955  CD  GLN A 279     -12.555 -24.289  12.521  1.00180.71     0.274 C 
ATOM   1956  OE1 GLN A 279     -13.303 -25.260  12.426  1.00181.26    -0.269 OA
ATOM   1957  NE2 GLN A 279     -13.007 -23.046  12.634  1.00177.65    -0.107 N 
ATOM   1958  N   ASN A 280      -7.181 -24.646  13.619  1.00202.66    -0.230 NA
ATOM   1959  CA  ASN A 280      -6.419 -25.061  14.792  1.00211.34     0.180 C 
ATOM   1960  C   ASN A 280      -5.023 -24.451  14.771  1.00208.36     0.232 C 
ATOM   1961  O   ASN A 280      -4.171 -24.857  13.979  1.00201.58    -0.286 OA
ATOM   1962  CB  ASN A 280      -6.319 -26.585  14.862  1.00218.00     0.124 C 
ATOM   1963  CG  ASN A 280      -7.649 -27.242  15.159  1.00222.09     0.276 C 
ATOM   1964  OD1 ASN A 280      -8.500 -26.666  15.838  1.00226.31    -0.269 OA
ATOM   1965  ND2 ASN A 280      -7.836 -28.456  14.653  1.00220.86    -0.107 N 
ATOM   1966  N   LYS A 288      -8.231 -14.379  12.896  1.00166.48     0.626 N 
ATOM   1967  CA  LYS A 288      -7.640 -14.610  11.582  1.00166.56     0.381 C 
ATOM   1968  C   LYS A 288      -7.866 -16.051  11.125  1.00155.83     0.289 C 
ATOM   1969  O   LYS A 288      -7.790 -16.352   9.933  1.00143.55    -0.268 OA
ATOM   1970  CB  LYS A 288      -6.143 -14.292  11.606  1.00184.51     0.049 C 
ATOM   1971  CG  LYS A 288      -5.480 -14.243  10.236  1.00184.33     0.005 C 
ATOM   1972  CD  LYS A 288      -3.969 -14.170  10.373  1.00192.26     0.041 C 
ATOM   1973  CE  LYS A 288      -3.387 -13.027   9.563  1.00192.35     0.338 C 
ATOM   1974  NZ  LYS A 288      -1.940 -12.837   9.854  1.00199.37     0.618 N 
ATOM   1975  N   ALA A 289      -8.145 -16.936  12.079  1.00164.17    -0.229 NA
ATOM   1976  CA  ALA A 289      -8.420 -18.336  11.791  1.00166.83     0.186 C 
ATOM   1977  C   ALA A 289      -9.909 -18.546  11.524  1.00170.79     0.274 C 
ATOM   1978  O   ALA A 289     -10.754 -17.732  11.903  1.00168.13    -0.268 OA
ATOM   1979  CB  ALA A 289      -7.960 -19.229  12.944  1.00168.52     0.037 C 
ATOM   1980  N   LEU A 290     -10.219 -19.666  10.871  1.00170.27    -0.229 NA
ATOM   1981  CA  LEU A 290     -11.576 -19.918  10.400  1.00163.31     0.186 C 
ATOM   1982  C   LEU A 290     -12.561 -20.021  11.558  1.00171.95     0.274 C 
ATOM   1983  O   LEU A 290     -12.267 -20.608  12.602  1.00191.12    -0.268 OA
ATOM   1984  CB  LEU A 290     -11.614 -21.199   9.568  1.00157.16     0.034 C 
ATOM   1985  CG  LEU A 290     -11.621 -20.993   8.053  1.00141.20     0.002 C 
ATOM   1986  CD1 LEU A 290     -11.484 -22.318   7.317  1.00126.12     0.000 C 
ATOM   1987  CD2 LEU A 290     -12.891 -20.272   7.641  1.00135.38     0.000 C 
ATOM   1988  N   SER A 291     -13.744 -19.444  11.357  1.00160.58    -0.226 NA
ATOM   1989  CA  SER A 291     -14.805 -19.458  12.349  1.00159.90     0.219 C 
ATOM   1990  C   SER A 291     -15.706 -20.674  12.155  1.00173.64     0.277 C 
ATOM   1991  O   SER A 291     -15.493 -21.510  11.272  1.00170.21    -0.268 OA
ATOM   1992  CB  SER A 291     -15.623 -18.172  12.275  1.00151.02     0.216 C 
ATOM   1993  OG  SER A 291     -16.688 -18.201  13.210  1.00148.58    -0.218 OA
ATOM   1994  N   ASP A 292     -16.741 -20.767  12.993  1.00190.71    -0.228 NA
ATOM   1995  CA  ASP A 292     -17.683 -21.877  12.898  1.00189.69     0.197 C 
ATOM   1996  C   ASP A 292     -18.711 -21.639  11.797  1.00175.46     0.275 C 
ATOM   1997  O   ASP A 292     -18.883 -22.477  10.905  1.00176.92    -0.268 OA
ATOM   1998  CB  ASP A 292     -18.371 -22.104  14.248  1.00197.77     0.132 C 
ATOM   1999  CG  ASP A 292     -17.542 -22.958  15.184  1.00202.77     0.188 C 
ATOM   2000  OD1 ASP A 292     -16.421 -23.349  14.794  1.00199.59    -0.647 OA
ATOM   2001  OD2 ASP A 292     -18.012 -23.246  16.303  1.00210.10    -0.647 OA
ATOM   2002  N   LEU A 293     -19.413 -20.504  11.847  1.00155.79    -0.229 NA
ATOM   2003  CA  LEU A 293     -20.392 -20.222  10.803  1.00137.87     0.186 C 
ATOM   2004  C   LEU A 293     -19.717 -19.921   9.471  1.00132.33     0.274 C 
ATOM   2005  O   LEU A 293     -20.288 -20.206   8.411  1.00120.72    -0.268 OA
ATOM   2006  CB  LEU A 293     -21.298 -19.061  11.210  1.00135.94     0.034 C 
ATOM   2007  CG  LEU A 293     -22.498 -18.845  10.279  1.00127.33     0.002 C 
ATOM   2008  CD1 LEU A 293     -23.612 -19.833  10.588  1.00132.08     0.000 C 
ATOM   2009  CD2 LEU A 293     -23.007 -17.417  10.340  1.00124.37     0.000 C 
ATOM   2010  N   GLU A 294     -18.515 -19.338   9.500  1.00141.38    -0.229 NA
ATOM   2011  CA  GLU A 294     -17.715 -19.242   8.282  1.00135.19     0.187 C 
ATOM   2012  C   GLU A 294     -17.501 -20.617   7.673  1.00123.75     0.274 C 
ATOM   2013  O   GLU A 294     -17.492 -20.771   6.448  1.00113.40    -0.268 OA
ATOM   2014  CB  GLU A 294     -16.362 -18.598   8.576  1.00153.41     0.045 C 
ATOM   2015  CG  GLU A 294     -16.389 -17.118   8.868  1.00166.94     0.100 C 
ATOM   2016  CD  GLU A 294     -15.003 -16.583   9.161  1.00185.56     0.185 C 
ATOM   2017  OE1 GLU A 294     -14.101 -17.404   9.437  1.00191.70    -0.647 OA
ATOM   2018  OE2 GLU A 294     -14.812 -15.351   9.107  1.00192.86    -0.647 OA
ATOM   2019  N   LEU A 295     -17.337 -21.629   8.525  1.00137.61    -0.229 NA
ATOM   2020  CA  LEU A 295     -17.068 -22.979   8.052  1.00138.48     0.186 C 
ATOM   2021  C   LEU A 295     -18.302 -23.596   7.403  1.00134.14     0.274 C 
ATOM   2022  O   LEU A 295     -18.187 -24.320   6.408  1.00133.85    -0.268 OA
ATOM   2023  CB  LEU A 295     -16.574 -23.827   9.221  1.00143.09     0.034 C 
ATOM   2024  CG  LEU A 295     -15.995 -25.204   8.953  1.00141.40     0.002 C 
ATOM   2025  CD1 LEU A 295     -14.591 -25.273   9.513  1.00144.77     0.000 C 
ATOM   2026  CD2 LEU A 295     -16.885 -26.213   9.619  1.00146.41     0.000 C 
ATOM   2027  N   VAL A 296     -19.490 -23.318   7.950  1.00118.61    -0.229 NA
ATOM   2028  CA  VAL A 296     -20.731 -23.775   7.327  1.00102.07     0.186 C 
ATOM   2029  C   VAL A 296     -20.904 -23.141   5.955  1.00107.41     0.274 C 
ATOM   2030  O   VAL A 296     -21.350 -23.793   5.001  1.00114.51    -0.268 OA
ATOM   2031  CB  VAL A 296     -21.936 -23.462   8.233  1.00107.45     0.032 C 
ATOM   2032  CG1 VAL A 296     -23.240 -23.655   7.463  1.00 96.91     0.003 C 
ATOM   2033  CG2 VAL A 296     -21.907 -24.322   9.481  1.00105.47     0.003 C 
ATOM   2034  N   ALA A 297     -20.555 -21.859   5.834  1.00102.65    -0.229 NA
ATOM   2035  CA  ALA A 297     -20.807 -21.131   4.596  1.00 84.29     0.186 C 
ATOM   2036  C   ALA A 297     -19.980 -21.680   3.438  1.00 86.50     0.274 C 
ATOM   2037  O   ALA A 297     -20.484 -21.794   2.316  1.00 90.24    -0.268 OA
ATOM   2038  CB  ALA A 297     -20.529 -19.643   4.800  1.00 97.00     0.037 C 
ATOM   2039  N   GLN A 298     -18.706 -22.006   3.678  1.00 90.92    -0.229 NA
ATOM   2040  CA  GLN A 298     -17.895 -22.584   2.610  1.00 88.80     0.187 C 
ATOM   2041  C   GLN A 298     -18.398 -23.964   2.218  1.00 89.60     0.274 C 
ATOM   2042  O   GLN A 298     -18.251 -24.372   1.061  1.00 93.44    -0.268 OA
ATOM   2043  CB  GLN A 298     -16.427 -22.664   3.031  1.00 88.70     0.044 C 
ATOM   2044  CG  GLN A 298     -15.954 -21.482   3.839  1.00100.32     0.094 C 
ATOM   2045  CD  GLN A 298     -16.277 -20.152   3.185  1.00 98.25     0.274 C 
ATOM   2046  OE1 GLN A 298     -16.294 -20.029   1.957  1.00 92.99    -0.269 OA
ATOM   2047  NE2 GLN A 298     -16.547 -19.148   4.010  1.00 85.09    -0.107 N 
ATOM   2048  N   SER A 299     -18.977 -24.696   3.172  1.00 91.12    -0.226 NA
ATOM   2049  CA  SER A 299     -19.540 -26.006   2.872  1.00 90.63     0.219 C 
ATOM   2050  C   SER A 299     -20.700 -25.884   1.897  1.00102.19     0.277 C 
ATOM   2051  O   SER A 299     -20.809 -26.659   0.938  1.00103.66    -0.268 OA
ATOM   2052  CB  SER A 299     -20.000 -26.681   4.163  1.00 92.72     0.216 C 
ATOM   2053  OG  SER A 299     -18.971 -26.694   5.138  1.00107.78    -0.218 OA
ATOM   2054  N   ILE A 300     -21.571 -24.904   2.124  1.00106.04    -0.229 NA
ATOM   2055  CA  ILE A 300     -22.715 -24.699   1.244  1.00 92.83     0.186 C 
ATOM   2056  C   ILE A 300     -22.251 -24.301  -0.155  1.00 86.59     0.274 C 
ATOM   2057  O   ILE A 300     -22.831 -24.727  -1.162  1.00 89.13    -0.268 OA
ATOM   2058  CB  ILE A 300     -23.662 -23.661   1.875  1.00 91.17     0.032 C 
ATOM   2059  CG1 ILE A 300     -24.111 -24.171   3.254  1.00109.39     0.002 C 
ATOM   2060  CG2 ILE A 300     -24.845 -23.390   0.973  1.00 80.92     0.003 C 
ATOM   2061  CD1 ILE A 300     -24.866 -23.167   4.099  1.00119.62     0.000 C 
ATOM   2062  N   ILE A 301     -21.173 -23.513  -0.245  1.00 90.34    -0.229 NA
ATOM   2063  CA  ILE A 301     -20.630 -23.159  -1.555  1.00 96.48     0.186 C 
ATOM   2064  C   ILE A 301     -20.056 -24.392  -2.245  1.00 91.23     0.274 C 
ATOM   2065  O   ILE A 301     -20.295 -24.615  -3.436  1.00 88.88    -0.268 OA
ATOM   2066  CB  ILE A 301     -19.592 -22.021  -1.428  1.00 98.42     0.032 C 
ATOM   2067  CG1 ILE A 301     -20.107 -20.754  -2.101  1.00101.89     0.002 C 
ATOM   2068  CG2 ILE A 301     -18.302 -22.361  -2.137  1.00103.61     0.003 C 
ATOM   2069  CD1 ILE A 301     -21.481 -20.350  -1.682  1.00110.18     0.000 C 
ATOM   2070  N   PHE A 302     -19.322 -25.230  -1.508  1.00 94.34    -0.228 NA
ATOM   2071  CA  PHE A 302     -18.718 -26.400  -2.133  1.00 95.78     0.191 C 
ATOM   2072  C   PHE A 302     -19.768 -27.390  -2.617  1.00 96.00     0.275 C 
ATOM   2073  O   PHE A 302     -19.470 -28.213  -3.488  1.00 98.32    -0.268 OA
ATOM   2074  CB  PHE A 302     -17.742 -27.095  -1.168  1.00 81.64     0.060 C 
ATOM   2075  CG  PHE A 302     -16.550 -26.256  -0.796  1.00 85.96    -0.020 A 
ATOM   2076  CD1 PHE A 302     -16.249 -25.099  -1.503  1.00 83.97    -0.004 A 
ATOM   2077  CD2 PHE A 302     -15.736 -26.619   0.265  1.00101.85    -0.004 A 
ATOM   2078  CE1 PHE A 302     -15.163 -24.319  -1.160  1.00 86.20    -0.000 A 
ATOM   2079  CE2 PHE A 302     -14.643 -25.844   0.618  1.00105.39    -0.000 A 
ATOM   2080  CZ  PHE A 302     -14.356 -24.692  -0.098  1.00104.29     0.000 A 
ATOM   2081  N   ILE A 303     -20.990 -27.321  -2.092  1.00 89.79    -0.229 NA
ATOM   2082  CA  ILE A 303     -22.027 -28.261  -2.505  1.00 85.89     0.186 C 
ATOM   2083  C   ILE A 303     -22.640 -27.845  -3.839  1.00 88.44     0.274 C 
ATOM   2084  O   ILE A 303     -22.658 -28.626  -4.796  1.00100.93    -0.268 OA
ATOM   2085  CB  ILE A 303     -23.088 -28.414  -1.403  1.00 89.43     0.032 C 
ATOM   2086  CG1 ILE A 303     -22.505 -29.212  -0.233  1.00 91.99     0.002 C 
ATOM   2087  CG2 ILE A 303     -24.330 -29.081  -1.963  1.00 91.72     0.003 C 
ATOM   2088  CD1 ILE A 303     -23.524 -29.624   0.816  1.00 96.92     0.000 C 
ATOM   2089  N   PHE A 304     -23.156 -26.619  -3.940  1.00 86.62    -0.228 NA
ATOM   2090  CA  PHE A 304     -23.652 -26.188  -5.246  1.00114.13     0.191 C 
ATOM   2091  C   PHE A 304     -22.545 -26.233  -6.289  1.00130.96     0.275 C 
ATOM   2092  O   PHE A 304     -22.791 -26.563  -7.456  1.00140.73    -0.268 OA
ATOM   2093  CB  PHE A 304     -24.247 -24.783  -5.184  1.00113.53     0.060 C 
ATOM   2094  CG  PHE A 304     -24.559 -24.206  -6.542  1.00131.76    -0.020 A 
ATOM   2095  CD1 PHE A 304     -25.703 -24.586  -7.224  1.00134.17    -0.004 A 
ATOM   2096  CD2 PHE A 304     -23.702 -23.291  -7.143  1.00140.57    -0.004 A 
ATOM   2097  CE1 PHE A 304     -25.990 -24.059  -8.475  1.00138.98    -0.000 A 
ATOM   2098  CE2 PHE A 304     -23.986 -22.760  -8.396  1.00135.75    -0.000 A 
ATOM   2099  CZ  PHE A 304     -25.131 -23.145  -9.059  1.00134.74     0.000 A 
ATOM   2100  N   ALA A 305     -21.317 -25.907  -5.881  1.00127.42    -0.229 NA
ATOM   2101  CA  ALA A 305     -20.191 -25.907  -6.806  1.00128.25     0.186 C 
ATOM   2102  C   ALA A 305     -20.010 -27.262  -7.465  1.00129.19     0.274 C 
ATOM   2103  O   ALA A 305     -19.657 -27.342  -8.644  1.00138.44    -0.268 OA
ATOM   2104  CB  ALA A 305     -18.915 -25.513  -6.072  1.00131.68     0.037 C 
ATOM   2105  N   GLY A 306     -20.234 -28.337  -6.723  1.00120.16    -0.226 NA
ATOM   2106  CA  GLY A 306     -19.921 -29.650  -7.235  1.00115.57     0.218 C 
ATOM   2107  C   GLY A 306     -21.146 -30.476  -7.541  1.00127.61     0.277 C 
ATOM   2108  O   GLY A 306     -21.028 -31.652  -7.896  1.00124.46    -0.268 OA
ATOM   2109  N   TYR A 307     -22.331 -29.889  -7.386  1.00128.65    -0.228 NA
ATOM   2110  CA  TYR A 307     -23.556 -30.630  -7.657  1.00114.77     0.191 C 
ATOM   2111  C   TYR A 307     -24.091 -30.291  -9.034  1.00110.05     0.275 C 
ATOM   2112  O   TYR A 307     -24.066 -31.136  -9.933  1.00116.17    -0.268 OA
ATOM   2113  CB  TYR A 307     -24.626 -30.347  -6.609  1.00106.74     0.060 C 
ATOM   2114  CG  TYR A 307     -25.944 -31.015  -6.911  1.00106.26    -0.020 A 
ATOM   2115  CD1 TYR A 307     -27.012 -30.290  -7.423  1.00106.92    -0.002 A 
ATOM   2116  CD2 TYR A 307     -26.117 -32.373  -6.697  1.00118.50    -0.002 A 
ATOM   2117  CE1 TYR A 307     -28.221 -30.902  -7.699  1.00123.45     0.027 A 
ATOM   2118  CE2 TYR A 307     -27.323 -32.995  -6.973  1.00121.69     0.027 A 
ATOM   2119  CZ  TYR A 307     -28.370 -32.255  -7.473  1.00125.88     0.131 A 
ATOM   2120  OH  TYR A 307     -29.570 -32.869  -7.748  1.00139.05    -0.190 OA
ATOM   2121  N   GLU A 308     -24.586 -29.065  -9.214  1.00 91.56    -0.229 NA
ATOM   2122  CA  GLU A 308     -25.144 -28.739 -10.516  1.00108.45     0.187 C 
ATOM   2123  C   GLU A 308     -24.057 -28.538 -11.562  1.00 99.21     0.274 C 
ATOM   2124  O   GLU A 308     -24.264 -28.887 -12.727  1.00 95.55    -0.268 OA
ATOM   2125  CB  GLU A 308     -26.042 -27.505 -10.441  1.00124.40     0.045 C 
ATOM   2126  CG  GLU A 308     -26.687 -27.168 -11.790  1.00145.72     0.100 C 
ATOM   2127  CD  GLU A 308     -28.047 -26.513 -11.661  1.00168.55     0.185 C 
ATOM   2128  OE1 GLU A 308     -28.528 -26.367 -10.519  1.00177.26    -0.647 OA
ATOM   2129  OE2 GLU A 308     -28.635 -26.145 -12.703  1.00173.32    -0.647 OA
ATOM   2130  N   THR A 309     -22.899 -28.009 -11.218  1.00 95.96    -0.226 NA
ATOM   2131  CA  THR A 309     -21.838 -27.833 -12.205  1.00 97.43     0.216 C 
ATOM   2132  C   THR A 309     -21.332 -29.181 -12.703  1.00 98.34     0.277 C 
ATOM   2133  O   THR A 309     -21.426 -29.491 -13.896  1.00 78.24    -0.268 OA
ATOM   2134  CB  THR A 309     -20.686 -27.019 -11.622  1.00 98.93     0.184 C 
ATOM   2135  OG1 THR A 309     -19.780 -27.904 -10.953  1.00122.97    -0.221 OA
ATOM   2136  CG2 THR A 309     -21.201 -25.981 -10.644  1.00 94.40     0.038 C 
ATOM   2137  N   THR A 310     -20.790 -29.995 -11.757  1.00105.90    -0.226 NA
ATOM   2138  CA  THR A 310     -20.257 -31.302 -12.130  1.00104.98     0.216 C 
ATOM   2139  C   THR A 310     -21.278 -32.120 -12.912  1.00 99.78     0.277 C 
ATOM   2140  O   THR A 310     -20.961 -32.693 -13.961  1.00113.64    -0.268 OA
ATOM   2141  CB  THR A 310     -19.808 -32.066 -10.879  1.00106.82     0.184 C 
ATOM   2142  OG1 THR A 310     -18.598 -31.495 -10.362  1.00105.15    -0.221 OA
ATOM   2143  CG2 THR A 310     -19.569 -33.528 -11.210  1.00109.09     0.038 C 
ATOM   2144  N   SER A 311     -22.518 -32.171 -12.430  1.00 84.92    -0.226 NA
ATOM   2145  CA  SER A 311     -23.511 -33.007 -13.088  1.00 99.41     0.219 C 
ATOM   2146  C   SER A 311     -24.021 -32.412 -14.395  1.00 93.34     0.277 C 
ATOM   2147  O   SER A 311     -24.538 -33.160 -15.231  1.00101.32    -0.268 OA
ATOM   2148  CB  SER A 311     -24.688 -33.280 -12.148  1.00102.74     0.216 C 
ATOM   2149  OG  SER A 311     -25.637 -32.231 -12.179  1.00101.86    -0.218 OA
ATOM   2150  N   SER A 312     -23.889 -31.099 -14.601  1.00 83.03    -0.226 NA
ATOM   2151  CA  SER A 312     -24.360 -30.498 -15.846  1.00 99.12     0.219 C 
ATOM   2152  C   SER A 312     -23.292 -30.484 -16.918  1.00 96.02     0.277 C 
ATOM   2153  O   SER A 312     -23.615 -30.480 -18.110  1.00109.47    -0.268 OA
ATOM   2154  CB  SER A 312     -24.845 -29.064 -15.622  1.00108.22     0.216 C 
ATOM   2155  OG  SER A 312     -25.921 -29.032 -14.701  1.00130.27    -0.218 OA
ATOM   2156  N   VAL A 313     -22.027 -30.458 -16.516  1.00 77.64    -0.229 NA
ATOM   2157  CA  VAL A 313     -20.950 -30.577 -17.485  1.00 88.73     0.186 C 
ATOM   2158  C   VAL A 313     -20.882 -31.999 -18.026  1.00 95.66     0.274 C 
ATOM   2159  O   VAL A 313     -20.644 -32.212 -19.222  1.00 94.54    -0.268 OA
ATOM   2160  CB  VAL A 313     -19.622 -30.141 -16.848  1.00 74.69     0.032 C 
ATOM   2161  CG1 VAL A 313     -18.506 -30.245 -17.855  1.00 72.46     0.003 C 
ATOM   2162  CG2 VAL A 313     -19.734 -28.707 -16.335  1.00 87.23     0.003 C 
ATOM   2163  N   LEU A 314     -21.099 -32.993 -17.159  1.00 86.39    -0.229 NA
ATOM   2164  CA  LEU A 314     -21.089 -34.381 -17.610  1.00 94.88     0.186 C 
ATOM   2165  C   LEU A 314     -22.171 -34.632 -18.642  1.00 99.32     0.274 C 
ATOM   2166  O   LEU A 314     -21.987 -35.446 -19.555  1.00 97.20    -0.268 OA
ATOM   2167  CB  LEU A 314     -21.270 -35.326 -16.422  1.00 94.22     0.034 C 
ATOM   2168  CG  LEU A 314     -20.051 -35.420 -15.507  1.00 94.92     0.002 C 
ATOM   2169  CD1 LEU A 314     -20.455 -35.924 -14.132  1.00 96.25     0.000 C 
ATOM   2170  CD2 LEU A 314     -19.001 -36.326 -16.132  1.00 84.71     0.000 C 
ATOM   2171  N   SER A 315     -23.295 -33.929 -18.523  1.00 97.87    -0.226 NA
ATOM   2172  CA  SER A 315     -24.401 -34.120 -19.449  1.00101.12     0.219 C 
ATOM   2173  C   SER A 315     -24.154 -33.428 -20.782  1.00100.37     0.277 C 
ATOM   2174  O   SER A 315     -24.617 -33.913 -21.821  1.00117.01    -0.268 OA
ATOM   2175  CB  SER A 315     -25.694 -33.619 -18.810  1.00105.60     0.216 C 
ATOM   2176  OG  SER A 315     -25.806 -34.099 -17.480  1.00 98.76    -0.218 OA
ATOM   2177  N   PHE A 316     -23.444 -32.297 -20.779  1.00 96.83    -0.228 NA
ATOM   2178  CA  PHE A 316     -23.018 -31.702 -22.041  1.00 92.35     0.191 C 
ATOM   2179  C   PHE A 316     -22.024 -32.610 -22.757  1.00 96.91     0.275 C 
ATOM   2180  O   PHE A 316     -22.042 -32.723 -23.990  1.00 92.53    -0.268 OA
ATOM   2181  CB  PHE A 316     -22.409 -30.323 -21.787  1.00 86.34     0.060 C 
ATOM   2182  CG  PHE A 316     -23.423 -29.242 -21.519  1.00 84.69    -0.020 A 
ATOM   2183  CD1 PHE A 316     -23.287 -28.409 -20.420  1.00 72.06    -0.004 A 
ATOM   2184  CD2 PHE A 316     -24.494 -29.045 -22.376  1.00 88.19    -0.004 A 
ATOM   2185  CE1 PHE A 316     -24.209 -27.405 -20.166  1.00 81.82    -0.000 A 
ATOM   2186  CE2 PHE A 316     -25.424 -28.043 -22.131  1.00 98.86    -0.000 A 
ATOM   2187  CZ  PHE A 316     -25.280 -27.219 -21.025  1.00 97.14     0.000 A 
ATOM   2188  N   ILE A 317     -21.154 -33.275 -21.991  1.00 85.77    -0.229 NA
ATOM   2189  CA  ILE A 317     -20.185 -34.201 -22.568  1.00 81.37     0.186 C 
ATOM   2190  C   ILE A 317     -20.890 -35.412 -23.161  1.00 93.92     0.274 C 
ATOM   2191  O   ILE A 317     -20.601 -35.830 -24.289  1.00 95.71    -0.268 OA
ATOM   2192  CB  ILE A 317     -19.153 -34.626 -21.510  1.00 85.06     0.032 C 
ATOM   2193  CG1 ILE A 317     -18.272 -33.446 -21.108  1.00 79.63     0.002 C 
ATOM   2194  CG2 ILE A 317     -18.309 -35.785 -22.026  1.00 99.36     0.003 C 
ATOM   2195  CD1 ILE A 317     -17.381 -33.736 -19.928  1.00 88.23     0.000 C 
ATOM   2196  N   MET A 318     -21.810 -36.011 -22.406  1.00 95.97    -0.229 NA
ATOM   2197  CA  MET A 318     -22.464 -37.212 -22.908  1.00104.64     0.187 C 
ATOM   2198  C   MET A 318     -23.354 -36.908 -24.103  1.00109.11     0.274 C 
ATOM   2199  O   MET A 318     -23.458 -37.734 -25.015  1.00109.04    -0.268 OA
ATOM   2200  CB  MET A 318     -23.264 -37.889 -21.798  1.00115.05     0.046 C 
ATOM   2201  CG  MET A 318     -22.415 -38.384 -20.647  1.00117.68     0.060 C 
ATOM   2202  SD  MET A 318     -20.845 -39.105 -21.165  1.00130.46    -0.139 SA
ATOM   2203  CE  MET A 318     -21.386 -40.515 -22.122  1.00124.83     0.069 C 
ATOM   2204  N   TYR A 319     -23.990 -35.734 -24.127  1.00110.61    -0.228 NA
ATOM   2205  CA  TYR A 319     -24.698 -35.324 -25.334  1.00111.36     0.191 C 
ATOM   2206  C   TYR A 319     -23.743 -35.259 -26.521  1.00106.85     0.275 C 
ATOM   2207  O   TYR A 319     -24.028 -35.806 -27.592  1.00107.34    -0.268 OA
ATOM   2208  CB  TYR A 319     -25.390 -33.973 -25.134  1.00103.52     0.060 C 
ATOM   2209  CG  TYR A 319     -25.904 -33.395 -26.443  1.00112.23    -0.020 A 
ATOM   2210  CD1 TYR A 319     -27.114 -33.820 -26.987  1.00116.61    -0.002 A 
ATOM   2211  CD2 TYR A 319     -25.166 -32.447 -27.151  1.00102.98    -0.002 A 
ATOM   2212  CE1 TYR A 319     -27.582 -33.310 -28.188  1.00110.07     0.027 A 
ATOM   2213  CE2 TYR A 319     -25.626 -31.937 -28.356  1.00115.06     0.027 A 
ATOM   2214  CZ  TYR A 319     -26.834 -32.371 -28.867  1.00118.13     0.131 A 
ATOM   2215  OH  TYR A 319     -27.293 -31.864 -30.059  1.00131.40    -0.190 OA
ATOM   2216  N   GLU A 320     -22.599 -34.588 -26.345  1.00 96.21    -0.229 NA
ATOM   2217  CA  GLU A 320     -21.665 -34.420 -27.453  1.00 94.49     0.187 C 
ATOM   2218  C   GLU A 320     -21.030 -35.746 -27.849  1.00104.72     0.274 C 
ATOM   2219  O   GLU A 320     -20.773 -35.983 -29.036  1.00116.35    -0.268 OA
ATOM   2220  CB  GLU A 320     -20.591 -33.395 -27.090  1.00 98.93     0.045 C 
ATOM   2221  CG  GLU A 320     -21.104 -31.968 -26.993  1.00103.26     0.100 C 
ATOM   2222  CD  GLU A 320     -21.705 -31.476 -28.299  1.00124.18     0.185 C 
ATOM   2223  OE1 GLU A 320     -22.706 -30.732 -28.252  1.00128.68    -0.647 OA
ATOM   2224  OE2 GLU A 320     -21.186 -31.839 -29.375  1.00129.13    -0.647 OA
ATOM   2225  N   LEU A 321     -20.763 -36.621 -26.875  1.00 97.51    -0.229 NA
ATOM   2226  CA  LEU A 321     -20.237 -37.942 -27.209  1.00104.50     0.186 C 
ATOM   2227  C   LEU A 321     -21.270 -38.763 -27.971  1.00116.27     0.274 C 
ATOM   2228  O   LEU A 321     -20.923 -39.517 -28.887  1.00115.24    -0.268 OA
ATOM   2229  CB  LEU A 321     -19.806 -38.689 -25.943  1.00107.36     0.034 C 
ATOM   2230  CG  LEU A 321     -18.548 -38.317 -25.147  1.00100.72     0.002 C 
ATOM   2231  CD1 LEU A 321     -18.214 -39.423 -24.149  1.00 81.09     0.000 C 
ATOM   2232  CD2 LEU A 321     -17.354 -38.042 -26.044  1.00102.21     0.000 C 
ATOM   2233  N   ALA A 322     -22.548 -38.627 -27.607  1.00112.80    -0.229 NA
ATOM   2234  CA  ALA A 322     -23.587 -39.435 -28.235  1.00110.15     0.186 C 
ATOM   2235  C   ALA A 322     -23.887 -38.961 -29.652  1.00116.28     0.274 C 
ATOM   2236  O   ALA A 322     -24.326 -39.755 -30.493  1.00133.36    -0.268 OA
ATOM   2237  CB  ALA A 322     -24.857 -39.421 -27.382  1.00 97.03     0.037 C 
ATOM   2238  N   THR A 323     -23.674 -37.676 -29.929  1.00122.84    -0.226 NA
ATOM   2239  CA  THR A 323     -23.901 -37.096 -31.248  1.00121.06     0.216 C 
ATOM   2240  C   THR A 323     -22.631 -37.035 -32.092  1.00118.17     0.277 C 
ATOM   2241  O   THR A 323     -22.669 -36.518 -33.215  1.00131.45    -0.268 OA
ATOM   2242  CB  THR A 323     -24.519 -35.690 -31.119  1.00128.55     0.184 C 
ATOM   2243  OG1 THR A 323     -23.636 -34.817 -30.399  1.00112.76    -0.221 OA
ATOM   2244  CG2 THR A 323     -25.857 -35.761 -30.376  1.00132.80     0.038 C 
ATOM   2245  N   HIS A 324     -21.513 -37.544 -31.577  1.00114.20    -0.228 NA
ATOM   2246  CA  HIS A 324     -20.266 -37.671 -32.336  1.00118.01     0.191 C 
ATOM   2247  C   HIS A 324     -19.648 -39.027 -32.005  1.00113.58     0.257 C 
ATOM   2248  O   HIS A 324     -18.626 -39.115 -31.313  1.00107.77    -0.270 OA
ATOM   2249  CB  HIS A 324     -19.309 -36.516 -32.021  1.00111.83     0.082 C 
ATOM   2250  CG  HIS A 324     -19.860 -35.159 -32.351  1.00111.49     0.082 A 
ATOM   2251  ND1 HIS A 324     -20.767 -34.507 -31.546  1.00106.84    -0.227 NA
ATOM   2252  CD2 HIS A 324     -19.627 -34.332 -33.398  1.00113.98     0.116 A 
ATOM   2253  CE1 HIS A 324     -21.072 -33.339 -32.083  1.00110.71     0.199 A 
ATOM   2254  NE2 HIS A 324     -20.394 -33.208 -33.208  1.00113.40    -0.221 NA
ATOM   2255  N   PRO A 325     -20.243 -40.116 -32.513  1.00124.96    -0.312 N 
ATOM   2256  CA  PRO A 325     -19.913 -41.460 -31.993  1.00131.67     0.165 C 
ATOM   2257  C   PRO A 325     -18.478 -41.911 -32.237  1.00124.57     0.272 C 
ATOM   2258  O   PRO A 325     -18.031 -42.856 -31.575  1.00108.31    -0.269 OA
ATOM   2259  CB  PRO A 325     -20.907 -42.377 -32.726  1.00142.71     0.034 C 
ATOM   2260  CG  PRO A 325     -21.986 -41.466 -33.231  1.00148.67     0.027 C 
ATOM   2261  CD  PRO A 325     -21.301 -40.168 -33.535  1.00139.04     0.105 C 
ATOM   2262  N   ASP A 326     -17.744 -41.291 -33.164  1.00131.06    -0.228 NA
ATOM   2263  CA  ASP A 326     -16.341 -41.657 -33.344  1.00137.17     0.197 C 
ATOM   2264  C   ASP A 326     -15.492 -41.172 -32.176  1.00126.34     0.275 C 
ATOM   2265  O   ASP A 326     -14.569 -41.868 -31.734  1.00112.21    -0.268 OA
ATOM   2266  CB  ASP A 326     -15.812 -41.081 -34.655  1.00151.47     0.132 C 
ATOM   2267  CG  ASP A 326     -16.042 -39.589 -34.765  1.00160.50     0.188 C 
ATOM   2268  OD1 ASP A 326     -17.214 -39.156 -34.695  1.00160.13    -0.647 OA
ATOM   2269  OD2 ASP A 326     -15.048 -38.847 -34.904  1.00162.24    -0.647 OA
ATOM   2270  N   VAL A 327     -15.788 -39.973 -31.670  1.00126.29    -0.229 NA
ATOM   2271  CA  VAL A 327     -15.097 -39.457 -30.495  1.00111.46     0.186 C 
ATOM   2272  C   VAL A 327     -15.334 -40.363 -29.297  1.00107.57     0.274 C 
ATOM   2273  O   VAL A 327     -14.457 -40.516 -28.437  1.00111.72    -0.268 OA
ATOM   2274  CB  VAL A 327     -15.558 -38.014 -30.227  1.00106.80     0.032 C 
ATOM   2275  CG1 VAL A 327     -14.868 -37.443 -29.008  1.00111.63     0.003 C 
ATOM   2276  CG2 VAL A 327     -15.284 -37.157 -31.443  1.00101.83     0.003 C 
ATOM   2277  N   GLN A 328     -16.511 -40.992 -29.230  1.00100.20    -0.229 NA
ATOM   2278  CA  GLN A 328     -16.786 -41.955 -28.168  1.00106.55     0.187 C 
ATOM   2279  C   GLN A 328     -15.910 -43.194 -28.304  1.00112.24     0.274 C 
ATOM   2280  O   GLN A 328     -15.337 -43.667 -27.314  1.00106.78    -0.268 OA
ATOM   2281  CB  GLN A 328     -18.267 -42.337 -28.182  1.00104.42     0.044 C 
ATOM   2282  CG  GLN A 328     -18.791 -42.899 -26.865  1.00103.31     0.094 C 
ATOM   2283  CD  GLN A 328     -20.304 -43.061 -26.863  1.00119.21     0.274 C 
ATOM   2284  OE1 GLN A 328     -20.858 -43.795 -26.048  1.00125.86    -0.269 OA
ATOM   2285  NE2 GLN A 328     -20.978 -42.369 -27.778  1.00116.97    -0.107 N 
ATOM   2286  N   GLN A 329     -15.790 -43.733 -29.519  1.00117.32    -0.229 NA
ATOM   2287  CA  GLN A 329     -14.956 -44.913 -29.717  1.00119.37     0.187 C 
ATOM   2288  C   GLN A 329     -13.495 -44.601 -29.422  1.00113.93     0.274 C 
ATOM   2289  O   GLN A 329     -12.822 -45.357 -28.711  1.00113.77    -0.268 OA
ATOM   2290  CB  GLN A 329     -15.117 -45.451 -31.139  1.00126.74     0.044 C 
ATOM   2291  CG  GLN A 329     -14.170 -46.604 -31.458  1.00132.26     0.094 C 
ATOM   2292  CD  GLN A 329     -14.563 -47.363 -32.714  1.00147.87     0.274 C 
ATOM   2293  OE1 GLN A 329     -15.651 -47.168 -33.254  1.00155.24    -0.269 OA
ATOM   2294  NE2 GLN A 329     -13.677 -48.235 -33.184  1.00128.10    -0.107 N 
ATOM   2295  N   LYS A 330     -12.991 -43.479 -29.948  1.00106.16    -0.229 NA
ATOM   2296  CA  LYS A 330     -11.595 -43.124 -29.715  1.00106.89     0.186 C 
ATOM   2297  C   LYS A 330     -11.312 -43.005 -28.226  1.00106.57     0.274 C 
ATOM   2298  O   LYS A 330     -10.255 -43.437 -27.748  1.00111.29    -0.268 OA
ATOM   2299  CB  LYS A 330     -11.251 -41.818 -30.435  1.00103.40     0.034 C 
ATOM   2300  CG  LYS A 330      -9.752 -41.605 -30.605  1.00123.95     0.005 C 
ATOM   2301  CD  LYS A 330      -9.436 -40.381 -31.451  1.00134.33     0.041 C 
ATOM   2302  CE  LYS A 330      -7.930 -40.160 -31.546  1.00146.08     0.338 C 
ATOM   2303  NZ  LYS A 330      -7.583 -38.868 -32.202  1.00148.84     0.618 N 
ATOM   2304  N   LEU A 331     -12.266 -42.450 -27.475  1.00 96.50    -0.229 NA
ATOM   2305  CA  LEU A 331     -12.121 -42.341 -26.029  1.00 90.85     0.186 C 
ATOM   2306  C   LEU A 331     -12.174 -43.711 -25.364  1.00105.40     0.274 C 
ATOM   2307  O   LEU A 331     -11.350 -44.017 -24.493  1.00109.93    -0.268 OA
ATOM   2308  CB  LEU A 331     -13.207 -41.420 -25.477  1.00 99.40     0.034 C 
ATOM   2309  CG  LEU A 331     -13.069 -40.949 -24.033  1.00101.47     0.002 C 
ATOM   2310  CD1 LEU A 331     -11.611 -40.626 -23.706  1.00101.02     0.000 C 
ATOM   2311  CD2 LEU A 331     -13.955 -39.727 -23.820  1.00 98.10     0.000 C 
ATOM   2312  N   GLN A 332     -13.132 -44.551 -25.766  1.00117.56    -0.229 NA
ATOM   2313  CA  GLN A 332     -13.220 -45.898 -25.208  1.00118.83     0.187 C 
ATOM   2314  C   GLN A 332     -11.940 -46.682 -25.458  1.00117.52     0.274 C 
ATOM   2315  O   GLN A 332     -11.497 -47.450 -24.597  1.00126.73    -0.268 OA
ATOM   2316  CB  GLN A 332     -14.429 -46.631 -25.792  1.00121.80     0.044 C 
ATOM   2317  CG  GLN A 332     -15.757 -46.241 -25.155  1.00133.22     0.094 C 
ATOM   2318  CD  GLN A 332     -16.959 -46.694 -25.962  1.00148.61     0.274 C 
ATOM   2319  OE1 GLN A 332     -16.878 -46.850 -27.178  1.00158.71    -0.269 OA
ATOM   2320  NE2 GLN A 332     -18.084 -46.909 -25.287  1.00149.65    -0.107 N 
ATOM   2321  N   GLU A 333     -11.319 -46.483 -26.623  1.00112.58    -0.229 NA
ATOM   2322  CA  GLU A 333     -10.089 -47.199 -26.946  1.00117.75     0.187 C 
ATOM   2323  C   GLU A 333      -8.926 -46.725 -26.084  1.00113.90     0.274 C 
ATOM   2324  O   GLU A 333      -8.072 -47.528 -25.692  1.00121.71    -0.268 OA
ATOM   2325  CB  GLU A 333      -9.755 -47.024 -28.426  1.00124.63     0.045 C 
ATOM   2326  CG  GLU A 333     -10.712 -47.713 -29.380  1.00118.88     0.100 C 
ATOM   2327  CD  GLU A 333     -10.392 -47.402 -30.826  1.00142.00     0.185 C 
ATOM   2328  OE1 GLU A 333      -9.878 -46.296 -31.093  1.00149.47    -0.647 OA
ATOM   2329  OE2 GLU A 333     -10.645 -48.265 -31.695  1.00161.98    -0.647 OA
ATOM   2330  N   GLU A 334      -8.875 -45.424 -25.787  1.00113.38    -0.229 NA
ATOM   2331  CA  GLU A 334      -7.778 -44.878 -24.992  1.00117.69     0.187 C 
ATOM   2332  C   GLU A 334      -7.863 -45.307 -23.532  1.00121.81     0.274 C 
ATOM   2333  O   GLU A 334      -6.828 -45.503 -22.882  1.00125.00    -0.268 OA
ATOM   2334  CB  GLU A 334      -7.766 -43.353 -25.095  1.00101.24     0.045 C 
ATOM   2335  CG  GLU A 334      -6.963 -42.664 -24.009  1.00109.46     0.100 C 
ATOM   2336  CD  GLU A 334      -6.713 -41.200 -24.307  1.00115.63     0.185 C 
ATOM   2337  OE1 GLU A 334      -6.103 -40.906 -25.356  1.00116.91    -0.647 OA
ATOM   2338  OE2 GLU A 334      -7.132 -40.344 -23.498  1.00110.46    -0.647 OA
ATOM   2339  N   ILE A 335      -9.076 -45.450 -22.998  1.00118.66    -0.229 NA
ATOM   2340  CA  ILE A 335      -9.232 -45.912 -21.622  1.00120.05     0.186 C 
ATOM   2341  C   ILE A 335      -8.763 -47.355 -21.491  1.00129.69     0.274 C 
ATOM   2342  O   ILE A 335      -8.042 -47.715 -20.553  1.00137.94    -0.268 OA
ATOM   2343  CB  ILE A 335     -10.693 -45.759 -21.175  1.00115.26     0.032 C 
ATOM   2344  CG1 ILE A 335     -11.106 -44.290 -21.214  1.00108.50     0.002 C 
ATOM   2345  CG2 ILE A 335     -10.870 -46.325 -19.789  1.00118.98     0.003 C 
ATOM   2346  CD1 ILE A 335     -12.588 -44.084 -21.011  1.00 97.33     0.000 C 
ATOM   2347  N   ASP A 336      -9.176 -48.203 -22.431  1.00121.51    -0.228 NA
ATOM   2348  CA  ASP A 336      -8.796 -49.608 -22.380  1.00125.82     0.197 C 
ATOM   2349  C   ASP A 336      -7.299 -49.800 -22.593  1.00121.20     0.275 C 
ATOM   2350  O   ASP A 336      -6.728 -50.781 -22.104  1.00118.70    -0.268 OA
ATOM   2351  CB  ASP A 336      -9.605 -50.390 -23.413  1.00131.83     0.132 C 
ATOM   2352  CG  ASP A 336     -11.103 -50.232 -23.215  1.00142.80     0.188 C 
ATOM   2353  OD1 ASP A 336     -11.530 -49.950 -22.071  1.00143.78    -0.647 OA
ATOM   2354  OD2 ASP A 336     -11.854 -50.391 -24.201  1.00141.11    -0.647 OA
ATOM   2355  N   ALA A 337      -6.646 -48.883 -23.310  1.00124.65    -0.229 NA
ATOM   2356  CA  ALA A 337      -5.199 -48.981 -23.470  1.00140.88     0.186 C 
ATOM   2357  C   ALA A 337      -4.472 -48.643 -22.172  1.00156.15     0.274 C 
ATOM   2358  O   ALA A 337      -3.521 -49.334 -21.787  1.00174.84    -0.268 OA
ATOM   2359  CB  ALA A 337      -4.732 -48.074 -24.610  1.00138.07     0.037 C 
ATOM   2360  N   VAL A 338      -4.907 -47.588 -21.481  1.00144.20    -0.229 NA
ATOM   2361  CA  VAL A 338      -4.309 -47.234 -20.198  1.00136.37     0.186 C 
ATOM   2362  C   VAL A 338      -4.765 -48.193 -19.106  1.00133.55     0.274 C 
ATOM   2363  O   VAL A 338      -3.957 -48.658 -18.294  1.00138.63    -0.268 OA
ATOM   2364  CB  VAL A 338      -4.642 -45.773 -19.844  1.00131.94     0.032 C 
ATOM   2365  CG1 VAL A 338      -4.379 -45.507 -18.380  1.00135.56     0.003 C 
ATOM   2366  CG2 VAL A 338      -3.835 -44.819 -20.710  1.00125.44     0.003 C 
ATOM   2367  N   LEU A 339      -6.055 -48.511 -19.072  1.00124.29    -0.229 NA
ATOM   2368  CA  LEU A 339      -6.629 -49.365 -18.042  1.00123.36     0.185 C 
ATOM   2369  C   LEU A 339      -7.148 -50.643 -18.680  1.00133.77     0.256 C 
ATOM   2370  O   LEU A 339      -8.354 -50.762 -18.943  1.00135.81    -0.270 OA
ATOM   2371  CB  LEU A 339      -7.754 -48.641 -17.305  1.00120.19     0.034 C 
ATOM   2372  CG  LEU A 339      -7.388 -47.303 -16.663  1.00103.36     0.002 C 
ATOM   2373  CD1 LEU A 339      -8.638 -46.572 -16.240  1.00 99.63     0.000 C 
ATOM   2374  CD2 LEU A 339      -6.472 -47.521 -15.474  1.00105.65     0.000 C 
ATOM   2375  N   PRO A 340      -6.276 -51.615 -18.945  1.00139.60    -0.312 N 
ATOM   2376  CA  PRO A 340      -6.735 -52.864 -19.553  1.00142.91     0.165 C 
ATOM   2377  C   PRO A 340      -7.534 -53.691 -18.562  1.00150.88     0.272 C 
ATOM   2378  O   PRO A 340      -7.354 -53.586 -17.347  1.00150.79    -0.269 OA
ATOM   2379  CB  PRO A 340      -5.431 -53.565 -19.943  1.00148.43     0.034 C 
ATOM   2380  CG  PRO A 340      -4.440 -53.060 -18.948  1.00147.19     0.027 C 
ATOM   2381  CD  PRO A 340      -4.832 -51.640 -18.647  1.00141.68     0.105 C 
ATOM   2382  N   ASN A 341      -8.425 -54.525 -19.103  1.00159.80    -0.228 NA
ATOM   2383  CA  ASN A 341      -9.358 -55.320 -18.299  1.00165.66     0.196 C 
ATOM   2384  C   ASN A 341     -10.251 -54.420 -17.452  1.00157.79     0.275 C 
ATOM   2385  O   ASN A 341     -10.617 -54.763 -16.325  1.00158.96    -0.268 OA
ATOM   2386  CB  ASN A 341      -8.622 -56.333 -17.417  1.00169.25     0.126 C 
ATOM   2387  CG  ASN A 341      -7.969 -57.432 -18.217  1.00171.22     0.276 C 
ATOM   2388  OD1 ASN A 341      -6.754 -57.618 -18.159  1.00174.54    -0.269 OA
ATOM   2389  ND2 ASN A 341      -8.773 -58.174 -18.966  1.00176.40    -0.107 N 
ATOM   2390  N   LYS A 342     -10.612 -53.264 -18.007  1.00152.19    -0.229 NA
ATOM   2391  CA  LYS A 342     -11.351 -52.235 -17.278  1.00147.64     0.186 C 
ATOM   2392  C   LYS A 342     -10.694 -51.958 -15.928  1.00147.11     0.274 C 
ATOM   2393  O   LYS A 342     -11.355 -51.870 -14.890  1.00146.07    -0.268 OA
ATOM   2394  CB  LYS A 342     -12.820 -52.626 -17.109  1.00148.72     0.034 C 
ATOM   2395  CG  LYS A 342     -13.522 -52.987 -18.408  1.00153.74     0.005 C 
ATOM   2396  CD  LYS A 342     -14.995 -53.301 -18.171  1.00157.04     0.041 C 
ATOM   2397  CE  LYS A 342     -15.653 -53.894 -19.412  1.00154.82     0.338 C 
ATOM   2398  NZ  LYS A 342     -17.127 -54.045 -19.240  1.00150.89     0.618 N 
ATOM   2399  N   ALA A 343      -9.366 -51.845 -15.953  1.00142.85    -0.229 NA
ATOM   2400  CA  ALA A 343      -8.601 -51.619 -14.737  1.00138.85     0.185 C 
ATOM   2401  C   ALA A 343      -9.075 -50.343 -14.045  1.00129.99     0.256 C 
ATOM   2402  O   ALA A 343      -9.504 -49.391 -14.704  1.00120.83    -0.270 OA
ATOM   2403  CB  ALA A 343      -7.109 -51.521 -15.050  1.00138.99     0.037 C 
ATOM   2404  N   PRO A 344      -9.014 -50.300 -12.717  1.00134.84    -0.312 N 
ATOM   2405  CA  PRO A 344      -9.504 -49.127 -11.989  1.00131.39     0.163 C 
ATOM   2406  C   PRO A 344      -8.640 -47.915 -12.279  1.00129.04     0.254 C 
ATOM   2407  O   PRO A 344      -7.405 -47.988 -12.187  1.00143.19    -0.270 OA
ATOM   2408  CB  PRO A 344      -9.388 -49.547 -10.512  1.00121.33     0.034 C 
ATOM   2409  CG  PRO A 344      -9.194 -51.016 -10.531  1.00134.16     0.027 C 
ATOM   2410  CD  PRO A 344      -8.492 -51.330 -11.809  1.00132.59     0.105 C 
ATOM   2411  N   PRO A 345      -9.246 -46.788 -12.645  1.00122.87    -0.312 N 
ATOM   2412  CA  PRO A 345      -8.465 -45.556 -12.788  1.00125.26     0.165 C 
ATOM   2413  C   PRO A 345      -7.817 -45.170 -11.471  1.00131.45     0.272 C 
ATOM   2414  O   PRO A 345      -8.411 -45.298 -10.398  1.00120.34    -0.269 OA
ATOM   2415  CB  PRO A 345      -9.504 -44.517 -13.231  1.00106.13     0.034 C 
ATOM   2416  CG  PRO A 345     -10.827 -45.090 -12.837  1.00108.77     0.027 C 
ATOM   2417  CD  PRO A 345     -10.662 -46.582 -12.980  1.00121.17     0.105 C 
ATOM   2418  N   THR A 346      -6.570 -44.735 -11.563  1.00152.63    -0.226 NA
ATOM   2419  CA  THR A 346      -5.863 -44.117 -10.458  1.00160.75     0.216 C 
ATOM   2420  C   THR A 346      -5.696 -42.634 -10.756  1.00154.34     0.277 C 
ATOM   2421  O   THR A 346      -5.947 -42.172 -11.872  1.00148.91    -0.268 OA
ATOM   2422  CB  THR A 346      -4.502 -44.788 -10.237  1.00166.82     0.184 C 
ATOM   2423  OG1 THR A 346      -3.647 -44.511 -11.352  1.00167.84    -0.221 OA
ATOM   2424  CG2 THR A 346      -4.673 -46.293 -10.105  1.00172.89     0.038 C 
ATOM   2425  N   TYR A 347      -5.278 -41.881  -9.737  1.00144.78    -0.228 NA
ATOM   2426  CA  TYR A 347      -5.026 -40.459  -9.936  1.00132.26     0.191 C 
ATOM   2427  C   TYR A 347      -4.076 -40.232 -11.103  1.00136.97     0.275 C 
ATOM   2428  O   TYR A 347      -4.247 -39.287 -11.883  1.00145.06    -0.268 OA
ATOM   2429  CB  TYR A 347      -4.458 -39.839  -8.656  1.00128.11     0.060 C 
ATOM   2430  CG  TYR A 347      -4.045 -38.386  -8.803  1.00118.78    -0.020 A 
ATOM   2431  CD1 TYR A 347      -4.943 -37.354  -8.559  1.00123.08    -0.002 A 
ATOM   2432  CD2 TYR A 347      -2.754 -38.050  -9.186  1.00109.58    -0.002 A 
ATOM   2433  CE1 TYR A 347      -4.565 -36.030  -8.698  1.00121.30     0.027 A 
ATOM   2434  CE2 TYR A 347      -2.368 -36.733  -9.326  1.00113.65     0.027 A 
ATOM   2435  CZ  TYR A 347      -3.272 -35.727  -9.081  1.00121.03     0.131 A 
ATOM   2436  OH  TYR A 347      -2.875 -34.418  -9.226  1.00125.22    -0.190 OA
ATOM   2437  N   ASP A 348      -3.080 -41.105 -11.250  1.00141.14    -0.228 NA
ATOM   2438  CA  ASP A 348      -2.046 -40.909 -12.258  1.00142.64     0.197 C 
ATOM   2439  C   ASP A 348      -2.501 -41.374 -13.638  1.00143.17     0.275 C 
ATOM   2440  O   ASP A 348      -2.181 -40.731 -14.644  1.00135.14    -0.268 OA
ATOM   2441  CB  ASP A 348      -0.770 -41.637 -11.831  1.00145.11     0.132 C 
ATOM   2442  CG  ASP A 348      -0.349 -41.288 -10.414  1.00147.73     0.188 C 
ATOM   2443  OD1 ASP A 348       0.230 -40.200 -10.208  1.00141.62    -0.647 OA
ATOM   2444  OD2 ASP A 348      -0.619 -42.095  -9.501  1.00154.19    -0.647 OA
ATOM   2445  N   THR A 349      -3.241 -42.483 -13.714  1.00146.29    -0.226 NA
ATOM   2446  CA  THR A 349      -3.739 -42.933 -15.008  1.00135.71     0.216 C 
ATOM   2447  C   THR A 349      -4.769 -41.972 -15.589  1.00117.68     0.277 C 
ATOM   2448  O   THR A 349      -4.938 -41.934 -16.812  1.00114.64    -0.268 OA
ATOM   2449  CB  THR A 349      -4.333 -44.343 -14.899  1.00130.78     0.184 C 
ATOM   2450  OG1 THR A 349      -5.388 -44.359 -13.928  1.00131.61    -0.221 OA
ATOM   2451  CG2 THR A 349      -3.259 -45.343 -14.498  1.00103.19     0.038 C 
ATOM   2452  N   VAL A 350      -5.444 -41.185 -14.747  1.00104.53    -0.229 NA
ATOM   2453  CA  VAL A 350      -6.412 -40.215 -15.252  1.00 96.60     0.186 C 
ATOM   2454  C   VAL A 350      -5.702 -39.077 -15.969  1.00105.76     0.274 C 
ATOM   2455  O   VAL A 350      -6.099 -38.671 -17.068  1.00116.49    -0.268 OA
ATOM   2456  CB  VAL A 350      -7.294 -39.680 -14.114  1.00 86.74     0.032 C 
ATOM   2457  CG1 VAL A 350      -8.177 -38.561 -14.630  1.00 84.07     0.003 C 
ATOM   2458  CG2 VAL A 350      -8.135 -40.787 -13.546  1.00 97.24     0.003 C 
ATOM   2459  N   LEU A 351      -4.657 -38.528 -15.347  1.00104.18    -0.229 NA
ATOM   2460  CA  LEU A 351      -3.856 -37.508 -16.011  1.00107.75     0.186 C 
ATOM   2461  C   LEU A 351      -3.077 -38.074 -17.191  1.00115.71     0.274 C 
ATOM   2462  O   LEU A 351      -2.574 -37.302 -18.014  1.00116.92    -0.268 OA
ATOM   2463  CB  LEU A 351      -2.897 -36.860 -15.011  1.00110.69     0.034 C 
ATOM   2464  CG  LEU A 351      -3.564 -36.336 -13.736  1.00118.76     0.002 C 
ATOM   2465  CD1 LEU A 351      -2.573 -35.605 -12.849  1.00124.22     0.000 C 
ATOM   2466  CD2 LEU A 351      -4.736 -35.437 -14.085  1.00111.69     0.000 C 
ATOM   2467  N   GLN A 352      -2.972 -39.400 -17.292  1.00120.77    -0.229 NA
ATOM   2468  CA  GLN A 352      -2.288 -40.018 -18.417  1.00126.16     0.187 C 
ATOM   2469  C   GLN A 352      -3.112 -39.942 -19.695  1.00125.25     0.274 C 
ATOM   2470  O   GLN A 352      -2.551 -40.066 -20.789  1.00129.75    -0.268 OA
ATOM   2471  CB  GLN A 352      -1.964 -41.476 -18.077  1.00134.74     0.044 C 
ATOM   2472  CG  GLN A 352      -1.100 -42.212 -19.094  1.00140.56     0.094 C 
ATOM   2473  CD  GLN A 352      -0.969 -43.687 -18.770  1.00150.39     0.274 C 
ATOM   2474  OE1 GLN A 352      -1.459 -44.151 -17.740  1.00150.11    -0.269 OA
ATOM   2475  NE2 GLN A 352      -0.310 -44.433 -19.650  1.00160.86    -0.107 N 
ATOM   2476  N   MET A 353      -4.423 -39.724 -19.584  1.00114.07    -0.229 NA
ATOM   2477  CA  MET A 353      -5.328 -39.782 -20.727  1.00111.86     0.187 C 
ATOM   2478  C   MET A 353      -5.443 -38.406 -21.375  1.00116.30     0.274 C 
ATOM   2479  O   MET A 353      -5.971 -37.468 -20.766  1.00126.19    -0.268 OA
ATOM   2480  CB  MET A 353      -6.699 -40.293 -20.287  1.00101.30     0.046 C 
ATOM   2481  CG  MET A 353      -6.617 -41.597 -19.504  1.00109.58     0.060 C 
ATOM   2482  SD  MET A 353      -8.188 -42.465 -19.336  1.00110.69    -0.139 SA
ATOM   2483  CE  MET A 353      -7.654 -43.947 -18.487  1.00124.98     0.069 C 
ATOM   2484  N   GLU A 354      -4.953 -38.290 -22.610  1.00116.32    -0.229 NA
ATOM   2485  CA  GLU A 354      -4.896 -37.016 -23.318  1.00114.47     0.187 C 
ATOM   2486  C   GLU A 354      -6.183 -36.716 -24.080  1.00114.73     0.274 C 
ATOM   2487  O   GLU A 354      -6.710 -35.600 -23.996  1.00113.09    -0.268 OA
ATOM   2488  CB  GLU A 354      -3.703 -37.004 -24.278  1.00127.81     0.045 C 
ATOM   2489  CG  GLU A 354      -2.381 -37.372 -23.623  1.00155.34     0.100 C 
ATOM   2490  CD  GLU A 354      -1.185 -36.966 -24.460  1.00176.77     0.185 C 
ATOM   2491  OE1 GLU A 354      -1.381 -36.276 -25.484  1.00184.49    -0.647 OA
ATOM   2492  OE2 GLU A 354      -0.049 -37.334 -24.093  1.00186.80    -0.647 OA
ATOM   2493  N   TYR A 355      -6.694 -37.693 -24.837  1.00114.11    -0.228 NA
ATOM   2494  CA  TYR A 355      -7.934 -37.493 -25.585  1.00108.32     0.191 C 
ATOM   2495  C   TYR A 355      -9.124 -37.261 -24.665  1.00106.83     0.275 C 
ATOM   2496  O   TYR A 355     -10.127 -36.678 -25.093  1.00 97.21    -0.268 OA
ATOM   2497  CB  TYR A 355      -8.209 -38.695 -26.489  1.00 99.10     0.060 C 
ATOM   2498  CG  TYR A 355      -9.256 -38.436 -27.546  1.00 99.68    -0.020 A 
ATOM   2499  CD1 TYR A 355      -8.970 -37.634 -28.646  1.00 96.24    -0.002 A 
ATOM   2500  CD2 TYR A 355     -10.527 -38.996 -27.452  1.00105.75    -0.002 A 
ATOM   2501  CE1 TYR A 355      -9.919 -37.393 -29.623  1.00100.92     0.027 A 
ATOM   2502  CE2 TYR A 355     -11.488 -38.760 -28.429  1.00106.10     0.027 A 
ATOM   2503  CZ  TYR A 355     -11.174 -37.957 -29.514  1.00105.41     0.131 A 
ATOM   2504  OH  TYR A 355     -12.111 -37.710 -30.496  1.00105.07    -0.190 OA
ATOM   2505  N   LEU A 356      -9.035 -37.718 -23.415  1.00107.52    -0.229 NA
ATOM   2506  CA  LEU A 356     -10.069 -37.411 -22.438  1.00 97.72     0.186 C 
ATOM   2507  C   LEU A 356      -9.992 -35.950 -22.002  1.00 84.18     0.274 C 
ATOM   2508  O   LEU A 356     -11.025 -35.300 -21.812  1.00 87.04    -0.268 OA
ATOM   2509  CB  LEU A 356      -9.945 -38.363 -21.244  1.00 97.43     0.034 C 
ATOM   2510  CG  LEU A 356     -10.841 -38.075 -20.036  1.00 93.96     0.002 C 
ATOM   2511  CD1 LEU A 356     -12.310 -38.267 -20.391  1.00 87.10     0.000 C 
ATOM   2512  CD2 LEU A 356     -10.442 -38.929 -18.839  1.00 99.23     0.000 C 
ATOM   2513  N   ASP A 357      -8.778 -35.410 -21.849  1.00 89.81    -0.228 NA
ATOM   2514  CA  ASP A 357      -8.652 -33.991 -21.529  1.00 90.61     0.197 C 
ATOM   2515  C   ASP A 357      -9.115 -33.125 -22.695  1.00103.64     0.275 C 
ATOM   2516  O   ASP A 357      -9.761 -32.090 -22.490  1.00109.41    -0.268 OA
ATOM   2517  CB  ASP A 357      -7.210 -33.656 -21.142  1.00 86.99     0.132 C 
ATOM   2518  CG  ASP A 357      -7.058 -32.226 -20.630  1.00111.20     0.188 C 
ATOM   2519  OD1 ASP A 357      -7.734 -31.868 -19.637  1.00117.71    -0.647 OA
ATOM   2520  OD2 ASP A 357      -6.263 -31.457 -21.215  1.00116.20    -0.647 OA
ATOM   2521  N   MET A 358      -8.809 -33.543 -23.925  1.00104.20    -0.229 NA
ATOM   2522  CA  MET A 358      -9.259 -32.797 -25.096  1.00 92.72     0.187 C 
ATOM   2523  C   MET A 358     -10.776 -32.743 -25.164  1.00 97.47     0.274 C 
ATOM   2524  O   MET A 358     -11.357 -31.694 -25.476  1.00 92.93    -0.268 OA
ATOM   2525  CB  MET A 358      -8.694 -33.433 -26.361  1.00 87.78     0.046 C 
ATOM   2526  CG  MET A 358      -7.184 -33.446 -26.413  1.00 89.58     0.060 C 
ATOM   2527  SD  MET A 358      -6.575 -34.516 -27.721  1.00107.31    -0.139 SA
ATOM   2528  CE  MET A 358      -7.523 -33.935 -29.125  1.00106.62     0.069 C 
ATOM   2529  N   VAL A 359     -11.431 -33.870 -24.874  1.00 95.92    -0.229 NA
ATOM   2530  CA  VAL A 359     -12.889 -33.933 -24.932  1.00 89.32     0.186 C 
ATOM   2531  C   VAL A 359     -13.507 -33.003 -23.894  1.00 88.79     0.274 C 
ATOM   2532  O   VAL A 359     -14.411 -32.213 -24.201  1.00 88.72    -0.268 OA
ATOM   2533  CB  VAL A 359     -13.370 -35.386 -24.753  1.00 86.46     0.032 C 
ATOM   2534  CG1 VAL A 359     -14.825 -35.421 -24.306  1.00 84.34     0.003 C 
ATOM   2535  CG2 VAL A 359     -13.204 -36.156 -26.049  1.00 77.53     0.003 C 
ATOM   2536  N   VAL A 360     -13.032 -33.083 -22.647  1.00 83.82    -0.229 NA
ATOM   2537  CA  VAL A 360     -13.580 -32.228 -21.596  1.00 86.41     0.186 C 
ATOM   2538  C   VAL A 360     -13.392 -30.762 -21.962  1.00 81.51     0.274 C 
ATOM   2539  O   VAL A 360     -14.330 -29.960 -21.887  1.00 78.69    -0.268 OA
ATOM   2540  CB  VAL A 360     -12.936 -32.552 -20.237  1.00 87.30     0.032 C 
ATOM   2541  CG1 VAL A 360     -13.422 -31.561 -19.189  1.00 85.73     0.003 C 
ATOM   2542  CG2 VAL A 360     -13.261 -33.971 -19.811  1.00 75.59     0.003 C 
ATOM   2543  N   ASN A 361     -12.176 -30.397 -22.380  1.00 74.58    -0.228 NA
ATOM   2544  CA  ASN A 361     -11.886 -29.002 -22.697  1.00 81.03     0.196 C 
ATOM   2545  C   ASN A 361     -12.777 -28.490 -23.824  1.00 91.69     0.275 C 
ATOM   2546  O   ASN A 361     -13.297 -27.369 -23.756  1.00 96.19    -0.268 OA
ATOM   2547  CB  ASN A 361     -10.407 -28.834 -23.059  1.00 72.04     0.126 C 
ATOM   2548  CG  ASN A 361      -9.489 -29.034 -21.868  1.00 79.23     0.276 C 
ATOM   2549  OD1 ASN A 361      -9.923 -28.982 -20.717  1.00 89.79    -0.269 OA
ATOM   2550  ND2 ASN A 361      -8.208 -29.263 -22.141  1.00 85.75    -0.107 N 
ATOM   2551  N   GLU A 362     -12.976 -29.301 -24.866  1.00100.83    -0.229 NA
ATOM   2552  CA  GLU A 362     -13.803 -28.855 -25.982  1.00 98.36     0.187 C 
ATOM   2553  C   GLU A 362     -15.264 -28.715 -25.568  1.00 99.26     0.274 C 
ATOM   2554  O   GLU A 362     -15.960 -27.806 -26.038  1.00111.70    -0.268 OA
ATOM   2555  CB  GLU A 362     -13.649 -29.811 -27.168  1.00103.58     0.045 C 
ATOM   2556  CG  GLU A 362     -14.631 -29.578 -28.325  1.00110.11     0.100 C 
ATOM   2557  CD  GLU A 362     -14.327 -28.344 -29.166  1.00111.36     0.185 C 
ATOM   2558  OE1 GLU A 362     -14.947 -28.197 -30.244  1.00114.39    -0.647 OA
ATOM   2559  OE2 GLU A 362     -13.480 -27.523 -28.759  1.00115.92    -0.647 OA
ATOM   2560  N   THR A 363     -15.746 -29.588 -24.678  1.00 89.08    -0.226 NA
ATOM   2561  CA  THR A 363     -17.112 -29.432 -24.188  1.00 86.21     0.216 C 
ATOM   2562  C   THR A 363     -17.243 -28.171 -23.348  1.00 83.10     0.277 C 
ATOM   2563  O   THR A 363     -18.260 -27.470 -23.421  1.00 85.09    -0.268 OA
ATOM   2564  CB  THR A 363     -17.542 -30.656 -23.380  1.00 82.43     0.184 C 
ATOM   2565  OG1 THR A 363     -17.345 -31.841 -24.156  1.00 92.70    -0.221 OA
ATOM   2566  CG2 THR A 363     -19.012 -30.550 -23.015  1.00 83.65     0.038 C 
ATOM   2567  N   LEU A 364     -16.219 -27.868 -22.547  1.00 88.11    -0.229 NA
ATOM   2568  CA  LEU A 364     -16.232 -26.648 -21.748  1.00 82.18     0.186 C 
ATOM   2569  C   LEU A 364     -16.138 -25.402 -22.623  1.00 82.15     0.274 C 
ATOM   2570  O   LEU A 364     -16.645 -24.343 -22.239  1.00 85.68    -0.268 OA
ATOM   2571  CB  LEU A 364     -15.096 -26.692 -20.727  1.00 77.74     0.034 C 
ATOM   2572  CG  LEU A 364     -15.363 -27.585 -19.511  1.00 79.58     0.002 C 
ATOM   2573  CD1 LEU A 364     -14.093 -27.776 -18.677  1.00 67.89     0.000 C 
ATOM   2574  CD2 LEU A 364     -16.486 -26.989 -18.664  1.00 70.26     0.000 C 
ATOM   2575  N   ARG A 365     -15.511 -25.502 -23.798  1.00 84.43    -0.229 NA
ATOM   2576  CA  ARG A 365     -15.531 -24.381 -24.732  1.00 89.06     0.186 C 
ATOM   2577  C   ARG A 365     -16.958 -24.085 -25.186  1.00 87.80     0.274 C 
ATOM   2578  O   ARG A 365     -17.448 -22.957 -25.047  1.00 83.87    -0.268 OA
ATOM   2579  CB  ARG A 365     -14.627 -24.676 -25.934  1.00 86.79     0.036 C 
ATOM   2580  CG  ARG A 365     -14.310 -23.458 -26.792  1.00 82.74     0.029 C 
ATOM   2581  CD  ARG A 365     -13.618 -23.842 -28.089  1.00 79.47     0.145 C 
ATOM   2582  NE  ARG A 365     -14.445 -24.730 -28.901  1.00 82.42    -0.083 NA
ATOM   2583  CZ  ARG A 365     -15.364 -24.323 -29.773  1.00 93.16     0.782 C 
ATOM   2584  NH1 ARG A 365     -15.582 -23.030 -29.957  1.00105.02     0.063 N 
ATOM   2585  NH2 ARG A 365     -16.067 -25.209 -30.462  1.00 96.65     0.063 N 
ATOM   2586  N   LEU A 366     -17.648 -25.099 -25.710  1.00 74.29    -0.229 NA
ATOM   2587  CA  LEU A 366     -19.008 -24.903 -26.199  1.00 80.91     0.186 C 
ATOM   2588  C   LEU A 366     -19.988 -24.548 -25.085  1.00 86.87     0.274 C 
ATOM   2589  O   LEU A 366     -20.931 -23.784 -25.323  1.00 96.86    -0.268 OA
ATOM   2590  CB  LEU A 366     -19.482 -26.157 -26.929  1.00 85.72     0.034 C 
ATOM   2591  CG  LEU A 366     -18.922 -26.360 -28.332  1.00 88.04     0.002 C 
ATOM   2592  CD1 LEU A 366     -19.339 -27.714 -28.854  1.00 92.04     0.000 C 
ATOM   2593  CD2 LEU A 366     -19.420 -25.255 -29.249  1.00 98.50     0.000 C 
ATOM   2594  N   PHE A 367     -19.796 -25.077 -23.875  1.00 81.84    -0.228 NA
ATOM   2595  CA  PHE A 367     -20.707 -24.831 -22.752  1.00 76.13     0.189 C 
ATOM   2596  C   PHE A 367     -19.938 -24.397 -21.511  1.00 82.34     0.257 C 
ATOM   2597  O   PHE A 367     -19.908 -25.118 -20.507  1.00 83.91    -0.270 OA
ATOM   2598  CB  PHE A 367     -21.543 -26.071 -22.432  1.00 73.39     0.060 C 
ATOM   2599  CG  PHE A 367     -22.167 -26.713 -23.632  1.00 89.22    -0.020 A 
ATOM   2600  CD1 PHE A 367     -21.601 -27.843 -24.198  1.00 88.47    -0.004 A 
ATOM   2601  CD2 PHE A 367     -23.322 -26.192 -24.190  1.00 84.12    -0.004 A 
ATOM   2602  CE1 PHE A 367     -22.174 -28.444 -25.296  1.00 86.85    -0.000 A 
ATOM   2603  CE2 PHE A 367     -23.899 -26.786 -25.291  1.00 86.91    -0.000 A 
ATOM   2604  CZ  PHE A 367     -23.323 -27.915 -25.847  1.00 92.98     0.000 A 
ATOM   2605  N   PRO A 368     -19.347 -23.194 -21.525  1.00 82.51    -0.312 N 
ATOM   2606  CA  PRO A 368     -18.688 -22.687 -20.314  1.00 65.60     0.165 C 
ATOM   2607  C   PRO A 368     -19.723 -22.206 -19.314  1.00 78.68     0.272 C 
ATOM   2608  O   PRO A 368     -20.291 -21.121 -19.475  1.00 99.03    -0.269 OA
ATOM   2609  CB  PRO A 368     -17.826 -21.542 -20.845  1.00 60.78     0.034 C 
ATOM   2610  CG  PRO A 368     -18.626 -21.015 -21.998  1.00 80.16     0.027 C 
ATOM   2611  CD  PRO A 368     -19.324 -22.207 -22.616  1.00 79.31     0.105 C 
ATOM   2612  N   ILE A 369     -19.971 -23.009 -18.274  1.00 78.85    -0.229 NA
ATOM   2613  CA  ILE A 369     -21.198 -22.866 -17.488  1.00 86.53     0.186 C 
ATOM   2614  C   ILE A 369     -21.317 -21.483 -16.861  1.00 78.03     0.274 C 
ATOM   2615  O   ILE A 369     -22.426 -21.004 -16.597  1.00 83.42    -0.268 OA
ATOM   2616  CB  ILE A 369     -21.274 -23.972 -16.423  1.00 95.49     0.032 C 
ATOM   2617  CG1 ILE A 369     -19.907 -24.155 -15.768  1.00 84.84     0.002 C 
ATOM   2618  CG2 ILE A 369     -21.762 -25.267 -17.042  1.00110.78     0.003 C 
ATOM   2619  CD1 ILE A 369     -19.974 -24.832 -14.420  1.00 98.00     0.000 C 
ATOM   2620  N   ALA A 370     -20.186 -20.825 -16.598  1.00 80.26    -0.229 NA
ATOM   2621  CA  ALA A 370     -20.220 -19.483 -16.020  1.00 80.35     0.186 C 
ATOM   2622  C   ALA A 370     -20.775 -18.446 -16.990  1.00 85.15     0.274 C 
ATOM   2623  O   ALA A 370     -21.379 -17.460 -16.554  1.00105.41    -0.268 OA
ATOM   2624  CB  ALA A 370     -18.822 -19.072 -15.570  1.00 72.47     0.037 C 
ATOM   2625  N   MET A 371     -20.554 -18.636 -18.293  1.00 78.39    -0.229 NA
ATOM   2626  CA  MET A 371     -21.019 -17.749 -19.359  1.00 82.24     0.187 C 
ATOM   2627  C   MET A 371     -20.208 -16.453 -19.359  1.00 88.51     0.274 C 
ATOM   2628  O   MET A 371     -19.640 -16.083 -20.393  1.00 85.42    -0.268 OA
ATOM   2629  CB  MET A 371     -22.531 -17.539 -19.266  1.00 84.67     0.046 C 
ATOM   2630  CG  MET A 371     -23.318 -18.738 -19.721  1.00 96.92     0.060 C 
ATOM   2631  SD  MET A 371     -25.093 -18.494 -19.604  1.00124.57    -0.139 SA
ATOM   2632  CE  MET A 371     -25.315 -18.373 -17.831  1.00117.80     0.069 C 
ATOM   2633  N   ARG A 372     -20.147 -15.760 -18.220  1.00 83.55    -0.229 NA
ATOM   2634  CA  ARG A 372     -19.377 -14.530 -18.085  1.00 73.39     0.186 C 
ATOM   2635  C   ARG A 372     -18.498 -14.537 -16.844  1.00 71.18     0.274 C 
ATOM   2636  O   ARG A 372     -18.829 -15.159 -15.831  1.00 81.34    -0.268 OA
ATOM   2637  CB  ARG A 372     -20.332 -13.333 -17.974  1.00 68.64     0.036 C 
ATOM   2638  CG  ARG A 372     -21.363 -13.208 -19.061  1.00 67.38     0.029 C 
ATOM   2639  CD  ARG A 372     -22.411 -12.232 -18.613  1.00 66.97     0.145 C 
ATOM   2640  NE  ARG A 372     -23.157 -11.660 -19.725  1.00 73.46    -0.083 NA
ATOM   2641  CZ  ARG A 372     -24.047 -10.685 -19.591  1.00 80.54     0.782 C 
ATOM   2642  NH1 ARG A 372     -24.292 -10.178 -18.388  1.00 76.14     0.063 N 
ATOM   2643  NH2 ARG A 372     -24.681 -10.214 -20.655  1.00 89.45     0.063 N 
ATOM   2644  N   LEU A 373     -17.389 -13.811 -16.926  1.00 59.94    -0.229 NA
ATOM   2645  CA  LEU A 373     -16.554 -13.487 -15.778  1.00 65.47     0.186 C 
ATOM   2646  C   LEU A 373     -16.733 -12.008 -15.435  1.00 81.19     0.274 C 
ATOM   2647  O   LEU A 373     -17.008 -11.183 -16.309  1.00 76.15    -0.268 OA
ATOM   2648  CB  LEU A 373     -15.082 -13.805 -16.068  1.00 65.70     0.034 C 
ATOM   2649  CG  LEU A 373     -14.800 -15.280 -16.405  1.00 78.01     0.002 C 
ATOM   2650  CD1 LEU A 373     -13.423 -15.458 -16.989  1.00 73.13     0.000 C 
ATOM   2651  CD2 LEU A 373     -14.936 -16.165 -15.180  1.00 65.21     0.000 C 
ATOM   2652  N   GLU A 374     -16.597 -11.664 -14.158  1.00 85.26    -0.229 NA
ATOM   2653  CA  GLU A 374     -16.959 -10.315 -13.747  1.00 74.36     0.187 C 
ATOM   2654  C   GLU A 374     -16.095  -9.864 -12.581  1.00 84.76     0.274 C 
ATOM   2655  O   GLU A 374     -15.725 -10.664 -11.716  1.00 81.98    -0.268 OA
ATOM   2656  CB  GLU A 374     -18.438 -10.217 -13.358  1.00 79.68     0.045 C 
ATOM   2657  CG  GLU A 374     -19.418 -10.146 -14.530  1.00 88.20     0.100 C 
ATOM   2658  CD  GLU A 374     -20.832  -9.805 -14.083  1.00 85.40     0.185 C 
ATOM   2659  OE1 GLU A 374     -21.036  -9.583 -12.868  1.00 94.72    -0.647 OA
ATOM   2660  OE2 GLU A 374     -21.740  -9.762 -14.940  1.00 95.62    -0.647 OA
ATOM   2661  N   ARG A 375     -15.779  -8.566 -12.572  1.00 80.73    -0.229 NA
ATOM   2662  CA  ARG A 375     -15.007  -7.938 -11.506  1.00 80.69     0.186 C 
ATOM   2663  C   ARG A 375     -15.499  -6.509 -11.328  1.00 89.35     0.274 C 
ATOM   2664  O   ARG A 375     -15.690  -5.791 -12.312  1.00 85.48    -0.268 OA
ATOM   2665  CB  ARG A 375     -13.507  -7.928 -11.822  1.00 89.82     0.036 C 
ATOM   2666  CG  ARG A 375     -12.861  -9.285 -12.036  1.00 91.02     0.029 C 
ATOM   2667  CD  ARG A 375     -12.657 -10.010 -10.726  1.00 90.17     0.145 C 
ATOM   2668  NE  ARG A 375     -11.874 -11.226 -10.900  1.00 90.17    -0.083 NA
ATOM   2669  CZ  ARG A 375     -12.369 -12.369 -11.359  1.00 81.49     0.782 C 
ATOM   2670  NH1 ARG A 375     -13.647 -12.447 -11.701  1.00 78.97     0.063 N 
ATOM   2671  NH2 ARG A 375     -11.586 -13.429 -11.483  1.00 81.16     0.063 N 
ATOM   2672  N   VAL A 376     -15.704  -6.095 -10.082  1.00 89.52    -0.229 NA
ATOM   2673  CA  VAL A 376     -16.082  -4.714  -9.803  1.00 81.79     0.186 C 
ATOM   2674  C   VAL A 376     -14.819  -3.867  -9.737  1.00 87.45     0.274 C 
ATOM   2675  O   VAL A 376     -13.915  -4.140  -8.939  1.00 88.47    -0.268 OA
ATOM   2676  CB  VAL A 376     -16.889  -4.599  -8.505  1.00 74.60     0.032 C 
ATOM   2677  CG1 VAL A 376     -16.959  -3.142  -8.065  1.00 74.32     0.003 C 
ATOM   2678  CG2 VAL A 376     -18.285  -5.129  -8.723  1.00 68.29     0.003 C 
ATOM   2679  N   CYS A 377     -14.763  -2.836 -10.577  1.00105.01    -0.228 NA
ATOM   2680  CA  CYS A 377     -13.639  -1.909 -10.616  1.00111.85     0.198 C 
ATOM   2681  C   CYS A 377     -13.750  -0.935  -9.450  1.00106.12     0.275 C 
ATOM   2682  O   CYS A 377     -14.723  -0.182  -9.359  1.00110.60    -0.268 OA
ATOM   2683  CB  CYS A 377     -13.628  -1.165 -11.949  1.00121.69     0.103 C 
ATOM   2684  SG  CYS A 377     -12.623   0.322 -11.975  1.00131.40    -0.080 SA
ATOM   2685  N   LYS A 378     -12.756  -0.939  -8.564  1.00102.45    -0.229 NA
ATOM   2686  CA  LYS A 378     -12.855  -0.197  -7.315  1.00107.61     0.186 C 
ATOM   2687  C   LYS A 378     -12.065   1.109  -7.316  1.00120.21     0.274 C 
ATOM   2688  O   LYS A 378     -12.103   1.836  -6.321  1.00124.44    -0.268 OA
ATOM   2689  CB  LYS A 378     -12.400  -1.075  -6.144  1.00103.37     0.034 C 
ATOM   2690  CG  LYS A 378     -10.911  -1.336  -6.122  1.00116.46     0.005 C 
ATOM   2691  CD  LYS A 378     -10.457  -1.958  -4.808  1.00124.68     0.041 C 
ATOM   2692  CE  LYS A 378     -10.664  -3.459  -4.769  1.00118.55     0.338 C 
ATOM   2693  NZ  LYS A 378      -9.919  -4.077  -3.632  1.00118.00     0.618 N 
ATOM   2694  N   LYS A 379     -11.352   1.424  -8.396  1.00123.72    -0.229 NA
ATOM   2695  CA  LYS A 379     -10.593   2.663  -8.508  1.00117.96     0.186 C 
ATOM   2696  C   LYS A 379     -10.679   3.162  -9.942  1.00131.27     0.274 C 
ATOM   2697  O   LYS A 379     -10.897   2.386 -10.872  1.00147.26    -0.268 OA
ATOM   2698  CB  LYS A 379      -9.109   2.474  -8.134  1.00120.47     0.034 C 
ATOM   2699  CG  LYS A 379      -8.839   1.861  -6.773  1.00132.70     0.005 C 
ATOM   2700  CD  LYS A 379      -8.997   2.880  -5.662  1.00152.94     0.041 C 
ATOM   2701  CE  LYS A 379      -8.532   2.321  -4.326  1.00163.81     0.338 C 
ATOM   2702  NZ  LYS A 379      -8.605   3.344  -3.242  1.00175.95     0.618 N 
ATOM   2703  N   ASP A 380     -10.492   4.463 -10.125  1.00134.36    -0.229 NA
ATOM   2704  CA  ASP A 380     -10.208   4.965 -11.463  1.00130.44     0.190 C 
ATOM   2705  C   ASP A 380      -8.869   4.408 -11.924  1.00122.71     0.237 C 
ATOM   2706  O   ASP A 380      -7.844   4.628 -11.274  1.00138.18    -0.276 OA
ATOM   2707  CB  ASP A 380     -10.183   6.491 -11.469  1.00132.67     0.131 C 
ATOM   2708  CG  ASP A 380     -11.565   7.098 -11.420  1.00138.60     0.188 C 
ATOM   2709  OD1 ASP A 380     -12.549   6.344 -11.535  1.00136.62    -0.647 OA
ATOM   2710  OD2 ASP A 380     -11.667   8.335 -11.269  1.00152.34    -0.647 OA
ATOM   2711  N   VAL A 381      -8.870   3.650 -13.024  1.00106.20    -0.208 NA
ATOM   2712  CA AVAL A 381      -7.647   3.065 -13.556  0.48120.99     0.138 C 
ATOM   2713  CA BVAL A 381      -7.655   3.041 -13.556  0.52121.02     0.138 C 
ATOM   2714  C   VAL A 381      -7.627   3.197 -15.071  1.00126.91     0.215 C 
ATOM   2715  O   VAL A 381      -8.653   3.414 -15.717  1.00121.92    -0.277 OA
ATOM   2716  CB AVAL A 381      -7.482   1.587 -13.151  0.48118.13     0.024 C 
ATOM   2717  CB BVAL A 381      -7.530   1.544 -13.183  0.52118.06     0.024 C 
ATOM   2718  CG1AVAL A 381      -6.876   1.506 -11.769  0.48120.84     0.002 C 
ATOM   2719  CG1BVAL A 381      -6.079   1.081 -13.264  0.52117.82     0.002 C 
ATOM   2720  CG2AVAL A 381      -8.825   0.868 -13.205  0.48106.52     0.002 C 
ATOM   2721  CG2BVAL A 381      -8.072   1.304 -11.808  0.52115.56     0.002 C 
ATOM   2722  N   GLU A 382      -6.427   3.072 -15.628  1.00142.70    -0.235 NA
ATOM   2723  CA  GLU A 382      -6.196   3.124 -17.067  1.00159.27     0.186 C 
ATOM   2724  C   GLU A 382      -5.403   1.872 -17.423  1.00155.19     0.274 C 
ATOM   2725  O   GLU A 382      -4.182   1.834 -17.244  1.00165.83    -0.268 OA
ATOM   2726  CB  GLU A 382      -5.454   4.397 -17.459  1.00180.75     0.045 C 
ATOM   2727  CG  GLU A 382      -5.278   4.595 -18.953  1.00194.12     0.100 C 
ATOM   2728  CD  GLU A 382      -4.819   5.998 -19.292  1.00212.54     0.185 C 
ATOM   2729  OE1 GLU A 382      -5.045   6.911 -18.469  1.00217.62    -0.647 OA
ATOM   2730  OE2 GLU A 382      -4.228   6.188 -20.376  1.00220.74    -0.647 OA
ATOM   2731  N   ILE A 383      -6.099   0.849 -17.909  1.00135.10    -0.229 NA
ATOM   2732  CA  ILE A 383      -5.500  -0.444 -18.227  1.00128.57     0.186 C 
ATOM   2733  C   ILE A 383      -5.491  -0.611 -19.744  1.00126.59     0.274 C 
ATOM   2734  O   ILE A 383      -6.539  -0.509 -20.394  1.00120.24    -0.268 OA
ATOM   2735  CB  ILE A 383      -6.246  -1.598 -17.534  1.00120.06     0.032 C 
ATOM   2736  CG1 ILE A 383      -7.700  -1.667 -17.989  1.00 99.61     0.002 C 
ATOM   2737  CG2 ILE A 383      -6.223  -1.431 -16.020  1.00122.99     0.003 C 
ATOM   2738  CD1 ILE A 383      -8.325  -3.005 -17.744  1.00 92.21     0.000 C 
ATOM   2739  N   ASN A 384      -4.306  -0.856 -20.305  1.00132.37    -0.228 NA
ATOM   2740  CA  ASN A 384      -4.137  -1.009 -21.750  1.00143.37     0.196 C 
ATOM   2741  C   ASN A 384      -4.753   0.165 -22.515  1.00152.17     0.275 C 
ATOM   2742  O   ASN A 384      -5.464  -0.015 -23.506  1.00156.42    -0.268 OA
ATOM   2743  CB  ASN A 384      -4.717  -2.340 -22.234  1.00147.39     0.126 C 
ATOM   2744  CG  ASN A 384      -4.010  -3.541 -21.633  1.00144.92     0.276 C 
ATOM   2745  OD1 ASN A 384      -4.419  -4.061 -20.594  1.00131.24    -0.269 OA
ATOM   2746  ND2 ASN A 384      -2.946  -3.991 -22.290  1.00148.70    -0.107 N 
ATOM   2747  N   GLY A 385      -4.488   1.382 -22.039  1.00152.32    -0.226 NA
ATOM   2748  CA  GLY A 385      -4.879   2.578 -22.758  1.00157.82     0.218 C 
ATOM   2749  C   GLY A 385      -6.345   2.939 -22.719  1.00160.46     0.277 C 
ATOM   2750  O   GLY A 385      -6.806   3.677 -23.597  1.00165.14    -0.268 OA
ATOM   2751  N   MET A 386      -7.095   2.462 -21.727  1.00158.22    -0.229 NA
ATOM   2752  CA  MET A 386      -8.521   2.747 -21.625  1.00151.60     0.187 C 
ATOM   2753  C   MET A 386      -8.860   3.111 -20.188  1.00147.61     0.274 C 
ATOM   2754  O   MET A 386      -8.463   2.404 -19.257  1.00154.12    -0.268 OA
ATOM   2755  CB  MET A 386      -9.357   1.546 -22.082  1.00149.58     0.046 C 
ATOM   2756  CG  MET A 386     -10.864   1.772 -22.057  1.00147.98     0.060 C 
ATOM   2757  SD  MET A 386     -11.752   0.322 -22.659  1.00139.25    -0.139 SA
ATOM   2758  CE  MET A 386     -10.780  -0.064 -24.115  1.00140.53     0.069 C 
ATOM   2759  N   PHE A 387      -9.596   4.205 -20.014  1.00140.72    -0.228 NA
ATOM   2760  CA  PHE A 387      -9.953   4.677 -18.683  1.00127.57     0.191 C 
ATOM   2761  C   PHE A 387     -11.197   3.951 -18.189  1.00122.38     0.275 C 
ATOM   2762  O   PHE A 387     -12.243   3.982 -18.847  1.00134.12    -0.268 OA
ATOM   2763  CB  PHE A 387     -10.191   6.184 -18.690  1.00123.10     0.060 C 
ATOM   2764  CG  PHE A 387     -10.846   6.685 -17.441  1.00126.01    -0.020 A 
ATOM   2765  CD1 PHE A 387     -12.198   6.977 -17.422  1.00131.04    -0.004 A 
ATOM   2766  CD2 PHE A 387     -10.116   6.833 -16.275  1.00129.23    -0.004 A 
ATOM   2767  CE1 PHE A 387     -12.808   7.427 -16.269  1.00135.17    -0.000 A 
ATOM   2768  CE2 PHE A 387     -10.719   7.282 -15.117  1.00133.54    -0.000 A 
ATOM   2769  CZ  PHE A 387     -12.068   7.581 -15.113  1.00137.69     0.000 A 
ATOM   2770  N   ILE A 388     -11.087   3.315 -17.031  1.00110.81    -0.229 NA
ATOM   2771  CA  ILE A 388     -12.200   2.632 -16.379  1.00106.98     0.184 C 
ATOM   2772  C   ILE A 388     -12.588   3.441 -15.147  1.00110.62     0.256 C 
ATOM   2773  O   ILE A 388     -11.779   3.566 -14.217  1.00117.60    -0.270 OA
ATOM   2774  CB  ILE A 388     -11.840   1.191 -15.988  1.00115.62     0.032 C 
ATOM   2775  CG1 ILE A 388     -11.225   0.447 -17.172  1.00119.02     0.002 C 
ATOM   2776  CG2 ILE A 388     -13.080   0.456 -15.489  1.00109.31     0.003 C 
ATOM   2777  CD1 ILE A 388     -11.075  -1.038 -16.926  1.00108.66     0.000 C 
ATOM   2778  N   PRO A 389     -13.793   3.995 -15.089  1.00113.55    -0.312 N 
ATOM   2779  CA  PRO A 389     -14.211   4.741 -13.900  1.00121.03     0.165 C 
ATOM   2780  C   PRO A 389     -14.621   3.808 -12.767  1.00120.51     0.272 C 
ATOM   2781  O   PRO A 389     -15.020   2.660 -12.975  1.00124.92    -0.269 OA
ATOM   2782  CB  PRO A 389     -15.406   5.571 -14.392  1.00118.98     0.034 C 
ATOM   2783  CG  PRO A 389     -15.618   5.190 -15.850  1.00119.35     0.027 C 
ATOM   2784  CD  PRO A 389     -14.856   3.927 -16.099  1.00113.81     0.105 C 
ATOM   2785  N   LYS A 390     -14.510   4.336 -11.549  1.00120.41    -0.229 NA
ATOM   2786  CA  LYS A 390     -14.811   3.568 -10.348  1.00111.84     0.186 C 
ATOM   2787  C   LYS A 390     -16.272   3.139 -10.322  1.00109.70     0.274 C 
ATOM   2788  O   LYS A 390     -17.162   3.891 -10.723  1.00116.90    -0.268 OA
ATOM   2789  CB  LYS A 390     -14.493   4.401  -9.107  1.00109.82     0.034 C 
ATOM   2790  CG  LYS A 390     -14.888   3.774  -7.788  1.00106.55     0.005 C 
ATOM   2791  CD  LYS A 390     -14.387   4.614  -6.625  1.00126.27     0.041 C 
ATOM   2792  CE  LYS A 390     -14.515   3.872  -5.307  1.00135.81     0.338 C 
ATOM   2793  NZ  LYS A 390     -13.738   4.539  -4.224  1.00151.49     0.618 N 
ATOM   2794  N   GLY A 391     -16.512   1.915  -9.838  1.00103.57    -0.226 NA
ATOM   2795  CA  GLY A 391     -17.851   1.377  -9.693  1.00 84.89     0.218 C 
ATOM   2796  C   GLY A 391     -18.356   0.583 -10.880  1.00 87.32     0.277 C 
ATOM   2797  O   GLY A 391     -19.381  -0.103 -10.762  1.00 98.61    -0.268 OA
ATOM   2798  N   VAL A 392     -17.667   0.649 -12.009  1.00 86.87    -0.229 NA
ATOM   2799  CA  VAL A 392     -18.091  -0.033 -13.224  1.00 87.18     0.186 C 
ATOM   2800  C   VAL A 392     -17.792  -1.523 -13.098  1.00 89.26     0.274 C 
ATOM   2801  O   VAL A 392     -16.685  -1.916 -12.713  1.00 96.46    -0.268 OA
ATOM   2802  CB  VAL A 392     -17.388   0.583 -14.447  1.00 85.98     0.032 C 
ATOM   2803  CG1 VAL A 392     -17.530  -0.307 -15.672  1.00 78.47     0.003 C 
ATOM   2804  CG2 VAL A 392     -17.935   1.981 -14.721  1.00 98.27     0.003 C 
ATOM   2805  N   VAL A 393     -18.781  -2.356 -13.410  1.00 77.84    -0.229 NA
ATOM   2806  CA  VAL A 393     -18.552  -3.791 -13.530  1.00 79.19     0.186 C 
ATOM   2807  C   VAL A 393     -17.808  -4.064 -14.832  1.00 80.40     0.274 C 
ATOM   2808  O   VAL A 393     -18.223  -3.617 -15.906  1.00 86.94    -0.268 OA
ATOM   2809  CB  VAL A 393     -19.880  -4.565 -13.483  1.00 75.23     0.032 C 
ATOM   2810  CG1 VAL A 393     -19.635  -6.029 -13.752  1.00 68.44     0.003 C 
ATOM   2811  CG2 VAL A 393     -20.589  -4.380 -12.139  1.00 68.77     0.003 C 
ATOM   2812  N   VAL A 394     -16.704  -4.789 -14.746  1.00 79.11    -0.229 NA
ATOM   2813  CA  VAL A 394     -15.962  -5.224 -15.922  1.00 82.04     0.179 C 
ATOM   2814  C   VAL A 394     -16.294  -6.689 -16.170  1.00 75.72     0.236 C 
ATOM   2815  O   VAL A 394     -16.172  -7.524 -15.268  1.00 76.78    -0.277 OA
ATOM   2816  CB  VAL A 394     -14.453  -5.007 -15.741  1.00 89.23     0.031 C 
ATOM   2817  CG1 VAL A 394     -13.703  -5.432 -16.994  1.00 95.01     0.003 C 
ATOM   2818  CG2 VAL A 394     -14.176  -3.541 -15.424  1.00 95.35     0.003 C 
ATOM   2819  N   MET A 395     -16.724  -6.997 -17.385  1.00 83.09    -0.208 NA
ATOM   2820  CA AMET A 395     -17.248  -8.310 -17.722  0.64 79.28     0.139 C 
ATOM   2821  CA BMET A 395     -17.252  -8.308 -17.728  0.36 79.09     0.139 C 
ATOM   2822  C   MET A 395     -16.489  -8.889 -18.907  1.00 84.73     0.215 C 
ATOM   2823  O   MET A 395     -16.200  -8.182 -19.877  1.00 90.82    -0.277 OA
ATOM   2824  CB AMET A 395     -18.752  -8.219 -18.032  0.64 75.94     0.037 C 
ATOM   2825  CB BMET A 395     -18.747  -8.219 -18.063  0.36 75.92     0.037 C 
ATOM   2826  CG AMET A 395     -19.450  -9.550 -18.282  0.64 70.20     0.059 C 
ATOM   2827  CG BMET A 395     -19.321  -9.468 -18.708  0.36 71.24     0.059 C 
ATOM   2828  SD AMET A 395     -19.321 -10.154 -19.980  0.64 66.98    -0.139 SA
ATOM   2829  SD BMET A 395     -20.991  -9.209 -19.346  0.36 72.77    -0.139 SA
ATOM   2830  CE AMET A 395     -20.419  -9.028 -20.843  0.64 72.02     0.069 C 
ATOM   2831  CE BMET A 395     -20.685  -8.980 -21.098  0.36 70.42     0.069 C 
ATOM   2832  N   ILE A 396     -16.165 -10.176 -18.820  1.00 84.83    -0.235 NA
ATOM   2833  CA  ILE A 396     -15.549 -10.921 -19.911  1.00 80.91     0.184 C 
ATOM   2834  C   ILE A 396     -16.584 -11.922 -20.421  1.00 89.16     0.256 C 
ATOM   2835  O   ILE A 396     -16.952 -12.858 -19.691  1.00 85.55    -0.270 OA
ATOM   2836  CB  ILE A 396     -14.269 -11.640 -19.471  1.00 85.54     0.032 C 
ATOM   2837  CG1 ILE A 396     -13.192 -10.638 -19.048  1.00 86.83     0.002 C 
ATOM   2838  CG2 ILE A 396     -13.765 -12.546 -20.592  1.00 78.47     0.003 C 
ATOM   2839  CD1 ILE A 396     -13.075 -10.445 -17.555  1.00 76.48     0.000 C 
ATOM   2840  N   PRO A 397     -17.091 -11.771 -21.647  1.00 99.86    -0.312 N 
ATOM   2841  CA  PRO A 397     -18.097 -12.719 -22.148  1.00 87.11     0.165 C 
ATOM   2842  C   PRO A 397     -17.478 -14.029 -22.614  1.00 82.79     0.272 C 
ATOM   2843  O   PRO A 397     -17.156 -14.190 -23.794  1.00 86.46    -0.269 OA
ATOM   2844  CB  PRO A 397     -18.750 -11.952 -23.301  1.00 98.16     0.034 C 
ATOM   2845  CG  PRO A 397     -17.668 -11.049 -23.794  1.00107.52     0.027 C 
ATOM   2846  CD  PRO A 397     -16.842 -10.670 -22.592  1.00107.16     0.105 C 
ATOM   2847  N   SER A 398     -17.316 -14.977 -21.688  1.00 82.55    -0.226 NA
ATOM   2848  CA  SER A 398     -16.652 -16.237 -22.009  1.00 75.45     0.219 C 
ATOM   2849  C   SER A 398     -17.365 -16.964 -23.144  1.00 79.55     0.277 C 
ATOM   2850  O   SER A 398     -16.750 -17.310 -24.160  1.00 92.40    -0.268 OA
ATOM   2851  CB  SER A 398     -16.579 -17.119 -20.763  1.00 78.96     0.216 C 
ATOM   2852  OG  SER A 398     -15.708 -16.566 -19.794  1.00 88.73    -0.218 OA
ATOM   2853  N   TYR A 399     -18.666 -17.215 -22.979  1.00 72.57    -0.228 NA
ATOM   2854  CA  TYR A 399     -19.436 -17.926 -24.003  1.00 76.10     0.191 C 
ATOM   2855  C   TYR A 399     -19.202 -17.343 -25.392  1.00 87.89     0.275 C 
ATOM   2856  O   TYR A 399     -18.944 -18.075 -26.354  1.00104.60    -0.268 OA
ATOM   2857  CB  TYR A 399     -20.927 -17.887 -23.654  1.00 65.77     0.060 C 
ATOM   2858  CG  TYR A 399     -21.822 -18.605 -24.646  1.00 78.95    -0.020 A 
ATOM   2859  CD1 TYR A 399     -22.209 -19.926 -24.435  1.00 88.48    -0.002 A 
ATOM   2860  CD2 TYR A 399     -22.297 -17.956 -25.784  1.00 81.40    -0.002 A 
ATOM   2861  CE1 TYR A 399     -23.034 -20.582 -25.336  1.00 88.09     0.027 A 
ATOM   2862  CE2 TYR A 399     -23.115 -18.607 -26.689  1.00 88.94     0.027 A 
ATOM   2863  CZ  TYR A 399     -23.483 -19.919 -26.461  1.00 88.58     0.131 A 
ATOM   2864  OH  TYR A 399     -24.301 -20.563 -27.365  1.00 98.63    -0.190 OA
ATOM   2865  N   ALA A 400     -19.287 -16.017 -25.513  1.00 96.24    -0.229 NA
ATOM   2866  CA  ALA A 400     -19.095 -15.378 -26.811  1.00 89.50     0.186 C 
ATOM   2867  C   ALA A 400     -17.663 -15.531 -27.308  1.00 91.05     0.274 C 
ATOM   2868  O   ALA A 400     -17.434 -15.667 -28.515  1.00 97.85    -0.268 OA
ATOM   2869  CB  ALA A 400     -19.471 -13.902 -26.737  1.00 78.46     0.037 C 
ATOM   2870  N   LEU A 401     -16.690 -15.501 -26.400  1.00 90.46    -0.229 NA
ATOM   2871  CA  LEU A 401     -15.297 -15.643 -26.804  1.00 87.02     0.186 C 
ATOM   2872  C   LEU A 401     -14.946 -17.081 -27.132  1.00 82.41     0.274 C 
ATOM   2873  O   LEU A 401     -14.053 -17.320 -27.950  1.00 93.62    -0.268 OA
ATOM   2874  CB  LEU A 401     -14.369 -15.116 -25.708  1.00 90.02     0.034 C 
ATOM   2875  CG  LEU A 401     -14.539 -13.623 -25.410  1.00 94.16     0.002 C 
ATOM   2876  CD1 LEU A 401     -13.602 -13.157 -24.301  1.00 84.23     0.000 C 
ATOM   2877  CD2 LEU A 401     -14.336 -12.805 -26.681  1.00108.23     0.000 C 
ATOM   2878  N   HIS A 402     -15.633 -18.045 -26.517  1.00 88.94    -0.228 NA
ATOM   2879  CA  HIS A 402     -15.392 -19.446 -26.847  1.00 91.85     0.192 C 
ATOM   2880  C   HIS A 402     -15.932 -19.799 -28.229  1.00 94.20     0.275 C 
ATOM   2881  O   HIS A 402     -15.469 -20.766 -28.845  1.00 86.35    -0.268 OA
ATOM   2882  CB  HIS A 402     -16.023 -20.352 -25.792  1.00 80.09     0.082 C 
ATOM   2883  CG  HIS A 402     -15.282 -20.383 -24.493  1.00 76.02     0.082 A 
ATOM   2884  ND1 HIS A 402     -15.715 -21.119 -23.411  1.00 76.75    -0.227 NA
ATOM   2885  CD2 HIS A 402     -14.135 -19.777 -24.102  1.00 80.40     0.116 A 
ATOM   2886  CE1 HIS A 402     -14.871 -20.961 -22.407  1.00 81.09     0.199 A 
ATOM   2887  NE2 HIS A 402     -13.901 -20.153 -22.801  1.00 76.12    -0.221 NA
ATOM   2888  N   ARG A 403     -16.913 -19.041 -28.725  1.00 93.73    -0.229 NA
ATOM   2889  CA  ARG A 403     -17.531 -19.290 -30.021  1.00 92.40     0.186 C 
ATOM   2890  C   ARG A 403     -17.169 -18.222 -31.046  1.00101.87     0.274 C 
ATOM   2891  O   ARG A 403     -17.833 -18.105 -32.083  1.00105.91    -0.268 OA
ATOM   2892  CB  ARG A 403     -19.047 -19.392 -29.870  1.00 80.26     0.036 C 
ATOM   2893  CG  ARG A 403     -19.480 -20.603 -29.075  1.00 89.24     0.029 C 
ATOM   2894  CD  ARG A 403     -20.926 -20.505 -28.644  1.00 98.14     0.145 C 
ATOM   2895  NE  ARG A 403     -21.355 -21.716 -27.953  1.00102.08    -0.083 NA
ATOM   2896  CZ  ARG A 403     -22.065 -22.687 -28.515  1.00108.90     0.782 C 
ATOM   2897  NH1 ARG A 403     -22.443 -22.593 -29.783  1.00118.76     0.063 N 
ATOM   2898  NH2 ARG A 403     -22.402 -23.752 -27.806  1.00122.36     0.063 N 
ATOM   2899  N   ASP A 404     -16.133 -17.445 -30.775  1.00 99.00    -0.228 NA
ATOM   2900  CA  ASP A 404     -15.720 -16.381 -31.680  1.00110.51     0.195 C 
ATOM   2901  C   ASP A 404     -15.044 -16.979 -32.906  1.00120.22     0.257 C 
ATOM   2902  O   ASP A 404     -14.020 -17.662 -32.763  1.00113.24    -0.270 OA
ATOM   2903  CB  ASP A 404     -14.774 -15.421 -30.959  1.00113.42     0.132 C 
ATOM   2904  CG  ASP A 404     -14.510 -14.146 -31.746  1.00132.04     0.188 C 
ATOM   2905  OD1 ASP A 404     -15.021 -14.006 -32.879  1.00135.17    -0.647 OA
ATOM   2906  OD2 ASP A 404     -13.787 -13.274 -31.221  1.00137.41    -0.647 OA
ATOM   2907  N   PRO A 405     -15.574 -16.766 -34.117  1.00131.72    -0.312 N 
ATOM   2908  CA  PRO A 405     -14.879 -17.245 -35.326  1.00139.06     0.165 C 
ATOM   2909  C   PRO A 405     -13.528 -16.587 -35.564  1.00142.85     0.272 C 
ATOM   2910  O   PRO A 405     -12.784 -17.054 -36.435  1.00141.70    -0.269 OA
ATOM   2911  CB  PRO A 405     -15.863 -16.909 -36.455  1.00128.80     0.034 C 
ATOM   2912  CG  PRO A 405     -17.198 -16.805 -35.780  1.00128.74     0.027 C 
ATOM   2913  CD  PRO A 405     -16.904 -16.219 -34.428  1.00129.76     0.105 C 
ATOM   2914  N   LYS A 406     -13.187 -15.524 -34.833  1.00152.53    -0.229 NA
ATOM   2915  CA  LYS A 406     -11.871 -14.913 -34.972  1.00163.24     0.186 C 
ATOM   2916  C   LYS A 406     -10.775 -15.719 -34.287  1.00160.42     0.274 C 
ATOM   2917  O   LYS A 406      -9.602 -15.569 -34.646  1.00156.70    -0.268 OA
ATOM   2918  CB  LYS A 406     -11.884 -13.484 -34.421  1.00176.43     0.034 C 
ATOM   2919  CG  LYS A 406     -12.735 -12.514 -35.232  1.00195.47     0.005 C 
ATOM   2920  CD  LYS A 406     -12.210 -11.084 -35.135  1.00206.01     0.041 C 
ATOM   2921  CE  LYS A 406     -12.922 -10.158 -36.118  1.00214.98     0.338 C 
ATOM   2922  NZ  LYS A 406     -12.274  -8.816 -36.219  1.00217.80     0.618 N 
ATOM   2923  N   TYR A 407     -11.126 -16.565 -33.313  1.00155.45    -0.228 NA
ATOM   2924  CA  TYR A 407     -10.160 -17.422 -32.639  1.00155.88     0.191 C 
ATOM   2925  C   TYR A 407     -10.373 -18.909 -32.889  1.00156.77     0.275 C 
ATOM   2926  O   TYR A 407      -9.422 -19.682 -32.741  1.00167.17    -0.268 OA
ATOM   2927  CB  TYR A 407     -10.188 -17.184 -31.121  1.00155.01     0.060 C 
ATOM   2928  CG  TYR A 407      -9.633 -15.852 -30.665  1.00165.44    -0.020 A 
ATOM   2929  CD1 TYR A 407     -10.481 -14.822 -30.273  1.00171.14    -0.002 A 
ATOM   2930  CD2 TYR A 407      -8.261 -15.632 -30.605  1.00171.22    -0.002 A 
ATOM   2931  CE1 TYR A 407      -9.980 -13.605 -29.844  1.00174.79     0.027 A 
ATOM   2932  CE2 TYR A 407      -7.750 -14.416 -30.178  1.00177.99     0.027 A 
ATOM   2933  CZ  TYR A 407      -8.615 -13.407 -29.799  1.00180.72     0.131 A 
ATOM   2934  OH  TYR A 407      -8.116 -12.197 -29.373  1.00186.51    -0.190 OA
ATOM   2935  N   TRP A 408     -11.584 -19.327 -33.259  1.00144.73    -0.228 NA
ATOM   2936  CA  TRP A 408     -11.907 -20.739 -33.423  1.00130.34     0.191 C 
ATOM   2937  C   TRP A 408     -12.471 -20.985 -34.813  1.00128.25     0.275 C 
ATOM   2938  O   TRP A 408     -13.418 -20.310 -35.230  1.00127.43    -0.268 OA
ATOM   2939  CB  TRP A 408     -12.921 -21.206 -32.375  1.00110.99     0.062 C 
ATOM   2940  CG  TRP A 408     -12.598 -20.769 -30.997  1.00107.66     0.001 A 
ATOM   2941  CD1 TRP A 408     -13.076 -19.663 -30.358  1.00 97.92     0.095 A 
ATOM   2942  CD2 TRP A 408     -11.720 -21.423 -30.072  1.00107.77     0.015 A 
ATOM   2943  NE1 TRP A 408     -12.552 -19.587 -29.093  1.00103.63    -0.244 NA
ATOM   2944  CE2 TRP A 408     -11.717 -20.655 -28.889  1.00108.01     0.081 A 
ATOM   2945  CE3 TRP A 408     -10.935 -22.577 -30.130  1.00100.39     0.001 A 
ATOM   2946  CZ2 TRP A 408     -10.966 -21.011 -27.769  1.00104.55     0.019 A 
ATOM   2947  CZ3 TRP A 408     -10.183 -22.925 -29.023  1.00107.37     0.000 A 
ATOM   2948  CH2 TRP A 408     -10.206 -22.146 -27.856  1.00108.75     0.002 A 
ATOM   2949  N   THR A 409     -11.893 -21.954 -35.519  1.00117.87    -0.226 NA
ATOM   2950  CA  THR A 409     -12.467 -22.414 -36.774  1.00126.10     0.216 C 
ATOM   2951  C   THR A 409     -13.674 -23.297 -36.478  1.00126.70     0.277 C 
ATOM   2952  O   THR A 409     -13.610 -24.182 -35.619  1.00130.28    -0.268 OA
ATOM   2953  CB  THR A 409     -11.431 -23.181 -37.600  1.00133.01     0.184 C 
ATOM   2954  OG1 THR A 409     -11.292 -24.515 -37.090  1.00133.51    -0.221 OA
ATOM   2955  CG2 THR A 409     -10.076 -22.485 -37.544  1.00129.67     0.038 C 
ATOM   2956  N   GLU A 410     -14.775 -23.045 -37.181  1.00129.36    -0.229 NA
ATOM   2957  CA  GLU A 410     -16.015 -23.793 -37.013  1.00129.75     0.185 C 
ATOM   2958  C   GLU A 410     -16.423 -23.883 -35.537  1.00120.76     0.256 C 
ATOM   2959  O   GLU A 410     -16.556 -24.978 -34.991  1.00111.28    -0.270 OA
ATOM   2960  CB  GLU A 410     -15.884 -25.181 -37.625  1.00131.91     0.045 C 
ATOM   2961  CG  GLU A 410     -15.695 -25.157 -39.141  1.00142.72     0.100 C 
ATOM   2962  CD  GLU A 410     -15.214 -26.484 -39.706  1.00149.04     0.185 C 
ATOM   2963  OE1 GLU A 410     -14.516 -27.221 -38.981  1.00144.94    -0.647 OA
ATOM   2964  OE2 GLU A 410     -15.535 -26.789 -40.877  1.00157.84    -0.647 OA
ATOM   2965  N   PRO A 411     -16.642 -22.738 -34.878  1.00119.71    -0.312 N 
ATOM   2966  CA  PRO A 411     -16.717 -22.742 -33.406  1.00112.64     0.165 C 
ATOM   2967  C   PRO A 411     -17.932 -23.459 -32.851  1.00114.37     0.272 C 
ATOM   2968  O   PRO A 411     -17.886 -23.903 -31.697  1.00116.13    -0.269 OA
ATOM   2969  CB  PRO A 411     -16.733 -21.251 -33.052  1.00 97.43     0.034 C 
ATOM   2970  CG  PRO A 411     -17.327 -20.591 -34.255  1.00102.51     0.027 C 
ATOM   2971  CD  PRO A 411     -16.900 -21.402 -35.445  1.00113.40     0.105 C 
ATOM   2972  N   GLU A 412     -19.009 -23.596 -33.623  1.00113.42    -0.229 NA
ATOM   2973  CA  GLU A 412     -20.145 -24.374 -33.149  1.00120.04     0.187 C 
ATOM   2974  C   GLU A 412     -19.868 -25.864 -33.239  1.00121.11     0.274 C 
ATOM   2975  O   GLU A 412     -20.296 -26.631 -32.369  1.00123.83    -0.268 OA
ATOM   2976  CB  GLU A 412     -21.390 -24.035 -33.953  1.00139.23     0.045 C 
ATOM   2977  CG  GLU A 412     -21.750 -22.579 -33.932  1.00168.40     0.100 C 
ATOM   2978  CD  GLU A 412     -22.765 -22.243 -34.992  1.00208.46     0.185 C 
ATOM   2979  OE1 GLU A 412     -22.830 -22.977 -36.001  1.00224.14    -0.647 OA
ATOM   2980  OE2 GLU A 412     -23.501 -21.253 -34.813  1.00225.54    -0.647 OA
ATOM   2981  N   LYS A 413     -19.162 -26.287 -34.284  1.00119.47    -0.229 NA
ATOM   2982  CA  LYS A 413     -18.835 -27.694 -34.438  1.00118.24     0.186 C 
ATOM   2983  C   LYS A 413     -18.042 -28.182 -33.234  1.00114.05     0.274 C 
ATOM   2984  O   LYS A 413     -17.232 -27.452 -32.656  1.00100.13    -0.268 OA
ATOM   2985  CB  LYS A 413     -18.047 -27.918 -35.729  1.00120.59     0.034 C 
ATOM   2986  CG  LYS A 413     -18.823 -27.538 -36.978  1.00137.06     0.005 C 
ATOM   2987  CD  LYS A 413     -18.047 -27.845 -38.251  1.00156.52     0.041 C 
ATOM   2988  CE  LYS A 413     -17.764 -29.330 -38.407  1.00167.16     0.338 C 
ATOM   2989  NZ  LYS A 413     -17.091 -29.629 -39.705  1.00173.59     0.618 N 
ATOM   2990  N   PHE A 414     -18.310 -29.417 -32.835  1.00113.00    -0.228 NA
ATOM   2991  CA  PHE A 414     -17.621 -30.036 -31.710  1.00 99.65     0.191 C 
ATOM   2992  C   PHE A 414     -16.393 -30.748 -32.264  1.00112.38     0.275 C 
ATOM   2993  O   PHE A 414     -16.500 -31.816 -32.872  1.00117.97    -0.268 OA
ATOM   2994  CB  PHE A 414     -18.561 -30.985 -30.980  1.00 89.45     0.060 C 
ATOM   2995  CG  PHE A 414     -17.900 -31.787 -29.905  1.00 87.93    -0.020 A 
ATOM   2996  CD1 PHE A 414     -17.733 -31.261 -28.637  1.00 83.34    -0.004 A 
ATOM   2997  CD2 PHE A 414     -17.455 -33.073 -30.161  1.00 90.76    -0.004 A 
ATOM   2998  CE1 PHE A 414     -17.130 -32.001 -27.642  1.00 85.50    -0.000 A 
ATOM   2999  CE2 PHE A 414     -16.853 -33.816 -29.173  1.00 96.03    -0.000 A 
ATOM   3000  CZ  PHE A 414     -16.689 -33.279 -27.909  1.00 92.68     0.000 A 
ATOM   3001  N   LEU A 415     -15.221 -30.144 -32.065  1.00111.99    -0.229 NA
ATOM   3002  CA  LEU A 415     -13.969 -30.603 -32.664  1.00104.08     0.185 C 
ATOM   3003  C   LEU A 415     -12.908 -30.700 -31.576  1.00101.86     0.256 C 
ATOM   3004  O   LEU A 415     -12.181 -29.731 -31.316  1.00 88.54    -0.270 OA
ATOM   3005  CB  LEU A 415     -13.522 -29.662 -33.782  1.00105.63     0.034 C 
ATOM   3006  CG  LEU A 415     -14.436 -29.510 -35.000  1.00112.75     0.002 C 
ATOM   3007  CD1 LEU A 415     -13.782 -28.622 -36.057  1.00104.10     0.000 C 
ATOM   3008  CD2 LEU A 415     -14.793 -30.872 -35.585  1.00116.32     0.000 C 
ATOM   3009  N   PRO A 416     -12.784 -31.859 -30.924  1.00102.44    -0.312 N 
ATOM   3010  CA  PRO A 416     -11.835 -31.972 -29.804  1.00 93.35     0.165 C 
ATOM   3011  C   PRO A 416     -10.388 -31.763 -30.194  1.00 95.63     0.272 C 
ATOM   3012  O   PRO A 416      -9.583 -31.384 -29.331  1.00109.12    -0.269 OA
ATOM   3013  CB  PRO A 416     -12.067 -33.397 -29.288  1.00 89.31     0.034 C 
ATOM   3014  CG  PRO A 416     -13.445 -33.744 -29.739  1.00 87.99     0.027 C 
ATOM   3015  CD  PRO A 416     -13.610 -33.068 -31.071  1.00100.39     0.105 C 
ATOM   3016  N   GLU A 417     -10.027 -31.979 -31.459  1.00 99.88    -0.229 NA
ATOM   3017  CA  GLU A 417      -8.628 -31.890 -31.865  1.00 97.82     0.187 C 
ATOM   3018  C   GLU A 417      -8.027 -30.501 -31.675  1.00 96.37     0.274 C 
ATOM   3019  O   GLU A 417      -6.804 -30.362 -31.780  1.00 99.70    -0.268 OA
ATOM   3020  CB  GLU A 417      -8.474 -32.327 -33.321  1.00109.56     0.045 C 
ATOM   3021  CG  GLU A 417      -8.480 -33.839 -33.508  1.00136.62     0.100 C 
ATOM   3022  CD  GLU A 417      -7.292 -34.522 -32.846  1.00157.46     0.185 C 
ATOM   3023  OE1 GLU A 417      -6.164 -33.992 -32.937  1.00167.64    -0.647 OA
ATOM   3024  OE2 GLU A 417      -7.490 -35.593 -32.233  1.00163.93    -0.647 OA
ATOM   3025  N   ARG A 418      -8.839 -29.475 -31.408  1.00 97.85    -0.229 NA
ATOM   3026  CA  ARG A 418      -8.276 -28.173 -31.075  1.00 99.38     0.186 C 
ATOM   3027  C   ARG A 418      -7.306 -28.271 -29.909  1.00100.99     0.274 C 
ATOM   3028  O   ARG A 418      -6.306 -27.546 -29.870  1.00121.01    -0.268 OA
ATOM   3029  CB  ARG A 418      -9.384 -27.182 -30.723  1.00111.97     0.036 C 
ATOM   3030  CG  ARG A 418     -10.540 -27.095 -31.703  1.00114.79     0.029 C 
ATOM   3031  CD  ARG A 418     -11.628 -26.195 -31.121  1.00109.25     0.145 C 
ATOM   3032  NE  ARG A 418     -12.902 -26.331 -31.819  1.00110.52    -0.083 NA
ATOM   3033  CZ  ARG A 418     -13.252 -25.614 -32.880  1.00111.77     0.782 C 
ATOM   3034  NH1 ARG A 418     -12.420 -24.704 -33.367  1.00116.45     0.063 N 
ATOM   3035  NH2 ARG A 418     -14.432 -25.805 -33.454  1.00109.66     0.063 N 
ATOM   3036  N   PHE A 419      -7.573 -29.170 -28.964  1.00103.42    -0.228 NA
ATOM   3037  CA  PHE A 419      -6.795 -29.286 -27.742  1.00 98.95     0.191 C 
ATOM   3038  C   PHE A 419      -5.785 -30.414 -27.799  1.00111.50     0.275 C 
ATOM   3039  O   PHE A 419      -5.263 -30.808 -26.754  1.00126.40    -0.268 OA
ATOM   3040  CB  PHE A 419      -7.730 -29.459 -26.544  1.00 80.48     0.060 C 
ATOM   3041  CG  PHE A 419      -8.624 -28.272 -26.314  1.00 82.21    -0.020 A 
ATOM   3042  CD1 PHE A 419      -8.217 -27.225 -25.501  1.00 88.13    -0.004 A 
ATOM   3043  CD2 PHE A 419      -9.857 -28.186 -26.935  1.00 89.87    -0.004 A 
ATOM   3044  CE1 PHE A 419      -9.033 -26.116 -25.298  1.00 89.32    -0.000 A 
ATOM   3045  CE2 PHE A 419     -10.682 -27.083 -26.739  1.00 83.22    -0.000 A 
ATOM   3046  CZ  PHE A 419     -10.271 -26.046 -25.918  1.00 78.95     0.000 A 
ATOM   3047  N   SER A 420      -5.498 -30.938 -28.990  1.00115.09    -0.226 NA
ATOM   3048  CA  SER A 420      -4.368 -31.842 -29.151  1.00121.21     0.219 C 
ATOM   3049  C   SER A 420      -3.075 -31.105 -28.839  1.00126.13     0.277 C 
ATOM   3050  O   SER A 420      -2.970 -29.889 -29.018  1.00125.29    -0.268 OA
ATOM   3051  CB  SER A 420      -4.319 -32.400 -30.576  1.00121.93     0.216 C 
ATOM   3052  OG  SER A 420      -3.913 -31.408 -31.504  1.00120.98    -0.218 OA
ATOM   3053  N   LYS A 421      -2.074 -31.854 -28.374  1.00132.15    -0.229 NA
ATOM   3054  CA  LYS A 421      -0.821 -31.221 -27.983  1.00138.21     0.186 C 
ATOM   3055  C   LYS A 421      -0.144 -30.514 -29.148  1.00146.23     0.274 C 
ATOM   3056  O   LYS A 421       0.754 -29.696 -28.924  1.00157.93    -0.268 OA
ATOM   3057  CB  LYS A 421       0.114 -32.253 -27.360  1.00143.89     0.034 C 
ATOM   3058  CG  LYS A 421       0.382 -32.000 -25.886  1.00147.62     0.005 C 
ATOM   3059  CD  LYS A 421       0.872 -33.252 -25.195  1.00157.71     0.041 C 
ATOM   3060  CE  LYS A 421       2.045 -33.859 -25.940  1.00169.53     0.338 C 
ATOM   3061  NZ  LYS A 421       2.423 -35.177 -25.368  1.00175.71     0.618 N 
ATOM   3062  N   LYS A 422      -0.563 -30.796 -30.384  1.00144.68    -0.229 NA
ATOM   3063  CA  LYS A 422      -0.062 -30.039 -31.526  1.00145.71     0.186 C 
ATOM   3064  C   LYS A 422      -0.669 -28.641 -31.575  1.00149.68     0.274 C 
ATOM   3065  O   LYS A 422       0.027 -27.666 -31.884  1.00155.02    -0.268 OA
ATOM   3066  CB  LYS A 422      -0.355 -30.790 -32.823  1.00151.14     0.034 C 
ATOM   3067  CG  LYS A 422       0.052 -30.029 -34.067  1.00165.67     0.005 C 
ATOM   3068  CD  LYS A 422      -0.810 -30.408 -35.255  1.00174.04     0.041 C 
ATOM   3069  CE  LYS A 422      -0.631 -29.411 -36.387  1.00180.67     0.338 C 
ATOM   3070  NZ  LYS A 422      -1.758 -29.469 -37.356  1.00182.02     0.618 N 
ATOM   3071  N   ASN A 423      -1.964 -28.522 -31.269  1.00151.18    -0.228 NA
ATOM   3072  CA  ASN A 423      -2.680 -27.258 -31.374  1.00134.23     0.196 C 
ATOM   3073  C   ASN A 423      -3.025 -26.630 -30.032  1.00128.33     0.275 C 
ATOM   3074  O   ASN A 423      -3.497 -25.489 -30.012  1.00122.24    -0.268 OA
ATOM   3075  CB  ASN A 423      -3.973 -27.446 -32.178  1.00119.78     0.126 C 
ATOM   3076  CG  ASN A 423      -3.747 -28.208 -33.470  1.00140.81     0.276 C 
ATOM   3077  OD1 ASN A 423      -2.652 -28.188 -34.039  1.00150.00    -0.269 OA
ATOM   3078  ND2 ASN A 423      -4.786 -28.887 -33.942  1.00136.65    -0.107 N 
ATOM   3079  N   LYS A 424      -2.808 -27.333 -28.917  1.00132.53    -0.229 NA
ATOM   3080  CA  LYS A 424      -3.069 -26.733 -27.613  1.00129.17     0.186 C 
ATOM   3081  C   LYS A 424      -2.203 -25.504 -27.381  1.00133.08     0.274 C 
ATOM   3082  O   LYS A 424      -2.579 -24.620 -26.605  1.00136.47    -0.268 OA
ATOM   3083  CB  LYS A 424      -2.836 -27.752 -26.498  1.00133.13     0.034 C 
ATOM   3084  CG  LYS A 424      -1.378 -28.141 -26.306  1.00144.83     0.005 C 
ATOM   3085  CD  LYS A 424      -1.126 -28.746 -24.934  1.00154.90     0.041 C 
ATOM   3086  CE  LYS A 424      -2.121 -29.851 -24.616  1.00159.34     0.338 C 
ATOM   3087  NZ  LYS A 424      -1.765 -30.561 -23.356  1.00160.10     0.618 N 
ATOM   3088  N   ASP A 425      -1.047 -25.429 -28.043  1.00147.49    -0.228 NA
ATOM   3089  CA  ASP A 425      -0.162 -24.282 -27.871  1.00155.61     0.197 C 
ATOM   3090  C   ASP A 425      -0.805 -23.005 -28.397  1.00152.03     0.275 C 
ATOM   3091  O   ASP A 425      -0.733 -21.952 -27.753  1.00164.91    -0.268 OA
ATOM   3092  CB  ASP A 425       1.166 -24.533 -28.586  1.00171.62     0.132 C 
ATOM   3093  CG  ASP A 425       1.632 -25.967 -28.464  1.00185.51     0.188 C 
ATOM   3094  OD1 ASP A 425       1.415 -26.574 -27.394  1.00186.38    -0.647 OA
ATOM   3095  OD2 ASP A 425       2.210 -26.487 -29.443  1.00192.77    -0.647 OA
ATOM   3096  N   ASN A 426      -1.444 -23.081 -29.562  1.00141.44    -0.228 NA
ATOM   3097  CA  ASN A 426      -1.939 -21.915 -30.280  1.00145.71     0.196 C 
ATOM   3098  C   ASN A 426      -3.246 -21.358 -29.707  1.00156.01     0.275 C 
ATOM   3099  O   ASN A 426      -3.922 -20.573 -30.386  1.00163.29    -0.268 OA
ATOM   3100  CB  ASN A 426      -2.120 -22.264 -31.759  1.00151.79     0.126 C 
ATOM   3101  CG  ASN A 426      -1.044 -23.212 -32.275  1.00175.95     0.276 C 
ATOM   3102  OD1 ASN A 426      -1.341 -24.312 -32.743  1.00185.69    -0.269 OA
ATOM   3103  ND2 ASN A 426       0.214 -22.788 -32.186  1.00181.56    -0.107 N 
ATOM   3104  N   ILE A 427      -3.607 -21.731 -28.480  1.00147.54    -0.229 NA
ATOM   3105  CA  ILE A 427      -4.872 -21.347 -27.859  1.00126.41     0.186 C 
ATOM   3106  C   ILE A 427      -4.592 -20.318 -26.772  1.00125.21     0.274 C 
ATOM   3107  O   ILE A 427      -3.791 -20.569 -25.864  1.00132.42    -0.268 OA
ATOM   3108  CB  ILE A 427      -5.611 -22.572 -27.291  1.00120.22     0.032 C 
ATOM   3109  CG1 ILE A 427      -6.224 -23.399 -28.423  1.00116.48     0.002 C 
ATOM   3110  CG2 ILE A 427      -6.673 -22.150 -26.291  1.00113.91     0.003 C 
ATOM   3111  CD1 ILE A 427      -6.994 -24.612 -27.952  1.00118.94     0.000 C 
ATOM   3112  N   ASP A 428      -5.258 -19.170 -26.860  1.00115.43    -0.228 NA
ATOM   3113  CA  ASP A 428      -4.968 -18.048 -25.971  1.00101.70     0.195 C 
ATOM   3114  C   ASP A 428      -5.611 -18.270 -24.605  1.00107.34     0.257 C 
ATOM   3115  O   ASP A 428      -6.843 -18.351 -24.514  1.00 94.64    -0.270 OA
ATOM   3116  CB  ASP A 428      -5.458 -16.746 -26.598  1.00112.09     0.132 C 
ATOM   3117  CG  ASP A 428      -4.830 -15.513 -25.971  1.00125.27     0.188 C 
ATOM   3118  OD1 ASP A 428      -4.899 -15.368 -24.731  1.00129.62    -0.647 OA
ATOM   3119  OD2 ASP A 428      -4.260 -14.687 -26.717  1.00132.58    -0.647 OA
ATOM   3120  N   PRO A 429      -4.826 -18.357 -23.526  1.00104.52    -0.312 N 
ATOM   3121  CA  PRO A 429      -5.401 -18.674 -22.209  1.00 94.97     0.165 C 
ATOM   3122  C   PRO A 429      -6.320 -17.600 -21.662  1.00 99.63     0.272 C 
ATOM   3123  O   PRO A 429      -6.939 -17.819 -20.614  1.00 95.09    -0.269 OA
ATOM   3124  CB  PRO A 429      -4.162 -18.837 -21.319  1.00 96.67     0.034 C 
ATOM   3125  CG  PRO A 429      -3.128 -17.982 -21.972  1.00100.04     0.027 C 
ATOM   3126  CD  PRO A 429      -3.376 -18.120 -23.453  1.00101.80     0.105 C 
ATOM   3127  N   TYR A 430      -6.407 -16.443 -22.308  1.00100.89    -0.228 NA
ATOM   3128  CA  TYR A 430      -7.329 -15.399 -21.897  1.00101.29     0.191 C 
ATOM   3129  C   TYR A 430      -8.492 -15.261 -22.866  1.00100.26     0.275 C 
ATOM   3130  O   TYR A 430      -9.289 -14.326 -22.742  1.00 96.08    -0.268 OA
ATOM   3131  CB  TYR A 430      -6.577 -14.082 -21.730  1.00105.99     0.060 C 
ATOM   3132  CG  TYR A 430      -5.528 -14.178 -20.652  1.00 97.65    -0.020 A 
ATOM   3133  CD1 TYR A 430      -4.192 -14.411 -20.967  1.00 97.03    -0.002 A 
ATOM   3134  CD2 TYR A 430      -5.879 -14.075 -19.312  1.00 96.75    -0.002 A 
ATOM   3135  CE1 TYR A 430      -3.233 -14.515 -19.976  1.00 98.81     0.027 A 
ATOM   3136  CE2 TYR A 430      -4.929 -14.176 -18.313  1.00111.43     0.027 A 
ATOM   3137  CZ  TYR A 430      -3.608 -14.399 -18.652  1.00121.42     0.131 A 
ATOM   3138  OH  TYR A 430      -2.665 -14.500 -17.657  1.00148.59    -0.190 OA
ATOM   3139  N   ILE A 431      -8.603 -16.177 -23.825  1.00101.26    -0.229 NA
ATOM   3140  CA  ILE A 431      -9.776 -16.294 -24.675  1.00 96.71     0.186 C 
ATOM   3141  C   ILE A 431     -10.633 -17.489 -24.276  1.00 89.78     0.274 C 
ATOM   3142  O   ILE A 431     -11.861 -17.399 -24.269  1.00 88.67    -0.268 OA
ATOM   3143  CB  ILE A 431      -9.365 -16.373 -26.164  1.00 98.14     0.032 C 
ATOM   3144  CG1 ILE A 431      -8.549 -15.137 -26.558  1.00103.55     0.002 C 
ATOM   3145  CG2 ILE A 431     -10.583 -16.523 -27.064  1.00 84.08     0.003 C 
ATOM   3146  CD1 ILE A 431      -9.195 -13.825 -26.145  1.00108.26     0.000 C 
ATOM   3147  N   TYR A 432     -10.000 -18.603 -23.915  1.00100.57    -0.228 NA
ATOM   3148  CA  TYR A 432     -10.682 -19.804 -23.440  1.00 98.56     0.191 C 
ATOM   3149  C   TYR A 432     -10.404 -19.938 -21.948  1.00 90.58     0.275 C 
ATOM   3150  O   TYR A 432      -9.289 -20.292 -21.551  1.00 97.17    -0.268 OA
ATOM   3151  CB  TYR A 432     -10.205 -21.034 -24.215  1.00103.16     0.060 C 
ATOM   3152  CG  TYR A 432     -10.624 -22.362 -23.623  1.00 89.62    -0.020 A 
ATOM   3153  CD1 TYR A 432      -9.725 -23.128 -22.898  1.00 85.79    -0.002 A 
ATOM   3154  CD2 TYR A 432     -11.911 -22.848 -23.792  1.00 85.64    -0.002 A 
ATOM   3155  CE1 TYR A 432     -10.093 -24.335 -22.356  1.00 81.05     0.027 A 
ATOM   3156  CE2 TYR A 432     -12.289 -24.059 -23.246  1.00 83.98     0.027 A 
ATOM   3157  CZ  TYR A 432     -11.372 -24.795 -22.528  1.00 74.84     0.131 A 
ATOM   3158  OH  TYR A 432     -11.717 -25.999 -21.968  1.00 74.13    -0.190 OA
ATOM   3159  N   THR A 433     -11.405 -19.627 -21.122  1.00 92.06    -0.226 NA
ATOM   3160  CA  THR A 433     -11.242 -19.559 -19.667  1.00 92.69     0.215 C 
ATOM   3161  C   THR A 433     -12.457 -20.158 -18.977  1.00 88.52     0.259 C 
ATOM   3162  O   THR A 433     -13.247 -19.440 -18.350  1.00 71.08    -0.270 OA
ATOM   3163  CB  THR A 433     -11.064 -18.115 -19.198  1.00104.93     0.184 C 
ATOM   3164  OG1 THR A 433     -12.185 -17.336 -19.638  1.00109.57    -0.221 OA
ATOM   3165  CG2 THR A 433      -9.790 -17.513 -19.735  1.00113.56     0.038 C 
ATOM   3166  N   PRO A 434     -12.630 -21.482 -19.048  1.00 80.58    -0.312 N 
ATOM   3167  CA  PRO A 434     -13.795 -22.090 -18.387  1.00 76.32     0.165 C 
ATOM   3168  C   PRO A 434     -13.709 -22.048 -16.867  1.00 74.04     0.272 C 
ATOM   3169  O   PRO A 434     -14.734 -22.213 -16.193  1.00 74.68    -0.269 OA
ATOM   3170  CB  PRO A 434     -13.797 -23.527 -18.929  1.00 83.03     0.034 C 
ATOM   3171  CG  PRO A 434     -12.366 -23.794 -19.281  1.00 78.86     0.027 C 
ATOM   3172  CD  PRO A 434     -11.792 -22.481 -19.741  1.00 78.90     0.105 C 
ATOM   3173  N   PHE A 435     -12.528 -21.804 -16.308  1.00 81.12    -0.228 NA
ATOM   3174  CA  PHE A 435     -12.348 -21.684 -14.866  1.00 91.59     0.191 C 
ATOM   3175  C   PHE A 435     -11.843 -20.301 -14.470  1.00 88.75     0.275 C 
ATOM   3176  O   PHE A 435     -11.230 -20.147 -13.410  1.00 73.63    -0.268 OA
ATOM   3177  CB  PHE A 435     -11.399 -22.772 -14.359  1.00 79.96     0.060 C 
ATOM   3178  CG  PHE A 435     -11.881 -24.169 -14.639  1.00 86.27    -0.020 A 
ATOM   3179  CD1 PHE A 435     -12.800 -24.772 -13.802  1.00 81.77    -0.004 A 
ATOM   3180  CD2 PHE A 435     -11.421 -24.875 -15.742  1.00 83.62    -0.004 A 
ATOM   3181  CE1 PHE A 435     -13.253 -26.053 -14.052  1.00 84.91    -0.000 A 
ATOM   3182  CE2 PHE A 435     -11.864 -26.155 -15.996  1.00 78.59    -0.000 A 
ATOM   3183  CZ  PHE A 435     -12.783 -26.748 -15.148  1.00 81.39     0.000 A 
ATOM   3184  N   GLY A 436     -12.099 -19.292 -15.294  1.00 83.26    -0.226 NA
ATOM   3185  CA  GLY A 436     -11.600 -17.982 -14.954  1.00 86.22     0.218 C 
ATOM   3186  C   GLY A 436     -10.091 -17.928 -15.093  1.00 82.27     0.277 C 
ATOM   3187  O   GLY A 436      -9.467 -18.765 -15.748  1.00 98.88    -0.268 OA
ATOM   3188  N   SER A 437      -9.503 -16.920 -14.451  1.00 78.48    -0.226 NA
ATOM   3189  CA  SER A 437      -8.058 -16.730 -14.513  1.00 82.30     0.219 C 
ATOM   3190  C   SER A 437      -7.613 -15.798 -13.398  1.00 75.32     0.277 C 
ATOM   3191  O   SER A 437      -8.349 -14.899 -12.986  1.00 98.31    -0.268 OA
ATOM   3192  CB  SER A 437      -7.619 -16.167 -15.871  1.00 88.15     0.216 C 
ATOM   3193  OG  SER A 437      -6.264 -16.477 -16.135  1.00106.60    -0.218 OA
ATOM   3194  N   GLY A 438      -6.394 -16.022 -12.925  1.00102.01    -0.226 NA
ATOM   3195  CA  GLY A 438      -5.785 -15.159 -11.944  1.00 96.56     0.216 C 
ATOM   3196  C   GLY A 438      -6.218 -15.479 -10.530  1.00 84.56     0.259 C 
ATOM   3197  O   GLY A 438      -6.942 -16.447 -10.279  1.00 80.01    -0.270 OA
ATOM   3198  N   PRO A 439      -5.805 -14.630  -9.581  1.00 83.21    -0.312 N 
ATOM   3199  CA  PRO A 439      -5.991 -14.927  -8.150  1.00 83.79     0.165 C 
ATOM   3200  C   PRO A 439      -7.399 -15.311  -7.719  1.00 85.29     0.272 C 
ATOM   3201  O   PRO A 439      -7.579 -15.847  -6.621  1.00 96.19    -0.269 OA
ATOM   3202  CB  PRO A 439      -5.560 -13.618  -7.476  1.00 82.93     0.034 C 
ATOM   3203  CG  PRO A 439      -4.526 -13.054  -8.406  1.00 83.47     0.027 C 
ATOM   3204  CD  PRO A 439      -4.985 -13.426  -9.800  1.00 86.83     0.105 C 
ATOM   3205  N   ARG A 440      -8.405 -15.058  -8.552  1.00 74.88    -0.229 NA
ATOM   3206  CA  ARG A 440      -9.789 -15.309  -8.170  1.00 72.24     0.186 C 
ATOM   3207  C   ARG A 440     -10.430 -16.394  -9.042  1.00 86.65     0.274 C 
ATOM   3208  O   ARG A 440     -11.664 -16.541  -9.066  1.00 76.22    -0.268 OA
ATOM   3209  CB  ARG A 440     -10.574 -13.994  -8.221  1.00 73.19     0.036 C 
ATOM   3210  CG  ARG A 440     -11.917 -14.010  -7.524  1.00 79.58     0.029 C 
ATOM   3211  CD  ARG A 440     -11.969 -13.209  -6.236  1.00 69.89     0.145 C 
ATOM   3212  NE  ARG A 440     -13.141 -13.657  -5.491  1.00 77.43    -0.083 NA
ATOM   3213  CZ  ARG A 440     -13.838 -12.928  -4.625  1.00 71.92     0.782 C 
ATOM   3214  NH1 ARG A 440     -13.503 -11.665  -4.359  1.00 62.80     0.063 N 
ATOM   3215  NH2 ARG A 440     -14.894 -13.477  -4.029  1.00 65.16     0.063 N 
ATOM   3216  N   ASN A 441      -9.616 -17.179  -9.749  1.00 78.55    -0.228 NA
ATOM   3217  CA  ASN A 441     -10.155 -18.224 -10.606  1.00 85.80     0.196 C 
ATOM   3218  C   ASN A 441     -10.811 -19.318  -9.755  1.00 84.48     0.275 C 
ATOM   3219  O   ASN A 441     -10.853 -19.249  -8.522  1.00 81.51    -0.268 OA
ATOM   3220  CB  ASN A 441      -9.057 -18.781 -11.517  1.00 87.80     0.126 C 
ATOM   3221  CG  ASN A 441      -8.153 -19.791 -10.824  1.00 95.27     0.276 C 
ATOM   3222  OD1 ASN A 441      -8.075 -19.849  -9.598  1.00 94.28    -0.269 OA
ATOM   3223  ND2 ASN A 441      -7.453 -20.591 -11.622  1.00113.12    -0.107 N 
ATOM   3224  N   CYS A 442     -11.324 -20.346 -10.430  1.00 83.22    -0.228 NA
ATOM   3225  CA  CYS A 442     -12.036 -21.428  -9.759  1.00 75.16     0.198 C 
ATOM   3226  C   CYS A 442     -11.103 -22.216  -8.850  1.00 79.06     0.275 C 
ATOM   3227  O   CYS A 442     -10.154 -22.849  -9.321  1.00 94.03    -0.268 OA
ATOM   3228  CB  CYS A 442     -12.665 -22.362 -10.785  1.00 79.14     0.103 C 
ATOM   3229  SG  CYS A 442     -13.364 -23.858 -10.033  1.00 78.12    -0.080 SA
ATOM   3230  N   ILE A 443     -11.402 -22.214  -7.550  1.00 69.87    -0.229 NA
ATOM   3231  CA  ILE A 443     -10.534 -22.885  -6.587  1.00 82.45     0.186 C 
ATOM   3232  C   ILE A 443     -10.657 -24.400  -6.674  1.00 87.83     0.274 C 
ATOM   3233  O   ILE A 443      -9.793 -25.125  -6.156  1.00 77.22    -0.268 OA
ATOM   3234  CB  ILE A 443     -10.852 -22.397  -5.160  1.00 76.15     0.032 C 
ATOM   3235  CG1 ILE A 443      -9.602 -22.452  -4.285  1.00 83.13     0.002 C 
ATOM   3236  CG2 ILE A 443     -11.968 -23.237  -4.544  1.00 73.45     0.003 C 
ATOM   3237  CD1 ILE A 443      -9.878 -22.245  -2.806  1.00 94.52     0.000 C 
ATOM   3238  N   GLY A 444     -11.706 -24.899  -7.321  1.00 69.62    -0.226 NA
ATOM   3239  CA  GLY A 444     -11.934 -26.325  -7.377  1.00 83.35     0.218 C 
ATOM   3240  C   GLY A 444     -11.752 -26.866  -8.774  1.00 86.96     0.277 C 
ATOM   3241  O   GLY A 444     -12.278 -27.932  -9.104  1.00 81.03    -0.268 OA
ATOM   3242  N   MET A 445     -11.012 -26.128  -9.605  1.00 78.97    -0.229 NA
ATOM   3243  CA  MET A 445     -10.760 -26.565 -10.974  1.00 78.48     0.180 C 
ATOM   3244  C   MET A 445     -10.159 -27.967 -11.005  1.00 77.68     0.236 C 
ATOM   3245  O   MET A 445     -10.702 -28.875 -11.640  1.00 73.95    -0.277 OA
ATOM   3246  CB  MET A 445      -9.834 -25.572 -11.673  1.00 80.42     0.045 C 
ATOM   3247  CG  MET A 445      -9.394 -26.017 -13.054  1.00 76.01     0.060 C 
ATOM   3248  SD  MET A 445      -8.246 -24.854 -13.823  1.00 87.30    -0.139 SA
ATOM   3249  CE  MET A 445      -6.860 -24.921 -12.685  1.00101.41     0.069 C 
ATOM   3250  N   ARG A 446      -9.033 -28.156 -10.310  1.00 85.42    -0.208 NA
ATOM   3251  CA AARG A 446      -8.399 -29.471 -10.263  0.47 91.23     0.138 C 
ATOM   3252  CA BARG A 446      -8.398 -29.470 -10.262  0.53 91.32     0.138 C 
ATOM   3253  C   ARG A 446      -9.377 -30.537  -9.788  1.00100.32     0.215 C 
ATOM   3254  O   ARG A 446      -9.485 -31.609 -10.391  1.00104.04    -0.277 OA
ATOM   3255  CB AARG A 446      -7.169 -29.438  -9.356  0.47 91.17     0.028 C 
ATOM   3256  CB BARG A 446      -7.168 -29.428  -9.351  0.53 91.28     0.028 C 
ATOM   3257  CG AARG A 446      -5.917 -28.864  -9.988  0.47 92.90     0.029 C 
ATOM   3258  CG BARG A 446      -5.861 -29.074 -10.049  0.53 92.60     0.029 C 
ATOM   3259  CD AARG A 446      -4.748 -28.982  -9.025  0.47102.91     0.145 C 
ATOM   3260  CD BARG A 446      -4.706 -29.071  -9.054  0.53103.06     0.145 C 
ATOM   3261  NE AARG A 446      -3.601 -28.176  -9.431  0.47111.47    -0.083 NA
ATOM   3262  NE BARG A 446      -3.400 -28.935  -9.695  0.53112.71    -0.083 NA
ATOM   3263  CZ AARG A 446      -3.479 -26.878  -9.177  0.47115.36     0.782 C 
ATOM   3264  CZ BARG A 446      -2.672 -29.957 -10.136  0.53116.34     0.782 C 
ATOM   3265  NH1AARG A 446      -4.442 -26.240  -8.524  0.47110.50     0.063 N 
ATOM   3266  NH1BARG A 446      -3.122 -31.198 -10.014  0.53115.91     0.063 N 
ATOM   3267  NH2AARG A 446      -2.400 -26.218  -9.578  0.47116.33     0.063 N 
ATOM   3268  NH2BARG A 446      -1.494 -29.738 -10.702  0.53119.81     0.063 N 
ATOM   3269  N   PHE A 447     -10.102 -30.260  -8.703  1.00107.51    -0.235 NA
ATOM   3270  CA  PHE A 447     -11.039 -31.250  -8.184  1.00 83.32     0.190 C 
ATOM   3271  C   PHE A 447     -12.147 -31.540  -9.187  1.00 86.85     0.275 C 
ATOM   3272  O   PHE A 447     -12.550 -32.695  -9.359  1.00 93.43    -0.268 OA
ATOM   3273  CB  PHE A 447     -11.628 -30.776  -6.854  1.00 78.08     0.060 C 
ATOM   3274  CG  PHE A 447     -12.743 -31.645  -6.339  1.00 89.65    -0.020 A 
ATOM   3275  CD1 PHE A 447     -14.066 -31.279  -6.522  1.00 93.82    -0.004 A 
ATOM   3276  CD2 PHE A 447     -12.469 -32.829  -5.674  1.00 87.11    -0.004 A 
ATOM   3277  CE1 PHE A 447     -15.093 -32.074  -6.052  1.00 97.44    -0.000 A 
ATOM   3278  CE2 PHE A 447     -13.494 -33.630  -5.198  1.00 89.25    -0.000 A 
ATOM   3279  CZ  PHE A 447     -14.807 -33.255  -5.388  1.00 91.59     0.000 A 
ATOM   3280  N   ALA A 448     -12.653 -30.506  -9.864  1.00 86.02    -0.229 NA
ATOM   3281  CA  ALA A 448     -13.746 -30.717 -10.808  1.00 80.25     0.186 C 
ATOM   3282  C   ALA A 448     -13.296 -31.566 -11.992  1.00 87.75     0.274 C 
ATOM   3283  O   ALA A 448     -14.014 -32.476 -12.422  1.00 88.03    -0.268 OA
ATOM   3284  CB  ALA A 448     -14.301 -29.375 -11.286  1.00 65.50     0.037 C 
ATOM   3285  N   LEU A 449     -12.108 -31.286 -12.529  1.00 85.63    -0.229 NA
ATOM   3286  CA  LEU A 449     -11.604 -32.067 -13.653  1.00 92.65     0.186 C 
ATOM   3287  C   LEU A 449     -11.329 -33.510 -13.245  1.00102.43     0.274 C 
ATOM   3288  O   LEU A 449     -11.615 -34.439 -14.004  1.00105.42    -0.268 OA
ATOM   3289  CB  LEU A 449     -10.344 -31.411 -14.216  1.00 95.46     0.034 C 
ATOM   3290  CG  LEU A 449     -10.540 -29.973 -14.700  1.00 93.39     0.002 C 
ATOM   3291  CD1 LEU A 449      -9.198 -29.336 -15.002  1.00 92.77     0.000 C 
ATOM   3292  CD2 LEU A 449     -11.445 -29.949 -15.923  1.00 80.20     0.000 C 
ATOM   3293  N   MET A 450     -10.782 -33.716 -12.045  1.00109.26    -0.229 NA
ATOM   3294  CA  MET A 450     -10.541 -35.070 -11.555  1.00 93.54     0.187 C 
ATOM   3295  C   MET A 450     -11.850 -35.788 -11.246  1.00 93.28     0.274 C 
ATOM   3296  O   MET A 450     -11.991 -36.984 -11.528  1.00 98.20    -0.268 OA
ATOM   3297  CB  MET A 450      -9.645 -35.018 -10.314  1.00 98.59     0.046 C 
ATOM   3298  CG  MET A 450      -9.330 -36.366  -9.685  1.00102.51     0.060 C 
ATOM   3299  SD  MET A 450      -8.439 -37.444 -10.813  1.00120.81    -0.139 SA
ATOM   3300  CE  MET A 450      -7.023 -36.435 -11.241  1.00107.53     0.069 C 
ATOM   3301  N   ASN A 451     -12.819 -35.078 -10.666  1.00101.72    -0.228 NA
ATOM   3302  CA  ASN A 451     -14.099 -35.698 -10.336  1.00101.41     0.196 C 
ATOM   3303  C   ASN A 451     -14.851 -36.119 -11.594  1.00100.78     0.275 C 
ATOM   3304  O   ASN A 451     -15.375 -37.237 -11.663  1.00 97.44    -0.268 OA
ATOM   3305  CB  ASN A 451     -14.942 -34.736  -9.496  1.00 99.01     0.126 C 
ATOM   3306  CG  ASN A 451     -16.240 -35.357  -9.022  1.00101.85     0.276 C 
ATOM   3307  OD1 ASN A 451     -16.298 -36.552  -8.746  1.00121.33    -0.269 OA
ATOM   3308  ND2 ASN A 451     -17.290 -34.549  -8.934  1.00102.70    -0.107 N 
ATOM   3309  N   MET A 452     -14.903 -35.241 -12.604  1.00105.15    -0.229 NA
ATOM   3310  CA  MET A 452     -15.611 -35.551 -13.843  1.00 97.55     0.187 C 
ATOM   3311  C   MET A 452     -14.909 -36.625 -14.660  1.00 91.59     0.274 C 
ATOM   3312  O   MET A 452     -15.574 -37.387 -15.369  1.00 89.19    -0.268 OA
ATOM   3313  CB  MET A 452     -15.752 -34.297 -14.702  1.00 88.76     0.046 C 
ATOM   3314  CG  MET A 452     -16.595 -33.194 -14.108  1.00 94.74     0.060 C 
ATOM   3315  SD  MET A 452     -16.818 -31.849 -15.294  1.00 96.36    -0.139 SA
ATOM   3316  CE  MET A 452     -15.175 -31.139 -15.356  1.00101.12     0.069 C 
ATOM   3317  N   LYS A 453     -13.578 -36.688 -14.597  1.00 95.75    -0.229 NA
ATOM   3318  CA  LYS A 453     -12.846 -37.652 -15.408  1.00101.95     0.186 C 
ATOM   3319  C   LYS A 453     -12.929 -39.053 -14.819  1.00101.95     0.274 C 
ATOM   3320  O   LYS A 453     -13.025 -40.031 -15.565  1.00 99.61    -0.268 OA
ATOM   3321  CB  LYS A 453     -11.386 -37.210 -15.569  1.00 89.41     0.034 C 
ATOM   3322  CG  LYS A 453     -11.198 -36.084 -16.584  1.00 78.47     0.005 C 
ATOM   3323  CD  LYS A 453      -9.742 -35.662 -16.724  1.00 78.74     0.041 C 
ATOM   3324  CE  LYS A 453      -9.606 -34.528 -17.731  1.00 83.73     0.338 C 
ATOM   3325  NZ  LYS A 453      -8.244 -33.914 -17.717  1.00 90.80     0.618 N 
ATOM   3326  N   LEU A 454     -12.886 -39.175 -13.490  1.00105.56    -0.229 NA
ATOM   3327  CA  LEU A 454     -13.091 -40.483 -12.876  1.00107.33     0.186 C 
ATOM   3328  C   LEU A 454     -14.477 -41.022 -13.192  1.00106.21     0.274 C 
ATOM   3329  O   LEU A 454     -14.653 -42.236 -13.364  1.00 97.10    -0.268 OA
ATOM   3330  CB  LEU A 454     -12.878 -40.393 -11.366  1.00 95.60     0.034 C 
ATOM   3331  CG  LEU A 454     -11.414 -40.258 -10.954  1.00 93.30     0.002 C 
ATOM   3332  CD1 LEU A 454     -11.289 -39.928  -9.467  1.00 90.89     0.000 C 
ATOM   3333  CD2 LEU A 454     -10.672 -41.536 -11.295  1.00 94.31     0.000 C 
ATOM   3334  N   ALA A 455     -15.467 -40.133 -13.290  1.00 95.33    -0.229 NA
ATOM   3335  CA  ALA A 455     -16.808 -40.550 -13.688  1.00105.98     0.186 C 
ATOM   3336  C   ALA A 455     -16.812 -41.086 -15.114  1.00106.80     0.274 C 
ATOM   3337  O   ALA A 455     -17.320 -42.181 -15.381  1.00107.43    -0.268 OA
ATOM   3338  CB  ALA A 455     -17.782 -39.378 -13.551  1.00104.52     0.037 C 
ATOM   3339  N   LEU A 456     -16.236 -40.322 -16.044  1.00 98.71    -0.229 NA
ATOM   3340  CA  LEU A 456     -16.290 -40.687 -17.455  1.00100.75     0.186 C 
ATOM   3341  C   LEU A 456     -15.523 -41.971 -17.739  1.00102.62     0.274 C 
ATOM   3342  O   LEU A 456     -15.970 -42.801 -18.540  1.00101.66    -0.268 OA
ATOM   3343  CB  LEU A 456     -15.745 -39.543 -18.302  1.00 97.98     0.034 C 
ATOM   3344  CG  LEU A 456     -16.720 -38.383 -18.428  1.00 98.81     0.002 C 
ATOM   3345  CD1 LEU A 456     -16.044 -37.195 -19.110  1.00 96.22     0.000 C 
ATOM   3346  CD2 LEU A 456     -17.936 -38.868 -19.204  1.00 79.20     0.000 C 
ATOM   3347  N   ILE A 457     -14.366 -42.148 -17.101  1.00 98.82    -0.229 NA
ATOM   3348  CA  ILE A 457     -13.551 -43.332 -17.355  1.00107.57     0.186 C 
ATOM   3349  C   ILE A 457     -14.327 -44.596 -17.005  1.00121.01     0.274 C 
ATOM   3350  O   ILE A 457     -14.439 -45.521 -17.818  1.00135.37    -0.268 OA
ATOM   3351  CB  ILE A 457     -12.224 -43.240 -16.581  1.00109.75     0.032 C 
ATOM   3352  CG1 ILE A 457     -11.363 -42.104 -17.145  1.00 99.96     0.002 C 
ATOM   3353  CG2 ILE A 457     -11.483 -44.560 -16.642  1.00114.05     0.003 C 
ATOM   3354  CD1 ILE A 457     -10.113 -41.839 -16.358  1.00 91.95     0.000 C 
ATOM   3355  N   ARG A 458     -14.905 -44.640 -15.802  1.00124.35    -0.229 NA
ATOM   3356  CA  ARG A 458     -15.640 -45.828 -15.374  1.00130.78     0.186 C 
ATOM   3357  C   ARG A 458     -16.895 -46.047 -16.213  1.00122.20     0.274 C 
ATOM   3358  O   ARG A 458     -17.238 -47.189 -16.535  1.00129.86    -0.268 OA
ATOM   3359  CB  ARG A 458     -16.003 -45.718 -13.892  1.00133.62     0.036 C 
ATOM   3360  CG  ARG A 458     -14.805 -45.636 -12.947  1.00139.36     0.029 C 
ATOM   3361  CD  ARG A 458     -13.978 -46.911 -12.996  1.00147.66     0.145 C 
ATOM   3362  NE  ARG A 458     -14.728 -48.101 -12.589  1.00166.05    -0.083 NA
ATOM   3363  CZ  ARG A 458     -14.934 -48.471 -11.325  1.00169.82     0.782 C 
ATOM   3364  NH1 ARG A 458     -15.465 -49.658 -11.058  1.00171.74     0.063 N 
ATOM   3365  NH2 ARG A 458     -14.619 -47.656 -10.327  1.00165.14     0.063 N 
ATOM   3366  N   VAL A 459     -17.593 -44.970 -16.579  1.00112.39    -0.229 NA
ATOM   3367  CA  VAL A 459     -18.851 -45.115 -17.308  1.00108.45     0.186 C 
ATOM   3368  C   VAL A 459     -18.599 -45.556 -18.747  1.00110.68     0.274 C 
ATOM   3369  O   VAL A 459     -19.350 -46.367 -19.302  1.00115.52    -0.268 OA
ATOM   3370  CB  VAL A 459     -19.658 -43.803 -17.241  1.00115.61     0.032 C 
ATOM   3371  CG1 VAL A 459     -20.240 -43.446 -18.602  1.00126.39     0.003 C 
ATOM   3372  CG2 VAL A 459     -20.774 -43.916 -16.216  1.00112.41     0.003 C 
ATOM   3373  N   LEU A 460     -17.550 -45.030 -19.379  1.00110.58    -0.229 NA
ATOM   3374  CA  LEU A 460     -17.246 -45.426 -20.746  1.00111.52     0.186 C 
ATOM   3375  C   LEU A 460     -16.547 -46.774 -20.818  1.00122.58     0.274 C 
ATOM   3376  O   LEU A 460     -16.465 -47.351 -21.909  1.00114.85    -0.268 OA
ATOM   3377  CB  LEU A 460     -16.405 -44.348 -21.436  1.00101.22     0.034 C 
ATOM   3378  CG  LEU A 460     -17.205 -43.111 -21.869  1.00 99.98     0.002 C 
ATOM   3379  CD1 LEU A 460     -16.329 -42.098 -22.582  1.00 97.35     0.000 C 
ATOM   3380  CD2 LEU A 460     -18.374 -43.517 -22.752  1.00100.65     0.000 C 
ATOM   3381  N   GLN A 461     -16.058 -47.289 -19.686  1.00128.39    -0.229 NA
ATOM   3382  CA  GLN A 461     -15.554 -48.654 -19.622  1.00126.70     0.187 C 
ATOM   3383  C   GLN A 461     -16.663 -49.693 -19.684  1.00134.12     0.274 C 
ATOM   3384  O   GLN A 461     -16.360 -50.878 -19.848  1.00144.00    -0.268 OA
ATOM   3385  CB  GLN A 461     -14.735 -48.863 -18.345  1.00122.81     0.044 C 
ATOM   3386  CG  GLN A 461     -13.312 -48.367 -18.446  1.00131.99     0.094 C 
ATOM   3387  CD  GLN A 461     -12.443 -48.784 -17.274  1.00147.29     0.274 C 
ATOM   3388  OE1 GLN A 461     -12.919 -48.916 -16.147  1.00146.88    -0.269 OA
ATOM   3389  NE2 GLN A 461     -11.157 -48.998 -17.539  1.00156.69    -0.107 N 
ATOM   3390  N   ASN A 462     -17.931 -49.287 -19.565  1.00131.00    -0.228 NA
ATOM   3391  CA  ASN A 462     -19.020 -50.247 -19.466  1.00134.71     0.196 C 
ATOM   3392  C   ASN A 462     -20.264 -49.892 -20.267  1.00135.28     0.275 C 
ATOM   3393  O   ASN A 462     -21.230 -50.661 -20.226  1.00152.20    -0.268 OA
ATOM   3394  CB  ASN A 462     -19.426 -50.437 -17.996  1.00140.52     0.126 C 
ATOM   3395  CG  ASN A 462     -18.295 -50.969 -17.144  1.00157.23     0.276 C 
ATOM   3396  OD1 ASN A 462     -18.017 -52.172 -17.137  1.00173.69    -0.269 OA
ATOM   3397  ND2 ASN A 462     -17.635 -50.076 -16.416  1.00147.94    -0.107 N 
ATOM   3398  N   PHE A 463     -20.290 -48.772 -20.984  1.00118.60    -0.228 NA
ATOM   3399  CA  PHE A 463     -21.514 -48.373 -21.662  1.00120.89     0.191 C 
ATOM   3400  C   PHE A 463     -21.192 -47.618 -22.941  1.00123.24     0.275 C 
ATOM   3401  O   PHE A 463     -20.155 -46.957 -23.052  1.00119.14    -0.268 OA
ATOM   3402  CB  PHE A 463     -22.404 -47.494 -20.768  1.00120.74     0.060 C 
ATOM   3403  CG  PHE A 463     -23.022 -48.225 -19.609  1.00134.56    -0.020 A 
ATOM   3404  CD1 PHE A 463     -24.008 -49.177 -19.816  1.00142.05    -0.004 A 
ATOM   3405  CD2 PHE A 463     -22.626 -47.948 -18.311  1.00133.26    -0.004 A 
ATOM   3406  CE1 PHE A 463     -24.583 -49.847 -18.752  1.00149.68    -0.000 A 
ATOM   3407  CE2 PHE A 463     -23.197 -48.615 -17.242  1.00146.88    -0.000 A 
ATOM   3408  CZ  PHE A 463     -24.177 -49.567 -17.464  1.00149.87     0.000 A 
ATOM   3409  N   SER A 464     -22.100 -47.731 -23.906  1.00133.21    -0.226 NA
ATOM   3410  CA  SER A 464     -22.152 -46.855 -25.065  1.00138.18     0.219 C 
ATOM   3411  C   SER A 464     -23.455 -46.072 -25.014  1.00130.10     0.277 C 
ATOM   3412  O   SER A 464     -24.468 -46.558 -24.502  1.00142.08    -0.268 OA
ATOM   3413  CB  SER A 464     -22.047 -47.640 -26.380  1.00153.51     0.216 C 
ATOM   3414  OG  SER A 464     -20.739 -48.156 -26.558  1.00160.30    -0.218 OA
ATOM   3415  N   PHE A 465     -23.427 -44.852 -25.542  1.00129.06    -0.228 NA
ATOM   3416  CA  PHE A 465     -24.534 -43.915 -25.392  1.00129.68     0.191 C 
ATOM   3417  C   PHE A 465     -25.039 -43.496 -26.766  1.00131.70     0.275 C 
ATOM   3418  O   PHE A 465     -24.300 -42.884 -27.545  1.00126.38    -0.268 OA
ATOM   3419  CB  PHE A 465     -24.105 -42.700 -24.568  1.00108.61     0.060 C 
ATOM   3420  CG  PHE A 465     -23.812 -43.019 -23.130  1.00111.43    -0.020 A 
ATOM   3421  CD1 PHE A 465     -22.614 -43.616 -22.769  1.00113.20    -0.004 A 
ATOM   3422  CD2 PHE A 465     -24.735 -42.719 -22.139  1.00115.27    -0.004 A 
ATOM   3423  CE1 PHE A 465     -22.338 -43.906 -21.443  1.00118.91    -0.000 A 
ATOM   3424  CE2 PHE A 465     -24.469 -43.005 -20.811  1.00113.06    -0.000 A 
ATOM   3425  CZ  PHE A 465     -23.269 -43.602 -20.461  1.00118.65     0.000 A 
ATOM   3426  N   LYS A 466     -26.299 -43.819 -27.053  1.00139.94    -0.229 NA
ATOM   3427  CA  LYS A 466     -26.908 -43.587 -28.351  1.00146.97     0.185 C 
ATOM   3428  C   LYS A 466     -27.947 -42.477 -28.272  1.00142.98     0.256 C 
ATOM   3429  O   LYS A 466     -28.565 -42.267 -27.224  1.00141.06    -0.270 OA
ATOM   3430  CB  LYS A 466     -27.583 -44.859 -28.876  1.00151.14     0.034 C 
ATOM   3431  CG  LYS A 466     -26.659 -46.054 -28.963  1.00152.37     0.005 C 
ATOM   3432  CD  LYS A 466     -25.478 -45.760 -29.871  1.00152.04     0.041 C 
ATOM   3433  CE  LYS A 466     -24.632 -47.002 -30.108  1.00157.69     0.338 C 
ATOM   3434  NZ  LYS A 466     -25.031 -47.737 -31.344  1.00157.14     0.618 N 
ATOM   3435  N   PRO A 467     -28.155 -41.739 -29.357  1.00140.83    -0.312 N 
ATOM   3436  CA  PRO A 467     -29.268 -40.788 -29.385  1.00139.58     0.165 C 
ATOM   3437  C   PRO A 467     -30.598 -41.521 -29.389  1.00162.61     0.272 C 
ATOM   3438  O   PRO A 467     -30.724 -42.631 -29.915  1.00165.49    -0.269 OA
ATOM   3439  CB  PRO A 467     -29.054 -40.020 -30.695  1.00130.13     0.034 C 
ATOM   3440  CG  PRO A 467     -27.628 -40.275 -31.078  1.00128.62     0.027 C 
ATOM   3441  CD  PRO A 467     -27.315 -41.646 -30.563  1.00135.65     0.105 C 
ATOM   3442  N   CYS A 468     -31.592 -40.893 -28.771  1.00174.43    -0.228 NA
ATOM   3443  CA  CYS A 468     -32.951 -41.407 -28.757  1.00189.40     0.198 C 
ATOM   3444  C   CYS A 468     -33.840 -40.545 -29.644  1.00197.42     0.275 C 
ATOM   3445  O   CYS A 468     -33.500 -39.408 -29.985  1.00184.14    -0.268 OA
ATOM   3446  CB  CYS A 468     -33.514 -41.454 -27.331  1.00186.94     0.103 C 
ATOM   3447  SG  CYS A 468     -33.588 -43.113 -26.619  1.00198.38    -0.080 SA
ATOM   3448  N   LYS A 469     -34.987 -41.113 -30.030  1.00221.53    -0.229 NA
ATOM   3449  CA  LYS A 469     -35.970 -40.350 -30.792  1.00221.36     0.186 C 
ATOM   3450  C   LYS A 469     -36.355 -39.071 -30.067  1.00211.37     0.274 C 
ATOM   3451  O   LYS A 469     -36.619 -38.045 -30.703  1.00210.67    -0.268 OA
ATOM   3452  CB  LYS A 469     -37.212 -41.206 -31.052  1.00228.19     0.034 C 
ATOM   3453  CG  LYS A 469     -38.272 -40.517 -31.891  1.00234.97     0.005 C 
ATOM   3454  CD  LYS A 469     -39.527 -41.362 -32.000  1.00246.06     0.041 C 
ATOM   3455  CE  LYS A 469     -40.207 -41.513 -30.652  1.00247.58     0.338 C 
ATOM   3456  NZ  LYS A 469     -41.438 -42.343 -30.752  1.00261.10     0.618 N 
ATOM   3457  N   GLU A 470     -36.372 -39.110 -28.736  1.00197.79    -0.229 NA
ATOM   3458  CA  GLU A 470     -36.701 -37.956 -27.916  1.00187.93     0.187 C 
ATOM   3459  C   GLU A 470     -35.503 -37.059 -27.643  1.00172.00     0.274 C 
ATOM   3460  O   GLU A 470     -35.682 -35.979 -27.072  1.00163.30    -0.268 OA
ATOM   3461  CB  GLU A 470     -37.310 -38.420 -26.589  1.00193.82     0.045 C 
ATOM   3462  CG  GLU A 470     -38.655 -39.135 -26.718  1.00200.47     0.100 C 
ATOM   3463  CD  GLU A 470     -38.516 -40.621 -27.013  1.00221.19     0.185 C 
ATOM   3464  OE1 GLU A 470     -37.779 -41.316 -26.282  1.00230.86    -0.647 OA
ATOM   3465  OE2 GLU A 470     -39.142 -41.092 -27.983  1.00229.08    -0.647 OA
ATOM   3466  N   THR A 471     -34.299 -37.475 -28.034  1.00168.29    -0.226 NA
ATOM   3467  CA  THR A 471     -33.106 -36.676 -27.783  1.00152.97     0.216 C 
ATOM   3468  C   THR A 471     -33.148 -35.391 -28.602  1.00152.94     0.277 C 
ATOM   3469  O   THR A 471     -33.331 -35.426 -29.822  1.00166.01    -0.268 OA
ATOM   3470  CB  THR A 471     -31.844 -37.469 -28.124  1.00142.67     0.184 C 
ATOM   3471  OG1 THR A 471     -31.768 -38.638 -27.300  1.00142.37    -0.221 OA
ATOM   3472  CG2 THR A 471     -30.608 -36.620 -27.895  1.00132.99     0.038 C 
ATOM   3473  N   GLN A 472     -32.970 -34.257 -27.926  1.00141.86    -0.229 NA
ATOM   3474  CA  GLN A 472     -32.982 -32.955 -28.585  1.00136.99     0.187 C 
ATOM   3475  C   GLN A 472     -31.694 -32.769 -29.379  1.00141.10     0.274 C 
ATOM   3476  O   GLN A 472     -30.624 -32.544 -28.805  1.00143.06    -0.268 OA
ATOM   3477  CB  GLN A 472     -33.155 -31.845 -27.554  1.00126.23     0.044 C 
ATOM   3478  CG  GLN A 472     -33.328 -30.450 -28.155  1.00130.90     0.094 C 
ATOM   3479  CD  GLN A 472     -33.291 -29.347 -27.107  1.00135.15     0.274 C 
ATOM   3480  OE1 GLN A 472     -32.280 -29.155 -26.424  1.00129.23    -0.269 OA
ATOM   3481  NE2 GLN A 472     -34.397 -28.620 -26.971  1.00134.26    -0.107 N 
ATOM   3482  N   ILE A 473     -31.794 -32.870 -30.701  1.00142.93    -0.229 NA
ATOM   3483  CA  ILE A 473     -30.670 -32.669 -31.613  1.00152.32     0.184 C 
ATOM   3484  C   ILE A 473     -31.114 -31.700 -32.705  1.00171.11     0.256 C 
ATOM   3485  O   ILE A 473     -32.007 -32.043 -33.498  1.00187.14    -0.270 OA
ATOM   3486  CB  ILE A 473     -30.200 -34.004 -32.222  1.00153.79     0.032 C 
ATOM   3487  CG1 ILE A 473     -30.097 -35.084 -31.140  1.00151.39     0.002 C 
ATOM   3488  CG2 ILE A 473     -28.854 -33.834 -32.910  1.00147.47     0.003 C 
ATOM   3489  CD1 ILE A 473     -29.716 -36.445 -31.664  1.00154.15     0.000 C 
ATOM   3490  N   PRO A 474     -30.530 -30.491 -32.802  1.00168.32    -0.312 N 
ATOM   3491  CA  PRO A 474     -29.442 -29.994 -31.960  1.00157.55     0.165 C 
ATOM   3492  C   PRO A 474     -29.928 -29.447 -30.627  1.00152.44     0.272 C 
ATOM   3493  O   PRO A 474     -30.981 -28.812 -30.555  1.00158.96    -0.269 OA
ATOM   3494  CB  PRO A 474     -28.839 -28.873 -32.813  1.00155.25     0.034 C 
ATOM   3495  CG  PRO A 474     -29.998 -28.330 -33.562  1.00164.74     0.027 C 
ATOM   3496  CD  PRO A 474     -30.919 -29.504 -33.827  1.00173.98     0.105 C 
ATOM   3497  N   LEU A 475     -29.151 -29.706 -29.580  1.00136.84    -0.229 NA
ATOM   3498  CA  LEU A 475     -29.498 -29.243 -28.246  1.00125.84     0.186 C 
ATOM   3499  C   LEU A 475     -29.653 -27.731 -28.242  1.00129.65     0.274 C 
ATOM   3500  O   LEU A 475     -28.737 -27.000 -28.631  1.00134.29    -0.268 OA
ATOM   3501  CB  LEU A 475     -28.425 -29.678 -27.250  1.00122.62     0.034 C 
ATOM   3502  CG  LEU A 475     -28.393 -29.056 -25.852  1.00128.31     0.002 C 
ATOM   3503  CD1 LEU A 475     -27.961 -30.101 -24.848  1.00132.23     0.000 C 
ATOM   3504  CD2 LEU A 475     -27.446 -27.863 -25.795  1.00128.51     0.000 C 
ATOM   3505  N   LYS A 476     -30.821 -27.265 -27.819  1.00123.88    -0.229 NA
ATOM   3506  CA  LYS A 476     -31.049 -25.844 -27.621  1.00115.53     0.186 C 
ATOM   3507  C   LYS A 476     -30.652 -25.480 -26.197  1.00119.20     0.274 C 
ATOM   3508  O   LYS A 476     -31.024 -26.175 -25.246  1.00115.85    -0.268 OA
ATOM   3509  CB  LYS A 476     -32.512 -25.481 -27.888  1.00113.37     0.034 C 
ATOM   3510  CG  LYS A 476     -33.022 -25.920 -29.258  1.00120.56     0.005 C 
ATOM   3511  CD  LYS A 476     -34.252 -25.130 -29.689  1.00128.21     0.041 C 
ATOM   3512  CE  LYS A 476     -34.882 -25.720 -30.946  1.00139.47     0.338 C 
ATOM   3513  NZ  LYS A 476     -33.874 -25.954 -32.025  1.00142.93     0.618 N 
ATOM   3514  N   LEU A 477     -29.870 -24.416 -26.056  1.00123.03    -0.229 NA
ATOM   3515  CA  LEU A 477     -29.518 -23.927 -24.735  1.00119.15     0.186 C 
ATOM   3516  C   LEU A 477     -30.665 -23.112 -24.154  1.00123.20     0.274 C 
ATOM   3517  O   LEU A 477     -31.450 -22.492 -24.881  1.00130.24    -0.268 OA
ATOM   3518  CB  LEU A 477     -28.245 -23.088 -24.788  1.00112.23     0.034 C 
ATOM   3519  CG  LEU A 477     -26.975 -23.932 -24.864  1.00116.47     0.002 C 
ATOM   3520  CD1 LEU A 477     -25.767 -23.058 -25.144  1.00116.32     0.000 C 
ATOM   3521  CD2 LEU A 477     -26.800 -24.717 -23.569  1.00106.88     0.000 C 
ATOM   3522  N   SER A 478     -30.760 -23.131 -22.830  1.00116.83    -0.226 NA
ATOM   3523  CA  SER A 478     -31.851 -22.456 -22.146  1.00124.70     0.219 C 
ATOM   3524  C   SER A 478     -31.875 -20.982 -22.513  1.00140.84     0.277 C 
ATOM   3525  O   SER A 478     -30.883 -20.269 -22.329  1.00139.65    -0.268 OA
ATOM   3526  CB  SER A 478     -31.705 -22.623 -20.636  1.00119.54     0.216 C 
ATOM   3527  OG  SER A 478     -32.787 -22.023 -19.950  1.00130.76    -0.218 OA
ATOM   3528  N   LEU A 479     -33.013 -20.533 -23.049  1.00158.06    -0.229 NA
ATOM   3529  CA  LEU A 479     -33.232 -19.113 -23.283  1.00147.48     0.186 C 
ATOM   3530  C   LEU A 479     -33.232 -18.318 -21.984  1.00141.58     0.274 C 
ATOM   3531  O   LEU A 479     -33.203 -17.083 -22.033  1.00143.93    -0.268 OA
ATOM   3532  CB  LEU A 479     -34.553 -18.896 -24.033  1.00147.92     0.034 C 
ATOM   3533  CG  LEU A 479     -34.631 -19.172 -25.544  1.00151.71     0.002 C 
ATOM   3534  CD1 LEU A 479     -34.447 -20.646 -25.896  1.00148.35     0.000 C 
ATOM   3535  CD2 LEU A 479     -35.949 -18.660 -26.103  1.00155.27     0.000 C 
ATOM   3536  N   GLY A 480     -33.255 -18.994 -20.834  1.00132.54    -0.226 NA
ATOM   3537  CA  GLY A 480     -33.223 -18.336 -19.545  1.00124.17     0.218 C 
ATOM   3538  C   GLY A 480     -31.864 -17.785 -19.198  1.00117.17     0.277 C 
ATOM   3539  O   GLY A 480     -31.111 -17.319 -20.059  1.00116.59    -0.268 OA
ATOM   3540  N   GLY A 481     -31.543 -17.845 -17.912  1.00125.16    -0.226 NA
ATOM   3541  CA  GLY A 481     -30.329 -17.228 -17.411  1.00127.35     0.218 C 
ATOM   3542  C   GLY A 481     -29.296 -18.217 -16.912  1.00135.55     0.277 C 
ATOM   3543  O   GLY A 481     -28.390 -17.858 -16.153  1.00126.77    -0.268 OA
ATOM   3544  N   LEU A 482     -29.428 -19.473 -17.325  1.00144.89    -0.229 NA
ATOM   3545  CA  LEU A 482     -28.491 -20.524 -16.960  1.00147.81     0.186 C 
ATOM   3546  C   LEU A 482     -27.891 -21.135 -18.217  1.00149.74     0.274 C 
ATOM   3547  O   LEU A 482     -28.526 -21.159 -19.276  1.00167.64    -0.268 OA
ATOM   3548  CB  LEU A 482     -29.173 -21.629 -16.148  1.00152.35     0.034 C 
ATOM   3549  CG  LEU A 482     -30.167 -21.164 -15.092  1.00156.03     0.002 C 
ATOM   3550  CD1 LEU A 482     -30.795 -22.357 -14.395  1.00158.56     0.000 C 
ATOM   3551  CD2 LEU A 482     -29.454 -20.270 -14.105  1.00155.44     0.000 C 
ATOM   3552  N   LEU A 483     -26.662 -21.636 -18.099  1.00120.99    -0.229 NA
ATOM   3553  CA  LEU A 483     -26.109 -22.463 -19.164  1.00105.58     0.186 C 
ATOM   3554  C   LEU A 483     -26.576 -23.882 -18.887  1.00111.52     0.274 C 
ATOM   3555  O   LEU A 483     -25.927 -24.657 -18.182  1.00105.74    -0.268 OA
ATOM   3556  CB  LEU A 483     -24.596 -22.357 -19.250  1.00101.74     0.034 C 
ATOM   3557  CG  LEU A 483     -24.136 -22.783 -20.644  1.00100.29     0.002 C 
ATOM   3558  CD1 LEU A 483     -25.062 -22.197 -21.690  1.00 99.62     0.000 C 
ATOM   3559  CD2 LEU A 483     -22.722 -22.332 -20.910  1.00 93.06     0.000 C 
ATOM   3560  N   GLN A 484     -27.731 -24.210 -19.449  1.00110.55    -0.229 NA
ATOM   3561  CA  GLN A 484     -28.367 -25.506 -19.293  1.00111.16     0.185 C 
ATOM   3562  C   GLN A 484     -29.174 -25.770 -20.550  1.00113.81     0.256 C 
ATOM   3563  O   GLN A 484     -29.513 -24.831 -21.281  1.00118.62    -0.270 OA
ATOM   3564  CB  GLN A 484     -29.266 -25.534 -18.051  1.00124.35     0.044 C 
ATOM   3565  CG  GLN A 484     -30.378 -24.508 -18.094  1.00137.63     0.094 C 
ATOM   3566  CD  GLN A 484     -31.384 -24.688 -16.984  1.00147.35     0.274 C 
ATOM   3567  OE1 GLN A 484     -31.213 -25.535 -16.109  1.00143.45    -0.269 OA
ATOM   3568  NE2 GLN A 484     -32.446 -23.890 -17.013  1.00156.94    -0.107 N 
ATOM   3569  N   PRO A 485     -29.484 -27.030 -20.844  1.00119.14    -0.312 N 
ATOM   3570  CA  PRO A 485     -30.237 -27.324 -22.067  1.00119.84     0.165 C 
ATOM   3571  C   PRO A 485     -31.699 -26.927 -21.935  1.00123.44     0.272 C 
ATOM   3572  O   PRO A 485     -32.279 -26.953 -20.846  1.00119.44    -0.269 OA
ATOM   3573  CB  PRO A 485     -30.087 -28.843 -22.223  1.00114.06     0.034 C 
ATOM   3574  CG  PRO A 485     -28.985 -29.241 -21.281  1.00109.46     0.027 C 
ATOM   3575  CD  PRO A 485     -29.038 -28.257 -20.165  1.00102.96     0.105 C 
ATOM   3576  N   GLU A 486     -32.290 -26.542 -23.069  1.00131.03    -0.229 NA
ATOM   3577  CA  GLU A 486     -33.724 -26.286 -23.140  1.00140.09     0.187 C 
ATOM   3578  C   GLU A 486     -34.465 -27.535 -22.681  1.00147.87     0.274 C 
ATOM   3579  O   GLU A 486     -35.012 -27.569 -21.576  1.00134.19    -0.268 OA
ATOM   3580  CB  GLU A 486     -34.138 -25.897 -24.565  1.00150.48     0.045 C 
ATOM   3581  CG  GLU A 486     -35.292 -24.903 -24.659  1.00151.93     0.100 C 
ATOM   3582  CD  GLU A 486     -35.693 -24.607 -26.098  1.00161.33     0.185 C 
ATOM   3583  OE1 GLU A 486     -35.751 -25.558 -26.908  1.00164.71    -0.647 OA
ATOM   3584  OE2 GLU A 486     -35.943 -23.424 -26.420  1.00162.50    -0.647 OA
ATOM   3585  N   LYS A 487     -34.470 -28.569 -23.517  1.00165.94    -0.229 NA
ATOM   3586  CA  LYS A 487     -34.932 -29.881 -23.082  1.00171.68     0.185 C 
ATOM   3587  C   LYS A 487     -33.786 -30.651 -22.427  1.00160.65     0.256 C 
ATOM   3588  O   LYS A 487     -32.649 -30.596 -22.907  1.00160.96    -0.270 OA
ATOM   3589  CB  LYS A 487     -35.476 -30.687 -24.261  1.00182.00     0.034 C 
ATOM   3590  CG  LYS A 487     -36.752 -30.127 -24.869  1.00195.95     0.005 C 
ATOM   3591  CD  LYS A 487     -37.220 -30.962 -26.046  1.00206.53     0.041 C 
ATOM   3592  CE  LYS A 487     -38.510 -30.411 -26.635  1.00217.24     0.338 C 
ATOM   3593  NZ  LYS A 487     -38.959 -31.216 -27.808  1.00216.38     0.618 N 
ATOM   3594  N   PRO A 488     -34.055 -31.359 -21.332  1.00144.38    -0.312 N 
ATOM   3595  CA  PRO A 488     -33.017 -32.187 -20.711  1.00126.51     0.165 C 
ATOM   3596  C   PRO A 488     -32.588 -33.324 -21.625  1.00125.77     0.272 C 
ATOM   3597  O   PRO A 488     -33.332 -33.786 -22.494  1.00130.39    -0.269 OA
ATOM   3598  CB  PRO A 488     -33.695 -32.724 -19.446  1.00126.78     0.034 C 
ATOM   3599  CG  PRO A 488     -34.833 -31.788 -19.194  1.00129.39     0.027 C 
ATOM   3600  CD  PRO A 488     -35.301 -31.367 -20.552  1.00140.45     0.105 C 
ATOM   3601  N   VAL A 489     -31.365 -33.792 -21.396  1.00122.45    -0.229 NA
ATOM   3602  CA  VAL A 489     -30.713 -34.717 -22.317  1.00123.92     0.186 C 
ATOM   3603  C   VAL A 489     -31.159 -36.144 -22.018  1.00127.89     0.274 C 
ATOM   3604  O   VAL A 489     -30.869 -36.685 -20.946  1.00130.21    -0.268 OA
ATOM   3605  CB  VAL A 489     -29.187 -34.583 -22.233  1.00108.99     0.032 C 
ATOM   3606  CG1 VAL A 489     -28.535 -35.235 -23.443  1.00108.44     0.003 C 
ATOM   3607  CG2 VAL A 489     -28.800 -33.119 -22.122  1.00 87.96     0.003 C 
ATOM   3608  N   VAL A 490     -31.855 -36.759 -22.971  1.00115.00    -0.229 NA
ATOM   3609  CA  VAL A 490     -32.263 -38.157 -22.891  1.00124.54     0.186 C 
ATOM   3610  C   VAL A 490     -31.458 -38.950 -23.912  1.00135.45     0.274 C 
ATOM   3611  O   VAL A 490     -31.336 -38.536 -25.071  1.00136.47    -0.268 OA
ATOM   3612  CB  VAL A 490     -33.774 -38.323 -23.128  1.00134.92     0.032 C 
ATOM   3613  CG1 VAL A 490     -34.549 -37.851 -21.918  1.00137.46     0.003 C 
ATOM   3614  CG2 VAL A 490     -34.205 -37.545 -24.359  1.00141.65     0.003 C 
ATOM   3615  N   LEU A 491     -30.914 -40.090 -23.485  1.00136.06    -0.229 NA
ATOM   3616  CA  LEU A 491     -30.051 -40.898 -24.335  1.00136.89     0.186 C 
ATOM   3617  C   LEU A 491     -30.273 -42.380 -24.059  1.00145.01     0.274 C 
ATOM   3618  O   LEU A 491     -30.658 -42.773 -22.954  1.00148.35    -0.268 OA
ATOM   3619  CB  LEU A 491     -28.572 -40.542 -24.127  1.00122.21     0.034 C 
ATOM   3620  CG  LEU A 491     -28.104 -39.166 -24.611  1.00115.72     0.002 C 
ATOM   3621  CD1 LEU A 491     -26.663 -38.929 -24.221  1.00113.43     0.000 C 
ATOM   3622  CD2 LEU A 491     -28.270 -39.044 -26.117  1.00121.74     0.000 C 
ATOM   3623  N   LYS A 492     -30.025 -43.200 -25.081  1.00141.56    -0.229 NA
ATOM   3624  CA  LYS A 492     -30.069 -44.649 -24.930  1.00144.83     0.186 C 
ATOM   3625  C   LYS A 492     -28.733 -45.149 -24.396  1.00143.43     0.274 C 
ATOM   3626  O   LYS A 492     -27.674 -44.608 -24.727  1.00130.53    -0.268 OA
ATOM   3627  CB  LYS A 492     -30.400 -45.323 -26.265  1.00140.82     0.034 C 
ATOM   3628  CG  LYS A 492     -30.626 -46.828 -26.158  1.00154.49     0.005 C 
ATOM   3629  CD  LYS A 492     -31.629 -47.351 -27.189  1.00158.88     0.041 C 
ATOM   3630  CE  LYS A 492     -31.047 -47.393 -28.591  1.00153.64     0.338 C 
ATOM   3631  NZ  LYS A 492     -31.986 -48.051 -29.543  1.00164.10     0.618 N 
ATOM   3632  N   VAL A 493     -28.785 -46.178 -23.553  1.00154.34    -0.229 NA
ATOM   3633  CA  VAL A 493     -27.606 -46.693 -22.868  1.00149.07     0.186 C 
ATOM   3634  C   VAL A 493     -27.535 -48.195 -23.092  1.00155.66     0.274 C 
ATOM   3635  O   VAL A 493     -28.501 -48.914 -22.813  1.00160.89    -0.268 OA
ATOM   3636  CB  VAL A 493     -27.638 -46.374 -21.362  1.00133.80     0.032 C 
ATOM   3637  CG1 VAL A 493     -26.395 -46.901 -20.683  1.00128.72     0.003 C 
ATOM   3638  CG2 VAL A 493     -27.766 -44.882 -21.148  1.00112.90     0.003 C 
ATOM   3639  N   GLU A 494     -26.390 -48.669 -23.588  1.00149.84    -0.229 NA
ATOM   3640  CA  GLU A 494     -26.199 -50.073 -23.929  1.00157.70     0.179 C 
ATOM   3641  C   GLU A 494     -24.969 -50.617 -23.213  1.00153.42     0.237 C 
ATOM   3642  O   GLU A 494     -23.954 -49.924 -23.092  1.00139.42    -0.277 OA
ATOM   3643  CB  GLU A 494     -26.073 -50.250 -25.448  1.00166.11     0.045 C 
ATOM   3644  CG  GLU A 494     -27.284 -49.723 -26.216  1.00176.65     0.100 C 
ATOM   3645  CD  GLU A 494     -27.220 -50.003 -27.707  1.00190.92     0.185 C 
ATOM   3646  OE1 GLU A 494     -26.127 -50.341 -28.208  1.00191.67    -0.647 OA
ATOM   3647  OE2 GLU A 494     -28.270 -49.888 -28.379  1.00198.09    -0.647 OA
ATOM   3648  N   SER A 495     -25.062 -51.863 -22.746  1.00163.14    -0.203 NA
ATOM   3649  CA ASER A 495     -24.022 -52.472 -21.925  0.40163.31     0.172 C 
ATOM   3650  CA BSER A 495     -24.022 -52.473 -21.925  0.60163.39     0.172 C 
ATOM   3651  C   SER A 495     -22.969 -53.123 -22.815  1.00164.13     0.220 C 
ATOM   3652  O   SER A 495     -23.296 -53.964 -23.659  1.00179.86    -0.277 OA
ATOM   3653  CB ASER A 495     -24.629 -53.501 -20.972  0.40168.79     0.208 C 
ATOM   3654  CB BSER A 495     -24.623 -53.506 -20.972  0.60168.65     0.208 C 
ATOM   3655  OG ASER A 495     -23.631 -54.105 -20.168  0.40169.34    -0.219 OA
ATOM   3656  OG BSER A 495     -25.517 -52.905 -20.051  0.60167.93    -0.219 OA
ATOM   3657  N   ARG A 496     -21.709 -52.742 -22.619  1.00150.01    -0.237 NA
ATOM   3658  CA  ARG A 496     -20.606 -53.359 -23.353  1.00144.63     0.170 C 
ATOM   3659  C   ARG A 496     -20.371 -54.772 -22.835  1.00144.75     0.231 C 
ATOM   3660  O   ARG A 496     -20.037 -55.674 -23.598  1.00152.29    -0.286 OA
ATOM   3661  CB  ARG A 496     -19.319 -52.535 -23.230  1.00135.27     0.035 C 
ATOM   3662  CG  ARG A 496     -19.278 -51.277 -24.094  1.00135.77     0.029 C 
ATOM   3663  CD  ARG A 496     -18.053 -50.420 -23.774  1.00130.19     0.145 C 
ATOM   3664  NE  ARG A 496     -16.900 -50.740 -24.616  1.00131.90    -0.083 NA
ATOM   3665  CZ  ARG A 496     -15.657 -50.321 -24.380  1.00127.65     0.782 C 
ATOM   3666  NH1 ARG A 496     -15.398 -49.567 -23.316  1.00115.38     0.063 N 
ATOM   3667  NH2 ARG A 496     -14.668 -50.659 -25.202  1.00120.78     0.063 N 
TER    3668      ARG A 496 
