# Supplementary material for: Mechanism of salidroside promoting testosterone secretion induced by H2O2 in TM3 Leydig cells based on metabolomics and network pharmacology
Source: Front Chem. 2025 Feb 27;13:1544876. doi: 10.3389/fchem.2025.1544876 (PMC11904911; doi:10.3389/fchem.2025.1544876)
Supplement: Supplementary file 1 [file DataSheet1.ZIP › Supplementary document/Molecular docking/Molecular docking/receptor/ECHS1.pdbqt]

ATOM      1  N   ALA A  31     -26.958  76.968  49.080  1.00 86.51     0.626 N 
ATOM      2  CA  ALA A  31     -28.191  77.304  48.296  1.00 86.57     0.381 C 
ATOM      3  C   ALA A  31     -28.569  78.775  48.534  1.00 86.27     0.289 C 
ATOM      4  O   ALA A  31     -27.702  79.574  48.919  1.00 86.61    -0.268 OA
ATOM      5  CB  ALA A  31     -29.352  76.352  48.679  1.00 86.59     0.052 C 
ATOM      6  N   ASN A  32     -29.844  79.126  48.311  1.00 85.54    -0.228 NA
ATOM      7  CA  ASN A  32     -30.341  80.497  48.522  1.00 84.69     0.196 C 
ATOM      8  C   ASN A  32     -31.108  80.651  49.851  1.00 83.27     0.275 C 
ATOM      9  O   ASN A  32     -32.342  80.644  49.888  1.00 83.07    -0.268 OA
ATOM     10  CB  ASN A  32     -31.219  80.926  47.336  1.00 85.07     0.126 C 
ATOM     11  CG  ASN A  32     -31.499  82.430  47.326  1.00 86.37     0.276 C 
ATOM     12  OD1 ASN A  32     -30.586  83.241  47.519  1.00 88.68    -0.269 OA
ATOM     13  ND2 ASN A  32     -32.760  82.806  47.095  1.00 85.80    -0.107 N 
ATOM     14  N   PHE A  33     -30.359  80.816  50.937  1.00 81.69    -0.228 NA
ATOM     15  CA  PHE A  33     -30.924  80.811  52.293  1.00 80.18     0.191 C 
ATOM     16  C   PHE A  33     -31.798  82.044  52.609  1.00 79.16     0.275 C 
ATOM     17  O   PHE A  33     -31.535  83.142  52.133  1.00 78.83    -0.268 OA
ATOM     18  CB  PHE A  33     -29.792  80.700  53.314  1.00 79.63     0.060 C 
ATOM     19  CG  PHE A  33     -28.996  79.416  53.215  1.00 79.41    -0.020 A 
ATOM     20  CD1 PHE A  33     -29.613  78.182  53.388  1.00 78.51    -0.004 A 
ATOM     21  CD2 PHE A  33     -27.623  79.443  52.976  1.00 78.62    -0.004 A 
ATOM     22  CE1 PHE A  33     -28.884  77.001  53.318  1.00 78.48    -0.000 A 
ATOM     23  CE2 PHE A  33     -26.885  78.256  52.896  1.00 78.39    -0.000 A 
ATOM     24  CZ  PHE A  33     -27.515  77.038  53.068  1.00 78.42     0.000 A 
ATOM     25  N   GLU A  34     -32.840  81.842  53.416  1.00 78.18    -0.229 NA
ATOM     26  CA  GLU A  34     -33.734  82.924  53.847  1.00 77.33     0.186 C 
ATOM     27  C   GLU A  34     -33.645  83.237  55.353  1.00 76.57     0.274 C 
ATOM     28  O   GLU A  34     -34.044  84.324  55.776  1.00 76.09    -0.268 OA
ATOM     29  CB  GLU A  34     -35.183  82.596  53.456  1.00 77.45     0.037 C 
ATOM     30  N   TYR A  35     -33.121  82.299  56.149  1.00 75.79    -0.228 NA
ATOM     31  CA  TYR A  35     -32.991  82.472  57.599  1.00 75.13     0.191 C 
ATOM     32  C   TYR A  35     -31.559  82.687  58.061  1.00 74.67     0.275 C 
ATOM     33  O   TYR A  35     -31.343  83.213  59.151  1.00 74.36    -0.268 OA
ATOM     34  CB  TYR A  35     -33.565  81.262  58.339  1.00 75.30     0.060 C 
ATOM     35  CG  TYR A  35     -35.030  81.005  58.067  1.00 75.39    -0.020 A 
ATOM     36  CD1 TYR A  35     -36.016  81.595  58.842  1.00 75.63    -0.002 A 
ATOM     37  CD2 TYR A  35     -35.427  80.167  57.028  1.00 75.74    -0.002 A 
ATOM     38  CE1 TYR A  35     -37.365  81.353  58.589  1.00 76.34     0.027 A 
ATOM     39  CE2 TYR A  35     -36.762  79.922  56.764  1.00 75.42     0.027 A 
ATOM     40  CZ  TYR A  35     -37.724  80.514  57.543  1.00 75.93     0.131 A 
ATOM     41  OH  TYR A  35     -39.046  80.266  57.273  1.00 76.31    -0.190 OA
ATOM     42  N   ILE A  36     -30.584  82.262  57.255  1.00 74.34    -0.229 NA
ATOM     43  CA  ILE A  36     -29.169  82.393  57.615  1.00 73.74     0.186 C 
ATOM     44  C   ILE A  36     -28.374  83.067  56.514  1.00 73.65     0.274 C 
ATOM     45  O   ILE A  36     -28.834  83.180  55.383  1.00 73.64    -0.268 OA
ATOM     46  CB  ILE A  36     -28.508  81.017  57.924  1.00 73.69     0.032 C 
ATOM     47  CG1 ILE A  36     -28.287  80.197  56.646  1.00 73.69     0.002 C 
ATOM     48  CG2 ILE A  36     -29.340  80.234  58.915  1.00 73.08     0.003 C 
ATOM     49  CD1 ILE A  36     -27.568  78.875  56.869  1.00 73.35     0.000 C 
ATOM     50  N   ILE A  37     -27.181  83.527  56.873  1.00 73.71    -0.229 NA
ATOM     51  CA  ILE A  37     -26.160  83.936  55.910  1.00 73.77     0.186 C 
ATOM     52  C   ILE A  37     -24.961  83.003  56.066  1.00 73.66     0.274 C 
ATOM     53  O   ILE A  37     -24.397  82.888  57.165  1.00 73.51    -0.268 OA
ATOM     54  CB  ILE A  37     -25.679  85.385  56.152  1.00 73.74     0.032 C 
ATOM     55  CG1 ILE A  37     -26.853  86.364  56.043  1.00 74.33     0.002 C 
ATOM     56  CG2 ILE A  37     -24.575  85.756  55.152  1.00 73.31     0.003 C 
ATOM     57  CD1 ILE A  37     -26.457  87.833  56.159  1.00 74.16     0.000 C 
ATOM     58  N   ALA A  38     -24.574  82.338  54.980  1.00 73.45    -0.229 NA
ATOM     59  CA  ALA A  38     -23.410  81.453  54.998  1.00 73.43     0.186 C 
ATOM     60  C   ALA A  38     -22.397  81.932  53.985  1.00 73.54     0.274 C 
ATOM     61  O   ALA A  38     -22.744  82.112  52.828  1.00 73.85    -0.268 OA
ATOM     62  CB  ALA A  38     -23.823  80.022  54.691  1.00 73.02     0.037 C 
ATOM     63  N   GLU A  39     -21.152  82.129  54.410  1.00 73.82    -0.229 NA
ATOM     64  CA  GLU A  39     -20.067  82.483  53.485  1.00 74.41     0.187 C 
ATOM     65  C   GLU A  39     -18.702  82.177  54.089  1.00 73.87     0.274 C 
ATOM     66  O   GLU A  39     -18.562  82.057  55.298  1.00 73.64    -0.268 OA
ATOM     67  CB  GLU A  39     -20.158  83.963  53.061  1.00 74.37     0.045 C 
ATOM     68  CG  GLU A  39     -20.319  84.955  54.222  1.00 76.33     0.100 C 
ATOM     69  CD  GLU A  39     -20.751  86.379  53.793  1.00 76.99     0.185 C 
ATOM     70  OE1 GLU A  39     -21.764  86.549  53.056  1.00 79.99    -0.647 OA
ATOM     71  OE2 GLU A  39     -20.073  87.340  54.228  1.00 81.58    -0.647 OA
ATOM     72  N   LYS A  40     -17.692  82.048  53.242  1.00 73.86    -0.229 NA
ATOM     73  CA  LYS A  40     -16.352  81.741  53.720  1.00 74.09     0.186 C 
ATOM     74  C   LYS A  40     -15.617  83.017  54.123  1.00 74.02     0.274 C 
ATOM     75  O   LYS A  40     -15.745  84.048  53.479  1.00 73.76    -0.268 OA
ATOM     76  CB  LYS A  40     -15.565  80.938  52.672  1.00 74.26     0.034 C 
ATOM     77  CG  LYS A  40     -15.991  79.462  52.610  1.00 75.60     0.005 C 
ATOM     78  CD  LYS A  40     -16.200  78.938  51.194  1.00 76.45     0.041 C 
ATOM     79  CE  LYS A  40     -14.936  78.392  50.610  1.00 77.90     0.338 C 
ATOM     80  NZ  LYS A  40     -15.129  78.048  49.180  1.00 78.77     0.618 N 
ATOM     81  N   ARG A  41     -14.857  82.931  55.210  1.00 74.27    -0.229 NA
ATOM     82  CA  ARG A  41     -14.116  84.062  55.752  1.00 74.51     0.186 C 
ATOM     83  C   ARG A  41     -12.721  83.632  56.192  1.00 74.12     0.274 C 
ATOM     84  O   ARG A  41     -12.327  82.479  56.039  1.00 73.72    -0.268 OA
ATOM     85  CB  ARG A  41     -14.871  84.643  56.951  1.00 74.95     0.036 C 
ATOM     86  CG  ARG A  41     -16.348  84.985  56.666  1.00 77.42     0.029 C 
ATOM     87  CD  ARG A  41     -16.497  86.326  55.994  1.00 79.49     0.145 C 
ATOM     88  NE  ARG A  41     -16.267  87.335  57.009  1.00 82.04    -0.083 NA
ATOM     89  CZ  ARG A  41     -17.212  88.010  57.657  1.00 84.22     0.782 C 
ATOM     90  NH1 ARG A  41     -18.508  87.843  57.377  1.00 85.54     0.063 N 
ATOM     91  NH2 ARG A  41     -16.843  88.887  58.586  1.00 84.52     0.063 N 
ATOM     92  N   GLY A  42     -11.971  84.577  56.738  1.00 74.34    -0.226 NA
ATOM     93  CA  GLY A  42     -10.641  84.304  57.273  1.00 74.14     0.218 C 
ATOM     94  C   GLY A  42      -9.581  84.273  56.208  1.00 74.16     0.277 C 
ATOM     95  O   GLY A  42      -9.862  84.439  55.029  1.00 74.07    -0.268 OA
ATOM     96  N   LYS A  43      -8.350  84.065  56.656  1.00 74.65    -0.229 NA
ATOM     97  CA  LYS A  43      -7.180  83.937  55.799  1.00 74.70     0.186 C 
ATOM     98  C   LYS A  43      -7.422  82.865  54.747  1.00 74.25     0.274 C 
ATOM     99  O   LYS A  43      -7.577  81.699  55.083  1.00 74.08    -0.268 OA
ATOM    100  CB  LYS A  43      -5.961  83.558  56.658  1.00 75.07     0.034 C 
ATOM    101  CG  LYS A  43      -4.698  83.079  55.885  1.00 75.54     0.005 C 
ATOM    102  CD  LYS A  43      -4.097  84.154  54.983  1.00 75.36     0.041 C 
ATOM    103  CE  LYS A  43      -2.807  83.643  54.320  1.00 75.72     0.338 C 
ATOM    104  NZ  LYS A  43      -2.374  84.480  53.169  1.00 74.10     0.618 N 
ATOM    105  N   ASN A  44      -7.452  83.282  53.484  1.00 73.93    -0.228 NA
ATOM    106  CA  ASN A  44      -7.669  82.391  52.331  1.00 73.61     0.196 C 
ATOM    107  C   ASN A  44      -9.014  81.706  52.320  1.00 73.30     0.275 C 
ATOM    108  O   ASN A  44      -9.144  80.658  51.735  1.00 73.22    -0.268 OA
ATOM    109  CB  ASN A  44      -6.543  81.355  52.202  1.00 73.55     0.126 C 
ATOM    110  CG  ASN A  44      -5.198  81.992  51.978  1.00 73.25     0.276 C 
ATOM    111  OD1 ASN A  44      -5.117  83.146  51.561  1.00 74.94    -0.269 OA
ATOM    112  ND2 ASN A  44      -4.134  81.246  52.236  1.00 70.49    -0.107 N 
ATOM    113  N   ASN A  45     -10.018  82.305  52.958  1.00 73.58    -0.228 NA
ATOM    114  CA  ASN A  45     -11.387  81.768  52.940  1.00 73.55     0.196 C 
ATOM    115  C   ASN A  45     -11.492  80.315  53.401  1.00 73.15     0.275 C 
ATOM    116  O   ASN A  45     -12.159  79.510  52.755  1.00 73.29    -0.268 OA
ATOM    117  CB  ASN A  45     -11.973  81.905  51.531  1.00 73.78     0.126 C 
ATOM    118  CG  ASN A  45     -12.321  83.339  51.175  1.00 74.81     0.276 C 
ATOM    119  OD1 ASN A  45     -12.267  84.246  52.018  1.00 73.86    -0.269 OA
ATOM    120  ND2 ASN A  45     -12.704  83.548  49.915  1.00 76.69    -0.107 N 
ATOM    121  N   THR A  46     -10.829  80.008  54.518  1.00 72.88    -0.226 NA
ATOM    122  CA  THR A  46     -10.755  78.660  55.106  1.00 72.49     0.216 C 
ATOM    123  C   THR A  46     -11.643  78.489  56.348  1.00 72.00     0.277 C 
ATOM    124  O   THR A  46     -11.673  77.425  56.964  1.00 72.04    -0.268 OA
ATOM    125  CB  THR A  46      -9.305  78.342  55.523  1.00 72.83     0.184 C 
ATOM    126  OG1 THR A  46      -8.898  79.260  56.550  1.00 73.22    -0.221 OA
ATOM    127  CG2 THR A  46      -8.348  78.477  54.324  1.00 72.35     0.038 C 
ATOM    128  N   VAL A  47     -12.355  79.539  56.728  1.00 71.80    -0.229 NA
ATOM    129  CA  VAL A  47     -13.343  79.458  57.801  1.00 71.52     0.186 C 
ATOM    130  C   VAL A  47     -14.715  79.607  57.178  1.00 71.53     0.274 C 
ATOM    131  O   VAL A  47     -14.886  80.409  56.251  1.00 71.52    -0.268 OA
ATOM    132  CB  VAL A  47     -13.138  80.559  58.841  1.00 71.29     0.032 C 
ATOM    133  CG1 VAL A  47     -14.149  80.429  59.949  1.00 70.32     0.003 C 
ATOM    134  CG2 VAL A  47     -11.719  80.496  59.384  1.00 72.01     0.003 C 
ATOM    135  N   GLY A  48     -15.672  78.814  57.658  1.00 71.13    -0.226 NA
ATOM    136  CA  GLY A  48     -17.052  78.891  57.194  1.00 70.96     0.218 C 
ATOM    137  C   GLY A  48     -17.859  79.610  58.243  1.00 71.00     0.277 C 
ATOM    138  O   GLY A  48     -17.858  79.229  59.400  1.00 70.80    -0.268 OA
ATOM    139  N   LEU A  49     -18.547  80.670  57.859  1.00 71.56    -0.229 NA
ATOM    140  CA  LEU A  49     -19.256  81.477  58.847  1.00 71.66     0.186 C 
ATOM    141  C   LEU A  49     -20.726  81.277  58.631  1.00 71.63     0.274 C 
ATOM    142  O   LEU A  49     -21.235  81.532  57.549  1.00 71.49    -0.268 OA
ATOM    143  CB  LEU A  49     -18.888  82.961  58.741  1.00 71.59     0.034 C 
ATOM    144  CG  LEU A  49     -19.598  83.873  59.754  1.00 72.53     0.002 C 
ATOM    145  CD1 LEU A  49     -18.953  83.734  61.113  1.00 73.01     0.000 C 
ATOM    146  CD2 LEU A  49     -19.602  85.333  59.301  1.00 72.03     0.000 C 
ATOM    147  N   ILE A  50     -21.399  80.790  59.662  1.00 71.86    -0.229 NA
ATOM    148  CA  ILE A  50     -22.846  80.736  59.663  1.00 72.10     0.186 C 
ATOM    149  C   ILE A  50     -23.342  81.832  60.582  1.00 72.56     0.274 C 
ATOM    150  O   ILE A  50     -23.020  81.868  61.767  1.00 72.42    -0.268 OA
ATOM    151  CB  ILE A  50     -23.358  79.391  60.160  1.00 72.14     0.032 C 
ATOM    152  CG1 ILE A  50     -22.719  78.259  59.346  1.00 72.03     0.002 C 
ATOM    153  CG2 ILE A  50     -24.871  79.361  60.089  1.00 70.68     0.003 C 
ATOM    154  CD1 ILE A  50     -23.171  76.887  59.782  1.00 72.51     0.000 C 
ATOM    155  N   GLN A  51     -24.113  82.742  60.018  1.00 73.35    -0.229 NA
ATOM    156  CA  GLN A  51     -24.715  83.812  60.780  1.00 74.13     0.187 C 
ATOM    157  C   GLN A  51     -26.231  83.623  60.768  1.00 74.23     0.274 C 
ATOM    158  O   GLN A  51     -26.866  83.645  59.709  1.00 73.89    -0.268 OA
ATOM    159  CB  GLN A  51     -24.300  85.156  60.180  1.00 74.32     0.044 C 
ATOM    160  CG  GLN A  51     -24.978  86.367  60.811  1.00 76.33     0.094 C 
ATOM    161  CD  GLN A  51     -24.248  87.671  60.520  1.00 77.75     0.274 C 
ATOM    162  OE1 GLN A  51     -23.168  87.683  59.905  1.00 79.59    -0.269 OA
ATOM    163  NE2 GLN A  51     -24.826  88.771  60.973  1.00 76.52    -0.107 N 
ATOM    164  N   LEU A  52     -26.800  83.397  61.946  1.00 74.73    -0.229 NA
ATOM    165  CA  LEU A  52     -28.247  83.343  62.097  1.00 75.18     0.186 C 
ATOM    166  C   LEU A  52     -28.791  84.745  61.857  1.00 75.81     0.274 C 
ATOM    167  O   LEU A  52     -28.366  85.698  62.509  1.00 75.94    -0.268 OA
ATOM    168  CB  LEU A  52     -28.632  82.840  63.489  1.00 75.05     0.034 C 
ATOM    169  CG  LEU A  52     -28.107  81.457  63.917  1.00 75.01     0.002 C 
ATOM    170  CD1 LEU A  52     -28.768  81.052  65.232  1.00 74.18     0.000 C 
ATOM    171  CD2 LEU A  52     -28.306  80.366  62.852  1.00 73.15     0.000 C 
ATOM    172  N   ASN A  53     -29.718  84.870  60.910  1.00 76.66    -0.228 NA
ATOM    173  CA  ASN A  53     -30.103  86.171  60.378  1.00 77.31     0.196 C 
ATOM    174  C   ASN A  53     -31.604  86.398  60.426  1.00 77.85     0.275 C 
ATOM    175  O   ASN A  53     -32.233  86.723  59.422  1.00 77.86    -0.268 OA
ATOM    176  CB  ASN A  53     -29.593  86.322  58.945  1.00 77.42     0.126 C 
ATOM    177  CG  ASN A  53     -29.702  87.746  58.435  1.00 78.17     0.276 C 
ATOM    178  OD1 ASN A  53     -29.483  88.707  59.174  1.00 78.51    -0.269 OA
ATOM    179  ND2 ASN A  53     -30.044  87.887  57.166  1.00 79.51    -0.107 N 
ATOM    180  N   ARG A  54     -32.156  86.262  61.625  1.00 78.55    -0.229 NA
ATOM    181  CA  ARG A  54     -33.574  86.482  61.877  1.00 78.95     0.185 C 
ATOM    182  C   ARG A  54     -33.699  87.446  63.082  1.00 78.93     0.256 C 
ATOM    183  O   ARG A  54     -34.288  87.109  64.109  1.00 78.99    -0.270 OA
ATOM    184  CB  ARG A  54     -34.220  85.121  62.152  1.00 79.21     0.036 C 
ATOM    185  CG  ARG A  54     -35.672  85.010  61.801  1.00 80.73     0.029 C 
ATOM    186  CD  ARG A  54     -36.336  83.837  62.546  1.00 82.35     0.145 C 
ATOM    187  NE  ARG A  54     -37.786  83.831  62.329  1.00 83.15    -0.083 NA
ATOM    188  CZ  ARG A  54     -38.671  83.143  63.054  1.00 84.06     0.782 C 
ATOM    189  NH1 ARG A  54     -38.282  82.386  64.081  1.00 84.52     0.063 N 
ATOM    190  NH2 ARG A  54     -39.966  83.218  62.754  1.00 84.29     0.063 N 
ATOM    191  N   PRO A  55     -33.130  88.658  62.957  1.00 79.02    -0.312 N 
ATOM    192  CA  PRO A  55     -32.961  89.558  64.104  1.00 78.87     0.165 C 
ATOM    193  C   PRO A  55     -34.250  90.019  64.745  1.00 78.73     0.272 C 
ATOM    194  O   PRO A  55     -34.276  90.265  65.953  1.00 78.94    -0.269 OA
ATOM    195  CB  PRO A  55     -32.245  90.772  63.502  1.00 78.79     0.034 C 
ATOM    196  CG  PRO A  55     -32.571  90.726  62.049  1.00 79.16     0.027 C 
ATOM    197  CD  PRO A  55     -32.623  89.269  61.715  1.00 79.24     0.105 C 
ATOM    198  N   LYS A  56     -35.304  90.165  63.950  1.00 78.59    -0.229 NA
ATOM    199  CA  LYS A  56     -36.568  90.684  64.477  1.00 78.22     0.186 C 
ATOM    200  C   LYS A  56     -37.374  89.631  65.253  1.00 78.21     0.274 C 
ATOM    201  O   LYS A  56     -38.292  89.987  65.985  1.00 78.74    -0.268 OA
ATOM    202  CB  LYS A  56     -37.388  91.375  63.374  1.00 78.10     0.034 C 
ATOM    203  CG  LYS A  56     -36.991  92.848  63.187  1.00 77.84     0.003 C 
ATOM    204  CD  LYS A  56     -37.542  93.469  61.916  1.00 77.85     0.000 C 
ATOM    205  N   ALA A  57     -37.014  88.352  65.124  1.00 78.12    -0.229 NA
ATOM    206  CA  ALA A  57     -37.532  87.297  66.011  1.00 78.06     0.186 C 
ATOM    207  C   ALA A  57     -36.464  86.836  67.013  1.00 78.22     0.274 C 
ATOM    208  O   ALA A  57     -36.535  85.730  67.553  1.00 78.24    -0.268 OA
ATOM    209  CB  ALA A  57     -38.019  86.120  65.191  1.00 77.98     0.037 C 
ATOM    210  N   LEU A  58     -35.475  87.693  67.251  1.00 78.31    -0.229 NA
ATOM    211  CA  LEU A  58     -34.298  87.364  68.064  1.00 78.32     0.186 C 
ATOM    212  C   LEU A  58     -33.700  85.978  67.755  1.00 78.13     0.274 C 
ATOM    213  O   LEU A  58     -33.251  85.263  68.657  1.00 78.10    -0.268 OA
ATOM    214  CB  LEU A  58     -34.612  87.542  69.557  1.00 78.35     0.034 C 
ATOM    215  CG  LEU A  58     -35.068  88.968  69.929  1.00 78.53     0.002 C 
ATOM    216  CD1 LEU A  58     -35.627  89.042  71.370  1.00 77.85     0.000 C 
ATOM    217  CD2 LEU A  58     -33.931  89.973  69.717  1.00 77.78     0.000 C 
ATOM    218  N   ASN A  59     -33.666  85.636  66.466  1.00 77.77    -0.228 NA
ATOM    219  CA  ASN A  59     -33.081  84.381  65.990  1.00 77.66     0.196 C 
ATOM    220  C   ASN A  59     -33.668  83.127  66.661  1.00 77.80     0.275 C 
ATOM    221  O   ASN A  59     -32.954  82.162  66.919  1.00 78.01    -0.268 OA
ATOM    222  CB  ASN A  59     -31.546  84.417  66.123  1.00 77.43     0.126 C 
ATOM    223  CG  ASN A  59     -30.880  85.322  65.088  1.00 76.58     0.276 C 
ATOM    224  OD1 ASN A  59     -31.443  85.608  64.035  1.00 74.69    -0.269 OA
ATOM    225  ND2 ASN A  59     -29.661  85.752  65.381  1.00 75.07    -0.107 N 
ATOM    226  N   ALA A  60     -34.976  83.153  66.918  1.00 77.84    -0.229 NA
ATOM    227  CA  ALA A  60     -35.695  82.001  67.452  1.00 77.89     0.186 C 
ATOM    228  C   ALA A  60     -35.506  80.806  66.539  1.00 77.97     0.274 C 
ATOM    229  O   ALA A  60     -35.710  80.913  65.337  1.00 77.89    -0.268 OA
ATOM    230  CB  ALA A  60     -37.175  82.318  67.581  1.00 77.94     0.037 C 
ATOM    231  N   LEU A  61     -35.139  79.666  67.120  1.00 78.20    -0.229 NA
ATOM    232  CA  LEU A  61     -34.752  78.475  66.350  1.00 78.20     0.186 C 
ATOM    233  C   LEU A  61     -35.929  77.649  65.796  1.00 78.28     0.274 C 
ATOM    234  O   LEU A  61     -36.141  76.498  66.194  1.00 78.54    -0.268 OA
ATOM    235  CB  LEU A  61     -33.856  77.579  67.211  1.00 78.11     0.034 C 
ATOM    236  CG  LEU A  61     -32.568  78.220  67.708  1.00 77.79     0.002 C 
ATOM    237  CD1 LEU A  61     -31.815  77.238  68.598  1.00 76.68     0.000 C 
ATOM    238  CD2 LEU A  61     -31.718  78.682  66.528  1.00 77.16     0.000 C 
ATOM    239  N   CYS A  62     -36.668  78.224  64.850  1.00 78.03    -0.228 NA
ATOM    240  CA  CYS A  62     -37.737  77.504  64.162  1.00 77.84     0.198 C 
ATOM    241  C   CYS A  62     -37.161  76.394  63.287  1.00 77.37     0.275 C 
ATOM    242  O   CYS A  62     -35.948  76.283  63.147  1.00 77.48    -0.268 OA
ATOM    243  CB  CYS A  62     -38.546  78.477  63.302  1.00 77.94     0.103 C 
ATOM    244  SG  CYS A  62     -37.549  79.381  62.101  1.00 78.89    -0.080 SA
ATOM    245  N   ASP A  63     -38.034  75.578  62.698  1.00 77.00    -0.228 NA
ATOM    246  CA  ASP A  63     -37.611  74.446  61.860  1.00 76.65     0.197 C 
ATOM    247  C   ASP A  63     -36.963  74.877  60.562  1.00 75.91     0.275 C 
ATOM    248  O   ASP A  63     -35.937  74.312  60.178  1.00 76.38    -0.268 OA
ATOM    249  CB  ASP A  63     -38.774  73.494  61.547  1.00 76.86     0.132 C 
ATOM    250  CG  ASP A  63     -38.798  72.271  62.458  1.00 78.33     0.188 C 
ATOM    251  OD1 ASP A  63     -37.819  72.035  63.209  1.00 78.99    -0.647 OA
ATOM    252  OD2 ASP A  63     -39.810  71.538  62.416  1.00 81.00    -0.647 OA
ATOM    253  N   GLY A  64     -37.551  75.860  59.891  1.00 74.69    -0.226 NA
ATOM    254  CA  GLY A  64     -36.955  76.431  58.691  1.00 74.25     0.218 C 
ATOM    255  C   GLY A  64     -35.498  76.857  58.870  1.00 73.94     0.277 C 
ATOM    256  O   GLY A  64     -34.678  76.669  57.977  1.00 73.26    -0.268 OA
ATOM    257  N   LEU A  65     -35.181  77.412  60.038  1.00 73.76    -0.229 NA
ATOM    258  CA  LEU A  65     -33.836  77.906  60.345  1.00 73.58     0.186 C 
ATOM    259  C   LEU A  65     -32.874  76.754  60.671  1.00 73.61     0.274 C 
ATOM    260  O   LEU A  65     -31.746  76.736  60.186  1.00 73.69    -0.268 OA
ATOM    261  CB  LEU A  65     -33.919  78.945  61.472  1.00 73.46     0.034 C 
ATOM    262  CG  LEU A  65     -32.720  79.422  62.298  1.00 73.67     0.002 C 
ATOM    263  CD1 LEU A  65     -31.394  79.320  61.569  1.00 74.82     0.000 C 
ATOM    264  CD2 LEU A  65     -32.974  80.863  62.747  1.00 73.26     0.000 C 
ATOM    265  N   ILE A  66     -33.324  75.784  61.461  1.00 73.55    -0.229 NA
ATOM    266  CA  ILE A  66     -32.514  74.602  61.749  1.00 73.46     0.186 C 
ATOM    267  C   ILE A  66     -32.268  73.794  60.474  1.00 73.56     0.274 C 
ATOM    268  O   ILE A  66     -31.181  73.280  60.273  1.00 73.88    -0.268 OA
ATOM    269  CB  ILE A  66     -33.180  73.675  62.786  1.00 73.62     0.032 C 
ATOM    270  CG1 ILE A  66     -33.310  74.367  64.156  1.00 73.68     0.002 C 
ATOM    271  CG2 ILE A  66     -32.397  72.380  62.901  1.00 72.95     0.003 C 
ATOM    272  CD1 ILE A  66     -31.999  74.574  64.900  1.00 73.27     0.000 C 
ATOM    273  N   ASP A  67     -33.275  73.674  59.615  1.00 73.70    -0.228 NA
ATOM    274  CA  ASP A  67     -33.091  72.974  58.347  1.00 73.96     0.197 C 
ATOM    275  C   ASP A  67     -31.932  73.604  57.581  1.00 73.49     0.275 C 
ATOM    276  O   ASP A  67     -31.020  72.903  57.137  1.00 73.48    -0.268 OA
ATOM    277  CB  ASP A  67     -34.365  73.021  57.495  1.00 74.27     0.132 C 
ATOM    278  CG  ASP A  67     -34.252  72.205  56.197  1.00 76.44     0.188 C 
ATOM    279  OD1 ASP A  67     -33.256  71.466  56.014  1.00 81.16    -0.647 OA
ATOM    280  OD2 ASP A  67     -35.168  72.293  55.342  1.00 79.29    -0.647 OA
ATOM    281  N   GLU A  68     -31.985  74.926  57.439  1.00 72.89    -0.229 NA
ATOM    282  CA  GLU A  68     -30.978  75.676  56.701  1.00 72.61     0.187 C 
ATOM    283  C   GLU A  68     -29.607  75.596  57.353  1.00 72.27     0.274 C 
ATOM    284  O   GLU A  68     -28.604  75.393  56.674  1.00 72.20    -0.268 OA
ATOM    285  CB  GLU A  68     -31.394  77.136  56.569  1.00 72.59     0.045 C 
ATOM    286  CG  GLU A  68     -32.529  77.366  55.590  1.00 72.84     0.100 C 
ATOM    287  CD  GLU A  68     -32.655  78.821  55.172  1.00 74.06     0.185 C 
ATOM    288  OE1 GLU A  68     -32.057  79.701  55.852  1.00 73.48    -0.647 OA
ATOM    289  OE2 GLU A  68     -33.353  79.084  54.156  1.00 74.81    -0.647 OA
ATOM    290  N   LEU A  69     -29.577  75.770  58.670  1.00 71.88    -0.229 NA
ATOM    291  CA  LEU A  69     -28.359  75.603  59.440  1.00 71.48     0.186 C 
ATOM    292  C   LEU A  69     -27.688  74.290  59.056  1.00 71.58     0.274 C 
ATOM    293  O   LEU A  69     -26.488  74.256  58.793  1.00 71.04    -0.268 OA
ATOM    294  CB  LEU A  69     -28.670  75.611  60.947  1.00 71.30     0.034 C 
ATOM    295  CG  LEU A  69     -27.516  75.192  61.864  1.00 70.96     0.002 C 
ATOM    296  CD1 LEU A  69     -26.367  76.157  61.700  1.00 70.48     0.000 C 
ATOM    297  CD2 LEU A  69     -27.944  75.102  63.314  1.00 70.98     0.000 C 
ATOM    298  N   ASN A  70     -28.475  73.213  59.041  1.00 71.56    -0.228 NA
ATOM    299  CA  ASN A  70     -27.942  71.878  58.802  1.00 71.68     0.196 C 
ATOM    300  C   ASN A  70     -27.406  71.737  57.389  1.00 71.93     0.275 C 
ATOM    301  O   ASN A  70     -26.350  71.129  57.181  1.00 71.98    -0.268 OA
ATOM    302  CB  ASN A  70     -28.998  70.802  59.074  1.00 71.66     0.126 C 
ATOM    303  CG  ASN A  70     -29.354  70.677  60.560  1.00 72.06     0.276 C 
ATOM    304  OD1 ASN A  70     -28.605  71.095  61.441  1.00 73.24    -0.269 OA
ATOM    305  ND2 ASN A  70     -30.510  70.101  60.831  1.00 72.21    -0.107 N 
ATOM    306  N   GLN A  71     -28.121  72.296  56.418  1.00 72.09    -0.229 NA
ATOM    307  CA  GLN A  71     -27.624  72.298  55.056  1.00 72.68     0.187 C 
ATOM    308  C   GLN A  71     -26.276  73.004  54.993  1.00 72.82     0.274 C 
ATOM    309  O   GLN A  71     -25.405  72.586  54.241  1.00 73.47    -0.268 OA
ATOM    310  CB  GLN A  71     -28.588  72.979  54.093  1.00 72.54     0.044 C 
ATOM    311  CG  GLN A  71     -29.858  72.211  53.802  1.00 73.16     0.094 C 
ATOM    312  CD  GLN A  71     -30.892  73.069  53.062  1.00 73.64     0.274 C 
ATOM    313  OE1 GLN A  71     -30.532  73.883  52.205  1.00 74.73    -0.269 OA
ATOM    314  NE2 GLN A  71     -32.174  72.896  53.399  1.00 72.94    -0.107 N 
ATOM    315  N   ALA A  72     -26.107  74.062  55.784  1.00 72.76    -0.229 NA
ATOM    316  CA  ALA A  72     -24.902  74.885  55.720  1.00 72.74     0.186 C 
ATOM    317  C   ALA A  72     -23.724  74.181  56.355  1.00 72.71     0.274 C 
ATOM    318  O   ALA A  72     -22.596  74.295  55.867  1.00 72.61    -0.268 OA
ATOM    319  CB  ALA A  72     -25.136  76.238  56.383  1.00 72.90     0.037 C 
ATOM    320  N   LEU A  73     -23.993  73.459  57.444  1.00 72.86    -0.229 NA
ATOM    321  CA  LEU A  73     -23.010  72.551  58.050  1.00 72.71     0.186 C 
ATOM    322  C   LEU A  73     -22.588  71.468  57.054  1.00 72.81     0.274 C 
ATOM    323  O   LEU A  73     -21.397  71.269  56.806  1.00 72.85    -0.268 OA
ATOM    324  CB  LEU A  73     -23.567  71.904  59.313  1.00 72.49     0.034 C 
ATOM    325  CG  LEU A  73     -23.794  72.851  60.494  1.00 72.71     0.002 C 
ATOM    326  CD1 LEU A  73     -24.699  72.230  61.531  1.00 71.88     0.000 C 
ATOM    327  CD2 LEU A  73     -22.481  73.261  61.130  1.00 72.67     0.000 C 
ATOM    328  N   LYS A  74     -23.556  70.783  56.467  1.00 72.80    -0.229 NA
ATOM    329  CA  LYS A  74     -23.227  69.772  55.468  1.00 73.42     0.186 C 
ATOM    330  C   LYS A  74     -22.259  70.347  54.403  1.00 73.57     0.274 C 
ATOM    331  O   LYS A  74     -21.221  69.745  54.115  1.00 74.04    -0.268 OA
ATOM    332  CB  LYS A  74     -24.500  69.220  54.814  1.00 73.39     0.034 C 
ATOM    333  CG  LYS A  74     -24.281  67.970  53.993  1.00 73.84     0.003 C 
ATOM    334  N   ILE A  75     -22.576  71.524  53.862  1.00 73.28    -0.229 NA
ATOM    335  CA  ILE A  75     -21.750  72.152  52.822  1.00 73.10     0.186 C 
ATOM    336  C   ILE A  75     -20.305  72.462  53.259  1.00 73.60     0.274 C 
ATOM    337  O   ILE A  75     -19.365  72.125  52.538  1.00 73.28    -0.268 OA
ATOM    338  CB  ILE A  75     -22.420  73.434  52.268  1.00 73.14     0.032 C 
ATOM    339  CG1 ILE A  75     -23.676  73.060  51.454  1.00 71.73     0.002 C 
ATOM    340  CG2 ILE A  75     -21.430  74.263  51.412  1.00 71.41     0.003 C 
ATOM    341  CD1 ILE A  75     -24.602  74.217  51.203  1.00 69.13     0.000 C 
ATOM    342  N   PHE A  76     -20.134  73.099  54.417  1.00 74.06    -0.228 NA
ATOM    343  CA  PHE A  76     -18.796  73.438  54.924  1.00 74.78     0.191 C 
ATOM    344  C   PHE A  76     -18.026  72.216  55.392  1.00 76.13     0.275 C 
ATOM    345  O   PHE A  76     -16.797  72.174  55.333  1.00 76.26    -0.268 OA
ATOM    346  CB  PHE A  76     -18.864  74.436  56.080  1.00 74.53     0.060 C 
ATOM    347  CG  PHE A  76     -19.246  75.849  55.674  1.00 74.57    -0.020 A 
ATOM    348  CD1 PHE A  76     -18.868  76.386  54.456  1.00 73.35    -0.004 A 
ATOM    349  CD2 PHE A  76     -19.970  76.654  56.551  1.00 73.86    -0.004 A 
ATOM    350  CE1 PHE A  76     -19.229  77.671  54.120  1.00 73.60    -0.000 A 
ATOM    351  CE2 PHE A  76     -20.313  77.934  56.218  1.00 72.93    -0.000 A 
ATOM    352  CZ  PHE A  76     -19.951  78.445  55.006  1.00 73.22     0.000 A 
ATOM    353  N   GLU A  77     -18.754  71.220  55.867  1.00 77.97    -0.229 NA
ATOM    354  CA  GLU A  77     -18.171  69.929  56.206  1.00 79.23     0.187 C 
ATOM    355  C   GLU A  77     -17.622  69.202  54.957  1.00 79.40     0.274 C 
ATOM    356  O   GLU A  77     -16.595  68.557  55.027  1.00 79.30    -0.268 OA
ATOM    357  CB  GLU A  77     -19.232  69.097  56.922  1.00 79.73     0.045 C 
ATOM    358  CG  GLU A  77     -18.818  67.690  57.300  1.00 82.58     0.100 C 
ATOM    359  CD  GLU A  77     -18.212  67.613  58.683  1.00 85.91     0.185 C 
ATOM    360  OE1 GLU A  77     -17.317  68.454  58.980  1.00 87.35    -0.647 OA
ATOM    361  OE2 GLU A  77     -18.630  66.701  59.453  1.00 86.16    -0.647 OA
ATOM    362  N   GLU A  78     -18.299  69.322  53.819  1.00 80.11    -0.229 NA
ATOM    363  CA  GLU A  78     -17.822  68.716  52.566  1.00 80.76     0.187 C 
ATOM    364  C   GLU A  78     -16.759  69.556  51.848  1.00 80.12     0.274 C 
ATOM    365  O   GLU A  78     -16.070  69.048  50.973  1.00 80.08    -0.268 OA
ATOM    366  CB  GLU A  78     -18.991  68.469  51.591  1.00 80.83     0.045 C 
ATOM    367  CG  GLU A  78     -19.971  67.339  51.995  1.00 82.33     0.100 C 
ATOM    368  CD  GLU A  78     -21.155  67.184  51.005  1.00 83.52     0.185 C 
ATOM    369  OE1 GLU A  78     -21.714  68.227  50.544  1.00 86.09    -0.647 OA
ATOM    370  OE2 GLU A  78     -21.527  66.017  50.693  1.00 86.58    -0.647 OA
ATOM    371  N   ASP A  79     -16.629  70.833  52.194  1.00 79.74    -0.228 NA
ATOM    372  CA  ASP A  79     -15.736  71.727  51.452  1.00 79.54     0.195 C 
ATOM    373  C   ASP A  79     -14.282  71.540  51.913  1.00 79.03     0.257 C 
ATOM    374  O   ASP A  79     -13.959  71.823  53.060  1.00 79.16    -0.270 OA
ATOM    375  CB  ASP A  79     -16.186  73.181  51.634  1.00 79.56     0.132 C 
ATOM    376  CG  ASP A  79     -15.490  74.141  50.682  1.00 79.92     0.188 C 
ATOM    377  OD1 ASP A  79     -14.361  73.858  50.230  1.00 81.91    -0.647 OA
ATOM    378  OD2 ASP A  79     -16.065  75.206  50.404  1.00 80.74    -0.647 OA
ATOM    379  N   PRO A  80     -13.391  71.074  51.022  1.00 78.75    -0.312 N 
ATOM    380  CA  PRO A  80     -12.028  70.847  51.523  1.00 78.50     0.165 C 
ATOM    381  C   PRO A  80     -11.253  72.154  51.751  1.00 78.25     0.272 C 
ATOM    382  O   PRO A  80     -10.192  72.137  52.367  1.00 78.89    -0.269 OA
ATOM    383  CB  PRO A  80     -11.372  69.984  50.433  1.00 78.28     0.034 C 
ATOM    384  CG  PRO A  80     -12.380  69.828  49.333  1.00 78.42     0.027 C 
ATOM    385  CD  PRO A  80     -13.509  70.771  49.582  1.00 78.90     0.105 C 
ATOM    386  N   ALA A  81     -11.772  73.276  51.256  1.00 77.53    -0.229 NA
ATOM    387  CA  ALA A  81     -11.229  74.586  51.613  1.00 76.74     0.186 C 
ATOM    388  C   ALA A  81     -11.446  74.924  53.097  1.00 76.02     0.274 C 
ATOM    389  O   ALA A  81     -10.612  75.600  53.682  1.00 75.87    -0.268 OA
ATOM    390  CB  ALA A  81     -11.850  75.673  50.746  1.00 76.67     0.037 C 
ATOM    391  N   VAL A  82     -12.565  74.482  53.685  1.00 74.88    -0.229 NA
ATOM    392  CA  VAL A  82     -12.956  74.889  55.038  1.00 74.21     0.186 C 
ATOM    393  C   VAL A  82     -12.333  74.011  56.117  1.00 73.83     0.274 C 
ATOM    394  O   VAL A  82     -12.471  72.794  56.085  1.00 74.16    -0.268 OA
ATOM    395  CB  VAL A  82     -14.497  74.825  55.213  1.00 74.40     0.032 C 
ATOM    396  CG1 VAL A  82     -14.892  74.940  56.687  1.00 73.13     0.003 C 
ATOM    397  CG2 VAL A  82     -15.174  75.898  54.383  1.00 74.53     0.003 C 
ATOM    398  N   GLY A  83     -11.700  74.628  57.101  1.00 73.36    -0.226 NA
ATOM    399  CA  GLY A  83     -11.078  73.895  58.212  1.00 73.24     0.218 C 
ATOM    400  C   GLY A  83     -11.798  74.021  59.546  1.00 73.32     0.277 C 
ATOM    401  O   GLY A  83     -11.686  73.153  60.402  1.00 73.57    -0.268 OA
ATOM    402  N   ALA A  84     -12.518  75.121  59.737  1.00 73.28    -0.229 NA
ATOM    403  CA  ALA A  84     -13.307  75.327  60.938  1.00 73.02     0.186 C 
ATOM    404  C   ALA A  84     -14.558  76.142  60.625  1.00 73.13     0.274 C 
ATOM    405  O   ALA A  84     -14.676  76.770  59.573  1.00 73.35    -0.268 OA
ATOM    406  CB  ALA A  84     -12.490  76.014  61.988  1.00 72.86     0.037 C 
ATOM    407  N   ILE A  85     -15.499  76.122  61.556  1.00 72.98    -0.229 NA
ATOM    408  CA  ILE A  85     -16.763  76.785  61.369  1.00 72.32     0.186 C 
ATOM    409  C   ILE A  85     -17.002  77.717  62.546  1.00 71.84     0.274 C 
ATOM    410  O   ILE A  85     -16.718  77.374  63.696  1.00 71.52    -0.268 OA
ATOM    411  CB  ILE A  85     -17.874  75.750  61.246  1.00 72.63     0.032 C 
ATOM    412  CG1 ILE A  85     -17.719  74.981  59.918  1.00 73.36     0.002 C 
ATOM    413  CG2 ILE A  85     -19.236  76.419  61.340  1.00 71.84     0.003 C 
ATOM    414  CD1 ILE A  85     -18.400  73.595  59.879  1.00 72.77     0.000 C 
ATOM    415  N   VAL A  86     -17.479  78.918  62.248  1.00 71.24    -0.229 NA
ATOM    416  CA  VAL A  86     -17.932  79.835  63.276  1.00 70.81     0.186 C 
ATOM    417  C   VAL A  86     -19.426  79.986  63.108  1.00 70.80     0.274 C 
ATOM    418  O   VAL A  86     -19.914  80.223  61.999  1.00 70.82    -0.268 OA
ATOM    419  CB  VAL A  86     -17.265  81.202  63.153  1.00 70.76     0.032 C 
ATOM    420  CG1 VAL A  86     -17.830  82.170  64.212  1.00 70.11     0.003 C 
ATOM    421  CG2 VAL A  86     -15.751  81.054  63.275  1.00 70.61     0.003 C 
ATOM    422  N   LEU A  87     -20.154  79.834  64.200  1.00 71.11    -0.229 NA
ATOM    423  CA  LEU A  87     -21.594  80.049  64.193  1.00 71.95     0.186 C 
ATOM    424  C   LEU A  87     -21.932  81.329  64.999  1.00 72.54     0.274 C 
ATOM    425  O   LEU A  87     -21.398  81.523  66.095  1.00 71.90    -0.268 OA
ATOM    426  CB  LEU A  87     -22.286  78.799  64.755  1.00 71.76     0.034 C 
ATOM    427  CG  LEU A  87     -23.800  78.868  64.979  1.00 71.99     0.002 C 
ATOM    428  CD1 LEU A  87     -24.504  79.294  63.716  1.00 71.37     0.000 C 
ATOM    429  CD2 LEU A  87     -24.337  77.533  65.473  1.00 71.82     0.000 C 
ATOM    430  N   THR A  88     -22.788  82.203  64.455  1.00 73.59    -0.226 NA
ATOM    431  CA  THR A  88     -23.218  83.428  65.181  1.00 75.03     0.216 C 
ATOM    432  C   THR A  88     -24.659  83.844  64.886  1.00 75.52     0.277 C 
ATOM    433  O   THR A  88     -25.313  83.273  64.011  1.00 75.88    -0.268 OA
ATOM    434  CB  THR A  88     -22.269  84.637  64.909  1.00 75.05     0.184 C 
ATOM    435  OG1 THR A  88     -20.963  84.322  65.385  1.00 77.70    -0.221 OA
ATOM    436  CG2 THR A  88     -22.693  85.868  65.643  1.00 75.67     0.038 C 
ATOM    437  N   GLY A  89     -25.158  84.789  65.687  1.00 76.16    -0.226 NA
ATOM    438  CA  GLY A  89     -26.352  85.566  65.374  1.00 76.71     0.218 C 
ATOM    439  C   GLY A  89     -25.987  87.018  65.106  1.00 77.25     0.277 C 
ATOM    440  O   GLY A  89     -24.974  87.303  64.473  1.00 77.59    -0.268 OA
ATOM    441  N   GLY A  90     -26.817  87.942  65.580  1.00 77.88    -0.226 NA
ATOM    442  CA  GLY A  90     -26.524  89.374  65.489  1.00 78.19     0.218 C 
ATOM    443  C   GLY A  90     -26.026  89.948  66.806  1.00 78.64     0.277 C 
ATOM    444  O   GLY A  90     -25.828  89.221  67.783  1.00 78.10    -0.268 OA
ATOM    445  N   ASP A  91     -25.855  91.266  66.838  1.00 79.50    -0.228 NA
ATOM    446  CA  ASP A  91     -25.310  91.937  68.018  1.00 80.47     0.197 C 
ATOM    447  C   ASP A  91     -26.269  91.866  69.216  1.00 80.73     0.275 C 
ATOM    448  O   ASP A  91     -25.823  91.876  70.366  1.00 80.96    -0.268 OA
ATOM    449  CB  ASP A  91     -24.983  93.410  67.718  1.00 80.84     0.132 C 
ATOM    450  CG  ASP A  91     -23.989  93.588  66.565  1.00 81.96     0.188 C 
ATOM    451  OD1 ASP A  91     -23.321  92.603  66.156  1.00 83.45    -0.647 OA
ATOM    452  OD2 ASP A  91     -23.890  94.737  66.068  1.00 83.50    -0.647 OA
ATOM    453  N   LYS A  92     -27.572  91.796  68.948  1.00 80.75    -0.229 NA
ATOM    454  CA  LYS A  92     -28.567  91.795  70.017  1.00 81.11     0.186 C 
ATOM    455  C   LYS A  92     -28.958  90.394  70.469  1.00 80.93     0.274 C 
ATOM    456  O   LYS A  92     -29.452  90.227  71.586  1.00 81.15    -0.268 OA
ATOM    457  CB  LYS A  92     -29.824  92.590  69.606  1.00 81.20     0.037 C 
ATOM    458  N   ALA A  93     -28.746  89.394  69.617  1.00 80.80    -0.229 NA
ATOM    459  CA  ALA A  93     -29.166  88.026  69.933  1.00 80.71     0.186 C 
ATOM    460  C   ALA A  93     -28.438  86.970  69.113  1.00 80.81     0.274 C 
ATOM    461  O   ALA A  93     -28.321  87.093  67.898  1.00 81.06    -0.268 OA
ATOM    462  CB  ALA A  93     -30.665  87.880  69.729  1.00 80.71     0.037 C 
ATOM    463  N   PHE A  94     -27.954  85.938  69.802  1.00 80.75    -0.228 NA
ATOM    464  CA  PHE A  94     -27.487  84.700  69.186  1.00 80.56     0.191 C 
ATOM    465  C   PHE A  94     -28.717  83.856  68.782  1.00 81.02     0.275 C 
ATOM    466  O   PHE A  94     -28.947  83.610  67.598  1.00 80.72    -0.268 OA
ATOM    467  CB  PHE A  94     -26.603  83.963  70.199  1.00 80.24     0.060 C 
ATOM    468  CG  PHE A  94     -25.882  82.777  69.653  1.00 79.61    -0.020 A 
ATOM    469  CD1 PHE A  94     -24.700  82.933  68.941  1.00 78.91    -0.004 A 
ATOM    470  CD2 PHE A  94     -26.348  81.494  69.899  1.00 79.78    -0.004 A 
ATOM    471  CE1 PHE A  94     -24.012  81.841  68.465  1.00 78.44    -0.000 A 
ATOM    472  CE2 PHE A  94     -25.665  80.379  69.408  1.00 79.58    -0.000 A 
ATOM    473  CZ  PHE A  94     -24.491  80.558  68.696  1.00 79.39     0.000 A 
ATOM    474  N   ALA A  95     -29.514  83.448  69.772  1.00 81.71    -0.229 NA
ATOM    475  CA  ALA A  95     -30.797  82.773  69.537  1.00 82.46     0.186 C 
ATOM    476  C   ALA A  95     -31.664  82.819  70.805  1.00 83.25     0.274 C 
ATOM    477  O   ALA A  95     -31.292  82.272  71.841  1.00 83.05    -0.268 OA
ATOM    478  CB  ALA A  95     -30.573  81.348  69.094  1.00 82.40     0.037 C 
ATOM    479  N   ALA A  96     -32.817  83.486  70.717  1.00 84.51    -0.229 NA
ATOM    480  CA  ALA A  96     -33.655  83.761  71.899  1.00 85.18     0.186 C 
ATOM    481  C   ALA A  96     -34.344  82.520  72.438  1.00 85.79     0.274 C 
ATOM    482  O   ALA A  96     -34.729  82.484  73.603  1.00 86.24    -0.268 OA
ATOM    483  CB  ALA A  96     -34.679  84.840  71.604  1.00 85.33     0.037 C 
ATOM    484  N   GLY A  97     -34.496  81.509  71.589  1.00 86.42    -0.226 NA
ATOM    485  CA  GLY A  97     -34.494  80.129  72.039  1.00 87.16     0.218 C 
ATOM    486  C   GLY A  97     -35.036  79.176  70.992  1.00 87.76     0.277 C 
ATOM    487  O   GLY A  97     -34.394  78.932  69.970  1.00 88.20    -0.268 OA
ATOM    488  N   ALA A  98     -36.222  78.636  71.248  1.00 88.04    -0.229 NA
ATOM    489  CA  ALA A  98     -36.995  77.958  70.214  1.00 88.16     0.186 C 
ATOM    490  C   ALA A  98     -38.177  78.810  69.762  1.00 88.47     0.274 C 
ATOM    491  O   ALA A  98     -38.041  80.014  69.548  1.00 88.61    -0.268 OA
ATOM    492  CB  ALA A  98     -37.474  76.603  70.712  1.00 88.32     0.037 C 
ATOM    493  N   ASP A  99     -39.336  78.176  69.618  1.00 88.60    -0.228 NA
ATOM    494  CA  ASP A  99     -40.477  78.804  68.964  1.00 88.66     0.197 C 
ATOM    495  C   ASP A  99     -41.791  78.196  69.443  1.00 88.42     0.275 C 
ATOM    496  O   ASP A  99     -42.265  77.204  68.890  1.00 88.36    -0.268 OA
ATOM    497  CB  ASP A  99     -40.361  78.676  67.444  1.00 88.90     0.132 C 
ATOM    498  CG  ASP A  99     -41.181  79.717  66.707  1.00 90.09     0.188 C 
ATOM    499  OD1 ASP A  99     -42.421  79.710  66.850  1.00 91.42    -0.647 OA
ATOM    500  OD2 ASP A  99     -40.584  80.543  65.984  1.00 91.16    -0.647 OA
ATOM    501  N   ILE A 100     -42.375  78.798  70.474  1.00 88.14    -0.229 NA
ATOM    502  CA  ILE A 100     -43.455  78.166  71.217  1.00 87.90     0.186 C 
ATOM    503  C   ILE A 100     -44.690  77.939  70.350  1.00 87.81     0.274 C 
ATOM    504  O   ILE A 100     -45.435  76.985  70.581  1.00 87.96    -0.268 OA
ATOM    505  CB  ILE A 100     -43.818  78.974  72.500  1.00 87.92     0.032 C 
ATOM    506  CG1 ILE A 100     -42.644  78.994  73.488  1.00 88.00     0.002 C 
ATOM    507  CG2 ILE A 100     -45.022  78.367  73.200  1.00 87.62     0.003 C 
ATOM    508  CD1 ILE A 100     -41.528  79.970  73.150  1.00 88.14     0.000 C 
ATOM    509  N   LYS A 101     -44.894  78.794  69.346  1.00 87.66    -0.229 NA
ATOM    510  CA  LYS A 101     -46.050  78.679  68.444  1.00 87.52     0.186 C 
ATOM    511  C   LYS A 101     -46.152  77.276  67.843  1.00 87.23     0.274 C 
ATOM    512  O   LYS A 101     -47.206  76.632  67.922  1.00 87.12    -0.268 OA
ATOM    513  CB  LYS A 101     -45.971  79.724  67.325  1.00 87.54     0.037 C 
ATOM    514  N   GLU A 102     -45.044  76.819  67.256  1.00 86.79    -0.229 NA
ATOM    515  CA  GLU A 102     -44.909  75.448  66.750  1.00 86.58     0.187 C 
ATOM    516  C   GLU A 102     -45.244  74.401  67.836  1.00 85.99     0.274 C 
ATOM    517  O   GLU A 102     -45.943  73.423  67.564  1.00 85.97    -0.268 OA
ATOM    518  CB  GLU A 102     -43.473  75.196  66.226  1.00 86.75     0.045 C 
ATOM    519  CG  GLU A 102     -43.042  76.004  64.973  1.00 86.85     0.100 C 
ATOM    520  CD  GLU A 102     -41.609  75.663  64.489  1.00 87.04     0.185 C 
ATOM    521  OE1 GLU A 102     -40.849  74.988  65.229  1.00 87.86    -0.647 OA
ATOM    522  OE2 GLU A 102     -41.238  76.071  63.363  1.00 85.88    -0.647 OA
ATOM    523  N   MET A 103     -44.752  74.625  69.058  1.00 85.24    -0.229 NA
ATOM    524  CA  MET A 103     -44.872  73.651  70.160  1.00 84.53     0.187 C 
ATOM    525  C   MET A 103     -46.200  73.641  70.912  1.00 83.91     0.274 C 
ATOM    526  O   MET A 103     -46.479  72.687  71.640  1.00 83.93    -0.268 OA
ATOM    527  CB  MET A 103     -43.785  73.904  71.204  1.00 84.55     0.046 C 
ATOM    528  CG  MET A 103     -42.363  73.772  70.690  1.00 84.66     0.060 C 
ATOM    529  SD  MET A 103     -41.170  73.765  72.041  1.00 84.58    -0.139 SA
ATOM    530  CE  MET A 103     -41.520  75.342  72.817  1.00 84.97     0.069 C 
ATOM    531  N   GLN A 104     -47.005  74.690  70.767  1.00 83.03    -0.229 NA
ATOM    532  CA  GLN A 104     -48.109  74.922  71.701  1.00 82.41     0.187 C 
ATOM    533  C   GLN A 104     -49.110  73.764  71.817  1.00 81.80     0.274 C 
ATOM    534  O   GLN A 104     -49.628  73.512  72.900  1.00 81.47    -0.268 OA
ATOM    535  CB  GLN A 104     -48.850  76.220  71.355  1.00 82.47     0.044 C 
ATOM    536  CG  GLN A 104     -49.766  76.727  72.479  1.00 82.48     0.094 C 
ATOM    537  CD  GLN A 104     -50.764  77.781  72.019  1.00 82.54     0.274 C 
ATOM    538  OE1 GLN A 104     -51.851  77.912  72.591  1.00 82.00    -0.269 OA
ATOM    539  NE2 GLN A 104     -50.398  78.538  70.986  1.00 82.29    -0.107 N 
ATOM    540  N   ASN A 105     -49.376  73.064  70.717  1.00 81.38    -0.228 NA
ATOM    541  CA  ASN A 105     -50.411  72.014  70.695  1.00 81.15     0.196 C 
ATOM    542  C   ASN A 105     -49.893  70.565  70.653  1.00 80.72     0.275 C 
ATOM    543  O   ASN A 105     -50.690  69.625  70.626  1.00 80.72    -0.268 OA
ATOM    544  CB  ASN A 105     -51.374  72.256  69.523  1.00 81.21     0.126 C 
ATOM    545  CG  ASN A 105     -52.179  73.539  69.682  1.00 81.18     0.276 C 
ATOM    546  OD1 ASN A 105     -52.776  73.790  70.732  1.00 79.82    -0.269 OA
ATOM    547  ND2 ASN A 105     -52.195  74.358  68.635  1.00 81.66    -0.107 N 
ATOM    548  N   LEU A 106     -48.574  70.386  70.666  1.00 80.21    -0.229 NA
ATOM    549  CA  LEU A 106     -47.974  69.049  70.648  1.00 79.75     0.186 C 
ATOM    550  C   LEU A 106     -48.447  68.201  71.817  1.00 79.52     0.274 C 
ATOM    551  O   LEU A 106     -48.377  68.619  72.965  1.00 79.24    -0.268 OA
ATOM    552  CB  LEU A 106     -46.441  69.127  70.673  1.00 79.67     0.034 C 
ATOM    553  CG  LEU A 106     -45.709  69.200  69.331  1.00 79.46     0.002 C 
ATOM    554  CD1 LEU A 106     -46.491  69.976  68.288  1.00 79.45     0.000 C 
ATOM    555  CD2 LEU A 106     -44.314  69.798  69.521  1.00 79.61     0.000 C 
ATOM    556  N   SER A 107     -48.931  67.007  71.495  1.00 79.55    -0.226 NA
ATOM    557  CA  SER A 107     -49.279  65.991  72.480  1.00 79.62     0.219 C 
ATOM    558  C   SER A 107     -48.025  65.198  72.868  1.00 79.81     0.277 C 
ATOM    559  O   SER A 107     -46.946  65.386  72.275  1.00 79.74    -0.268 OA
ATOM    560  CB  SER A 107     -50.367  65.074  71.904  1.00 79.62     0.216 C 
ATOM    561  OG  SER A 107     -50.113  63.709  72.170  1.00 79.96    -0.218 OA
ATOM    562  N   PHE A 108     -48.154  64.327  73.869  1.00 79.93    -0.228 NA
ATOM    563  CA  PHE A 108     -47.032  63.466  74.286  1.00 80.19     0.191 C 
ATOM    564  C   PHE A 108     -46.634  62.480  73.188  1.00 80.46     0.275 C 
ATOM    565  O   PHE A 108     -45.448  62.276  72.923  1.00 80.05    -0.268 OA
ATOM    566  CB  PHE A 108     -47.376  62.668  75.548  1.00 80.05     0.060 C 
ATOM    567  CG  PHE A 108     -46.471  61.481  75.774  1.00 80.15    -0.020 A 
ATOM    568  CD1 PHE A 108     -45.165  61.661  76.194  1.00 79.42    -0.004 A 
ATOM    569  CD2 PHE A 108     -46.919  60.186  75.539  1.00 80.20    -0.004 A 
ATOM    570  CE1 PHE A 108     -44.327  60.575  76.393  1.00 79.58    -0.000 A 
ATOM    571  CE2 PHE A 108     -46.078  59.096  75.735  1.00 79.61    -0.000 A 
ATOM    572  CZ  PHE A 108     -44.787  59.293  76.163  1.00 79.58     0.000 A 
ATOM    573  N   GLN A 109     -47.649  61.862  72.584  1.00 80.97    -0.229 NA
ATOM    574  CA  GLN A 109     -47.467  60.863  71.537  1.00 81.44     0.187 C 
ATOM    575  C   GLN A 109     -46.729  61.436  70.336  1.00 82.04     0.274 C 
ATOM    576  O   GLN A 109     -45.906  60.760  69.730  1.00 82.24    -0.268 OA
ATOM    577  CB  GLN A 109     -48.821  60.322  71.073  1.00 81.57     0.044 C 
ATOM    578  CG  GLN A 109     -49.570  59.465  72.097  1.00 81.41     0.094 C 
ATOM    579  CD  GLN A 109     -50.565  60.251  72.936  1.00 81.06     0.274 C 
ATOM    580  OE1 GLN A 109     -50.209  61.231  73.582  1.00 79.91    -0.269 OA
ATOM    581  NE2 GLN A 109     -51.823  59.810  72.937  1.00 81.91    -0.107 N 
ATOM    582  N   ASP A 110     -47.013  62.693  70.013  1.00 82.67    -0.228 NA
ATOM    583  CA  ASP A 110     -46.483  63.323  68.805  1.00 83.11     0.197 C 
ATOM    584  C   ASP A 110     -45.012  63.660  68.947  1.00 83.47     0.275 C 
ATOM    585  O   ASP A 110     -44.272  63.667  67.962  1.00 83.69    -0.268 OA
ATOM    586  CB  ASP A 110     -47.282  64.583  68.470  1.00 83.18     0.132 C 
ATOM    587  CG  ASP A 110     -48.776  64.344  68.518  1.00 83.57     0.188 C 
ATOM    588  OD1 ASP A 110     -49.205  63.515  69.350  1.00 84.03    -0.647 OA
ATOM    589  OD2 ASP A 110     -49.519  64.973  67.733  1.00 84.81    -0.647 OA
ATOM    590  N   CYS A 111     -44.585  63.945  70.171  1.00 83.92    -0.228 NA
ATOM    591  CA  CYS A 111     -43.174  64.200  70.436  1.00 84.12     0.198 C 
ATOM    592  C   CYS A 111     -42.367  62.912  70.306  1.00 84.53     0.275 C 
ATOM    593  O   CYS A 111     -41.313  62.889  69.675  1.00 84.56    -0.268 OA
ATOM    594  CB  CYS A 111     -42.986  64.800  71.831  1.00 84.09     0.103 C 
ATOM    595  SG  CYS A 111     -43.560  66.505  71.989  1.00 84.05    -0.080 SA
ATOM    596  N   TYR A 112     -42.881  61.839  70.894  1.00 85.11    -0.228 NA
ATOM    597  CA  TYR A 112     -42.196  60.556  70.883  1.00 85.49     0.191 C 
ATOM    598  C   TYR A 112     -42.193  59.935  69.485  1.00 85.76     0.275 C 
ATOM    599  O   TYR A 112     -41.142  59.515  69.004  1.00 85.64    -0.268 OA
ATOM    600  CB  TYR A 112     -42.835  59.598  71.896  1.00 85.71     0.060 C 
ATOM    601  CG  TYR A 112     -41.976  58.397  72.180  1.00 85.75    -0.020 A 
ATOM    602  CD1 TYR A 112     -41.005  58.432  73.174  1.00 85.54    -0.002 A 
ATOM    603  CD2 TYR A 112     -42.117  57.231  71.434  1.00 86.15    -0.002 A 
ATOM    604  CE1 TYR A 112     -40.198  57.331  73.424  1.00 85.92     0.027 A 
ATOM    605  CE2 TYR A 112     -41.320  56.125  71.675  1.00 86.28     0.027 A 
ATOM    606  CZ  TYR A 112     -40.361  56.180  72.668  1.00 86.04     0.131 A 
ATOM    607  OH  TYR A 112     -39.576  55.074  72.895  1.00 85.98    -0.190 OA
ATOM    608  N   SER A 113     -43.361  59.893  68.840  1.00 86.18    -0.226 NA
ATOM    609  CA  SER A 113     -43.492  59.311  67.491  1.00 86.67     0.219 C 
ATOM    610  C   SER A 113     -42.670  60.060  66.453  1.00 87.15     0.277 C 
ATOM    611  O   SER A 113     -41.983  59.444  65.634  1.00 87.32    -0.268 OA
ATOM    612  CB  SER A 113     -44.953  59.286  67.024  1.00 86.72     0.216 C 
ATOM    613  OG  SER A 113     -45.673  58.239  67.644  1.00 86.75    -0.218 OA
ATOM    614  N   SER A 114     -42.747  61.388  66.498  1.00 87.65    -0.226 NA
ATOM    615  CA  SER A 114     -42.053  62.251  65.535  1.00 87.90     0.219 C 
ATOM    616  C   SER A 114     -40.567  62.470  65.855  1.00 87.92     0.277 C 
ATOM    617  O   SER A 114     -39.879  63.176  65.114  1.00 87.78    -0.268 OA
ATOM    618  CB  SER A 114     -42.769  63.607  65.447  1.00 87.92     0.216 C 
ATOM    619  OG  SER A 114     -42.485  64.263  64.228  1.00 88.06    -0.218 OA
ATOM    620  N   LYS A 115     -40.078  61.865  66.940  1.00 88.26    -0.229 NA
ATOM    621  CA  LYS A 115     -38.696  62.075  67.421  1.00 88.52     0.186 C 
ATOM    622  C   LYS A 115     -38.337  63.573  67.448  1.00 88.72     0.274 C 
ATOM    623  O   LYS A 115     -37.468  64.031  66.707  1.00 88.91    -0.268 OA
ATOM    624  CB  LYS A 115     -37.703  61.283  66.569  1.00 88.40     0.037 C 
ATOM    625  N   PHE A 116     -39.016  64.312  68.327  1.00 88.91    -0.228 NA
ATOM    626  CA  PHE A 116     -39.030  65.784  68.317  1.00 88.93     0.191 C 
ATOM    627  C   PHE A 116     -37.695  66.416  68.748  1.00 88.71     0.275 C 
ATOM    628  O   PHE A 116     -37.082  65.993  69.731  1.00 88.45    -0.268 OA
ATOM    629  CB  PHE A 116     -40.186  66.274  69.205  1.00 89.11     0.060 C 
ATOM    630  CG  PHE A 116     -40.444  67.754  69.127  1.00 89.50    -0.020 A 
ATOM    631  CD1 PHE A 116     -40.745  68.359  67.914  1.00 90.26    -0.004 A 
ATOM    632  CD2 PHE A 116     -40.419  68.538  70.275  1.00 89.58    -0.004 A 
ATOM    633  CE1 PHE A 116     -40.987  69.732  67.842  1.00 90.24    -0.000 A 
ATOM    634  CE2 PHE A 116     -40.662  69.904  70.213  1.00 89.65    -0.000 A 
ATOM    635  CZ  PHE A 116     -40.945  70.502  68.997  1.00 89.88     0.000 A 
ATOM    636  N   LEU A 117     -37.266  67.430  67.994  1.00 88.70    -0.229 NA
ATOM    637  CA  LEU A 117     -35.936  68.057  68.141  1.00 88.81     0.186 C 
ATOM    638  C   LEU A 117     -34.772  67.106  67.814  1.00 88.91     0.274 C 
ATOM    639  O   LEU A 117     -33.640  67.308  68.279  1.00 88.74    -0.268 OA
ATOM    640  CB  LEU A 117     -35.745  68.668  69.541  1.00 88.75     0.034 C 
ATOM    641  CG  LEU A 117     -36.907  69.493  70.103  1.00 88.69     0.002 C 
ATOM    642  CD1 LEU A 117     -36.468  70.261  71.348  1.00 88.12     0.000 C 
ATOM    643  CD2 LEU A 117     -37.471  70.447  69.047  1.00 88.70     0.000 C 
ATOM    644  N   LYS A 118     -35.053  66.082  67.007  1.00 89.09    -0.229 NA
ATOM    645  CA  LYS A 118     -34.018  65.172  66.512  1.00 89.29     0.186 C 
ATOM    646  C   LYS A 118     -33.059  65.934  65.592  1.00 89.25     0.274 C 
ATOM    647  O   LYS A 118     -31.847  65.903  65.789  1.00 89.19    -0.268 OA
ATOM    648  CB  LYS A 118     -34.655  64.003  65.751  1.00 89.24     0.037 C 
ATOM    649  N   HIS A 119     -33.634  66.640  64.616  1.00 89.34    -0.229 NA
ATOM    650  CA  HIS A 119     -32.889  67.464  63.653  1.00 89.47     0.186 C 
ATOM    651  C   HIS A 119     -31.995  68.529  64.298  1.00 89.51     0.274 C 
ATOM    652  O   HIS A 119     -31.072  69.019  63.657  1.00 89.82    -0.268 OA
ATOM    653  CB  HIS A 119     -33.860  68.132  62.668  1.00 89.33     0.037 C 
ATOM    654  N   TRP A 120     -32.252  68.872  65.559  1.00 89.65    -0.228 NA
ATOM    655  CA  TRP A 120     -31.443  69.861  66.282  1.00 89.81     0.191 C 
ATOM    656  C   TRP A 120     -30.082  69.342  66.747  1.00 89.98     0.275 C 
ATOM    657  O   TRP A 120     -29.349  70.080  67.392  1.00 90.04    -0.268 OA
ATOM    658  CB  TRP A 120     -32.189  70.353  67.525  1.00 89.93     0.062 C 
ATOM    659  CG  TRP A 120     -33.356  71.241  67.264  1.00 89.91     0.001 A 
ATOM    660  CD1 TRP A 120     -34.281  71.138  66.257  1.00 90.05     0.095 A 
ATOM    661  CD2 TRP A 120     -33.750  72.353  68.057  1.00 90.00     0.015 A 
ATOM    662  NE1 TRP A 120     -35.216  72.132  66.369  1.00 90.02    -0.244 NA
ATOM    663  CE2 TRP A 120     -34.916  72.896  67.467  1.00 90.33     0.081 A 
ATOM    664  CE3 TRP A 120     -33.230  72.950  69.214  1.00 90.30     0.001 A 
ATOM    665  CZ2 TRP A 120     -35.573  74.012  67.996  1.00 90.37     0.019 A 
ATOM    666  CZ3 TRP A 120     -33.879  74.063  69.739  1.00 90.29     0.000 A 
ATOM    667  CH2 TRP A 120     -35.038  74.582  69.127  1.00 90.39     0.002 A 
ATOM    668  N   ASP A 121     -29.746  68.090  66.439  1.00 90.20    -0.228 NA
ATOM    669  CA  ASP A 121     -28.557  67.446  66.999  1.00 90.51     0.197 C 
ATOM    670  C   ASP A 121     -27.393  67.367  66.002  1.00 90.28     0.275 C 
ATOM    671  O   ASP A 121     -26.285  66.971  66.374  1.00 89.74    -0.268 OA
ATOM    672  CB  ASP A 121     -28.925  66.024  67.483  1.00 90.98     0.132 C 
ATOM    673  CG  ASP A 121     -28.484  65.739  68.933  1.00 92.38     0.188 C 
ATOM    674  OD1 ASP A 121     -27.786  66.579  69.540  1.00 94.70    -0.647 OA
ATOM    675  OD2 ASP A 121     -28.854  64.670  69.477  1.00 93.84    -0.647 OA
ATOM    676  N   HIS A 122     -27.643  67.743  64.744  1.00 90.18    -0.228 NA
ATOM    677  CA  HIS A 122     -26.669  67.546  63.654  1.00 90.16     0.192 C 
ATOM    678  C   HIS A 122     -25.328  68.209  63.914  1.00 89.59     0.275 C 
ATOM    679  O   HIS A 122     -24.291  67.749  63.431  1.00 89.83    -0.268 OA
ATOM    680  CB  HIS A 122     -27.222  68.047  62.312  1.00 90.43     0.082 C 
ATOM    681  CG  HIS A 122     -28.251  67.143  61.709  1.00 91.63     0.082 A 
ATOM    682  ND1 HIS A 122     -28.942  67.466  60.562  1.00 92.52    -0.227 NA
ATOM    683  CD2 HIS A 122     -28.716  65.930  62.101  1.00 92.70     0.116 A 
ATOM    684  CE1 HIS A 122     -29.781  66.487  60.265  1.00 92.76     0.199 A 
ATOM    685  NE2 HIS A 122     -29.668  65.546  61.187  1.00 92.75    -0.221 NA
ATOM    686  N   LEU A 123     -25.361  69.296  64.666  1.00 88.79    -0.229 NA
ATOM    687  CA  LEU A 123     -24.157  69.988  65.084  1.00 88.66     0.186 C 
ATOM    688  C   LEU A 123     -23.176  69.048  65.801  1.00 88.23     0.274 C 
ATOM    689  O   LEU A 123     -21.962  69.148  65.601  1.00 89.03    -0.268 OA
ATOM    690  CB  LEU A 123     -24.539  71.163  65.997  1.00 88.79     0.034 C 
ATOM    691  CG  LEU A 123     -23.672  72.418  66.084  1.00 88.87     0.002 C 
ATOM    692  CD1 LEU A 123     -22.999  72.762  64.780  1.00 89.01     0.000 C 
ATOM    693  CD2 LEU A 123     -24.555  73.585  66.559  1.00 88.98     0.000 C 
ATOM    694  N   THR A 124     -23.695  68.122  66.607  1.00 87.11    -0.226 NA
ATOM    695  CA  THR A 124     -22.847  67.220  67.388  1.00 86.40     0.216 C 
ATOM    696  C   THR A 124     -22.225  66.109  66.548  1.00 85.65     0.277 C 
ATOM    697  O   THR A 124     -21.503  65.277  67.087  1.00 85.91    -0.268 OA
ATOM    698  CB  THR A 124     -23.627  66.547  68.545  1.00 86.45     0.184 C 
ATOM    699  OG1 THR A 124     -24.637  65.683  68.002  1.00 88.00    -0.221 OA
ATOM    700  CG2 THR A 124     -24.280  67.582  69.455  1.00 85.58     0.038 C 
ATOM    701  N   GLN A 125     -22.510  66.086  65.247  1.00 84.75    -0.229 NA
ATOM    702  CA  GLN A 125     -21.961  65.074  64.337  1.00 84.16     0.186 C 
ATOM    703  C   GLN A 125     -20.955  65.625  63.302  1.00 83.67     0.274 C 
ATOM    704  O   GLN A 125     -20.412  64.853  62.522  1.00 83.57    -0.268 OA
ATOM    705  CB  GLN A 125     -23.107  64.331  63.623  1.00 84.24     0.034 C 
ATOM    706  CG  GLN A 125     -23.754  63.208  64.453  1.00 84.14     0.003 C 
ATOM    707  N   VAL A 126     -20.700  66.936  63.286  1.00 83.09    -0.229 NA
ATOM    708  CA  VAL A 126     -19.665  67.485  62.408  1.00 82.88     0.186 C 
ATOM    709  C   VAL A 126     -18.274  67.096  62.902  1.00 82.55     0.274 C 
ATOM    710  O   VAL A 126     -17.965  67.170  64.096  1.00 82.64    -0.268 OA
ATOM    711  CB  VAL A 126     -19.714  69.042  62.248  1.00 82.93     0.032 C 
ATOM    712  CG1 VAL A 126     -20.919  69.467  61.439  1.00 83.04     0.003 C 
ATOM    713  CG2 VAL A 126     -19.686  69.735  63.595  1.00 83.59     0.003 C 
ATOM    714  N   LYS A 127     -17.425  66.693  61.976  1.00 82.03    -0.229 NA
ATOM    715  CA  LYS A 127     -16.109  66.217  62.341  1.00 81.81     0.186 C 
ATOM    716  C   LYS A 127     -15.145  67.391  62.455  1.00 80.79     0.274 C 
ATOM    717  O   LYS A 127     -14.213  67.333  63.254  1.00 81.11    -0.268 OA
ATOM    718  CB  LYS A 127     -15.618  65.156  61.339  1.00 82.60     0.034 C 
ATOM    719  CG  LYS A 127     -16.517  63.885  61.264  1.00 83.63     0.005 C 
ATOM    720  CD  LYS A 127     -16.556  63.107  62.612  1.00 85.45     0.041 C 
ATOM    721  CE  LYS A 127     -17.878  62.346  62.820  1.00 86.12     0.338 C 
ATOM    722  NZ  LYS A 127     -18.112  61.998  64.264  1.00 86.98     0.618 N 
ATOM    723  N   LYS A 128     -15.381  68.461  61.691  1.00 78.97    -0.229 NA
ATOM    724  CA  LYS A 128     -14.568  69.671  61.810  1.00 77.69     0.185 C 
ATOM    725  C   LYS A 128     -15.017  70.481  63.044  1.00 77.10     0.256 C 
ATOM    726  O   LYS A 128     -16.183  70.434  63.415  1.00 76.65    -0.270 OA
ATOM    727  CB  LYS A 128     -14.672  70.538  60.550  1.00 77.38     0.034 C 
ATOM    728  CG  LYS A 128     -14.238  69.861  59.268  1.00 76.56     0.005 C 
ATOM    729  CD  LYS A 128     -14.543  70.737  58.064  1.00 76.37     0.041 C 
ATOM    730  CE  LYS A 128     -14.085  70.089  56.758  1.00 75.54     0.338 C 
ATOM    731  NZ  LYS A 128     -14.466  70.876  55.555  1.00 74.05     0.618 N 
ATOM    732  N   PRO A 129     -14.088  71.230  63.675  1.00 76.34    -0.312 N 
ATOM    733  CA  PRO A 129     -14.401  72.027  64.844  1.00 75.76     0.165 C 
ATOM    734  C   PRO A 129     -15.392  73.145  64.578  1.00 75.51     0.272 C 
ATOM    735  O   PRO A 129     -15.290  73.817  63.555  1.00 75.60    -0.269 OA
ATOM    736  CB  PRO A 129     -13.059  72.644  65.207  1.00 75.93     0.034 C 
ATOM    737  CG  PRO A 129     -12.078  71.804  64.591  1.00 76.01     0.027 C 
ATOM    738  CD  PRO A 129     -12.667  71.356  63.326  1.00 76.11     0.105 C 
ATOM    739  N   VAL A 130     -16.325  73.340  65.514  1.00 74.93    -0.229 NA
ATOM    740  CA  VAL A 130     -17.281  74.436  65.479  1.00 74.23     0.186 C 
ATOM    741  C   VAL A 130     -17.119  75.324  66.707  1.00 73.92     0.274 C 
ATOM    742  O   VAL A 130     -17.124  74.837  67.840  1.00 73.45    -0.268 OA
ATOM    743  CB  VAL A 130     -18.738  73.925  65.452  1.00 74.44     0.032 C 
ATOM    744  CG1 VAL A 130     -19.675  75.062  65.146  1.00 72.90     0.003 C 
ATOM    745  CG2 VAL A 130     -18.892  72.803  64.417  1.00 74.81     0.003 C 
ATOM    746  N   ILE A 131     -16.998  76.627  66.458  1.00 73.69    -0.229 NA
ATOM    747  CA  ILE A 131     -16.878  77.641  67.482  1.00 73.41     0.186 C 
ATOM    748  C   ILE A 131     -18.129  78.502  67.492  1.00 73.57     0.274 C 
ATOM    749  O   ILE A 131     -18.612  78.899  66.440  1.00 73.62    -0.268 OA
ATOM    750  CB  ILE A 131     -15.693  78.576  67.180  1.00 73.65     0.032 C 
ATOM    751  CG1 ILE A 131     -14.402  77.760  67.043  1.00 73.97     0.002 C 
ATOM    752  CG2 ILE A 131     -15.586  79.689  68.248  1.00 70.96     0.003 C 
ATOM    753  CD1 ILE A 131     -13.180  78.602  66.755  1.00 75.56     0.000 C 
ATOM    754  N   ALA A 132     -18.636  78.822  68.673  1.00 73.62    -0.229 NA
ATOM    755  CA  ALA A 132     -19.786  79.728  68.773  1.00 73.84     0.186 C 
ATOM    756  C   ALA A 132     -19.282  81.118  69.128  1.00 73.71     0.274 C 
ATOM    757  O   ALA A 132     -18.432  81.264  70.000  1.00 73.97    -0.268 OA
ATOM    758  CB  ALA A 132     -20.805  79.230  69.806  1.00 73.23     0.037 C 
ATOM    759  N   ALA A 133     -19.784  82.130  68.424  1.00 73.42    -0.229 NA
ATOM    760  CA  ALA A 133     -19.453  83.505  68.720  1.00 73.06     0.186 C 
ATOM    761  C   ALA A 133     -20.760  84.123  69.154  1.00 72.97     0.274 C 
ATOM    762  O   ALA A 133     -21.590  84.482  68.322  1.00 73.22    -0.268 OA
ATOM    763  CB  ALA A 133     -18.866  84.208  67.506  1.00 72.68     0.037 C 
ATOM    764  N   VAL A 134     -20.944  84.203  70.468  1.00 72.95    -0.229 NA
ATOM    765  CA  VAL A 134     -22.215  84.576  71.063  1.00 72.65     0.186 C 
ATOM    766  C   VAL A 134     -22.204  86.019  71.531  1.00 72.89     0.274 C 
ATOM    767  O   VAL A 134     -21.598  86.355  72.552  1.00 73.10    -0.268 OA
ATOM    768  CB  VAL A 134     -22.565  83.669  72.257  1.00 72.61     0.032 C 
ATOM    769  CG1 VAL A 134     -23.807  84.192  72.982  1.00 72.62     0.003 C 
ATOM    770  CG2 VAL A 134     -22.782  82.253  71.794  1.00 71.30     0.003 C 
ATOM    771  N   ASN A 135     -22.891  86.861  70.763  1.00 73.06    -0.228 NA
ATOM    772  CA  ASN A 135     -23.208  88.227  71.152  1.00 72.84     0.196 C 
ATOM    773  C   ASN A 135     -24.652  88.295  71.622  1.00 72.47     0.275 C 
ATOM    774  O   ASN A 135     -25.561  87.849  70.925  1.00 72.26    -0.268 OA
ATOM    775  CB  ASN A 135     -23.025  89.174  69.961  1.00 73.03     0.126 C 
ATOM    776  CG  ASN A 135     -21.815  90.062  70.092  1.00 73.75     0.276 C 
ATOM    777  OD1 ASN A 135     -21.356  90.344  71.198  1.00 77.25    -0.269 OA
ATOM    778  ND2 ASN A 135     -21.316  90.551  68.964  1.00 72.98    -0.107 N 
ATOM    779  N   GLY A 136     -24.863  88.858  72.801  1.00 72.26    -0.226 NA
ATOM    780  CA  GLY A 136     -26.208  89.081  73.294  1.00 72.24     0.218 C 
ATOM    781  C   GLY A 136     -26.896  87.828  73.793  1.00 72.13     0.277 C 
ATOM    782  O   GLY A 136     -26.267  86.966  74.390  1.00 71.74    -0.268 OA
ATOM    783  N   TYR A 137     -28.199  87.736  73.559  1.00 72.48    -0.228 NA
ATOM    784  CA  TYR A 137     -28.999  86.677  74.169  1.00 72.82     0.191 C 
ATOM    785  C   TYR A 137     -28.688  85.312  73.552  1.00 72.79     0.275 C 
ATOM    786  O   TYR A 137     -28.686  85.156  72.333  1.00 72.41    -0.268 OA
ATOM    787  CB  TYR A 137     -30.495  86.958  74.026  1.00 73.29     0.060 C 
ATOM    788  CG  TYR A 137     -30.972  88.329  74.471  1.00 73.87    -0.020 A 
ATOM    789  CD1 TYR A 137     -30.881  88.735  75.800  1.00 74.62    -0.002 A 
ATOM    790  CD2 TYR A 137     -31.557  89.203  73.564  1.00 74.61    -0.002 A 
ATOM    791  CE1 TYR A 137     -31.340  89.989  76.212  1.00 74.40     0.027 A 
ATOM    792  CE2 TYR A 137     -32.015  90.452  73.959  1.00 75.04     0.027 A 
ATOM    793  CZ  TYR A 137     -31.907  90.839  75.281  1.00 74.82     0.131 A 
ATOM    794  OH  TYR A 137     -32.369  92.084  75.648  1.00 75.06    -0.190 OA
ATOM    795  N   ALA A 138     -28.385  84.345  74.413  1.00 73.12    -0.229 NA
ATOM    796  CA  ALA A 138     -28.353  82.926  74.055  1.00 73.22     0.186 C 
ATOM    797  C   ALA A 138     -29.189  82.220  75.102  1.00 73.44     0.274 C 
ATOM    798  O   ALA A 138     -28.667  81.840  76.145  1.00 73.35    -0.268 OA
ATOM    799  CB  ALA A 138     -26.944  82.398  74.065  1.00 73.11     0.037 C 
ATOM    800  N   PHE A 139     -30.489  82.092  74.836  1.00 73.73    -0.228 NA
ATOM    801  CA  PHE A 139     -31.450  81.597  75.824  1.00 74.22     0.191 C 
ATOM    802  C   PHE A 139     -32.153  80.336  75.351  1.00 74.47     0.275 C 
ATOM    803  O   PHE A 139     -32.695  80.313  74.251  1.00 74.58    -0.268 OA
ATOM    804  CB  PHE A 139     -32.542  82.645  76.104  1.00 74.35     0.060 C 
ATOM    805  CG  PHE A 139     -32.051  83.912  76.749  1.00 74.45    -0.020 A 
ATOM    806  CD1 PHE A 139     -30.824  83.972  77.421  1.00 75.45    -0.004 A 
ATOM    807  CD2 PHE A 139     -32.838  85.046  76.714  1.00 74.35    -0.004 A 
ATOM    808  CE1 PHE A 139     -30.397  85.142  78.015  1.00 74.83    -0.000 A 
ATOM    809  CE2 PHE A 139     -32.417  86.216  77.310  1.00 74.75    -0.000 A 
ATOM    810  CZ  PHE A 139     -31.197  86.259  77.967  1.00 74.92     0.000 A 
ATOM    811  N   GLY A 140     -32.175  79.313  76.202  1.00 74.54    -0.226 NA
ATOM    812  CA  GLY A 140     -32.899  78.082  75.919  1.00 74.57     0.218 C 
ATOM    813  C   GLY A 140     -32.253  77.283  74.805  1.00 74.70     0.277 C 
ATOM    814  O   GLY A 140     -31.127  76.814  74.926  1.00 74.55    -0.268 OA
ATOM    815  N   GLY A 141     -32.980  77.140  73.706  1.00 75.02    -0.226 NA
ATOM    816  CA  GLY A 141     -32.497  76.419  72.546  1.00 74.94     0.218 C 
ATOM    817  C   GLY A 141     -31.277  77.080  71.960  1.00 75.16     0.277 C 
ATOM    818  O   GLY A 141     -30.426  76.401  71.408  1.00 75.09    -0.268 OA
ATOM    819  N   GLY A 142     -31.187  78.403  72.081  1.00 75.28    -0.226 NA
ATOM    820  CA  GLY A 142     -30.011  79.128  71.615  1.00 75.64     0.218 C 
ATOM    821  C   GLY A 142     -28.794  78.788  72.446  1.00 75.94     0.277 C 
ATOM    822  O   GLY A 142     -27.690  78.637  71.924  1.00 75.73    -0.268 OA
ATOM    823  N   CYS A 143     -29.010  78.651  73.750  1.00 76.52    -0.223 NA
ATOM    824  CA  CYS A 143     -27.945  78.318  74.691  1.00 76.75     0.219 C 
ATOM    825  C   CYS A 143     -27.428  76.880  74.518  1.00 77.09     0.279 C 
ATOM    826  O   CYS A 143     -26.221  76.630  74.563  1.00 76.39    -0.268 OA
ATOM    827  CB  CYS A 143     -28.469  78.506  76.098  1.00 76.90     0.072 C 
ATOM    828  SG  CYS A 143     -27.272  78.221  77.344  1.00 77.34    -0.080 SA
ATOM    829  N   GLU A 144     -28.353  75.945  74.323  1.00 77.69    -0.228 NA
ATOM    830  CA  GLU A 144     -28.005  74.562  73.999  1.00 78.50     0.187 C 
ATOM    831  C   GLU A 144     -27.202  74.463  72.690  1.00 78.66     0.274 C 
ATOM    832  O   GLU A 144     -26.204  73.755  72.598  1.00 78.15    -0.268 OA
ATOM    833  CB  GLU A 144     -29.275  73.733  73.896  1.00 78.59     0.045 C 
ATOM    834  CG  GLU A 144     -29.950  73.535  75.242  1.00 80.68     0.100 C 
ATOM    835  CD  GLU A 144     -31.343  72.924  75.139  1.00 83.15     0.185 C 
ATOM    836  OE1 GLU A 144     -32.152  73.406  74.317  1.00 84.96    -0.647 OA
ATOM    837  OE2 GLU A 144     -31.638  71.971  75.897  1.00 85.02    -0.647 OA
ATOM    838  N   LEU A 145     -27.660  75.201  71.689  1.00 79.08    -0.229 NA
ATOM    839  CA  LEU A 145     -27.032  75.249  70.385  1.00 79.22     0.186 C 
ATOM    840  C   LEU A 145     -25.577  75.704  70.521  1.00 79.37     0.274 C 
ATOM    841  O   LEU A 145     -24.666  75.105  69.926  1.00 79.35    -0.268 OA
ATOM    842  CB  LEU A 145     -27.833  76.205  69.505  1.00 79.21     0.034 C 
ATOM    843  CG  LEU A 145     -27.656  76.233  67.994  1.00 80.30     0.002 C 
ATOM    844  CD1 LEU A 145     -27.344  74.848  67.440  1.00 81.92     0.000 C 
ATOM    845  CD2 LEU A 145     -28.910  76.815  67.335  1.00 79.41     0.000 C 
ATOM    846  N   ALA A 146     -25.362  76.743  71.326  1.00 79.36    -0.229 NA
ATOM    847  CA  ALA A 146     -24.007  77.203  71.649  1.00 79.30     0.186 C 
ATOM    848  C   ALA A 146     -23.185  76.096  72.305  1.00 79.40     0.274 C 
ATOM    849  O   ALA A 146     -22.056  75.838  71.916  1.00 79.57    -0.268 OA
ATOM    850  CB  ALA A 146     -24.061  78.415  72.569  1.00 78.95     0.037 C 
ATOM    851  N   MET A 147     -23.767  75.444  73.304  1.00 79.59    -0.229 NA
ATOM    852  CA  MET A 147     -23.055  74.446  74.095  1.00 79.72     0.187 C 
ATOM    853  C   MET A 147     -22.707  73.196  73.308  1.00 78.99     0.274 C 
ATOM    854  O   MET A 147     -21.809  72.459  73.703  1.00 78.57    -0.268 OA
ATOM    855  CB  MET A 147     -23.876  74.060  75.330  1.00 79.66     0.046 C 
ATOM    856  CG  MET A 147     -23.826  75.099  76.420  1.00 80.19     0.060 C 
ATOM    857  SD  MET A 147     -24.674  74.568  77.921  1.00 82.22    -0.139 SA
ATOM    858  CE  MET A 147     -26.360  74.331  77.321  1.00 79.25     0.069 C 
ATOM    859  N   MET A 148     -23.426  72.955  72.210  1.00 78.68    -0.229 NA
ATOM    860  CA  MET A 148     -23.129  71.838  71.314  1.00 78.39     0.187 C 
ATOM    861  C   MET A 148     -21.871  72.083  70.503  1.00 77.98     0.274 C 
ATOM    862  O   MET A 148     -21.307  71.157  69.950  1.00 78.34    -0.268 OA
ATOM    863  CB  MET A 148     -24.284  71.573  70.354  1.00 78.13     0.046 C 
ATOM    864  CG  MET A 148     -25.365  70.697  70.916  1.00 78.54     0.060 C 
ATOM    865  SD  MET A 148     -26.798  70.689  69.822  1.00 79.39    -0.139 SA
ATOM    866  CE  MET A 148     -27.995  69.736  70.776  1.00 78.84     0.069 C 
ATOM    867  N   CYS A 149     -21.451  73.332  70.404  1.00 77.83    -0.228 NA
ATOM    868  CA  CYS A 149     -20.234  73.667  69.707  1.00 77.73     0.198 C 
ATOM    869  C   CYS A 149     -19.029  73.350  70.584  1.00 77.70     0.275 C 
ATOM    870  O   CYS A 149     -19.135  73.254  71.809  1.00 77.75    -0.268 OA
ATOM    871  CB  CYS A 149     -20.263  75.134  69.293  1.00 77.65     0.103 C 
ATOM    872  SG  CYS A 149     -21.738  75.539  68.299  1.00 78.45    -0.080 SA
ATOM    873  N   ASP A 150     -17.879  73.192  69.941  1.00 77.63    -0.228 NA
ATOM    874  CA  ASP A 150     -16.661  72.794  70.627  1.00 77.25     0.197 C 
ATOM    875  C   ASP A 150     -16.139  73.916  71.495  1.00 76.20     0.275 C 
ATOM    876  O   ASP A 150     -15.639  73.669  72.583  1.00 75.47    -0.268 OA
ATOM    877  CB  ASP A 150     -15.599  72.395  69.616  1.00 77.62     0.132 C 
ATOM    878  CG  ASP A 150     -16.027  71.221  68.764  1.00 80.22     0.188 C 
ATOM    879  OD1 ASP A 150     -16.299  70.154  69.348  1.00 84.50    -0.647 OA
ATOM    880  OD2 ASP A 150     -16.107  71.356  67.517  1.00 82.46    -0.647 OA
ATOM    881  N   ILE A 151     -16.252  75.148  71.002  1.00 75.65    -0.229 NA
ATOM    882  CA  ILE A 151     -15.703  76.323  71.688  1.00 75.00     0.186 C 
ATOM    883  C   ILE A 151     -16.756  77.410  71.717  1.00 74.85     0.274 C 
ATOM    884  O   ILE A 151     -17.488  77.584  70.749  1.00 74.29    -0.268 OA
ATOM    885  CB  ILE A 151     -14.451  76.844  70.955  1.00 75.13     0.032 C 
ATOM    886  CG1 ILE A 151     -13.352  75.767  70.956  1.00 75.05     0.002 C 
ATOM    887  CG2 ILE A 151     -13.944  78.147  71.578  1.00 74.02     0.003 C 
ATOM    888  CD1 ILE A 151     -12.172  76.068  70.055  1.00 74.87     0.000 C 
ATOM    889  N   ILE A 152     -16.855  78.123  72.840  1.00 75.11    -0.229 NA
ATOM    890  CA  ILE A 152     -17.741  79.293  72.936  1.00 74.96     0.186 C 
ATOM    891  C   ILE A 152     -16.951  80.561  73.240  1.00 75.03     0.274 C 
ATOM    892  O   ILE A 152     -16.207  80.627  74.221  1.00 75.21    -0.268 OA
ATOM    893  CB  ILE A 152     -18.856  79.128  73.999  1.00 74.96     0.032 C 
ATOM    894  CG1 ILE A 152     -19.579  77.786  73.835  1.00 74.95     0.002 C 
ATOM    895  CG2 ILE A 152     -19.856  80.275  73.867  1.00 74.69     0.003 C 
ATOM    896  CD1 ILE A 152     -20.789  77.616  74.725  1.00 74.55     0.000 C 
ATOM    897  N   TYR A 153     -17.113  81.555  72.380  1.00 75.09    -0.228 NA
ATOM    898  CA  TYR A 153     -16.553  82.880  72.600  1.00 75.72     0.191 C 
ATOM    899  C   TYR A 153     -17.750  83.760  72.876  1.00 76.01     0.275 C 
ATOM    900  O   TYR A 153     -18.771  83.624  72.196  1.00 76.06    -0.268 OA
ATOM    901  CB  TYR A 153     -15.828  83.378  71.347  1.00 75.94     0.060 C 
ATOM    902  CG  TYR A 153     -14.356  83.029  71.217  1.00 75.60    -0.020 A 
ATOM    903  CD1 TYR A 153     -13.814  81.908  71.815  1.00 75.57    -0.002 A 
ATOM    904  CD2 TYR A 153     -13.513  83.828  70.443  1.00 76.54    -0.002 A 
ATOM    905  CE1 TYR A 153     -12.458  81.597  71.656  1.00 75.93     0.027 A 
ATOM    906  CE2 TYR A 153     -12.169  83.531  70.287  1.00 75.39     0.027 A 
ATOM    907  CZ  TYR A 153     -11.650  82.418  70.896  1.00 75.79     0.131 A 
ATOM    908  OH  TYR A 153     -10.318  82.137  70.744  1.00 76.52    -0.190 OA
ATOM    909  N   ALA A 154     -17.648  84.644  73.871  1.00 76.17    -0.229 NA
ATOM    910  CA  ALA A 154     -18.780  85.503  74.247  1.00 76.21     0.186 C 
ATOM    911  C   ALA A 154     -18.427  86.975  74.159  1.00 76.56     0.274 C 
ATOM    912  O   ALA A 154     -17.348  87.388  74.582  1.00 76.54    -0.268 OA
ATOM    913  CB  ALA A 154     -19.254  85.175  75.645  1.00 75.81     0.037 C 
ATOM    914  N   GLY A 155     -19.352  87.768  73.622  1.00 77.03    -0.226 NA
ATOM    915  CA  GLY A 155     -19.240  89.227  73.672  1.00 77.21     0.218 C 
ATOM    916  C   GLY A 155     -19.491  89.743  75.070  1.00 77.59     0.277 C 
ATOM    917  O   GLY A 155     -20.157  89.088  75.865  1.00 77.85    -0.268 OA
ATOM    918  N   GLU A 156     -18.982  90.933  75.370  1.00 78.20    -0.229 NA
ATOM    919  CA  GLU A 156     -19.064  91.489  76.724  1.00 78.55     0.187 C 
ATOM    920  C   GLU A 156     -20.484  91.597  77.269  1.00 77.95     0.274 C 
ATOM    921  O   GLU A 156     -20.664  91.570  78.484  1.00 77.87    -0.268 OA
ATOM    922  CB  GLU A 156     -18.357  92.861  76.806  1.00 79.28     0.045 C 
ATOM    923  CG  GLU A 156     -16.842  92.756  77.105  1.00 81.59     0.100 C 
ATOM    924  CD  GLU A 156     -15.977  93.808  76.372  1.00 84.14     0.185 C 
ATOM    925  OE1 GLU A 156     -16.344  95.012  76.319  1.00 85.13    -0.647 OA
ATOM    926  OE2 GLU A 156     -14.909  93.412  75.856  1.00 84.68    -0.647 OA
ATOM    927  N   LYS A 157     -21.482  91.716  76.396  1.00 77.47    -0.229 NA
ATOM    928  CA  LYS A 157     -22.881  91.849  76.850  1.00 77.25     0.186 C 
ATOM    929  C   LYS A 157     -23.693  90.560  76.668  1.00 76.61     0.274 C 
ATOM    930  O   LYS A 157     -24.920  90.580  76.729  1.00 76.40    -0.268 OA
ATOM    931  CB  LYS A 157     -23.588  93.023  76.147  1.00 77.14     0.034 C 
ATOM    932  CG  LYS A 157     -22.933  94.393  76.362  1.00 77.72     0.003 C 
ATOM    933  CD  LYS A 157     -23.870  95.551  75.982  1.00 77.42     0.000 C 
ATOM    934  N   ALA A 158     -23.016  89.439  76.454  1.00 75.96    -0.229 NA
ATOM    935  CA  ALA A 158     -23.718  88.184  76.261  1.00 75.54     0.186 C 
ATOM    936  C   ALA A 158     -24.402  87.746  77.555  1.00 75.29     0.274 C 
ATOM    937  O   ALA A 158     -23.919  88.017  78.654  1.00 74.94    -0.268 OA
ATOM    938  CB  ALA A 158     -22.782  87.121  75.781  1.00 75.37     0.037 C 
ATOM    939  N   GLN A 159     -25.543  87.082  77.398  1.00 74.97    -0.229 NA
ATOM    940  CA  GLN A 159     -26.277  86.513  78.507  1.00 74.70     0.187 C 
ATOM    941  C   GLN A 159     -26.735  85.114  78.152  1.00 74.27     0.274 C 
ATOM    942  O   GLN A 159     -27.218  84.884  77.051  1.00 74.36    -0.268 OA
ATOM    943  CB  GLN A 159     -27.485  87.385  78.823  1.00 74.89     0.044 C 
ATOM    944  CG  GLN A 159     -27.112  88.770  79.294  1.00 75.17     0.094 C 
ATOM    945  CD  GLN A 159     -28.302  89.544  79.767  1.00 75.31     0.274 C 
ATOM    946  OE1 GLN A 159     -28.546  89.638  80.967  1.00 76.83    -0.269 OA
ATOM    947  NE2 GLN A 159     -29.072  90.087  78.830  1.00 75.27    -0.107 N 
ATOM    948  N   PHE A 160     -26.578  84.186  79.091  1.00 74.10    -0.228 NA
ATOM    949  CA  PHE A 160     -26.989  82.787  78.913  1.00 73.79     0.191 C 
ATOM    950  C   PHE A 160     -28.112  82.437  79.883  1.00 73.84     0.275 C 
ATOM    951  O   PHE A 160     -28.096  82.864  81.043  1.00 73.95    -0.268 OA
ATOM    952  CB  PHE A 160     -25.803  81.860  79.149  1.00 73.38     0.060 C 
ATOM    953  CG  PHE A 160     -24.684  82.072  78.181  1.00 73.53    -0.020 A 
ATOM    954  CD1 PHE A 160     -23.748  83.067  78.396  1.00 73.06    -0.004 A 
ATOM    955  CD2 PHE A 160     -24.570  81.283  77.040  1.00 73.83    -0.004 A 
ATOM    956  CE1 PHE A 160     -22.714  83.281  77.492  1.00 73.05    -0.000 A 
ATOM    957  CE2 PHE A 160     -23.540  81.488  76.136  1.00 73.80    -0.000 A 
ATOM    958  CZ  PHE A 160     -22.615  82.493  76.360  1.00 73.58     0.000 A 
ATOM    959  N   ALA A 161     -29.073  81.647  79.417  1.00 73.62    -0.229 NA
ATOM    960  CA  ALA A 161     -30.193  81.242  80.248  1.00 73.61     0.186 C 
ATOM    961  C   ALA A 161     -30.841  79.968  79.730  1.00 73.72     0.274 C 
ATOM    962  O   ALA A 161     -30.678  79.614  78.564  1.00 73.61    -0.268 OA
ATOM    963  CB  ALA A 161     -31.229  82.371  80.327  1.00 73.43     0.037 C 
ATOM    964  N   GLN A 162     -31.569  79.293  80.618  1.00 74.19    -0.229 NA
ATOM    965  CA  GLN A 162     -32.404  78.145  80.267  1.00 74.59     0.185 C 
ATOM    966  C   GLN A 162     -33.786  78.372  80.856  1.00 74.43     0.256 C 
ATOM    967  O   GLN A 162     -34.175  77.741  81.836  1.00 74.95    -0.270 OA
ATOM    968  CB  GLN A 162     -31.807  76.842  80.802  1.00 74.72     0.044 C 
ATOM    969  CG  GLN A 162     -30.473  76.424  80.165  1.00 75.88     0.094 C 
ATOM    970  CD  GLN A 162     -30.557  75.942  78.699  1.00 77.31     0.274 C 
ATOM    971  OE1 GLN A 162     -29.569  76.038  77.973  1.00 79.83    -0.269 OA
ATOM    972  NE2 GLN A 162     -31.708  75.410  78.276  1.00 76.73    -0.107 N 
ATOM    973  N   PRO A 163     -34.543  79.291  80.259  1.00 74.33    -0.312 N 
ATOM    974  CA  PRO A 163     -35.846  79.667  80.786  1.00 73.83     0.165 C 
ATOM    975  C   PRO A 163     -37.006  78.717  80.474  1.00 73.59     0.272 C 
ATOM    976  O   PRO A 163     -38.170  79.101  80.665  1.00 73.75    -0.269 OA
ATOM    977  CB  PRO A 163     -36.088  81.024  80.123  1.00 73.88     0.034 C 
ATOM    978  CG  PRO A 163     -35.413  80.918  78.817  1.00 74.17     0.027 C 
ATOM    979  CD  PRO A 163     -34.196  80.062  79.049  1.00 74.52     0.105 C 
ATOM    980  N   GLU A 164     -36.728  77.492  80.038  1.00 73.10    -0.229 NA
ATOM    981  CA  GLU A 164     -37.813  76.561  79.702  1.00 72.98     0.187 C 
ATOM    982  C   GLU A 164     -38.787  76.351  80.870  1.00 72.29     0.274 C 
ATOM    983  O   GLU A 164     -39.994  76.221  80.661  1.00 71.86    -0.268 OA
ATOM    984  CB  GLU A 164     -37.265  75.206  79.241  1.00 73.23     0.045 C 
ATOM    985  CG  GLU A 164     -36.685  75.189  77.811  1.00 74.59     0.100 C 
ATOM    986  CD  GLU A 164     -35.203  75.556  77.735  1.00 76.55     0.185 C 
ATOM    987  OE1 GLU A 164     -34.592  75.856  78.791  1.00 77.15    -0.647 OA
ATOM    988  OE2 GLU A 164     -34.654  75.545  76.605  1.00 77.89    -0.647 OA
ATOM    989  N   ILE A 165     -38.256  76.331  82.092  1.00 71.64    -0.229 NA
ATOM    990  CA  ILE A 165     -39.061  76.060  83.286  1.00 71.32     0.186 C 
ATOM    991  C   ILE A 165     -40.214  77.056  83.487  1.00 71.17     0.274 C 
ATOM    992  O   ILE A 165     -41.277  76.675  83.965  1.00 70.96    -0.268 OA
ATOM    993  CB  ILE A 165     -38.172  75.979  84.563  1.00 71.20     0.032 C 
ATOM    994  CG1 ILE A 165     -38.958  75.404  85.740  1.00 71.45     0.002 C 
ATOM    995  CG2 ILE A 165     -37.598  77.342  84.926  1.00 70.72     0.003 C 
ATOM    996  CD1 ILE A 165     -39.547  74.032  85.488  1.00 71.64     0.000 C 
ATOM    997  N   LEU A 166     -40.003  78.314  83.093  1.00 71.26    -0.229 NA
ATOM    998  CA  LEU A 166     -41.025  79.365  83.211  1.00 70.97     0.186 C 
ATOM    999  C   LEU A 166     -42.226  79.093  82.319  1.00 70.99     0.274 C 
ATOM   1000  O   LEU A 166     -43.324  79.560  82.618  1.00 71.38    -0.268 OA
ATOM   1001  CB  LEU A 166     -40.460  80.748  82.860  1.00 70.93     0.034 C 
ATOM   1002  CG  LEU A 166     -39.197  81.237  83.585  1.00 71.13     0.002 C 
ATOM   1003  CD1 LEU A 166     -38.739  82.581  83.015  1.00 70.19     0.000 C 
ATOM   1004  CD2 LEU A 166     -39.424  81.328  85.087  1.00 70.04     0.000 C 
ATOM   1005  N   ILE A 167     -42.033  78.350  81.229  1.00 71.00    -0.229 NA
ATOM   1006  CA  ILE A 167     -43.161  77.958  80.369  1.00 71.01     0.186 C 
ATOM   1007  C   ILE A 167     -43.588  76.496  80.561  1.00 71.04     0.274 C 
ATOM   1008  O   ILE A 167     -44.379  75.978  79.776  1.00 70.92    -0.268 OA
ATOM   1009  CB  ILE A 167     -42.886  78.277  78.880  1.00 70.94     0.032 C 
ATOM   1010  CG1 ILE A 167     -41.987  77.223  78.221  1.00 71.02     0.002 C 
ATOM   1011  CG2 ILE A 167     -42.272  79.670  78.758  1.00 71.13     0.003 C 
ATOM   1012  CD1 ILE A 167     -41.415  77.650  76.857  1.00 70.65     0.000 C 
ATOM   1013  N   GLY A 168     -43.077  75.852  81.613  1.00 71.21    -0.226 NA
ATOM   1014  CA  GLY A 168     -43.503  74.508  82.006  1.00 71.39     0.218 C 
ATOM   1015  C   GLY A 168     -42.853  73.316  81.302  1.00 71.68     0.277 C 
ATOM   1016  O   GLY A 168     -43.443  72.245  81.255  1.00 71.49    -0.268 OA
ATOM   1017  N   THR A 169     -41.653  73.484  80.756  1.00 71.96    -0.226 NA
ATOM   1018  CA  THR A 169     -40.877  72.347  80.233  1.00 72.65     0.216 C 
ATOM   1019  C   THR A 169     -39.539  72.294  80.942  1.00 72.67     0.277 C 
ATOM   1020  O   THR A 169     -39.259  73.110  81.816  1.00 72.64    -0.268 OA
ATOM   1021  CB  THR A 169     -40.568  72.454  78.700  1.00 72.63     0.184 C 
ATOM   1022  OG1 THR A 169     -41.669  73.049  78.013  1.00 74.70    -0.221 OA
ATOM   1023  CG2 THR A 169     -40.320  71.089  78.102  1.00 72.34     0.038 C 
ATOM   1024  N   ILE A 170     -38.723  71.319  80.559  1.00 72.81    -0.229 NA
ATOM   1025  CA  ILE A 170     -37.303  71.336  80.862  1.00 72.79     0.184 C 
ATOM   1026  C   ILE A 170     -36.557  71.499  79.536  1.00 73.16     0.256 C 
ATOM   1027  O   ILE A 170     -37.149  71.333  78.474  1.00 73.01    -0.270 OA
ATOM   1028  CB  ILE A 170     -36.876  70.052  81.613  1.00 72.57     0.032 C 
ATOM   1029  CG1 ILE A 170     -36.681  68.874  80.649  1.00 72.11     0.002 C 
ATOM   1030  CG2 ILE A 170     -37.911  69.708  82.678  1.00 71.99     0.003 C 
ATOM   1031  CD1 ILE A 170     -36.508  67.550  81.346  1.00 71.32     0.000 C 
ATOM   1032  N   PRO A 171     -35.262  71.843  79.586  1.00 73.62    -0.312 N 
ATOM   1033  CA  PRO A 171     -34.491  71.860  78.349  1.00 74.11     0.165 C 
ATOM   1034  C   PRO A 171     -34.461  70.474  77.721  1.00 74.59     0.272 C 
ATOM   1035  O   PRO A 171     -34.295  69.486  78.436  1.00 74.74    -0.269 OA
ATOM   1036  CB  PRO A 171     -33.088  72.266  78.810  1.00 74.24     0.034 C 
ATOM   1037  CG  PRO A 171     -33.293  72.923  80.130  1.00 74.17     0.027 C 
ATOM   1038  CD  PRO A 171     -34.451  72.229  80.750  1.00 73.56     0.105 C 
ATOM   1039  N   GLY A 172     -34.622  70.409  76.401  1.00 75.05    -0.226 NA
ATOM   1040  CA  GLY A 172     -34.720  69.132  75.689  1.00 75.30     0.218 C 
ATOM   1041  C   GLY A 172     -33.585  68.846  74.720  1.00 75.47     0.277 C 
ATOM   1042  O   GLY A 172     -33.637  67.847  73.996  1.00 75.69    -0.268 OA
ATOM   1043  N   ALA A 173     -32.563  69.698  74.715  1.00 75.44    -0.229 NA
ATOM   1044  CA  ALA A 173     -31.430  69.555  73.807  1.00 75.81     0.186 C 
ATOM   1045  C   ALA A 173     -30.091  69.621  74.557  1.00 76.38     0.274 C 
ATOM   1046  O   ALA A 173     -29.144  70.282  74.128  1.00 76.59    -0.268 OA
ATOM   1047  CB  ALA A 173     -31.497  70.613  72.728  1.00 75.68     0.037 C 
ATOM   1048  N   GLY A 174     -30.028  68.923  75.686  1.00 77.05    -0.226 NA
ATOM   1049  CA  GLY A 174     -28.799  68.775  76.457  1.00 77.24     0.218 C 
ATOM   1050  C   GLY A 174     -28.448  69.950  77.338  1.00 77.58     0.277 C 
ATOM   1051  O   GLY A 174     -27.337  70.025  77.858  1.00 78.12    -0.268 OA
ATOM   1052  N   GLY A 175     -29.385  70.867  77.527  1.00 77.65    -0.226 NA
ATOM   1053  CA  GLY A 175     -29.149  72.020  78.384  1.00 78.00     0.218 C 
ATOM   1054  C   GLY A 175     -29.136  71.727  79.876  1.00 78.33     0.277 C 
ATOM   1055  O   GLY A 175     -28.854  72.621  80.685  1.00 79.22    -0.268 OA
ATOM   1056  N   THR A 176     -29.500  70.503  80.251  1.00 78.16    -0.226 NA
ATOM   1057  CA  THR A 176     -29.372  70.042  81.620  1.00 77.82     0.216 C 
ATOM   1058  C   THR A 176     -28.072  69.251  81.761  1.00 77.63     0.277 C 
ATOM   1059  O   THR A 176     -27.624  68.991  82.868  1.00 77.87    -0.268 OA
ATOM   1060  CB  THR A 176     -30.551  69.133  82.019  1.00 77.95     0.184 C 
ATOM   1061  OG1 THR A 176     -30.445  67.877  81.339  1.00 77.78    -0.221 OA
ATOM   1062  CG2 THR A 176     -31.892  69.783  81.678  1.00 77.92     0.038 C 
ATOM   1063  N   GLN A 177     -27.464  68.891  80.630  1.00 77.28    -0.229 NA
ATOM   1064  CA  GLN A 177     -26.370  67.925  80.589  1.00 76.62     0.187 C 
ATOM   1065  C   GLN A 177     -25.044  68.585  80.271  1.00 76.30     0.274 C 
ATOM   1066  O   GLN A 177     -24.068  68.415  80.981  1.00 76.29    -0.268 OA
ATOM   1067  CB  GLN A 177     -26.662  66.870  79.530  1.00 76.47     0.044 C 
ATOM   1068  CG  GLN A 177     -27.910  66.044  79.793  1.00 76.40     0.094 C 
ATOM   1069  CD  GLN A 177     -27.858  65.264  81.093  1.00 75.81     0.274 C 
ATOM   1070  OE1 GLN A 177     -26.894  64.554  81.368  1.00 75.28    -0.269 OA
ATOM   1071  NE2 GLN A 177     -28.912  65.380  81.894  1.00 76.08    -0.107 N 
ATOM   1072  N   ARG A 178     -25.002  69.331  79.183  1.00 76.03    -0.229 NA
ATOM   1073  CA  ARG A 178     -23.794  70.052  78.837  1.00 75.75     0.186 C 
ATOM   1074  C   ARG A 178     -23.540  71.190  79.818  1.00 75.56     0.274 C 
ATOM   1075  O   ARG A 178     -22.397  71.493  80.147  1.00 75.96    -0.268 OA
ATOM   1076  CB  ARG A 178     -23.865  70.549  77.393  1.00 75.55     0.036 C 
ATOM   1077  CG  ARG A 178     -23.702  69.419  76.396  1.00 75.30     0.029 C 
ATOM   1078  CD  ARG A 178     -23.507  69.901  74.960  1.00 75.54     0.145 C 
ATOM   1079  NE  ARG A 178     -23.641  68.772  74.047  1.00 75.66    -0.083 NA
ATOM   1080  CZ  ARG A 178     -24.798  68.205  73.718  1.00 76.32     0.782 C 
ATOM   1081  NH1 ARG A 178     -25.951  68.668  74.197  1.00 78.11     0.063 N 
ATOM   1082  NH2 ARG A 178     -24.811  67.168  72.903  1.00 76.56     0.063 N 
ATOM   1083  N   LEU A 179     -24.611  71.797  80.297  1.00 75.43    -0.229 NA
ATOM   1084  CA  LEU A 179     -24.511  72.912  81.222  1.00 75.54     0.186 C 
ATOM   1085  C   LEU A 179     -23.928  72.469  82.576  1.00 75.49     0.274 C 
ATOM   1086  O   LEU A 179     -22.991  73.089  83.098  1.00 75.62    -0.268 OA
ATOM   1087  CB  LEU A 179     -25.896  73.554  81.400  1.00 75.46     0.034 C 
ATOM   1088  CG  LEU A 179     -25.985  74.677  82.439  1.00 75.93     0.002 C 
ATOM   1089  CD1 LEU A 179     -24.950  75.746  82.144  1.00 74.59     0.000 C 
ATOM   1090  CD2 LEU A 179     -27.405  75.261  82.528  1.00 75.49     0.000 C 
ATOM   1091  N   THR A 180     -24.481  71.388  83.123  1.00 75.27    -0.226 NA
ATOM   1092  CA  THR A 180     -24.037  70.839  84.403  1.00 75.10     0.216 C 
ATOM   1093  C   THR A 180     -22.593  70.348  84.333  1.00 74.97     0.277 C 
ATOM   1094  O   THR A 180     -21.811  70.540  85.264  1.00 74.70    -0.268 OA
ATOM   1095  CB  THR A 180     -24.951  69.681  84.848  1.00 75.08     0.184 C 
ATOM   1096  OG1 THR A 180     -26.316  70.121  84.822  1.00 74.99    -0.221 OA
ATOM   1097  CG2 THR A 180     -24.599  69.223  86.247  1.00 74.68     0.038 C 
ATOM   1098  N   ARG A 181     -22.231  69.723  83.224  1.00 75.07    -0.229 NA
ATOM   1099  CA  ARG A 181     -20.857  69.279  83.057  1.00 75.66     0.186 C 
ATOM   1100  C   ARG A 181     -19.886  70.463  82.989  1.00 75.73     0.274 C 
ATOM   1101  O   ARG A 181     -18.793  70.410  83.548  1.00 75.97    -0.268 OA
ATOM   1102  CB  ARG A 181     -20.736  68.375  81.840  1.00 75.84     0.036 C 
ATOM   1103  CG  ARG A 181     -21.421  67.029  82.066  1.00 76.77     0.029 C 
ATOM   1104  CD  ARG A 181     -21.417  66.151  80.837  1.00 77.53     0.145 C 
ATOM   1105  NE  ARG A 181     -21.708  64.758  81.183  1.00 78.84    -0.083 NA
ATOM   1106  CZ  ARG A 181     -22.923  64.241  81.342  1.00 78.89     0.782 C 
ATOM   1107  NH1 ARG A 181     -24.006  64.987  81.174  1.00 79.74     0.063 N 
ATOM   1108  NH2 ARG A 181     -23.063  62.957  81.657  1.00 78.66     0.063 N 
ATOM   1109  N   ALA A 182     -20.307  71.549  82.354  1.00 75.80    -0.229 NA
ATOM   1110  CA  ALA A 182     -19.444  72.712  82.199  1.00 75.77     0.186 C 
ATOM   1111  C   ALA A 182     -19.339  73.491  83.503  1.00 75.93     0.274 C 
ATOM   1112  O   ALA A 182     -18.245  73.756  83.993  1.00 76.37    -0.268 OA
ATOM   1113  CB  ALA A 182     -19.962  73.612  81.065  1.00 75.54     0.037 C 
ATOM   1114  N   VAL A 183     -20.491  73.819  84.079  1.00 75.55    -0.229 NA
ATOM   1115  CA  VAL A 183     -20.591  74.843  85.120  1.00 74.97     0.186 C 
ATOM   1116  C   VAL A 183     -20.677  74.334  86.582  1.00 74.19     0.274 C 
ATOM   1117  O   VAL A 183     -20.438  75.101  87.517  1.00 74.37    -0.268 OA
ATOM   1118  CB  VAL A 183     -21.827  75.724  84.811  1.00 74.99     0.032 C 
ATOM   1119  CG1 VAL A 183     -22.456  76.191  86.050  1.00 76.45     0.003 C 
ATOM   1120  CG2 VAL A 183     -21.450  76.890  83.926  1.00 74.63     0.003 C 
ATOM   1121  N   GLY A 184     -21.022  73.066  86.784  1.00 73.45    -0.226 NA
ATOM   1122  CA  GLY A 184     -21.192  72.497  88.131  1.00 72.77     0.218 C 
ATOM   1123  C   GLY A 184     -22.651  72.468  88.553  1.00 72.56     0.277 C 
ATOM   1124  O   GLY A 184     -23.480  73.203  88.011  1.00 72.56    -0.268 OA
ATOM   1125  N   LYS A 185     -22.965  71.642  89.544  1.00 72.30    -0.229 NA
ATOM   1126  CA  LYS A 185     -24.363  71.401  89.935  1.00 72.28     0.186 C 
ATOM   1127  C   LYS A 185     -25.116  72.630  90.444  1.00 72.02     0.274 C 
ATOM   1128  O   LYS A 185     -26.248  72.871  90.032  1.00 72.11    -0.268 OA
ATOM   1129  CB  LYS A 185     -24.447  70.302  91.002  1.00 72.35     0.034 C 
ATOM   1130  CG  LYS A 185     -25.860  69.786  91.242  1.00 71.26     0.005 C 
ATOM   1131  CD  LYS A 185     -25.868  68.637  92.222  1.00 70.61     0.041 C 
ATOM   1132  CE  LYS A 185     -25.636  69.097  93.661  1.00 70.37     0.338 C 
ATOM   1133  NZ  LYS A 185     -25.716  67.968  94.642  1.00 69.62     0.618 N 
ATOM   1134  N   SER A 186     -24.494  73.388  91.343  1.00 71.71    -0.226 NA
ATOM   1135  CA  SER A 186     -25.176  74.488  92.019  1.00 71.38     0.219 C 
ATOM   1136  C   SER A 186     -25.743  75.509  91.034  1.00 71.09     0.277 C 
ATOM   1137  O   SER A 186     -26.928  75.847  91.086  1.00 71.36    -0.268 OA
ATOM   1138  CB  SER A 186     -24.241  75.176  93.021  1.00 71.49     0.216 C 
ATOM   1139  OG  SER A 186     -24.968  76.009  93.929  1.00 71.41    -0.218 OA
ATOM   1140  N   LEU A 187     -24.886  75.991  90.146  1.00 70.61    -0.229 NA
ATOM   1141  CA  LEU A 187     -25.268  76.960  89.116  1.00 70.30     0.186 C 
ATOM   1142  C   LEU A 187     -26.211  76.358  88.073  1.00 70.21     0.274 C 
ATOM   1143  O   LEU A 187     -27.155  77.014  87.629  1.00 70.80    -0.268 OA
ATOM   1144  CB  LEU A 187     -24.017  77.495  88.417  1.00 70.17     0.034 C 
ATOM   1145  CG  LEU A 187     -24.091  78.833  87.686  1.00 70.37     0.002 C 
ATOM   1146  CD1 LEU A 187     -24.576  79.931  88.627  1.00 69.06     0.000 C 
ATOM   1147  CD2 LEU A 187     -22.726  79.189  87.121  1.00 69.97     0.000 C 
ATOM   1148  N   ALA A 188     -25.960  75.113  87.683  1.00 69.75    -0.229 NA
ATOM   1149  CA  ALA A 188     -26.850  74.415  86.773  1.00 69.36     0.186 C 
ATOM   1150  C   ALA A 188     -28.264  74.336  87.374  1.00 69.30     0.274 C 
ATOM   1151  O   ALA A 188     -29.249  74.741  86.744  1.00 68.61    -0.268 OA
ATOM   1152  CB  ALA A 188     -26.309  73.041  86.480  1.00 69.01     0.037 C 
ATOM   1153  N   MET A 189     -28.354  73.832  88.602  1.00 69.67    -0.229 NA
ATOM   1154  CA  MET A 189     -29.636  73.730  89.295  1.00 69.98     0.187 C 
ATOM   1155  C   MET A 189     -30.266  75.116  89.432  1.00 70.50     0.274 C 
ATOM   1156  O   MET A 189     -31.461  75.277  89.198  1.00 70.86    -0.268 OA
ATOM   1157  CB  MET A 189     -29.481  73.084  90.673  1.00 69.91     0.046 C 
ATOM   1158  CG  MET A 189     -29.087  71.607  90.678  1.00 70.34     0.060 C 
ATOM   1159  SD  MET A 189     -30.359  70.358  90.300  1.00 70.37    -0.139 SA
ATOM   1160  CE  MET A 189     -31.750  70.950  91.253  1.00 72.51     0.069 C 
ATOM   1161  N   GLU A 190     -29.472  76.126  89.773  1.00 70.85    -0.229 NA
ATOM   1162  CA  GLU A 190     -30.008  77.476  89.883  1.00 71.31     0.187 C 
ATOM   1163  C   GLU A 190     -30.602  77.954  88.543  1.00 71.43     0.274 C 
ATOM   1164  O   GLU A 190     -31.749  78.412  88.504  1.00 71.47    -0.268 OA
ATOM   1165  CB  GLU A 190     -28.948  78.456  90.405  1.00 71.29     0.045 C 
ATOM   1166  CG  GLU A 190     -29.524  79.777  90.936  1.00 71.44     0.100 C 
ATOM   1167  CD  GLU A 190     -28.462  80.739  91.494  1.00 72.34     0.185 C 
ATOM   1168  OE1 GLU A 190     -27.266  80.361  91.610  1.00 74.46    -0.647 OA
ATOM   1169  OE2 GLU A 190     -28.829  81.889  91.830  1.00 73.47    -0.647 OA
ATOM   1170  N   MET A 191     -29.847  77.820  87.453  1.00 71.40    -0.229 NA
ATOM   1171  CA  MET A 191     -30.288  78.349  86.152  1.00 71.71     0.187 C 
ATOM   1172  C   MET A 191     -31.513  77.628  85.601  1.00 71.15     0.274 C 
ATOM   1173  O   MET A 191     -32.395  78.244  85.010  1.00 70.72    -0.268 OA
ATOM   1174  CB  MET A 191     -29.166  78.279  85.116  1.00 71.46     0.046 C 
ATOM   1175  CG  MET A 191     -28.037  79.275  85.330  1.00 72.13     0.060 C 
ATOM   1176  SD  MET A 191     -26.685  79.053  84.140  1.00 74.33    -0.139 SA
ATOM   1177  CE  MET A 191     -27.523  79.291  82.564  1.00 74.61     0.069 C 
ATOM   1178  N   VAL A 192     -31.556  76.318  85.791  1.00 71.08    -0.229 NA
ATOM   1179  CA  VAL A 192     -32.592  75.499  85.174  1.00 70.97     0.186 C 
ATOM   1180  C   VAL A 192     -33.885  75.593  85.963  1.00 70.83     0.274 C 
ATOM   1181  O   VAL A 192     -34.971  75.601  85.384  1.00 70.59    -0.268 OA
ATOM   1182  CB  VAL A 192     -32.130  74.019  85.031  1.00 70.97     0.032 C 
ATOM   1183  CG1 VAL A 192     -33.237  73.143  84.456  1.00 69.88     0.003 C 
ATOM   1184  CG2 VAL A 192     -30.905  73.959  84.155  1.00 70.12     0.003 C 
ATOM   1185  N   LEU A 193     -33.752  75.689  87.283  1.00 70.99    -0.229 NA
ATOM   1186  CA  LEU A 193     -34.904  75.751  88.189  1.00 70.96     0.186 C 
ATOM   1187  C   LEU A 193     -35.548  77.143  88.327  1.00 71.00     0.274 C 
ATOM   1188  O   LEU A 193     -36.706  77.238  88.724  1.00 71.10    -0.268 OA
ATOM   1189  CB  LEU A 193     -34.505  75.220  89.567  1.00 70.82     0.034 C 
ATOM   1190  CG  LEU A 193     -33.892  73.812  89.604  1.00 70.16     0.002 C 
ATOM   1191  CD1 LEU A 193     -33.515  73.491  91.028  1.00 69.69     0.000 C 
ATOM   1192  CD2 LEU A 193     -34.829  72.746  89.041  1.00 69.89     0.000 C 
ATOM   1193  N   THR A 194     -34.803  78.202  88.004  1.00 71.41    -0.226 NA
ATOM   1194  CA  THR A 194     -35.301  79.587  88.058  1.00 71.84     0.216 C 
ATOM   1195  C   THR A 194     -35.431  80.261  86.685  1.00 72.34     0.277 C 
ATOM   1196  O   THR A 194     -36.219  81.191  86.515  1.00 72.80    -0.268 OA
ATOM   1197  CB  THR A 194     -34.391  80.492  88.934  1.00 71.81     0.184 C 
ATOM   1198  OG1 THR A 194     -33.064  80.535  88.390  1.00 72.16    -0.221 OA
ATOM   1199  CG2 THR A 194     -34.334  79.984  90.348  1.00 71.43     0.038 C 
ATOM   1200  N   GLY A 195     -34.654  79.812  85.708  1.00 72.82    -0.226 NA
ATOM   1201  CA  GLY A 195     -34.643  80.455  84.399  1.00 73.13     0.218 C 
ATOM   1202  C   GLY A 195     -33.870  81.763  84.379  1.00 73.33     0.277 C 
ATOM   1203  O   GLY A 195     -33.977  82.529  83.423  1.00 73.20    -0.268 OA
ATOM   1204  N   ASP A 196     -33.079  82.005  85.423  1.00 73.81    -0.228 NA
ATOM   1205  CA  ASP A 196     -32.326  83.251  85.569  1.00 74.12     0.197 C 
ATOM   1206  C   ASP A 196     -31.150  83.290  84.618  1.00 73.71     0.275 C 
ATOM   1207  O   ASP A 196     -30.492  82.281  84.394  1.00 73.62    -0.268 OA
ATOM   1208  CB  ASP A 196     -31.801  83.428  87.011  1.00 74.49     0.132 C 
ATOM   1209  CG  ASP A 196     -32.867  83.924  87.980  1.00 76.29     0.188 C 
ATOM   1210  OD1 ASP A 196     -34.042  84.096  87.569  1.00 78.71    -0.647 OA
ATOM   1211  OD2 ASP A 196     -32.525  84.149  89.165  1.00 78.61    -0.647 OA
ATOM   1212  N   ARG A 197     -30.891  84.480  84.095  1.00 73.61    -0.229 NA
ATOM   1213  CA  ARG A 197     -29.736  84.762  83.255  1.00 73.80     0.186 C 
ATOM   1214  C   ARG A 197     -28.422  84.770  84.040  1.00 72.99     0.274 C 
ATOM   1215  O   ARG A 197     -28.398  85.048  85.235  1.00 72.83    -0.268 OA
ATOM   1216  CB  ARG A 197     -29.897  86.147  82.611  1.00 73.91     0.036 C 
ATOM   1217  CG  ARG A 197     -31.132  86.320  81.723  1.00 74.85     0.029 C 
ATOM   1218  CD  ARG A 197     -31.218  87.738  81.140  1.00 75.55     0.145 C 
ATOM   1219  NE  ARG A 197     -32.243  88.549  81.790  1.00 77.51    -0.083 NA
ATOM   1220  CZ  ARG A 197     -33.552  88.481  81.533  1.00 78.25     0.782 C 
ATOM   1221  NH1 ARG A 197     -34.035  87.628  80.627  1.00 78.63     0.063 N 
ATOM   1222  NH2 ARG A 197     -34.394  89.271  82.202  1.00 77.96     0.063 N 
ATOM   1223  N   ILE A 198     -27.329  84.466  83.350  1.00 72.55    -0.229 NA
ATOM   1224  CA  ILE A 198     -25.988  84.783  83.840  1.00 72.07     0.186 C 
ATOM   1225  C   ILE A 198     -25.288  85.621  82.786  1.00 72.22     0.274 C 
ATOM   1226  O   ILE A 198     -25.617  85.542  81.612  1.00 71.91    -0.268 OA
ATOM   1227  CB  ILE A 198     -25.151  83.523  84.159  1.00 72.17     0.032 C 
ATOM   1228  CG1 ILE A 198     -24.816  82.723  82.885  1.00 71.77     0.002 C 
ATOM   1229  CG2 ILE A 198     -25.886  82.645  85.165  1.00 71.55     0.003 C 
ATOM   1230  CD1 ILE A 198     -23.876  81.570  83.127  1.00 71.17     0.000 C 
ATOM   1231  N   SER A 199     -24.320  86.425  83.207  1.00 72.75    -0.226 NA
ATOM   1232  CA  SER A 199     -23.572  87.272  82.278  1.00 73.08     0.219 C 
ATOM   1233  C   SER A 199     -22.484  86.494  81.545  1.00 73.25     0.277 C 
ATOM   1234  O   SER A 199     -22.192  85.348  81.859  1.00 72.72    -0.268 OA
ATOM   1235  CB  SER A 199     -22.933  88.444  83.017  1.00 72.93     0.216 C 
ATOM   1236  OG  SER A 199     -21.962  87.971  83.927  1.00 73.92    -0.218 OA
ATOM   1237  N   ALA A 200     -21.888  87.151  80.559  1.00 74.08    -0.229 NA
ATOM   1238  CA  ALA A 200     -20.746  86.611  79.846  1.00 74.43     0.186 C 
ATOM   1239  C   ALA A 200     -19.611  86.368  80.827  1.00 75.06     0.274 C 
ATOM   1240  O   ALA A 200     -18.882  85.380  80.726  1.00 74.99    -0.268 OA
ATOM   1241  CB  ALA A 200     -20.307  87.582  78.761  1.00 74.31     0.037 C 
ATOM   1242  N   GLN A 201     -19.477  87.279  81.784  1.00 75.90    -0.229 NA
ATOM   1243  CA  GLN A 201     -18.378  87.239  82.738  1.00 76.77     0.187 C 
ATOM   1244  C   GLN A 201     -18.530  86.067  83.708  1.00 77.04     0.274 C 
ATOM   1245  O   GLN A 201     -17.549  85.394  84.024  1.00 76.60    -0.268 OA
ATOM   1246  CB  GLN A 201     -18.274  88.576  83.493  1.00 77.10     0.044 C 
ATOM   1247  CG  GLN A 201     -17.798  89.768  82.622  1.00 78.37     0.094 C 
ATOM   1248  CD  GLN A 201     -18.901  90.383  81.724  1.00 80.71     0.274 C 
ATOM   1249  OE1 GLN A 201     -20.107  90.216  81.977  1.00 81.25    -0.269 OA
ATOM   1250  NE2 GLN A 201     -18.477  91.103  80.672  1.00 80.66    -0.107 N 
ATOM   1251  N   ASP A 202     -19.763  85.845  84.172  1.00 77.60    -0.228 NA
ATOM   1252  CA  ASP A 202     -20.127  84.680  84.991  1.00 77.86     0.197 C 
ATOM   1253  C   ASP A 202     -19.890  83.360  84.269  1.00 77.64     0.275 C 
ATOM   1254  O   ASP A 202     -19.491  82.372  84.887  1.00 77.64    -0.268 OA
ATOM   1255  CB  ASP A 202     -21.618  84.740  85.354  1.00 78.35     0.132 C 
ATOM   1256  CG  ASP A 202     -21.929  85.760  86.438  1.00 80.30     0.188 C 
ATOM   1257  OD1 ASP A 202     -21.041  85.997  87.294  1.00 82.24    -0.647 OA
ATOM   1258  OD2 ASP A 202     -23.072  86.307  86.442  1.00 82.27    -0.647 OA
ATOM   1259  N   ALA A 203     -20.175  83.343  82.966  1.00 77.49    -0.229 NA
ATOM   1260  CA  ALA A 203     -20.045  82.133  82.149  1.00 77.34     0.186 C 
ATOM   1261  C   ALA A 203     -18.591  81.727  81.999  1.00 77.51     0.274 C 
ATOM   1262  O   ALA A 203     -18.271  80.549  82.031  1.00 77.09    -0.268 OA
ATOM   1263  CB  ALA A 203     -20.668  82.344  80.791  1.00 77.05     0.037 C 
ATOM   1264  N   LYS A 204     -17.713  82.708  81.831  1.00 78.17    -0.229 NA
ATOM   1265  CA  LYS A 204     -16.295  82.427  81.726  1.00 78.95     0.186 C 
ATOM   1266  C   LYS A 204     -15.736  81.960  83.056  1.00 79.50     0.274 C 
ATOM   1267  O   LYS A 204     -14.926  81.046  83.097  1.00 79.59    -0.268 OA
ATOM   1268  CB  LYS A 204     -15.512  83.651  81.256  1.00 79.07     0.034 C 
ATOM   1269  CG  LYS A 204     -14.205  83.265  80.570  1.00 79.56     0.005 C 
ATOM   1270  CD  LYS A 204     -13.063  84.168  80.971  1.00 80.39     0.041 C 
ATOM   1271  CE  LYS A 204     -11.742  83.695  80.381  1.00 80.21     0.338 C 
ATOM   1272  NZ  LYS A 204     -11.541  82.244  80.605  1.00 80.69     0.618 N 
ATOM   1273  N   GLN A 205     -16.168  82.590  84.142  1.00 80.12    -0.229 NA
ATOM   1274  CA  GLN A 205     -15.715  82.196  85.467  1.00 80.98     0.187 C 
ATOM   1275  C   GLN A 205     -16.033  80.726  85.707  1.00 80.53     0.274 C 
ATOM   1276  O   GLN A 205     -15.255  80.027  86.342  1.00 80.44    -0.268 OA
ATOM   1277  CB  GLN A 205     -16.360  83.058  86.564  1.00 81.09     0.044 C 
ATOM   1278  CG  GLN A 205     -15.655  82.949  87.939  1.00 82.62     0.094 C 
ATOM   1279  CD  GLN A 205     -16.434  83.615  89.085  1.00 83.22     0.274 C 
ATOM   1280  OE1 GLN A 205     -17.651  83.807  88.998  1.00 86.75    -0.269 OA
ATOM   1281  NE2 GLN A 205     -15.729  83.955  90.173  1.00 84.79    -0.107 N 
ATOM   1282  N   ALA A 206     -17.171  80.276  85.176  1.00 80.39    -0.229 NA
ATOM   1283  CA  ALA A 206     -17.689  78.916  85.398  1.00 80.14     0.186 C 
ATOM   1284  C   ALA A 206     -17.224  77.884  84.371  1.00 80.09     0.274 C 
ATOM   1285  O   ALA A 206     -17.470  76.689  84.550  1.00 80.36    -0.268 OA
ATOM   1286  CB  ALA A 206     -19.203  78.948  85.428  1.00 79.84     0.037 C 
ATOM   1287  N   GLY A 207     -16.582  78.338  83.293  1.00 80.08    -0.226 NA
ATOM   1288  CA  GLY A 207     -15.999  77.434  82.282  1.00 79.86     0.218 C 
ATOM   1289  C   GLY A 207     -16.915  77.050  81.128  1.00 79.65     0.277 C 
ATOM   1290  O   GLY A 207     -16.597  76.148  80.364  1.00 80.00    -0.268 OA
ATOM   1291  N   LEU A 208     -18.054  77.726  81.013  1.00 79.58    -0.229 NA
ATOM   1292  CA  LEU A 208     -19.014  77.504  79.933  1.00 79.27     0.186 C 
ATOM   1293  C   LEU A 208     -18.513  78.134  78.637  1.00 79.51     0.274 C 
ATOM   1294  O   LEU A 208     -18.705  77.574  77.558  1.00 79.88    -0.268 OA
ATOM   1295  CB  LEU A 208     -20.363  78.109  80.316  1.00 79.36     0.034 C 
ATOM   1296  CG  LEU A 208     -21.580  77.939  79.410  1.00 79.29     0.002 C 
ATOM   1297  CD1 LEU A 208     -21.866  76.466  79.164  1.00 78.45     0.000 C 
ATOM   1298  CD2 LEU A 208     -22.786  78.637  80.051  1.00 78.54     0.000 C 
ATOM   1299  N   VAL A 209     -17.867  79.292  78.743  1.00 79.38    -0.229 NA
ATOM   1300  CA  VAL A 209     -17.235  79.924  77.589  1.00 79.54     0.186 C 
ATOM   1301  C   VAL A 209     -15.748  80.132  77.893  1.00 79.77     0.274 C 
ATOM   1302  O   VAL A 209     -15.381  80.264  79.060  1.00 80.24    -0.268 OA
ATOM   1303  CB  VAL A 209     -17.940  81.262  77.227  1.00 79.50     0.032 C 
ATOM   1304  CG1 VAL A 209     -19.434  81.156  77.469  1.00 78.48     0.003 C 
ATOM   1305  CG2 VAL A 209     -17.364  82.415  78.016  1.00 79.25     0.003 C 
ATOM   1306  N   SER A 210     -14.895  80.158  76.866  1.00 79.76    -0.226 NA
ATOM   1307  CA  SER A 210     -13.444  80.320  77.095  1.00 79.98     0.219 C 
ATOM   1308  C   SER A 210     -12.839  81.711  76.771  1.00 80.08     0.277 C 
ATOM   1309  O   SER A 210     -11.754  82.021  77.259  1.00 80.56    -0.268 OA
ATOM   1310  CB  SER A 210     -12.646  79.185  76.439  1.00 79.79     0.216 C 
ATOM   1311  OG  SER A 210     -12.861  79.107  75.044  1.00 81.08    -0.218 OA
ATOM   1312  N   LYS A 211     -13.528  82.557  76.000  1.00 80.19    -0.229 NA
ATOM   1313  CA  LYS A 211     -13.149  83.976  75.891  1.00 80.11     0.186 C 
ATOM   1314  C   LYS A 211     -14.313  84.939  75.972  1.00 79.94     0.274 C 
ATOM   1315  O   LYS A 211     -15.438  84.619  75.573  1.00 79.53    -0.268 OA
ATOM   1316  CB  LYS A 211     -12.429  84.279  74.584  1.00 80.45     0.034 C 
ATOM   1317  CG  LYS A 211     -10.990  83.923  74.596  1.00 82.36     0.005 C 
ATOM   1318  CD  LYS A 211     -10.125  84.910  73.825  1.00 84.97     0.041 C 
ATOM   1319  CE  LYS A 211      -8.830  84.213  73.338  1.00 86.89     0.338 C 
ATOM   1320  NZ  LYS A 211      -8.536  82.918  74.075  1.00 87.26     0.618 N 
ATOM   1321  N   ILE A 212     -13.996  86.132  76.478  1.00 79.77    -0.229 NA
ATOM   1322  CA  ILE A 212     -14.861  87.299  76.406  1.00 79.67     0.186 C 
ATOM   1323  C   ILE A 212     -14.207  88.341  75.502  1.00 79.68     0.274 C 
ATOM   1324  O   ILE A 212     -13.030  88.631  75.642  1.00 79.70    -0.268 OA
ATOM   1325  CB  ILE A 212     -15.101  87.921  77.783  1.00 79.44     0.032 C 
ATOM   1326  CG1 ILE A 212     -15.834  86.919  78.682  1.00 79.55     0.002 C 
ATOM   1327  CG2 ILE A 212     -15.908  89.196  77.644  1.00 78.99     0.003 C 
ATOM   1328  CD1 ILE A 212     -16.144  87.437  80.060  1.00 79.09     0.000 C 
ATOM   1329  N   CYS A 213     -14.976  88.893  74.570  1.00 79.75    -0.228 NA
ATOM   1330  CA  CYS A 213     -14.450  89.849  73.604  1.00 79.69     0.196 C 
ATOM   1331  C   CYS A 213     -15.319  91.089  73.542  1.00 79.15     0.257 C 
ATOM   1332  O   CYS A 213     -16.499  91.046  73.909  1.00 79.14    -0.270 OA
ATOM   1333  CB  CYS A 213     -14.404  89.231  72.208  1.00 79.85     0.103 C 
ATOM   1334  SG  CYS A 213     -13.776  87.549  72.143  1.00 82.41    -0.080 SA
ATOM   1335  N   PRO A 214     -14.741  92.207  73.073  1.00 78.38    -0.312 N 
ATOM   1336  CA  PRO A 214     -15.582  93.340  72.755  1.00 77.95     0.165 C 
ATOM   1337  C   PRO A 214     -16.638  92.950  71.732  1.00 77.52     0.272 C 
ATOM   1338  O   PRO A 214     -16.333  92.245  70.785  1.00 77.25    -0.269 OA
ATOM   1339  CB  PRO A 214     -14.594  94.350  72.165  1.00 78.02     0.034 C 
ATOM   1340  CG  PRO A 214     -13.290  93.982  72.740  1.00 77.88     0.027 C 
ATOM   1341  CD  PRO A 214     -13.318  92.497  72.836  1.00 78.20     0.105 C 
ATOM   1342  N   VAL A 215     -17.863  93.420  71.945  1.00 77.60    -0.229 NA
ATOM   1343  CA  VAL A 215     -19.013  93.150  71.067  1.00 77.47     0.186 C 
ATOM   1344  C   VAL A 215     -18.698  93.332  69.581  1.00 77.37     0.274 C 
ATOM   1345  O   VAL A 215     -19.066  92.503  68.755  1.00 76.82    -0.268 OA
ATOM   1346  CB  VAL A 215     -20.205  94.098  71.423  1.00 77.49     0.032 C 
ATOM   1347  CG1 VAL A 215     -21.415  93.824  70.530  1.00 76.76     0.003 C 
ATOM   1348  CG2 VAL A 215     -20.585  93.952  72.885  1.00 77.35     0.003 C 
ATOM   1349  N   GLU A 216     -17.994  94.417  69.273  1.00 77.55    -0.229 NA
ATOM   1350  CA  GLU A 216     -17.734  94.848  67.895  1.00 77.82     0.187 C 
ATOM   1351  C   GLU A 216     -16.728  93.963  67.160  1.00 77.13     0.274 C 
ATOM   1352  O   GLU A 216     -16.731  93.937  65.929  1.00 76.68    -0.268 OA
ATOM   1353  CB  GLU A 216     -17.220  96.296  67.858  1.00 78.14     0.045 C 
ATOM   1354  CG  GLU A 216     -17.699  97.203  69.022  1.00 81.19     0.100 C 
ATOM   1355  CD  GLU A 216     -16.796  97.114  70.269  1.00 83.94     0.185 C 
ATOM   1356  OE1 GLU A 216     -15.544  97.166  70.115  1.00 85.31    -0.647 OA
ATOM   1357  OE2 GLU A 216     -17.349  96.986  71.392  1.00 84.52    -0.647 OA
ATOM   1358  N   THR A 217     -15.867  93.275  67.917  1.00 76.65    -0.226 NA
ATOM   1359  CA  THR A 217     -14.796  92.437  67.362  1.00 76.60     0.216 C 
ATOM   1360  C   THR A 217     -14.952  90.936  67.673  1.00 76.30     0.277 C 
ATOM   1361  O   THR A 217     -14.098  90.137  67.279  1.00 76.39    -0.268 OA
ATOM   1362  CB  THR A 217     -13.405  92.878  67.876  1.00 76.79     0.184 C 
ATOM   1363  OG1 THR A 217     -13.218  92.430  69.229  1.00 77.96    -0.221 OA
ATOM   1364  CG2 THR A 217     -13.243  94.407  67.810  1.00 76.43     0.038 C 
ATOM   1365  N   LEU A 218     -16.033  90.551  68.356  1.00 75.82    -0.229 NA
ATOM   1366  CA  LEU A 218     -16.265  89.153  68.723  1.00 75.62     0.186 C 
ATOM   1367  C   LEU A 218     -16.099  88.201  67.536  1.00 75.33     0.274 C 
ATOM   1368  O   LEU A 218     -15.275  87.286  67.574  1.00 75.22    -0.268 OA
ATOM   1369  CB  LEU A 218     -17.664  88.976  69.315  1.00 75.53     0.034 C 
ATOM   1370  CG  LEU A 218     -18.083  87.532  69.603  1.00 75.65     0.002 C 
ATOM   1371  CD1 LEU A 218     -17.264  86.978  70.747  1.00 75.67     0.000 C 
ATOM   1372  CD2 LEU A 218     -19.566  87.445  69.907  1.00 76.11     0.000 C 
ATOM   1373  N   VAL A 219     -16.893  88.423  66.493  1.00 75.00    -0.229 NA
ATOM   1374  CA  VAL A 219     -16.909  87.551  65.325  1.00 74.90     0.186 C 
ATOM   1375  C   VAL A 219     -15.553  87.439  64.654  1.00 75.38     0.274 C 
ATOM   1376  O   VAL A 219     -15.187  86.373  64.192  1.00 75.62    -0.268 OA
ATOM   1377  CB  VAL A 219     -17.954  87.997  64.300  1.00 74.62     0.032 C 
ATOM   1378  CG1 VAL A 219     -17.737  87.294  62.979  1.00 73.80     0.003 C 
ATOM   1379  CG2 VAL A 219     -19.361  87.717  64.841  1.00 74.70     0.003 C 
ATOM   1380  N   GLU A 220     -14.794  88.528  64.635  1.00 76.32    -0.229 NA
ATOM   1381  CA  GLU A 220     -13.456  88.520  64.033  1.00 76.83     0.186 C 
ATOM   1382  C   GLU A 220     -12.466  87.704  64.874  1.00 77.24     0.274 C 
ATOM   1383  O   GLU A 220     -11.579  87.043  64.323  1.00 77.14    -0.268 OA
ATOM   1384  CB  GLU A 220     -12.941  89.949  63.828  1.00 76.86     0.034 C 
ATOM   1385  CG  GLU A 220     -12.382  90.207  62.430  1.00 77.50     0.003 C 
ATOM   1386  N   GLU A 221     -12.622  87.745  66.198  1.00 77.44    -0.229 NA
ATOM   1387  CA  GLU A 221     -11.752  86.974  67.090  1.00 78.01     0.187 C 
ATOM   1388  C   GLU A 221     -12.034  85.479  66.988  1.00 77.39     0.274 C 
ATOM   1389  O   GLU A 221     -11.111  84.649  67.051  1.00 77.41    -0.268 OA
ATOM   1390  CB  GLU A 221     -11.892  87.446  68.543  1.00 78.00     0.045 C 
ATOM   1391  CG  GLU A 221     -11.189  88.769  68.820  1.00 79.52     0.100 C 
ATOM   1392  CD  GLU A 221     -11.300  89.224  70.268  1.00 80.31     0.185 C 
ATOM   1393  OE1 GLU A 221     -11.173  88.375  71.185  1.00 83.90    -0.647 OA
ATOM   1394  OE2 GLU A 221     -11.507  90.441  70.485  1.00 83.77    -0.647 OA
ATOM   1395  N   ALA A 222     -13.307  85.137  66.831  1.00 76.88    -0.229 NA
ATOM   1396  CA  ALA A 222     -13.704  83.752  66.611  1.00 76.53     0.186 C 
ATOM   1397  C   ALA A 222     -13.178  83.243  65.249  1.00 76.57     0.274 C 
ATOM   1398  O   ALA A 222     -12.750  82.089  65.131  1.00 76.20    -0.268 OA
ATOM   1399  CB  ALA A 222     -15.204  83.634  66.691  1.00 76.17     0.037 C 
ATOM   1400  N   ILE A 223     -13.201  84.108  64.232  1.00 76.80    -0.229 NA
ATOM   1401  CA  ILE A 223     -12.642  83.766  62.914  1.00 76.87     0.186 C 
ATOM   1402  C   ILE A 223     -11.131  83.570  62.979  1.00 77.70     0.274 C 
ATOM   1403  O   ILE A 223     -10.606  82.719  62.277  1.00 77.89    -0.268 OA
ATOM   1404  CB  ILE A 223     -12.983  84.819  61.820  1.00 76.53     0.032 C 
ATOM   1405  CG1 ILE A 223     -14.463  84.718  61.424  1.00 74.75     0.002 C 
ATOM   1406  CG2 ILE A 223     -12.100  84.620  60.593  1.00 75.26     0.003 C 
ATOM   1407  CD1 ILE A 223     -14.973  85.909  60.676  1.00 71.18     0.000 C 
ATOM   1408  N   GLN A 224     -10.444  84.351  63.814  1.00 78.59    -0.229 NA
ATOM   1409  CA  GLN A 224      -9.000  84.197  64.012  1.00 79.68     0.187 C 
ATOM   1410  C   GLN A 224      -8.684  82.862  64.635  1.00 79.26     0.274 C 
ATOM   1411  O   GLN A 224      -7.755  82.187  64.211  1.00 79.83    -0.268 OA
ATOM   1412  CB  GLN A 224      -8.417  85.307  64.890  1.00 79.65     0.044 C 
ATOM   1413  CG  GLN A 224      -7.916  86.507  64.090  1.00 81.66     0.094 C 
ATOM   1414  CD  GLN A 224      -7.633  87.734  64.964  1.00 82.57     0.274 C 
ATOM   1415  OE1 GLN A 224      -8.550  88.474  65.356  1.00 86.00    -0.269 OA
ATOM   1416  NE2 GLN A 224      -6.356  87.955  65.270  1.00 86.94    -0.107 N 
ATOM   1417  N   CYS A 225      -9.452  82.484  65.646  1.00 79.08    -0.228 NA
ATOM   1418  CA  CYS A 225      -9.277  81.189  66.291  1.00 78.83     0.198 C 
ATOM   1419  C   CYS A 225      -9.554  80.038  65.314  1.00 78.71     0.275 C 
ATOM   1420  O   CYS A 225      -8.814  79.061  65.272  1.00 78.68    -0.268 OA
ATOM   1421  CB  CYS A 225     -10.185  81.094  67.509  1.00 78.66     0.103 C 
ATOM   1422  SG  CYS A 225     -10.181  79.495  68.291  1.00 78.96    -0.080 SA
ATOM   1423  N   ALA A 226     -10.605  80.170  64.515  1.00 78.61    -0.229 NA
ATOM   1424  CA  ALA A 226     -10.881  79.203  63.446  1.00 78.68     0.186 C 
ATOM   1425  C   ALA A 226      -9.740  79.084  62.421  1.00 78.48     0.274 C 
ATOM   1426  O   ALA A 226      -9.403  77.982  62.023  1.00 78.32    -0.268 OA
ATOM   1427  CB  ALA A 226     -12.195  79.544  62.737  1.00 78.43     0.037 C 
ATOM   1428  N   GLU A 227      -9.181  80.215  61.984  1.00 78.73    -0.229 NA
ATOM   1429  CA  GLU A 227      -8.037  80.245  61.043  1.00 79.24     0.187 C 
ATOM   1430  C   GLU A 227      -6.886  79.387  61.540  1.00 78.43     0.274 C 
ATOM   1431  O   GLU A 227      -6.286  78.645  60.772  1.00 77.83    -0.268 OA
ATOM   1432  CB  GLU A 227      -7.479  81.663  60.869  1.00 79.26     0.045 C 
ATOM   1433  CG  GLU A 227      -8.267  82.639  60.003  1.00 80.75     0.100 C 
ATOM   1434  CD  GLU A 227      -7.704  84.088  60.075  1.00 81.23     0.185 C 
ATOM   1435  OE1 GLU A 227      -6.621  84.325  60.665  1.00 86.31    -0.647 OA
ATOM   1436  OE2 GLU A 227      -8.343  85.003  59.527  1.00 84.61    -0.647 OA
ATOM   1437  N   LYS A 228      -6.566  79.520  62.825  1.00 78.23    -0.229 NA
ATOM   1438  CA  LYS A 228      -5.486  78.741  63.416  1.00 78.34     0.186 C 
ATOM   1439  C   LYS A 228      -5.751  77.256  63.256  1.00 77.88     0.274 C 
ATOM   1440  O   LYS A 228      -4.869  76.507  62.847  1.00 78.21    -0.268 OA
ATOM   1441  CB  LYS A 228      -5.353  79.021  64.895  1.00 78.46     0.034 C 
ATOM   1442  CG  LYS A 228      -4.862  80.386  65.267  1.00 79.99     0.005 C 
ATOM   1443  CD  LYS A 228      -4.829  80.440  66.781  1.00 81.93     0.041 C 
ATOM   1444  CE  LYS A 228      -4.202  81.671  67.303  1.00 83.78     0.338 C 
ATOM   1445  NZ  LYS A 228      -4.020  81.512  68.761  1.00 85.07     0.618 N 
ATOM   1446  N   ILE A 229      -6.967  76.839  63.593  1.00 77.18    -0.229 NA
ATOM   1447  CA  ILE A 229      -7.343  75.436  63.514  1.00 77.02     0.186 C 
ATOM   1448  C   ILE A 229      -7.294  74.942  62.072  1.00 77.01     0.274 C 
ATOM   1449  O   ILE A 229      -6.814  73.840  61.794  1.00 77.76    -0.268 OA
ATOM   1450  CB  ILE A 229      -8.764  75.174  64.107  1.00 76.78     0.032 C 
ATOM   1451  CG1 ILE A 229      -8.796  75.491  65.612  1.00 76.61     0.002 C 
ATOM   1452  CG2 ILE A 229      -9.151  73.736  63.883  1.00 75.45     0.003 C 
ATOM   1453  CD1 ILE A 229     -10.155  75.403  66.267  1.00 76.65     0.000 C 
ATOM   1454  N   ALA A 230      -7.781  75.773  61.163  1.00 76.92    -0.229 NA
ATOM   1455  CA  ALA A 230      -7.852  75.440  59.746  1.00 76.90     0.186 C 
ATOM   1456  C   ALA A 230      -6.483  75.242  59.120  1.00 76.42     0.274 C 
ATOM   1457  O   ALA A 230      -6.368  74.571  58.111  1.00 76.58    -0.268 OA
ATOM   1458  CB  ALA A 230      -8.627  76.532  58.970  1.00 76.68     0.037 C 
ATOM   1459  N   SER A 231      -5.450  75.832  59.703  1.00 76.69    -0.226 NA
ATOM   1460  CA  SER A 231      -4.083  75.688  59.175  1.00 76.94     0.219 C 
ATOM   1461  C   SER A 231      -3.371  74.420  59.655  1.00 76.85     0.277 C 
ATOM   1462  O   SER A 231      -2.341  74.048  59.095  1.00 77.47    -0.268 OA
ATOM   1463  CB  SER A 231      -3.247  76.906  59.530  1.00 76.75     0.216 C 
ATOM   1464  OG  SER A 231      -3.374  77.187  60.906  1.00 77.28    -0.218 OA
ATOM   1465  N   ASN A 232      -3.909  73.775  60.687  1.00 76.68    -0.228 NA
ATOM   1466  CA  ASN A 232      -3.440  72.450  61.121  1.00 76.50     0.196 C 
ATOM   1467  C   ASN A 232      -3.983  71.301  60.258  1.00 76.23     0.275 C 
ATOM   1468  O   ASN A 232      -4.829  71.504  59.382  1.00 76.68    -0.268 OA
ATOM   1469  CB  ASN A 232      -3.830  72.222  62.577  1.00 76.68     0.126 C 
ATOM   1470  CG  ASN A 232      -3.189  73.226  63.506  1.00 77.04     0.276 C 
ATOM   1471  OD1 ASN A 232      -2.034  73.618  63.308  1.00 79.48    -0.269 OA
ATOM   1472  ND2 ASN A 232      -3.928  73.657  64.515  1.00 76.75    -0.107 N 
ATOM   1473  N   SER A 233      -3.475  70.096  60.484  1.00 75.76    -0.226 NA
ATOM   1474  CA  SER A 233      -3.926  68.931  59.732  1.00 75.48     0.219 C 
ATOM   1475  C   SER A 233      -5.377  68.608  60.082  1.00 75.04     0.277 C 
ATOM   1476  O   SER A 233      -5.690  68.413  61.240  1.00 75.34    -0.268 OA
ATOM   1477  CB  SER A 233      -3.051  67.731  60.065  1.00 75.43     0.216 C 
ATOM   1478  OG  SER A 233      -3.532  66.560  59.431  1.00 76.35    -0.218 OA
ATOM   1479  N   LYS A 234      -6.257  68.571  59.091  1.00 74.75    -0.229 NA
ATOM   1480  CA  LYS A 234      -7.671  68.280  59.323  1.00 74.80     0.186 C 
ATOM   1481  C   LYS A 234      -7.879  66.932  60.000  1.00 74.64     0.274 C 
ATOM   1482  O   LYS A 234      -8.673  66.814  60.934  1.00 74.42    -0.268 OA
ATOM   1483  CB  LYS A 234      -8.461  68.289  58.014  1.00 74.72     0.034 C 
ATOM   1484  CG  LYS A 234      -8.722  69.667  57.434  1.00 75.93     0.005 C 
ATOM   1485  CD  LYS A 234      -9.714  69.561  56.261  1.00 77.99     0.041 C 
ATOM   1486  CE  LYS A 234      -9.882  70.878  55.495  1.00 77.50     0.338 C 
ATOM   1487  NZ  LYS A 234      -8.920  70.975  54.374  1.00 76.91     0.618 N 
ATOM   1488  N   ILE A 235      -7.163  65.920  59.531  1.00 74.68    -0.229 NA
ATOM   1489  CA  ILE A 235      -7.335  64.577  60.059  1.00 74.85     0.186 C 
ATOM   1490  C   ILE A 235      -6.928  64.506  61.533  1.00 74.61     0.274 C 
ATOM   1491  O   ILE A 235      -7.633  63.889  62.320  1.00 74.57    -0.268 OA
ATOM   1492  CB  ILE A 235      -6.579  63.521  59.231  1.00 75.02     0.032 C 
ATOM   1493  CG1 ILE A 235      -7.030  62.118  59.643  1.00 75.81     0.002 C 
ATOM   1494  CG2 ILE A 235      -5.069  63.689  59.382  1.00 75.85     0.003 C 
ATOM   1495  CD1 ILE A 235      -6.420  61.008  58.818  1.00 75.98     0.000 C 
ATOM   1496  N   VAL A 236      -5.828  65.167  61.909  1.00 74.04    -0.229 NA
ATOM   1497  CA  VAL A 236      -5.364  65.150  63.302  1.00 73.32     0.186 C 
ATOM   1498  C   VAL A 236      -6.233  66.050  64.179  1.00 73.24     0.274 C 
ATOM   1499  O   VAL A 236      -6.443  65.750  65.349  1.00 73.17    -0.268 OA
ATOM   1500  CB  VAL A 236      -3.847  65.534  63.413  1.00 73.51     0.032 C 
ATOM   1501  CG1 VAL A 236      -3.376  65.553  64.852  1.00 71.87     0.003 C 
ATOM   1502  CG2 VAL A 236      -2.985  64.552  62.608  1.00 72.49     0.003 C 
ATOM   1503  N   VAL A 237      -6.723  67.155  63.620  1.00 73.52    -0.229 NA
ATOM   1504  CA  VAL A 237      -7.674  68.035  64.310  1.00 73.39     0.186 C 
ATOM   1505  C   VAL A 237      -8.905  67.217  64.685  1.00 74.08     0.274 C 
ATOM   1506  O   VAL A 237      -9.292  67.194  65.852  1.00 74.53    -0.268 OA
ATOM   1507  CB  VAL A 237      -8.081  69.290  63.451  1.00 73.57     0.032 C 
ATOM   1508  CG1 VAL A 237      -9.455  69.860  63.867  1.00 71.03     0.003 C 
ATOM   1509  CG2 VAL A 237      -7.017  70.370  63.536  1.00 72.30     0.003 C 
ATOM   1510  N   ALA A 238      -9.471  66.509  63.708  1.00 74.47    -0.229 NA
ATOM   1511  CA  ALA A 238     -10.665  65.666  63.918  1.00 74.87     0.186 C 
ATOM   1512  C   ALA A 238     -10.464  64.584  64.999  1.00 75.49     0.274 C 
ATOM   1513  O   ALA A 238     -11.343  64.355  65.824  1.00 75.44    -0.268 OA
ATOM   1514  CB  ALA A 238     -11.100  65.020  62.597  1.00 74.10     0.037 C 
ATOM   1515  N   MET A 239      -9.308  63.927  64.980  1.00 76.37    -0.229 NA
ATOM   1516  CA  MET A 239      -8.953  62.934  65.995  1.00 77.27     0.187 C 
ATOM   1517  C   MET A 239      -8.899  63.578  67.398  1.00 76.94     0.274 C 
ATOM   1518  O   MET A 239      -9.391  63.010  68.378  1.00 76.21    -0.268 OA
ATOM   1519  CB  MET A 239      -7.601  62.291  65.659  1.00 77.14     0.046 C 
ATOM   1520  CG  MET A 239      -7.594  61.349  64.429  1.00 78.23     0.060 C 
ATOM   1521  SD  MET A 239      -5.924  60.663  64.127  1.00 80.36    -0.139 SA
ATOM   1522  CE  MET A 239      -6.026  60.176  62.417  1.00 79.31     0.069 C 
ATOM   1523  N   ALA A 240      -8.302  64.766  67.476  1.00 76.79    -0.229 NA
ATOM   1524  CA  ALA A 240      -8.149  65.462  68.736  1.00 76.66     0.186 C 
ATOM   1525  C   ALA A 240      -9.514  65.829  69.306  1.00 76.63     0.274 C 
ATOM   1526  O   ALA A 240      -9.749  65.707  70.487  1.00 75.99    -0.268 OA
ATOM   1527  CB  ALA A 240      -7.315  66.702  68.543  1.00 76.47     0.037 C 
ATOM   1528  N   LYS A 241     -10.407  66.289  68.445  1.00 77.35    -0.229 NA
ATOM   1529  CA  LYS A 241     -11.754  66.699  68.855  1.00 77.69     0.186 C 
ATOM   1530  C   LYS A 241     -12.499  65.474  69.365  1.00 77.78     0.274 C 
ATOM   1531  O   LYS A 241     -13.208  65.522  70.362  1.00 77.76    -0.268 OA
ATOM   1532  CB  LYS A 241     -12.494  67.367  67.676  1.00 77.58     0.034 C 
ATOM   1533  CG  LYS A 241     -14.004  67.324  67.752  1.00 78.24     0.005 C 
ATOM   1534  CD  LYS A 241     -14.643  68.266  66.772  1.00 79.26     0.041 C 
ATOM   1535  CE  LYS A 241     -16.143  68.152  66.818  1.00 79.91     0.338 C 
ATOM   1536  NZ  LYS A 241     -16.773  69.247  66.042  1.00 81.59     0.618 N 
ATOM   1537  N   GLU A 242     -12.313  64.366  68.676  1.00 78.07    -0.229 NA
ATOM   1538  CA  GLU A 242     -12.880  63.107  69.109  1.00 78.71     0.187 C 
ATOM   1539  C   GLU A 242     -12.327  62.709  70.487  1.00 78.22     0.274 C 
ATOM   1540  O   GLU A 242     -13.078  62.390  71.392  1.00 78.43    -0.268 OA
ATOM   1541  CB  GLU A 242     -12.591  62.048  68.054  1.00 78.88     0.045 C 
ATOM   1542  CG  GLU A 242     -13.415  60.821  68.192  1.00 83.09     0.100 C 
ATOM   1543  CD  GLU A 242     -13.725  60.146  66.847  1.00 87.93     0.185 C 
ATOM   1544  OE1 GLU A 242     -12.802  60.017  65.974  1.00 88.35    -0.647 OA
ATOM   1545  OE2 GLU A 242     -14.908  59.719  66.698  1.00 90.10    -0.647 OA
ATOM   1546  N   SER A 243     -11.015  62.769  70.663  1.00 77.94    -0.226 NA
ATOM   1547  CA  SER A 243     -10.427  62.412  71.939  1.00 77.92     0.219 C 
ATOM   1548  C   SER A 243     -10.997  63.266  73.084  1.00 76.85     0.277 C 
ATOM   1549  O   SER A 243     -11.259  62.764  74.168  1.00 76.62    -0.268 OA
ATOM   1550  CB  SER A 243      -8.908  62.546  71.885  1.00 78.43     0.216 C 
ATOM   1551  OG  SER A 243      -8.305  62.001  73.056  1.00 80.71    -0.218 OA
ATOM   1552  N   VAL A 244     -11.197  64.547  72.826  1.00 75.90    -0.229 NA
ATOM   1553  CA  VAL A 244     -11.743  65.454  73.824  1.00 75.13     0.186 C 
ATOM   1554  C   VAL A 244     -13.207  65.173  74.135  1.00 74.72     0.274 C 
ATOM   1555  O   VAL A 244     -13.588  65.132  75.301  1.00 74.51    -0.268 OA
ATOM   1556  CB  VAL A 244     -11.580  66.928  73.413  1.00 75.24     0.032 C 
ATOM   1557  CG1 VAL A 244     -12.486  67.820  74.264  1.00 74.30     0.003 C 
ATOM   1558  CG2 VAL A 244     -10.090  67.369  73.534  1.00 73.99     0.003 C 
ATOM   1559  N   ASN A 245     -14.023  64.966  73.104  1.00 74.32    -0.228 NA
ATOM   1560  CA  ASN A 245     -15.432  64.604  73.301  1.00 73.67     0.196 C 
ATOM   1561  C   ASN A 245     -15.633  63.314  74.124  1.00 73.77     0.275 C 
ATOM   1562  O   ASN A 245     -16.680  63.144  74.760  1.00 74.04    -0.268 OA
ATOM   1563  CB  ASN A 245     -16.150  64.477  71.952  1.00 73.42     0.126 C 
ATOM   1564  CG  ASN A 245     -16.745  65.792  71.469  1.00 73.84     0.276 C 
ATOM   1565  OD1 ASN A 245     -17.304  66.550  72.252  1.00 75.77    -0.269 OA
ATOM   1566  ND2 ASN A 245     -16.643  66.057  70.171  1.00 73.30    -0.107 N 
ATOM   1567  N   ALA A 246     -14.644  62.414  74.103  1.00 73.32    -0.229 NA
ATOM   1568  CA  ALA A 246     -14.709  61.156  74.850  1.00 73.24     0.186 C 
ATOM   1569  C   ALA A 246     -14.576  61.335  76.373  1.00 73.22     0.274 C 
ATOM   1570  O   ALA A 246     -14.893  60.432  77.139  1.00 73.31    -0.268 OA
ATOM   1571  CB  ALA A 246     -13.633  60.174  74.332  1.00 73.25     0.037 C 
ATOM   1572  N   ALA A 247     -14.126  62.497  76.825  1.00 73.10    -0.229 NA
ATOM   1573  CA  ALA A 247     -14.023  62.748  78.261  1.00 73.00     0.186 C 
ATOM   1574  C   ALA A 247     -15.370  62.650  78.946  1.00 72.98     0.274 C 
ATOM   1575  O   ALA A 247     -15.426  62.461  80.150  1.00 73.41    -0.268 OA
ATOM   1576  CB  ALA A 247     -13.387  64.107  78.536  1.00 72.82     0.037 C 
ATOM   1577  N   PHE A 248     -16.456  62.769  78.185  1.00 73.32    -0.228 NA
ATOM   1578  CA  PHE A 248     -17.802  62.750  78.745  1.00 73.10     0.191 C 
ATOM   1579  C   PHE A 248     -18.551  61.460  78.446  1.00 73.41     0.275 C 
ATOM   1580  O   PHE A 248     -19.763  61.391  78.663  1.00 73.21    -0.268 OA
ATOM   1581  CB  PHE A 248     -18.608  63.906  78.175  1.00 73.30     0.060 C 
ATOM   1582  CG  PHE A 248     -17.967  65.241  78.357  1.00 73.22    -0.020 A 
ATOM   1583  CD1 PHE A 248     -17.912  65.831  79.615  1.00 73.54    -0.004 A 
ATOM   1584  CD2 PHE A 248     -17.433  65.921  77.271  1.00 73.15    -0.004 A 
ATOM   1585  CE1 PHE A 248     -17.328  67.081  79.794  1.00 73.49    -0.000 A 
ATOM   1586  CE2 PHE A 248     -16.831  67.165  77.439  1.00 74.26    -0.000 A 
ATOM   1587  CZ  PHE A 248     -16.785  67.753  78.708  1.00 73.51     0.000 A 
ATOM   1588  N   GLU A 249     -17.851  60.446  77.945  1.00 73.68    -0.229 NA
ATOM   1589  CA  GLU A 249     -18.512  59.212  77.504  1.00 74.41     0.187 C 
ATOM   1590  C   GLU A 249     -17.935  57.923  78.081  1.00 74.08     0.274 C 
ATOM   1591  O   GLU A 249     -18.478  56.852  77.827  1.00 74.54    -0.268 OA
ATOM   1592  CB  GLU A 249     -18.468  59.106  75.985  1.00 74.50     0.045 C 
ATOM   1593  CG  GLU A 249     -18.855  60.368  75.231  1.00 76.44     0.100 C 
ATOM   1594  CD  GLU A 249     -20.349  60.719  75.315  1.00 79.36     0.185 C 
ATOM   1595  OE1 GLU A 249     -21.168  59.876  75.759  1.00 80.72    -0.647 OA
ATOM   1596  OE2 GLU A 249     -20.701  61.853  74.908  1.00 81.89    -0.647 OA
ATOM   1597  N   MET A 250     -16.842  58.029  78.829  1.00 73.46    -0.229 NA
ATOM   1598  CA  MET A 250     -16.222  56.887  79.467  1.00 73.17     0.187 C 
ATOM   1599  C   MET A 250     -15.410  57.248  80.723  1.00 72.60     0.274 C 
ATOM   1600  O   MET A 250     -15.183  58.420  81.018  1.00 71.64    -0.268 OA
ATOM   1601  CB  MET A 250     -15.333  56.153  78.468  1.00 73.25     0.046 C 
ATOM   1602  CG  MET A 250     -14.321  56.975  77.717  1.00 72.98     0.060 C 
ATOM   1603  SD  MET A 250     -13.970  56.112  76.154  1.00 74.63    -0.139 SA
ATOM   1604  CE  MET A 250     -12.718  57.122  75.407  1.00 75.96     0.069 C 
ATOM   1605  N   THR A 251     -14.981  56.223  81.454  1.00 71.95    -0.226 NA
ATOM   1606  CA  THR A 251     -14.146  56.421  82.620  1.00 71.60     0.216 C 
ATOM   1607  C   THR A 251     -12.793  56.932  82.178  1.00 71.68     0.277 C 
ATOM   1608  O   THR A 251     -12.387  56.702  81.052  1.00 71.43    -0.268 OA
ATOM   1609  CB  THR A 251     -13.931  55.119  83.394  1.00 71.61     0.184 C 
ATOM   1610  OG1 THR A 251     -13.159  54.215  82.591  1.00 72.31    -0.221 OA
ATOM   1611  CG2 THR A 251     -15.264  54.493  83.797  1.00 68.81     0.038 C 
ATOM   1612  N   LEU A 252     -12.084  57.609  83.071  1.00 71.81    -0.229 NA
ATOM   1613  CA  LEU A 252     -10.744  58.104  82.750  1.00 71.96     0.186 C 
ATOM   1614  C   LEU A 252      -9.783  56.993  82.333  1.00 71.93     0.274 C 
ATOM   1615  O   LEU A 252      -8.942  57.224  81.481  1.00 72.16    -0.268 OA
ATOM   1616  CB  LEU A 252     -10.159  58.907  83.914  1.00 72.13     0.034 C 
ATOM   1617  CG  LEU A 252      -8.739  59.451  83.791  1.00 72.69     0.002 C 
ATOM   1618  CD1 LEU A 252      -8.699  60.575  82.727  1.00 73.98     0.000 C 
ATOM   1619  CD2 LEU A 252      -8.240  59.937  85.153  1.00 71.22     0.000 C 
ATOM   1620  N   THR A 253      -9.896  55.800  82.902  1.00 72.02    -0.226 NA
ATOM   1621  CA  THR A 253      -9.054  54.698  82.446  1.00 72.78     0.216 C 
ATOM   1622  C   THR A 253      -9.268  54.411  80.947  1.00 73.46     0.277 C 
ATOM   1623  O   THR A 253      -8.306  54.359  80.168  1.00 73.64    -0.268 OA
ATOM   1624  CB  THR A 253      -9.300  53.411  83.237  1.00 72.95     0.184 C 
ATOM   1625  OG1 THR A 253      -9.054  53.642  84.634  1.00 73.66    -0.221 OA
ATOM   1626  CG2 THR A 253      -8.400  52.296  82.737  1.00 72.29     0.038 C 
ATOM   1627  N   GLU A 254     -10.526  54.232  80.547  1.00 74.01    -0.229 NA
ATOM   1628  CA  GLU A 254     -10.849  53.907  79.154  1.00 74.28     0.187 C 
ATOM   1629  C   GLU A 254     -10.728  55.114  78.235  1.00 73.90     0.274 C 
ATOM   1630  O   GLU A 254     -10.403  54.979  77.074  1.00 73.70    -0.268 OA
ATOM   1631  CB  GLU A 254     -12.247  53.276  79.048  1.00 74.64     0.045 C 
ATOM   1632  CG  GLU A 254     -12.377  51.874  79.704  1.00 76.05     0.100 C 
ATOM   1633  CD  GLU A 254     -11.232  50.893  79.377  1.00 79.17     0.185 C 
ATOM   1634  OE1 GLU A 254     -10.969  50.605  78.176  1.00 81.77    -0.647 OA
ATOM   1635  OE2 GLU A 254     -10.615  50.371  80.334  1.00 80.46    -0.647 OA
ATOM   1636  N   GLY A 255     -10.975  56.299  78.770  1.00 74.26    -0.226 NA
ATOM   1637  CA  GLY A 255     -10.663  57.540  78.083  1.00 74.44     0.218 C 
ATOM   1638  C   GLY A 255      -9.211  57.596  77.660  1.00 74.85     0.277 C 
ATOM   1639  O   GLY A 255      -8.901  57.986  76.543  1.00 74.89    -0.268 OA
ATOM   1640  N   SER A 256      -8.324  57.195  78.562  1.00 75.54    -0.226 NA
ATOM   1641  CA  SER A 256      -6.894  57.192  78.297  1.00 76.02     0.219 C 
ATOM   1642  C   SER A 256      -6.503  56.186  77.250  1.00 76.54     0.277 C 
ATOM   1643  O   SER A 256      -5.662  56.471  76.397  1.00 76.14    -0.268 OA
ATOM   1644  CB  SER A 256      -6.112  56.911  79.580  1.00 76.24     0.216 C 
ATOM   1645  OG  SER A 256      -6.117  58.058  80.400  1.00 76.43    -0.218 OA
ATOM   1646  N   LYS A 257      -7.101  55.002  77.307  1.00 77.51    -0.229 NA
ATOM   1647  CA  LYS A 257      -6.747  53.977  76.340  1.00 78.44     0.186 C 
ATOM   1648  C   LYS A 257      -7.197  54.396  74.942  1.00 78.38     0.274 C 
ATOM   1649  O   LYS A 257      -6.439  54.230  73.996  1.00 78.72    -0.268 OA
ATOM   1650  CB  LYS A 257      -7.293  52.614  76.742  1.00 78.68     0.034 C 
ATOM   1651  CG  LYS A 257      -6.583  52.007  77.962  1.00 79.28     0.005 C 
ATOM   1652  CD  LYS A 257      -7.092  50.569  78.265  1.00 80.20     0.041 C 
ATOM   1653  CE  LYS A 257      -6.607  50.053  79.642  1.00 81.54     0.338 C 
ATOM   1654  NZ  LYS A 257      -7.729  49.446  80.462  1.00 82.10     0.618 N 
ATOM   1655  N   LEU A 258      -8.388  54.983  74.824  1.00 78.44    -0.229 NA
ATOM   1656  CA  LEU A 258      -8.865  55.493  73.538  1.00 78.81     0.186 C 
ATOM   1657  C   LEU A 258      -7.959  56.592  72.995  1.00 78.85     0.274 C 
ATOM   1658  O   LEU A 258      -7.703  56.659  71.791  1.00 78.86    -0.268 OA
ATOM   1659  CB  LEU A 258     -10.292  56.060  73.641  1.00 79.21     0.034 C 
ATOM   1660  CG  LEU A 258     -10.795  56.685  72.319  1.00 79.24     0.002 C 
ATOM   1661  CD1 LEU A 258     -11.120  55.579  71.336  1.00 78.72     0.000 C 
ATOM   1662  CD2 LEU A 258     -11.959  57.628  72.495  1.00 79.06     0.000 C 
ATOM   1663  N   GLU A 259      -7.511  57.476  73.877  1.00 79.05    -0.229 NA
ATOM   1664  CA  GLU A 259      -6.581  58.531  73.492  1.00 79.51     0.187 C 
ATOM   1665  C   GLU A 259      -5.301  57.928  72.923  1.00 78.96     0.274 C 
ATOM   1666  O   GLU A 259      -4.849  58.359  71.867  1.00 79.24    -0.268 OA
ATOM   1667  CB  GLU A 259      -6.263  59.452  74.669  1.00 79.37     0.045 C 
ATOM   1668  CG  GLU A 259      -5.411  60.684  74.320  1.00 80.92     0.100 C 
ATOM   1669  CD  GLU A 259      -4.923  61.442  75.566  1.00 81.42     0.185 C 
ATOM   1670  OE1 GLU A 259      -4.142  60.858  76.348  1.00 86.44    -0.647 OA
ATOM   1671  OE2 GLU A 259      -5.306  62.617  75.766  1.00 82.24    -0.647 OA
ATOM   1672  N   LYS A 260      -4.736  56.919  73.586  1.00 78.63    -0.229 NA
ATOM   1673  CA  LYS A 260      -3.496  56.285  73.094  1.00 78.19     0.186 C 
ATOM   1674  C   LYS A 260      -3.680  55.724  71.698  1.00 77.46     0.274 C 
ATOM   1675  O   LYS A 260      -2.803  55.862  70.853  1.00 77.60    -0.268 OA
ATOM   1676  CB  LYS A 260      -3.042  55.143  73.996  1.00 78.41     0.034 C 
ATOM   1677  CG  LYS A 260      -2.657  55.533  75.402  1.00 79.95     0.005 C 
ATOM   1678  CD  LYS A 260      -1.161  55.421  75.663  1.00 82.33     0.041 C 
ATOM   1679  CE  LYS A 260      -0.847  55.659  77.159  1.00 82.39     0.338 C 
ATOM   1680  NZ  LYS A 260      -1.088  57.083  77.573  1.00 81.92     0.618 N 
ATOM   1681  N   LYS A 261      -4.820  55.095  71.449  1.00 76.56    -0.229 NA
ATOM   1682  CA  LYS A 261      -5.050  54.475  70.150  1.00 76.21     0.186 C 
ATOM   1683  C   LYS A 261      -5.119  55.519  69.028  1.00 75.80     0.274 C 
ATOM   1684  O   LYS A 261      -4.679  55.284  67.897  1.00 75.45    -0.268 OA
ATOM   1685  CB  LYS A 261      -6.301  53.589  70.193  1.00 76.26     0.034 C 
ATOM   1686  CG  LYS A 261      -6.076  52.231  70.920  1.00 75.87     0.003 C 
ATOM   1687  N   LEU A 262      -5.662  56.684  69.353  1.00 75.60    -0.229 NA
ATOM   1688  CA  LEU A 262      -5.665  57.813  68.438  1.00 75.04     0.186 C 
ATOM   1689  C   LEU A 262      -4.267  58.427  68.313  1.00 74.85     0.274 C 
ATOM   1690  O   LEU A 262      -3.812  58.765  67.229  1.00 74.94    -0.268 OA
ATOM   1691  CB  LEU A 262      -6.665  58.839  68.926  1.00 75.07     0.034 C 
ATOM   1692  CG  LEU A 262      -8.121  58.384  68.808  1.00 74.85     0.002 C 
ATOM   1693  CD1 LEU A 262      -9.027  59.376  69.497  1.00 73.69     0.000 C 
ATOM   1694  CD2 LEU A 262      -8.522  58.217  67.351  1.00 73.18     0.000 C 
ATOM   1695  N   PHE A 263      -3.572  58.541  69.427  1.00 74.95    -0.228 NA
ATOM   1696  CA  PHE A 263      -2.203  59.000  69.408  1.00 75.26     0.191 C 
ATOM   1697  C   PHE A 263      -1.349  58.155  68.453  1.00 75.51     0.275 C 
ATOM   1698  O   PHE A 263      -0.632  58.703  67.632  1.00 75.14    -0.268 OA
ATOM   1699  CB  PHE A 263      -1.638  58.988  70.822  1.00 75.60     0.060 C 
ATOM   1700  CG  PHE A 263      -0.197  59.375  70.905  1.00 75.02    -0.020 A 
ATOM   1701  CD1 PHE A 263       0.201  60.646  70.572  1.00 75.32    -0.004 A 
ATOM   1702  CD2 PHE A 263       0.750  58.469  71.350  1.00 75.74    -0.004 A 
ATOM   1703  CE1 PHE A 263       1.535  61.025  70.658  1.00 76.39    -0.000 A 
ATOM   1704  CE2 PHE A 263       2.083  58.824  71.437  1.00 76.77    -0.000 A 
ATOM   1705  CZ  PHE A 263       2.484  60.111  71.090  1.00 76.28     0.000 A 
ATOM   1706  N   TYR A 264      -1.458  56.832  68.532  1.00 75.85    -0.228 NA
ATOM   1707  CA  TYR A 264      -0.703  55.952  67.634  1.00 76.32     0.191 C 
ATOM   1708  C   TYR A 264      -1.131  56.085  66.186  1.00 76.13     0.275 C 
ATOM   1709  O   TYR A 264      -0.312  56.096  65.287  1.00 76.43    -0.268 OA
ATOM   1710  CB  TYR A 264      -0.855  54.492  68.033  1.00 77.02     0.060 C 
ATOM   1711  CG  TYR A 264      -0.433  54.169  69.436  1.00 78.19    -0.020 A 
ATOM   1712  CD1 TYR A 264       0.566  54.898  70.086  1.00 78.76    -0.002 A 
ATOM   1713  CD2 TYR A 264      -1.024  53.116  70.118  1.00 79.30    -0.002 A 
ATOM   1714  CE1 TYR A 264       0.960  54.580  71.380  1.00 79.14     0.027 A 
ATOM   1715  CE2 TYR A 264      -0.640  52.790  71.413  1.00 80.01     0.027 A 
ATOM   1716  CZ  TYR A 264       0.357  53.521  72.034  1.00 79.94     0.131 A 
ATOM   1717  OH  TYR A 264       0.724  53.194  73.324  1.00 80.86    -0.190 OA
ATOM   1718  N   SER A 265      -2.422  56.173  65.958  1.00 76.14    -0.226 NA
ATOM   1719  CA  SER A 265      -2.934  56.309  64.621  1.00 76.40     0.219 C 
ATOM   1720  C   SER A 265      -2.389  57.524  63.870  1.00 76.33     0.277 C 
ATOM   1721  O   SER A 265      -2.240  57.478  62.639  1.00 76.75    -0.268 OA
ATOM   1722  CB  SER A 265      -4.441  56.357  64.681  1.00 76.61     0.216 C 
ATOM   1723  OG  SER A 265      -4.941  55.025  64.791  1.00 79.51    -0.218 OA
ATOM   1724  N   THR A 266      -2.061  58.595  64.589  1.00 75.58    -0.226 NA
ATOM   1725  CA  THR A 266      -1.463  59.760  63.949  1.00 75.47     0.216 C 
ATOM   1726  C   THR A 266      -0.110  59.406  63.320  1.00 75.19     0.277 C 
ATOM   1727  O   THR A 266       0.301  60.008  62.333  1.00 74.82    -0.268 OA
ATOM   1728  CB  THR A 266      -1.278  60.949  64.926  1.00 75.68     0.184 C 
ATOM   1729  OG1 THR A 266      -0.271  60.628  65.894  1.00 76.06    -0.221 OA
ATOM   1730  CG2 THR A 266      -2.595  61.286  65.639  1.00 75.13     0.038 C 
ATOM   1731  N   PHE A 267       0.565  58.404  63.870  1.00 75.17    -0.228 NA
ATOM   1732  CA  PHE A 267       1.814  57.925  63.289  1.00 75.19     0.191 C 
ATOM   1733  C   PHE A 267       1.626  57.179  61.962  1.00 75.23     0.275 C 
ATOM   1734  O   PHE A 267       2.606  56.834  61.296  1.00 75.07    -0.268 OA
ATOM   1735  CB  PHE A 267       2.592  57.080  64.300  1.00 75.26     0.060 C 
ATOM   1736  CG  PHE A 267       3.180  57.884  65.425  1.00 74.99    -0.020 A 
ATOM   1737  CD1 PHE A 267       2.395  58.289  66.486  1.00 74.67    -0.004 A 
ATOM   1738  CD2 PHE A 267       4.521  58.252  65.407  1.00 75.08    -0.004 A 
ATOM   1739  CE1 PHE A 267       2.936  59.028  67.517  1.00 75.01    -0.000 A 
ATOM   1740  CE2 PHE A 267       5.073  58.995  66.430  1.00 73.88    -0.000 A 
ATOM   1741  CZ  PHE A 267       4.287  59.381  67.486  1.00 75.09     0.000 A 
ATOM   1742  N   ALA A 268       0.382  56.940  61.562  1.00 75.40    -0.229 NA
ATOM   1743  CA  ALA A 268       0.124  56.473  60.194  1.00 75.79     0.186 C 
ATOM   1744  C   ALA A 268      -0.023  57.626  59.191  1.00 76.00     0.274 C 
ATOM   1745  O   ALA A 268      -0.082  57.370  58.005  1.00 76.58    -0.268 OA
ATOM   1746  CB  ALA A 268      -1.108  55.570  60.150  1.00 75.45     0.037 C 
ATOM   1747  N   THR A 269      -0.076  58.877  59.654  1.00 76.25    -0.226 NA
ATOM   1748  CA  THR A 269      -0.304  60.023  58.768  1.00 76.40     0.216 C 
ATOM   1749  C   THR A 269       0.992  60.717  58.338  1.00 77.00     0.277 C 
ATOM   1750  O   THR A 269       1.969  60.750  59.083  1.00 76.76    -0.268 OA
ATOM   1751  CB  THR A 269      -1.185  61.076  59.434  1.00 76.40     0.184 C 
ATOM   1752  OG1 THR A 269      -0.452  61.702  60.494  1.00 76.73    -0.221 OA
ATOM   1753  CG2 THR A 269      -2.483  60.455  59.983  1.00 75.56     0.038 C 
ATOM   1754  N   ASP A 270       0.979  61.279  57.126  1.00 77.89    -0.228 NA
ATOM   1755  CA  ASP A 270       2.093  62.092  56.615  1.00 78.19     0.197 C 
ATOM   1756  C   ASP A 270       2.274  63.365  57.436  1.00 77.88     0.275 C 
ATOM   1757  O   ASP A 270       3.398  63.823  57.623  1.00 78.11    -0.268 OA
ATOM   1758  CB  ASP A 270       1.850  62.519  55.165  1.00 78.35     0.132 C 
ATOM   1759  CG  ASP A 270       1.949  61.376  54.175  1.00 80.32     0.188 C 
ATOM   1760  OD1 ASP A 270       2.591  60.331  54.450  1.00 81.81    -0.647 OA
ATOM   1761  OD2 ASP A 270       1.382  61.549  53.076  1.00 83.95    -0.647 OA
ATOM   1762  N   ASP A 271       1.168  63.942  57.893  1.00 77.31    -0.228 NA
ATOM   1763  CA  ASP A 271       1.213  65.199  58.626  1.00 77.44     0.197 C 
ATOM   1764  C   ASP A 271       1.918  65.123  59.974  1.00 77.38     0.275 C 
ATOM   1765  O   ASP A 271       2.530  66.104  60.413  1.00 76.83    -0.268 OA
ATOM   1766  CB  ASP A 271      -0.201  65.752  58.826  1.00 77.73     0.132 C 
ATOM   1767  CG  ASP A 271      -0.695  66.521  57.630  1.00 77.73     0.188 C 
ATOM   1768  OD1 ASP A 271       0.105  66.845  56.732  1.00 78.59    -0.647 OA
ATOM   1769  OD2 ASP A 271      -1.897  66.810  57.577  1.00 80.20    -0.647 OA
ATOM   1770  N   ARG A 272       1.815  63.983  60.645  1.00 77.34    -0.229 NA
ATOM   1771  CA  ARG A 272       2.563  63.798  61.873  1.00 77.52     0.186 C 
ATOM   1772  C   ARG A 272       4.070  63.794  61.604  1.00 77.56     0.274 C 
ATOM   1773  O   ARG A 272       4.843  64.447  62.313  1.00 78.00    -0.268 OA
ATOM   1774  CB  ARG A 272       2.195  62.495  62.570  1.00 77.58     0.036 C 
ATOM   1775  CG  ARG A 272       2.904  62.382  63.908  1.00 77.25     0.029 C 
ATOM   1776  CD  ARG A 272       3.580  61.100  64.143  1.00 78.22     0.145 C 
ATOM   1777  NE  ARG A 272       4.368  60.560  63.028  1.00 79.63    -0.083 NA
ATOM   1778  CZ  ARG A 272       5.695  60.501  62.961  1.00 78.38     0.782 C 
ATOM   1779  NH1 ARG A 272       6.462  61.013  63.907  1.00 79.35     0.063 N 
ATOM   1780  NH2 ARG A 272       6.257  59.943  61.910  1.00 78.70     0.063 N 
ATOM   1781  N   LYS A 273       4.496  63.047  60.602  1.00 77.23    -0.229 NA
ATOM   1782  CA  LYS A 273       5.912  63.021  60.274  1.00 77.25     0.186 C 
ATOM   1783  C   LYS A 273       6.402  64.434  59.942  1.00 76.50     0.274 C 
ATOM   1784  O   LYS A 273       7.503  64.813  60.334  1.00 76.82    -0.268 OA
ATOM   1785  CB  LYS A 273       6.199  62.073  59.100  1.00 77.42     0.034 C 
ATOM   1786  CG  LYS A 273       7.651  62.061  58.710  1.00 79.41     0.005 C 
ATOM   1787  CD  LYS A 273       8.094  60.743  58.109  1.00 83.39     0.041 C 
ATOM   1788  CE  LYS A 273       9.621  60.729  57.856  1.00 85.42     0.338 C 
ATOM   1789  NZ  LYS A 273      10.391  60.932  59.134  1.00 86.54     0.618 N 
ATOM   1790  N   GLU A 274       5.579  65.199  59.222  1.00 75.35    -0.229 NA
ATOM   1791  CA  GLU A 274       5.952  66.540  58.778  1.00 74.58     0.187 C 
ATOM   1792  C   GLU A 274       6.063  67.491  59.972  1.00 73.87     0.274 C 
ATOM   1793  O   GLU A 274       6.979  68.291  60.049  1.00 73.48    -0.268 OA
ATOM   1794  CB  GLU A 274       4.963  67.041  57.720  1.00 74.35     0.045 C 
ATOM   1795  CG  GLU A 274       4.946  68.554  57.459  1.00 75.23     0.100 C 
ATOM   1796  CD  GLU A 274       6.225  69.136  56.829  1.00 76.06     0.185 C 
ATOM   1797  OE1 GLU A 274       7.135  68.371  56.421  1.00 76.48    -0.647 OA
ATOM   1798  OE2 GLU A 274       6.310  70.386  56.755  1.00 74.94    -0.647 OA
ATOM   1799  N   GLY A 275       5.138  67.380  60.912  1.00 73.42    -0.226 NA
ATOM   1800  CA  GLY A 275       5.161  68.215  62.099  1.00 73.16     0.218 C 
ATOM   1801  C   GLY A 275       6.409  68.009  62.936  1.00 73.14     0.277 C 
ATOM   1802  O   GLY A 275       7.101  68.969  63.304  1.00 72.94    -0.268 OA
ATOM   1803  N   MET A 276       6.699  66.751  63.239  1.00 73.11    -0.229 NA
ATOM   1804  CA  MET A 276       7.828  66.426  64.097  1.00 72.90     0.187 C 
ATOM   1805  C   MET A 276       9.156  66.751  63.394  1.00 72.08     0.274 C 
ATOM   1806  O   MET A 276      10.081  67.233  64.018  1.00 72.03    -0.268 OA
ATOM   1807  CB  MET A 276       7.755  64.963  64.557  1.00 72.74     0.046 C 
ATOM   1808  CG  MET A 276       6.452  64.632  65.258  1.00 72.41     0.060 C 
ATOM   1809  SD  MET A 276       6.628  63.479  66.633  1.00 74.46    -0.139 SA
ATOM   1810  CE  MET A 276       4.931  63.345  67.254  1.00 72.90     0.069 C 
ATOM   1811  N   THR A 277       9.226  66.525  62.094  1.00 71.54    -0.226 NA
ATOM   1812  CA  THR A 277      10.420  66.842  61.328  1.00 71.40     0.216 C 
ATOM   1813  C   THR A 277      10.635  68.366  61.214  1.00 71.54     0.277 C 
ATOM   1814  O   THR A 277      11.749  68.870  61.356  1.00 71.12    -0.268 OA
ATOM   1815  CB  THR A 277      10.326  66.191  59.943  1.00 71.54     0.184 C 
ATOM   1816  OG1 THR A 277      10.071  64.783  60.108  1.00 71.38    -0.221 OA
ATOM   1817  CG2 THR A 277      11.611  66.420  59.129  1.00 70.07     0.038 C 
ATOM   1818  N   ALA A 278       9.561  69.096  60.970  1.00 71.60    -0.229 NA
ATOM   1819  CA  ALA A 278       9.609  70.536  61.019  1.00 72.11     0.186 C 
ATOM   1820  C   ALA A 278      10.262  71.003  62.338  1.00 72.62     0.274 C 
ATOM   1821  O   ALA A 278      11.254  71.755  62.327  1.00 72.85    -0.268 OA
ATOM   1822  CB  ALA A 278       8.222  71.088  60.888  1.00 72.07     0.037 C 
ATOM   1823  N   PHE A 279       9.722  70.548  63.466  1.00 72.53    -0.228 NA
ATOM   1824  CA  PHE A 279      10.314  70.863  64.753  1.00 72.74     0.191 C 
ATOM   1825  C   PHE A 279      11.808  70.539  64.782  1.00 72.78     0.275 C 
ATOM   1826  O   PHE A 279      12.608  71.389  65.164  1.00 72.92    -0.268 OA
ATOM   1827  CB  PHE A 279       9.637  70.112  65.888  1.00 73.18     0.060 C 
ATOM   1828  CG  PHE A 279      10.251  70.386  67.221  1.00 73.85    -0.020 A 
ATOM   1829  CD1 PHE A 279       9.839  71.480  67.974  1.00 75.52    -0.004 A 
ATOM   1830  CD2 PHE A 279      11.270  69.581  67.711  1.00 74.97    -0.004 A 
ATOM   1831  CE1 PHE A 279      10.413  71.754  69.203  1.00 75.80    -0.000 A 
ATOM   1832  CE2 PHE A 279      11.852  69.840  68.943  1.00 75.13    -0.000 A 
ATOM   1833  CZ  PHE A 279      11.428  70.923  69.693  1.00 75.25     0.000 A 
ATOM   1834  N   VAL A 280      12.173  69.313  64.400  1.00 72.47    -0.229 NA
ATOM   1835  CA  VAL A 280      13.564  68.875  64.462  1.00 72.43     0.186 C 
ATOM   1836  C   VAL A 280      14.491  69.691  63.556  1.00 72.74     0.274 C 
ATOM   1837  O   VAL A 280      15.637  69.922  63.904  1.00 72.52    -0.268 OA
ATOM   1838  CB  VAL A 280      13.708  67.383  64.124  1.00 72.61     0.032 C 
ATOM   1839  CG1 VAL A 280      15.192  67.007  63.932  1.00 71.14     0.003 C 
ATOM   1840  CG2 VAL A 280      13.076  66.536  65.221  1.00 72.56     0.003 C 
ATOM   1841  N   GLU A 281      13.981  70.126  62.406  1.00 73.15    -0.229 NA
ATOM   1842  CA  GLU A 281      14.734  70.956  61.478  1.00 73.34     0.187 C 
ATOM   1843  C   GLU A 281      14.470  72.450  61.676  1.00 74.07     0.274 C 
ATOM   1844  O   GLU A 281      14.710  73.231  60.781  1.00 74.08    -0.268 OA
ATOM   1845  CB  GLU A 281      14.416  70.552  60.040  1.00 73.05     0.045 C 
ATOM   1846  CG  GLU A 281      14.659  69.081  59.754  1.00 73.34     0.100 C 
ATOM   1847  CD  GLU A 281      14.289  68.669  58.331  1.00 73.50     0.185 C 
ATOM   1848  OE1 GLU A 281      13.690  69.484  57.598  1.00 72.81    -0.647 OA
ATOM   1849  OE2 GLU A 281      14.598  67.516  57.955  1.00 73.96    -0.647 OA
ATOM   1850  N   LYS A 282      13.992  72.849  62.852  1.00 75.40    -0.229 NA
ATOM   1851  CA  LYS A 282      13.835  74.266  63.203  1.00 76.29     0.186 C 
ATOM   1852  C   LYS A 282      13.042  75.051  62.154  1.00 76.83     0.274 C 
ATOM   1853  O   LYS A 282      13.400  76.180  61.837  1.00 77.03    -0.268 OA
ATOM   1854  CB  LYS A 282      15.203  74.945  63.395  1.00 76.59     0.034 C 
ATOM   1855  CG  LYS A 282      16.245  74.179  64.219  1.00 78.00     0.005 C 
ATOM   1856  CD  LYS A 282      15.957  74.234  65.711  1.00 79.73     0.041 C 
ATOM   1857  CE  LYS A 282      17.252  74.047  66.529  1.00 80.31     0.338 C 
ATOM   1858  NZ  LYS A 282      16.982  74.038  68.008  1.00 79.90     0.618 N 
ATOM   1859  N   ARG A 283      11.965  74.480  61.620  1.00 77.42    -0.229 NA
ATOM   1860  CA  ARG A 283      11.227  75.162  60.543  1.00 77.60     0.186 C 
ATOM   1861  C   ARG A 283       9.718  75.024  60.662  1.00 77.88     0.274 C 
ATOM   1862  O   ARG A 283       9.204  74.217  61.433  1.00 77.84    -0.268 OA
ATOM   1863  CB  ARG A 283      11.697  74.676  59.171  1.00 77.48     0.036 C 
ATOM   1864  CG  ARG A 283      11.434  73.196  58.893  1.00 77.86     0.029 C 
ATOM   1865  CD  ARG A 283      11.623  72.856  57.415  1.00 77.81     0.145 C 
ATOM   1866  NE  ARG A 283      11.455  71.425  57.168  1.00 77.55    -0.083 NA
ATOM   1867  CZ  ARG A 283      10.284  70.792  57.117  1.00 77.38     0.782 C 
ATOM   1868  NH1 ARG A 283       9.132  71.441  57.273  1.00 77.70     0.063 N 
ATOM   1869  NH2 ARG A 283      10.267  69.488  56.908  1.00 77.57     0.063 N 
ATOM   1870  N   LYS A 284       9.019  75.838  59.887  1.00 78.49    -0.229 NA
ATOM   1871  CA  LYS A 284       7.566  75.865  59.892  1.00 78.93     0.186 C 
ATOM   1872  C   LYS A 284       7.050  74.556  59.287  1.00 79.27     0.274 C 
ATOM   1873  O   LYS A 284       7.498  74.145  58.216  1.00 79.49    -0.268 OA
ATOM   1874  CB  LYS A 284       7.073  77.085  59.096  1.00 78.88     0.034 C 
ATOM   1875  CG  LYS A 284       5.555  77.365  59.123  1.00 80.07     0.003 C 
ATOM   1876  N   ALA A 285       6.139  73.888  59.991  1.00 79.54    -0.229 NA
ATOM   1877  CA  ALA A 285       5.445  72.728  59.434  1.00 80.11     0.186 C 
ATOM   1878  C   ALA A 285       4.526  73.161  58.293  1.00 80.56     0.274 C 
ATOM   1879  O   ALA A 285       3.916  74.229  58.364  1.00 81.25    -0.268 OA
ATOM   1880  CB  ALA A 285       4.633  72.028  60.509  1.00 79.69     0.037 C 
ATOM   1881  N   ASN A 286       4.432  72.343  57.250  1.00 80.89    -0.228 NA
ATOM   1882  CA  ASN A 286       3.417  72.533  56.202  1.00 81.43     0.196 C 
ATOM   1883  C   ASN A 286       2.545  71.290  56.053  1.00 81.25     0.275 C 
ATOM   1884  O   ASN A 286       2.917  70.298  55.422  1.00 80.60    -0.268 OA
ATOM   1885  CB  ASN A 286       4.070  72.925  54.878  1.00 81.65     0.126 C 
ATOM   1886  CG  ASN A 286       4.986  74.127  55.030  1.00 83.47     0.276 C 
ATOM   1887  OD1 ASN A 286       4.528  75.243  55.360  1.00 83.42    -0.269 OA
ATOM   1888  ND2 ASN A 286       6.300  73.906  54.819  1.00 84.07    -0.107 N 
ATOM   1889  N   PHE A 287       1.377  71.360  56.672  1.00 81.57    -0.228 NA
ATOM   1890  CA  PHE A 287       0.473  70.224  56.750  1.00 81.65     0.191 C 
ATOM   1891  C   PHE A 287      -0.353  70.082  55.476  1.00 82.55     0.275 C 
ATOM   1892  O   PHE A 287      -0.717  71.080  54.854  1.00 82.88    -0.268 OA
ATOM   1893  CB  PHE A 287      -0.441  70.398  57.948  1.00 80.78     0.060 C 
ATOM   1894  CG  PHE A 287       0.287  70.435  59.247  1.00 79.38    -0.020 A 
ATOM   1895  CD1 PHE A 287       1.014  69.346  59.664  1.00 77.23    -0.004 A 
ATOM   1896  CD2 PHE A 287       0.222  71.548  60.066  1.00 78.30    -0.004 A 
ATOM   1897  CE1 PHE A 287       1.671  69.362  60.856  1.00 77.30    -0.000 A 
ATOM   1898  CE2 PHE A 287       0.886  71.573  61.267  1.00 77.27    -0.000 A 
ATOM   1899  CZ  PHE A 287       1.612  70.473  61.664  1.00 78.34     0.000 A 
ATOM   1900  N   LYS A 288      -0.652  68.838  55.111  1.00 83.42    -0.229 NA
ATOM   1901  CA  LYS A 288      -1.276  68.520  53.833  1.00 84.39     0.186 C 
ATOM   1902  C   LYS A 288      -2.646  67.843  53.949  1.00 84.70     0.274 C 
ATOM   1903  O   LYS A 288      -3.279  67.578  52.933  1.00 84.64    -0.268 OA
ATOM   1904  CB  LYS A 288      -0.317  67.654  53.002  1.00 84.54     0.034 C 
ATOM   1905  CG  LYS A 288       1.087  68.292  52.844  1.00 85.64     0.003 C 
ATOM   1906  CD  LYS A 288       1.920  67.691  51.693  1.00 84.82     0.000 C 
ATOM   1907  N   ASP A 289      -3.098  67.591  55.178  1.00 85.53    -0.228 NA
ATOM   1908  CA  ASP A 289      -4.390  66.932  55.467  1.00 86.21     0.197 C 
ATOM   1909  C   ASP A 289      -4.381  65.457  55.060  1.00 86.98     0.275 C 
ATOM   1910  O   ASP A 289      -5.258  64.987  54.341  1.00 87.13    -0.268 OA
ATOM   1911  CB  ASP A 289      -5.565  67.687  54.825  1.00 86.08     0.132 C 
ATOM   1912  CG  ASP A 289      -5.741  69.097  55.390  1.00 85.73     0.188 C 
ATOM   1913  OD1 ASP A 289      -5.305  69.359  56.534  1.00 85.06    -0.647 OA
ATOM   1914  OD2 ASP A 289      -6.333  69.945  54.690  1.00 84.60    -0.647 OA
ATOM   1915  N   GLN A 290      -3.389  64.731  55.575  1.00 87.93    -0.227 NA
ATOM   1916  CA  GLN A 290      -3.015  63.409  55.069  1.00 88.55     0.193 C 
ATOM   1917  C   GLN A 290      -1.935  62.796  55.984  1.00 88.48     0.209 C 
ATOM   1918  O   GLN A 290      -1.371  63.502  56.839  1.00 88.40    -0.646 OA
ATOM   1919  CB  GLN A 290      -2.468  63.575  53.648  1.00 88.54     0.045 C 
ATOM   1920  CG  GLN A 290      -2.390  62.314  52.804  1.00 90.03     0.094 C 
ATOM   1921  CD  GLN A 290      -1.832  62.597  51.403  1.00 90.15     0.274 C 
ATOM   1922  OE1 GLN A 290      -1.966  63.713  50.880  1.00 91.77    -0.269 OA
ATOM   1923  NE2 GLN A 290      -1.194  61.591  50.799  1.00 91.74    -0.107 N 
ATOM   1924  OXT GLN A 290      -1.578  61.604  55.911  1.00 88.17    -0.646 OA
TER    1925      GLN A 290 
ATOM   1926  N   ALA B  31      14.927  32.346  83.422  1.00 90.24     0.626 N 
ATOM   1927  CA  ALA B  31      15.922  31.715  84.340  1.00 90.18     0.381 C 
ATOM   1928  C   ALA B  31      15.751  30.180  84.336  1.00 90.13     0.289 C 
ATOM   1929  O   ALA B  31      15.517  29.582  83.270  1.00 90.23    -0.268 OA
ATOM   1930  CB  ALA B  31      15.772  32.298  85.752  1.00 90.14     0.052 C 
ATOM   1931  N   ASN B  32      15.881  29.552  85.513  1.00 89.81    -0.228 NA
ATOM   1932  CA  ASN B  32      15.621  28.111  85.690  1.00 89.32     0.196 C 
ATOM   1933  C   ASN B  32      14.580  27.879  86.795  1.00 88.46     0.275 C 
ATOM   1934  O   ASN B  32      14.854  28.114  87.977  1.00 88.45    -0.268 OA
ATOM   1935  CB  ASN B  32      16.925  27.359  86.006  1.00 89.42     0.126 C 
ATOM   1936  CG  ASN B  32      16.853  25.876  85.644  1.00 89.92     0.276 C 
ATOM   1937  OD1 ASN B  32      15.780  25.255  85.672  1.00 90.16    -0.269 OA
ATOM   1938  ND2 ASN B  32      18.003  25.302  85.301  1.00 90.23    -0.107 N 
ATOM   1939  N   PHE B  33      13.402  27.397  86.397  1.00 87.36    -0.228 NA
ATOM   1940  CA  PHE B  33      12.224  27.370  87.272  1.00 86.46     0.191 C 
ATOM   1941  C   PHE B  33      12.194  26.185  88.234  1.00 85.54     0.275 C 
ATOM   1942  O   PHE B  33      12.686  25.103  87.915  1.00 85.53    -0.268 OA
ATOM   1943  CB  PHE B  33      10.942  27.348  86.432  1.00 86.42     0.060 C 
ATOM   1944  CG  PHE B  33      10.807  28.518  85.500  1.00 86.39    -0.020 A 
ATOM   1945  CD1 PHE B  33      10.832  29.818  85.988  1.00 86.32    -0.004 A 
ATOM   1946  CD2 PHE B  33      10.644  28.320  84.136  1.00 86.28    -0.004 A 
ATOM   1947  CE1 PHE B  33      10.703  30.899  85.140  1.00 86.08    -0.000 A 
ATOM   1948  CE2 PHE B  33      10.513  29.399  83.277  1.00 86.42    -0.000 A 
ATOM   1949  CZ  PHE B  33      10.540  30.693  83.781  1.00 86.61     0.000 A 
ATOM   1950  N   GLU B  34      11.601  26.407  89.407  1.00 84.37    -0.229 NA
ATOM   1951  CA  GLU B  34      11.350  25.342  90.383  1.00 83.49     0.186 C 
ATOM   1952  C   GLU B  34       9.866  24.954  90.455  1.00 82.44     0.274 C 
ATOM   1953  O   GLU B  34       9.548  23.821  90.812  1.00 82.31    -0.268 OA
ATOM   1954  CB  GLU B  34      11.847  25.756  91.776  1.00 83.44     0.037 C 
ATOM   1955  N   TYR B  35       8.969  25.877  90.105  1.00 81.08    -0.228 NA
ATOM   1956  CA  TYR B  35       7.528  25.669  90.294  1.00 80.15     0.191 C 
ATOM   1957  C   TYR B  35       6.725  25.413  89.012  1.00 78.93     0.275 C 
ATOM   1958  O   TYR B  35       5.590  24.941  89.087  1.00 78.42    -0.268 OA
ATOM   1959  CB  TYR B  35       6.926  26.866  91.037  1.00 80.43     0.060 C 
ATOM   1960  CG  TYR B  35       7.415  27.027  92.468  1.00 81.00    -0.020 A 
ATOM   1961  CD1 TYR B  35       6.915  26.222  93.487  1.00 81.45    -0.002 A 
ATOM   1962  CD2 TYR B  35       8.364  27.990  92.804  1.00 81.53    -0.002 A 
ATOM   1963  CE1 TYR B  35       7.348  26.362  94.807  1.00 81.42     0.027 A 
ATOM   1964  CE2 TYR B  35       8.807  28.140  94.122  1.00 81.51     0.027 A 
ATOM   1965  CZ  TYR B  35       8.292  27.322  95.119  1.00 81.53     0.131 A 
ATOM   1966  OH  TYR B  35       8.718  27.459  96.424  1.00 81.10    -0.190 OA
ATOM   1967  N   ILE B  36       7.300  25.731  87.853  1.00 77.68    -0.229 NA
ATOM   1968  CA  ILE B  36       6.608  25.596  86.572  1.00 76.74     0.186 C 
ATOM   1969  C   ILE B  36       7.501  24.993  85.492  1.00 76.37     0.274 C 
ATOM   1970  O   ILE B  36       8.723  24.900  85.656  1.00 76.30    -0.268 OA
ATOM   1971  CB  ILE B  36       6.106  26.975  86.038  1.00 76.72     0.032 C 
ATOM   1972  CG1 ILE B  36       7.286  27.897  85.704  1.00 76.60     0.002 C 
ATOM   1973  CG2 ILE B  36       5.177  27.658  87.034  1.00 75.44     0.003 C 
ATOM   1974  CD1 ILE B  36       6.919  29.032  84.796  1.00 76.25     0.000 C 
ATOM   1975  N   ILE B  37       6.879  24.615  84.375  1.00 75.94    -0.229 NA
ATOM   1976  CA  ILE B  37       7.589  24.170  83.172  1.00 75.56     0.186 C 
ATOM   1977  C   ILE B  37       7.151  25.043  82.004  1.00 75.38     0.274 C 
ATOM   1978  O   ILE B  37       5.970  25.080  81.676  1.00 75.55    -0.268 OA
ATOM   1979  CB  ILE B  37       7.282  22.690  82.830  1.00 75.58     0.032 C 
ATOM   1980  CG1 ILE B  37       7.595  21.776  84.026  1.00 75.90     0.002 C 
ATOM   1981  CG2 ILE B  37       8.079  22.243  81.613  1.00 74.78     0.003 C 
ATOM   1982  CD1 ILE B  37       7.165  20.325  83.827  1.00 75.55     0.000 C 
ATOM   1983  N   ALA B  38       8.100  25.755  81.394  1.00 75.18    -0.229 NA
ATOM   1984  CA  ALA B  38       7.831  26.626  80.251  1.00 74.98     0.186 C 
ATOM   1985  C   ALA B  38       8.558  26.114  79.021  1.00 75.11     0.274 C 
ATOM   1986  O   ALA B  38       9.779  25.958  79.038  1.00 75.31    -0.268 OA
ATOM   1987  CB  ALA B  38       8.270  28.031  80.553  1.00 74.86     0.037 C 
ATOM   1988  N   GLU B  39       7.816  25.902  77.940  1.00 75.30    -0.229 NA
ATOM   1989  CA  GLU B  39       8.330  25.183  76.777  1.00 75.47     0.187 C 
ATOM   1990  C   GLU B  39       7.646  25.667  75.518  1.00 74.89     0.274 C 
ATOM   1991  O   GLU B  39       6.485  26.042  75.556  1.00 74.61    -0.268 OA
ATOM   1992  CB  GLU B  39       8.014  23.706  76.958  1.00 76.07     0.045 C 
ATOM   1993  CG  GLU B  39       9.136  22.754  76.670  1.00 78.04     0.100 C 
ATOM   1994  CD  GLU B  39       8.851  21.384  77.271  1.00 81.76     0.185 C 
ATOM   1995  OE1 GLU B  39       9.759  20.812  77.933  1.00 82.54    -0.647 OA
ATOM   1996  OE2 GLU B  39       7.695  20.901  77.102  1.00 84.58    -0.647 OA
ATOM   1997  N   LYS B  40       8.355  25.654  74.397  1.00 74.63    -0.229 NA
ATOM   1998  CA  LYS B  40       7.731  25.961  73.116  1.00 74.28     0.186 C 
ATOM   1999  C   LYS B  40       7.206  24.690  72.453  1.00 73.87     0.274 C 
ATOM   2000  O   LYS B  40       7.853  23.649  72.458  1.00 73.92    -0.268 OA
ATOM   2001  CB  LYS B  40       8.683  26.722  72.198  1.00 74.44     0.034 C 
ATOM   2002  CG  LYS B  40       8.686  28.230  72.459  1.00 75.52     0.005 C 
ATOM   2003  CD  LYS B  40      10.039  28.893  72.157  1.00 76.57     0.041 C 
ATOM   2004  CE  LYS B  40      10.067  29.532  70.793  1.00 77.54     0.338 C 
ATOM   2005  NZ  LYS B  40      11.398  30.178  70.544  1.00 79.00     0.618 N 
ATOM   2006  N   ARG B  41       6.002  24.789  71.909  1.00 73.63    -0.229 NA
ATOM   2007  CA  ARG B  41       5.314  23.666  71.296  1.00 73.42     0.186 C 
ATOM   2008  C   ARG B  41       4.613  24.137  70.026  1.00 72.90     0.274 C 
ATOM   2009  O   ARG B  41       4.693  25.314  69.653  1.00 73.04    -0.268 OA
ATOM   2010  CB  ARG B  41       4.295  23.085  72.280  1.00 73.59     0.036 C 
ATOM   2011  CG  ARG B  41       4.887  22.663  73.639  1.00 75.26     0.029 C 
ATOM   2012  CD  ARG B  41       5.389  21.226  73.647  1.00 77.79     0.145 C 
ATOM   2013  NE  ARG B  41       4.254  20.312  73.737  1.00 79.59    -0.083 NA
ATOM   2014  CZ  ARG B  41       3.880  19.632  74.823  1.00 81.22     0.782 C 
ATOM   2015  NH1 ARG B  41       4.568  19.696  75.965  1.00 81.23     0.063 N 
ATOM   2016  NH2 ARG B  41       2.802  18.854  74.755  1.00 81.60     0.063 N 
ATOM   2017  N   GLY B  42       3.928  23.215  69.363  1.00 72.40    -0.226 NA
ATOM   2018  CA  GLY B  42       3.113  23.534  68.199  1.00 72.25     0.218 C 
ATOM   2019  C   GLY B  42       3.913  23.447  66.924  1.00 72.15     0.277 C 
ATOM   2020  O   GLY B  42       5.059  23.020  66.935  1.00 72.31    -0.268 OA
ATOM   2021  N   LYS B  43       3.304  23.844  65.820  1.00 72.33    -0.229 NA
ATOM   2022  CA  LYS B  43       3.981  23.804  64.546  1.00 72.89     0.186 C 
ATOM   2023  C   LYS B  43       5.019  24.925  64.509  1.00 72.62     0.274 C 
ATOM   2024  O   LYS B  43       4.694  26.091  64.746  1.00 72.64    -0.268 OA
ATOM   2025  CB  LYS B  43       3.004  23.965  63.367  1.00 73.30     0.034 C 
ATOM   2026  CG  LYS B  43       3.597  23.418  62.040  1.00 74.19     0.005 C 
ATOM   2027  CD  LYS B  43       3.411  24.358  60.874  1.00 74.52     0.041 C 
ATOM   2028  CE  LYS B  43       3.761  23.685  59.548  1.00 74.97     0.338 C 
ATOM   2029  NZ  LYS B  43       5.205  23.348  59.371  1.00 75.11     0.618 N 
ATOM   2030  N   ASN B  44       6.258  24.547  64.202  1.00 72.23    -0.228 NA
ATOM   2031  CA  ASN B  44       7.404  25.451  64.198  1.00 71.69     0.196 C 
ATOM   2032  C   ASN B  44       7.554  26.177  65.527  1.00 71.57     0.275 C 
ATOM   2033  O   ASN B  44       7.982  27.320  65.553  1.00 71.99    -0.268 OA
ATOM   2034  CB  ASN B  44       7.310  26.450  63.040  1.00 71.49     0.126 C 
ATOM   2035  CG  ASN B  44       7.185  25.769  61.685  1.00 71.53     0.276 C 
ATOM   2036  OD1 ASN B  44       7.796  24.730  61.446  1.00 71.48    -0.269 OA
ATOM   2037  ND2 ASN B  44       6.405  26.367  60.786  1.00 71.07    -0.107 N 
ATOM   2038  N   ASN B  45       7.180  25.517  66.624  1.00 71.38    -0.228 NA
ATOM   2039  CA  ASN B  45       7.384  26.054  67.968  1.00 71.21     0.196 C 
ATOM   2040  C   ASN B  45       6.876  27.498  68.122  1.00 71.30     0.275 C 
ATOM   2041  O   ASN B  45       7.551  28.349  68.687  1.00 71.12    -0.268 OA
ATOM   2042  CB  ASN B  45       8.866  25.959  68.345  1.00 71.22     0.126 C 
ATOM   2043  CG  ASN B  45       9.307  24.536  68.681  1.00 71.12     0.276 C 
ATOM   2044  OD1 ASN B  45       8.487  23.615  68.801  1.00 71.56    -0.269 OA
ATOM   2045  ND2 ASN B  45      10.612  24.355  68.831  1.00 68.95    -0.107 N 
ATOM   2046  N   THR B  46       5.671  27.743  67.619  1.00 71.38    -0.226 NA
ATOM   2047  CA  THR B  46       5.027  29.044  67.698  1.00 71.48     0.216 C 
ATOM   2048  C   THR B  46       4.116  29.203  68.910  1.00 71.41     0.277 C 
ATOM   2049  O   THR B  46       3.524  30.266  69.081  1.00 71.56    -0.268 OA
ATOM   2050  CB  THR B  46       4.178  29.310  66.444  1.00 71.49     0.184 C 
ATOM   2051  OG1 THR B  46       3.287  28.201  66.240  1.00 71.71    -0.221 OA
ATOM   2052  CG2 THR B  46       5.085  29.487  65.224  1.00 71.26     0.038 C 
ATOM   2053  N   VAL B  47       4.003  28.170  69.741  1.00 71.48    -0.229 NA
ATOM   2054  CA  VAL B  47       3.222  28.255  70.982  1.00 71.48     0.186 C 
ATOM   2055  C   VAL B  47       4.097  28.152  72.232  1.00 71.20     0.274 C 
ATOM   2056  O   VAL B  47       4.957  27.280  72.335  1.00 70.86    -0.268 OA
ATOM   2057  CB  VAL B  47       2.184  27.132  71.073  1.00 71.63     0.032 C 
ATOM   2058  CG1 VAL B  47       1.432  27.237  72.394  1.00 71.74     0.003 C 
ATOM   2059  CG2 VAL B  47       1.232  27.189  69.893  1.00 72.06     0.003 C 
ATOM   2060  N   GLY B  48       3.856  29.044  73.183  1.00 71.10    -0.226 NA
ATOM   2061  CA  GLY B  48       4.492  28.976  74.507  1.00 71.02     0.218 C 
ATOM   2062  C   GLY B  48       3.596  28.255  75.503  1.00 70.51     0.277 C 
ATOM   2063  O   GLY B  48       2.563  28.766  75.896  1.00 70.59    -0.268 OA
ATOM   2064  N   LEU B  49       3.991  27.056  75.889  1.00 70.25    -0.229 NA
ATOM   2065  CA  LEU B  49       3.265  26.265  76.875  1.00 70.35     0.186 C 
ATOM   2066  C   LEU B  49       3.807  26.524  78.287  1.00 70.65     0.274 C 
ATOM   2067  O   LEU B  49       4.960  26.211  78.566  1.00 70.03    -0.268 OA
ATOM   2068  CB  LEU B  49       3.412  24.783  76.526  1.00 70.10     0.034 C 
ATOM   2069  CG  LEU B  49       2.795  23.775  77.487  1.00 70.43     0.002 C 
ATOM   2070  CD1 LEU B  49       1.295  23.968  77.560  1.00 70.95     0.000 C 
ATOM   2071  CD2 LEU B  49       3.149  22.356  77.066  1.00 70.14     0.000 C 
ATOM   2072  N   ILE B  50       2.990  27.100  79.169  1.00 71.35    -0.229 NA
ATOM   2073  CA  ILE B  50       3.357  27.197  80.588  1.00 72.09     0.186 C 
ATOM   2074  C   ILE B  50       2.551  26.194  81.404  1.00 72.83     0.274 C 
ATOM   2075  O   ILE B  50       1.334  26.286  81.465  1.00 73.16    -0.268 OA
ATOM   2076  CB  ILE B  50       3.092  28.590  81.178  1.00 72.00     0.032 C 
ATOM   2077  CG1 ILE B  50       3.918  29.664  80.470  1.00 71.15     0.002 C 
ATOM   2078  CG2 ILE B  50       3.437  28.595  82.658  1.00 72.16     0.003 C 
ATOM   2079  CD1 ILE B  50       3.500  31.069  80.845  1.00 70.10     0.000 C 
ATOM   2080  N   GLN B  51       3.232  25.245  82.032  1.00 73.73    -0.229 NA
ATOM   2081  CA  GLN B  51       2.579  24.263  82.891  1.00 74.58     0.187 C 
ATOM   2082  C   GLN B  51       2.910  24.525  84.363  1.00 74.52     0.274 C 
ATOM   2083  O   GLN B  51       4.086  24.586  84.741  1.00 73.65    -0.268 OA
ATOM   2084  CB  GLN B  51       3.019  22.848  82.510  1.00 74.76     0.044 C 
ATOM   2085  CG  GLN B  51       2.132  21.741  83.097  1.00 75.84     0.094 C 
ATOM   2086  CD  GLN B  51       2.765  20.355  82.980  1.00 76.36     0.274 C 
ATOM   2087  OE1 GLN B  51       3.796  20.179  82.316  1.00 78.37    -0.269 OA
ATOM   2088  NE2 GLN B  51       2.153  19.365  83.638  1.00 77.84    -0.107 N 
ATOM   2089  N   LEU B  52       1.863  24.682  85.178  1.00 74.91    -0.229 NA
ATOM   2090  CA  LEU B  52       2.006  24.782  86.631  1.00 75.34     0.186 C 
ATOM   2091  C   LEU B  52       2.377  23.411  87.172  1.00 76.02     0.274 C 
ATOM   2092  O   LEU B  52       1.592  22.471  87.074  1.00 75.93    -0.268 OA
ATOM   2093  CB  LEU B  52       0.713  25.266  87.294  1.00 75.06     0.034 C 
ATOM   2094  CG  LEU B  52       0.183  26.629  86.842  1.00 74.82     0.002 C 
ATOM   2095  CD1 LEU B  52      -0.941  27.092  87.736  1.00 73.63     0.000 C 
ATOM   2096  CD2 LEU B  52       1.289  27.665  86.821  1.00 74.87     0.000 C 
ATOM   2097  N   ASN B  53       3.579  23.317  87.739  1.00 77.05    -0.228 NA
ATOM   2098  CA  ASN B  53       4.174  22.043  88.137  1.00 77.76     0.196 C 
ATOM   2099  C   ASN B  53       4.479  22.011  89.627  1.00 78.38     0.275 C 
ATOM   2100  O   ASN B  53       5.636  21.899  90.037  1.00 78.39    -0.268 OA
ATOM   2101  CB  ASN B  53       5.453  21.799  87.333  1.00 77.86     0.126 C 
ATOM   2102  CG  ASN B  53       5.996  20.396  87.502  1.00 78.17     0.276 C 
ATOM   2103  OD1 ASN B  53       5.244  19.433  87.692  1.00 79.09    -0.269 OA
ATOM   2104  ND2 ASN B  53       7.312  20.272  87.424  1.00 77.99    -0.107 N 
ATOM   2105  N   ARG B  54       3.423  22.111  90.429  1.00 79.11    -0.229 NA
ATOM   2106  CA  ARG B  54       3.527  21.994  91.885  1.00 79.72     0.185 C 
ATOM   2107  C   ARG B  54       2.422  21.047  92.388  1.00 79.76     0.256 C 
ATOM   2108  O   ARG B  54       1.558  21.452  93.175  1.00 79.80    -0.270 OA
ATOM   2109  CB  ARG B  54       3.414  23.386  92.515  1.00 79.91     0.036 C 
ATOM   2110  CG  ARG B  54       3.766  23.455  93.989  1.00 81.22     0.029 C 
ATOM   2111  CD  ARG B  54       3.630  24.879  94.504  1.00 82.50     0.145 C 
ATOM   2112  NE  ARG B  54       3.924  24.966  95.936  1.00 83.17    -0.083 NA
ATOM   2113  CZ  ARG B  54       3.063  25.339  96.884  1.00 83.69     0.782 C 
ATOM   2114  NH1 ARG B  54       1.815  25.689  96.580  1.00 83.55     0.063 N 
ATOM   2115  NH2 ARG B  54       3.461  25.369  98.155  1.00 83.79     0.063 N 
ATOM   2116  N   PRO B  55       2.443  19.782  91.922  1.00 79.73    -0.312 N 
ATOM   2117  CA  PRO B  55       1.333  18.857  92.160  1.00 79.86     0.165 C 
ATOM   2118  C   PRO B  55       1.172  18.369  93.616  1.00 79.77     0.272 C 
ATOM   2119  O   PRO B  55       0.076  17.955  93.990  1.00 79.84    -0.269 OA
ATOM   2120  CB  PRO B  55       1.654  17.685  91.223  1.00 79.93     0.034 C 
ATOM   2121  CG  PRO B  55       3.143  17.685  91.144  1.00 79.93     0.027 C 
ATOM   2122  CD  PRO B  55       3.528  19.142  91.154  1.00 79.85     0.105 C 
ATOM   2123  N   LYS B  56       2.225  18.419  94.431  1.00 79.56    -0.229 NA
ATOM   2124  CA  LYS B  56       2.080  18.054  95.849  1.00 79.51     0.186 C 
ATOM   2125  C   LYS B  56       1.063  18.967  96.557  1.00 79.26     0.274 C 
ATOM   2126  O   LYS B  56       0.331  18.519  97.445  1.00 79.25    -0.268 OA
ATOM   2127  CB  LYS B  56       3.428  18.093  96.588  1.00 79.43     0.037 C 
ATOM   2128  N   ALA B  57       1.015  20.237  96.153  1.00 78.74    -0.229 NA
ATOM   2129  CA  ALA B  57       0.105  21.211  96.762  1.00 78.32     0.186 C 
ATOM   2130  C   ALA B  57      -1.087  21.519  95.859  1.00 78.00     0.274 C 
ATOM   2131  O   ALA B  57      -1.738  22.552  96.025  1.00 77.96    -0.268 OA
ATOM   2132  CB  ALA B  57       0.861  22.488  97.093  1.00 78.18     0.037 C 
ATOM   2133  N   LEU B  58      -1.372  20.618  94.916  1.00 77.64    -0.229 NA
ATOM   2134  CA  LEU B  58      -2.419  20.818  93.904  1.00 77.33     0.186 C 
ATOM   2135  C   LEU B  58      -2.289  22.168  93.181  1.00 76.92     0.274 C 
ATOM   2136  O   LEU B  58      -3.286  22.838  92.898  1.00 76.61    -0.268 OA
ATOM   2137  CB  LEU B  58      -3.810  20.670  94.533  1.00 77.43     0.034 C 
ATOM   2138  CG  LEU B  58      -4.113  19.337  95.228  1.00 77.54     0.002 C 
ATOM   2139  CD1 LEU B  58      -5.480  19.409  95.908  1.00 77.48     0.000 C 
ATOM   2140  CD2 LEU B  58      -4.050  18.162  94.251  1.00 77.17     0.000 C 
ATOM   2141  N   ASN B  59      -1.048  22.550  92.882  1.00 76.43    -0.228 NA
ATOM   2142  CA  ASN B  59      -0.755  23.801  92.196  1.00 76.06     0.196 C 
ATOM   2143  C   ASN B  59      -1.286  25.042  92.942  1.00 76.01     0.275 C 
ATOM   2144  O   ASN B  59      -1.748  25.992  92.327  1.00 76.54    -0.268 OA
ATOM   2145  CB  ASN B  59      -1.269  23.746  90.740  1.00 75.75     0.126 C 
ATOM   2146  CG  ASN B  59      -0.505  22.739  89.872  1.00 75.14     0.276 C 
ATOM   2147  OD1 ASN B  59       0.609  22.334  90.198  1.00 74.60    -0.269 OA
ATOM   2148  ND2 ASN B  59      -1.102  22.352  88.748  1.00 73.35    -0.107 N 
ATOM   2149  N   ALA B  60      -1.187  25.050  94.266  1.00 75.92    -0.229 NA
ATOM   2150  CA  ALA B  60      -1.648  26.193  95.052  1.00 75.97     0.186 C 
ATOM   2151  C   ALA B  60      -0.774  27.414  94.740  1.00 76.10     0.274 C 
ATOM   2152  O   ALA B  60       0.454  27.320  94.717  1.00 76.04    -0.268 OA
ATOM   2153  CB  ALA B  60      -1.624  25.871  96.546  1.00 75.81     0.037 C 
ATOM   2154  N   LEU B  61      -1.408  28.562  94.518  1.00 76.06    -0.229 NA
ATOM   2155  CA  LEU B  61      -0.743  29.678  93.848  1.00 76.13     0.186 C 
ATOM   2156  C   LEU B  61       0.040  30.561  94.809  1.00 76.25     0.274 C 
ATOM   2157  O   LEU B  61      -0.293  31.738  94.994  1.00 77.06    -0.268 OA
ATOM   2158  CB  LEU B  61      -1.765  30.495  93.037  1.00 75.88     0.034 C 
ATOM   2159  CG  LEU B  61      -2.500  29.682  91.956  1.00 75.58     0.002 C 
ATOM   2160  CD1 LEU B  61      -3.692  30.436  91.353  1.00 74.72     0.000 C 
ATOM   2161  CD2 LEU B  61      -1.524  29.266  90.883  1.00 74.28     0.000 C 
ATOM   2162  N   CYS B  62       1.101  30.009  95.392  1.00 75.88    -0.228 NA
ATOM   2163  CA  CYS B  62       1.934  30.772  96.313  1.00 75.91     0.198 C 
ATOM   2164  C   CYS B  62       2.661  31.894  95.596  1.00 75.97     0.275 C 
ATOM   2165  O   CYS B  62       2.743  31.912  94.374  1.00 76.07    -0.268 OA
ATOM   2166  CB  CYS B  62       2.949  29.870  97.007  1.00 76.04     0.103 C 
ATOM   2167  SG  CYS B  62       4.006  28.970  95.886  1.00 75.79    -0.080 SA
ATOM   2168  N   ASP B  63       3.192  32.827  96.378  1.00 76.17    -0.229 NA
ATOM   2169  CA  ASP B  63       3.856  34.019  95.849  1.00 76.04     0.186 C 
ATOM   2170  C   ASP B  63       4.981  33.626  94.882  1.00 75.96     0.274 C 
ATOM   2171  O   ASP B  63       5.100  34.221  93.806  1.00 76.17    -0.268 OA
ATOM   2172  CB  ASP B  63       4.389  34.891  97.003  1.00 76.10     0.034 C 
ATOM   2173  CG  ASP B  63       4.713  36.313  96.571  1.00 76.18     0.003 C 
ATOM   2174  N   GLY B  64       5.774  32.612  95.255  1.00 75.53    -0.226 NA
ATOM   2175  CA  GLY B  64       6.887  32.119  94.427  1.00 75.20     0.218 C 
ATOM   2176  C   GLY B  64       6.505  31.557  93.059  1.00 75.14     0.277 C 
ATOM   2177  O   GLY B  64       7.260  31.692  92.095  1.00 74.80    -0.268 OA
ATOM   2178  N   LEU B  65       5.333  30.924  92.976  1.00 74.89    -0.229 NA
ATOM   2179  CA  LEU B  65       4.842  30.331  91.731  1.00 74.62     0.186 C 
ATOM   2180  C   LEU B  65       4.360  31.407  90.763  1.00 74.36     0.274 C 
ATOM   2181  O   LEU B  65       4.662  31.353  89.573  1.00 74.16    -0.268 OA
ATOM   2182  CB  LEU B  65       3.700  29.357  92.017  1.00 74.59     0.034 C 
ATOM   2183  CG  LEU B  65       3.061  28.669  90.802  1.00 75.04     0.002 C 
ATOM   2184  CD1 LEU B  65       3.479  27.214  90.719  1.00 75.01     0.000 C 
ATOM   2185  CD2 LEU B  65       1.543  28.762  90.848  1.00 75.41     0.000 C 
ATOM   2186  N   ILE B  66       3.603  32.371  91.276  1.00 74.10    -0.229 NA
ATOM   2187  CA  ILE B  66       3.138  33.492  90.466  1.00 74.02     0.186 C 
ATOM   2188  C   ILE B  66       4.324  34.323  89.989  1.00 74.12     0.274 C 
ATOM   2189  O   ILE B  66       4.322  34.837  88.872  1.00 73.87    -0.268 OA
ATOM   2190  CB  ILE B  66       2.152  34.386  91.244  1.00 73.98     0.032 C 
ATOM   2191  CG1 ILE B  66       0.831  33.641  91.470  1.00 73.66     0.002 C 
ATOM   2192  CG2 ILE B  66       1.898  35.705  90.492  1.00 73.83     0.003 C 
ATOM   2193  CD1 ILE B  66      -0.016  33.482  90.223  1.00 72.28     0.000 C 
ATOM   2194  N   ASP B  67       5.332  34.439  90.848  1.00 74.26    -0.228 NA
ATOM   2195  CA  ASP B  67       6.594  35.084  90.498  1.00 74.54     0.197 C 
ATOM   2196  C   ASP B  67       7.150  34.480  89.209  1.00 74.20     0.275 C 
ATOM   2197  O   ASP B  67       7.488  35.201  88.267  1.00 74.18    -0.268 OA
ATOM   2198  CB  ASP B  67       7.608  34.910  91.640  1.00 74.99     0.132 C 
ATOM   2199  CG  ASP B  67       8.638  36.027  91.702  1.00 76.47     0.188 C 
ATOM   2200  OD1 ASP B  67       8.793  36.759  90.703  1.00 78.63    -0.647 OA
ATOM   2201  OD2 ASP B  67       9.300  36.168  92.764  1.00 78.95    -0.647 OA
ATOM   2202  N   GLU B  68       7.218  33.152  89.166  1.00 73.83    -0.229 NA
ATOM   2203  CA  GLU B  68       7.735  32.442  87.995  1.00 73.60     0.187 C 
ATOM   2204  C   GLU B  68       6.762  32.493  86.816  1.00 72.78     0.274 C 
ATOM   2205  O   GLU B  68       7.170  32.772  85.693  1.00 72.07    -0.268 OA
ATOM   2206  CB  GLU B  68       8.098  31.000  88.352  1.00 73.48     0.045 C 
ATOM   2207  CG  GLU B  68       9.349  30.909  89.231  1.00 74.10     0.100 C 
ATOM   2208  CD  GLU B  68       9.782  29.476  89.497  1.00 74.56     0.185 C 
ATOM   2209  OE1 GLU B  68       9.017  28.550  89.153  1.00 76.35    -0.647 OA
ATOM   2210  OE2 GLU B  68      10.886  29.269  90.050  1.00 75.71    -0.647 OA
ATOM   2211  N   LEU B  69       5.480  32.248  87.078  1.00 72.25    -0.229 NA
ATOM   2212  CA  LEU B  69       4.459  32.355  86.034  1.00 71.98     0.186 C 
ATOM   2213  C   LEU B  69       4.629  33.664  85.275  1.00 71.88     0.274 C 
ATOM   2214  O   LEU B  69       4.661  33.682  84.046  1.00 71.77    -0.268 OA
ATOM   2215  CB  LEU B  69       3.048  32.275  86.623  1.00 71.82     0.034 C 
ATOM   2216  CG  LEU B  69       1.890  32.642  85.686  1.00 71.76     0.002 C 
ATOM   2217  CD1 LEU B  69       1.829  31.687  84.487  1.00 69.89     0.000 C 
ATOM   2218  CD2 LEU B  69       0.566  32.679  86.453  1.00 71.56     0.000 C 
ATOM   2219  N   ASN B  70       4.753  34.752  86.024  1.00 71.97    -0.228 NA
ATOM   2220  CA  ASN B  70       4.948  36.071  85.446  1.00 71.93     0.196 C 
ATOM   2221  C   ASN B  70       6.241  36.198  84.647  1.00 71.92     0.275 C 
ATOM   2222  O   ASN B  70       6.241  36.872  83.622  1.00 71.75    -0.268 OA
ATOM   2223  CB  ASN B  70       4.898  37.146  86.532  1.00 71.93     0.126 C 
ATOM   2224  CG  ASN B  70       3.504  37.359  87.083  1.00 72.30     0.276 C 
ATOM   2225  OD1 ASN B  70       2.498  36.898  86.512  1.00 73.19    -0.269 OA
ATOM   2226  ND2 ASN B  70       3.430  38.064  88.207  1.00 71.51    -0.107 N 
ATOM   2227  N   GLN B  71       7.326  35.565  85.106  1.00 72.01    -0.229 NA
ATOM   2228  CA  GLN B  71       8.578  35.525  84.336  1.00 72.44     0.187 C 
ATOM   2229  C   GLN B  71       8.359  34.810  83.009  1.00 72.18     0.274 C 
ATOM   2230  O   GLN B  71       8.770  35.306  81.960  1.00 72.68    -0.268 OA
ATOM   2231  CB  GLN B  71       9.710  34.828  85.104  1.00 72.33     0.044 C 
ATOM   2232  CG  GLN B  71      10.257  35.614  86.285  1.00 73.51     0.094 C 
ATOM   2233  CD  GLN B  71      11.160  34.779  87.216  1.00 74.09     0.274 C 
ATOM   2234  OE1 GLN B  71      12.287  34.417  86.856  1.00 76.92    -0.269 OA
ATOM   2235  NE2 GLN B  71      10.668  34.494  88.426  1.00 75.36    -0.107 N 
ATOM   2236  N   ALA B  72       7.699  33.656  83.047  1.00 71.84    -0.229 NA
ATOM   2237  CA  ALA B  72       7.423  32.899  81.823  1.00 71.74     0.186 C 
ATOM   2238  C   ALA B  72       6.578  33.724  80.859  1.00 71.81     0.274 C 
ATOM   2239  O   ALA B  72       6.847  33.768  79.648  1.00 71.54    -0.268 OA
ATOM   2240  CB  ALA B  72       6.737  31.589  82.145  1.00 71.34     0.037 C 
ATOM   2241  N   LEU B  73       5.563  34.391  81.400  1.00 71.92    -0.229 NA
ATOM   2242  CA  LEU B  73       4.694  35.216  80.577  1.00 71.94     0.186 C 
ATOM   2243  C   LEU B  73       5.498  36.306  79.900  1.00 72.41     0.274 C 
ATOM   2244  O   LEU B  73       5.273  36.596  78.731  1.00 72.91    -0.268 OA
ATOM   2245  CB  LEU B  73       3.565  35.824  81.398  1.00 71.43     0.034 C 
ATOM   2246  CG  LEU B  73       2.492  34.852  81.891  1.00 71.14     0.002 C 
ATOM   2247  CD1 LEU B  73       1.438  35.611  82.723  1.00 69.98     0.000 C 
ATOM   2248  CD2 LEU B  73       1.843  34.102  80.732  1.00 70.27     0.000 C 
ATOM   2249  N   LYS B  74       6.458  36.886  80.611  1.00 72.67    -0.229 NA
ATOM   2250  CA  LYS B  74       7.251  37.968  80.045  1.00 73.12     0.186 C 
ATOM   2251  C   LYS B  74       8.223  37.491  78.960  1.00 73.16     0.274 C 
ATOM   2252  O   LYS B  74       8.440  38.204  77.980  1.00 73.00    -0.268 OA
ATOM   2253  CB  LYS B  74       8.005  38.720  81.138  1.00 73.25     0.034 C 
ATOM   2254  CG  LYS B  74       8.603  40.024  80.660  1.00 74.74     0.005 C 
ATOM   2255  CD  LYS B  74       9.186  40.844  81.809  1.00 77.64     0.041 C 
ATOM   2256  CE  LYS B  74      10.054  41.997  81.303  1.00 78.33     0.338 C 
ATOM   2257  NZ  LYS B  74       9.432  42.665  80.121  1.00 78.34     0.618 N 
ATOM   2258  N   ILE B  75       8.806  36.305  79.134  1.00 73.64    -0.229 NA
ATOM   2259  CA  ILE B  75       9.706  35.733  78.124  1.00 74.02     0.186 C 
ATOM   2260  C   ILE B  75       8.945  35.472  76.824  1.00 74.90     0.274 C 
ATOM   2261  O   ILE B  75       9.410  35.832  75.751  1.00 74.81    -0.268 OA
ATOM   2262  CB  ILE B  75      10.379  34.418  78.607  1.00 74.11     0.032 C 
ATOM   2263  CG1 ILE B  75      11.427  34.718  79.686  1.00 74.20     0.002 C 
ATOM   2264  CG2 ILE B  75      11.031  33.658  77.441  1.00 72.65     0.003 C 
ATOM   2265  CD1 ILE B  75      11.925  33.470  80.458  1.00 73.66     0.000 C 
ATOM   2266  N   PHE B  76       7.774  34.855  76.920  1.00 75.91    -0.228 NA
ATOM   2267  CA  PHE B  76       6.967  34.578  75.723  1.00 76.95     0.191 C 
ATOM   2268  C   PHE B  76       6.400  35.849  75.071  1.00 78.12     0.275 C 
ATOM   2269  O   PHE B  76       6.297  35.924  73.840  1.00 78.42    -0.268 OA
ATOM   2270  CB  PHE B  76       5.831  33.580  76.022  1.00 76.29     0.060 C 
ATOM   2271  CG  PHE B  76       6.301  32.164  76.293  1.00 76.56    -0.020 A 
ATOM   2272  CD1 PHE B  76       7.484  31.662  75.736  1.00 76.14    -0.004 A 
ATOM   2273  CD2 PHE B  76       5.534  31.310  77.080  1.00 75.46    -0.004 A 
ATOM   2274  CE1 PHE B  76       7.885  30.346  75.981  1.00 75.36    -0.000 A 
ATOM   2275  CE2 PHE B  76       5.931  30.004  77.314  1.00 74.47    -0.000 A 
ATOM   2276  CZ  PHE B  76       7.104  29.524  76.769  1.00 75.20     0.000 A 
ATOM   2277  N   GLU B  77       6.032  36.840  75.876  1.00 79.44    -0.229 NA
ATOM   2278  CA  GLU B  77       5.645  38.144  75.328  1.00 80.67     0.187 C 
ATOM   2279  C   GLU B  77       6.786  38.738  74.499  1.00 80.76     0.274 C 
ATOM   2280  O   GLU B  77       6.557  39.322  73.456  1.00 81.01    -0.268 OA
ATOM   2281  CB  GLU B  77       5.260  39.123  76.450  1.00 81.23     0.045 C 
ATOM   2282  CG  GLU B  77       4.546  40.412  75.986  1.00 83.28     0.100 C 
ATOM   2283  CD  GLU B  77       3.066  40.200  75.688  1.00 87.36     0.185 C 
ATOM   2284  OE1 GLU B  77       2.657  39.011  75.605  1.00 90.58    -0.647 OA
ATOM   2285  OE2 GLU B  77       2.313  41.211  75.538  1.00 87.36    -0.647 OA
ATOM   2286  N   GLU B  78       8.019  38.579  74.947  1.00 81.16    -0.229 NA
ATOM   2287  CA  GLU B  78       9.135  39.194  74.236  1.00 81.95     0.187 C 
ATOM   2288  C   GLU B  78       9.669  38.370  73.066  1.00 81.58     0.274 C 
ATOM   2289  O   GLU B  78      10.402  38.898  72.226  1.00 82.25    -0.268 OA
ATOM   2290  CB  GLU B  78      10.237  39.568  75.226  1.00 81.98     0.045 C 
ATOM   2291  CG  GLU B  78       9.774  40.725  76.134  1.00 83.33     0.100 C 
ATOM   2292  CD  GLU B  78      10.789  41.159  77.184  1.00 84.12     0.185 C 
ATOM   2293  OE1 GLU B  78      11.855  40.499  77.344  1.00 87.24    -0.647 OA
ATOM   2294  OE2 GLU B  78      10.499  42.180  77.856  1.00 86.11    -0.647 OA
ATOM   2295  N   ASP B  79       9.271  37.100  72.991  1.00 81.13    -0.228 NA
ATOM   2296  CA  ASP B  79       9.755  36.169  71.966  1.00 80.56     0.195 C 
ATOM   2297  C   ASP B  79       9.001  36.361  70.644  1.00 79.98     0.257 C 
ATOM   2298  O   ASP B  79       7.790  36.117  70.586  1.00 79.54    -0.270 OA
ATOM   2299  CB  ASP B  79       9.588  34.722  72.453  1.00 80.74     0.132 C 
ATOM   2300  CG  ASP B  79      10.346  33.707  71.593  1.00 81.12     0.188 C 
ATOM   2301  OD1 ASP B  79      10.771  34.054  70.469  1.00 80.42    -0.647 OA
ATOM   2302  OD2 ASP B  79      10.515  32.551  72.055  1.00 82.46    -0.647 OA
ATOM   2303  N   PRO B  80       9.714  36.775  69.575  1.00 79.29    -0.312 N 
ATOM   2304  CA  PRO B  80       9.035  37.004  68.296  1.00 78.91     0.165 C 
ATOM   2305  C   PRO B  80       8.543  35.716  67.656  1.00 78.33     0.272 C 
ATOM   2306  O   PRO B  80       7.610  35.750  66.853  1.00 78.46    -0.269 OA
ATOM   2307  CB  PRO B  80      10.108  37.666  67.421  1.00 79.17     0.034 C 
ATOM   2308  CG  PRO B  80      11.253  37.998  68.349  1.00 79.41     0.027 C 
ATOM   2309  CD  PRO B  80      11.161  37.041  69.481  1.00 79.32     0.105 C 
ATOM   2310  N   ALA B  81       9.152  34.593  68.030  1.00 77.63    -0.229 NA
ATOM   2311  CA  ALA B  81       8.699  33.268  67.585  1.00 76.81     0.186 C 
ATOM   2312  C   ALA B  81       7.315  32.933  68.098  1.00 76.14     0.274 C 
ATOM   2313  O   ALA B  81       6.567  32.246  67.416  1.00 76.15    -0.268 OA
ATOM   2314  CB  ALA B  81       9.675  32.191  68.022  1.00 76.41     0.037 C 
ATOM   2315  N   VAL B  82       6.972  33.414  69.293  1.00 75.51    -0.229 NA
ATOM   2316  CA  VAL B  82       5.756  32.949  69.986  1.00 74.64     0.186 C 
ATOM   2317  C   VAL B  82       4.571  33.830  69.667  1.00 74.07     0.274 C 
ATOM   2318  O   VAL B  82       4.628  35.044  69.813  1.00 73.65    -0.268 OA
ATOM   2319  CB  VAL B  82       5.944  32.867  71.525  1.00 74.47     0.032 C 
ATOM   2320  CG1 VAL B  82       4.627  32.557  72.218  1.00 74.00     0.003 C 
ATOM   2321  CG2 VAL B  82       6.967  31.819  71.868  1.00 73.91     0.003 C 
ATOM   2322  N   GLY B  83       3.495  33.188  69.239  1.00 73.87    -0.226 NA
ATOM   2323  CA  GLY B  83       2.280  33.873  68.823  1.00 73.68     0.218 C 
ATOM   2324  C   GLY B  83       1.114  33.737  69.771  1.00 73.18     0.277 C 
ATOM   2325  O   GLY B  83       0.247  34.591  69.794  1.00 74.04    -0.268 OA
ATOM   2326  N   ALA B  84       1.077  32.675  70.555  1.00 72.64    -0.229 NA
ATOM   2327  CA  ALA B  84       0.024  32.508  71.553  1.00 72.48     0.186 C 
ATOM   2328  C   ALA B  84       0.549  31.679  72.717  1.00 72.17     0.274 C 
ATOM   2329  O   ALA B  84       1.517  30.940  72.568  1.00 71.67    -0.268 OA
ATOM   2330  CB  ALA B  84      -1.208  31.841  70.935  1.00 72.11     0.037 C 
ATOM   2331  N   ILE B  85      -0.104  31.810  73.871  1.00 72.05    -0.229 NA
ATOM   2332  CA  ILE B  85       0.330  31.130  75.096  1.00 71.64     0.186 C 
ATOM   2333  C   ILE B  85      -0.776  30.215  75.618  1.00 71.21     0.274 C 
ATOM   2334  O   ILE B  85      -1.942  30.597  75.643  1.00 70.80    -0.268 OA
ATOM   2335  CB  ILE B  85       0.760  32.149  76.184  1.00 71.73     0.032 C 
ATOM   2336  CG1 ILE B  85       1.914  33.021  75.658  1.00 71.68     0.002 C 
ATOM   2337  CG2 ILE B  85       1.182  31.426  77.454  1.00 71.67     0.003 C 
ATOM   2338  CD1 ILE B  85       2.345  34.156  76.587  1.00 71.20     0.000 C 
ATOM   2339  N   VAL B  86      -0.395  28.994  75.990  1.00 70.97    -0.229 NA
ATOM   2340  CA  VAL B  86      -1.285  28.052  76.657  1.00 70.77     0.186 C 
ATOM   2341  C   VAL B  86      -0.742  27.847  78.053  1.00 70.76     0.274 C 
ATOM   2342  O   VAL B  86       0.462  27.645  78.221  1.00 70.69    -0.268 OA
ATOM   2343  CB  VAL B  86      -1.322  26.685  75.940  1.00 70.89     0.032 C 
ATOM   2344  CG1 VAL B  86      -2.083  25.648  76.765  1.00 70.01     0.003 C 
ATOM   2345  CG2 VAL B  86      -1.934  26.824  74.564  1.00 70.77     0.003 C 
ATOM   2346  N   LEU B  87      -1.636  27.886  79.039  1.00 70.97    -0.229 NA
ATOM   2347  CA  LEU B  87      -1.305  27.696  80.460  1.00 71.17     0.186 C 
ATOM   2348  C   LEU B  87      -2.056  26.472  80.980  1.00 71.62     0.274 C 
ATOM   2349  O   LEU B  87      -3.249  26.338  80.721  1.00 71.53    -0.268 OA
ATOM   2350  CB  LEU B  87      -1.720  28.945  81.237  1.00 71.21     0.034 C 
ATOM   2351  CG  LEU B  87      -1.696  29.000  82.768  1.00 71.61     0.002 C 
ATOM   2352  CD1 LEU B  87      -0.284  28.812  83.332  1.00 71.49     0.000 C 
ATOM   2353  CD2 LEU B  87      -2.292  30.331  83.215  1.00 70.89     0.000 C 
ATOM   2354  N   THR B  88      -1.369  25.584  81.698  1.00 72.23    -0.226 NA
ATOM   2355  CA  THR B  88      -1.993  24.361  82.235  1.00 72.97     0.216 C 
ATOM   2356  C   THR B  88      -1.443  24.022  83.611  1.00 73.51     0.277 C 
ATOM   2357  O   THR B  88      -0.495  24.644  84.069  1.00 73.58    -0.268 OA
ATOM   2358  CB  THR B  88      -1.720  23.137  81.341  1.00 72.85     0.184 C 
ATOM   2359  OG1 THR B  88      -1.586  23.554  79.985  1.00 75.60    -0.221 OA
ATOM   2360  CG2 THR B  88      -2.844  22.121  81.420  1.00 72.18     0.038 C 
ATOM   2361  N   GLY B  89      -2.070  23.045  84.263  1.00 74.36    -0.226 NA
ATOM   2362  CA  GLY B  89      -1.473  22.305  85.368  1.00 75.34     0.218 C 
ATOM   2363  C   GLY B  89      -1.410  20.804  85.076  1.00 76.28     0.277 C 
ATOM   2364  O   GLY B  89      -1.271  20.380  83.930  1.00 76.43    -0.268 OA
ATOM   2365  N   GLY B  90      -1.507  19.988  86.118  1.00 77.42    -0.226 NA
ATOM   2366  CA  GLY B  90      -1.482  18.543  85.945  1.00 78.44     0.218 C 
ATOM   2367  C   GLY B  90      -2.841  18.002  85.531  1.00 79.41     0.277 C 
ATOM   2368  O   GLY B  90      -3.808  18.760  85.402  1.00 80.11    -0.268 OA
ATOM   2369  N   ASP B  91      -2.918  16.687  85.341  1.00 80.20    -0.228 NA
ATOM   2370  CA  ASP B  91      -4.176  16.027  84.985  1.00 80.86     0.197 C 
ATOM   2371  C   ASP B  91      -5.185  16.064  86.141  1.00 80.94     0.275 C 
ATOM   2372  O   ASP B  91      -6.399  15.991  85.920  1.00 80.84    -0.268 OA
ATOM   2373  CB  ASP B  91      -3.925  14.567  84.560  1.00 81.13     0.132 C 
ATOM   2374  CG  ASP B  91      -3.016  14.447  83.322  1.00 81.97     0.188 C 
ATOM   2375  OD1 ASP B  91      -2.710  15.473  82.667  1.00 81.53    -0.647 OA
ATOM   2376  OD2 ASP B  91      -2.611  13.305  83.005  1.00 83.36    -0.647 OA
ATOM   2377  N   LYS B  92      -4.685  16.178  87.368  1.00 81.09    -0.229 NA
ATOM   2378  CA  LYS B  92      -5.556  16.185  88.546  1.00 81.30     0.186 C 
ATOM   2379  C   LYS B  92      -5.941  17.603  88.957  1.00 81.26     0.274 C 
ATOM   2380  O   LYS B  92      -7.025  17.818  89.514  1.00 81.36    -0.268 OA
ATOM   2381  CB  LYS B  92      -4.890  15.453  89.723  1.00 81.14     0.037 C 
ATOM   2382  N   ALA B  93      -5.060  18.564  88.685  1.00 81.18    -0.229 NA
ATOM   2383  CA  ALA B  93      -5.255  19.926  89.166  1.00 81.09     0.186 C 
ATOM   2384  C   ALA B  93      -4.714  20.971  88.202  1.00 80.96     0.274 C 
ATOM   2385  O   ALA B  93      -3.614  20.826  87.666  1.00 80.68    -0.268 OA
ATOM   2386  CB  ALA B  93      -4.602  20.089  90.534  1.00 81.16     0.037 C 
ATOM   2387  N   PHE B  94      -5.513  22.014  87.981  1.00 81.00    -0.228 NA
ATOM   2388  CA  PHE B  94      -5.057  23.235  87.313  1.00 80.99     0.191 C 
ATOM   2389  C   PHE B  94      -4.456  24.131  88.395  1.00 81.06     0.275 C 
ATOM   2390  O   PHE B  94      -3.264  24.409  88.384  1.00 81.05    -0.268 OA
ATOM   2391  CB  PHE B  94      -6.231  23.914  86.594  1.00 80.90     0.060 C 
ATOM   2392  CG  PHE B  94      -5.861  25.165  85.841  1.00 80.25    -0.020 A 
ATOM   2393  CD1 PHE B  94      -5.138  25.092  84.660  1.00 79.93    -0.004 A 
ATOM   2394  CD2 PHE B  94      -6.273  26.407  86.296  1.00 79.37    -0.004 A 
ATOM   2395  CE1 PHE B  94      -4.809  26.241  83.957  1.00 80.53    -0.000 A 
ATOM   2396  CE2 PHE B  94      -5.952  27.557  85.602  1.00 80.29    -0.000 A 
ATOM   2397  CZ  PHE B  94      -5.218  27.478  84.426  1.00 80.60     0.000 A 
ATOM   2398  N   ALA B  95      -5.289  24.548  89.343  1.00 81.31    -0.229 NA
ATOM   2399  CA  ALA B  95      -4.826  25.193  90.570  1.00 81.49     0.186 C 
ATOM   2400  C   ALA B  95      -5.941  25.101  91.610  1.00 81.92     0.274 C 
ATOM   2401  O   ALA B  95      -7.080  25.473  91.347  1.00 81.79    -0.268 OA
ATOM   2402  CB  ALA B  95      -4.433  26.630  90.311  1.00 81.30     0.037 C 
ATOM   2403  N   ALA B  96      -5.617  24.566  92.780  1.00 82.65    -0.229 NA
ATOM   2404  CA  ALA B  96      -6.618  24.332  93.819  1.00 83.00     0.186 C 
ATOM   2405  C   ALA B  96      -6.882  25.588  94.649  1.00 83.40     0.274 C 
ATOM   2406  O   ALA B  96      -7.816  25.613  95.441  1.00 83.75    -0.268 OA
ATOM   2407  CB  ALA B  96      -6.191  23.182  94.714  1.00 83.07     0.037 C 
ATOM   2408  N   GLY B  97      -6.063  26.622  94.481  1.00 83.73    -0.226 NA
ATOM   2409  CA  GLY B  97      -6.349  27.912  95.091  1.00 84.03     0.218 C 
ATOM   2410  C   GLY B  97      -5.132  28.768  95.362  1.00 84.47     0.277 C 
ATOM   2411  O   GLY B  97      -4.030  28.487  94.890  1.00 84.52    -0.268 OA
ATOM   2412  N   ALA B  98      -5.360  29.846  96.105  1.00 84.90    -0.229 NA
ATOM   2413  CA  ALA B  98      -4.289  30.638  96.679  1.00 85.16     0.186 C 
ATOM   2414  C   ALA B  98      -3.708  29.810  97.815  1.00 85.34     0.274 C 
ATOM   2415  O   ALA B  98      -4.404  28.967  98.377  1.00 85.70    -0.268 OA
ATOM   2416  CB  ALA B  98      -4.829  31.966  97.192  1.00 85.13     0.037 C 
ATOM   2417  N   ASP B  99      -2.440  30.033  98.149  1.00 85.53    -0.228 NA
ATOM   2418  CA  ASP B  99      -1.784  29.248  99.197  1.00 85.60     0.197 C 
ATOM   2419  C   ASP B  99      -2.289  29.688 100.569  1.00 85.56     0.275 C 
ATOM   2420  O   ASP B  99      -1.749  30.608 101.192  1.00 85.74    -0.268 OA
ATOM   2421  CB  ASP B  99      -0.261  29.376  99.096  1.00 85.65     0.132 C 
ATOM   2422  CG  ASP B  99       0.467  28.276  99.844  1.00 86.13     0.188 C 
ATOM   2423  OD1 ASP B  99       0.276  28.149 101.072  1.00 87.07    -0.647 OA
ATOM   2424  OD2 ASP B  99       1.239  27.539  99.202  1.00 86.97    -0.647 OA
ATOM   2425  N   ILE B 100      -3.329  29.014 101.042  1.00 85.57    -0.229 NA
ATOM   2426  CA  ILE B 100      -4.012  29.402 102.283  1.00 85.59     0.186 C 
ATOM   2427  C   ILE B 100      -3.093  29.404 103.513  1.00 85.60     0.274 C 
ATOM   2428  O   ILE B 100      -3.373  30.096 104.491  1.00 85.77    -0.268 OA
ATOM   2429  CB  ILE B 100      -5.277  28.529 102.506  1.00 85.57     0.032 C 
ATOM   2430  CG1 ILE B 100      -6.331  28.874 101.434  1.00 85.83     0.002 C 
ATOM   2431  CG2 ILE B 100      -5.851  28.743 103.897  1.00 84.92     0.003 C 
ATOM   2432  CD1 ILE B 100      -7.053  27.673 100.803  1.00 86.25     0.000 C 
ATOM   2433  N   LYS B 101      -1.987  28.663 103.452  1.00 85.69    -0.229 NA
ATOM   2434  CA  LYS B 101      -0.984  28.688 104.527  1.00 85.83     0.186 C 
ATOM   2435  C   LYS B 101      -0.223  30.024 104.596  1.00 85.66     0.274 C 
ATOM   2436  O   LYS B 101       0.341  30.364 105.635  1.00 85.59    -0.268 OA
ATOM   2437  CB  LYS B 101       0.007  27.520 104.387  1.00 85.85     0.034 C 
ATOM   2438  CG  LYS B 101      -0.640  26.136 104.465  1.00 86.06     0.003 C 
ATOM   2439  CD  LYS B 101       0.398  25.014 104.508  1.00 85.99     0.000 C 
ATOM   2440  N   GLU B 102      -0.211  30.776 103.497  1.00 85.63    -0.229 NA
ATOM   2441  CA  GLU B 102       0.469  32.083 103.457  1.00 85.54     0.186 C 
ATOM   2442  C   GLU B 102      -0.425  33.241 103.950  1.00 85.26     0.274 C 
ATOM   2443  O   GLU B 102       0.076  34.219 104.527  1.00 85.23    -0.268 OA
ATOM   2444  CB  GLU B 102       0.990  32.371 102.042  1.00 85.54     0.034 C 
ATOM   2445  CG  GLU B 102       2.109  31.435 101.593  1.00 85.65     0.003 C 
ATOM   2446  N   MET B 103      -1.738  33.113 103.736  1.00 84.75    -0.229 NA
ATOM   2447  CA  MET B 103      -2.713  34.133 104.143  1.00 84.39     0.187 C 
ATOM   2448  C   MET B 103      -3.078  34.082 105.631  1.00 83.88     0.274 C 
ATOM   2449  O   MET B 103      -3.640  35.042 106.164  1.00 84.06    -0.268 OA
ATOM   2450  CB  MET B 103      -3.999  33.998 103.316  1.00 84.33     0.046 C 
ATOM   2451  CG  MET B 103      -3.795  34.171 101.820  1.00 84.43     0.060 C 
ATOM   2452  SD  MET B 103      -5.335  34.435 100.911  1.00 85.27    -0.139 SA
ATOM   2453  CE  MET B 103      -5.715  32.809 100.242  1.00 84.51     0.069 C 
ATOM   2454  N   GLN B 104      -2.754  32.979 106.304  1.00 83.13    -0.229 NA
ATOM   2455  CA  GLN B 104      -3.271  32.713 107.642  1.00 82.34     0.187 C 
ATOM   2456  C   GLN B 104      -3.060  33.860 108.618  1.00 81.94     0.274 C 
ATOM   2457  O   GLN B 104      -3.929  34.137 109.440  1.00 81.95    -0.268 OA
ATOM   2458  CB  GLN B 104      -2.634  31.442 108.211  1.00 82.44     0.044 C 
ATOM   2459  CG  GLN B 104      -3.214  30.990 109.557  1.00 82.19     0.094 C 
ATOM   2460  CD  GLN B 104      -2.564  29.728 110.091  1.00 82.17     0.274 C 
ATOM   2461  OE1 GLN B 104      -2.728  29.378 111.263  1.00 82.24    -0.269 OA
ATOM   2462  NE2 GLN B 104      -1.823  29.037 109.235  1.00 82.26    -0.107 N 
ATOM   2463  N   ASN B 105      -1.905  34.514 108.538  1.00 81.41    -0.228 NA
ATOM   2464  CA  ASN B 105      -1.515  35.513 109.535  1.00 80.95     0.196 C 
ATOM   2465  C   ASN B 105      -1.389  36.936 108.975  1.00 80.36     0.275 C 
ATOM   2466  O   ASN B 105      -0.644  37.761 109.500  1.00 80.24    -0.268 OA
ATOM   2467  CB  ASN B 105      -0.216  35.064 110.210  1.00 81.10     0.126 C 
ATOM   2468  CG  ASN B 105      -0.401  33.812 111.068  1.00 81.51     0.276 C 
ATOM   2469  OD1 ASN B 105      -1.521  33.453 111.435  1.00 82.01    -0.269 OA
ATOM   2470  ND2 ASN B 105       0.705  33.152 111.399  1.00 81.41    -0.107 N 
ATOM   2471  N   LEU B 106      -2.141  37.217 107.915  1.00 79.68    -0.229 NA
ATOM   2472  CA  LEU B 106      -2.231  38.563 107.356  1.00 79.13     0.186 C 
ATOM   2473  C   LEU B 106      -3.228  39.417 108.158  1.00 78.58     0.274 C 
ATOM   2474  O   LEU B 106      -4.276  38.941 108.590  1.00 78.32    -0.268 OA
ATOM   2475  CB  LEU B 106      -2.625  38.515 105.865  1.00 79.11     0.034 C 
ATOM   2476  CG  LEU B 106      -1.535  38.750 104.800  1.00 79.42     0.002 C 
ATOM   2477  CD1 LEU B 106      -0.178  38.158 105.189  1.00 79.85     0.000 C 
ATOM   2478  CD2 LEU B 106      -1.974  38.223 103.433  1.00 79.06     0.000 C 
ATOM   2479  N   SER B 107      -2.856  40.674 108.376  1.00 78.10    -0.226 NA
ATOM   2480  CA  SER B 107      -3.720  41.693 108.971  1.00 77.61     0.219 C 
ATOM   2481  C   SER B 107      -4.422  42.482 107.859  1.00 77.07     0.277 C 
ATOM   2482  O   SER B 107      -4.087  42.325 106.678  1.00 76.66    -0.268 OA
ATOM   2483  CB  SER B 107      -2.860  42.628 109.824  1.00 77.65     0.216 C 
ATOM   2484  OG  SER B 107      -3.641  43.593 110.494  1.00 78.31    -0.218 OA
ATOM   2485  N   PHE B 108      -5.399  43.315 108.218  1.00 76.47    -0.228 NA
ATOM   2486  CA  PHE B 108      -6.025  44.199 107.227  1.00 76.13     0.191 C 
ATOM   2487  C   PHE B 108      -5.006  45.221 106.710  1.00 76.06     0.275 C 
ATOM   2488  O   PHE B 108      -5.013  45.574 105.534  1.00 75.39    -0.268 OA
ATOM   2489  CB  PHE B 108      -7.245  44.937 107.789  1.00 76.02     0.060 C 
ATOM   2490  CG  PHE B 108      -7.678  46.106 106.939  1.00 75.98    -0.020 A 
ATOM   2491  CD1 PHE B 108      -8.433  45.907 105.796  1.00 76.23    -0.004 A 
ATOM   2492  CD2 PHE B 108      -7.292  47.402 107.258  1.00 75.92    -0.004 A 
ATOM   2493  CE1 PHE B 108      -8.814  46.981 104.990  1.00 76.18    -0.000 A 
ATOM   2494  CE2 PHE B 108      -7.669  48.478 106.460  1.00 75.72    -0.000 A 
ATOM   2495  CZ  PHE B 108      -8.430  48.267 105.328  1.00 75.99     0.000 A 
ATOM   2496  N   GLN B 109      -4.149  45.704 107.610  1.00 76.17    -0.229 NA
ATOM   2497  CA  GLN B 109      -3.085  46.635 107.247  1.00 76.15     0.187 C 
ATOM   2498  C   GLN B 109      -2.065  45.963 106.337  1.00 76.38     0.274 C 
ATOM   2499  O   GLN B 109      -1.665  46.548 105.335  1.00 76.16    -0.268 OA
ATOM   2500  CB  GLN B 109      -2.381  47.188 108.491  1.00 76.01     0.044 C 
ATOM   2501  CG  GLN B 109      -3.178  48.241 109.266  1.00 75.67     0.094 C 
ATOM   2502  CD  GLN B 109      -4.000  47.655 110.394  1.00 74.68     0.274 C 
ATOM   2503  OE1 GLN B 109      -4.570  46.581 110.261  1.00 74.27    -0.269 OA
ATOM   2504  NE2 GLN B 109      -4.064  48.362 111.510  1.00 73.85    -0.107 N 
ATOM   2505  N   ASP B 110      -1.650  44.746 106.701  1.00 76.87    -0.228 NA
ATOM   2506  CA  ASP B 110      -0.751  43.924 105.878  1.00 77.23     0.197 C 
ATOM   2507  C   ASP B 110      -1.230  43.886 104.429  1.00 77.59     0.275 C 
ATOM   2508  O   ASP B 110      -0.450  44.079 103.503  1.00 77.68    -0.268 OA
ATOM   2509  CB  ASP B 110      -0.682  42.475 106.395  1.00 77.23     0.132 C 
ATOM   2510  CG  ASP B 110       0.165  42.312 107.674  1.00 77.66     0.188 C 
ATOM   2511  OD1 ASP B 110       0.678  43.312 108.229  1.00 77.59    -0.647 OA
ATOM   2512  OD2 ASP B 110       0.315  41.149 108.123  1.00 77.31    -0.647 OA
ATOM   2513  N   CYS B 111      -2.523  43.640 104.247  1.00 78.04    -0.228 NA
ATOM   2514  CA  CYS B 111      -3.107  43.512 102.919  1.00 78.38     0.198 C 
ATOM   2515  C   CYS B 111      -3.105  44.819 102.147  1.00 79.02     0.275 C 
ATOM   2516  O   CYS B 111      -2.608  44.881 101.014  1.00 79.32    -0.268 OA
ATOM   2517  CB  CYS B 111      -4.544  43.001 103.015  1.00 78.22     0.103 C 
ATOM   2518  SG  CYS B 111      -4.676  41.272 103.463  1.00 78.23    -0.080 SA
ATOM   2519  N   TYR B 112      -3.678  45.855 102.753  1.00 79.65    -0.228 NA
ATOM   2520  CA  TYR B 112      -3.903  47.108 102.052  1.00 80.24     0.191 C 
ATOM   2521  C   TYR B 112      -2.598  47.695 101.539  1.00 80.75     0.275 C 
ATOM   2522  O   TYR B 112      -2.466  47.933 100.341  1.00 80.80    -0.268 OA
ATOM   2523  CB  TYR B 112      -4.640  48.124 102.925  1.00 80.37     0.060 C 
ATOM   2524  CG  TYR B 112      -5.025  49.355 102.146  1.00 80.34    -0.020 A 
ATOM   2525  CD1 TYR B 112      -6.089  49.328 101.250  1.00 80.51    -0.002 A 
ATOM   2526  CD2 TYR B 112      -4.304  50.536 102.277  1.00 80.90    -0.002 A 
ATOM   2527  CE1 TYR B 112      -6.435  50.454 100.507  1.00 81.14     0.027 A 
ATOM   2528  CE2 TYR B 112      -4.639  51.671 101.547  1.00 81.30     0.027 A 
ATOM   2529  CZ  TYR B 112      -5.704  51.624 100.662  1.00 81.54     0.131 A 
ATOM   2530  OH  TYR B 112      -6.033  52.752  99.943  1.00 81.51    -0.190 OA
ATOM   2531  N   SER B 113      -1.634  47.886 102.439  1.00 81.48    -0.226 NA
ATOM   2532  CA  SER B 113      -0.347  48.507 102.107  1.00 82.06     0.219 C 
ATOM   2533  C   SER B 113       0.629  47.595 101.351  1.00 82.66     0.277 C 
ATOM   2534  O   SER B 113       1.663  48.056 100.888  1.00 82.71    -0.268 OA
ATOM   2535  CB  SER B 113       0.332  49.009 103.378  1.00 82.19     0.216 C 
ATOM   2536  OG  SER B 113      -0.502  49.912 104.084  1.00 82.70    -0.218 OA
ATOM   2537  N   SER B 114       0.313  46.308 101.239  1.00 83.46    -0.226 NA
ATOM   2538  CA  SER B 114       1.108  45.379 100.433  1.00 84.09     0.219 C 
ATOM   2539  C   SER B 114       0.547  45.236  99.012  1.00 84.58     0.277 C 
ATOM   2540  O   SER B 114       1.112  44.502  98.188  1.00 84.46    -0.268 OA
ATOM   2541  CB  SER B 114       1.140  44.004 101.106  1.00 84.13     0.216 C 
ATOM   2542  OG  SER B 114       1.682  43.012 100.250  1.00 85.42    -0.218 OA
ATOM   2543  N   LYS B 115      -0.556  45.936  98.733  1.00 85.10    -0.229 NA
ATOM   2544  CA  LYS B 115      -1.331  45.730  97.511  1.00 85.50     0.186 C 
ATOM   2545  C   LYS B 115      -1.437  44.230  97.237  1.00 85.81     0.274 C 
ATOM   2546  O   LYS B 115      -1.141  43.758  96.138  1.00 85.82    -0.268 OA
ATOM   2547  CB  LYS B 115      -0.697  46.474  96.331  1.00 85.65     0.037 C 
ATOM   2548  N   PHE B 116      -1.855  43.495  98.266  1.00 86.27    -0.228 NA
ATOM   2549  CA  PHE B 116      -1.847  42.031  98.258  1.00 86.53     0.191 C 
ATOM   2550  C   PHE B 116      -2.620  41.439  97.079  1.00 86.40     0.275 C 
ATOM   2551  O   PHE B 116      -3.746  41.851  96.801  1.00 85.98    -0.268 OA
ATOM   2552  CB  PHE B 116      -2.402  41.495  99.587  1.00 86.83     0.060 C 
ATOM   2553  CG  PHE B 116      -2.419  39.994  99.680  1.00 87.17    -0.020 A 
ATOM   2554  CD1 PHE B 116      -1.269  39.253  99.421  1.00 87.42    -0.004 A 
ATOM   2555  CD2 PHE B 116      -3.586  39.322 100.038  1.00 87.34    -0.004 A 
ATOM   2556  CE1 PHE B 116      -1.284  37.871  99.503  1.00 87.72    -0.000 A 
ATOM   2557  CE2 PHE B 116      -3.615  37.940 100.122  1.00 87.26    -0.000 A 
ATOM   2558  CZ  PHE B 116      -2.462  37.210  99.857  1.00 87.70     0.000 A 
ATOM   2559  N   LEU B 117      -1.979  40.481  96.401  1.00 86.52    -0.229 NA
ATOM   2560  CA  LEU B 117      -2.481  39.844  95.174  1.00 86.74     0.186 C 
ATOM   2561  C   LEU B 117      -2.432  40.715  93.895  1.00 87.10     0.274 C 
ATOM   2562  O   LEU B 117      -2.887  40.277  92.833  1.00 87.16    -0.268 OA
ATOM   2563  CB  LEU B 117      -3.901  39.284  95.361  1.00 86.66     0.034 C 
ATOM   2564  CG  LEU B 117      -4.176  38.240  96.436  1.00 86.81     0.002 C 
ATOM   2565  CD1 LEU B 117      -5.652  37.840  96.353  1.00 86.69     0.000 C 
ATOM   2566  CD2 LEU B 117      -3.263  37.022  96.284  1.00 86.69     0.000 C 
ATOM   2567  N   LYS B 118      -1.880  41.926  93.971  1.00 87.56    -0.229 NA
ATOM   2568  CA  LYS B 118      -1.759  42.768  92.772  1.00 87.90     0.186 C 
ATOM   2569  C   LYS B 118      -0.920  42.057  91.714  1.00 88.09     0.274 C 
ATOM   2570  O   LYS B 118      -1.307  42.026  90.538  1.00 88.21    -0.268 OA
ATOM   2571  CB  LYS B 118      -1.140  44.135  93.090  1.00 87.91     0.037 C 
ATOM   2572  N   HIS B 119       0.205  41.469  92.143  1.00 88.05    -0.229 NA
ATOM   2573  CA  HIS B 119       1.101  40.723  91.247  1.00 88.15     0.186 C 
ATOM   2574  C   HIS B 119       0.358  39.738  90.331  1.00 88.28     0.274 C 
ATOM   2575  O   HIS B 119       0.737  39.557  89.172  1.00 88.43    -0.268 OA
ATOM   2576  CB  HIS B 119       2.192  39.992  92.045  1.00 88.27     0.034 C 
ATOM   2577  CG  HIS B 119       3.352  40.868  92.429  1.00 88.51     0.003 A 
ATOM   2578  N   TRP B 120      -0.718  39.142  90.838  1.00 88.23    -0.228 NA
ATOM   2579  CA  TRP B 120      -1.535  38.203  90.073  1.00 88.32     0.191 C 
ATOM   2580  C   TRP B 120      -2.141  38.753  88.775  1.00 88.39     0.275 C 
ATOM   2581  O   TRP B 120      -2.672  37.982  87.976  1.00 88.57    -0.268 OA
ATOM   2582  CB  TRP B 120      -2.695  37.717  90.935  1.00 88.61     0.062 C 
ATOM   2583  CG  TRP B 120      -2.334  36.758  92.022  1.00 88.62     0.001 A 
ATOM   2584  CD1 TRP B 120      -1.190  36.730  92.777  1.00 88.59     0.095 A 
ATOM   2585  CD2 TRP B 120      -3.152  35.700  92.495  1.00 88.66     0.015 A 
ATOM   2586  NE1 TRP B 120      -1.246  35.701  93.684  1.00 88.52    -0.244 NA
ATOM   2587  CE2 TRP B 120      -2.444  35.053  93.534  1.00 88.70     0.081 A 
ATOM   2588  CE3 TRP B 120      -4.423  35.230  92.143  1.00 88.88     0.001 A 
ATOM   2589  CZ2 TRP B 120      -2.965  33.960  94.221  1.00 88.49     0.019 A 
ATOM   2590  CZ3 TRP B 120      -4.938  34.148  92.822  1.00 88.64     0.000 A 
ATOM   2591  CH2 TRP B 120      -4.210  33.520  93.850  1.00 88.79     0.002 A 
ATOM   2592  N   ASP B 121      -2.086  40.065  88.564  1.00 88.44    -0.229 NA
ATOM   2593  CA  ASP B 121      -2.744  40.670  87.408  1.00 88.55     0.190 C 
ATOM   2594  C   ASP B 121      -1.856  40.862  86.184  1.00 88.23     0.237 C 
ATOM   2595  O   ASP B 121      -2.343  41.322  85.145  1.00 88.27    -0.276 OA
ATOM   2596  CB  ASP B 121      -3.406  41.998  87.798  1.00 88.72     0.131 C 
ATOM   2597  CG  ASP B 121      -4.788  41.801  88.426  1.00 90.13     0.188 C 
ATOM   2598  OD1 ASP B 121      -5.488  40.812  88.088  1.00 90.80    -0.647 OA
ATOM   2599  OD2 ASP B 121      -5.177  42.647  89.262  1.00 92.28    -0.647 OA
ATOM   2600  N   HIS B 122      -0.575  40.509  86.275  1.00 87.93    -0.207 NA
ATOM   2601  CA AHIS B 122       0.334  40.622  85.121  0.50 87.80     0.144 C 
ATOM   2602  CA BHIS B 122       0.305  40.659  85.125  0.50 87.76     0.144 C 
ATOM   2603  C   HIS B 122      -0.285  39.914  83.919  1.00 87.60     0.216 C 
ATOM   2604  O   HIS B 122      -0.188  40.385  82.780  1.00 87.88    -0.277 OA
ATOM   2605  CB AHIS B 122       1.720  40.025  85.426  0.50 87.72     0.073 C 
ATOM   2606  CB BHIS B 122       1.738  40.220  85.459  0.50 87.66     0.073 C 
ATOM   2607  CG AHIS B 122       2.752  40.300  84.367  0.50 87.87     0.082 A 
ATOM   2608  CG BHIS B 122       2.485  41.210  86.304  0.50 87.57     0.082 A 
ATOM   2609  ND1AHIS B 122       2.757  39.666  83.142  0.50 87.83    -0.227 NA
ATOM   2610  ND1BHIS B 122       2.883  40.941  87.595  0.50 87.30    -0.227 NA
ATOM   2611  CD2AHIS B 122       3.821  41.131  84.359  0.50 87.90     0.116 A 
ATOM   2612  CD2BHIS B 122       2.885  42.479  86.047  0.50 87.65     0.116 A 
ATOM   2613  CE1AHIS B 122       3.777  40.099  82.424  0.50 87.31     0.199 A 
ATOM   2614  CE1BHIS B 122       3.510  41.994  88.092  0.50 87.25     0.199 A 
ATOM   2615  NE2AHIS B 122       4.441  40.986  83.140  0.50 87.70    -0.221 NA
ATOM   2616  NE2BHIS B 122       3.522  42.942  87.174  0.50 87.43    -0.221 NA
ATOM   2617  N   LEU B 123      -0.931  38.785  84.181  1.00 87.07    -0.235 NA
ATOM   2618  CA  LEU B 123      -1.608  38.022  83.140  1.00 86.64     0.186 C 
ATOM   2619  C   LEU B 123      -2.597  38.874  82.333  1.00 86.14     0.274 C 
ATOM   2620  O   LEU B 123      -2.716  38.687  81.126  1.00 86.82    -0.268 OA
ATOM   2621  CB  LEU B 123      -2.318  36.817  83.760  1.00 86.74     0.034 C 
ATOM   2622  CG  LEU B 123      -2.433  35.563  82.909  1.00 86.49     0.002 C 
ATOM   2623  CD1 LEU B 123      -2.997  34.450  83.764  1.00 86.99     0.000 C 
ATOM   2624  CD2 LEU B 123      -3.308  35.812  81.713  1.00 87.55     0.000 C 
ATOM   2625  N   THR B 124      -3.276  39.825  82.970  1.00 85.37    -0.227 NA
ATOM   2626  CA  THR B 124      -4.208  40.702  82.236  1.00 84.87     0.209 C 
ATOM   2627  C   THR B 124      -3.530  41.740  81.325  1.00 84.11     0.239 C 
ATOM   2628  O   THR B 124      -4.223  42.351  80.516  1.00 84.46    -0.276 OA
ATOM   2629  CB  THR B 124      -5.189  41.481  83.166  1.00 84.85     0.183 C 
ATOM   2630  OG1 THR B 124      -4.488  42.531  83.838  1.00 85.78    -0.221 OA
ATOM   2631  CG2 THR B 124      -5.842  40.568  84.187  1.00 84.51     0.038 C 
ATOM   2632  N   GLN B 125      -2.210  41.935  81.455  1.00 83.29    -0.208 NA
ATOM   2633  CA AGLN B 125      -1.447  42.920  80.669  0.50 82.96     0.139 C 
ATOM   2634  CA BGLN B 125      -1.494  42.927  80.636  0.50 82.89     0.139 C 
ATOM   2635  C   GLN B 125      -0.748  42.312  79.436  1.00 82.48     0.215 C 
ATOM   2636  O   GLN B 125      -0.094  43.031  78.673  1.00 82.24    -0.277 OA
ATOM   2637  CB AGLN B 125      -0.386  43.600  81.554  0.50 82.99     0.035 C 
ATOM   2638  CB BGLN B 125      -0.524  43.744  81.503  0.50 82.96     0.035 C 
ATOM   2639  CG AGLN B 125      -0.947  44.425  82.720  0.50 83.36     0.094 C 
ATOM   2640  CG BGLN B 125      -1.189  44.498  82.667  0.50 83.33     0.094 C 
ATOM   2641  CD AGLN B 125       0.103  44.759  83.778  0.50 83.39     0.274 C 
ATOM   2642  CD BGLN B 125      -2.246  45.497  82.215  0.50 83.56     0.274 C 
ATOM   2643  OE1AGLN B 125       0.053  44.247  84.899  0.50 84.01    -0.269 OA
ATOM   2644  OE1BGLN B 125      -1.929  46.556  81.670  0.50 83.32    -0.269 OA
ATOM   2645  NE2AGLN B 125       1.058  45.615  83.423  0.50 83.26    -0.107 N 
ATOM   2646  NE2BGLN B 125      -3.511  45.160  82.445  0.50 83.55    -0.107 N 
ATOM   2647  N   VAL B 126      -0.865  40.994  79.251  1.00 81.60    -0.235 NA
ATOM   2648  CA  VAL B 126      -0.256  40.306  78.102  1.00 80.74     0.186 C 
ATOM   2649  C   VAL B 126      -1.043  40.581  76.816  1.00 80.53     0.274 C 
ATOM   2650  O   VAL B 126      -2.253  40.339  76.775  1.00 80.49    -0.268 OA
ATOM   2651  CB  VAL B 126      -0.194  38.772  78.336  1.00 80.80     0.032 C 
ATOM   2652  CG1 VAL B 126       0.113  38.015  77.038  1.00 79.36     0.003 C 
ATOM   2653  CG2 VAL B 126       0.816  38.448  79.408  1.00 79.68     0.003 C 
ATOM   2654  N   LYS B 127      -0.356  41.089  75.782  1.00 80.13    -0.229 NA
ATOM   2655  CA  LYS B 127      -0.989  41.464  74.493  1.00 79.71     0.186 C 
ATOM   2656  C   LYS B 127      -1.200  40.287  73.531  1.00 78.44     0.274 C 
ATOM   2657  O   LYS B 127      -2.130  40.301  72.748  1.00 78.23    -0.268 OA
ATOM   2658  CB  LYS B 127      -0.177  42.555  73.773  1.00 80.50     0.034 C 
ATOM   2659  CG  LYS B 127       0.125  43.829  74.600  1.00 81.66     0.005 C 
ATOM   2660  CD  LYS B 127      -1.148  44.534  75.119  1.00 84.44     0.041 C 
ATOM   2661  CE  LYS B 127      -0.838  45.753  76.038  1.00 85.61     0.338 C 
ATOM   2662  NZ  LYS B 127      -1.775  45.845  77.223  1.00 86.96     0.618 N 
ATOM   2663  N   LYS B 128      -0.326  39.289  73.560  1.00 77.43    -0.229 NA
ATOM   2664  CA  LYS B 128      -0.585  38.032  72.844  1.00 76.41     0.185 C 
ATOM   2665  C   LYS B 128      -1.726  37.276  73.560  1.00 75.73     0.256 C 
ATOM   2666  O   LYS B 128      -1.874  37.384  74.769  1.00 75.68    -0.270 OA
ATOM   2667  CB  LYS B 128       0.668  37.157  72.804  1.00 76.06     0.034 C 
ATOM   2668  CG  LYS B 128       1.840  37.819  72.110  1.00 75.42     0.005 C 
ATOM   2669  CD  LYS B 128       3.133  37.032  72.263  1.00 73.85     0.041 C 
ATOM   2670  CE  LYS B 128       4.271  37.735  71.546  1.00 72.38     0.338 C 
ATOM   2671  NZ  LYS B 128       5.474  36.871  71.352  1.00 72.19     0.618 N 
ATOM   2672  N   PRO B 129      -2.553  36.537  72.816  1.00 74.78    -0.312 N 
ATOM   2673  CA  PRO B 129      -3.568  35.699  73.453  1.00 74.45     0.165 C 
ATOM   2674  C   PRO B 129      -3.016  34.612  74.381  1.00 73.65     0.272 C 
ATOM   2675  O   PRO B 129      -1.974  34.035  74.086  1.00 73.64    -0.269 OA
ATOM   2676  CB  PRO B 129      -4.274  35.030  72.266  1.00 74.37     0.034 C 
ATOM   2677  CG  PRO B 129      -4.010  35.901  71.136  1.00 75.32     0.027 C 
ATOM   2678  CD  PRO B 129      -2.635  36.468  71.355  1.00 74.84     0.105 C 
ATOM   2679  N   VAL B 130      -3.727  34.349  75.478  1.00 73.03    -0.229 NA
ATOM   2680  CA  VAL B 130      -3.432  33.240  76.388  1.00 72.59     0.186 C 
ATOM   2681  C   VAL B 130      -4.646  32.324  76.505  1.00 72.84     0.274 C 
ATOM   2682  O   VAL B 130      -5.739  32.794  76.801  1.00 72.35    -0.268 OA
ATOM   2683  CB  VAL B 130      -3.077  33.721  77.806  1.00 72.33     0.032 C 
ATOM   2684  CG1 VAL B 130      -2.708  32.520  78.704  1.00 71.31     0.003 C 
ATOM   2685  CG2 VAL B 130      -1.948  34.707  77.756  1.00 71.57     0.003 C 
ATOM   2686  N   ILE B 131      -4.437  31.025  76.274  1.00 73.26    -0.229 NA
ATOM   2687  CA  ILE B 131      -5.480  30.005  76.406  1.00 73.46     0.186 C 
ATOM   2688  C   ILE B 131      -5.253  29.175  77.665  1.00 73.76     0.274 C 
ATOM   2689  O   ILE B 131      -4.186  28.589  77.832  1.00 74.22    -0.268 OA
ATOM   2690  CB  ILE B 131      -5.461  29.022  75.208  1.00 73.47     0.032 C 
ATOM   2691  CG1 ILE B 131      -5.536  29.789  73.891  1.00 74.32     0.002 C 
ATOM   2692  CG2 ILE B 131      -6.599  28.022  75.312  1.00 72.08     0.003 C 
ATOM   2693  CD1 ILE B 131      -6.023  28.939  72.716  1.00 76.00     0.000 C 
ATOM   2694  N   ALA B 132      -6.257  29.098  78.534  1.00 73.96    -0.229 NA
ATOM   2695  CA  ALA B 132      -6.194  28.228  79.720  1.00 73.67     0.186 C 
ATOM   2696  C   ALA B 132      -6.683  26.839  79.364  1.00 73.61     0.274 C 
ATOM   2697  O   ALA B 132      -7.800  26.697  78.888  1.00 73.80    -0.268 OA
ATOM   2698  CB  ALA B 132      -7.044  28.794  80.835  1.00 73.42     0.037 C 
ATOM   2699  N   ALA B 133      -5.851  25.822  79.592  1.00 73.53    -0.229 NA
ATOM   2700  CA  ALA B 133      -6.251  24.424  79.418  1.00 73.47     0.186 C 
ATOM   2701  C   ALA B 133      -6.426  23.766  80.785  1.00 73.58     0.274 C 
ATOM   2702  O   ALA B 133      -5.452  23.302  81.387  1.00 73.21    -0.268 OA
ATOM   2703  CB  ALA B 133      -5.214  23.665  78.579  1.00 73.13     0.037 C 
ATOM   2704  N   VAL B 134      -7.668  23.725  81.268  1.00 73.93    -0.229 NA
ATOM   2705  CA  VAL B 134      -7.958  23.289  82.644  1.00 74.11     0.186 C 
ATOM   2706  C   VAL B 134      -8.361  21.818  82.737  1.00 74.72     0.274 C 
ATOM   2707  O   VAL B 134      -9.474  21.471  82.362  1.00 75.19    -0.268 OA
ATOM   2708  CB  VAL B 134      -9.113  24.124  83.255  1.00 74.15     0.032 C 
ATOM   2709  CG1 VAL B 134      -9.417  23.682  84.692  1.00 73.76     0.003 C 
ATOM   2710  CG2 VAL B 134      -8.787  25.594  83.208  1.00 73.08     0.003 C 
ATOM   2711  N   ASN B 135      -7.459  20.962  83.229  1.00 75.09    -0.228 NA
ATOM   2712  CA  ASN B 135      -7.813  19.590  83.644  1.00 75.26     0.196 C 
ATOM   2713  C   ASN B 135      -8.054  19.564  85.140  1.00 75.18     0.275 C 
ATOM   2714  O   ASN B 135      -7.292  20.151  85.900  1.00 75.57    -0.268 OA
ATOM   2715  CB  ASN B 135      -6.684  18.590  83.350  1.00 75.43     0.126 C 
ATOM   2716  CG  ASN B 135      -6.837  17.882  82.022  1.00 75.53     0.276 C 
ATOM   2717  OD1 ASN B 135      -7.922  17.431  81.649  1.00 75.60    -0.269 OA
ATOM   2718  ND2 ASN B 135      -5.730  17.745  81.316  1.00 76.60    -0.107 N 
ATOM   2719  N   GLY B 136      -9.085  18.856  85.573  1.00 75.21    -0.226 NA
ATOM   2720  CA  GLY B 136      -9.338  18.697  86.993  1.00 75.14     0.218 C 
ATOM   2721  C   GLY B 136      -9.691  19.993  87.705  1.00 75.19     0.277 C 
ATOM   2722  O   GLY B 136     -10.453  20.809  87.194  1.00 74.75    -0.268 OA
ATOM   2723  N   TYR B 137      -9.122  20.181  88.891  1.00 75.31    -0.228 NA
ATOM   2724  CA  TYR B 137      -9.554  21.240  89.795  1.00 75.29     0.191 C 
ATOM   2725  C   TYR B 137      -9.046  22.605  89.360  1.00 74.82     0.275 C 
ATOM   2726  O   TYR B 137      -7.846  22.787  89.192  1.00 74.86    -0.268 OA
ATOM   2727  CB  TYR B 137      -9.050  20.984  91.221  1.00 75.61     0.060 C 
ATOM   2728  CG  TYR B 137      -9.439  19.654  91.841  1.00 76.02    -0.020 A 
ATOM   2729  CD1 TYR B 137     -10.752  19.198  91.818  1.00 76.66    -0.002 A 
ATOM   2730  CD2 TYR B 137      -8.487  18.869  92.494  1.00 76.74    -0.002 A 
ATOM   2731  CE1 TYR B 137     -11.106  17.972  92.415  1.00 76.72     0.027 A 
ATOM   2732  CE2 TYR B 137      -8.825  17.652  93.093  1.00 76.20     0.027 A 
ATOM   2733  CZ  TYR B 137     -10.133  17.208  93.053  1.00 76.52     0.131 A 
ATOM   2734  OH  TYR B 137     -10.458  16.001  93.643  1.00 76.42    -0.190 OA
ATOM   2735  N   ALA B 138      -9.973  23.545  89.178  1.00 74.35    -0.229 NA
ATOM   2736  CA  ALA B 138      -9.671  24.967  89.113  1.00 74.17     0.186 C 
ATOM   2737  C   ALA B 138     -10.529  25.673  90.152  1.00 74.14     0.274 C 
ATOM   2738  O   ALA B 138     -11.637  26.090  89.855  1.00 73.95    -0.268 OA
ATOM   2739  CB  ALA B 138      -9.961  25.516  87.728  1.00 74.39     0.037 C 
ATOM   2740  N   PHE B 139     -10.020  25.784  91.375  1.00 74.57    -0.228 NA
ATOM   2741  CA  PHE B 139     -10.776  26.355  92.493  1.00 75.04     0.191 C 
ATOM   2742  C   PHE B 139     -10.179  27.674  92.970  1.00 75.37     0.275 C 
ATOM   2743  O   PHE B 139      -8.963  27.836  92.987  1.00 75.25    -0.268 OA
ATOM   2744  CB  PHE B 139     -10.794  25.409  93.701  1.00 74.94     0.060 C 
ATOM   2745  CG  PHE B 139     -11.422  24.084  93.449  1.00 74.73    -0.020 A 
ATOM   2746  CD1 PHE B 139     -12.331  23.884  92.411  1.00 75.64    -0.004 A 
ATOM   2747  CD2 PHE B 139     -11.136  23.027  94.292  1.00 74.86    -0.004 A 
ATOM   2748  CE1 PHE B 139     -12.917  22.632  92.205  1.00 75.02    -0.000 A 
ATOM   2749  CE2 PHE B 139     -11.717  21.778  94.099  1.00 75.09    -0.000 A 
ATOM   2750  CZ  PHE B 139     -12.608  21.580  93.057  1.00 75.06     0.000 A 
ATOM   2751  N   GLY B 140     -11.047  28.588  93.399  1.00 75.87    -0.226 NA
ATOM   2752  CA  GLY B 140     -10.624  29.861  93.979  1.00 76.27     0.218 C 
ATOM   2753  C   GLY B 140      -9.636  30.596  93.091  1.00 76.55     0.277 C 
ATOM   2754  O   GLY B 140      -9.927  30.882  91.930  1.00 76.58    -0.268 OA
ATOM   2755  N   GLY B 141      -8.453  30.880  93.631  1.00 76.82    -0.226 NA
ATOM   2756  CA  GLY B 141      -7.384  31.507  92.860  1.00 76.93     0.218 C 
ATOM   2757  C   GLY B 141      -7.167  30.843  91.510  1.00 77.17     0.277 C 
ATOM   2758  O   GLY B 141      -7.064  31.526  90.485  1.00 77.57    -0.268 OA
ATOM   2759  N   GLY B 142      -7.114  29.512  91.513  1.00 77.17    -0.226 NA
ATOM   2760  CA  GLY B 142      -6.991  28.731  90.288  1.00 77.26     0.218 C 
ATOM   2761  C   GLY B 142      -8.072  29.057  89.283  1.00 77.38     0.277 C 
ATOM   2762  O   GLY B 142      -7.799  29.197  88.094  1.00 77.46    -0.268 OA
ATOM   2763  N   CYS B 143      -9.296  29.203  89.765  1.00 77.57    -0.228 NA
ATOM   2764  CA  CYS B 143     -10.416  29.543  88.902  1.00 77.93     0.198 C 
ATOM   2765  C   CYS B 143     -10.282  30.952  88.316  1.00 78.35     0.275 C 
ATOM   2766  O   CYS B 143     -10.628  31.198  87.153  1.00 77.93    -0.268 OA
ATOM   2767  CB  CYS B 143     -11.709  29.460  89.695  1.00 77.94     0.103 C 
ATOM   2768  SG  CYS B 143     -13.146  29.643  88.687  1.00 78.57    -0.080 SA
ATOM   2769  N   GLU B 144      -9.787  31.869  89.148  1.00 78.85    -0.229 NA
ATOM   2770  CA  GLU B 144      -9.579  33.263  88.769  1.00 79.12     0.187 C 
ATOM   2771  C   GLU B 144      -8.483  33.385  87.707  1.00 78.77     0.274 C 
ATOM   2772  O   GLU B 144      -8.651  34.076  86.700  1.00 79.08    -0.268 OA
ATOM   2773  CB  GLU B 144      -9.267  34.103  90.017  1.00 79.18     0.045 C 
ATOM   2774  CG  GLU B 144     -10.502  34.337  90.893  1.00 79.61     0.100 C 
ATOM   2775  CD  GLU B 144     -10.190  34.902  92.277  1.00 80.54     0.185 C 
ATOM   2776  OE1 GLU B 144      -9.355  34.326  93.010  1.00 83.93    -0.647 OA
ATOM   2777  OE2 GLU B 144     -10.808  35.919  92.658  1.00 83.60    -0.647 OA
ATOM   2778  N   LEU B 145      -7.381  32.680  87.911  1.00 78.48    -0.229 NA
ATOM   2779  CA  LEU B 145      -6.323  32.602  86.899  1.00 78.26     0.186 C 
ATOM   2780  C   LEU B 145      -6.873  32.163  85.543  1.00 78.11     0.274 C 
ATOM   2781  O   LEU B 145      -6.488  32.685  84.505  1.00 78.13    -0.268 OA
ATOM   2782  CB  LEU B 145      -5.251  31.617  87.358  1.00 78.22     0.034 C 
ATOM   2783  CG  LEU B 145      -3.859  31.747  86.765  1.00 78.06     0.002 C 
ATOM   2784  CD1 LEU B 145      -3.291  33.126  87.012  1.00 78.16     0.000 C 
ATOM   2785  CD2 LEU B 145      -2.972  30.690  87.397  1.00 78.65     0.000 C 
ATOM   2786  N   ALA B 146      -7.781  31.199  85.565  1.00 78.21    -0.229 NA
ATOM   2787  CA  ALA B 146      -8.390  30.679  84.351  1.00 78.39     0.186 C 
ATOM   2788  C   ALA B 146      -9.233  31.736  83.661  1.00 78.62     0.274 C 
ATOM   2789  O   ALA B 146      -9.186  31.853  82.446  1.00 78.54    -0.268 OA
ATOM   2790  CB  ALA B 146      -9.248  29.444  84.671  1.00 78.51     0.037 C 
ATOM   2791  N   MET B 147      -9.995  32.503  84.440  1.00 79.02    -0.229 NA
ATOM   2792  CA  MET B 147     -10.905  33.527  83.889  1.00 79.42     0.187 C 
ATOM   2793  C   MET B 147     -10.181  34.757  83.306  1.00 79.13     0.274 C 
ATOM   2794  O   MET B 147     -10.726  35.429  82.444  1.00 78.72    -0.268 OA
ATOM   2795  CB  MET B 147     -11.931  33.969  84.948  1.00 79.30     0.046 C 
ATOM   2796  CG  MET B 147     -12.977  32.900  85.253  1.00 80.26     0.060 C 
ATOM   2797  SD  MET B 147     -14.262  33.346  86.454  1.00 80.37    -0.139 SA
ATOM   2798  CE  MET B 147     -13.282  33.546  87.948  1.00 80.48     0.069 C 
ATOM   2799  N   MET B 148      -8.971  35.043  83.793  1.00 79.27    -0.229 NA
ATOM   2800  CA  MET B 148      -8.142  36.128  83.259  1.00 79.47     0.187 C 
ATOM   2801  C   MET B 148      -7.625  35.809  81.862  1.00 79.19     0.274 C 
ATOM   2802  O   MET B 148      -7.259  36.710  81.116  1.00 79.58    -0.268 OA
ATOM   2803  CB  MET B 148      -6.931  36.388  84.156  1.00 79.44     0.046 C 
ATOM   2804  CG  MET B 148      -7.253  37.041  85.470  1.00 80.02     0.060 C 
ATOM   2805  SD  MET B 148      -5.774  37.187  86.479  1.00 81.00    -0.139 SA
ATOM   2806  CE  MET B 148      -6.484  37.426  88.114  1.00 80.44     0.069 C 
ATOM   2807  N   CYS B 149      -7.553  34.526  81.523  1.00 78.85    -0.228 NA
ATOM   2808  CA  CYS B 149      -7.137  34.130  80.196  1.00 78.37     0.198 C 
ATOM   2809  C   CYS B 149      -8.228  34.460  79.217  1.00 77.88     0.275 C 
ATOM   2810  O   CYS B 149      -9.389  34.621  79.580  1.00 78.36    -0.268 OA
ATOM   2811  CB  CYS B 149      -6.805  32.650  80.147  1.00 78.46     0.103 C 
ATOM   2812  SG  CYS B 149      -5.388  32.217  81.191  1.00 79.82    -0.080 SA
ATOM   2813  N   ASP B 150      -7.841  34.546  77.960  1.00 77.28    -0.228 NA
ATOM   2814  CA  ASP B 150      -8.727  34.975  76.914  1.00 76.89     0.197 C 
ATOM   2815  C   ASP B 150      -9.703  33.883  76.554  1.00 76.10     0.275 C 
ATOM   2816  O   ASP B 150     -10.885  34.158  76.318  1.00 76.45    -0.268 OA
ATOM   2817  CB  ASP B 150      -7.895  35.382  75.703  1.00 77.38     0.132 C 
ATOM   2818  CG  ASP B 150      -6.797  36.386  76.068  1.00 79.61     0.188 C 
ATOM   2819  OD1 ASP B 150      -7.061  37.289  76.908  1.00 82.41    -0.647 OA
ATOM   2820  OD2 ASP B 150      -5.672  36.264  75.541  1.00 80.18    -0.647 OA
ATOM   2821  N   ILE B 151      -9.208  32.647  76.509  1.00 75.05    -0.229 NA
ATOM   2822  CA  ILE B 151     -10.004  31.489  76.125  1.00 74.33     0.186 C 
ATOM   2823  C   ILE B 151      -9.784  30.382  77.149  1.00 74.05     0.274 C 
ATOM   2824  O   ILE B 151      -8.653  30.166  77.598  1.00 73.58    -0.268 OA
ATOM   2825  CB  ILE B 151      -9.586  30.983  74.713  1.00 74.61     0.032 C 
ATOM   2826  CG1 ILE B 151      -9.697  32.116  73.675  1.00 74.82     0.002 C 
ATOM   2827  CG2 ILE B 151     -10.430  29.782  74.281  1.00 73.70     0.003 C 
ATOM   2828  CD1 ILE B 151      -9.212  31.759  72.293  1.00 73.91     0.000 C 
ATOM   2829  N   ILE B 152     -10.858  29.695  77.534  1.00 73.50    -0.229 NA
ATOM   2830  CA  ILE B 152     -10.724  28.496  78.362  1.00 73.44     0.186 C 
ATOM   2831  C   ILE B 152     -11.215  27.227  77.651  1.00 73.47     0.274 C 
ATOM   2832  O   ILE B 152     -12.364  27.160  77.203  1.00 73.27    -0.268 OA
ATOM   2833  CB  ILE B 152     -11.483  28.618  79.702  1.00 73.62     0.032 C 
ATOM   2834  CG1 ILE B 152     -11.150  29.936  80.401  1.00 72.73     0.002 C 
ATOM   2835  CG2 ILE B 152     -11.139  27.422  80.617  1.00 72.63     0.003 C 
ATOM   2836  CD1 ILE B 152     -11.744  30.040  81.793  1.00 72.42     0.000 C 
ATOM   2837  N   TYR B 153     -10.328  26.240  77.539  1.00 73.67    -0.228 NA
ATOM   2838  CA  TYR B 153     -10.715  24.876  77.205  1.00 74.33     0.191 C 
ATOM   2839  C   TYR B 153     -10.659  24.064  78.499  1.00 74.69     0.275 C 
ATOM   2840  O   TYR B 153      -9.708  24.202  79.279  1.00 74.42    -0.268 OA
ATOM   2841  CB  TYR B 153      -9.772  24.238  76.189  1.00 74.69     0.060 C 
ATOM   2842  CG  TYR B 153      -9.867  24.698  74.749  1.00 74.40    -0.020 A 
ATOM   2843  CD1 TYR B 153     -10.618  25.798  74.376  1.00 74.85    -0.002 A 
ATOM   2844  CD2 TYR B 153      -9.140  24.039  73.762  1.00 75.43    -0.002 A 
ATOM   2845  CE1 TYR B 153     -10.670  26.218  73.053  1.00 75.76     0.027 A 
ATOM   2846  CE2 TYR B 153      -9.188  24.446  72.429  1.00 76.24     0.027 A 
ATOM   2847  CZ  TYR B 153      -9.955  25.541  72.083  1.00 75.95     0.131 A 
ATOM   2848  OH  TYR B 153     -10.005  25.962  70.777  1.00 75.31    -0.190 OA
ATOM   2849  N   ALA B 154     -11.684  23.235  78.718  1.00 75.22    -0.229 NA
ATOM   2850  CA  ALA B 154     -11.781  22.353  79.888  1.00 75.49     0.186 C 
ATOM   2851  C   ALA B 154     -11.712  20.881  79.486  1.00 75.96     0.274 C 
ATOM   2852  O   ALA B 154     -12.138  20.514  78.395  1.00 75.95    -0.268 OA
ATOM   2853  CB  ALA B 154     -13.074  22.617  80.623  1.00 75.47     0.037 C 
ATOM   2854  N   GLY B 155     -11.180  20.045  80.379  1.00 76.80    -0.226 NA
ATOM   2855  CA  GLY B 155     -11.206  18.587  80.212  1.00 77.45     0.218 C 
ATOM   2856  C   GLY B 155     -12.525  17.995  80.692  1.00 78.17     0.277 C 
ATOM   2857  O   GLY B 155     -13.250  18.638  81.438  1.00 78.19    -0.268 OA
ATOM   2858  N   GLU B 156     -12.832  16.765  80.275  1.00 78.92    -0.229 NA
ATOM   2859  CA  GLU B 156     -14.063  16.080  80.693  1.00 79.94     0.187 C 
ATOM   2860  C   GLU B 156     -14.311  16.100  82.205  1.00 79.13     0.274 C 
ATOM   2861  O   GLU B 156     -15.456  16.194  82.639  1.00 79.28    -0.268 OA
ATOM   2862  CB  GLU B 156     -14.058  14.608  80.244  1.00 80.16     0.045 C 
ATOM   2863  CG  GLU B 156     -14.148  14.371  78.733  1.00 81.89     0.100 C 
ATOM   2864  CD  GLU B 156     -14.271  12.883  78.393  1.00 82.90     0.185 C 
ATOM   2865  OE1 GLU B 156     -13.346  12.336  77.733  1.00 86.74    -0.647 OA
ATOM   2866  OE2 GLU B 156     -15.282  12.249  78.809  1.00 86.32    -0.647 OA
ATOM   2867  N   LYS B 157     -13.250  15.982  82.998  1.00 78.64    -0.229 NA
ATOM   2868  CA  LYS B 157     -13.386  15.858  84.461  1.00 78.46     0.186 C 
ATOM   2869  C   LYS B 157     -12.990  17.126  85.217  1.00 77.87     0.274 C 
ATOM   2870  O   LYS B 157     -12.729  17.083  86.419  1.00 77.89    -0.268 OA
ATOM   2871  CB  LYS B 157     -12.559  14.677  84.964  1.00 78.36     0.034 C 
ATOM   2872  CG  LYS B 157     -12.857  13.415  84.199  1.00 79.53     0.005 C 
ATOM   2873  CD  LYS B 157     -12.311  12.171  84.861  1.00 80.85     0.041 C 
ATOM   2874  CE  LYS B 157     -13.026  10.946  84.319  1.00 82.13     0.338 C 
ATOM   2875  NZ  LYS B 157     -14.505  11.016  84.587  1.00 82.81     0.618 N 
ATOM   2876  N   ALA B 158     -12.962  18.249  84.508  1.00 77.13    -0.229 NA
ATOM   2877  CA  ALA B 158     -12.617  19.529  85.101  1.00 76.58     0.186 C 
ATOM   2878  C   ALA B 158     -13.735  20.005  86.032  1.00 76.04     0.274 C 
ATOM   2879  O   ALA B 158     -14.908  19.708  85.812  1.00 76.12    -0.268 OA
ATOM   2880  CB  ALA B 158     -12.345  20.561  84.011  1.00 76.26     0.037 C 
ATOM   2881  N   GLN B 159     -13.349  20.724  87.080  1.00 75.35    -0.229 NA
ATOM   2882  CA  GLN B 159     -14.290  21.264  88.046  1.00 74.98     0.187 C 
ATOM   2883  C   GLN B 159     -13.901  22.678  88.464  1.00 74.34     0.274 C 
ATOM   2884  O   GLN B 159     -12.746  22.929  88.818  1.00 74.11    -0.268 OA
ATOM   2885  CB  GLN B 159     -14.343  20.368  89.278  1.00 75.04     0.044 C 
ATOM   2886  CG  GLN B 159     -14.992  19.035  89.018  1.00 75.95     0.094 C 
ATOM   2887  CD  GLN B 159     -15.390  18.340  90.290  1.00 76.21     0.274 C 
ATOM   2888  OE1 GLN B 159     -14.550  18.082  91.151  1.00 77.28    -0.269 OA
ATOM   2889  NE2 GLN B 159     -16.679  18.039  90.426  1.00 75.14    -0.107 N 
ATOM   2890  N   PHE B 160     -14.874  23.586  88.445  1.00 73.60    -0.228 NA
ATOM   2891  CA  PHE B 160     -14.643  24.974  88.836  1.00 73.15     0.191 C 
ATOM   2892  C   PHE B 160     -15.397  25.325  90.103  1.00 72.79     0.275 C 
ATOM   2893  O   PHE B 160     -16.559  24.964  90.251  1.00 72.39    -0.268 OA
ATOM   2894  CB  PHE B 160     -15.096  25.907  87.724  1.00 72.84     0.060 C 
ATOM   2895  CG  PHE B 160     -14.359  25.713  86.451  1.00 72.73    -0.020 A 
ATOM   2896  CD1 PHE B 160     -14.693  24.668  85.597  1.00 72.39    -0.004 A 
ATOM   2897  CD2 PHE B 160     -13.330  26.574  86.097  1.00 72.87    -0.004 A 
ATOM   2898  CE1 PHE B 160     -14.017  24.477  84.416  1.00 71.73    -0.000 A 
ATOM   2899  CE2 PHE B 160     -12.641  26.393  84.917  1.00 72.98    -0.000 A 
ATOM   2900  CZ  PHE B 160     -12.986  25.332  84.071  1.00 72.81     0.000 A 
ATOM   2901  N   ALA B 161     -14.737  26.047  91.003  1.00 72.64    -0.229 NA
ATOM   2902  CA  ALA B 161     -15.389  26.535  92.216  1.00 72.72     0.186 C 
ATOM   2903  C   ALA B 161     -14.679  27.750  92.811  1.00 72.83     0.274 C 
ATOM   2904  O   ALA B 161     -13.470  27.904  92.666  1.00 72.85    -0.268 OA
ATOM   2905  CB  ALA B 161     -15.471  25.432  93.242  1.00 72.54     0.037 C 
ATOM   2906  N   GLN B 162     -15.452  28.605  93.474  1.00 72.98    -0.229 NA
ATOM   2907  CA  GLN B 162     -14.916  29.680  94.299  1.00 73.29     0.185 C 
ATOM   2908  C   GLN B 162     -15.246  29.377  95.763  1.00 73.27     0.256 C 
ATOM   2909  O   GLN B 162     -16.226  29.894  96.282  1.00 73.60    -0.270 OA
ATOM   2910  CB  GLN B 162     -15.552  31.025  93.917  1.00 73.48     0.044 C 
ATOM   2911  CG  GLN B 162     -15.271  31.514  92.507  1.00 73.55     0.094 C 
ATOM   2912  CD  GLN B 162     -13.852  32.000  92.294  1.00 74.06     0.274 C 
ATOM   2913  OE1 GLN B 162     -13.408  32.131  91.155  1.00 75.44    -0.269 OA
ATOM   2914  NE2 GLN B 162     -13.137  32.274  93.373  1.00 74.12    -0.107 N 
ATOM   2915  N   PRO B 163     -14.421  28.565  96.444  1.00 73.22    -0.312 N 
ATOM   2916  CA  PRO B 163     -14.757  28.130  97.793  1.00 73.38     0.165 C 
ATOM   2917  C   PRO B 163     -14.203  29.037  98.900  1.00 73.51     0.272 C 
ATOM   2918  O   PRO B 163     -14.086  28.595 100.052  1.00 73.14    -0.269 OA
ATOM   2919  CB  PRO B 163     -14.079  26.761  97.868  1.00 73.54     0.034 C 
ATOM   2920  CG  PRO B 163     -12.789  26.976  97.117  1.00 73.33     0.027 C 
ATOM   2921  CD  PRO B 163     -13.123  28.008  96.021  1.00 73.40     0.105 C 
ATOM   2922  N   GLU B 164     -13.863  30.285  98.568  1.00 73.50    -0.229 NA
ATOM   2923  CA  GLU B 164     -13.299  31.205  99.564  1.00 73.55     0.187 C 
ATOM   2924  C   GLU B 164     -14.247  31.457 100.742  1.00 73.08     0.274 C 
ATOM   2925  O   GLU B 164     -13.800  31.632 101.879  1.00 72.94    -0.268 OA
ATOM   2926  CB  GLU B 164     -12.889  32.536  98.926  1.00 73.83     0.045 C 
ATOM   2927  CG  GLU B 164     -11.578  32.472  98.134  1.00 74.79     0.100 C 
ATOM   2928  CD  GLU B 164     -11.766  32.125  96.663  1.00 76.88     0.185 C 
ATOM   2929  OE1 GLU B 164     -12.902  31.795  96.258  1.00 77.44    -0.647 OA
ATOM   2930  OE2 GLU B 164     -10.767  32.185  95.906  1.00 79.04    -0.647 OA
ATOM   2931  N   ILE B 165     -15.550  31.454 100.464  1.00 72.59    -0.229 NA
ATOM   2932  CA  ILE B 165     -16.570  31.669 101.490  1.00 72.23     0.186 C 
ATOM   2933  C   ILE B 165     -16.473  30.634 102.619  1.00 71.89     0.274 C 
ATOM   2934  O   ILE B 165     -16.782  30.936 103.764  1.00 71.85    -0.268 OA
ATOM   2935  CB  ILE B 165     -17.995  31.680 100.863  1.00 72.34     0.032 C 
ATOM   2936  CG1 ILE B 165     -19.048  32.163 101.867  1.00 73.02     0.002 C 
ATOM   2937  CG2 ILE B 165     -18.375  30.300 100.311  1.00 72.22     0.003 C 
ATOM   2938  CD1 ILE B 165     -18.867  33.602 102.338  1.00 73.74     0.000 C 
ATOM   2939  N   LEU B 166     -16.021  29.426 102.294  1.00 71.67    -0.229 NA
ATOM   2940  CA  LEU B 166     -15.863  28.363 103.288  1.00 71.42     0.186 C 
ATOM   2941  C   LEU B 166     -14.732  28.645 104.281  1.00 71.45     0.274 C 
ATOM   2942  O   LEU B 166     -14.788  28.187 105.432  1.00 71.30    -0.268 OA
ATOM   2943  CB  LEU B 166     -15.625  27.011 102.610  1.00 71.10     0.034 C 
ATOM   2944  CG  LEU B 166     -16.753  26.527 101.693  1.00 71.14     0.002 C 
ATOM   2945  CD1 LEU B 166     -16.256  25.381 100.800  1.00 71.13     0.000 C 
ATOM   2946  CD2 LEU B 166     -18.015  26.134 102.478  1.00 68.26     0.000 C 
ATOM   2947  N   ILE B 167     -13.723  29.398 103.839  1.00 71.28    -0.229 NA
ATOM   2948  CA  ILE B 167     -12.594  29.765 104.703  1.00 71.33     0.186 C 
ATOM   2949  C   ILE B 167     -12.684  31.216 105.207  1.00 71.42     0.274 C 
ATOM   2950  O   ILE B 167     -11.709  31.775 105.710  1.00 71.19    -0.268 OA
ATOM   2951  CB  ILE B 167     -11.228  29.501 104.009  1.00 71.38     0.032 C 
ATOM   2952  CG1 ILE B 167     -11.135  30.202 102.650  1.00 71.26     0.002 C 
ATOM   2953  CG2 ILE B 167     -11.009  28.012 103.835  1.00 71.01     0.003 C 
ATOM   2954  CD1 ILE B 167      -9.721  30.278 102.111  1.00 71.21     0.000 C 
ATOM   2955  N   GLY B 168     -13.865  31.813 105.076  1.00 71.78    -0.226 NA
ATOM   2956  CA  GLY B 168     -14.132  33.142 105.617  1.00 71.99     0.218 C 
ATOM   2957  C   GLY B 168     -13.538  34.320 104.863  1.00 72.32     0.277 C 
ATOM   2958  O   GLY B 168     -13.217  35.329 105.483  1.00 72.37    -0.268 OA
ATOM   2959  N   THR B 169     -13.381  34.200 103.540  1.00 72.52    -0.226 NA
ATOM   2960  CA  THR B 169     -13.027  35.346 102.686  1.00 72.84     0.216 C 
ATOM   2961  C   THR B 169     -14.032  35.461 101.560  1.00 72.68     0.277 C 
ATOM   2962  O   THR B 169     -15.046  34.772 101.551  1.00 72.68    -0.268 OA
ATOM   2963  CB  THR B 169     -11.621  35.230 102.015  1.00 72.84     0.184 C 
ATOM   2964  OG1 THR B 169     -10.821  34.242 102.668  1.00 74.46    -0.221 OA
ATOM   2965  CG2 THR B 169     -10.912  36.560 102.073  1.00 72.87     0.038 C 
ATOM   2966  N   ILE B 170     -13.745  36.363 100.629  1.00 72.74    -0.229 NA
ATOM   2967  CA  ILE B 170     -14.402  36.395  99.332  1.00 72.68     0.184 C 
ATOM   2968  C   ILE B 170     -13.338  36.282  98.226  1.00 72.85     0.256 C 
ATOM   2969  O   ILE B 170     -12.147  36.470  98.471  1.00 72.25    -0.270 OA
ATOM   2970  CB  ILE B 170     -15.243  37.684  99.156  1.00 72.73     0.032 C 
ATOM   2971  CG1 ILE B 170     -14.350  38.929  99.113  1.00 72.41     0.002 C 
ATOM   2972  CG2 ILE B 170     -16.274  37.815 100.274  1.00 71.53     0.003 C 
ATOM   2973  CD1 ILE B 170     -15.048  40.125  98.532  1.00 72.70     0.000 C 
ATOM   2974  N   PRO B 171     -13.759  35.943  97.005  1.00 73.47    -0.312 N 
ATOM   2975  CA  PRO B 171     -12.796  35.926  95.909  1.00 74.07     0.165 C 
ATOM   2976  C   PRO B 171     -12.156  37.290  95.731  1.00 74.92     0.272 C 
ATOM   2977  O   PRO B 171     -12.871  38.293  95.647  1.00 75.09    -0.269 OA
ATOM   2978  CB  PRO B 171     -13.648  35.563  94.696  1.00 74.04     0.034 C 
ATOM   2979  CG  PRO B 171     -14.851  34.865  95.269  1.00 73.75     0.027 C 
ATOM   2980  CD  PRO B 171     -15.105  35.532  96.575  1.00 73.48     0.105 C 
ATOM   2981  N   GLY B 172     -10.827  37.333  95.700  1.00 75.73    -0.226 NA
ATOM   2982  CA  GLY B 172     -10.114  38.600  95.671  1.00 76.47     0.218 C 
ATOM   2983  C   GLY B 172      -9.279  38.836  94.429  1.00 77.26     0.277 C 
ATOM   2984  O   GLY B 172      -8.333  39.631  94.462  1.00 77.89    -0.268 OA
ATOM   2985  N   ALA B 173      -9.611  38.164  93.331  1.00 77.61    -0.229 NA
ATOM   2986  CA  ALA B 173      -8.839  38.311  92.102  1.00 77.92     0.186 C 
ATOM   2987  C   ALA B 173      -9.744  38.187  90.865  1.00 78.58     0.274 C 
ATOM   2988  O   ALA B 173      -9.384  37.562  89.863  1.00 78.44    -0.268 OA
ATOM   2989  CB  ALA B 173      -7.713  37.292  92.075  1.00 77.76     0.037 C 
ATOM   2990  N   GLY B 174     -10.915  38.816  90.948  1.00 79.22    -0.226 NA
ATOM   2991  CA  GLY B 174     -11.869  38.855  89.853  1.00 79.89     0.218 C 
ATOM   2992  C   GLY B 174     -12.907  37.757  89.934  1.00 80.59     0.277 C 
ATOM   2993  O   GLY B 174     -13.791  37.667  89.093  1.00 81.38    -0.268 OA
ATOM   2994  N   GLY B 175     -12.809  36.906  90.936  1.00 80.97    -0.226 NA
ATOM   2995  CA  GLY B 175     -13.787  35.861  91.093  1.00 81.63     0.218 C 
ATOM   2996  C   GLY B 175     -15.191  36.385  90.851  1.00 81.93     0.277 C 
ATOM   2997  O   GLY B 175     -15.872  35.961  89.918  1.00 83.03    -0.268 OA
ATOM   2998  N   THR B 176     -15.617  37.332  91.668  1.00 81.60    -0.226 NA
ATOM   2999  CA  THR B 176     -16.992  37.798  91.610  1.00 80.91     0.216 C 
ATOM   3000  C   THR B 176     -17.276  38.514  90.291  1.00 80.45     0.277 C 
ATOM   3001  O   THR B 176     -18.374  38.391  89.750  1.00 81.46    -0.268 OA
ATOM   3002  CB  THR B 176     -17.326  38.717  92.805  1.00 80.94     0.184 C 
ATOM   3003  OG1 THR B 176     -16.505  39.890  92.768  1.00 79.84    -0.221 OA
ATOM   3004  CG2 THR B 176     -17.096  37.975  94.127  1.00 80.72     0.038 C 
ATOM   3005  N   GLN B 177     -16.294  39.226  89.751  1.00 79.06    -0.229 NA
ATOM   3006  CA  GLN B 177     -16.542  40.069  88.574  1.00 78.04     0.187 C 
ATOM   3007  C   GLN B 177     -16.604  39.304  87.255  1.00 76.98     0.274 C 
ATOM   3008  O   GLN B 177     -17.570  39.428  86.512  1.00 76.68    -0.268 OA
ATOM   3009  CB  GLN B 177     -15.498  41.184  88.490  1.00 77.87     0.044 C 
ATOM   3010  CG  GLN B 177     -15.492  42.090  89.710  1.00 77.81     0.094 C 
ATOM   3011  CD  GLN B 177     -16.885  42.602  90.069  1.00 77.61     0.274 C 
ATOM   3012  OE1 GLN B 177     -17.445  43.451  89.384  1.00 76.81    -0.269 OA
ATOM   3013  NE2 GLN B 177     -17.444  42.083  91.150  1.00 78.72    -0.107 N 
ATOM   3014  N   ARG B 178     -15.568  38.526  86.965  1.00 76.08    -0.229 NA
ATOM   3015  CA  ARG B 178     -15.493  37.784  85.716  1.00 75.23     0.186 C 
ATOM   3016  C   ARG B 178     -16.478  36.624  85.715  1.00 74.86     0.274 C 
ATOM   3017  O   ARG B 178     -17.129  36.356  84.710  1.00 74.58    -0.268 OA
ATOM   3018  CB  ARG B 178     -14.076  37.274  85.482  1.00 74.98     0.036 C 
ATOM   3019  CG  ARG B 178     -13.039  38.387  85.376  1.00 75.27     0.029 C 
ATOM   3020  CD  ARG B 178     -11.696  37.870  84.869  1.00 74.77     0.145 C 
ATOM   3021  NE  ARG B 178     -10.782  38.951  84.503  1.00 74.03    -0.083 NA
ATOM   3022  CZ  ARG B 178      -9.979  39.603  85.341  1.00 74.03     0.782 C 
ATOM   3023  NH1 ARG B 178      -9.946  39.309  86.632  1.00 75.56     0.063 N 
ATOM   3024  NH2 ARG B 178      -9.193  40.562  84.883  1.00 74.04     0.063 N 
ATOM   3025  N   LEU B 179     -16.600  35.936  86.846  1.00 74.48    -0.229 NA
ATOM   3026  CA  LEU B 179     -17.542  34.837  86.932  1.00 73.77     0.186 C 
ATOM   3027  C   LEU B 179     -18.921  35.363  86.577  1.00 73.54     0.274 C 
ATOM   3028  O   LEU B 179     -19.573  34.850  85.676  1.00 73.43    -0.268 OA
ATOM   3029  CB  LEU B 179     -17.542  34.223  88.327  1.00 73.64     0.034 C 
ATOM   3030  CG  LEU B 179     -18.425  32.994  88.533  1.00 73.80     0.002 C 
ATOM   3031  CD1 LEU B 179     -18.079  31.908  87.507  1.00 73.14     0.000 C 
ATOM   3032  CD2 LEU B 179     -18.308  32.473  89.967  1.00 73.34     0.000 C 
ATOM   3033  N   THR B 180     -19.342  36.420  87.258  1.00 73.43    -0.226 NA
ATOM   3034  CA  THR B 180     -20.695  36.937  87.091  1.00 73.55     0.216 C 
ATOM   3035  C   THR B 180     -20.946  37.373  85.671  1.00 73.68     0.277 C 
ATOM   3036  O   THR B 180     -22.021  37.151  85.126  1.00 73.99    -0.268 OA
ATOM   3037  CB  THR B 180     -20.960  38.085  88.057  1.00 73.35     0.184 C 
ATOM   3038  OG1 THR B 180     -20.915  37.565  89.393  1.00 73.69    -0.221 OA
ATOM   3039  CG2 THR B 180     -22.319  38.720  87.795  1.00 72.78     0.038 C 
ATOM   3040  N   ARG B 181     -19.939  37.979  85.069  1.00 74.02    -0.229 NA
ATOM   3041  CA  ARG B 181     -20.032  38.405  83.679  1.00 74.47     0.186 C 
ATOM   3042  C   ARG B 181     -20.122  37.241  82.697  1.00 74.09     0.274 C 
ATOM   3043  O   ARG B 181     -20.760  37.367  81.660  1.00 74.52    -0.268 OA
ATOM   3044  CB  ARG B 181     -18.855  39.314  83.322  1.00 74.49     0.036 C 
ATOM   3045  CG  ARG B 181     -19.013  40.722  83.899  1.00 75.56     0.029 C 
ATOM   3046  CD  ARG B 181     -17.711  41.485  83.828  1.00 76.78     0.145 C 
ATOM   3047  NE  ARG B 181     -17.884  42.907  84.092  1.00 77.84    -0.083 NA
ATOM   3048  CZ  ARG B 181     -17.964  43.457  85.297  1.00 78.75     0.782 C 
ATOM   3049  NH1 ARG B 181     -17.891  42.713  86.397  1.00 79.49     0.063 N 
ATOM   3050  NH2 ARG B 181     -18.111  44.769  85.405  1.00 79.05     0.063 N 
ATOM   3051  N   ALA B 182     -19.502  36.112  83.021  1.00 73.71    -0.229 NA
ATOM   3052  CA  ALA B 182     -19.551  34.951  82.144  1.00 73.52     0.186 C 
ATOM   3053  C   ALA B 182     -20.864  34.187  82.318  1.00 73.69     0.274 C 
ATOM   3054  O   ALA B 182     -21.567  33.938  81.353  1.00 74.60    -0.268 OA
ATOM   3055  CB  ALA B 182     -18.361  34.040  82.390  1.00 72.86     0.037 C 
ATOM   3056  N   VAL B 183     -21.212  33.837  83.549  1.00 73.76    -0.229 NA
ATOM   3057  CA  VAL B 183     -22.253  32.827  83.786  1.00 73.70     0.186 C 
ATOM   3058  C   VAL B 183     -23.619  33.351  84.225  1.00 73.42     0.274 C 
ATOM   3059  O   VAL B 183     -24.579  32.589  84.257  1.00 73.33    -0.268 OA
ATOM   3060  CB  VAL B 183     -21.774  31.781  84.799  1.00 73.39     0.032 C 
ATOM   3061  CG1 VAL B 183     -22.827  30.759  84.974  1.00 74.82     0.003 C 
ATOM   3062  CG2 VAL B 183     -20.513  31.097  84.291  1.00 73.11     0.003 C 
ATOM   3063  N   GLY B 184     -23.710  34.643  84.528  1.00 73.64    -0.226 NA
ATOM   3064  CA  GLY B 184     -24.961  35.251  85.010  1.00 73.59     0.218 C 
ATOM   3065  C   GLY B 184     -25.083  35.212  86.531  1.00 73.63     0.277 C 
ATOM   3066  O   GLY B 184     -24.413  34.414  87.202  1.00 73.26    -0.268 OA
ATOM   3067  N   LYS B 185     -25.970  36.054  87.065  1.00 73.75    -0.229 NA
ATOM   3068  CA  LYS B 185     -26.058  36.292  88.508  1.00 73.74     0.186 C 
ATOM   3069  C   LYS B 185     -26.345  35.026  89.283  1.00 73.82     0.274 C 
ATOM   3070  O   LYS B 185     -25.595  34.656  90.190  1.00 74.05    -0.268 OA
ATOM   3071  CB  LYS B 185     -27.139  37.332  88.841  1.00 73.79     0.034 C 
ATOM   3072  CG  LYS B 185     -27.196  37.704  90.334  1.00 73.74     0.005 C 
ATOM   3073  CD  LYS B 185     -28.035  38.952  90.598  1.00 73.55     0.041 C 
ATOM   3074  CE  LYS B 185     -29.510  38.715  90.314  1.00 73.02     0.338 C 
ATOM   3075  NZ  LYS B 185     -30.363  39.631  91.119  1.00 72.66     0.618 N 
ATOM   3076  N   SER B 186     -27.436  34.365  88.923  1.00 73.55    -0.226 NA
ATOM   3077  CA  SER B 186     -27.920  33.240  89.697  1.00 73.23     0.219 C 
ATOM   3078  C   SER B 186     -26.785  32.267  89.987  1.00 72.90     0.277 C 
ATOM   3079  O   SER B 186     -26.470  32.011  91.136  1.00 72.93    -0.268 OA
ATOM   3080  CB  SER B 186     -29.083  32.549  88.976  1.00 73.13     0.216 C 
ATOM   3081  OG  SER B 186     -29.772  31.690  89.864  1.00 73.73    -0.218 OA
ATOM   3082  N   LEU B 187     -26.148  31.763  88.945  1.00 73.05    -0.229 NA
ATOM   3083  CA  LEU B 187     -25.079  30.770  89.097  1.00 73.25     0.186 C 
ATOM   3084  C   LEU B 187     -23.837  31.304  89.816  1.00 73.15     0.274 C 
ATOM   3085  O   LEU B 187     -23.201  30.561  90.562  1.00 73.51    -0.268 OA
ATOM   3086  CB  LEU B 187     -24.670  30.198  87.733  1.00 73.34     0.034 C 
ATOM   3087  CG  LEU B 187     -23.715  28.996  87.697  1.00 73.31     0.002 C 
ATOM   3088  CD1 LEU B 187     -24.175  27.873  88.624  1.00 72.49     0.000 C 
ATOM   3089  CD2 LEU B 187     -23.572  28.479  86.261  1.00 72.77     0.000 C 
ATOM   3090  N   ALA B 188     -23.493  32.573  89.607  1.00 72.66    -0.229 NA
ATOM   3091  CA  ALA B 188     -22.359  33.166  90.322  1.00 72.69     0.186 C 
ATOM   3092  C   ALA B 188     -22.684  33.360  91.803  1.00 72.86     0.274 C 
ATOM   3093  O   ALA B 188     -21.840  33.115  92.659  1.00 72.72    -0.268 OA
ATOM   3094  CB  ALA B 188     -21.933  34.494  89.683  1.00 72.44     0.037 C 
ATOM   3095  N   MET B 189     -23.904  33.797  92.106  1.00 73.25    -0.229 NA
ATOM   3096  CA  MET B 189     -24.315  33.947  93.492  1.00 73.93     0.187 C 
ATOM   3097  C   MET B 189     -24.262  32.592  94.195  1.00 74.24     0.274 C 
ATOM   3098  O   MET B 189     -23.679  32.476  95.270  1.00 74.36    -0.268 OA
ATOM   3099  CB  MET B 189     -25.716  34.566  93.615  1.00 74.06     0.046 C 
ATOM   3100  CG  MET B 189     -25.794  36.057  93.279  1.00 75.00     0.060 C 
ATOM   3101  SD  MET B 189     -24.969  37.201  94.417  1.00 75.06    -0.139 SA
ATOM   3102  CE  MET B 189     -25.857  36.858  95.927  1.00 77.56     0.069 C 
ATOM   3103  N   GLU B 190     -24.849  31.569  93.578  1.00 74.49    -0.229 NA
ATOM   3104  CA  GLU B 190     -24.856  30.231  94.164  1.00 74.72     0.187 C 
ATOM   3105  C   GLU B 190     -23.433  29.744  94.405  1.00 74.32     0.274 C 
ATOM   3106  O   GLU B 190     -23.130  29.220  95.470  1.00 74.27    -0.268 OA
ATOM   3107  CB  GLU B 190     -25.609  29.235  93.272  1.00 74.74     0.045 C 
ATOM   3108  CG  GLU B 190     -25.791  27.851  93.909  1.00 75.72     0.100 C 
ATOM   3109  CD  GLU B 190     -26.564  26.857  93.036  1.00 75.99     0.185 C 
ATOM   3110  OE1 GLU B 190     -26.686  27.067  91.808  1.00 78.13    -0.647 OA
ATOM   3111  OE2 GLU B 190     -27.050  25.850  93.589  1.00 76.90    -0.647 OA
ATOM   3112  N   MET B 191     -22.561  29.926  93.419  1.00 74.10    -0.229 NA
ATOM   3113  CA  MET B 191     -21.173  29.468  93.537  1.00 74.03     0.187 C 
ATOM   3114  C   MET B 191     -20.387  30.204  94.619  1.00 73.46     0.274 C 
ATOM   3115  O   MET B 191     -19.743  29.571  95.448  1.00 73.43    -0.268 OA
ATOM   3116  CB  MET B 191     -20.444  29.590  92.205  1.00 73.79     0.046 C 
ATOM   3117  CG  MET B 191     -20.778  28.492  91.232  1.00 73.72     0.060 C 
ATOM   3118  SD  MET B 191     -20.073  28.812  89.612  1.00 75.53    -0.139 SA
ATOM   3119  CE  MET B 191     -18.300  28.745  89.930  1.00 74.44     0.069 C 
ATOM   3120  N   VAL B 192     -20.442  31.530  94.613  1.00 72.99    -0.229 NA
ATOM   3121  CA  VAL B 192     -19.661  32.321  95.565  1.00 72.75     0.186 C 
ATOM   3122  C   VAL B 192     -20.196  32.217  97.002  1.00 72.94     0.274 C 
ATOM   3123  O   VAL B 192     -19.417  32.234  97.962  1.00 73.08    -0.268 OA
ATOM   3124  CB  VAL B 192     -19.623  33.808  95.182  1.00 72.68     0.032 C 
ATOM   3125  CG1 VAL B 192     -18.887  34.607  96.254  1.00 71.79     0.003 C 
ATOM   3126  CG2 VAL B 192     -18.977  33.992  93.820  1.00 71.59     0.003 C 
ATOM   3127  N   LEU B 193     -21.513  32.109  97.144  1.00 72.62    -0.229 NA
ATOM   3128  CA  LEU B 193     -22.124  32.074  98.459  1.00 72.52     0.186 C 
ATOM   3129  C   LEU B 193     -22.087  30.707  99.106  1.00 72.48     0.274 C 
ATOM   3130  O   LEU B 193     -22.125  30.631 100.330  1.00 73.10    -0.268 OA
ATOM   3131  CB  LEU B 193     -23.564  32.570  98.407  1.00 72.38     0.034 C 
ATOM   3132  CG  LEU B 193     -23.730  33.977  97.841  1.00 72.27     0.002 C 
ATOM   3133  CD1 LEU B 193     -25.195  34.246  97.572  1.00 72.61     0.000 C 
ATOM   3134  CD2 LEU B 193     -23.138  35.005  98.776  1.00 72.25     0.000 C 
ATOM   3135  N   THR B 194     -22.040  29.633  98.321  1.00 72.46    -0.226 NA
ATOM   3136  CA  THR B 194     -22.007  28.274  98.899  1.00 72.70     0.216 C 
ATOM   3137  C   THR B 194     -20.657  27.578  98.765  1.00 73.08     0.277 C 
ATOM   3138  O   THR B 194     -20.348  26.699  99.561  1.00 72.74    -0.268 OA
ATOM   3139  CB  THR B 194     -23.093  27.327  98.307  1.00 72.59     0.184 C 
ATOM   3140  OG1 THR B 194     -22.888  27.161  96.902  1.00 72.59    -0.221 OA
ATOM   3141  CG2 THR B 194     -24.494  27.866  98.560  1.00 72.30     0.038 C 
ATOM   3142  N   GLY B 195     -19.867  27.960  97.759  1.00 73.81    -0.226 NA
ATOM   3143  CA  GLY B 195     -18.575  27.322  97.495  1.00 74.13     0.218 C 
ATOM   3144  C   GLY B 195     -18.708  26.077  96.638  1.00 74.63     0.277 C 
ATOM   3145  O   GLY B 195     -17.730  25.340  96.435  1.00 74.27    -0.268 OA
ATOM   3146  N   ASP B 196     -19.917  25.852  96.121  1.00 75.44    -0.228 NA
ATOM   3147  CA  ASP B 196     -20.214  24.674  95.309  1.00 76.45     0.197 C 
ATOM   3148  C   ASP B 196     -19.411  24.644  94.020  1.00 76.53     0.275 C 
ATOM   3149  O   ASP B 196     -18.942  25.666  93.547  1.00 77.01    -0.268 OA
ATOM   3150  CB  ASP B 196     -21.703  24.608  94.955  1.00 76.89     0.132 C 
ATOM   3151  CG  ASP B 196     -22.553  24.059  96.081  1.00 78.54     0.188 C 
ATOM   3152  OD1 ASP B 196     -22.006  23.774  97.166  1.00 80.83    -0.647 OA
ATOM   3153  OD2 ASP B 196     -23.778  23.908  95.874  1.00 81.28    -0.647 OA
ATOM   3154  N   ARG B 197     -19.287  23.450  93.459  1.00 76.74    -0.229 NA
ATOM   3155  CA  ARG B 197     -18.508  23.217  92.264  1.00 76.89     0.186 C 
ATOM   3156  C   ARG B 197     -19.465  22.939  91.120  1.00 76.47     0.274 C 
ATOM   3157  O   ARG B 197     -20.585  22.455  91.322  1.00 76.47    -0.268 OA
ATOM   3158  CB  ARG B 197     -17.556  22.030  92.472  1.00 77.12     0.036 C 
ATOM   3159  CG  ARG B 197     -17.040  21.963  93.907  1.00 79.23     0.029 C 
ATOM   3160  CD  ARG B 197     -15.751  21.200  94.088  1.00 80.79     0.145 C 
ATOM   3161  NE  ARG B 197     -15.916  19.752  93.967  1.00 81.88    -0.083 NA
ATOM   3162  CZ  ARG B 197     -15.169  18.840  94.594  1.00 81.86     0.782 C 
ATOM   3163  NH1 ARG B 197     -14.190  19.198  95.430  1.00 81.47     0.063 N 
ATOM   3164  NH2 ARG B 197     -15.413  17.552  94.388  1.00 81.66     0.063 N 
ATOM   3165  N   ILE B 198     -19.020  23.279  89.919  1.00 76.08    -0.229 NA
ATOM   3166  CA  ILE B 198     -19.750  22.972  88.711  1.00 75.60     0.186 C 
ATOM   3167  C   ILE B 198     -18.824  22.153  87.831  1.00 75.41     0.274 C 
ATOM   3168  O   ILE B 198     -17.617  22.298  87.898  1.00 75.19    -0.268 OA
ATOM   3169  CB  ILE B 198     -20.247  24.252  88.003  1.00 75.57     0.032 C 
ATOM   3170  CG1 ILE B 198     -19.078  25.101  87.491  1.00 75.44     0.002 C 
ATOM   3171  CG2 ILE B 198     -21.108  25.080  88.952  1.00 75.13     0.003 C 
ATOM   3172  CD1 ILE B 198     -19.517  26.283  86.657  1.00 75.18     0.000 C 
ATOM   3173  N   SER B 199     -19.404  21.280  87.022  1.00 75.61    -0.226 NA
ATOM   3174  CA  SER B 199     -18.639  20.388  86.169  1.00 75.71     0.219 C 
ATOM   3175  C   SER B 199     -18.116  21.115  84.938  1.00 76.02     0.277 C 
ATOM   3176  O   SER B 199     -18.484  22.257  84.668  1.00 76.13    -0.268 OA
ATOM   3177  CB  SER B 199     -19.521  19.222  85.731  1.00 75.48     0.216 C 
ATOM   3178  OG  SER B 199     -20.601  19.688  84.940  1.00 75.11    -0.218 OA
ATOM   3179  N   ALA B 200     -17.262  20.433  84.187  1.00 76.51    -0.229 NA
ATOM   3180  CA  ALA B 200     -16.805  20.926  82.894  1.00 76.99     0.186 C 
ATOM   3181  C   ALA B 200     -17.994  21.252  82.003  1.00 77.48     0.274 C 
ATOM   3182  O   ALA B 200     -18.000  22.266  81.318  1.00 77.30    -0.268 OA
ATOM   3183  CB  ALA B 200     -15.906  19.893  82.216  1.00 76.67     0.037 C 
ATOM   3184  N   GLN B 201     -19.006  20.395  82.048  1.00 78.43    -0.229 NA
ATOM   3185  CA  GLN B 201     -20.175  20.519  81.192  1.00 79.39     0.187 C 
ATOM   3186  C   GLN B 201     -21.092  21.649  81.651  1.00 79.65     0.274 C 
ATOM   3187  O   GLN B 201     -21.704  22.319  80.827  1.00 79.71    -0.268 OA
ATOM   3188  CB  GLN B 201     -20.948  19.197  81.156  1.00 79.92     0.044 C 
ATOM   3189  CG  GLN B 201     -20.170  17.990  80.564  1.00 81.82     0.094 C 
ATOM   3190  CD  GLN B 201     -19.108  17.374  81.508  1.00 84.38     0.274 C 
ATOM   3191  OE1 GLN B 201     -19.159  17.536  82.737  1.00 84.84    -0.269 OA
ATOM   3192  NE2 GLN B 201     -18.140  16.662  80.919  1.00 85.75    -0.107 N 
ATOM   3193  N   ASP B 202     -21.194  21.859  82.964  1.00 80.28    -0.228 NA
ATOM   3194  CA  ASP B 202     -21.929  23.018  83.509  1.00 80.59     0.197 C 
ATOM   3195  C   ASP B 202     -21.309  24.356  83.073  1.00 80.24     0.275 C 
ATOM   3196  O   ASP B 202     -22.024  25.336  82.876  1.00 81.22    -0.268 OA
ATOM   3197  CB  ASP B 202     -21.957  22.974  85.038  1.00 80.89     0.132 C 
ATOM   3198  CG  ASP B 202     -22.807  21.837  85.590  1.00 82.61     0.188 C 
ATOM   3199  OD1 ASP B 202     -23.814  21.462  84.950  1.00 84.91    -0.647 OA
ATOM   3200  OD2 ASP B 202     -22.474  21.324  86.686  1.00 84.91    -0.647 OA
ATOM   3201  N   ALA B 203     -19.984  24.393  82.931  1.00 79.18    -0.229 NA
ATOM   3202  CA  ALA B 203     -19.272  25.615  82.559  1.00 78.36     0.186 C 
ATOM   3203  C   ALA B 203     -19.339  25.934  81.062  1.00 77.96     0.274 C 
ATOM   3204  O   ALA B 203     -19.323  27.103  80.672  1.00 77.46    -0.268 OA
ATOM   3205  CB  ALA B 203     -17.823  25.511  82.992  1.00 78.36     0.037 C 
ATOM   3206  N   LYS B 204     -19.355  24.895  80.229  1.00 77.46    -0.229 NA
ATOM   3207  CA  LYS B 204     -19.564  25.055  78.796  1.00 77.37     0.186 C 
ATOM   3208  C   LYS B 204     -20.948  25.646  78.522  1.00 77.23     0.274 C 
ATOM   3209  O   LYS B 204     -21.082  26.629  77.797  1.00 76.75    -0.268 OA
ATOM   3210  CB  LYS B 204     -19.392  23.709  78.086  1.00 77.45     0.034 C 
ATOM   3211  CG  LYS B 204     -19.723  23.687  76.600  1.00 77.95     0.005 C 
ATOM   3212  CD  LYS B 204     -18.836  24.599  75.781  1.00 79.98     0.041 C 
ATOM   3213  CE  LYS B 204     -19.306  24.655  74.327  1.00 80.86     0.338 C 
ATOM   3214  NZ  LYS B 204     -19.472  23.279  73.783  1.00 81.02     0.618 N 
ATOM   3215  N   GLN B 205     -21.972  25.067  79.137  1.00 77.24    -0.229 NA
ATOM   3216  CA  GLN B 205     -23.335  25.560  78.967  1.00 77.41     0.186 C 
ATOM   3217  C   GLN B 205     -23.480  27.033  79.415  1.00 77.24     0.274 C 
ATOM   3218  O   GLN B 205     -24.236  27.794  78.805  1.00 77.21    -0.268 OA
ATOM   3219  CB  GLN B 205     -24.322  24.651  79.717  1.00 77.70     0.034 C 
ATOM   3220  CG  GLN B 205     -25.776  25.075  79.603  1.00 78.32     0.003 C 
ATOM   3221  N   ALA B 206     -22.743  27.425  80.459  1.00 76.67    -0.229 NA
ATOM   3222  CA  ALA B 206     -22.834  28.780  81.028  1.00 76.19     0.186 C 
ATOM   3223  C   ALA B 206     -22.001  29.837  80.282  1.00 75.98     0.274 C 
ATOM   3224  O   ALA B 206     -22.190  31.043  80.480  1.00 75.43    -0.268 OA
ATOM   3225  CB  ALA B 206     -22.418  28.740  82.469  1.00 76.11     0.037 C 
ATOM   3226  N   GLY B 207     -21.066  29.382  79.452  1.00 76.05    -0.226 NA
ATOM   3227  CA  GLY B 207     -20.162  30.272  78.724  1.00 76.05     0.218 C 
ATOM   3228  C   GLY B 207     -18.868  30.601  79.458  1.00 76.13     0.277 C 
ATOM   3229  O   GLY B 207     -18.045  31.342  78.946  1.00 76.40    -0.268 OA
ATOM   3230  N   LEU B 208     -18.674  30.055  80.651  1.00 76.25    -0.229 NA
ATOM   3231  CA  LEU B 208     -17.381  30.156  81.330  1.00 76.23     0.186 C 
ATOM   3232  C   LEU B 208     -16.260  29.532  80.481  1.00 76.51     0.274 C 
ATOM   3233  O   LEU B 208     -15.126  30.018  80.494  1.00 77.04    -0.268 OA
ATOM   3234  CB  LEU B 208     -17.449  29.482  82.708  1.00 76.19     0.034 C 
ATOM   3235  CG  LEU B 208     -16.222  29.585  83.608  1.00 75.98     0.002 C 
ATOM   3236  CD1 LEU B 208     -15.800  31.037  83.789  1.00 75.31     0.000 C 
ATOM   3237  CD2 LEU B 208     -16.512  28.930  84.948  1.00 75.85     0.000 C 
ATOM   3238  N   VAL B 209     -16.571  28.460  79.753  1.00 76.64    -0.229 NA
ATOM   3239  CA  VAL B 209     -15.623  27.867  78.807  1.00 77.09     0.186 C 
ATOM   3240  C   VAL B 209     -16.220  27.682  77.401  1.00 77.30     0.274 C 
ATOM   3241  O   VAL B 209     -17.444  27.674  77.218  1.00 77.17    -0.268 OA
ATOM   3242  CB  VAL B 209     -15.061  26.524  79.323  1.00 77.25     0.032 C 
ATOM   3243  CG1 VAL B 209     -14.491  26.702  80.730  1.00 76.99     0.003 C 
ATOM   3244  CG2 VAL B 209     -16.121  25.439  79.289  1.00 76.09     0.003 C 
ATOM   3245  N   SER B 210     -15.342  27.544  76.411  1.00 77.37    -0.226 NA
ATOM   3246  CA  SER B 210     -15.784  27.448  75.018  1.00 77.78     0.219 C 
ATOM   3247  C   SER B 210     -15.533  26.088  74.351  1.00 78.01     0.277 C 
ATOM   3248  O   SER B 210     -16.045  25.850  73.254  1.00 78.31    -0.268 OA
ATOM   3249  CB  SER B 210     -15.211  28.599  74.167  1.00 77.81     0.216 C 
ATOM   3250  OG  SER B 210     -13.858  28.904  74.463  1.00 78.13    -0.218 OA
ATOM   3251  N   LYS B 211     -14.776  25.194  74.988  1.00 77.99    -0.229 NA
ATOM   3252  CA  LYS B 211     -14.626  23.839  74.446  1.00 78.02     0.186 C 
ATOM   3253  C   LYS B 211     -14.258  22.808  75.517  1.00 77.78     0.274 C 
ATOM   3254  O   LYS B 211     -13.394  23.065  76.351  1.00 77.52    -0.268 OA
ATOM   3255  CB  LYS B 211     -13.586  23.826  73.302  1.00 78.20     0.034 C 
ATOM   3256  CG  LYS B 211     -13.814  22.730  72.252  1.00 78.25     0.003 C 
ATOM   3257  CD  LYS B 211     -12.735  22.689  71.162  1.00 78.00     0.000 C 
ATOM   3258  N   ILE B 212     -14.938  21.658  75.471  1.00 77.70    -0.229 NA
ATOM   3259  CA  ILE B 212     -14.613  20.463  76.271  1.00 77.59     0.186 C 
ATOM   3260  C   ILE B 212     -13.795  19.461  75.450  1.00 77.36     0.274 C 
ATOM   3261  O   ILE B 212     -14.106  19.220  74.292  1.00 77.09    -0.268 OA
ATOM   3262  CB  ILE B 212     -15.896  19.724  76.756  1.00 77.45     0.032 C 
ATOM   3263  CG1 ILE B 212     -16.808  20.687  77.513  1.00 78.10     0.002 C 
ATOM   3264  CG2 ILE B 212     -15.534  18.556  77.652  1.00 76.39     0.003 C 
ATOM   3265  CD1 ILE B 212     -17.912  20.006  78.290  1.00 79.11     0.000 C 
ATOM   3266  N   CYS B 213     -12.764  18.875  76.057  1.00 77.52    -0.228 NA
ATOM   3267  CA  CYS B 213     -11.923  17.864  75.391  1.00 77.67     0.196 C 
ATOM   3268  C   CYS B 213     -11.672  16.653  76.278  1.00 77.18     0.257 C 
ATOM   3269  O   CYS B 213     -11.768  16.744  77.501  1.00 76.98    -0.270 OA
ATOM   3270  CB  CYS B 213     -10.546  18.427  75.021  1.00 77.79     0.103 C 
ATOM   3271  SG  CYS B 213     -10.501  20.152  74.565  1.00 80.03    -0.080 SA
ATOM   3272  N   PRO B 214     -11.304  15.517  75.660  1.00 76.91    -0.312 N 
ATOM   3273  CA  PRO B 214     -10.852  14.376  76.448  1.00 76.50     0.165 C 
ATOM   3274  C   PRO B 214      -9.653  14.759  77.287  1.00 76.15     0.272 C 
ATOM   3275  O   PRO B 214      -8.777  15.482  76.809  1.00 76.49    -0.269 OA
ATOM   3276  CB  PRO B 214     -10.441  13.354  75.388  1.00 76.36     0.034 C 
ATOM   3277  CG  PRO B 214     -11.212  13.726  74.187  1.00 76.84     0.027 C 
ATOM   3278  CD  PRO B 214     -11.290  15.223  74.217  1.00 76.71     0.105 C 
ATOM   3279  N   VAL B 215      -9.620  14.279  78.524  1.00 75.78    -0.229 NA
ATOM   3280  CA  VAL B 215      -8.516  14.554  79.438  1.00 75.59     0.186 C 
ATOM   3281  C   VAL B 215      -7.167  14.384  78.734  1.00 76.05     0.274 C 
ATOM   3282  O   VAL B 215      -6.251  15.201  78.892  1.00 75.78    -0.268 OA
ATOM   3283  CB  VAL B 215      -8.576  13.623  80.661  1.00 75.29     0.032 C 
ATOM   3284  CG1 VAL B 215      -7.327  13.765  81.511  1.00 74.17     0.003 C 
ATOM   3285  CG2 VAL B 215      -9.836  13.905  81.470  1.00 74.69     0.003 C 
ATOM   3286  N   GLU B 216      -7.084  13.338  77.922  1.00 76.36    -0.229 NA
ATOM   3287  CA  GLU B 216      -5.836  12.925  77.316  1.00 76.94     0.187 C 
ATOM   3288  C   GLU B 216      -5.355  13.875  76.212  1.00 76.59     0.274 C 
ATOM   3289  O   GLU B 216      -4.159  13.961  75.972  1.00 76.19    -0.268 OA
ATOM   3290  CB  GLU B 216      -5.972  11.492  76.785  1.00 77.21     0.045 C 
ATOM   3291  CG  GLU B 216      -6.259  10.439  77.889  1.00 79.54     0.100 C 
ATOM   3292  CD  GLU B 216      -7.743  10.345  78.343  1.00 81.78     0.185 C 
ATOM   3293  OE1 GLU B 216      -8.590  11.140  77.861  1.00 81.94    -0.647 OA
ATOM   3294  OE2 GLU B 216      -8.054   9.465  79.192  1.00 82.47    -0.647 OA
ATOM   3295  N   THR B 217      -6.270  14.590  75.559  1.00 76.54    -0.226 NA
ATOM   3296  CA  THR B 217      -5.897  15.465  74.429  1.00 76.79     0.216 C 
ATOM   3297  C   THR B 217      -6.105  16.983  74.656  1.00 76.39     0.277 C 
ATOM   3298  O   THR B 217      -5.767  17.796  73.784  1.00 76.48    -0.268 OA
ATOM   3299  CB  THR B 217      -6.640  15.033  73.140  1.00 77.05     0.184 C 
ATOM   3300  OG1 THR B 217      -8.050  14.974  73.400  1.00 78.21    -0.221 OA
ATOM   3301  CG2 THR B 217      -6.145  13.651  72.659  1.00 76.74     0.038 C 
ATOM   3302  N   LEU B 218      -6.631  17.366  75.822  1.00 75.75    -0.229 NA
ATOM   3303  CA  LEU B 218      -6.900  18.773  76.123  1.00 75.13     0.186 C 
ATOM   3304  C   LEU B 218      -5.719  19.648  75.761  1.00 74.68     0.274 C 
ATOM   3305  O   LEU B 218      -5.859  20.611  75.015  1.00 74.68    -0.268 OA
ATOM   3306  CB  LEU B 218      -7.248  18.967  77.610  1.00 75.10     0.034 C 
ATOM   3307  CG  LEU B 218      -7.519  20.405  78.066  1.00 75.04     0.002 C 
ATOM   3308  CD1 LEU B 218      -8.611  21.056  77.224  1.00 75.26     0.000 C 
ATOM   3309  CD2 LEU B 218      -7.876  20.474  79.536  1.00 75.15     0.000 C 
ATOM   3310  N   VAL B 219      -4.546  19.316  76.283  1.00 74.49    -0.229 NA
ATOM   3311  CA  VAL B 219      -3.377  20.161  76.056  1.00 74.17     0.186 C 
ATOM   3312  C   VAL B 219      -3.034  20.277  74.572  1.00 74.49     0.274 C 
ATOM   3313  O   VAL B 219      -2.682  21.369  74.116  1.00 74.51    -0.268 OA
ATOM   3314  CB  VAL B 219      -2.157  19.717  76.860  1.00 73.83     0.032 C 
ATOM   3315  CG1 VAL B 219      -0.944  20.539  76.464  1.00 73.53     0.003 C 
ATOM   3316  CG2 VAL B 219      -2.439  19.874  78.335  1.00 72.58     0.003 C 
ATOM   3317  N   GLU B 220      -3.181  19.186  73.819  1.00 74.66    -0.229 NA
ATOM   3318  CA  GLU B 220      -2.909  19.215  72.381  1.00 75.20     0.186 C 
ATOM   3319  C   GLU B 220      -3.966  20.017  71.605  1.00 75.58     0.274 C 
ATOM   3320  O   GLU B 220      -3.627  20.809  70.731  1.00 75.40    -0.268 OA
ATOM   3321  CB  GLU B 220      -2.785  17.805  71.808  1.00 75.35     0.034 C 
ATOM   3322  CG  GLU B 220      -2.266  17.763  70.364  1.00 76.26     0.003 C 
ATOM   3323  N   GLU B 221      -5.242  19.817  71.926  1.00 76.17    -0.229 NA
ATOM   3324  CA  GLU B 221      -6.316  20.634  71.337  1.00 76.35     0.186 C 
ATOM   3325  C   GLU B 221      -6.100  22.141  71.582  1.00 76.16     0.274 C 
ATOM   3326  O   GLU B 221      -6.382  22.963  70.713  1.00 76.33    -0.268 OA
ATOM   3327  CB  GLU B 221      -7.683  20.210  71.890  1.00 76.51     0.034 C 
ATOM   3328  CG  GLU B 221      -8.151  18.802  71.472  1.00 77.54     0.003 C 
ATOM   3329  CD  GLU B 221      -9.127  18.828  70.301  1.00 78.72     0.000 C 
ATOM   3330  N   ALA B 222      -5.603  22.501  72.761  1.00 75.96    -0.229 NA
ATOM   3331  CA  ALA B 222      -5.344  23.902  73.072  1.00 75.75     0.186 C 
ATOM   3332  C   ALA B 222      -4.164  24.422  72.262  1.00 75.75     0.274 C 
ATOM   3333  O   ALA B 222      -4.212  25.526  71.736  1.00 76.02    -0.268 OA
ATOM   3334  CB  ALA B 222      -5.099  24.090  74.569  1.00 75.36     0.037 C 
ATOM   3335  N   ILE B 223      -3.100  23.635  72.166  1.00 75.83    -0.229 NA
ATOM   3336  CA  ILE B 223      -1.952  24.013  71.350  1.00 75.89     0.186 C 
ATOM   3337  C   ILE B 223      -2.364  24.228  69.889  1.00 76.53     0.274 C 
ATOM   3338  O   ILE B 223      -1.846  25.121  69.212  1.00 76.26    -0.268 OA
ATOM   3339  CB  ILE B 223      -0.829  22.965  71.440  1.00 75.67     0.032 C 
ATOM   3340  CG1 ILE B 223      -0.169  23.024  72.824  1.00 75.62     0.002 C 
ATOM   3341  CG2 ILE B 223       0.215  23.202  70.370  1.00 75.42     0.003 C 
ATOM   3342  CD1 ILE B 223       0.623  21.776  73.193  1.00 74.16     0.000 C 
ATOM   3343  N   GLN B 224      -3.301  23.422  69.402  1.00 77.43    -0.229 NA
ATOM   3344  CA  GLN B 224      -3.758  23.578  68.028  1.00 78.36     0.187 C 
ATOM   3345  C   GLN B 224      -4.459  24.912  67.882  1.00 78.59     0.274 C 
ATOM   3346  O   GLN B 224      -4.160  25.665  66.961  1.00 79.06    -0.268 OA
ATOM   3347  CB  GLN B 224      -4.668  22.437  67.605  1.00 78.69     0.044 C 
ATOM   3348  CG  GLN B 224      -3.900  21.188  67.207  1.00 80.72     0.094 C 
ATOM   3349  CD  GLN B 224      -4.777  19.951  67.119  1.00 83.36     0.274 C 
ATOM   3350  OE1 GLN B 224      -6.010  20.052  67.098  1.00 86.25    -0.269 OA
ATOM   3351  NE2 GLN B 224      -4.146  18.772  67.073  1.00 83.16    -0.107 N 
ATOM   3352  N   CYS B 225      -5.365  25.224  68.804  1.00 78.62    -0.228 NA
ATOM   3353  CA  CYS B 225      -6.003  26.531  68.802  1.00 78.46     0.198 C 
ATOM   3354  C   CYS B 225      -4.967  27.658  68.846  1.00 78.55     0.275 C 
ATOM   3355  O   CYS B 225      -5.057  28.605  68.073  1.00 79.24    -0.268 OA
ATOM   3356  CB  CYS B 225      -6.969  26.667  69.961  1.00 78.29     0.103 C 
ATOM   3357  SG  CYS B 225      -7.739  28.292  70.034  1.00 79.03    -0.080 SA
ATOM   3358  N   ALA B 226      -3.981  27.553  69.730  1.00 78.24    -0.229 NA
ATOM   3359  CA  ALA B 226      -2.889  28.527  69.783  1.00 77.94     0.186 C 
ATOM   3360  C   ALA B 226      -2.085  28.626  68.472  1.00 78.06     0.274 C 
ATOM   3361  O   ALA B 226      -1.675  29.720  68.080  1.00 77.76    -0.268 OA
ATOM   3362  CB  ALA B 226      -1.966  28.213  70.936  1.00 77.87     0.037 C 
ATOM   3363  N   GLU B 227      -1.853  27.497  67.803  1.00 78.56    -0.229 NA
ATOM   3364  CA  GLU B 227      -1.180  27.488  66.484  1.00 78.92     0.187 C 
ATOM   3365  C   GLU B 227      -1.914  28.363  65.479  1.00 78.59     0.274 C 
ATOM   3366  O   GLU B 227      -1.285  29.176  64.804  1.00 78.71    -0.268 OA
ATOM   3367  CB  GLU B 227      -1.114  26.076  65.883  1.00 78.88     0.045 C 
ATOM   3368  CG  GLU B 227      -0.024  25.173  66.399  1.00 79.36     0.100 C 
ATOM   3369  CD  GLU B 227      -0.211  23.713  65.952  1.00 80.17     0.185 C 
ATOM   3370  OE1 GLU B 227      -1.159  23.409  65.178  1.00 81.34    -0.647 OA
ATOM   3371  OE2 GLU B 227       0.592  22.855  66.393  1.00 82.38    -0.647 OA
ATOM   3372  N   LYS B 228      -3.231  28.167  65.369  1.00 78.11    -0.229 NA
ATOM   3373  CA  LYS B 228      -4.070  28.951  64.466  1.00 78.17     0.186 C 
ATOM   3374  C   LYS B 228      -3.881  30.440  64.713  1.00 78.12     0.274 C 
ATOM   3375  O   LYS B 228      -3.565  31.198  63.806  1.00 78.50    -0.268 OA
ATOM   3376  CB  LYS B 228      -5.548  28.642  64.683  1.00 78.30     0.034 C 
ATOM   3377  CG  LYS B 228      -6.011  27.254  64.283  1.00 79.67     0.005 C 
ATOM   3378  CD  LYS B 228      -7.531  27.197  64.328  1.00 81.05     0.041 C 
ATOM   3379  CE  LYS B 228      -8.036  25.813  64.085  1.00 83.14     0.338 C 
ATOM   3380  NZ  LYS B 228      -9.506  25.835  63.886  1.00 86.05     0.618 N 
ATOM   3381  N   ILE B 229      -4.092  30.854  65.955  1.00 78.05    -0.229 NA
ATOM   3382  CA  ILE B 229      -3.940  32.244  66.341  1.00 78.05     0.186 C 
ATOM   3383  C   ILE B 229      -2.545  32.757  65.948  1.00 78.04     0.274 C 
ATOM   3384  O   ILE B 229      -2.423  33.827  65.348  1.00 78.34    -0.268 OA
ATOM   3385  CB  ILE B 229      -4.171  32.409  67.841  1.00 78.10     0.032 C 
ATOM   3386  CG1 ILE B 229      -5.635  32.088  68.178  1.00 78.66     0.002 C 
ATOM   3387  CG2 ILE B 229      -3.784  33.808  68.286  1.00 77.93     0.003 C 
ATOM   3388  CD1 ILE B 229      -5.977  32.170  69.656  1.00 76.89     0.000 C 
ATOM   3389  N   ALA B 230      -1.512  31.969  66.246  1.00 77.64    -0.229 NA
ATOM   3390  CA  ALA B 230      -0.127  32.326  65.918  1.00 77.45     0.186 C 
ATOM   3391  C   ALA B 230       0.137  32.517  64.416  1.00 77.22     0.274 C 
ATOM   3392  O   ALA B 230       1.062  33.230  64.041  1.00 77.30    -0.268 OA
ATOM   3393  CB  ALA B 230       0.836  31.285  66.491  1.00 77.22     0.037 C 
ATOM   3394  N   SER B 231      -0.658  31.881  63.564  1.00 77.21    -0.226 NA
ATOM   3395  CA  SER B 231      -0.505  32.028  62.110  1.00 77.68     0.219 C 
ATOM   3396  C   SER B 231      -0.939  33.383  61.599  1.00 77.42     0.277 C 
ATOM   3397  O   SER B 231      -0.479  33.825  60.538  1.00 77.27    -0.268 OA
ATOM   3398  CB  SER B 231      -1.312  30.983  61.362  1.00 77.68     0.216 C 
ATOM   3399  OG  SER B 231      -0.497  29.858  61.185  1.00 80.50    -0.218 OA
ATOM   3400  N   ASN B 232      -1.845  34.010  62.346  1.00 76.82    -0.228 NA
ATOM   3401  CA  ASN B 232      -2.326  35.334  62.031  1.00 76.27     0.196 C 
ATOM   3402  C   ASN B 232      -1.336  36.409  62.453  1.00 76.20     0.275 C 
ATOM   3403  O   ASN B 232      -0.357  36.155  63.159  1.00 76.37    -0.268 OA
ATOM   3404  CB  ASN B 232      -3.677  35.557  62.694  1.00 76.09     0.126 C 
ATOM   3405  CG  ASN B 232      -4.687  34.531  62.268  1.00 76.63     0.276 C 
ATOM   3406  OD1 ASN B 232      -4.668  34.086  61.121  1.00 78.42    -0.269 OA
ATOM   3407  ND2 ASN B 232      -5.554  34.117  63.186  1.00 75.60    -0.107 N 
ATOM   3408  N   SER B 233      -1.616  37.618  61.998  1.00 75.90    -0.226 NA
ATOM   3409  CA  SER B 233      -0.744  38.749  62.174  1.00 75.71     0.219 C 
ATOM   3410  C   SER B 233      -0.764  39.159  63.647  1.00 75.59     0.277 C 
ATOM   3411  O   SER B 233      -1.829  39.360  64.203  1.00 75.16    -0.268 OA
ATOM   3412  CB  SER B 233      -1.240  39.853  61.232  1.00 75.69     0.216 C 
ATOM   3413  OG  SER B 233      -0.620  41.100  61.435  1.00 76.68    -0.218 OA
ATOM   3414  N   LYS B 234       0.402  39.241  64.293  1.00 75.41    -0.229 NA
ATOM   3415  CA  LYS B 234       0.431  39.468  65.741  1.00 75.63     0.186 C 
ATOM   3416  C   LYS B 234      -0.234  40.781  66.107  1.00 75.83     0.274 C 
ATOM   3417  O   LYS B 234      -0.984  40.879  67.082  1.00 75.72    -0.268 OA
ATOM   3418  CB  LYS B 234       1.848  39.488  66.276  1.00 75.69     0.034 C 
ATOM   3419  CG  LYS B 234       2.506  38.136  66.419  1.00 77.33     0.005 C 
ATOM   3420  CD  LYS B 234       3.892  38.318  67.040  1.00 79.45     0.041 C 
ATOM   3421  CE  LYS B 234       4.700  37.036  67.078  1.00 80.74     0.338 C 
ATOM   3422  NZ  LYS B 234       5.286  36.734  65.747  1.00 82.45     0.618 N 
ATOM   3423  N   ILE B 235       0.059  41.808  65.326  1.00 76.11    -0.229 NA
ATOM   3424  CA  ILE B 235      -0.437  43.129  65.644  1.00 75.91     0.186 C 
ATOM   3425  C   ILE B 235      -1.969  43.226  65.452  1.00 75.91     0.274 C 
ATOM   3426  O   ILE B 235      -2.648  43.812  66.296  1.00 75.89    -0.268 OA
ATOM   3427  CB  ILE B 235       0.318  44.198  64.874  1.00 75.56     0.032 C 
ATOM   3428  CG1 ILE B 235       0.175  45.549  65.579  1.00 76.52     0.002 C 
ATOM   3429  CG2 ILE B 235      -0.152  44.276  63.444  1.00 76.38     0.003 C 
ATOM   3430  CD1 ILE B 235       0.570  46.738  64.710  1.00 76.00     0.000 C 
ATOM   3431  N   VAL B 236      -2.527  42.638  64.393  1.00 75.64    -0.229 NA
ATOM   3432  CA  VAL B 236      -3.986  42.708  64.234  1.00 75.69     0.186 C 
ATOM   3433  C   VAL B 236      -4.665  41.819  65.260  1.00 74.96     0.274 C 
ATOM   3434  O   VAL B 236      -5.715  42.175  65.763  1.00 75.56    -0.268 OA
ATOM   3435  CB  VAL B 236      -4.506  42.485  62.766  1.00 75.68     0.032 C 
ATOM   3436  CG1 VAL B 236      -3.857  41.347  62.138  1.00 77.61     0.003 C 
ATOM   3437  CG2 VAL B 236      -6.015  42.266  62.745  1.00 75.36     0.003 C 
ATOM   3438  N   VAL B 237      -4.046  40.701  65.619  1.00 74.92    -0.229 NA
ATOM   3439  CA  VAL B 237      -4.529  39.859  66.726  1.00 74.47     0.186 C 
ATOM   3440  C   VAL B 237      -4.558  40.617  68.049  1.00 74.75     0.274 C 
ATOM   3441  O   VAL B 237      -5.543  40.555  68.780  1.00 74.86    -0.268 OA
ATOM   3442  CB  VAL B 237      -3.691  38.572  66.875  1.00 74.55     0.032 C 
ATOM   3443  CG1 VAL B 237      -3.793  37.990  68.288  1.00 74.08     0.003 C 
ATOM   3444  CG2 VAL B 237      -4.146  37.536  65.844  1.00 74.07     0.003 C 
ATOM   3445  N   ALA B 238      -3.498  41.366  68.337  1.00 75.14    -0.229 NA
ATOM   3446  CA  ALA B 238      -3.444  42.180  69.544  1.00 75.17     0.186 C 
ATOM   3447  C   ALA B 238      -4.586  43.198  69.572  1.00 75.86     0.274 C 
ATOM   3448  O   ALA B 238      -5.209  43.434  70.619  1.00 75.95    -0.268 OA
ATOM   3449  CB  ALA B 238      -2.123  42.871  69.650  1.00 74.37     0.037 C 
ATOM   3450  N   MET B 239      -4.859  43.797  68.422  1.00 76.25    -0.229 NA
ATOM   3451  CA  MET B 239      -5.916  44.783  68.316  1.00 76.68     0.187 C 
ATOM   3452  C   MET B 239      -7.283  44.137  68.518  1.00 76.52     0.274 C 
ATOM   3453  O   MET B 239      -8.179  44.757  69.087  1.00 77.15    -0.268 OA
ATOM   3454  CB  MET B 239      -5.854  45.477  66.959  1.00 76.77     0.046 C 
ATOM   3455  CG  MET B 239      -4.771  46.523  66.828  1.00 77.01     0.060 C 
ATOM   3456  SD  MET B 239      -4.454  46.930  65.091  1.00 78.77    -0.139 SA
ATOM   3457  CE  MET B 239      -4.633  48.701  65.150  1.00 79.25     0.069 C 
ATOM   3458  N   ALA B 240      -7.444  42.897  68.079  1.00 76.41    -0.229 NA
ATOM   3459  CA  ALA B 240      -8.729  42.199  68.227  1.00 76.73     0.186 C 
ATOM   3460  C   ALA B 240      -9.027  41.871  69.673  1.00 76.97     0.274 C 
ATOM   3461  O   ALA B 240     -10.152  42.052  70.147  1.00 76.85    -0.268 OA
ATOM   3462  CB  ALA B 240      -8.750  40.936  67.402  1.00 76.53     0.037 C 
ATOM   3463  N   LYS B 241      -8.011  41.369  70.361  1.00 77.46    -0.229 NA
ATOM   3464  CA  LYS B 241      -8.124  41.019  71.773  1.00 78.01     0.186 C 
ATOM   3465  C   LYS B 241      -8.417  42.263  72.606  1.00 78.74     0.274 C 
ATOM   3466  O   LYS B 241      -9.226  42.228  73.526  1.00 78.86    -0.268 OA
ATOM   3467  CB  LYS B 241      -6.834  40.336  72.243  1.00 77.73     0.034 C 
ATOM   3468  CG  LYS B 241      -6.635  40.276  73.733  1.00 77.73     0.005 C 
ATOM   3469  CD  LYS B 241      -5.440  39.385  74.086  1.00 78.06     0.041 C 
ATOM   3470  CE  LYS B 241      -4.966  39.620  75.523  1.00 77.86     0.338 C 
ATOM   3471  NZ  LYS B 241      -4.246  38.440  76.113  1.00 78.38     0.618 N 
ATOM   3472  N   GLU B 242      -7.754  43.362  72.270  1.00 79.63    -0.229 NA
ATOM   3473  CA  GLU B 242      -7.925  44.617  72.982  1.00 80.44     0.187 C 
ATOM   3474  C   GLU B 242      -9.356  45.100  72.774  1.00 79.92     0.274 C 
ATOM   3475  O   GLU B 242      -9.993  45.567  73.698  1.00 80.38    -0.268 OA
ATOM   3476  CB  GLU B 242      -6.888  45.639  72.491  1.00 80.14     0.045 C 
ATOM   3477  CG  GLU B 242      -6.917  46.979  73.183  1.00 81.99     0.100 C 
ATOM   3478  CD  GLU B 242      -5.722  47.897  72.813  1.00 83.62     0.185 C 
ATOM   3479  OE1 GLU B 242      -4.747  47.410  72.159  1.00 85.75    -0.647 OA
ATOM   3480  OE2 GLU B 242      -5.769  49.116  73.189  1.00 86.03    -0.647 OA
ATOM   3481  N   SER B 243      -9.877  44.940  71.568  1.00 79.66    -0.226 NA
ATOM   3482  CA  SER B 243     -11.250  45.341  71.275  1.00 79.58     0.219 C 
ATOM   3483  C   SER B 243     -12.299  44.483  71.989  1.00 78.78     0.277 C 
ATOM   3484  O   SER B 243     -13.308  45.005  72.449  1.00 78.90    -0.268 OA
ATOM   3485  CB  SER B 243     -11.490  45.304  69.763  1.00 79.91     0.216 C 
ATOM   3486  OG  SER B 243     -12.798  45.745  69.452  1.00 81.19    -0.218 OA
ATOM   3487  N   VAL B 244     -12.074  43.173  72.051  1.00 78.47    -0.229 NA
ATOM   3488  CA  VAL B 244     -12.964  42.248  72.779  1.00 78.05     0.186 C 
ATOM   3489  C   VAL B 244     -12.969  42.510  74.296  1.00 77.87     0.274 C 
ATOM   3490  O   VAL B 244     -14.026  42.494  74.914  1.00 77.76    -0.268 OA
ATOM   3491  CB  VAL B 244     -12.604  40.761  72.503  1.00 78.12     0.032 C 
ATOM   3492  CG1 VAL B 244     -13.401  39.809  73.406  1.00 77.28     0.003 C 
ATOM   3493  CG2 VAL B 244     -12.852  40.420  71.040  1.00 77.84     0.003 C 
ATOM   3494  N   ASN B 245     -11.804  42.783  74.884  1.00 77.58    -0.228 NA
ATOM   3495  CA  ASN B 245     -11.717  43.071  76.317  1.00 77.50     0.196 C 
ATOM   3496  C   ASN B 245     -12.456  44.348  76.675  1.00 78.11     0.275 C 
ATOM   3497  O   ASN B 245     -12.991  44.480  77.785  1.00 77.97    -0.268 OA
ATOM   3498  CB  ASN B 245     -10.257  43.195  76.778  1.00 77.50     0.126 C 
ATOM   3499  CG  ASN B 245      -9.617  41.859  77.070  1.00 76.82     0.276 C 
ATOM   3500  OD1 ASN B 245     -10.270  40.947  77.539  1.00 80.32    -0.269 OA
ATOM   3501  ND2 ASN B 245      -8.338  41.738  76.795  1.00 76.44    -0.107 N 
ATOM   3502  N   ALA B 246     -12.464  45.294  75.732  1.00 78.45    -0.229 NA
ATOM   3503  CA  ALA B 246     -13.183  46.564  75.888  1.00 78.37     0.186 C 
ATOM   3504  C   ALA B 246     -14.697  46.388  76.104  1.00 78.38     0.274 C 
ATOM   3505  O   ALA B 246     -15.344  47.290  76.625  1.00 79.01    -0.268 OA
ATOM   3506  CB  ALA B 246     -12.934  47.452  74.669  1.00 78.13     0.037 C 
ATOM   3507  N   ALA B 247     -15.263  45.249  75.703  1.00 78.01    -0.229 NA
ATOM   3508  CA  ALA B 247     -16.697  44.962  75.949  1.00 77.74     0.186 C 
ATOM   3509  C   ALA B 247     -17.114  45.051  77.409  1.00 77.13     0.274 C 
ATOM   3510  O   ALA B 247     -18.293  45.228  77.695  1.00 77.64    -0.268 OA
ATOM   3511  CB  ALA B 247     -17.078  43.590  75.410  1.00 77.43     0.037 C 
ATOM   3512  N   PHE B 248     -16.157  44.925  78.322  1.00 76.52    -0.228 NA
ATOM   3513  CA  PHE B 248     -16.412  45.016  79.758  1.00 75.85     0.191 C 
ATOM   3514  C   PHE B 248     -15.942  46.325  80.394  1.00 75.61     0.275 C 
ATOM   3515  O   PHE B 248     -15.898  46.446  81.620  1.00 75.65    -0.268 OA
ATOM   3516  CB  PHE B 248     -15.716  43.858  80.471  1.00 75.74     0.060 C 
ATOM   3517  CG  PHE B 248     -16.039  42.510  79.900  1.00 75.37    -0.020 A 
ATOM   3518  CD1 PHE B 248     -17.306  41.967  80.042  1.00 75.77    -0.004 A 
ATOM   3519  CD2 PHE B 248     -15.074  41.775  79.233  1.00 74.99    -0.004 A 
ATOM   3520  CE1 PHE B 248     -17.611  40.715  79.517  1.00 75.09    -0.000 A 
ATOM   3521  CE2 PHE B 248     -15.377  40.525  78.715  1.00 75.22    -0.000 A 
ATOM   3522  CZ  PHE B 248     -16.645  39.998  78.865  1.00 75.00     0.000 A 
ATOM   3523  N   GLU B 249     -15.583  47.314  79.592  1.00 75.30    -0.229 NA
ATOM   3524  CA  GLU B 249     -15.039  48.546  80.165  1.00 75.36     0.187 C 
ATOM   3525  C   GLU B 249     -15.747  49.812  79.711  1.00 74.71     0.274 C 
ATOM   3526  O   GLU B 249     -15.321  50.897  80.053  1.00 74.91    -0.268 OA
ATOM   3527  CB  GLU B 249     -13.546  48.655  79.845  1.00 75.47     0.045 C 
ATOM   3528  CG  GLU B 249     -12.744  47.388  80.035  1.00 76.81     0.100 C 
ATOM   3529  CD  GLU B 249     -12.594  46.957  81.500  1.00 81.00     0.185 C 
ATOM   3530  OE1 GLU B 249     -13.133  47.628  82.413  1.00 83.97    -0.647 OA
ATOM   3531  OE2 GLU B 249     -11.923  45.926  81.745  1.00 84.90    -0.647 OA
ATOM   3532  N   MET B 250     -16.854  49.656  79.002  1.00 74.32    -0.229 NA
ATOM   3533  CA  MET B 250     -17.449  50.706  78.200  1.00 74.33     0.187 C 
ATOM   3534  C   MET B 250     -18.904  50.390  77.906  1.00 73.17     0.274 C 
ATOM   3535  O   MET B 250     -19.264  49.231  77.779  1.00 72.70    -0.268 OA
ATOM   3536  CB  MET B 250     -16.753  50.723  76.841  1.00 74.60     0.046 C 
ATOM   3537  CG  MET B 250     -15.919  51.908  76.578  1.00 76.11     0.060 C 
ATOM   3538  SD  MET B 250     -14.818  51.532  75.214  1.00 76.49    -0.139 SA
ATOM   3539  CE  MET B 250     -13.446  50.866  76.152  1.00 78.87     0.069 C 
ATOM   3540  N   THR B 251     -19.715  51.419  77.714  1.00 72.03    -0.226 NA
ATOM   3541  CA  THR B 251     -21.006  51.234  77.095  1.00 71.25     0.216 C 
ATOM   3542  C   THR B 251     -20.822  50.745  75.662  1.00 71.67     0.277 C 
ATOM   3543  O   THR B 251     -19.763  50.911  75.059  1.00 71.47    -0.268 OA
ATOM   3544  CB  THR B 251     -21.793  52.532  77.016  1.00 71.13     0.184 C 
ATOM   3545  OG1 THR B 251     -21.210  53.368  76.010  1.00 69.51    -0.221 OA
ATOM   3546  CG2 THR B 251     -21.832  53.244  78.377  1.00 69.44     0.038 C 
ATOM   3547  N   LEU B 252     -21.882  50.173  75.108  1.00 72.07    -0.229 NA
ATOM   3548  CA  LEU B 252     -21.832  49.608  73.770  1.00 72.27     0.186 C 
ATOM   3549  C   LEU B 252     -21.581  50.693  72.738  1.00 72.62     0.274 C 
ATOM   3550  O   LEU B 252     -20.850  50.474  71.784  1.00 72.83    -0.268 OA
ATOM   3551  CB  LEU B 252     -23.120  48.840  73.463  1.00 72.43     0.034 C 
ATOM   3552  CG  LEU B 252     -23.361  48.350  72.030  1.00 72.50     0.002 C 
ATOM   3553  CD1 LEU B 252     -22.204  47.475  71.540  1.00 72.15     0.000 C 
ATOM   3554  CD2 LEU B 252     -24.683  47.595  71.953  1.00 71.59     0.000 C 
ATOM   3555  N   THR B 253     -22.170  51.866  72.940  1.00 72.97    -0.226 NA
ATOM   3556  CA  THR B 253     -22.012  52.951  71.992  1.00 73.20     0.216 C 
ATOM   3557  C   THR B 253     -20.559  53.319  71.819  1.00 73.84     0.277 C 
ATOM   3558  O   THR B 253     -20.099  53.526  70.690  1.00 73.92    -0.268 OA
ATOM   3559  CB  THR B 253     -22.810  54.176  72.426  1.00 73.28     0.184 C 
ATOM   3560  OG1 THR B 253     -24.189  53.930  72.139  1.00 74.77    -0.221 OA
ATOM   3561  CG2 THR B 253     -22.371  55.444  71.693  1.00 71.57     0.038 C 
ATOM   3562  N   GLU B 254     -19.849  53.417  72.940  1.00 74.55    -0.229 NA
ATOM   3563  CA  GLU B 254     -18.447  53.813  72.938  1.00 74.90     0.187 C 
ATOM   3564  C   GLU B 254     -17.531  52.649  72.629  1.00 74.76     0.274 C 
ATOM   3565  O   GLU B 254     -16.466  52.844  72.059  1.00 74.60    -0.268 OA
ATOM   3566  CB  GLU B 254     -18.067  54.436  74.272  1.00 75.15     0.045 C 
ATOM   3567  CG  GLU B 254     -18.805  55.725  74.554  1.00 76.93     0.100 C 
ATOM   3568  CD  GLU B 254     -18.520  56.844  73.536  1.00 79.38     0.185 C 
ATOM   3569  OE1 GLU B 254     -17.398  56.912  72.976  1.00 78.83    -0.647 OA
ATOM   3570  OE2 GLU B 254     -19.431  57.688  73.334  1.00 82.81    -0.647 OA
ATOM   3571  N   GLY B 255     -17.939  51.443  73.006  1.00 74.91    -0.226 NA
ATOM   3572  CA  GLY B 255     -17.245  50.242  72.562  1.00 74.99     0.218 C 
ATOM   3573  C   GLY B 255     -17.278  50.118  71.049  1.00 75.26     0.277 C 
ATOM   3574  O   GLY B 255     -16.301  49.725  70.428  1.00 75.20    -0.268 OA
ATOM   3575  N   SER B 256     -18.417  50.451  70.453  1.00 75.61    -0.226 NA
ATOM   3576  CA  SER B 256     -18.523  50.513  68.999  1.00 75.86     0.219 C 
ATOM   3577  C   SER B 256     -17.654  51.581  68.389  1.00 75.88     0.277 C 
ATOM   3578  O   SER B 256     -17.107  51.368  67.324  1.00 76.46    -0.268 OA
ATOM   3579  CB  SER B 256     -19.966  50.707  68.548  1.00 75.49     0.216 C 
ATOM   3580  OG  SER B 256     -20.656  49.496  68.728  1.00 76.34    -0.218 OA
ATOM   3581  N   LYS B 257     -17.525  52.725  69.043  1.00 76.15    -0.229 NA
ATOM   3582  CA  LYS B 257     -16.636  53.770  68.538  1.00 76.66     0.186 C 
ATOM   3583  C   LYS B 257     -15.176  53.360  68.679  1.00 76.58     0.274 C 
ATOM   3584  O   LYS B 257     -14.388  53.620  67.793  1.00 77.05    -0.268 OA
ATOM   3585  CB  LYS B 257     -16.899  55.129  69.206  1.00 76.68     0.034 C 
ATOM   3586  CG  LYS B 257     -18.198  55.814  68.744  1.00 77.12     0.003 C 
ATOM   3587  CD  LYS B 257     -18.384  57.228  69.356  1.00 77.29     0.000 C 
ATOM   3588  N   LEU B 258     -14.822  52.702  69.774  1.00 77.07    -0.229 NA
ATOM   3589  CA  LEU B 258     -13.446  52.250  69.980  1.00 77.36     0.186 C 
ATOM   3590  C   LEU B 258     -13.057  51.237  68.930  1.00 77.77     0.274 C 
ATOM   3591  O   LEU B 258     -11.964  51.307  68.373  1.00 77.98    -0.268 OA
ATOM   3592  CB  LEU B 258     -13.261  51.596  71.354  1.00 77.47     0.034 C 
ATOM   3593  CG  LEU B 258     -11.828  51.097  71.601  1.00 77.07     0.002 C 
ATOM   3594  CD1 LEU B 258     -10.938  52.289  71.869  1.00 76.15     0.000 C 
ATOM   3595  CD2 LEU B 258     -11.741  50.108  72.734  1.00 77.15     0.000 C 
ATOM   3596  N   GLU B 259     -13.948  50.286  68.680  1.00 78.09    -0.229 NA
ATOM   3597  CA  GLU B 259     -13.688  49.218  67.718  1.00 78.85     0.187 C 
ATOM   3598  C   GLU B 259     -13.393  49.785  66.327  1.00 78.18     0.274 C 
ATOM   3599  O   GLU B 259     -12.467  49.321  65.658  1.00 77.90    -0.268 OA
ATOM   3600  CB  GLU B 259     -14.866  48.242  67.688  1.00 78.69     0.045 C 
ATOM   3601  CG  GLU B 259     -14.807  47.166  66.638  1.00 80.12     0.100 C 
ATOM   3602  CD  GLU B 259     -16.166  46.476  66.444  1.00 81.71     0.185 C 
ATOM   3603  OE1 GLU B 259     -17.128  47.189  66.077  1.00 86.87    -0.647 OA
ATOM   3604  OE2 GLU B 259     -16.278  45.234  66.644  1.00 84.33    -0.647 OA
ATOM   3605  N   LYS B 260     -14.154  50.792  65.902  1.00 77.89    -0.229 NA
ATOM   3606  CA  LYS B 260     -13.896  51.422  64.604  1.00 78.08     0.186 C 
ATOM   3607  C   LYS B 260     -12.493  52.022  64.551  1.00 77.36     0.274 C 
ATOM   3608  O   LYS B 260     -11.840  51.965  63.520  1.00 77.29    -0.268 OA
ATOM   3609  CB  LYS B 260     -14.891  52.530  64.286  1.00 78.53     0.034 C 
ATOM   3610  CG  LYS B 260     -16.358  52.136  64.336  1.00 81.11     0.005 C 
ATOM   3611  CD  LYS B 260     -16.994  51.808  62.974  1.00 83.66     0.041 C 
ATOM   3612  CE  LYS B 260     -18.532  51.895  63.092  1.00 85.30     0.338 C 
ATOM   3613  NZ  LYS B 260     -19.292  50.727  62.549  1.00 86.39     0.618 N 
ATOM   3614  N   LYS B 261     -12.023  52.612  65.644  1.00 76.83    -0.229 NA
ATOM   3615  CA  LYS B 261     -10.695  53.239  65.612  1.00 76.57     0.186 C 
ATOM   3616  C   LYS B 261      -9.638  52.189  65.366  1.00 75.66     0.274 C 
ATOM   3617  O   LYS B 261      -8.697  52.422  64.632  1.00 75.42    -0.268 OA
ATOM   3618  CB  LYS B 261     -10.381  54.030  66.888  1.00 76.77     0.034 C 
ATOM   3619  CG  LYS B 261     -10.769  55.514  66.803  1.00 77.89     0.005 C 
ATOM   3620  CD  LYS B 261     -12.260  55.691  66.880  1.00 79.87     0.041 C 
ATOM   3621  CE  LYS B 261     -12.665  57.149  66.777  1.00 81.68     0.338 C 
ATOM   3622  NZ  LYS B 261     -13.991  57.388  67.429  1.00 82.27     0.618 N 
ATOM   3623  N   LEU B 262      -9.808  51.028  65.980  1.00 74.85    -0.229 NA
ATOM   3624  CA  LEU B 262      -8.894  49.921  65.777  1.00 74.46     0.186 C 
ATOM   3625  C   LEU B 262      -9.014  49.374  64.377  1.00 73.94     0.274 C 
ATOM   3626  O   LEU B 262      -8.018  49.085  63.734  1.00 74.50    -0.268 OA
ATOM   3627  CB  LEU B 262      -9.176  48.809  66.780  1.00 74.40     0.034 C 
ATOM   3628  CG  LEU B 262      -8.851  49.211  68.211  1.00 74.48     0.002 C 
ATOM   3629  CD1 LEU B 262      -9.405  48.189  69.196  1.00 73.05     0.000 C 
ATOM   3630  CD2 LEU B 262      -7.349  49.380  68.345  1.00 72.37     0.000 C 
ATOM   3631  N   PHE B 263     -10.247  49.210  63.932  1.00 73.70    -0.228 NA
ATOM   3632  CA  PHE B 263     -10.557  48.771  62.588  1.00 73.49     0.191 C 
ATOM   3633  C   PHE B 263      -9.881  49.645  61.527  1.00 73.55     0.275 C 
ATOM   3634  O   PHE B 263      -9.044  49.171  60.762  1.00 72.98    -0.268 OA
ATOM   3635  CB  PHE B 263     -12.071  48.784  62.420  1.00 73.61     0.060 C 
ATOM   3636  CG  PHE B 263     -12.523  48.437  61.044  1.00 73.79    -0.020 A 
ATOM   3637  CD1 PHE B 263     -12.299  47.195  60.536  1.00 73.02    -0.004 A 
ATOM   3638  CD2 PHE B 263     -13.178  49.354  60.267  1.00 73.88    -0.004 A 
ATOM   3639  CE1 PHE B 263     -12.714  46.881  59.284  1.00 74.00    -0.000 A 
ATOM   3640  CE2 PHE B 263     -13.590  49.034  59.017  1.00 73.42    -0.000 A 
ATOM   3641  CZ  PHE B 263     -13.356  47.803  58.526  1.00 73.37     0.000 A 
ATOM   3642  N   TYR B 264     -10.213  50.929  61.506  1.00 73.78    -0.228 NA
ATOM   3643  CA  TYR B 264      -9.504  51.870  60.632  1.00 74.07     0.191 C 
ATOM   3644  C   TYR B 264      -7.992  51.760  60.790  1.00 74.02     0.275 C 
ATOM   3645  O   TYR B 264      -7.271  51.860  59.815  1.00 74.42    -0.268 OA
ATOM   3646  CB  TYR B 264      -9.910  53.319  60.895  1.00 73.99     0.060 C 
ATOM   3647  CG  TYR B 264     -11.377  53.622  60.754  1.00 74.22    -0.020 A 
ATOM   3648  CD1 TYR B 264     -12.229  52.792  60.027  1.00 73.97    -0.002 A 
ATOM   3649  CD2 TYR B 264     -11.914  54.774  61.329  1.00 74.67    -0.002 A 
ATOM   3650  CE1 TYR B 264     -13.567  53.083  59.901  1.00 74.46     0.027 A 
ATOM   3651  CE2 TYR B 264     -13.250  55.081  61.207  1.00 75.14     0.027 A 
ATOM   3652  CZ  TYR B 264     -14.081  54.229  60.491  1.00 75.98     0.131 A 
ATOM   3653  OH  TYR B 264     -15.427  54.525  60.378  1.00 75.99    -0.190 OA
ATOM   3654  N   SER B 265      -7.516  51.560  62.012  1.00 73.90    -0.226 NA
ATOM   3655  CA  SER B 265      -6.086  51.427  62.260  1.00 74.08     0.219 C 
ATOM   3656  C   SER B 265      -5.463  50.256  61.521  1.00 73.63     0.277 C 
ATOM   3657  O   SER B 265      -4.332  50.363  61.051  1.00 73.78    -0.268 OA
ATOM   3658  CB  SER B 265      -5.787  51.322  63.757  1.00 74.37     0.216 C 
ATOM   3659  OG  SER B 265      -5.744  52.626  64.345  1.00 77.37    -0.218 OA
ATOM   3660  N   THR B 266      -6.190  49.153  61.380  1.00 72.97    -0.226 NA
ATOM   3661  CA  THR B 266      -5.629  48.008  60.683  1.00 73.11     0.216 C 
ATOM   3662  C   THR B 266      -5.231  48.392  59.250  1.00 73.14     0.277 C 
ATOM   3663  O   THR B 266      -4.240  47.900  58.702  1.00 72.50    -0.268 OA
ATOM   3664  CB  THR B 266      -6.570  46.787  60.710  1.00 73.43     0.184 C 
ATOM   3665  OG1 THR B 266      -7.721  47.027  59.888  1.00 74.62    -0.221 OA
ATOM   3666  CG2 THR B 266      -7.008  46.464  62.159  1.00 72.33     0.038 C 
ATOM   3667  N   PHE B 267      -5.974  49.328  58.673  1.00 73.35    -0.228 NA
ATOM   3668  CA  PHE B 267      -5.745  49.748  57.309  1.00 73.37     0.191 C 
ATOM   3669  C   PHE B 267      -4.438  50.507  57.113  1.00 73.93     0.275 C 
ATOM   3670  O   PHE B 267      -4.119  50.903  56.008  1.00 74.39    -0.268 OA
ATOM   3671  CB  PHE B 267      -6.921  50.574  56.808  1.00 72.84     0.060 C 
ATOM   3672  CG  PHE B 267      -8.107  49.757  56.424  1.00 72.14    -0.020 A 
ATOM   3673  CD1 PHE B 267      -8.993  49.315  57.376  1.00 71.37    -0.004 A 
ATOM   3674  CD2 PHE B 267      -8.348  49.437  55.095  1.00 72.26    -0.004 A 
ATOM   3675  CE1 PHE B 267     -10.107  48.572  57.010  1.00 71.68    -0.000 A 
ATOM   3676  CE2 PHE B 267      -9.464  48.691  54.725  1.00 71.41    -0.000 A 
ATOM   3677  CZ  PHE B 267     -10.336  48.261  55.673  1.00 71.30     0.000 A 
ATOM   3678  N   ALA B 268      -3.685  50.713  58.181  1.00 74.56    -0.229 NA
ATOM   3679  CA  ALA B 268      -2.339  51.254  58.077  1.00 74.69     0.186 C 
ATOM   3680  C   ALA B 268      -1.275  50.145  58.166  1.00 75.21     0.274 C 
ATOM   3681  O   ALA B 268      -0.088  50.438  58.189  1.00 75.62    -0.268 OA
ATOM   3682  CB  ALA B 268      -2.123  52.298  59.173  1.00 74.17     0.037 C 
ATOM   3683  N   THR B 269      -1.691  48.883  58.250  1.00 75.83    -0.226 NA
ATOM   3684  CA  THR B 269      -0.752  47.762  58.336  1.00 76.36     0.216 C 
ATOM   3685  C   THR B 269      -0.554  47.074  56.982  1.00 76.80     0.277 C 
ATOM   3686  O   THR B 269      -1.457  47.045  56.148  1.00 76.78    -0.268 OA
ATOM   3687  CB  THR B 269      -1.258  46.694  59.281  1.00 76.38     0.184 C 
ATOM   3688  OG1 THR B 269      -2.446  46.123  58.727  1.00 76.55    -0.221 OA
ATOM   3689  CG2 THR B 269      -1.558  47.276  60.663  1.00 76.79     0.038 C 
ATOM   3690  N   ASP B 270       0.628  46.508  56.780  1.00 77.31    -0.228 NA
ATOM   3691  CA  ASP B 270       0.896  45.689  55.602  1.00 77.99     0.197 C 
ATOM   3692  C   ASP B 270       0.052  44.410  55.575  1.00 77.62     0.275 C 
ATOM   3693  O   ASP B 270      -0.336  43.936  54.507  1.00 77.77    -0.268 OA
ATOM   3694  CB  ASP B 270       2.382  45.319  55.539  1.00 78.37     0.132 C 
ATOM   3695  CG  ASP B 270       3.272  46.508  55.212  1.00 80.78     0.188 C 
ATOM   3696  OD1 ASP B 270       2.782  47.493  54.597  1.00 82.29    -0.647 OA
ATOM   3697  OD2 ASP B 270       4.481  46.448  55.554  1.00 84.67    -0.647 OA
ATOM   3698  N   ASP B 271      -0.232  43.847  56.740  1.00 77.48    -0.228 NA
ATOM   3699  CA  ASP B 271      -0.968  42.581  56.805  1.00 77.83     0.197 C 
ATOM   3700  C   ASP B 271      -2.444  42.682  56.389  1.00 77.42     0.275 C 
ATOM   3701  O   ASP B 271      -2.998  41.736  55.842  1.00 77.52    -0.268 OA
ATOM   3702  CB  ASP B 271      -0.831  41.958  58.195  1.00 78.09     0.132 C 
ATOM   3703  CG  ASP B 271       0.513  41.255  58.389  1.00 80.28     0.188 C 
ATOM   3704  OD1 ASP B 271       1.179  40.902  57.382  1.00 82.44    -0.647 OA
ATOM   3705  OD2 ASP B 271       0.917  41.049  59.555  1.00 82.93    -0.647 OA
ATOM   3706  N   ARG B 272      -3.062  43.829  56.629  1.00 76.91    -0.229 NA
ATOM   3707  CA  ARG B 272      -4.412  44.073  56.178  1.00 76.73     0.186 C 
ATOM   3708  C   ARG B 272      -4.468  44.080  54.655  1.00 76.78     0.274 C 
ATOM   3709  O   ARG B 272      -5.321  43.441  54.056  1.00 76.97    -0.268 OA
ATOM   3710  CB  ARG B 272      -4.897  45.401  56.739  1.00 76.73     0.036 C 
ATOM   3711  CG  ARG B 272      -6.388  45.640  56.681  1.00 76.67     0.029 C 
ATOM   3712  CD  ARG B 272      -6.908  45.891  55.284  1.00 77.57     0.145 C 
ATOM   3713  NE  ARG B 272      -6.111  46.844  54.511  1.00 77.02    -0.083 NA
ATOM   3714  CZ  ARG B 272      -6.335  47.130  53.233  1.00 77.43     0.782 C 
ATOM   3715  NH1 ARG B 272      -7.325  46.552  52.574  1.00 78.45     0.063 N 
ATOM   3716  NH2 ARG B 272      -5.563  47.990  52.607  1.00 78.47     0.063 N 
ATOM   3717  N   LYS B 273      -3.555  44.801  54.027  1.00 76.88    -0.229 NA
ATOM   3718  CA  LYS B 273      -3.502  44.866  52.568  1.00 77.27     0.186 C 
ATOM   3719  C   LYS B 273      -3.292  43.444  51.971  1.00 77.40     0.274 C 
ATOM   3720  O   LYS B 273      -3.998  43.034  51.031  1.00 77.55    -0.268 OA
ATOM   3721  CB  LYS B 273      -2.382  45.821  52.144  1.00 76.86     0.034 C 
ATOM   3722  CG  LYS B 273      -2.217  46.016  50.646  1.00 77.85     0.003 C 
ATOM   3723  CD  LYS B 273      -0.944  46.831  50.321  1.00 77.90     0.000 C 
ATOM   3724  N   GLU B 274      -2.338  42.709  52.546  1.00 76.68    -0.229 NA
ATOM   3725  CA  GLU B 274      -2.015  41.360  52.112  1.00 76.43     0.187 C 
ATOM   3726  C   GLU B 274      -3.191  40.402  52.344  1.00 76.04     0.274 C 
ATOM   3727  O   GLU B 274      -3.519  39.582  51.489  1.00 75.84    -0.268 OA
ATOM   3728  CB  GLU B 274      -0.754  40.869  52.854  1.00 76.50     0.045 C 
ATOM   3729  CG  GLU B 274      -0.574  39.351  52.967  1.00 76.37     0.100 C 
ATOM   3730  CD  GLU B 274      -0.265  38.662  51.650  1.00 77.16     0.185 C 
ATOM   3731  OE1 GLU B 274       0.019  39.351  50.654  1.00 78.01    -0.647 OA
ATOM   3732  OE2 GLU B 274      -0.296  37.414  51.611  1.00 77.99    -0.647 OA
ATOM   3733  N   GLY B 275      -3.811  40.506  53.510  1.00 75.31    -0.226 NA
ATOM   3734  CA  GLY B 275      -4.925  39.648  53.846  1.00 75.06     0.218 C 
ATOM   3735  C   GLY B 275      -6.100  39.797  52.900  1.00 74.77     0.277 C 
ATOM   3736  O   GLY B 275      -6.740  38.822  52.545  1.00 75.28    -0.268 OA
ATOM   3737  N   MET B 276      -6.384  41.022  52.480  1.00 74.44    -0.229 NA
ATOM   3738  CA  MET B 276      -7.526  41.275  51.619  1.00 73.93     0.187 C 
ATOM   3739  C   MET B 276      -7.190  41.029  50.144  1.00 73.10     0.274 C 
ATOM   3740  O   MET B 276      -8.055  40.673  49.362  1.00 72.15    -0.268 OA
ATOM   3741  CB  MET B 276      -8.051  42.688  51.855  1.00 73.76     0.046 C 
ATOM   3742  CG  MET B 276      -8.811  42.806  53.151  1.00 74.00     0.060 C 
ATOM   3743  SD  MET B 276      -9.785  44.326  53.258  1.00 75.19    -0.139 SA
ATOM   3744  CE  MET B 276     -10.089  44.388  55.023  1.00 71.73     0.069 C 
ATOM   3745  N   THR B 277      -5.927  41.222  49.785  1.00 73.01    -0.226 NA
ATOM   3746  CA  THR B 277      -5.438  40.944  48.447  1.00 72.84     0.216 C 
ATOM   3747  C   THR B 277      -5.350  39.439  48.228  1.00 73.27     0.277 C 
ATOM   3748  O   THR B 277      -5.631  38.952  47.138  1.00 73.14    -0.268 OA
ATOM   3749  CB  THR B 277      -4.068  41.608  48.239  1.00 73.28     0.184 C 
ATOM   3750  OG1 THR B 277      -4.228  43.030  48.369  1.00 72.99    -0.221 OA
ATOM   3751  CG2 THR B 277      -3.462  41.264  46.864  1.00 71.59     0.038 C 
ATOM   3752  N   ALA B 278      -4.983  38.702  49.273  1.00 73.46    -0.229 NA
ATOM   3753  CA  ALA B 278      -5.018  37.242  49.223  1.00 73.57     0.186 C 
ATOM   3754  C   ALA B 278      -6.414  36.780  48.810  1.00 73.98     0.274 C 
ATOM   3755  O   ALA B 278      -6.570  36.024  47.842  1.00 74.27    -0.268 OA
ATOM   3756  CB  ALA B 278      -4.635  36.643  50.570  1.00 72.91     0.037 C 
ATOM   3757  N   PHE B 279      -7.434  37.248  49.526  1.00 74.28    -0.228 NA
ATOM   3758  CA  PHE B 279      -8.801  36.892  49.169  1.00 74.56     0.191 C 
ATOM   3759  C   PHE B 279      -9.148  37.244  47.710  1.00 74.65     0.275 C 
ATOM   3760  O   PHE B 279      -9.729  36.437  47.012  1.00 74.55    -0.268 OA
ATOM   3761  CB  PHE B 279      -9.805  37.531  50.115  1.00 74.47     0.060 C 
ATOM   3762  CG  PHE B 279     -11.214  37.119  49.843  1.00 74.67    -0.020 A 
ATOM   3763  CD1 PHE B 279     -11.723  35.960  50.388  1.00 74.60    -0.004 A 
ATOM   3764  CD2 PHE B 279     -12.032  37.886  49.014  1.00 75.20    -0.004 A 
ATOM   3765  CE1 PHE B 279     -13.031  35.571  50.119  1.00 74.50    -0.000 A 
ATOM   3766  CE2 PHE B 279     -13.335  37.503  48.743  1.00 74.19    -0.000 A 
ATOM   3767  CZ  PHE B 279     -13.836  36.352  49.297  1.00 74.01     0.000 A 
ATOM   3768  N   VAL B 280      -8.784  38.432  47.252  1.00 74.86    -0.229 NA
ATOM   3769  CA  VAL B 280      -9.146  38.863  45.906  1.00 75.49     0.186 C 
ATOM   3770  C   VAL B 280      -8.429  38.042  44.819  1.00 75.92     0.274 C 
ATOM   3771  O   VAL B 280      -8.942  37.873  43.727  1.00 75.90    -0.268 OA
ATOM   3772  CB  VAL B 280      -8.845  40.375  45.708  1.00 75.79     0.032 C 
ATOM   3773  CG1 VAL B 280      -8.948  40.782  44.229  1.00 75.70     0.003 C 
ATOM   3774  CG2 VAL B 280      -9.768  41.233  46.581  1.00 75.53     0.003 C 
ATOM   3775  N   GLU B 281      -7.245  37.530  45.132  1.00 76.54    -0.229 NA
ATOM   3776  CA  GLU B 281      -6.441  36.766  44.185  1.00 76.80     0.187 C 
ATOM   3777  C   GLU B 281      -6.591  35.264  44.425  1.00 77.06     0.274 C 
ATOM   3778  O   GLU B 281      -5.852  34.453  43.847  1.00 77.16    -0.268 OA
ATOM   3779  CB  GLU B 281      -4.975  37.196  44.285  1.00 76.49     0.045 C 
ATOM   3780  CG  GLU B 281      -4.746  38.661  43.896  1.00 77.08     0.100 C 
ATOM   3781  CD  GLU B 281      -3.268  39.096  43.949  1.00 78.21     0.185 C 
ATOM   3782  OE1 GLU B 281      -2.391  38.314  44.413  1.00 78.93    -0.647 OA
ATOM   3783  OE2 GLU B 281      -2.985  40.239  43.518  1.00 80.42    -0.647 OA
ATOM   3784  N   LYS B 282      -7.552  34.900  45.274  1.00 77.39    -0.229 NA
ATOM   3785  CA  LYS B 282      -7.901  33.502  45.528  1.00 77.76     0.186 C 
ATOM   3786  C   LYS B 282      -6.670  32.658  45.913  1.00 78.01     0.274 C 
ATOM   3787  O   LYS B 282      -6.457  31.574  45.379  1.00 77.70    -0.268 OA
ATOM   3788  CB  LYS B 282      -8.661  32.923  44.318  1.00 77.85     0.034 C 
ATOM   3789  CG  LYS B 282     -10.121  33.411  44.238  1.00 78.01     0.003 C 
ATOM   3790  CD  LYS B 282     -10.731  33.311  42.831  1.00 77.58     0.000 C 
ATOM   3791  N   ARG B 283      -5.875  33.182  46.848  1.00 78.32    -0.229 NA
ATOM   3792  CA  ARG B 283      -4.663  32.518  47.327  1.00 78.50     0.186 C 
ATOM   3793  C   ARG B 283      -4.521  32.651  48.845  1.00 79.20     0.274 C 
ATOM   3794  O   ARG B 283      -5.253  33.403  49.480  1.00 79.32    -0.268 OA
ATOM   3795  CB  ARG B 283      -3.419  33.083  46.638  1.00 78.61     0.036 C 
ATOM   3796  CG  ARG B 283      -3.172  34.575  46.871  1.00 78.25     0.029 C 
ATOM   3797  CD  ARG B 283      -1.794  35.009  46.328  1.00 77.49     0.145 C 
ATOM   3798  NE  ARG B 283      -1.566  36.437  46.523  1.00 76.37    -0.083 NA
ATOM   3799  CZ  ARG B 283      -1.311  37.021  47.698  1.00 75.90     0.782 C 
ATOM   3800  NH1 ARG B 283      -1.200  36.318  48.816  1.00 75.23     0.063 N 
ATOM   3801  NH2 ARG B 283      -1.152  38.336  47.757  1.00 76.28     0.063 N 
ATOM   3802  N   LYS B 284      -3.578  31.902  49.412  1.00 79.68    -0.229 NA
ATOM   3803  CA  LYS B 284      -3.364  31.869  50.851  1.00 80.02     0.186 C 
ATOM   3804  C   LYS B 284      -2.668  33.162  51.276  1.00 80.44     0.274 C 
ATOM   3805  O   LYS B 284      -1.790  33.667  50.569  1.00 80.08    -0.268 OA
ATOM   3806  CB  LYS B 284      -2.521  30.643  51.235  1.00 80.10     0.034 C 
ATOM   3807  CG  LYS B 284      -2.238  30.473  52.737  1.00 80.93     0.003 C 
ATOM   3808  CD  LYS B 284      -1.754  29.041  53.106  1.00 80.02     0.000 C 
ATOM   3809  N   ALA B 285      -3.088  33.693  52.423  1.00 80.83    -0.229 NA
ATOM   3810  CA  ALA B 285      -2.484  34.878  53.006  1.00 81.21     0.186 C 
ATOM   3811  C   ALA B 285      -1.199  34.497  53.711  1.00 81.59     0.274 C 
ATOM   3812  O   ALA B 285      -1.154  33.515  54.440  1.00 81.99    -0.268 OA
ATOM   3813  CB  ALA B 285      -3.445  35.530  54.002  1.00 80.90     0.037 C 
ATOM   3814  N   ASN B 286      -0.167  35.294  53.511  1.00 82.17    -0.228 NA
ATOM   3815  CA  ASN B 286       1.103  35.093  54.174  1.00 83.16     0.196 C 
ATOM   3816  C   ASN B 286       1.477  36.354  54.948  1.00 83.12     0.275 C 
ATOM   3817  O   ASN B 286       2.004  37.308  54.382  1.00 82.97    -0.268 OA
ATOM   3818  CB  ASN B 286       2.150  34.729  53.123  1.00 83.63     0.126 C 
ATOM   3819  CG  ASN B 286       1.715  33.527  52.275  1.00 85.95     0.276 C 
ATOM   3820  OD1 ASN B 286       1.424  32.428  52.804  1.00 87.05    -0.269 OA
ATOM   3821  ND2 ASN B 286       1.639  33.737  50.960  1.00 87.47    -0.107 N 
ATOM   3822  N   PHE B 287       1.170  36.353  56.245  1.00 83.42    -0.228 NA
ATOM   3823  CA  PHE B 287       1.302  37.546  57.087  1.00 83.43     0.191 C 
ATOM   3824  C   PHE B 287       2.718  37.694  57.607  1.00 84.34     0.275 C 
ATOM   3825  O   PHE B 287       3.452  36.725  57.655  1.00 84.76    -0.268 OA
ATOM   3826  CB  PHE B 287       0.355  37.462  58.267  1.00 82.64     0.060 C 
ATOM   3827  CG  PHE B 287      -1.085  37.367  57.887  1.00 81.65    -0.020 A 
ATOM   3828  CD1 PHE B 287      -1.716  38.423  57.262  1.00 81.11    -0.004 A 
ATOM   3829  CD2 PHE B 287      -1.822  36.239  58.190  1.00 80.49    -0.004 A 
ATOM   3830  CE1 PHE B 287      -3.059  38.354  56.935  1.00 80.35    -0.000 A 
ATOM   3831  CE2 PHE B 287      -3.157  36.156  57.858  1.00 80.67    -0.000 A 
ATOM   3832  CZ  PHE B 287      -3.780  37.218  57.238  1.00 81.42     0.000 A 
ATOM   3833  N   LYS B 288       3.087  38.908  58.006  1.00 85.61    -0.229 NA
ATOM   3834  CA  LYS B 288       4.462  39.224  58.396  1.00 86.77     0.186 C 
ATOM   3835  C   LYS B 288       4.589  40.001  59.703  1.00 87.08     0.274 C 
ATOM   3836  O   LYS B 288       5.674  40.468  60.032  1.00 87.38    -0.268 OA
ATOM   3837  CB  LYS B 288       5.134  39.993  57.255  1.00 87.13     0.034 C 
ATOM   3838  CG  LYS B 288       5.281  39.119  56.008  1.00 89.81     0.005 C 
ATOM   3839  CD  LYS B 288       5.575  39.891  54.729  1.00 92.22     0.041 C 
ATOM   3840  CE  LYS B 288       5.143  39.061  53.500  1.00 93.68     0.338 C 
ATOM   3841  NZ  LYS B 288       3.666  39.120  53.189  1.00 94.07     0.618 N 
ATOM   3842  N   ASP B 289       3.493  40.105  60.451  1.00 87.84    -0.228 NA
ATOM   3843  CA  ASP B 289       3.444  40.800  61.750  1.00 88.38     0.197 C 
ATOM   3844  C   ASP B 289       3.811  42.270  61.589  1.00 89.07     0.275 C 
ATOM   3845  O   ASP B 289       4.723  42.782  62.242  1.00 89.42    -0.268 OA
ATOM   3846  CB  ASP B 289       4.331  40.102  62.789  1.00 88.13     0.132 C 
ATOM   3847  CG  ASP B 289       3.867  38.698  63.097  1.00 87.99     0.188 C 
ATOM   3848  OD1 ASP B 289       2.651  38.438  63.000  1.00 88.53    -0.647 OA
ATOM   3849  OD2 ASP B 289       4.716  37.848  63.437  1.00 88.63    -0.647 OA
ATOM   3850  N   GLN B 290       3.071  42.940  60.711  1.00 89.79    -0.227 NA
ATOM   3851  CA  GLN B 290       3.442  44.269  60.236  1.00 90.40     0.193 C 
ATOM   3852  C   GLN B 290       2.306  44.901  59.405  1.00 89.96     0.209 C 
ATOM   3853  O   GLN B 290       1.398  44.213  58.958  1.00 89.72    -0.646 OA
ATOM   3854  CB  GLN B 290       4.731  44.162  59.402  1.00 90.27     0.045 C 
ATOM   3855  CG  GLN B 290       5.778  45.199  59.755  1.00 91.49     0.094 C 
ATOM   3856  CD  GLN B 290       7.053  45.033  58.943  1.00 91.79     0.274 C 
ATOM   3857  OE1 GLN B 290       7.531  43.913  58.739  1.00 93.61    -0.269 OA
ATOM   3858  NE2 GLN B 290       7.608  46.152  58.470  1.00 93.43    -0.107 N 
ATOM   3859  OXT GLN B 290       2.255  46.106  59.147  1.00 89.71    -0.646 OA
TER    3860      GLN B 290 
ATOM   3861  N   ALA C  31     -39.471  51.094  45.853  1.00 91.29     0.626 N 
ATOM   3862  CA  ALA C  31     -39.044  51.381  44.441  1.00 91.33     0.381 C 
ATOM   3863  C   ALA C  31     -38.354  50.169  43.767  1.00 90.97     0.289 C 
ATOM   3864  O   ALA C  31     -38.502  49.025  44.222  1.00 91.02    -0.268 OA
ATOM   3865  CB  ALA C  31     -38.135  52.630  44.408  1.00 91.46     0.052 C 
ATOM   3866  N   ASN C  32     -37.607  50.428  42.687  1.00 90.34    -0.228 NA
ATOM   3867  CA  ASN C  32     -36.995  49.371  41.869  1.00 89.66     0.196 C 
ATOM   3868  C   ASN C  32     -35.532  49.103  42.265  1.00 88.60     0.275 C 
ATOM   3869  O   ASN C  32     -34.596  49.598  41.634  1.00 88.61    -0.268 OA
ATOM   3870  CB  ASN C  32     -37.117  49.745  40.380  1.00 89.83     0.126 C 
ATOM   3871  CG  ASN C  32     -37.204  48.524  39.462  1.00 90.79     0.276 C 
ATOM   3872  OD1 ASN C  32     -36.204  47.843  39.212  1.00 91.60    -0.269 OA
ATOM   3873  ND2 ASN C  32     -38.404  48.261  38.937  1.00 91.35    -0.107 N 
ATOM   3874  N   PHE C  33     -35.351  48.308  43.318  1.00 87.32    -0.228 NA
ATOM   3875  CA  PHE C  33     -34.018  47.978  43.837  1.00 86.26     0.191 C 
ATOM   3876  C   PHE C  33     -33.373  46.887  43.010  1.00 85.57     0.275 C 
ATOM   3877  O   PHE C  33     -34.069  46.076  42.424  1.00 85.72    -0.268 OA
ATOM   3878  CB  PHE C  33     -34.115  47.480  45.274  1.00 85.90     0.060 C 
ATOM   3879  CG  PHE C  33     -34.757  48.447  46.210  1.00 85.52    -0.020 A 
ATOM   3880  CD1 PHE C  33     -34.116  49.624  46.553  1.00 84.93    -0.004 A 
ATOM   3881  CD2 PHE C  33     -36.003  48.175  46.762  1.00 84.99    -0.004 A 
ATOM   3882  CE1 PHE C  33     -34.712  50.517  47.421  1.00 85.28    -0.000 A 
ATOM   3883  CE2 PHE C  33     -36.599  49.059  47.638  1.00 84.64    -0.000 A 
ATOM   3884  CZ  PHE C  33     -35.958  50.231  47.969  1.00 85.13     0.000 A 
ATOM   3885  N   GLU C  34     -32.047  46.848  42.982  1.00 84.89    -0.229 NA
ATOM   3886  CA  GLU C  34     -31.334  45.786  42.272  1.00 84.57     0.187 C 
ATOM   3887  C   GLU C  34     -30.563  44.829  43.176  1.00 83.82     0.274 C 
ATOM   3888  O   GLU C  34     -30.262  43.713  42.768  1.00 83.50    -0.268 OA
ATOM   3889  CB  GLU C  34     -30.397  46.372  41.213  1.00 84.99     0.045 C 
ATOM   3890  CG  GLU C  34     -29.313  47.310  41.726  1.00 86.24     0.100 C 
ATOM   3891  CD  GLU C  34     -28.075  47.300  40.827  1.00 88.57     0.185 C 
ATOM   3892  OE1 GLU C  34     -27.268  46.344  40.941  1.00 90.04    -0.647 OA
ATOM   3893  OE2 GLU C  34     -27.908  48.244  40.016  1.00 88.88    -0.647 OA
ATOM   3894  N   TYR C  35     -30.243  45.262  44.394  1.00 83.19    -0.228 NA
ATOM   3895  CA  TYR C  35     -29.512  44.431  45.353  1.00 82.57     0.191 C 
ATOM   3896  C   TYR C  35     -30.430  43.765  46.385  1.00 81.35     0.275 C 
ATOM   3897  O   TYR C  35     -29.995  42.868  47.112  1.00 80.83    -0.268 OA
ATOM   3898  CB  TYR C  35     -28.472  45.263  46.096  1.00 83.39     0.060 C 
ATOM   3899  CG  TYR C  35     -27.359  45.812  45.242  1.00 84.40    -0.020 A 
ATOM   3900  CD1 TYR C  35     -26.281  45.011  44.882  1.00 85.64    -0.002 A 
ATOM   3901  CD2 TYR C  35     -27.359  47.145  44.823  1.00 85.19    -0.002 A 
ATOM   3902  CE1 TYR C  35     -25.233  45.513  44.106  1.00 86.35     0.027 A 
ATOM   3903  CE2 TYR C  35     -26.322  47.658  44.037  1.00 85.55     0.027 A 
ATOM   3904  CZ  TYR C  35     -25.262  46.834  43.684  1.00 86.18     0.131 A 
ATOM   3905  OH  TYR C  35     -24.226  47.323  42.917  1.00 86.25    -0.190 OA
ATOM   3906  N   ILE C  36     -31.687  44.203  46.466  1.00 79.87    -0.229 NA
ATOM   3907  CA  ILE C  36     -32.623  43.607  47.414  1.00 78.76     0.186 C 
ATOM   3908  C   ILE C  36     -34.055  43.504  46.871  1.00 78.00     0.274 C 
ATOM   3909  O   ILE C  36     -34.407  44.127  45.866  1.00 77.60    -0.268 OA
ATOM   3910  CB  ILE C  36     -32.634  44.378  48.767  1.00 78.63     0.032 C 
ATOM   3911  CG1 ILE C  36     -33.140  45.805  48.584  1.00 78.69     0.002 C 
ATOM   3912  CG2 ILE C  36     -31.250  44.440  49.382  1.00 78.17     0.003 C 
ATOM   3913  CD1 ILE C  36     -33.506  46.467  49.874  1.00 78.35     0.000 C 
ATOM   3914  N   ILE C  37     -34.855  42.687  47.553  1.00 77.12    -0.229 NA
ATOM   3915  CA  ILE C  37     -36.296  42.610  47.354  1.00 76.47     0.186 C 
ATOM   3916  C   ILE C  37     -36.951  43.059  48.656  1.00 76.25     0.274 C 
ATOM   3917  O   ILE C  37     -36.510  42.672  49.744  1.00 76.14    -0.268 OA
ATOM   3918  CB  ILE C  37     -36.747  41.167  47.038  1.00 76.61     0.032 C 
ATOM   3919  CG1 ILE C  37     -35.985  40.613  45.823  1.00 76.51     0.002 C 
ATOM   3920  CG2 ILE C  37     -38.254  41.107  46.804  1.00 75.23     0.003 C 
ATOM   3921  CD1 ILE C  37     -35.545  39.178  45.990  1.00 76.53     0.000 C 
ATOM   3922  N   ALA C  38     -37.995  43.880  48.546  1.00 75.83    -0.229 NA
ATOM   3923  CA  ALA C  38     -38.712  44.391  49.713  1.00 75.47     0.186 C 
ATOM   3924  C   ALA C  38     -40.218  44.323  49.475  1.00 75.37     0.274 C 
ATOM   3925  O   ALA C  38     -40.749  45.000  48.594  1.00 75.14    -0.268 OA
ATOM   3926  CB  ALA C  38     -38.288  45.815  50.006  1.00 75.30     0.037 C 
ATOM   3927  N   GLU C  39     -40.899  43.498  50.259  1.00 75.27    -0.229 NA
ATOM   3928  CA  GLU C  39     -42.334  43.291  50.098  1.00 75.37     0.186 C 
ATOM   3929  C   GLU C  39     -42.965  43.298  51.478  1.00 75.31     0.274 C 
ATOM   3930  O   GLU C  39     -42.278  43.071  52.468  1.00 75.60    -0.268 OA
ATOM   3931  CB  GLU C  39     -42.607  41.969  49.377  1.00 75.09     0.037 C 
ATOM   3932  N   LYS C  40     -44.255  43.601  51.542  1.00 75.23    -0.229 NA
ATOM   3933  CA  LYS C  40     -44.996  43.530  52.789  1.00 75.25     0.186 C 
ATOM   3934  C   LYS C  40     -45.580  42.136  52.940  1.00 75.63     0.274 C 
ATOM   3935  O   LYS C  40     -46.134  41.577  51.993  1.00 75.85    -0.268 OA
ATOM   3936  CB  LYS C  40     -46.117  44.557  52.819  1.00 75.13     0.034 C 
ATOM   3937  CG  LYS C  40     -45.681  45.960  53.188  1.00 74.93     0.005 C 
ATOM   3938  CD  LYS C  40     -46.834  46.934  52.970  1.00 74.46     0.041 C 
ATOM   3939  CE  LYS C  40     -46.466  48.341  53.390  1.00 74.30     0.338 C 
ATOM   3940  NZ  LYS C  40     -47.633  49.262  53.323  1.00 72.88     0.618 N 
ATOM   3941  N   ARG C  41     -45.459  41.578  54.137  1.00 76.06    -0.229 NA
ATOM   3942  CA  ARG C  41     -45.924  40.227  54.407  1.00 76.58     0.186 C 
ATOM   3943  C   ARG C  41     -46.752  40.211  55.690  1.00 76.64     0.274 C 
ATOM   3944  O   ARG C  41     -46.941  41.245  56.339  1.00 76.29    -0.268 OA
ATOM   3945  CB  ARG C  41     -44.729  39.271  54.502  1.00 76.89     0.036 C 
ATOM   3946  CG  ARG C  41     -43.891  39.207  53.221  1.00 78.46     0.029 C 
ATOM   3947  CD  ARG C  41     -44.488  38.269  52.155  1.00 80.32     0.145 C 
ATOM   3948  NE  ARG C  41     -43.778  36.989  52.167  1.00 81.52    -0.083 NA
ATOM   3949  CZ  ARG C  41     -42.704  36.695  51.430  1.00 82.52     0.782 C 
ATOM   3950  NH1 ARG C  41     -42.201  37.574  50.558  1.00 82.89     0.063 N 
ATOM   3951  NH2 ARG C  41     -42.132  35.496  51.554  1.00 82.35     0.063 N 
ATOM   3952  N   GLY C  42     -47.263  39.032  56.032  1.00 77.02    -0.226 NA
ATOM   3953  CA  GLY C  42     -48.140  38.863  57.187  1.00 77.17     0.218 C 
ATOM   3954  C   GLY C  42     -49.562  39.318  56.898  1.00 77.20     0.277 C 
ATOM   3955  O   GLY C  42     -49.796  40.077  55.948  1.00 76.68    -0.268 OA
ATOM   3956  N   LYS C  43     -50.502  38.832  57.719  1.00 77.49    -0.229 NA
ATOM   3957  CA  LYS C  43     -51.897  39.299  57.717  1.00 77.49     0.186 C 
ATOM   3958  C   LYS C  43     -51.912  40.818  57.668  1.00 77.50     0.274 C 
ATOM   3959  O   LYS C  43     -51.145  41.476  58.391  1.00 77.71    -0.268 OA
ATOM   3960  CB  LYS C  43     -52.633  38.823  58.983  1.00 77.70     0.034 C 
ATOM   3961  CG  LYS C  43     -53.997  39.513  59.260  1.00 77.37     0.003 C 
ATOM   3962  N   ASN C  44     -52.767  41.375  56.812  1.00 77.21    -0.228 NA
ATOM   3963  CA  ASN C  44     -52.864  42.827  56.663  1.00 77.02     0.196 C 
ATOM   3964  C   ASN C  44     -51.512  43.493  56.427  1.00 76.59     0.275 C 
ATOM   3965  O   ASN C  44     -51.296  44.624  56.856  1.00 76.45    -0.268 OA
ATOM   3966  CB  ASN C  44     -53.551  43.456  57.889  1.00 77.04     0.126 C 
ATOM   3967  CG  ASN C  44     -55.058  43.474  57.769  1.00 77.60     0.276 C 
ATOM   3968  OD1 ASN C  44     -55.632  42.997  56.781  1.00 78.09    -0.269 OA
ATOM   3969  ND2 ASN C  44     -55.714  44.044  58.775  1.00 78.13    -0.107 N 
ATOM   3970  N   ASN C  45     -50.605  42.784  55.754  1.00 76.20    -0.228 NA
ATOM   3971  CA  ASN C  45     -49.329  43.352  55.346  1.00 75.77     0.196 C 
ATOM   3972  C   ASN C  45     -48.713  44.205  56.452  1.00 75.75     0.275 C 
ATOM   3973  O   ASN C  45     -48.371  45.369  56.243  1.00 75.87    -0.268 OA
ATOM   3974  CB  ASN C  45     -49.536  44.173  54.072  1.00 75.54     0.126 C 
ATOM   3975  CG  ASN C  45     -49.814  43.309  52.872  1.00 74.75     0.276 C 
ATOM   3976  OD1 ASN C  45     -49.160  42.285  52.666  1.00 73.54    -0.269 OA
ATOM   3977  ND2 ASN C  45     -50.787  43.713  52.068  1.00 73.46    -0.107 N 
ATOM   3978  N   THR C  46     -48.596  43.615  57.638  1.00 75.57    -0.226 NA
ATOM   3979  CA  THR C  46     -48.128  44.334  58.817  1.00 75.26     0.216 C 
ATOM   3980  C   THR C  46     -46.668  44.071  59.092  1.00 74.73     0.277 C 
ATOM   3981  O   THR C  46     -46.130  44.601  60.054  1.00 75.29    -0.268 OA
ATOM   3982  CB  THR C  46     -48.928  43.931  60.059  1.00 75.45     0.184 C 
ATOM   3983  OG1 THR C  46     -48.948  42.500  60.165  1.00 76.06    -0.221 OA
ATOM   3984  CG2 THR C  46     -50.358  44.464  59.964  1.00 75.06     0.038 C 
ATOM   3985  N   VAL C  47     -46.026  43.258  58.257  1.00 74.05    -0.229 NA
ATOM   3986  CA  VAL C  47     -44.604  42.963  58.408  1.00 73.45     0.186 C 
ATOM   3987  C   VAL C  47     -43.844  43.327  57.143  1.00 73.20     0.274 C 
ATOM   3988  O   VAL C  47     -44.239  42.954  56.038  1.00 72.44    -0.268 OA
ATOM   3989  CB  VAL C  47     -44.374  41.475  58.719  1.00 73.49     0.032 C 
ATOM   3990  CG1 VAL C  47     -42.895  41.098  58.576  1.00 73.08     0.003 C 
ATOM   3991  CG2 VAL C  47     -44.885  41.152  60.107  1.00 73.39     0.003 C 
ATOM   3992  N   GLY C  48     -42.750  44.063  57.317  1.00 73.08    -0.226 NA
ATOM   3993  CA  GLY C  48     -41.875  44.406  56.207  1.00 73.09     0.218 C 
ATOM   3994  C   GLY C  48     -40.781  43.365  56.076  1.00 73.09     0.277 C 
ATOM   3995  O   GLY C  48     -40.071  43.091  57.041  1.00 73.15    -0.268 OA
ATOM   3996  N   LEU C  49     -40.646  42.776  54.889  1.00 72.86    -0.229 NA
ATOM   3997  CA  LEU C  49     -39.610  41.782  54.646  1.00 72.65     0.186 C 
ATOM   3998  C   LEU C  49     -38.568  42.366  53.728  1.00 72.64     0.274 C 
ATOM   3999  O   LEU C  49     -38.897  42.883  52.675  1.00 73.05    -0.268 OA
ATOM   4000  CB  LEU C  49     -40.201  40.522  54.016  1.00 72.69     0.034 C 
ATOM   4001  CG  LEU C  49     -39.218  39.392  53.670  1.00 72.39     0.002 C 
ATOM   4002  CD1 LEU C  49     -38.598  38.786  54.922  1.00 70.96     0.000 C 
ATOM   4003  CD2 LEU C  49     -39.930  38.322  52.836  1.00 72.40     0.000 C 
ATOM   4004  N   ILE C  50     -37.311  42.280  54.133  1.00 72.74    -0.229 NA
ATOM   4005  CA  ILE C  50     -36.196  42.690  53.299  1.00 72.78     0.186 C 
ATOM   4006  C   ILE C  50     -35.308  41.467  53.065  1.00 72.98     0.274 C 
ATOM   4007  O   ILE C  50     -34.813  40.845  54.005  1.00 72.85    -0.268 OA
ATOM   4008  CB  ILE C  50     -35.390  43.832  53.952  1.00 72.81     0.032 C 
ATOM   4009  CG1 ILE C  50     -36.258  45.077  54.122  1.00 72.61     0.002 C 
ATOM   4010  CG2 ILE C  50     -34.179  44.196  53.106  1.00 73.20     0.003 C 
ATOM   4011  CD1 ILE C  50     -35.520  46.259  54.733  1.00 72.74     0.000 C 
ATOM   4012  N   GLN C  51     -35.134  41.111  51.801  1.00 73.27    -0.229 NA
ATOM   4013  CA  GLN C  51     -34.319  39.972  51.428  1.00 73.54     0.187 C 
ATOM   4014  C   GLN C  51     -33.130  40.493  50.650  1.00 73.15     0.274 C 
ATOM   4015  O   GLN C  51     -33.295  41.136  49.613  1.00 72.91    -0.268 OA
ATOM   4016  CB  GLN C  51     -35.140  39.009  50.577  1.00 73.79     0.044 C 
ATOM   4017  CG  GLN C  51     -34.352  37.862  49.935  1.00 74.52     0.094 C 
ATOM   4018  CD  GLN C  51     -35.266  36.857  49.274  1.00 74.76     0.274 C 
ATOM   4019  OE1 GLN C  51     -36.415  36.673  49.693  1.00 78.27    -0.269 OA
ATOM   4020  NE2 GLN C  51     -34.771  36.202  48.236  1.00 76.58    -0.107 N 
ATOM   4021  N   LEU C  52     -31.934  40.238  51.168  1.00 72.79    -0.229 NA
ATOM   4022  CA  LEU C  52     -30.722  40.655  50.498  1.00 72.41     0.186 C 
ATOM   4023  C   LEU C  52     -30.616  39.744  49.284  1.00 72.35     0.274 C 
ATOM   4024  O   LEU C  52     -30.714  38.531  49.421  1.00 71.88    -0.268 OA
ATOM   4025  CB  LEU C  52     -29.508  40.496  51.416  1.00 72.19     0.034 C 
ATOM   4026  CG  LEU C  52     -29.591  41.225  52.757  1.00 72.51     0.002 C 
ATOM   4027  CD1 LEU C  52     -28.470  40.821  53.717  1.00 71.60     0.000 C 
ATOM   4028  CD2 LEU C  52     -29.582  42.714  52.521  1.00 72.94     0.000 C 
ATOM   4029  N   ASN C  53     -30.431  40.326  48.103  1.00 72.56    -0.228 NA
ATOM   4030  CA  ASN C  53     -30.472  39.559  46.869  1.00 73.09     0.196 C 
ATOM   4031  C   ASN C  53     -29.280  39.849  45.969  1.00 73.57     0.275 C 
ATOM   4032  O   ASN C  53     -29.421  40.365  44.858  1.00 73.53    -0.268 OA
ATOM   4033  CB  ASN C  53     -31.785  39.830  46.139  1.00 73.10     0.126 C 
ATOM   4034  CG  ASN C  53     -32.051  38.840  45.041  1.00 73.74     0.276 C 
ATOM   4035  OD1 ASN C  53     -31.669  37.674  45.141  1.00 75.51    -0.269 OA
ATOM   4036  ND2 ASN C  53     -32.711  39.294  43.978  1.00 73.45    -0.107 N 
ATOM   4037  N   ARG C  54     -28.098  39.506  46.468  1.00 74.14    -0.229 NA
ATOM   4038  CA  ARG C  54     -26.866  39.609  45.698  1.00 74.49     0.185 C 
ATOM   4039  C   ARG C  54     -26.154  38.251  45.782  1.00 74.84     0.256 C 
ATOM   4040  O   ARG C  54     -25.025  38.147  46.254  1.00 74.69    -0.270 OA
ATOM   4041  CB  ARG C  54     -26.012  40.757  46.243  1.00 74.46     0.036 C 
ATOM   4042  CG  ARG C  54     -24.997  41.286  45.257  1.00 74.61     0.029 C 
ATOM   4043  CD  ARG C  54     -23.965  42.191  45.913  1.00 74.67     0.145 C 
ATOM   4044  NE  ARG C  54     -22.724  42.174  45.141  1.00 75.16    -0.083 NA
ATOM   4045  CZ  ARG C  54     -21.526  42.527  45.598  1.00 74.43     0.782 C 
ATOM   4046  NH1 ARG C  54     -21.369  42.956  46.835  1.00 74.87     0.063 N 
ATOM   4047  NH2 ARG C  54     -20.470  42.440  44.803  1.00 75.74     0.063 N 
ATOM   4048  N   PRO C  55     -26.826  37.194  45.301  1.00 75.36    -0.312 N 
ATOM   4049  CA  PRO C  55     -26.425  35.824  45.623  1.00 75.68     0.165 C 
ATOM   4050  C   PRO C  55     -25.095  35.426  45.004  1.00 75.86     0.272 C 
ATOM   4051  O   PRO C  55     -24.365  34.639  45.594  1.00 76.42    -0.269 OA
ATOM   4052  CB  PRO C  55     -27.555  34.983  45.027  1.00 75.67     0.034 C 
ATOM   4053  CG  PRO C  55     -28.039  35.802  43.874  1.00 75.42     0.027 C 
ATOM   4054  CD  PRO C  55     -27.971  37.218  44.375  1.00 75.46     0.105 C 
ATOM   4055  N   LYS C  56     -24.782  35.969  43.832  1.00 75.94    -0.229 NA
ATOM   4056  CA  LYS C  56     -23.534  35.635  43.141  1.00 75.77     0.186 C 
ATOM   4057  C   LYS C  56     -22.325  36.050  43.961  1.00 75.38     0.274 C 
ATOM   4058  O   LYS C  56     -21.244  35.519  43.759  1.00 75.78    -0.268 OA
ATOM   4059  CB  LYS C  56     -23.483  36.267  41.738  1.00 75.74     0.037 C 
ATOM   4060  N   ALA C  57     -22.505  36.988  44.888  1.00 74.91    -0.229 NA
ATOM   4061  CA  ALA C  57     -21.426  37.392  45.791  1.00 74.53     0.186 C 
ATOM   4062  C   ALA C  57     -21.741  37.041  47.254  1.00 74.37     0.274 C 
ATOM   4063  O   ALA C  57     -21.177  37.634  48.173  1.00 74.25    -0.268 OA
ATOM   4064  CB  ALA C  57     -21.149  38.879  45.635  1.00 74.25     0.037 C 
ATOM   4065  N   LEU C  58     -22.630  36.065  47.450  1.00 74.39    -0.229 NA
ATOM   4066  CA  LEU C  58     -23.087  35.631  48.777  1.00 74.36     0.186 C 
ATOM   4067  C   LEU C  58     -23.539  36.806  49.643  1.00 74.41     0.274 C 
ATOM   4068  O   LEU C  58     -23.192  36.907  50.823  1.00 74.11    -0.268 OA
ATOM   4069  CB  LEU C  58     -21.991  34.817  49.480  1.00 74.58     0.034 C 
ATOM   4070  CG  LEU C  58     -21.666  33.472  48.821  1.00 74.69     0.002 C 
ATOM   4071  CD1 LEU C  58     -20.461  32.808  49.447  1.00 73.80     0.000 C 
ATOM   4072  CD2 LEU C  58     -22.877  32.560  48.916  1.00 75.72     0.000 C 
ATOM   4073  N   ASN C  59     -24.319  37.698  49.036  1.00 74.43    -0.228 NA
ATOM   4074  CA  ASN C  59     -24.811  38.895  49.713  1.00 74.26     0.196 C 
ATOM   4075  C   ASN C  59     -23.735  39.698  50.441  1.00 74.41     0.275 C 
ATOM   4076  O   ASN C  59     -24.000  40.223  51.516  1.00 75.16    -0.268 OA
ATOM   4077  CB  ASN C  59     -25.918  38.523  50.701  1.00 73.87     0.126 C 
ATOM   4078  CG  ASN C  59     -27.139  37.989  50.021  1.00 73.29     0.276 C 
ATOM   4079  OD1 ASN C  59     -27.271  38.062  48.795  1.00 73.18    -0.269 OA
ATOM   4080  ND2 ASN C  59     -28.052  37.446  50.809  1.00 72.27    -0.107 N 
ATOM   4081  N   ALA C  60     -22.540  39.805  49.861  1.00 74.14    -0.229 NA
ATOM   4082  CA  ALA C  60     -21.484  40.651  50.430  1.00 73.92     0.186 C 
ATOM   4083  C   ALA C  60     -21.920  42.117  50.443  1.00 73.84     0.274 C 
ATOM   4084  O   ALA C  60     -22.407  42.640  49.443  1.00 73.31    -0.268 OA
ATOM   4085  CB  ALA C  60     -20.163  40.483  49.657  1.00 73.97     0.037 C 
ATOM   4086  N   LEU C  61     -21.717  42.772  51.582  1.00 73.87    -0.229 NA
ATOM   4087  CA  LEU C  61     -22.359  44.043  51.873  1.00 74.15     0.186 C 
ATOM   4088  C   LEU C  61     -21.642  45.260  51.289  1.00 74.52     0.274 C 
ATOM   4089  O   LEU C  61     -21.035  46.060  52.003  1.00 74.88    -0.268 OA
ATOM   4090  CB  LEU C  61     -22.540  44.181  53.382  1.00 74.34     0.034 C 
ATOM   4091  CG  LEU C  61     -23.405  43.071  54.002  1.00 74.33     0.002 C 
ATOM   4092  CD1 LEU C  61     -23.209  43.000  55.501  1.00 74.12     0.000 C 
ATOM   4093  CD2 LEU C  61     -24.875  43.278  53.663  1.00 73.35     0.000 C 
ATOM   4094  N   CYS C  62     -21.748  45.418  49.978  1.00 74.87    -0.228 NA
ATOM   4095  CA  CYS C  62     -21.204  46.597  49.326  1.00 75.27     0.198 C 
ATOM   4096  C   CYS C  62     -22.045  47.827  49.624  1.00 75.56     0.275 C 
ATOM   4097  O   CYS C  62     -23.201  47.711  50.029  1.00 76.02    -0.268 OA
ATOM   4098  CB  CYS C  62     -21.112  46.390  47.810  1.00 75.46     0.103 C 
ATOM   4099  SG  CYS C  62     -22.656  46.081  46.993  1.00 74.62    -0.080 SA
ATOM   4100  N   ASP C  63     -21.456  48.997  49.389  1.00 75.82    -0.228 NA
ATOM   4101  CA  ASP C  63     -22.087  50.292  49.675  1.00 75.96     0.197 C 
ATOM   4102  C   ASP C  63     -23.460  50.415  49.032  1.00 75.66     0.275 C 
ATOM   4103  O   ASP C  63     -24.395  50.882  49.666  1.00 75.44    -0.268 OA
ATOM   4104  CB  ASP C  63     -21.201  51.446  49.178  1.00 76.19     0.132 C 
ATOM   4105  CG  ASP C  63     -19.880  51.564  49.950  1.00 77.73     0.188 C 
ATOM   4106  OD1 ASP C  63     -19.836  51.170  51.145  1.00 79.03    -0.647 OA
ATOM   4107  OD2 ASP C  63     -18.883  52.068  49.356  1.00 79.83    -0.647 OA
ATOM   4108  N   GLY C  64     -23.558  49.998  47.769  1.00 75.53    -0.226 NA
ATOM   4109  CA  GLY C  64     -24.812  49.975  47.039  1.00 75.46     0.218 C 
ATOM   4110  C   GLY C  64     -25.885  49.172  47.747  1.00 75.68     0.277 C 
ATOM   4111  O   GLY C  64     -27.022  49.631  47.881  1.00 75.61    -0.268 OA
ATOM   4112  N   LEU C  65     -25.520  47.983  48.216  1.00 75.64    -0.229 NA
ATOM   4113  CA  LEU C  65     -26.479  47.095  48.865  1.00 75.98     0.186 C 
ATOM   4114  C   LEU C  65     -26.962  47.692  50.186  1.00 75.83     0.274 C 
ATOM   4115  O   LEU C  65     -28.155  47.723  50.460  1.00 75.48    -0.268 OA
ATOM   4116  CB  LEU C  65     -25.858  45.705  49.086  1.00 76.10     0.034 C 
ATOM   4117  CG  LEU C  65     -26.682  44.651  49.836  1.00 76.42     0.002 C 
ATOM   4118  CD1 LEU C  65     -28.120  44.671  49.374  1.00 77.63     0.000 C 
ATOM   4119  CD2 LEU C  65     -26.097  43.261  49.638  1.00 76.35     0.000 C 
ATOM   4120  N   ILE C  66     -26.023  48.169  50.993  1.00 75.85    -0.229 NA
ATOM   4121  CA  ILE C  66     -26.346  48.818  52.261  1.00 75.80     0.186 C 
ATOM   4122  C   ILE C  66     -27.159  50.087  52.026  1.00 75.81     0.274 C 
ATOM   4123  O   ILE C  66     -28.018  50.445  52.837  1.00 76.06    -0.268 OA
ATOM   4124  CB  ILE C  66     -25.074  49.176  53.052  1.00 75.69     0.032 C 
ATOM   4125  CG1 ILE C  66     -24.347  47.903  53.485  1.00 75.59     0.002 C 
ATOM   4126  CG2 ILE C  66     -25.411  50.014  54.291  1.00 75.96     0.003 C 
ATOM   4127  CD1 ILE C  66     -25.121  47.068  54.496  1.00 75.42     0.000 C 
ATOM   4128  N   ASP C  67     -26.896  50.756  50.911  1.00 75.70    -0.228 NA
ATOM   4129  CA  ASP C  67     -27.627  51.960  50.549  1.00 75.75     0.197 C 
ATOM   4130  C   ASP C  67     -29.092  51.638  50.254  1.00 75.03     0.275 C 
ATOM   4131  O   ASP C  67     -29.988  52.392  50.620  1.00 74.84    -0.268 OA
ATOM   4132  CB  ASP C  67     -26.980  52.613  49.335  1.00 76.31     0.132 C 
ATOM   4133  CG  ASP C  67     -27.319  54.078  49.220  1.00 78.80     0.188 C 
ATOM   4134  OD1 ASP C  67     -28.410  54.422  48.683  1.00 79.18    -0.647 OA
ATOM   4135  OD2 ASP C  67     -26.472  54.881  49.677  1.00 83.05    -0.647 OA
ATOM   4136  N   GLU C  68     -29.327  50.509  49.596  1.00 74.27    -0.229 NA
ATOM   4137  CA  GLU C  68     -30.677  50.045  49.352  1.00 73.81     0.187 C 
ATOM   4138  C   GLU C  68     -31.309  49.500  50.618  1.00 73.63     0.274 C 
ATOM   4139  O   GLU C  68     -32.494  49.729  50.856  1.00 73.54    -0.268 OA
ATOM   4140  CB  GLU C  68     -30.705  49.015  48.233  1.00 73.49     0.045 C 
ATOM   4141  CG  GLU C  68     -30.307  49.646  46.909  1.00 74.07     0.100 C 
ATOM   4142  CD  GLU C  68     -30.602  48.795  45.688  1.00 74.71     0.185 C 
ATOM   4143  OE1 GLU C  68     -30.778  47.559  45.815  1.00 75.20    -0.647 OA
ATOM   4144  OE2 GLU C  68     -30.642  49.379  44.585  1.00 74.96    -0.647 OA
ATOM   4145  N   LEU C  69     -30.532  48.805  51.443  1.00 73.27    -0.229 NA
ATOM   4146  CA  LEU C  69     -31.063  48.307  52.706  1.00 73.15     0.186 C 
ATOM   4147  C   LEU C  69     -31.622  49.464  53.534  1.00 73.43     0.274 C 
ATOM   4148  O   LEU C  69     -32.703  49.361  54.110  1.00 73.15    -0.268 OA
ATOM   4149  CB  LEU C  69     -30.006  47.540  53.505  1.00 72.91     0.034 C 
ATOM   4150  CG  LEU C  69     -30.419  47.113  54.924  1.00 72.72     0.002 C 
ATOM   4151  CD1 LEU C  69     -31.609  46.190  54.885  1.00 71.75     0.000 C 
ATOM   4152  CD2 LEU C  69     -29.260  46.451  55.653  1.00 73.09     0.000 C 
ATOM   4153  N   ASN C  70     -30.888  50.570  53.583  1.00 73.78    -0.228 NA
ATOM   4154  CA  ASN C  70     -31.307  51.714  54.389  1.00 73.90     0.196 C 
ATOM   4155  C   ASN C  70     -32.515  52.417  53.804  1.00 73.81     0.275 C 
ATOM   4156  O   ASN C  70     -33.387  52.854  54.539  1.00 73.76    -0.268 OA
ATOM   4157  CB  ASN C  70     -30.140  52.685  54.600  1.00 73.84     0.126 C 
ATOM   4158  CG  ASN C  70     -29.036  52.086  55.477  1.00 74.78     0.276 C 
ATOM   4159  OD1 ASN C  70     -29.277  51.148  56.260  1.00 74.41    -0.269 OA
ATOM   4160  ND2 ASN C  70     -27.818  52.622  55.347  1.00 74.59    -0.107 N 
ATOM   4161  N   GLN C  71     -32.576  52.521  52.482  1.00 74.06    -0.229 NA
ATOM   4162  CA  GLN C  71     -33.762  53.068  51.843  1.00 74.45     0.187 C 
ATOM   4163  C   GLN C  71     -34.993  52.260  52.238  1.00 74.26     0.274 C 
ATOM   4164  O   GLN C  71     -36.027  52.825  52.594  1.00 74.81    -0.268 OA
ATOM   4165  CB  GLN C  71     -33.617  53.083  50.324  1.00 74.36     0.044 C 
ATOM   4166  CG  GLN C  71     -32.696  54.166  49.790  1.00 74.98     0.094 C 
ATOM   4167  CD  GLN C  71     -32.413  53.996  48.303  1.00 75.28     0.274 C 
ATOM   4168  OE1 GLN C  71     -33.264  53.515  47.559  1.00 76.46    -0.269 OA
ATOM   4169  NE2 GLN C  71     -31.213  54.382  47.868  1.00 75.84    -0.107 N 
ATOM   4170  N   ALA C  72     -34.873  50.940  52.180  1.00 74.00    -0.229 NA
ATOM   4171  CA  ALA C  72     -35.990  50.061  52.480  1.00 73.94     0.186 C 
ATOM   4172  C   ALA C  72     -36.393  50.153  53.956  1.00 73.92     0.274 C 
ATOM   4173  O   ALA C  72     -37.572  50.163  54.277  1.00 74.18    -0.268 OA
ATOM   4174  CB  ALA C  72     -35.661  48.630  52.088  1.00 73.40     0.037 C 
ATOM   4175  N   LEU C  73     -35.420  50.228  54.850  1.00 74.27    -0.229 NA
ATOM   4176  CA  LEU C  73     -35.710  50.425  56.274  1.00 74.51     0.186 C 
ATOM   4177  C   LEU C  73     -36.476  51.730  56.517  1.00 75.05     0.274 C 
ATOM   4178  O   LEU C  73     -37.367  51.786  57.368  1.00 75.24    -0.268 OA
ATOM   4179  CB  LEU C  73     -34.423  50.439  57.097  1.00 74.12     0.034 C 
ATOM   4180  CG  LEU C  73     -33.670  49.113  57.233  1.00 73.77     0.002 C 
ATOM   4181  CD1 LEU C  73     -32.266  49.372  57.773  1.00 72.49     0.000 C 
ATOM   4182  CD2 LEU C  73     -34.423  48.121  58.121  1.00 72.94     0.000 C 
ATOM   4183  N   LYS C  74     -36.120  52.772  55.770  1.00 75.39    -0.229 NA
ATOM   4184  CA  LYS C  74     -36.733  54.077  55.927  1.00 75.46     0.186 C 
ATOM   4185  C   LYS C  74     -38.209  53.997  55.573  1.00 75.94     0.274 C 
ATOM   4186  O   LYS C  74     -39.054  54.401  56.372  1.00 76.34    -0.268 OA
ATOM   4187  CB  LYS C  74     -36.023  55.122  55.057  1.00 75.46     0.034 C 
ATOM   4188  CG  LYS C  74     -36.469  56.570  55.280  1.00 75.72     0.003 C 
ATOM   4189  N   ILE C  75     -38.538  53.474  54.397  1.00 76.23    -0.229 NA
ATOM   4190  CA  ILE C  75     -39.944  53.450  54.002  1.00 76.79     0.186 C 
ATOM   4191  C   ILE C  75     -40.789  52.530  54.884  1.00 76.80     0.274 C 
ATOM   4192  O   ILE C  75     -41.957  52.831  55.118  1.00 76.47    -0.268 OA
ATOM   4193  CB  ILE C  75     -40.181  53.202  52.477  1.00 76.90     0.032 C 
ATOM   4194  CG1 ILE C  75     -39.578  51.887  51.986  1.00 77.78     0.002 C 
ATOM   4195  CG2 ILE C  75     -39.615  54.373  51.664  1.00 77.35     0.003 C 
ATOM   4196  CD1 ILE C  75     -39.211  51.913  50.461  1.00 77.20     0.000 C 
ATOM   4197  N   PHE C  76     -40.206  51.450  55.409  1.00 76.91    -0.228 NA
ATOM   4198  CA  PHE C  76     -40.931  50.613  56.378  1.00 77.04     0.191 C 
ATOM   4199  C   PHE C  76     -41.101  51.301  57.729  1.00 77.19     0.275 C 
ATOM   4200  O   PHE C  76     -42.138  51.174  58.360  1.00 77.06    -0.268 OA
ATOM   4201  CB  PHE C  76     -40.252  49.252  56.587  1.00 76.93     0.060 C 
ATOM   4202  CG  PHE C  76     -40.448  48.266  55.452  1.00 76.72    -0.020 A 
ATOM   4203  CD1 PHE C  76     -41.501  48.377  54.558  1.00 75.55    -0.004 A 
ATOM   4204  CD2 PHE C  76     -39.572  47.192  55.310  1.00 76.81    -0.004 A 
ATOM   4205  CE1 PHE C  76     -41.655  47.466  53.535  1.00 75.87    -0.000 A 
ATOM   4206  CE2 PHE C  76     -39.729  46.276  54.282  1.00 76.28    -0.000 A 
ATOM   4207  CZ  PHE C  76     -40.773  46.414  53.398  1.00 76.28     0.000 A 
ATOM   4208  N   GLU C  77     -40.073  52.012  58.168  1.00 77.84    -0.229 NA
ATOM   4209  CA  GLU C  77     -40.110  52.783  59.412  1.00 78.44     0.187 C 
ATOM   4210  C   GLU C  77     -41.163  53.888  59.322  1.00 78.51     0.274 C 
ATOM   4211  O   GLU C  77     -41.905  54.124  60.276  1.00 78.63    -0.268 OA
ATOM   4212  CB  GLU C  77     -38.713  53.376  59.690  1.00 78.88     0.045 C 
ATOM   4213  CG  GLU C  77     -38.570  54.254  60.933  1.00 80.34     0.100 C 
ATOM   4214  CD  GLU C  77     -38.455  53.462  62.236  1.00 82.89     0.185 C 
ATOM   4215  OE1 GLU C  77     -38.905  52.287  62.292  1.00 84.01    -0.647 OA
ATOM   4216  OE2 GLU C  77     -37.915  54.030  63.214  1.00 83.71    -0.647 OA
ATOM   4217  N   GLU C  78     -41.230  54.544  58.164  1.00 78.60    -0.229 NA
ATOM   4218  CA  GLU C  78     -42.224  55.599  57.902  1.00 78.55     0.186 C 
ATOM   4219  C   GLU C  78     -43.633  55.066  57.608  1.00 78.47     0.274 C 
ATOM   4220  O   GLU C  78     -44.583  55.846  57.533  1.00 78.68    -0.268 OA
ATOM   4221  CB  GLU C  78     -41.779  56.495  56.732  1.00 78.45     0.034 C 
ATOM   4222  CG  GLU C  78     -40.813  57.603  57.118  1.00 78.96     0.003 C 
ATOM   4223  N   ASP C  79     -43.781  53.758  57.434  1.00 78.18    -0.228 NA
ATOM   4224  CA  ASP C  79     -45.070  53.212  57.048  1.00 78.12     0.195 C 
ATOM   4225  C   ASP C  79     -45.894  52.810  58.276  1.00 78.06     0.257 C 
ATOM   4226  O   ASP C  79     -45.538  51.863  58.981  1.00 78.05    -0.270 OA
ATOM   4227  CB  ASP C  79     -44.898  52.018  56.118  1.00 78.03     0.132 C 
ATOM   4228  CG  ASP C  79     -46.197  51.584  55.507  1.00 78.23     0.188 C 
ATOM   4229  OD1 ASP C  79     -47.234  51.610  56.202  1.00 78.86    -0.647 OA
ATOM   4230  OD2 ASP C  79     -46.188  51.230  54.319  1.00 79.48    -0.647 OA
ATOM   4231  N   PRO C  80     -47.025  53.500  58.504  1.00 77.77    -0.312 N 
ATOM   4232  CA  PRO C  80     -47.805  53.290  59.725  1.00 77.72     0.165 C 
ATOM   4233  C   PRO C  80     -48.521  51.940  59.798  1.00 77.44     0.272 C 
ATOM   4234  O   PRO C  80     -48.950  51.541  60.878  1.00 77.62    -0.269 OA
ATOM   4235  CB  PRO C  80     -48.825  54.436  59.695  1.00 77.62     0.034 C 
ATOM   4236  CG  PRO C  80     -48.990  54.758  58.254  1.00 77.88     0.027 C 
ATOM   4237  CD  PRO C  80     -47.648  54.500  57.616  1.00 77.87     0.105 C 
ATOM   4238  N   ALA C  81     -48.654  51.258  58.663  1.00 77.01    -0.229 NA
ATOM   4239  CA  ALA C  81     -49.236  49.920  58.622  1.00 76.61     0.186 C 
ATOM   4240  C   ALA C  81     -48.250  48.879  59.150  1.00 76.33     0.274 C 
ATOM   4241  O   ALA C  81     -48.656  47.897  59.762  1.00 76.49    -0.268 OA
ATOM   4242  CB  ALA C  81     -49.665  49.568  57.187  1.00 76.53     0.037 C 
ATOM   4243  N   VAL C  82     -46.957  49.095  58.908  1.00 76.05    -0.229 NA
ATOM   4244  CA  VAL C  82     -45.920  48.132  59.289  1.00 75.63     0.186 C 
ATOM   4245  C   VAL C  82     -45.539  48.239  60.758  1.00 75.19     0.274 C 
ATOM   4246  O   VAL C  82     -45.249  49.328  61.244  1.00 75.50    -0.268 OA
ATOM   4247  CB  VAL C  82     -44.652  48.330  58.456  1.00 75.67     0.032 C 
ATOM   4248  CG1 VAL C  82     -43.529  47.442  58.973  1.00 76.09     0.003 C 
ATOM   4249  CG2 VAL C  82     -44.937  48.024  57.001  1.00 75.92     0.003 C 
ATOM   4250  N   GLY C  83     -45.533  47.103  61.453  1.00 74.47    -0.226 NA
ATOM   4251  CA  GLY C  83     -45.166  47.052  62.864  1.00 74.00     0.218 C 
ATOM   4252  C   GLY C  83     -43.792  46.446  63.120  1.00 73.95     0.277 C 
ATOM   4253  O   GLY C  83     -43.167  46.734  64.141  1.00 73.96    -0.268 OA
ATOM   4254  N   ALA C  84     -43.317  45.610  62.199  1.00 73.39    -0.229 NA
ATOM   4255  CA  ALA C  84     -42.100  44.841  62.409  1.00 72.85     0.186 C 
ATOM   4256  C   ALA C  84     -41.415  44.559  61.079  1.00 72.55     0.274 C 
ATOM   4257  O   ALA C  84     -42.055  44.538  60.021  1.00 72.58    -0.268 OA
ATOM   4258  CB  ALA C  84     -42.420  43.542  63.119  1.00 72.70     0.037 C 
ATOM   4259  N   ILE C  85     -40.108  44.335  61.147  1.00 71.72    -0.229 NA
ATOM   4260  CA  ILE C  85     -39.306  44.129  59.963  1.00 71.20     0.186 C 
ATOM   4261  C   ILE C  85     -38.507  42.832  60.093  1.00 70.85     0.274 C 
ATOM   4262  O   ILE C  85     -37.893  42.566  61.134  1.00 70.44    -0.268 OA
ATOM   4263  CB  ILE C  85     -38.363  45.323  59.729  1.00 71.24     0.032 C 
ATOM   4264  CG1 ILE C  85     -39.182  46.603  59.500  1.00 71.73     0.002 C 
ATOM   4265  CG2 ILE C  85     -37.443  45.070  58.553  1.00 70.65     0.003 C 
ATOM   4266  CD1 ILE C  85     -38.325  47.860  59.252  1.00 71.36     0.000 C 
ATOM   4267  N   VAL C  86     -38.539  42.030  59.030  1.00 70.12    -0.229 NA
ATOM   4268  CA  VAL C  86     -37.798  40.795  58.958  1.00 69.88     0.186 C 
ATOM   4269  C   VAL C  86     -36.746  40.936  57.871  1.00 69.85     0.274 C 
ATOM   4270  O   VAL C  86     -37.045  41.309  56.751  1.00 69.60    -0.268 OA
ATOM   4271  CB  VAL C  86     -38.731  39.609  58.655  1.00 69.87     0.032 C 
ATOM   4272  CG1 VAL C  86     -37.931  38.389  58.267  1.00 69.51     0.003 C 
ATOM   4273  CG2 VAL C  86     -39.620  39.314  59.865  1.00 69.64     0.003 C 
ATOM   4274  N   LEU C  87     -35.508  40.643  58.222  1.00 70.29    -0.229 NA
ATOM   4275  CA  LEU C  87     -34.364  40.853  57.338  1.00 70.55     0.186 C 
ATOM   4276  C   LEU C  87     -33.700  39.505  57.107  1.00 70.89     0.274 C 
ATOM   4277  O   LEU C  87     -33.341  38.822  58.059  1.00 70.92    -0.268 OA
ATOM   4278  CB  LEU C  87     -33.399  41.818  58.006  1.00 70.70     0.034 C 
ATOM   4279  CG  LEU C  87     -32.012  41.993  57.419  1.00 70.81     0.002 C 
ATOM   4280  CD1 LEU C  87     -32.114  42.623  56.036  1.00 71.93     0.000 C 
ATOM   4281  CD2 LEU C  87     -31.196  42.840  58.351  1.00 70.26     0.000 C 
ATOM   4282  N   THR C  88     -33.577  39.100  55.851  1.00 71.35    -0.226 NA
ATOM   4283  CA  THR C  88     -33.062  37.780  55.525  1.00 71.74     0.216 C 
ATOM   4284  C   THR C  88     -32.164  37.874  54.298  1.00 72.12     0.277 C 
ATOM   4285  O   THR C  88     -32.083  38.926  53.662  1.00 71.83    -0.268 OA
ATOM   4286  CB  THR C  88     -34.226  36.785  55.269  1.00 71.93     0.184 C 
ATOM   4287  OG1 THR C  88     -33.716  35.449  55.138  1.00 72.02    -0.221 OA
ATOM   4288  CG2 THR C  88     -34.992  37.156  54.014  1.00 71.68     0.038 C 
ATOM   4289  N   GLY C  89     -31.490  36.774  53.981  1.00 72.76    -0.226 NA
ATOM   4290  CA  GLY C  89     -30.744  36.658  52.733  1.00 73.57     0.218 C 
ATOM   4291  C   GLY C  89     -31.231  35.483  51.910  1.00 74.22     0.277 C 
ATOM   4292  O   GLY C  89     -32.432  35.222  51.818  1.00 74.53    -0.268 OA
ATOM   4293  N   GLY C  90     -30.296  34.771  51.297  1.00 75.06    -0.226 NA
ATOM   4294  CA  GLY C  90     -30.619  33.529  50.613  1.00 75.81     0.218 C 
ATOM   4295  C   GLY C  90     -30.564  32.337  51.551  1.00 76.44     0.277 C 
ATOM   4296  O   GLY C  90     -30.285  32.474  52.751  1.00 77.04    -0.268 OA
ATOM   4297  N   ASP C  91     -30.815  31.164  50.988  1.00 77.07    -0.228 NA
ATOM   4298  CA  ASP C  91     -30.727  29.915  51.723  1.00 77.77     0.197 C 
ATOM   4299  C   ASP C  91     -29.278  29.491  51.971  1.00 77.96     0.275 C 
ATOM   4300  O   ASP C  91     -28.975  28.884  52.997  1.00 78.15    -0.268 OA
ATOM   4301  CB  ASP C  91     -31.473  28.818  50.958  1.00 78.11     0.132 C 
ATOM   4302  CG  ASP C  91     -32.982  29.055  50.913  1.00 79.41     0.188 C 
ATOM   4303  OD1 ASP C  91     -33.502  29.864  51.732  1.00 81.09    -0.647 OA
ATOM   4304  OD2 ASP C  91     -33.644  28.422  50.059  1.00 80.33    -0.647 OA
ATOM   4305  N   LYS C  92     -28.388  29.799  51.032  1.00 78.12    -0.229 NA
ATOM   4306  CA  LYS C  92     -26.969  29.461  51.184  1.00 78.47     0.186 C 
ATOM   4307  C   LYS C  92     -26.220  30.490  52.034  1.00 77.76     0.274 C 
ATOM   4308  O   LYS C  92     -25.219  30.158  52.693  1.00 77.37    -0.268 OA
ATOM   4309  CB  LYS C  92     -26.297  29.317  49.811  1.00 78.51     0.034 C 
ATOM   4310  CG  LYS C  92     -24.903  28.678  49.875  1.00 79.90     0.005 C 
ATOM   4311  CD  LYS C  92     -24.262  28.485  48.488  1.00 80.49     0.041 C 
ATOM   4312  CE  LYS C  92     -22.735  28.624  48.581  1.00 82.22     0.338 C 
ATOM   4313  NZ  LYS C  92     -22.056  28.396  47.276  1.00 83.24     0.618 N 
ATOM   4314  N   ALA C  93     -26.710  31.731  52.032  1.00 77.14    -0.229 NA
ATOM   4315  CA  ALA C  93     -26.010  32.814  52.702  1.00 76.65     0.186 C 
ATOM   4316  C   ALA C  93     -26.944  33.936  53.125  1.00 76.22     0.274 C 
ATOM   4317  O   ALA C  93     -27.739  34.434  52.333  1.00 76.56    -0.268 OA
ATOM   4318  CB  ALA C  93     -24.918  33.355  51.793  1.00 76.47     0.037 C 
ATOM   4319  N   PHE C  94     -26.831  34.334  54.384  1.00 75.62    -0.228 NA
ATOM   4320  CA  PHE C  94     -27.477  35.543  54.867  1.00 75.21     0.191 C 
ATOM   4321  C   PHE C  94     -26.690  36.727  54.329  1.00 75.16     0.275 C 
ATOM   4322  O   PHE C  94     -27.239  37.602  53.672  1.00 75.31    -0.268 OA
ATOM   4323  CB  PHE C  94     -27.484  35.554  56.395  1.00 74.83     0.060 C 
ATOM   4324  CG  PHE C  94     -28.139  36.756  56.999  1.00 73.48    -0.020 A 
ATOM   4325  CD1 PHE C  94     -29.506  36.910  56.946  1.00 72.82    -0.004 A 
ATOM   4326  CD2 PHE C  94     -27.385  37.707  57.659  1.00 72.92    -0.004 A 
ATOM   4327  CE1 PHE C  94     -30.115  38.003  57.534  1.00 73.28    -0.000 A 
ATOM   4328  CE2 PHE C  94     -27.980  38.808  58.243  1.00 73.39    -0.000 A 
ATOM   4329  CZ  PHE C  94     -29.355  38.957  58.180  1.00 74.28     0.000 A 
ATOM   4330  N   ALA C  95     -25.402  36.734  54.640  1.00 75.09    -0.229 NA
ATOM   4331  CA  ALA C  95     -24.439  37.637  54.042  1.00 75.38     0.186 C 
ATOM   4332  C   ALA C  95     -23.057  37.149  54.449  1.00 75.43     0.274 C 
ATOM   4333  O   ALA C  95     -22.825  36.864  55.597  1.00 75.84    -0.268 OA
ATOM   4334  CB  ALA C  95     -24.678  39.056  54.502  1.00 75.10     0.037 C 
ATOM   4335  N   ALA C  96     -22.149  37.028  53.501  1.00 76.25    -0.229 NA
ATOM   4336  CA  ALA C  96     -20.835  36.450  53.766  1.00 76.70     0.186 C 
ATOM   4337  C   ALA C  96     -19.818  37.486  54.223  1.00 77.17     0.274 C 
ATOM   4338  O   ALA C  96     -18.655  37.161  54.425  1.00 77.82    -0.268 OA
ATOM   4339  CB  ALA C  96     -20.328  35.750  52.526  1.00 77.04     0.037 C 
ATOM   4340  N   GLY C  97     -20.234  38.737  54.372  1.00 77.33    -0.226 NA
ATOM   4341  CA  GLY C  97     -19.361  39.755  54.943  1.00 77.16     0.218 C 
ATOM   4342  C   GLY C  97     -19.489  41.099  54.278  1.00 76.96     0.277 C 
ATOM   4343  O   GLY C  97     -20.415  41.337  53.511  1.00 77.20    -0.268 OA
ATOM   4344  N   ALA C  98     -18.571  41.992  54.626  1.00 76.72    -0.229 NA
ATOM   4345  CA  ALA C  98     -18.425  43.258  53.941  1.00 76.28     0.186 C 
ATOM   4346  C   ALA C  98     -17.722  42.949  52.633  1.00 76.26     0.274 C 
ATOM   4347  O   ALA C  98     -16.927  42.007  52.561  1.00 76.76    -0.268 OA
ATOM   4348  CB  ALA C  98     -17.601  44.212  54.778  1.00 75.96     0.037 C 
ATOM   4349  N   ASP C  99     -18.000  43.730  51.597  1.00 76.03    -0.228 NA
ATOM   4350  CA  ASP C  99     -17.406  43.465  50.305  1.00 75.87     0.197 C 
ATOM   4351  C   ASP C  99     -15.913  43.712  50.383  1.00 75.50     0.275 C 
ATOM   4352  O   ASP C  99     -15.472  44.852  50.509  1.00 75.49    -0.268 OA
ATOM   4353  CB  ASP C  99     -18.051  44.314  49.215  1.00 75.94     0.132 C 
ATOM   4354  CG  ASP C  99     -17.563  43.944  47.836  1.00 76.90     0.188 C 
ATOM   4355  OD1 ASP C  99     -16.336  44.012  47.589  1.00 77.74    -0.647 OA
ATOM   4356  OD2 ASP C  99     -18.404  43.581  46.996  1.00 78.01    -0.647 OA
ATOM   4357  N   ILE C 100     -15.145  42.630  50.289  1.00 75.47    -0.229 NA
ATOM   4358  CA  ILE C 100     -13.679  42.676  50.395  1.00 75.24     0.186 C 
ATOM   4359  C   ILE C 100     -13.015  43.366  49.198  1.00 75.40     0.274 C 
ATOM   4360  O   ILE C 100     -12.007  44.053  49.348  1.00 75.31    -0.268 OA
ATOM   4361  CB  ILE C 100     -13.101  41.255  50.629  1.00 75.17     0.032 C 
ATOM   4362  CG1 ILE C 100     -13.484  40.777  52.037  1.00 74.77     0.002 C 
ATOM   4363  CG2 ILE C 100     -11.575  41.244  50.474  1.00 75.18     0.003 C 
ATOM   4364  CD1 ILE C 100     -13.434  39.290  52.237  1.00 74.78     0.000 C 
ATOM   4365  N   LYS C 101     -13.589  43.217  48.015  1.00 75.74    -0.229 NA
ATOM   4366  CA  LYS C 101     -13.055  43.910  46.853  1.00 76.57     0.186 C 
ATOM   4367  C   LYS C 101     -13.154  45.442  47.013  1.00 76.45     0.274 C 
ATOM   4368  O   LYS C 101     -12.210  46.155  46.684  1.00 76.93    -0.268 OA
ATOM   4369  CB  LYS C 101     -13.719  43.419  45.555  1.00 76.65     0.034 C 
ATOM   4370  CG  LYS C 101     -13.498  41.916  45.310  1.00 77.48     0.005 C 
ATOM   4371  CD  LYS C 101     -14.467  41.305  44.278  1.00 77.85     0.041 C 
ATOM   4372  CE  LYS C 101     -14.494  39.762  44.368  1.00 78.33     0.338 C 
ATOM   4373  NZ  LYS C 101     -14.822  39.093  43.065  1.00 78.44     0.618 N 
ATOM   4374  N   GLU C 102     -14.266  45.950  47.540  1.00 76.35    -0.229 NA
ATOM   4375  CA  GLU C 102     -14.380  47.398  47.808  1.00 76.30     0.187 C 
ATOM   4376  C   GLU C 102     -13.387  47.874  48.871  1.00 75.64     0.274 C 
ATOM   4377  O   GLU C 102     -12.915  48.999  48.807  1.00 75.46    -0.268 OA
ATOM   4378  CB  GLU C 102     -15.795  47.777  48.249  1.00 76.09     0.045 C 
ATOM   4379  CG  GLU C 102     -16.844  47.615  47.173  1.00 77.34     0.100 C 
ATOM   4380  CD  GLU C 102     -18.205  48.208  47.559  1.00 77.63     0.185 C 
ATOM   4381  OE1 GLU C 102     -18.543  48.284  48.770  1.00 77.74    -0.647 OA
ATOM   4382  OE2 GLU C 102     -18.934  48.604  46.625  1.00 80.12    -0.647 OA
ATOM   4383  N   MET C 103     -13.096  47.028  49.856  1.00 75.10    -0.229 NA
ATOM   4384  CA  MET C 103     -12.180  47.395  50.931  1.00 74.98     0.187 C 
ATOM   4385  C   MET C 103     -10.702  47.328  50.532  1.00 74.52     0.274 C 
ATOM   4386  O   MET C 103      -9.870  47.952  51.192  1.00 74.08    -0.268 OA
ATOM   4387  CB  MET C 103     -12.394  46.500  52.161  1.00 74.69     0.046 C 
ATOM   4388  CG  MET C 103     -13.733  46.668  52.824  1.00 75.01     0.060 C 
ATOM   4389  SD  MET C 103     -13.819  45.999  54.501  1.00 76.12    -0.139 SA
ATOM   4390  CE  MET C 103     -13.602  44.242  54.229  1.00 76.05     0.069 C 
ATOM   4391  N   GLN C 104     -10.367  46.583  49.477  1.00 74.17    -0.229 NA
ATOM   4392  CA  GLN C 104      -8.969  46.189  49.259  1.00 74.09     0.187 C 
ATOM   4393  C   GLN C 104      -7.992  47.354  49.182  1.00 74.10     0.274 C 
ATOM   4394  O   GLN C 104      -6.974  47.322  49.845  1.00 74.00    -0.268 OA
ATOM   4395  CB  GLN C 104      -8.805  45.313  48.016  1.00 74.17     0.044 C 
ATOM   4396  CG  GLN C 104      -7.383  44.742  47.842  1.00 73.58     0.094 C 
ATOM   4397  CD  GLN C 104      -7.098  44.217  46.433  1.00 73.74     0.274 C 
ATOM   4398  OE1 GLN C 104      -7.961  44.239  45.555  1.00 73.59    -0.269 OA
ATOM   4399  NE2 GLN C 104      -5.881  43.731  46.223  1.00 72.73    -0.107 N 
ATOM   4400  N   ASN C 105      -8.300  48.371  48.386  1.00 74.58    -0.228 NA
ATOM   4401  CA  ASN C 105      -7.355  49.463  48.124  1.00 75.02     0.196 C 
ATOM   4402  C   ASN C 105      -7.552  50.724  48.980  1.00 74.79     0.275 C 
ATOM   4403  O   ASN C 105      -6.980  51.778  48.677  1.00 74.42    -0.268 OA
ATOM   4404  CB  ASN C 105      -7.400  49.833  46.637  1.00 75.45     0.126 C 
ATOM   4405  CG  ASN C 105      -7.017  48.668  45.741  1.00 77.50     0.276 C 
ATOM   4406  OD1 ASN C 105      -5.994  48.010  45.962  1.00 80.60    -0.269 OA
ATOM   4407  ND2 ASN C 105      -7.846  48.394  44.732  1.00 79.30    -0.107 N 
ATOM   4408  N   LEU C 106      -8.354  50.613  50.038  1.00 74.43    -0.229 NA
ATOM   4409  CA  LEU C 106      -8.560  51.704  50.963  1.00 74.22     0.186 C 
ATOM   4410  C   LEU C 106      -7.327  51.911  51.823  1.00 74.45     0.274 C 
ATOM   4411  O   LEU C 106      -6.702  50.947  52.257  1.00 74.34    -0.268 OA
ATOM   4412  CB  LEU C 106      -9.738  51.414  51.888  1.00 74.10     0.034 C 
ATOM   4413  CG  LEU C 106     -11.149  51.388  51.310  1.00 73.54     0.002 C 
ATOM   4414  CD1 LEU C 106     -12.151  51.098  52.436  1.00 70.60     0.000 C 
ATOM   4415  CD2 LEU C 106     -11.458  52.702  50.597  1.00 71.97     0.000 C 
ATOM   4416  N   SER C 107      -6.997  53.177  52.076  1.00 74.70    -0.226 NA
ATOM   4417  CA  SER C 107      -5.985  53.547  53.071  1.00 74.82     0.219 C 
ATOM   4418  C   SER C 107      -6.600  53.886  54.440  1.00 74.95     0.277 C 
ATOM   4419  O   SER C 107      -7.825  53.937  54.601  1.00 74.37    -0.268 OA
ATOM   4420  CB  SER C 107      -5.194  54.746  52.572  1.00 74.77     0.216 C 
ATOM   4421  OG  SER C 107      -5.976  55.928  52.640  1.00 74.51    -0.218 OA
ATOM   4422  N   PHE C 108      -5.727  54.123  55.418  1.00 75.53    -0.228 NA
ATOM   4423  CA  PHE C 108      -6.132  54.586  56.762  1.00 75.63     0.191 C 
ATOM   4424  C   PHE C 108      -6.824  55.947  56.691  1.00 76.11     0.275 C 
ATOM   4425  O   PHE C 108      -7.839  56.167  57.352  1.00 75.45    -0.268 OA
ATOM   4426  CB  PHE C 108      -4.906  54.674  57.699  1.00 75.74     0.060 C 
ATOM   4427  CG  PHE C 108      -5.184  55.375  58.994  1.00 75.17    -0.020 A 
ATOM   4428  CD1 PHE C 108      -6.035  54.815  59.928  1.00 75.80    -0.004 A 
ATOM   4429  CD2 PHE C 108      -4.623  56.612  59.265  1.00 75.92    -0.004 A 
ATOM   4430  CE1 PHE C 108      -6.326  55.468  61.125  1.00 75.96    -0.000 A 
ATOM   4431  CE2 PHE C 108      -4.907  57.280  60.451  1.00 76.00    -0.000 A 
ATOM   4432  CZ  PHE C 108      -5.762  56.703  61.385  1.00 75.90     0.000 A 
ATOM   4433  N   GLN C 109      -6.259  56.863  55.901  1.00 76.76    -0.229 NA
ATOM   4434  CA  GLN C 109      -6.852  58.195  55.739  1.00 77.46     0.187 C 
ATOM   4435  C   GLN C 109      -8.211  58.135  55.027  1.00 78.27     0.274 C 
ATOM   4436  O   GLN C 109      -9.108  58.913  55.353  1.00 79.03    -0.268 OA
ATOM   4437  CB  GLN C 109      -5.914  59.149  54.991  1.00 77.26     0.044 C 
ATOM   4438  CG  GLN C 109      -4.601  59.462  55.704  1.00 77.29     0.094 C 
ATOM   4439  CD  GLN C 109      -3.435  58.575  55.255  1.00 78.32     0.274 C 
ATOM   4440  OE1 GLN C 109      -3.606  57.387  54.977  1.00 79.70    -0.269 OA
ATOM   4441  NE2 GLN C 109      -2.247  59.152  55.198  1.00 77.75    -0.107 N 
ATOM   4442  N   ASP C 110      -8.365  57.215  54.073  1.00 79.07    -0.228 NA
ATOM   4443  CA  ASP C 110      -9.642  57.028  53.374  1.00 79.67     0.197 C 
ATOM   4444  C   ASP C 110     -10.722  56.630  54.357  1.00 80.13     0.275 C 
ATOM   4445  O   ASP C 110     -11.738  57.304  54.465  1.00 80.59    -0.268 OA
ATOM   4446  CB  ASP C 110      -9.538  55.961  52.280  1.00 79.79     0.132 C 
ATOM   4447  CG  ASP C 110      -8.667  56.390  51.115  1.00 79.95     0.188 C 
ATOM   4448  OD1 ASP C 110      -8.570  57.606  50.858  1.00 80.82    -0.647 OA
ATOM   4449  OD2 ASP C 110      -8.083  55.507  50.447  1.00 80.33    -0.647 OA
ATOM   4450  N   CYS C 111     -10.481  55.538  55.072  1.00 80.87    -0.223 NA
ATOM   4451  CA  CYS C 111     -11.369  55.046  56.132  1.00 81.66     0.219 C 
ATOM   4452  C   CYS C 111     -11.832  56.076  57.141  1.00 82.35     0.279 C 
ATOM   4453  O   CYS C 111     -13.030  56.225  57.368  1.00 82.50    -0.268 OA
ATOM   4454  CB  CYS C 111     -10.657  53.974  56.930  1.00 81.56     0.072 C 
ATOM   4455  SG  CYS C 111     -10.708  52.422  56.132  1.00 82.95    -0.080 SA
ATOM   4456  N   TYR C 112     -10.872  56.751  57.771  1.00 83.24    -0.228 NA
ATOM   4457  CA  TYR C 112     -11.158  57.648  58.882  1.00 83.73     0.191 C 
ATOM   4458  C   TYR C 112     -12.014  58.818  58.435  1.00 84.38     0.275 C 
ATOM   4459  O   TYR C 112     -12.956  59.208  59.125  1.00 84.82    -0.268 OA
ATOM   4460  CB  TYR C 112      -9.865  58.171  59.544  1.00 83.77     0.060 C 
ATOM   4461  CG  TYR C 112     -10.159  58.926  60.826  1.00 83.87    -0.020 A 
ATOM   4462  CD1 TYR C 112     -10.312  58.253  62.044  1.00 83.31    -0.002 A 
ATOM   4463  CD2 TYR C 112     -10.337  60.307  60.813  1.00 84.40    -0.002 A 
ATOM   4464  CE1 TYR C 112     -10.618  58.937  63.211  1.00 83.85     0.027 A 
ATOM   4465  CE2 TYR C 112     -10.642  61.011  61.981  1.00 84.74     0.027 A 
ATOM   4466  CZ  TYR C 112     -10.784  60.326  63.179  1.00 84.83     0.131 A 
ATOM   4467  OH  TYR C 112     -11.089  61.042  64.325  1.00 84.18    -0.190 OA
ATOM   4468  N   SER C 113     -11.680  59.382  57.283  1.00 84.98    -0.226 NA
ATOM   4469  CA  SER C 113     -12.323  60.606  56.829  1.00 85.37     0.219 C 
ATOM   4470  C   SER C 113     -13.660  60.327  56.176  1.00 85.78     0.277 C 
ATOM   4471  O   SER C 113     -14.587  61.109  56.313  1.00 86.37    -0.268 OA
ATOM   4472  CB  SER C 113     -11.404  61.332  55.866  1.00 85.49     0.216 C 
ATOM   4473  OG  SER C 113     -10.151  61.570  56.492  1.00 86.17    -0.218 OA
ATOM   4474  N   SER C 114     -13.761  59.199  55.481  1.00 86.10    -0.226 NA
ATOM   4475  CA  SER C 114     -15.009  58.770  54.876  1.00 86.19     0.219 C 
ATOM   4476  C   SER C 114     -15.953  58.154  55.908  1.00 86.22     0.277 C 
ATOM   4477  O   SER C 114     -17.069  57.751  55.568  1.00 86.03    -0.268 OA
ATOM   4478  CB  SER C 114     -14.732  57.743  53.782  1.00 86.38     0.216 C 
ATOM   4479  OG  SER C 114     -15.939  57.388  53.134  1.00 87.71    -0.218 OA
ATOM   4480  N   LYS C 115     -15.505  58.070  57.161  1.00 86.32    -0.229 NA
ATOM   4481  CA  LYS C 115     -16.279  57.439  58.212  1.00 86.43     0.186 C 
ATOM   4482  C   LYS C 115     -16.779  56.092  57.683  1.00 86.19     0.274 C 
ATOM   4483  O   LYS C 115     -17.965  55.769  57.768  1.00 86.77    -0.268 OA
ATOM   4484  CB  LYS C 115     -17.455  58.335  58.641  1.00 86.57     0.034 C 
ATOM   4485  CG  LYS C 115     -17.138  59.831  58.770  1.00 86.97     0.003 C 
ATOM   4486  CD  LYS C 115     -18.424  60.643  59.068  1.00 86.95     0.000 C 
ATOM   4487  N   PHE C 116     -15.866  55.317  57.116  1.00 85.69    -0.228 NA
ATOM   4488  CA  PHE C 116     -16.212  54.045  56.507  1.00 85.30     0.191 C 
ATOM   4489  C   PHE C 116     -17.030  53.180  57.477  1.00 84.98     0.275 C 
ATOM   4490  O   PHE C 116     -16.769  53.181  58.682  1.00 84.32    -0.268 OA
ATOM   4491  CB  PHE C 116     -14.927  53.327  56.045  1.00 85.43     0.060 C 
ATOM   4492  CG  PHE C 116     -15.168  51.996  55.378  1.00 85.48    -0.020 A 
ATOM   4493  CD1 PHE C 116     -16.047  51.886  54.309  1.00 85.76    -0.004 A 
ATOM   4494  CD2 PHE C 116     -14.507  50.857  55.813  1.00 85.84    -0.004 A 
ATOM   4495  CE1 PHE C 116     -16.273  50.675  53.701  1.00 85.84    -0.000 A 
ATOM   4496  CE2 PHE C 116     -14.730  49.641  55.210  1.00 85.66    -0.000 A 
ATOM   4497  CZ  PHE C 116     -15.617  49.549  54.151  1.00 85.75     0.000 A 
ATOM   4498  N   LEU C 117     -18.030  52.472  56.931  1.00 84.81    -0.229 NA
ATOM   4499  CA  LEU C 117     -18.953  51.590  57.688  1.00 84.52     0.186 C 
ATOM   4500  C   LEU C 117     -20.024  52.317  58.525  1.00 84.48     0.274 C 
ATOM   4501  O   LEU C 117     -20.919  51.674  59.078  1.00 84.16    -0.268 OA
ATOM   4502  CB  LEU C 117     -18.199  50.565  58.565  1.00 84.33     0.034 C 
ATOM   4503  CG  LEU C 117     -17.418  49.410  57.915  1.00 84.06     0.002 C 
ATOM   4504  CD1 LEU C 117     -17.001  48.376  58.974  1.00 82.45     0.000 C 
ATOM   4505  CD2 LEU C 117     -18.208  48.724  56.815  1.00 83.64     0.000 C 
ATOM   4506  N   LYS C 118     -19.957  53.645  58.592  1.00 84.77    -0.229 NA
ATOM   4507  CA  LYS C 118     -20.925  54.442  59.368  1.00 85.24     0.186 C 
ATOM   4508  C   LYS C 118     -22.379  54.286  58.875  1.00 84.89     0.274 C 
ATOM   4509  O   LYS C 118     -23.306  54.328  59.676  1.00 84.88    -0.268 OA
ATOM   4510  CB  LYS C 118     -20.515  55.932  59.370  1.00 85.44     0.034 C 
ATOM   4511  CG  LYS C 118     -21.501  56.897  60.073  1.00 87.09     0.005 C 
ATOM   4512  CD  LYS C 118     -21.441  56.778  61.619  1.00 89.06     0.041 C 
ATOM   4513  CE  LYS C 118     -22.841  56.737  62.284  1.00 89.94     0.338 C 
ATOM   4514  NZ  LYS C 118     -23.854  57.660  61.670  1.00 89.72     0.618 N 
ATOM   4515  N   HIS C 119     -22.573  54.110  57.568  1.00 84.71    -0.228 NA
ATOM   4516  CA  HIS C 119     -23.912  53.969  56.997  1.00 84.51     0.192 C 
ATOM   4517  C   HIS C 119     -24.601  52.677  57.458  1.00 84.27     0.275 C 
ATOM   4518  O   HIS C 119     -25.830  52.594  57.457  1.00 84.08    -0.268 OA
ATOM   4519  CB  HIS C 119     -23.872  54.039  55.463  1.00 84.57     0.082 C 
ATOM   4520  CG  HIS C 119     -23.577  55.408  54.923  1.00 86.15     0.082 A 
ATOM   4521  ND1 HIS C 119     -22.391  55.720  54.279  1.00 87.70    -0.227 NA
ATOM   4522  CD2 HIS C 119     -24.312  56.548  54.927  1.00 87.14     0.116 A 
ATOM   4523  CE1 HIS C 119     -22.413  56.991  53.909  1.00 87.26     0.199 A 
ATOM   4524  NE2 HIS C 119     -23.568  57.515  54.289  1.00 87.67    -0.221 NA
ATOM   4525  N   TRP C 120     -23.817  51.681  57.873  1.00 84.04    -0.228 NA
ATOM   4526  CA  TRP C 120     -24.368  50.413  58.377  1.00 83.90     0.191 C 
ATOM   4527  C   TRP C 120     -25.209  50.617  59.630  1.00 84.17     0.275 C 
ATOM   4528  O   TRP C 120     -26.133  49.852  59.887  1.00 84.64    -0.268 OA
ATOM   4529  CB  TRP C 120     -23.258  49.423  58.722  1.00 83.66     0.062 C 
ATOM   4530  CG  TRP C 120     -22.489  48.866  57.560  1.00 83.30     0.001 A 
ATOM   4531  CD1 TRP C 120     -22.126  49.511  56.414  1.00 83.42     0.095 A 
ATOM   4532  CD2 TRP C 120     -21.947  47.556  57.465  1.00 82.80     0.015 A 
ATOM   4533  NE1 TRP C 120     -21.416  48.677  55.602  1.00 82.79    -0.244 NA
ATOM   4534  CE2 TRP C 120     -21.289  47.466  56.224  1.00 82.99     0.081 A 
ATOM   4535  CE3 TRP C 120     -21.968  46.438  58.304  1.00 82.92     0.001 A 
ATOM   4536  CZ2 TRP C 120     -20.645  46.307  55.804  1.00 83.23     0.019 A 
ATOM   4537  CZ3 TRP C 120     -21.341  45.292  57.889  1.00 83.32     0.000 A 
ATOM   4538  CH2 TRP C 120     -20.680  45.233  56.645  1.00 83.60     0.002 A 
ATOM   4539  N   ASP C 121     -24.890  51.652  60.403  1.00 84.38    -0.228 NA
ATOM   4540  CA  ASP C 121     -25.516  51.871  61.707  1.00 84.84     0.197 C 
ATOM   4541  C   ASP C 121     -26.957  52.334  61.642  1.00 84.49     0.275 C 
ATOM   4542  O   ASP C 121     -27.637  52.348  62.669  1.00 84.62    -0.268 OA
ATOM   4543  CB  ASP C 121     -24.694  52.860  62.556  1.00 84.98     0.132 C 
ATOM   4544  CG  ASP C 121     -23.465  52.209  63.165  1.00 87.28     0.188 C 
ATOM   4545  OD1 ASP C 121     -23.649  51.174  63.848  1.00 90.43    -0.647 OA
ATOM   4546  OD2 ASP C 121     -22.322  52.704  62.953  1.00 89.43    -0.647 OA
ATOM   4547  N   HIS C 122     -27.439  52.700  60.463  1.00 84.32    -0.228 NA
ATOM   4548  CA  HIS C 122     -28.811  53.180  60.350  1.00 84.60     0.192 C 
ATOM   4549  C   HIS C 122     -29.816  52.161  60.933  1.00 84.02     0.275 C 
ATOM   4550  O   HIS C 122     -30.844  52.540  61.493  1.00 83.66    -0.268 OA
ATOM   4551  CB  HIS C 122     -29.162  53.542  58.901  1.00 84.89     0.082 C 
ATOM   4552  CG  HIS C 122     -30.585  53.974  58.733  1.00 87.29     0.082 A 
ATOM   4553  ND1 HIS C 122     -31.493  53.275  57.964  1.00 88.84    -0.227 NA
ATOM   4554  CD2 HIS C 122     -31.276  55.002  59.289  1.00 88.75     0.116 A 
ATOM   4555  CE1 HIS C 122     -32.672  53.873  58.027  1.00 89.21     0.199 A 
ATOM   4556  NE2 HIS C 122     -32.569  54.919  58.829  1.00 88.99    -0.221 NA
ATOM   4557  N   LEU C 123     -29.483  50.879  60.820  1.00 83.51    -0.229 NA
ATOM   4558  CA  LEU C 123     -30.299  49.794  61.342  1.00 83.33     0.186 C 
ATOM   4559  C   LEU C 123     -30.475  49.855  62.868  1.00 83.17     0.274 C 
ATOM   4560  O   LEU C 123     -31.526  49.478  63.389  1.00 83.31    -0.268 OA
ATOM   4561  CB  LEU C 123     -29.677  48.453  60.924  1.00 83.56     0.034 C 
ATOM   4562  CG  LEU C 123     -30.369  47.128  61.258  1.00 83.14     0.002 C 
ATOM   4563  CD1 LEU C 123     -31.759  47.079  60.694  1.00 82.86     0.000 C 
ATOM   4564  CD2 LEU C 123     -29.543  45.979  60.702  1.00 83.16     0.000 C 
ATOM   4565  N   THR C 124     -29.469  50.344  63.588  1.00 82.70    -0.226 NA
ATOM   4566  CA  THR C 124     -29.590  50.480  65.046  1.00 82.38     0.216 C 
ATOM   4567  C   THR C 124     -30.456  51.663  65.464  1.00 81.70     0.277 C 
ATOM   4568  O   THR C 124     -30.688  51.844  66.649  1.00 81.74    -0.268 OA
ATOM   4569  CB  THR C 124     -28.226  50.680  65.743  1.00 82.29     0.184 C 
ATOM   4570  OG1 THR C 124     -27.655  51.917  65.305  1.00 83.07    -0.221 OA
ATOM   4571  CG2 THR C 124     -27.281  49.547  65.434  1.00 82.41     0.038 C 
ATOM   4572  N   GLN C 125     -30.901  52.479  64.513  1.00 81.27    -0.229 NA
ATOM   4573  CA  GLN C 125     -31.675  53.683  64.825  1.00 81.29     0.187 C 
ATOM   4574  C   GLN C 125     -33.166  53.574  64.448  1.00 80.53     0.274 C 
ATOM   4575  O   GLN C 125     -33.910  54.543  64.586  1.00 80.32    -0.268 OA
ATOM   4576  CB  GLN C 125     -31.020  54.919  64.175  1.00 81.51     0.044 C 
ATOM   4577  CG  GLN C 125     -29.874  55.526  65.029  1.00 83.86     0.094 C 
ATOM   4578  CD  GLN C 125     -28.736  56.142  64.196  1.00 87.07     0.274 C 
ATOM   4579  OE1 GLN C 125     -28.308  55.574  63.187  1.00 89.61    -0.269 OA
ATOM   4580  NE2 GLN C 125     -28.230  57.296  64.636  1.00 88.44    -0.107 N 
ATOM   4581  N   VAL C 126     -33.619  52.406  64.004  1.00 79.76    -0.229 NA
ATOM   4582  CA  VAL C 126     -35.029  52.274  63.657  1.00 79.42     0.186 C 
ATOM   4583  C   VAL C 126     -35.828  51.958  64.923  1.00 78.79     0.274 C 
ATOM   4584  O   VAL C 126     -35.475  51.067  65.684  1.00 78.80    -0.268 OA
ATOM   4585  CB  VAL C 126     -35.280  51.254  62.505  1.00 79.55     0.032 C 
ATOM   4586  CG1 VAL C 126     -34.147  51.327  61.480  1.00 79.03     0.003 C 
ATOM   4587  CG2 VAL C 126     -35.449  49.842  63.026  1.00 80.04     0.003 C 
ATOM   4588  N   LYS C 127     -36.873  52.744  65.157  1.00 78.29    -0.229 NA
ATOM   4589  CA  LYS C 127     -37.758  52.589  66.317  1.00 77.84     0.186 C 
ATOM   4590  C   LYS C 127     -38.457  51.223  66.374  1.00 77.15     0.274 C 
ATOM   4591  O   LYS C 127     -38.555  50.623  67.444  1.00 77.00    -0.268 OA
ATOM   4592  CB  LYS C 127     -38.817  53.705  66.325  1.00 77.82     0.034 C 
ATOM   4593  CG  LYS C 127     -38.253  55.116  66.482  1.00 77.78     0.003 C 
ATOM   4594  N   LYS C 128     -38.932  50.742  65.227  1.00 76.44    -0.229 NA
ATOM   4595  CA  LYS C 128     -39.659  49.463  65.150  1.00 75.96     0.185 C 
ATOM   4596  C   LYS C 128     -38.697  48.276  65.242  1.00 75.70     0.256 C 
ATOM   4597  O   LYS C 128     -37.528  48.401  64.873  1.00 75.20    -0.270 OA
ATOM   4598  CB  LYS C 128     -40.442  49.364  63.839  1.00 75.75     0.034 C 
ATOM   4599  CG  LYS C 128     -41.468  50.458  63.658  1.00 75.72     0.005 C 
ATOM   4600  CD  LYS C 128     -42.028  50.475  62.247  1.00 75.97     0.041 C 
ATOM   4601  CE  LYS C 128     -43.148  51.497  62.140  1.00 76.07     0.338 C 
ATOM   4602  NZ  LYS C 128     -43.790  51.481  60.811  1.00 76.21     0.618 N 
ATOM   4603  N   PRO C 129     -39.185  47.118  65.738  1.00 75.41    -0.312 N 
ATOM   4604  CA  PRO C 129     -38.357  45.909  65.873  1.00 75.16     0.165 C 
ATOM   4605  C   PRO C 129     -37.956  45.250  64.555  1.00 75.04     0.272 C 
ATOM   4606  O   PRO C 129     -38.779  45.131  63.651  1.00 75.14    -0.269 OA
ATOM   4607  CB  PRO C 129     -39.256  44.959  66.668  1.00 75.24     0.034 C 
ATOM   4608  CG  PRO C 129     -40.335  45.804  67.238  1.00 74.92     0.027 C 
ATOM   4609  CD  PRO C 129     -40.540  46.890  66.258  1.00 75.14     0.105 C 
ATOM   4610  N   VAL C 130     -36.698  44.816  64.476  1.00 75.05    -0.229 NA
ATOM   4611  CA  VAL C 130     -36.141  44.143  63.301  1.00 74.97     0.186 C 
ATOM   4612  C   VAL C 130     -35.688  42.744  63.695  1.00 74.90     0.274 C 
ATOM   4613  O   VAL C 130     -34.943  42.594  64.651  1.00 75.35    -0.268 OA
ATOM   4614  CB  VAL C 130     -34.900  44.889  62.741  1.00 75.02     0.032 C 
ATOM   4615  CG1 VAL C 130     -34.477  44.293  61.410  1.00 74.54     0.003 C 
ATOM   4616  CG2 VAL C 130     -35.179  46.367  62.580  1.00 74.90     0.003 C 
ATOM   4617  N   ILE C 131     -36.137  41.731  62.960  1.00 74.86    -0.229 NA
ATOM   4618  CA  ILE C 131     -35.745  40.340  63.194  1.00 74.71     0.186 C 
ATOM   4619  C   ILE C 131     -34.842  39.850  62.076  1.00 74.54     0.274 C 
ATOM   4620  O   ILE C 131     -35.238  39.883  60.907  1.00 74.93    -0.268 OA
ATOM   4621  CB  ILE C 131     -36.967  39.391  63.167  1.00 74.97     0.032 C 
ATOM   4622  CG1 ILE C 131     -38.010  39.773  64.214  1.00 74.56     0.002 C 
ATOM   4623  CG2 ILE C 131     -36.526  37.947  63.382  1.00 75.52     0.003 C 
ATOM   4624  CD1 ILE C 131     -38.994  38.670  64.460  1.00 74.30     0.000 C 
ATOM   4625  N   ALA C 132     -33.654  39.363  62.414  1.00 73.96    -0.229 NA
ATOM   4626  CA  ALA C 132     -32.816  38.692  61.420  1.00 73.51     0.186 C 
ATOM   4627  C   ALA C 132     -33.304  37.265  61.239  1.00 73.26     0.274 C 
ATOM   4628  O   ALA C 132     -33.596  36.590  62.227  1.00 73.55    -0.268 OA
ATOM   4629  CB  ALA C 132     -31.368  38.685  61.854  1.00 73.65     0.037 C 
ATOM   4630  N   ALA C 133     -33.408  36.812  59.988  1.00 72.71    -0.229 NA
ATOM   4631  CA  ALA C 133     -33.736  35.420  59.694  1.00 72.58     0.186 C 
ATOM   4632  C   ALA C 133     -32.571  34.827  58.934  1.00 72.55     0.274 C 
ATOM   4633  O   ALA C 133     -32.475  34.956  57.705  1.00 72.57    -0.268 OA
ATOM   4634  CB  ALA C 133     -35.024  35.309  58.890  1.00 72.29     0.037 C 
ATOM   4635  N   VAL C 134     -31.693  34.171  59.679  1.00 72.48    -0.229 NA
ATOM   4636  CA  VAL C 134     -30.419  33.703  59.159  1.00 72.68     0.186 C 
ATOM   4637  C   VAL C 134     -30.452  32.256  58.678  1.00 72.87     0.274 C 
ATOM   4638  O   VAL C 134     -30.498  31.329  59.478  1.00 73.18    -0.268 OA
ATOM   4639  CB  VAL C 134     -29.345  33.827  60.240  1.00 72.60     0.032 C 
ATOM   4640  CG1 VAL C 134     -27.986  33.393  59.714  1.00 72.56     0.003 C 
ATOM   4641  CG2 VAL C 134     -29.300  35.255  60.747  1.00 72.81     0.003 C 
ATOM   4642  N   ASN C 135     -30.431  32.073  57.365  1.00 73.03    -0.228 NA
ATOM   4643  CA  ASN C 135     -30.093  30.787  56.771  1.00 73.26     0.196 C 
ATOM   4644  C   ASN C 135     -28.682  30.863  56.216  1.00 73.56     0.275 C 
ATOM   4645  O   ASN C 135     -28.274  31.896  55.700  1.00 73.65    -0.268 OA
ATOM   4646  CB  ASN C 135     -31.064  30.422  55.647  1.00 73.08     0.126 C 
ATOM   4647  CG  ASN C 135     -32.165  29.482  56.102  1.00 73.22     0.276 C 
ATOM   4648  OD1 ASN C 135     -31.933  28.522  56.844  1.00 71.79    -0.269 OA
ATOM   4649  ND2 ASN C 135     -33.372  29.744  55.638  1.00 74.34    -0.107 N 
ATOM   4650  N   GLY C 136     -27.936  29.774  56.330  1.00 73.91    -0.226 NA
ATOM   4651  CA  GLY C 136     -26.609  29.700  55.734  1.00 74.35     0.218 C 
ATOM   4652  C   GLY C 136     -25.567  30.574  56.407  1.00 74.42     0.277 C 
ATOM   4653  O   GLY C 136     -25.635  30.803  57.608  1.00 74.45    -0.268 OA
ATOM   4654  N   TYR C 137     -24.595  31.049  55.635  1.00 74.79    -0.228 NA
ATOM   4655  CA  TYR C 137     -23.481  31.809  56.205  1.00 75.40     0.191 C 
ATOM   4656  C   TYR C 137     -23.908  33.181  56.702  1.00 75.23     0.275 C 
ATOM   4657  O   TYR C 137     -24.600  33.915  55.992  1.00 74.74    -0.268 OA
ATOM   4658  CB  TYR C 137     -22.369  32.049  55.183  1.00 76.06     0.060 C 
ATOM   4659  CG  TYR C 137     -21.810  30.832  54.494  1.00 76.91    -0.020 A 
ATOM   4660  CD1 TYR C 137     -21.286  29.767  55.214  1.00 78.39    -0.002 A 
ATOM   4661  CD2 TYR C 137     -21.767  30.767  53.111  1.00 77.68    -0.002 A 
ATOM   4662  CE1 TYR C 137     -20.759  28.652  54.562  1.00 77.98     0.027 A 
ATOM   4663  CE2 TYR C 137     -21.243  29.672  52.459  1.00 77.78     0.027 A 
ATOM   4664  CZ  TYR C 137     -20.735  28.620  53.183  1.00 77.54     0.131 A 
ATOM   4665  OH  TYR C 137     -20.207  27.535  52.498  1.00 78.36    -0.190 OA
ATOM   4666  N   ALA C 138     -23.482  33.507  57.922  1.00 75.30    -0.229 NA
ATOM   4667  CA  ALA C 138     -23.482  34.878  58.438  1.00 75.34     0.186 C 
ATOM   4668  C   ALA C 138     -22.091  35.152  58.962  1.00 75.62     0.274 C 
ATOM   4669  O   ALA C 138     -21.827  34.973  60.154  1.00 75.54    -0.268 OA
ATOM   4670  CB  ALA C 138     -24.501  35.039  59.550  1.00 74.98     0.037 C 
ATOM   4671  N   PHE C 139     -21.197  35.565  58.070  1.00 76.24    -0.228 NA
ATOM   4672  CA  PHE C 139     -19.777  35.732  58.405  1.00 77.00     0.191 C 
ATOM   4673  C   PHE C 139     -19.362  37.194  58.414  1.00 77.40     0.275 C 
ATOM   4674  O   PHE C 139     -19.752  37.952  57.528  1.00 77.38    -0.268 OA
ATOM   4675  CB  PHE C 139     -18.899  35.019  57.377  1.00 77.54     0.060 C 
ATOM   4676  CG  PHE C 139     -18.894  33.523  57.479  1.00 77.37    -0.020 A 
ATOM   4677  CD1 PHE C 139     -19.793  32.832  58.286  1.00 77.82    -0.004 A 
ATOM   4678  CD2 PHE C 139     -17.985  32.803  56.724  1.00 78.35    -0.004 A 
ATOM   4679  CE1 PHE C 139     -19.781  31.456  58.351  1.00 78.31    -0.000 A 
ATOM   4680  CE2 PHE C 139     -17.960  31.420  56.772  1.00 79.10    -0.000 A 
ATOM   4681  CZ  PHE C 139     -18.874  30.744  57.584  1.00 79.34     0.000 A 
ATOM   4682  N   GLY C 140     -18.539  37.571  59.393  1.00 77.87    -0.226 NA
ATOM   4683  CA  GLY C 140     -17.971  38.921  59.459  1.00 78.17     0.218 C 
ATOM   4684  C   GLY C 140     -19.046  39.985  59.526  1.00 78.49     0.277 C 
ATOM   4685  O   GLY C 140     -19.833  40.002  60.452  1.00 79.00    -0.268 OA
ATOM   4686  N   GLY C 141     -19.092  40.868  58.534  1.00 78.92    -0.226 NA
ATOM   4687  CA  GLY C 141     -20.123  41.912  58.466  1.00 78.98     0.218 C 
ATOM   4688  C   GLY C 141     -21.545  41.370  58.485  1.00 79.13     0.277 C 
ATOM   4689  O   GLY C 141     -22.443  42.014  59.004  1.00 79.16    -0.268 OA
ATOM   4690  N   GLY C 142     -21.748  40.187  57.914  1.00 79.51    -0.226 NA
ATOM   4691  CA  GLY C 142     -23.054  39.541  57.906  1.00 79.78     0.218 C 
ATOM   4692  C   GLY C 142     -23.481  39.140  59.304  1.00 80.03     0.277 C 
ATOM   4693  O   GLY C 142     -24.651  39.275  59.663  1.00 80.03    -0.268 OA
ATOM   4694  N   CYS C 143     -22.531  38.642  60.096  1.00 79.96    -0.228 NA
ATOM   4695  CA  CYS C 143     -22.791  38.318  61.504  1.00 79.98     0.198 C 
ATOM   4696  C   CYS C 143     -23.090  39.597  62.294  1.00 79.95     0.275 C 
ATOM   4697  O   CYS C 143     -24.000  39.632  63.132  1.00 80.16    -0.268 OA
ATOM   4698  CB  CYS C 143     -21.586  37.594  62.110  1.00 80.05     0.103 C 
ATOM   4699  SG  CYS C 143     -21.768  37.130  63.820  1.00 79.93    -0.080 SA
ATOM   4700  N   GLU C 144     -22.322  40.641  62.005  1.00 79.52    -0.229 NA
ATOM   4701  CA  GLU C 144     -22.492  41.924  62.642  1.00 79.95     0.187 C 
ATOM   4702  C   GLU C 144     -23.869  42.523  62.323  1.00 79.29     0.274 C 
ATOM   4703  O   GLU C 144     -24.532  43.078  63.203  1.00 79.50    -0.268 OA
ATOM   4704  CB  GLU C 144     -21.362  42.868  62.216  1.00 79.65     0.045 C 
ATOM   4705  CG  GLU C 144     -19.973  42.376  62.622  1.00 81.13     0.100 C 
ATOM   4706  CD  GLU C 144     -18.841  43.353  62.269  1.00 83.16     0.185 C 
ATOM   4707  OE1 GLU C 144     -18.610  43.648  61.063  1.00 88.53    -0.647 OA
ATOM   4708  OE2 GLU C 144     -18.150  43.825  63.207  1.00 88.79    -0.647 OA
ATOM   4709  N   LEU C 145     -24.301  42.401  61.071  1.00 78.79    -0.229 NA
ATOM   4710  CA  LEU C 145     -25.597  42.912  60.648  1.00 78.25     0.186 C 
ATOM   4711  C   LEU C 145     -26.738  42.221  61.390  1.00 78.25     0.274 C 
ATOM   4712  O   LEU C 145     -27.678  42.876  61.854  1.00 77.96    -0.268 OA
ATOM   4713  CB  LEU C 145     -25.771  42.720  59.147  1.00 78.26     0.034 C 
ATOM   4714  CG  LEU C 145     -27.024  43.313  58.500  1.00 77.90     0.002 C 
ATOM   4715  CD1 LEU C 145     -27.162  44.775  58.844  1.00 77.73     0.000 C 
ATOM   4716  CD2 LEU C 145     -26.968  43.149  56.992  1.00 78.03     0.000 C 
ATOM   4717  N   ALA C 146     -26.650  40.896  61.487  1.00 78.29    -0.229 NA
ATOM   4718  CA  ALA C 146     -27.600  40.091  62.262  1.00 78.17     0.186 C 
ATOM   4719  C   ALA C 146     -27.647  40.544  63.726  1.00 78.16     0.274 C 
ATOM   4720  O   ALA C 146     -28.724  40.758  64.281  1.00 78.43    -0.268 OA
ATOM   4721  CB  ALA C 146     -27.227  38.615  62.176  1.00 77.93     0.037 C 
ATOM   4722  N   MET C 147     -26.474  40.704  64.334  1.00 77.95    -0.229 NA
ATOM   4723  CA  MET C 147     -26.371  41.108  65.737  1.00 77.76     0.187 C 
ATOM   4724  C   MET C 147     -26.941  42.497  66.007  1.00 76.96     0.274 C 
ATOM   4725  O   MET C 147     -27.387  42.766  67.112  1.00 76.47    -0.268 OA
ATOM   4726  CB  MET C 147     -24.913  41.004  66.223  1.00 77.40     0.046 C 
ATOM   4727  CG  MET C 147     -24.488  39.569  66.536  1.00 77.73     0.060 C 
ATOM   4728  SD  MET C 147     -22.801  39.364  67.179  1.00 80.12    -0.139 SA
ATOM   4729  CE  MET C 147     -21.807  40.169  65.906  1.00 76.04     0.069 C 
ATOM   4730  N   MET C 148     -26.928  43.371  65.006  1.00 76.85    -0.229 NA
ATOM   4731  CA  MET C 148     -27.602  44.682  65.102  1.00 77.12     0.187 C 
ATOM   4732  C   MET C 148     -29.134  44.587  65.151  1.00 76.92     0.274 C 
ATOM   4733  O   MET C 148     -29.787  45.500  65.642  1.00 76.37    -0.268 OA
ATOM   4734  CB  MET C 148     -27.247  45.581  63.919  1.00 76.95     0.046 C 
ATOM   4735  CG  MET C 148     -26.030  46.415  64.081  1.00 77.12     0.060 C 
ATOM   4736  SD  MET C 148     -25.701  47.278  62.533  1.00 78.47    -0.139 SA
ATOM   4737  CE  MET C 148     -23.899  47.313  62.566  1.00 76.88     0.069 C 
ATOM   4738  N   CYS C 149     -29.712  43.518  64.615  1.00 77.06    -0.228 NA
ATOM   4739  CA  CYS C 149     -31.147  43.321  64.763  1.00 77.79     0.198 C 
ATOM   4740  C   CYS C 149     -31.463  43.009  66.226  1.00 78.06     0.275 C 
ATOM   4741  O   CYS C 149     -30.560  42.709  67.024  1.00 78.05    -0.268 OA
ATOM   4742  CB  CYS C 149     -31.653  42.212  63.844  1.00 77.74     0.103 C 
ATOM   4743  SG  CYS C 149     -31.305  42.538  62.102  1.00 78.54    -0.080 SA
ATOM   4744  N   ASP C 150     -32.743  43.084  66.568  1.00 77.99    -0.228 NA
ATOM   4745  CA  ASP C 150     -33.189  42.868  67.933  1.00 78.16     0.197 C 
ATOM   4746  C   ASP C 150     -33.269  41.379  68.246  1.00 77.63     0.275 C 
ATOM   4747  O   ASP C 150     -32.742  40.930  69.260  1.00 78.30    -0.268 OA
ATOM   4748  CB  ASP C 150     -34.546  43.538  68.154  1.00 78.63     0.132 C 
ATOM   4749  CG  ASP C 150     -34.517  45.025  67.829  1.00 80.76     0.188 C 
ATOM   4750  OD1 ASP C 150     -33.707  45.770  68.439  1.00 82.89    -0.647 OA
ATOM   4751  OD2 ASP C 150     -35.292  45.446  66.941  1.00 83.56    -0.647 OA
ATOM   4752  N   ILE C 151     -33.937  40.622  67.378  1.00 76.72    -0.229 NA
ATOM   4753  CA  ILE C 151     -34.059  39.172  67.526  1.00 75.67     0.186 C 
ATOM   4754  C   ILE C 151     -33.352  38.504  66.356  1.00 75.34     0.274 C 
ATOM   4755  O   ILE C 151     -33.448  38.991  65.227  1.00 75.09    -0.268 OA
ATOM   4756  CB  ILE C 151     -35.537  38.736  67.518  1.00 75.46     0.032 C 
ATOM   4757  CG1 ILE C 151     -36.272  39.359  68.708  1.00 75.37     0.002 C 
ATOM   4758  CG2 ILE C 151     -35.652  37.214  67.524  1.00 74.05     0.003 C 
ATOM   4759  CD1 ILE C 151     -37.782  39.217  68.657  1.00 74.93     0.000 C 
ATOM   4760  N   ILE C 152     -32.639  37.408  66.625  1.00 74.87    -0.229 NA
ATOM   4761  CA  ILE C 152     -32.083  36.562  65.570  1.00 74.88     0.186 C 
ATOM   4762  C   ILE C 152     -32.748  35.182  65.582  1.00 75.09     0.274 C 
ATOM   4763  O   ILE C 152     -32.852  34.543  66.629  1.00 75.57    -0.268 OA
ATOM   4764  CB  ILE C 152     -30.565  36.371  65.721  1.00 74.81     0.032 C 
ATOM   4765  CG1 ILE C 152     -29.841  37.710  65.604  1.00 73.71     0.002 C 
ATOM   4766  CG2 ILE C 152     -30.047  35.389  64.663  1.00 74.49     0.003 C 
ATOM   4767  CD1 ILE C 152     -28.324  37.567  65.517  1.00 73.11     0.000 C 
ATOM   4768  N   TYR C 153     -33.220  34.749  64.418  1.00 75.14    -0.228 NA
ATOM   4769  CA  TYR C 153     -33.762  33.398  64.218  1.00 75.12     0.191 C 
ATOM   4770  C   TYR C 153     -32.787  32.702  63.265  1.00 74.91     0.275 C 
ATOM   4771  O   TYR C 153     -32.379  33.304  62.272  1.00 74.57    -0.268 OA
ATOM   4772  CB  TYR C 153     -35.172  33.464  63.596  1.00 75.17     0.060 C 
ATOM   4773  CG  TYR C 153     -36.348  33.523  64.569  1.00 75.31    -0.020 A 
ATOM   4774  CD1 TYR C 153     -36.236  34.123  65.822  1.00 76.17    -0.002 A 
ATOM   4775  CD2 TYR C 153     -37.587  33.001  64.212  1.00 75.89    -0.002 A 
ATOM   4776  CE1 TYR C 153     -37.329  34.179  66.704  1.00 75.84     0.027 A 
ATOM   4777  CE2 TYR C 153     -38.683  33.051  65.082  1.00 76.05     0.027 A 
ATOM   4778  CZ  TYR C 153     -38.548  33.642  66.329  1.00 76.21     0.131 A 
ATOM   4779  OH  TYR C 153     -39.626  33.689  67.199  1.00 75.01    -0.190 OA
ATOM   4780  N   ALA C 154     -32.409  31.457  63.563  1.00 74.81    -0.229 NA
ATOM   4781  CA  ALA C 154     -31.414  30.730  62.759  1.00 74.99     0.186 C 
ATOM   4782  C   ALA C 154     -31.987  29.480  62.107  1.00 75.20     0.274 C 
ATOM   4783  O   ALA C 154     -32.767  28.752  62.716  1.00 75.28    -0.268 OA
ATOM   4784  CB  ALA C 154     -30.223  30.351  63.609  1.00 74.97     0.037 C 
ATOM   4785  N   GLY C 155     -31.595  29.240  60.859  1.00 75.32    -0.226 NA
ATOM   4786  CA  GLY C 155     -31.870  27.970  60.192  1.00 75.48     0.218 C 
ATOM   4787  C   GLY C 155     -30.942  26.889  60.723  1.00 75.68     0.277 C 
ATOM   4788  O   GLY C 155     -29.849  27.185  61.200  1.00 75.55    -0.268 OA
ATOM   4789  N   GLU C 156     -31.373  25.634  60.620  1.00 76.17    -0.229 NA
ATOM   4790  CA  GLU C 156     -30.655  24.494  61.200  1.00 76.43     0.186 C 
ATOM   4791  C   GLU C 156     -29.234  24.351  60.684  1.00 76.71     0.274 C 
ATOM   4792  O   GLU C 156     -28.405  23.753  61.364  1.00 77.07    -0.268 OA
ATOM   4793  CB  GLU C 156     -31.414  23.185  60.937  1.00 76.51     0.037 C 
ATOM   4794  N   LYS C 157     -28.963  24.890  59.492  1.00 77.03    -0.229 NA
ATOM   4795  CA  LYS C 157     -27.635  24.822  58.857  1.00 77.02     0.186 C 
ATOM   4796  C   LYS C 157     -26.919  26.169  58.799  1.00 76.68     0.274 C 
ATOM   4797  O   LYS C 157     -25.913  26.324  58.101  1.00 76.87    -0.268 OA
ATOM   4798  CB  LYS C 157     -27.758  24.234  57.441  1.00 77.25     0.034 C 
ATOM   4799  CG  LYS C 157     -28.229  22.774  57.424  1.00 77.52     0.005 C 
ATOM   4800  CD  LYS C 157     -27.697  22.025  56.215  1.00 78.44     0.041 C 
ATOM   4801  CE  LYS C 157     -27.916  20.522  56.357  1.00 79.63     0.338 C 
ATOM   4802  NZ  LYS C 157     -27.712  19.776  55.070  1.00 79.19     0.618 N 
ATOM   4803  N   ALA C 158     -27.418  27.141  59.553  1.00 76.43    -0.229 NA
ATOM   4804  CA  ALA C 158     -26.774  28.445  59.635  1.00 75.92     0.186 C 
ATOM   4805  C   ALA C 158     -25.419  28.300  60.308  1.00 75.70     0.274 C 
ATOM   4806  O   ALA C 158     -25.246  27.459  61.171  1.00 75.35    -0.268 OA
ATOM   4807  CB  ALA C 158     -27.642  29.413  60.397  1.00 75.63     0.037 C 
ATOM   4808  N   GLN C 159     -24.459  29.121  59.890  1.00 75.76    -0.229 NA
ATOM   4809  CA  GLN C 159     -23.127  29.139  60.486  1.00 75.60     0.187 C 
ATOM   4810  C   GLN C 159     -22.724  30.570  60.734  1.00 75.04     0.274 C 
ATOM   4811  O   GLN C 159     -22.873  31.416  59.851  1.00 75.43    -0.268 OA
ATOM   4812  CB  GLN C 159     -22.123  28.468  59.555  1.00 75.91     0.044 C 
ATOM   4813  CG  GLN C 159     -22.285  26.946  59.493  1.00 77.12     0.094 C 
ATOM   4814  CD  GLN C 159     -21.299  26.304  58.556  1.00 77.82     0.274 C 
ATOM   4815  OE1 GLN C 159     -21.371  26.490  57.341  1.00 80.46    -0.269 OA
ATOM   4816  NE2 GLN C 159     -20.372  25.534  59.110  1.00 79.00    -0.107 N 
ATOM   4817  N   PHE C 160     -22.226  30.842  61.936  1.00 74.33    -0.228 NA
ATOM   4818  CA  PHE C 160     -21.810  32.188  62.326  1.00 73.53     0.191 C 
ATOM   4819  C   PHE C 160     -20.312  32.244  62.495  1.00 73.36     0.275 C 
ATOM   4820  O   PHE C 160     -19.701  31.306  63.000  1.00 73.12    -0.268 OA
ATOM   4821  CB  PHE C 160     -22.487  32.589  63.632  1.00 73.26     0.060 C 
ATOM   4822  CG  PHE C 160     -23.981  32.672  63.534  1.00 72.87    -0.020 A 
ATOM   4823  CD1 PHE C 160     -24.757  31.523  63.555  1.00 72.70    -0.004 A 
ATOM   4824  CD2 PHE C 160     -24.615  33.895  63.409  1.00 72.84    -0.004 A 
ATOM   4825  CE1 PHE C 160     -26.135  31.596  63.461  1.00 72.40    -0.000 A 
ATOM   4826  CE2 PHE C 160     -25.998  33.967  63.311  1.00 73.13    -0.000 A 
ATOM   4827  CZ  PHE C 160     -26.754  32.815  63.341  1.00 72.24     0.000 A 
ATOM   4828  N   ALA C 161     -19.717  33.351  62.079  1.00 73.59    -0.229 NA
ATOM   4829  CA  ALA C 161     -18.276  33.525  62.200  1.00 73.71     0.186 C 
ATOM   4830  C   ALA C 161     -17.898  34.973  62.103  1.00 73.93     0.274 C 
ATOM   4831  O   ALA C 161     -18.653  35.775  61.578  1.00 73.92    -0.268 OA
ATOM   4832  CB  ALA C 161     -17.552  32.750  61.114  1.00 73.77     0.037 C 
ATOM   4833  N   GLN C 162     -16.696  35.276  62.593  1.00 74.51    -0.229 NA
ATOM   4834  CA  GLN C 162     -16.065  36.575  62.437  1.00 74.61     0.185 C 
ATOM   4835  C   GLN C 162     -14.655  36.314  61.965  1.00 74.57     0.256 C 
ATOM   4836  O   GLN C 162     -13.715  36.354  62.750  1.00 75.32    -0.270 OA
ATOM   4837  CB  GLN C 162     -16.046  37.330  63.759  1.00 74.86     0.044 C 
ATOM   4838  CG  GLN C 162     -17.419  37.605  64.328  1.00 76.59     0.094 C 
ATOM   4839  CD  GLN C 162     -18.145  38.778  63.674  1.00 79.15     0.274 C 
ATOM   4840  OE1 GLN C 162     -19.317  39.013  63.968  1.00 82.39    -0.269 OA
ATOM   4841  NE2 GLN C 162     -17.462  39.517  62.803  1.00 78.90    -0.107 N 
ATOM   4842  N   PRO C 163     -14.496  36.022  60.671  1.00 74.64    -0.312 N 
ATOM   4843  CA  PRO C 163     -13.204  35.651  60.116  1.00 74.31     0.165 C 
ATOM   4844  C   PRO C 163     -12.318  36.830  59.666  1.00 74.33     0.272 C 
ATOM   4845  O   PRO C 163     -11.323  36.612  58.975  1.00 73.90    -0.269 OA
ATOM   4846  CB  PRO C 163     -13.608  34.821  58.913  1.00 74.23     0.034 C 
ATOM   4847  CG  PRO C 163     -14.823  35.523  58.421  1.00 74.72     0.027 C 
ATOM   4848  CD  PRO C 163     -15.551  36.008  59.639  1.00 74.60     0.105 C 
ATOM   4849  N   GLU C 164     -12.656  38.055  60.060  1.00 74.35    -0.229 NA
ATOM   4850  CA  GLU C 164     -11.881  39.224  59.660  1.00 74.70     0.187 C 
ATOM   4851  C   GLU C 164     -10.380  39.023  59.882  1.00 74.18     0.274 C 
ATOM   4852  O   GLU C 164      -9.551  39.490  59.099  1.00 73.69    -0.268 OA
ATOM   4853  CB  GLU C 164     -12.359  40.470  60.412  1.00 75.10     0.045 C 
ATOM   4854  CG  GLU C 164     -13.645  41.114  59.823  1.00 78.00     0.101 C 
ATOM   4855  CD  GLU C 164     -14.947  40.585  60.439  1.00 82.15     0.302 C 
ATOM   4856  OE1 GLU C 164     -14.919  39.538  61.139  1.00 83.99    -0.262 OA
ATOM   4857  OE2 GLU C 164     -16.006  41.227  60.223  1.00 85.14    -0.149 OA
ATOM   4858  N   ILE C 165     -10.032  38.327  60.951  1.00 73.75    -0.229 NA
ATOM   4859  CA  ILE C 165      -8.636  38.151  61.295  1.00 73.51     0.186 C 
ATOM   4860  C   ILE C 165      -7.895  37.403  60.196  1.00 73.05     0.274 C 
ATOM   4861  O   ILE C 165      -6.723  37.654  59.948  1.00 73.71    -0.268 OA
ATOM   4862  CB  ILE C 165      -8.473  37.463  62.669  1.00 73.61     0.032 C 
ATOM   4863  CG1 ILE C 165      -7.011  37.544  63.118  1.00 74.16     0.002 C 
ATOM   4864  CG2 ILE C 165      -9.010  36.045  62.651  1.00 73.05     0.003 C 
ATOM   4865  CD1 ILE C 165      -6.579  38.972  63.534  1.00 73.92     0.000 C 
ATOM   4866  N   LEU C 166      -8.603  36.521  59.510  1.00 72.69    -0.229 NA
ATOM   4867  CA  LEU C 166      -8.043  35.779  58.391  1.00 72.00     0.186 C 
ATOM   4868  C   LEU C 166      -7.756  36.642  57.170  1.00 71.81     0.274 C 
ATOM   4869  O   LEU C 166      -6.956  36.240  56.330  1.00 72.32    -0.268 OA
ATOM   4870  CB  LEU C 166      -8.961  34.624  58.005  1.00 71.59     0.034 C 
ATOM   4871  CG  LEU C 166      -9.171  33.596  59.120  1.00 71.34     0.002 C 
ATOM   4872  CD1 LEU C 166     -10.154  32.518  58.674  1.00 69.38     0.000 C 
ATOM   4873  CD2 LEU C 166      -7.831  32.986  59.608  1.00 69.26     0.000 C 
ATOM   4874  N   ILE C 167      -8.389  37.811  57.063  1.00 71.55    -0.229 NA
ATOM   4875  CA  ILE C 167      -8.033  38.787  56.020  1.00 71.23     0.186 C 
ATOM   4876  C   ILE C 167      -7.235  39.984  56.562  1.00 71.52     0.274 C 
ATOM   4877  O   ILE C 167      -7.036  40.972  55.858  1.00 72.12    -0.268 OA
ATOM   4878  CB  ILE C 167      -9.258  39.244  55.206  1.00 71.52     0.032 C 
ATOM   4879  CG1 ILE C 167     -10.335  39.898  56.091  1.00 71.75     0.002 C 
ATOM   4880  CG2 ILE C 167      -9.857  38.041  54.425  1.00 70.96     0.003 C 
ATOM   4881  CD1 ILE C 167     -11.521  40.494  55.290  1.00 70.71     0.000 C 
ATOM   4882  N   GLY C 168      -6.741  39.890  57.796  1.00 71.16    -0.226 NA
ATOM   4883  CA  GLY C 168      -5.887  40.931  58.349  1.00 70.93     0.218 C 
ATOM   4884  C   GLY C 168      -6.590  42.181  58.852  1.00 71.03     0.277 C 
ATOM   4885  O   GLY C 168      -5.985  43.260  58.915  1.00 70.14    -0.268 OA
ATOM   4886  N   THR C 169      -7.860  42.055  59.226  1.00 71.41    -0.226 NA
ATOM   4887  CA  THR C 169      -8.533  43.149  59.920  1.00 72.03     0.216 C 
ATOM   4888  C   THR C 169      -9.262  42.625  61.153  1.00 72.69     0.277 C 
ATOM   4889  O   THR C 169      -9.161  41.452  61.473  1.00 73.03    -0.268 OA
ATOM   4890  CB  THR C 169      -9.484  43.914  58.979  1.00 72.11     0.184 C 
ATOM   4891  OG1 THR C 169      -9.769  45.209  59.538  1.00 71.76    -0.221 OA
ATOM   4892  CG2 THR C 169     -10.779  43.124  58.719  1.00 70.81     0.038 C 
ATOM   4893  N   ILE C 170      -9.967  43.500  61.856  1.00 73.55    -0.229 NA
ATOM   4894  CA  ILE C 170     -10.799  43.089  62.985  1.00 74.29     0.184 C 
ATOM   4895  C   ILE C 170     -12.251  43.414  62.626  1.00 75.46     0.256 C 
ATOM   4896  O   ILE C 170     -12.493  44.196  61.703  1.00 75.80    -0.270 OA
ATOM   4897  CB  ILE C 170     -10.371  43.793  64.313  1.00 74.14     0.032 C 
ATOM   4898  CG1 ILE C 170     -10.710  45.271  64.299  1.00 73.48     0.002 C 
ATOM   4899  CG2 ILE C 170      -8.856  43.635  64.576  1.00 73.37     0.003 C 
ATOM   4900  CD1 ILE C 170     -10.451  45.942  65.623  1.00 74.32     0.000 C 
ATOM   4901  N   PRO C 171     -13.223  42.803  63.322  1.00 76.38    -0.312 N 
ATOM   4902  CA  PRO C 171     -14.605  43.185  63.048  1.00 77.51     0.165 C 
ATOM   4903  C   PRO C 171     -14.804  44.670  63.312  1.00 78.46     0.272 C 
ATOM   4904  O   PRO C 171     -14.405  45.164  64.363  1.00 79.37    -0.269 OA
ATOM   4905  CB  PRO C 171     -15.414  42.352  64.044  1.00 77.29     0.034 C 
ATOM   4906  CG  PRO C 171     -14.511  41.225  64.401  1.00 77.26     0.027 C 
ATOM   4907  CD  PRO C 171     -13.132  41.767  64.358  1.00 76.34     0.105 C 
ATOM   4908  N   GLY C 172     -15.393  45.383  62.365  1.00 79.16    -0.226 NA
ATOM   4909  CA  GLY C 172     -15.503  46.832  62.499  1.00 79.55     0.218 C 
ATOM   4910  C   GLY C 172     -16.906  47.370  62.661  1.00 79.64     0.277 C 
ATOM   4911  O   GLY C 172     -17.091  48.580  62.639  1.00 79.89    -0.268 OA
ATOM   4912  N   ALA C 173     -17.892  46.492  62.816  1.00 79.84    -0.229 NA
ATOM   4913  CA  ALA C 173     -19.281  46.930  62.947  1.00 80.12     0.186 C 
ATOM   4914  C   ALA C 173     -19.989  46.262  64.129  1.00 80.35     0.274 C 
ATOM   4915  O   ALA C 173     -21.207  46.049  64.098  1.00 80.32    -0.268 OA
ATOM   4916  CB  ALA C 173     -20.036  46.685  61.639  1.00 80.14     0.037 C 
ATOM   4917  N   GLY C 174     -19.215  45.948  65.171  1.00 80.70    -0.226 NA
ATOM   4918  CA  GLY C 174     -19.749  45.478  66.455  1.00 80.99     0.218 C 
ATOM   4919  C   GLY C 174     -19.639  43.981  66.635  1.00 81.33     0.277 C 
ATOM   4920  O   GLY C 174     -20.300  43.389  67.489  1.00 81.99    -0.268 OA
ATOM   4921  N   GLY C 175     -18.802  43.356  65.825  1.00 81.41    -0.226 NA
ATOM   4922  CA  GLY C 175     -18.542  41.941  65.955  1.00 81.65     0.218 C 
ATOM   4923  C   GLY C 175     -17.785  41.593  67.219  1.00 81.85     0.277 C 
ATOM   4924  O   GLY C 175     -17.813  40.442  67.636  1.00 83.25    -0.268 OA
ATOM   4925  N   THR C 176     -17.063  42.552  67.800  1.00 81.24    -0.226 NA
ATOM   4926  CA  THR C 176     -16.317  42.309  69.035  1.00 80.70     0.216 C 
ATOM   4927  C   THR C 176     -17.098  42.820  70.242  1.00 80.08     0.277 C 
ATOM   4928  O   THR C 176     -16.780  42.477  71.382  1.00 80.47    -0.268 OA
ATOM   4929  CB  THR C 176     -14.899  42.982  69.029  1.00 81.10     0.184 C 
ATOM   4930  OG1 THR C 176     -15.016  44.419  69.017  1.00 80.40    -0.221 OA
ATOM   4931  CG2 THR C 176     -14.070  42.507  67.830  1.00 80.94     0.038 C 
ATOM   4932  N   GLN C 177     -18.113  43.645  69.993  1.00 78.93    -0.229 NA
ATOM   4933  CA  GLN C 177     -18.874  44.268  71.071  1.00 77.67     0.187 C 
ATOM   4934  C   GLN C 177     -20.124  43.491  71.379  1.00 76.75     0.274 C 
ATOM   4935  O   GLN C 177     -20.341  43.117  72.523  1.00 76.43    -0.268 OA
ATOM   4936  CB  GLN C 177     -19.241  45.702  70.715  1.00 77.37     0.044 C 
ATOM   4937  CG  GLN C 177     -18.047  46.608  70.639  1.00 77.67     0.094 C 
ATOM   4938  CD  GLN C 177     -17.161  46.492  71.852  1.00 77.25     0.274 C 
ATOM   4939  OE1 GLN C 177     -17.521  46.956  72.935  1.00 78.39    -0.269 OA
ATOM   4940  NE2 GLN C 177     -15.994  45.867  71.683  1.00 76.51    -0.107 N 
ATOM   4941  N   ARG C 178     -20.941  43.265  70.355  1.00 75.65    -0.229 NA
ATOM   4942  CA  ARG C 178     -22.220  42.622  70.527  1.00 74.92     0.186 C 
ATOM   4943  C   ARG C 178     -22.064  41.126  70.736  1.00 74.91     0.274 C 
ATOM   4944  O   ARG C 178     -22.845  40.507  71.456  1.00 75.27    -0.268 OA
ATOM   4945  CB  ARG C 178     -23.110  42.880  69.321  1.00 74.73     0.036 C 
ATOM   4946  CG  ARG C 178     -23.665  44.265  69.258  1.00 73.57     0.029 C 
ATOM   4947  CD  ARG C 178     -24.632  44.395  68.109  1.00 72.78     0.145 C 
ATOM   4948  NE  ARG C 178     -25.176  45.743  68.047  1.00 72.60    -0.083 NA
ATOM   4949  CZ  ARG C 178     -24.555  46.793  67.524  1.00 72.95     0.782 C 
ATOM   4950  NH1 ARG C 178     -23.355  46.679  66.973  1.00 74.22     0.063 N 
ATOM   4951  NH2 ARG C 178     -25.141  47.977  67.554  1.00 73.52     0.063 N 
ATOM   4952  N   LEU C 179     -21.058  40.549  70.099  1.00 74.82    -0.229 NA
ATOM   4953  CA  LEU C 179     -20.805  39.121  70.204  1.00 74.58     0.186 C 
ATOM   4954  C   LEU C 179     -20.402  38.764  71.630  1.00 74.40     0.274 C 
ATOM   4955  O   LEU C 179     -21.026  37.907  72.248  1.00 74.49    -0.268 OA
ATOM   4956  CB  LEU C 179     -19.717  38.701  69.206  1.00 74.36     0.034 C 
ATOM   4957  CG  LEU C 179     -19.367  37.220  69.084  1.00 74.19     0.002 C 
ATOM   4958  CD1 LEU C 179     -20.523  36.407  68.490  1.00 73.93     0.000 C 
ATOM   4959  CD2 LEU C 179     -18.117  37.095  68.245  1.00 74.25     0.000 C 
ATOM   4960  N   THR C 180     -19.367  39.433  72.135  1.00 74.46    -0.226 NA
ATOM   4961  CA  THR C 180     -18.882  39.253  73.508  1.00 74.50     0.216 C 
ATOM   4962  C   THR C 180     -20.015  39.351  74.515  1.00 74.71     0.277 C 
ATOM   4963  O   THR C 180     -20.153  38.500  75.398  1.00 74.95    -0.268 OA
ATOM   4964  CB  THR C 180     -17.827  40.323  73.876  1.00 74.77     0.184 C 
ATOM   4965  OG1 THR C 180     -16.787  40.354  72.884  1.00 75.08    -0.221 OA
ATOM   4966  CG2 THR C 180     -17.210  40.044  75.250  1.00 74.36     0.038 C 
ATOM   4967  N   ARG C 181     -20.835  40.384  74.370  1.00 74.80    -0.229 NA
ATOM   4968  CA  ARG C 181     -21.973  40.596  75.268  1.00 74.95     0.186 C 
ATOM   4969  C   ARG C 181     -23.006  39.474  75.205  1.00 74.90     0.274 C 
ATOM   4970  O   ARG C 181     -23.655  39.184  76.205  1.00 75.13    -0.268 OA
ATOM   4971  CB  ARG C 181     -22.649  41.948  74.982  1.00 74.76     0.036 C 
ATOM   4972  CG  ARG C 181     -21.820  43.112  75.473  1.00 74.81     0.029 C 
ATOM   4973  CD  ARG C 181     -22.442  44.454  75.160  1.00 74.74     0.145 C 
ATOM   4974  NE  ARG C 181     -21.659  45.519  75.787  1.00 75.16    -0.083 NA
ATOM   4975  CZ  ARG C 181     -20.574  46.081  75.258  1.00 75.15     0.782 C 
ATOM   4976  NH1 ARG C 181     -20.119  45.720  74.069  1.00 75.97     0.063 N 
ATOM   4977  NH2 ARG C 181     -19.942  47.026  75.916  1.00 75.49     0.063 N 
ATOM   4978  N   ALA C 182     -23.162  38.856  74.038  1.00 74.77    -0.229 NA
ATOM   4979  CA  ALA C 182     -24.129  37.770  73.863  1.00 74.93     0.186 C 
ATOM   4980  C   ALA C 182     -23.576  36.459  74.408  1.00 74.90     0.274 C 
ATOM   4981  O   ALA C 182     -24.163  35.813  75.249  1.00 74.91    -0.268 OA
ATOM   4982  CB  ALA C 182     -24.478  37.611  72.379  1.00 74.68     0.037 C 
ATOM   4983  N   VAL C 183     -22.387  36.128  73.936  1.00 75.42    -0.229 NA
ATOM   4984  CA  VAL C 183     -21.824  34.779  73.956  1.00 74.91     0.186 C 
ATOM   4985  C   VAL C 183     -20.771  34.582  75.069  1.00 74.23     0.274 C 
ATOM   4986  O   VAL C 183     -20.391  33.453  75.384  1.00 73.81    -0.268 OA
ATOM   4987  CB  VAL C 183     -21.200  34.541  72.546  1.00 75.30     0.032 C 
ATOM   4988  CG1 VAL C 183     -19.778  34.001  72.625  1.00 75.39     0.003 C 
ATOM   4989  CG2 VAL C 183     -22.126  33.719  71.672  1.00 74.94     0.003 C 
ATOM   4990  N   GLY C 184     -20.306  35.683  75.660  1.00 73.65    -0.226 NA
ATOM   4991  CA  GLY C 184     -19.241  35.637  76.678  1.00 73.31     0.218 C 
ATOM   4992  C   GLY C 184     -17.839  35.715  76.097  1.00 73.05     0.277 C 
ATOM   4993  O   GLY C 184     -17.629  35.449  74.901  1.00 73.26    -0.268 OA
ATOM   4994  N   LYS C 185     -16.874  36.051  76.948  1.00 72.76    -0.229 NA
ATOM   4995  CA  LYS C 185     -15.506  36.347  76.508  1.00 72.36     0.186 C 
ATOM   4996  C   LYS C 185     -14.879  35.162  75.826  1.00 72.08     0.274 C 
ATOM   4997  O   LYS C 185     -14.407  35.280  74.693  1.00 72.74    -0.268 OA
ATOM   4998  CB  LYS C 185     -14.622  36.792  77.683  1.00 72.69     0.034 C 
ATOM   4999  CG  LYS C 185     -13.161  37.098  77.295  1.00 72.58     0.005 C 
ATOM   5000  CD  LYS C 185     -12.391  37.798  78.426  1.00 71.92     0.041 C 
ATOM   5001  CE  LYS C 185     -11.906  36.812  79.486  1.00 71.32     0.338 C
[truncated: 518,753 more chars]
