# Supplementary material for: Mechanism of salidroside promoting testosterone secretion induced by H2O2 in TM3 Leydig cells based on metabolomics and network pharmacology
Source: Front Chem. 2025 Feb 27;13:1544876. doi: 10.3389/fchem.2025.1544876 (PMC11904911; doi:10.3389/fchem.2025.1544876)
Supplement: Supplementary file 1 [file DataSheet1.ZIP › Supplementary document/Molecular docking/Molecular docking/receptor/ECHS1.txt]

receptor = ECHS1.pdbqt
ligand = 1.pdbqt
center_x = -13.790
center_y = 24.510
center_z = 43.511
size_x = 26
size_y = 26
size_z = 26
out = 1_out.pdbqt
