# Supplementary material for: Mechanism of salidroside promoting testosterone secretion induced by H2O2 in TM3 Leydig cells based on metabolomics and network pharmacology
Source: Front Chem. 2025 Feb 27;13:1544876. doi: 10.3389/fchem.2025.1544876 (PMC11904911; doi:10.3389/fchem.2025.1544876)
Supplement: Supplementary file 1 [file DataSheet1.ZIP › Supplementary document/Molecular docking/Molecular docking/receptor/HSD17B10.pdbqt]

ATOM      1  N   SER A   7     135.579 170.561 187.463  1.00 21.41     0.629 N 
ATOM      2  CA  SER A   7     134.773 171.260 186.469  1.00 21.41     0.413 C 
ATOM      3  C   SER A   7     135.252 172.696 186.290  1.00 21.41     0.292 C 
ATOM      4  O   SER A   7     135.812 173.288 187.210  1.00 21.41    -0.268 OA
ATOM      5  CB  SER A   7     133.299 171.248 186.873  1.00 21.41     0.231 C 
ATOM      6  OG  SER A   7     132.503 171.910 185.907  1.00 21.41    -0.218 OA
ATOM      7  N   VAL A   8     135.028 173.252 185.097  1.00 18.68    -0.229 NA
ATOM      8  CA  VAL A   8     135.423 174.624 184.799  1.00 18.68     0.186 C 
ATOM      9  C   VAL A   8     134.275 175.606 184.955  1.00 18.68     0.274 C 
ATOM     10  O   VAL A   8     134.472 176.810 184.754  1.00 18.68    -0.268 OA
ATOM     11  CB  VAL A   8     136.018 174.739 183.380  1.00 18.68     0.032 C 
ATOM     12  CG1 VAL A   8     137.336 173.989 183.297  1.00 18.68     0.003 C 
ATOM     13  CG2 VAL A   8     135.038 174.231 182.334  1.00 18.68     0.003 C 
ATOM     14  N   LYS A   9     133.082 175.133 185.302  1.00 20.36    -0.229 NA
ATOM     15  CA  LYS A   9     131.954 176.034 185.487  1.00 20.36     0.186 C 
ATOM     16  C   LYS A   9     132.247 177.012 186.618  1.00 20.36     0.274 C 
ATOM     17  O   LYS A   9     132.652 176.612 187.713  1.00 20.36    -0.268 OA
ATOM     18  CB  LYS A   9     130.688 175.229 185.783  1.00 20.36     0.034 C 
ATOM     19  CG  LYS A   9     129.452 176.064 186.082  1.00 20.36     0.005 C 
ATOM     20  CD  LYS A   9     128.833 176.616 184.812  1.00 20.36     0.041 C 
ATOM     21  CE  LYS A   9     127.613 177.473 185.113  1.00 20.36     0.338 C 
ATOM     22  NZ  LYS A   9     127.639 178.764 184.373  1.00 20.36     0.618 N 
ATOM     23  N   GLY A  10     132.043 178.298 186.347  1.00 20.35    -0.226 NA
ATOM     24  CA  GLY A  10     132.223 179.328 187.346  1.00 20.35     0.218 C 
ATOM     25  C   GLY A  10     133.639 179.828 187.516  1.00 20.35     0.277 C 
ATOM     26  O   GLY A  10     133.857 180.752 188.308  1.00 20.35    -0.268 OA
ATOM     27  N   LEU A  11     134.607 179.255 186.808  1.00 18.78    -0.229 NA
ATOM     28  CA  LEU A  11     135.982 179.715 186.906  1.00 18.78     0.186 C 
ATOM     29  C   LEU A  11     136.194 180.952 186.042  1.00 18.78     0.274 C 
ATOM     30  O   LEU A  11     135.436 181.232 185.111  1.00 18.78    -0.268 OA
ATOM     31  CB  LEU A  11     136.954 178.616 186.479  1.00 18.78     0.034 C 
ATOM     32  CG  LEU A  11     136.996 177.341 187.323  1.00 18.78     0.002 C 
ATOM     33  CD1 LEU A  11     138.140 176.456 186.867  1.00 18.78     0.000 C 
ATOM     34  CD2 LEU A  11     137.126 177.654 188.802  1.00 18.78     0.000 C 
ATOM     35  N   VAL A  12     137.244 181.700 186.368  1.00 17.10    -0.229 NA
ATOM     36  CA  VAL A  12     137.671 182.859 185.594  1.00 17.10     0.186 C 
ATOM     37  C   VAL A  12     139.040 182.553 185.007  1.00 17.10     0.274 C 
ATOM     38  O   VAL A  12     139.955 182.137 185.729  1.00 17.10    -0.268 OA
ATOM     39  CB  VAL A  12     137.708 184.134 186.452  1.00 17.10     0.032 C 
ATOM     40  CG1 VAL A  12     138.204 185.311 185.630  1.00 17.10     0.003 C 
ATOM     41  CG2 VAL A  12     136.331 184.427 187.023  1.00 17.10     0.003 C 
ATOM     42  N   ALA A  13     139.176 182.754 183.701  1.00 14.65    -0.229 NA
ATOM     43  CA  ALA A  13     140.397 182.441 182.977  1.00 14.65     0.186 C 
ATOM     44  C   ALA A  13     140.912 183.684 182.269  1.00 14.65     0.274 C 
ATOM     45  O   ALA A  13     140.139 184.431 181.663  1.00 14.65    -0.268 OA
ATOM     46  CB  ALA A  13     140.164 181.324 181.958  1.00 14.65     0.037 C 
ATOM     47  N   VAL A  14     142.219 183.896 182.356  1.00 13.23    -0.229 NA
ATOM     48  CA  VAL A  14     142.908 184.967 181.649  1.00 13.23     0.186 C 
ATOM     49  C   VAL A  14     143.771 184.307 180.585  1.00 13.23     0.274 C 
ATOM     50  O   VAL A  14     144.787 183.678 180.902  1.00 13.23    -0.268 OA
ATOM     51  CB  VAL A  14     143.756 185.824 182.598  1.00 13.23     0.032 C 
ATOM     52  CG1 VAL A  14     144.510 186.886 181.820  1.00 13.23     0.003 C 
ATOM     53  CG2 VAL A  14     142.885 186.458 183.662  1.00 13.23     0.003 C 
ATOM     54  N   ILE A  15     143.369 184.436 179.326  1.00 12.34    -0.229 NA
ATOM     55  CA  ILE A  15     144.105 183.873 178.202  1.00 12.34     0.186 C 
ATOM     56  C   ILE A  15     144.852 185.008 177.520  1.00 12.34     0.274 C 
ATOM     57  O   ILE A  15     144.233 185.935 176.985  1.00 12.34    -0.268 OA
ATOM     58  CB  ILE A  15     143.168 183.161 177.213  1.00 12.34     0.032 C 
ATOM     59  CG1 ILE A  15     142.437 182.003 177.893  1.00 12.34     0.002 C 
ATOM     60  CG2 ILE A  15     143.949 182.646 176.015  1.00 12.34     0.003 C 
ATOM     61  CD1 ILE A  15     141.101 182.383 178.474  1.00 12.34     0.000 C 
ATOM     62  N   THR A  16     146.180 184.945 177.533  1.00 11.62    -0.226 NA
ATOM     63  CA  THR A  16     146.971 185.927 176.811  1.00 11.62     0.216 C 
ATOM     64  C   THR A  16     147.031 185.551 175.337  1.00 11.62     0.277 C 
ATOM     65  O   THR A  16     147.069 184.373 174.975  1.00 11.62    -0.268 OA
ATOM     66  CB  THR A  16     148.383 186.028 177.387  1.00 11.62     0.184 C 
ATOM     67  OG1 THR A  16     149.170 184.922 176.932  1.00 11.62    -0.221 OA
ATOM     68  CG2 THR A  16     148.341 186.027 178.901  1.00 11.62     0.038 C 
ATOM     69  N   GLY A  17     147.033 186.568 174.483  1.00 12.90    -0.226 NA
ATOM     70  CA  GLY A  17     146.943 186.307 173.057  1.00 12.90     0.218 C 
ATOM     71  C   GLY A  17     145.668 185.582 172.695  1.00 12.90     0.277 C 
ATOM     72  O   GLY A  17     145.678 184.705 171.823  1.00 12.90    -0.268 OA
ATOM     73  N   GLY A  18     144.565 185.928 173.353  1.00 13.81    -0.226 NA
ATOM     74  CA  GLY A  18     143.299 185.250 173.189  1.00 13.81     0.218 C 
ATOM     75  C   GLY A  18     142.473 185.677 172.002  1.00 13.81     0.277 C 
ATOM     76  O   GLY A  18     141.382 185.139 171.801  1.00 13.81    -0.268 OA
ATOM     77  N   ALA A  19     142.949 186.630 171.206  1.00 15.31    -0.229 NA
ATOM     78  CA  ALA A  19     142.186 187.110 170.062  1.00 15.31     0.186 C 
ATOM     79  C   ALA A  19     142.410 186.287 168.802  1.00 15.31     0.274 C 
ATOM     80  O   ALA A  19     141.821 186.610 167.766  1.00 15.31    -0.268 OA
ATOM     81  CB  ALA A  19     142.533 188.572 169.775  1.00 15.31     0.037 C 
ATOM     82  N   SER A  20     143.241 185.247 168.849  1.00 13.24    -0.226 NA
ATOM     83  CA  SER A  20     143.530 184.476 167.649  1.00 13.24     0.219 C 
ATOM     84  C   SER A  20     144.075 183.108 168.030  1.00 13.24     0.277 C 
ATOM     85  O   SER A  20     144.633 182.916 169.112  1.00 13.24    -0.268 OA
ATOM     86  CB  SER A  20     144.529 185.211 166.751  1.00 13.24     0.216 C 
ATOM     87  OG  SER A  20     144.922 184.407 165.654  1.00 13.24    -0.218 OA
ATOM     88  N   GLY A  21     143.899 182.161 167.113  1.00 11.64    -0.226 NA
ATOM     89  CA  GLY A  21     144.581 180.880 167.211  1.00 11.64     0.218 C 
ATOM     90  C   GLY A  21     144.257 180.111 168.475  1.00 11.64     0.277 C 
ATOM     91  O   GLY A  21     143.093 179.946 168.860  1.00 11.64    -0.268 OA
ATOM     92  N   LEU A  22     145.314 179.615 169.122  1.00 11.47    -0.229 NA
ATOM     93  CA  LEU A  22     145.148 178.712 170.256  1.00 11.47     0.186 C 
ATOM     94  C   LEU A  22     144.458 179.404 171.423  1.00 11.47     0.274 C 
ATOM     95  O   LEU A  22     143.603 178.808 172.090  1.00 11.47    -0.268 OA
ATOM     96  CB  LEU A  22     146.511 178.168 170.683  1.00 11.47     0.034 C 
ATOM     97  CG  LEU A  22     147.263 177.353 169.626  1.00 11.47     0.002 C 
ATOM     98  CD1 LEU A  22     148.548 176.789 170.197  1.00 11.47     0.000 C 
ATOM     99  CD2 LEU A  22     146.393 176.234 169.081  1.00 11.47     0.000 C 
ATOM    100  N   GLY A  23     144.824 180.656 171.696  1.00 11.66    -0.226 NA
ATOM    101  CA  GLY A  23     144.160 181.387 172.761  1.00 11.66     0.218 C 
ATOM    102  C   GLY A  23     142.677 181.557 172.502  1.00 11.66     0.277 C 
ATOM    103  O   GLY A  23     141.854 181.382 173.404  1.00 11.66    -0.268 OA
ATOM    104  N   LEU A  24     142.314 181.891 171.264  1.00 13.03    -0.229 NA
ATOM    105  CA  LEU A  24     140.904 182.045 170.930  1.00 13.03     0.186 C 
ATOM    106  C   LEU A  24     140.160 180.724 171.060  1.00 13.03     0.274 C 
ATOM    107  O   LEU A  24     139.021 180.694 171.535  1.00 13.03    -0.268 OA
ATOM    108  CB  LEU A  24     140.757 182.606 169.517  1.00 13.03     0.034 C 
ATOM    109  CG  LEU A  24     139.323 182.847 169.047  1.00 13.03     0.002 C 
ATOM    110  CD1 LEU A  24     138.601 183.807 169.976  1.00 13.03     0.000 C 
ATOM    111  CD2 LEU A  24     139.319 183.370 167.626  1.00 13.03     0.000 C 
ATOM    112  N   ALA A  25     140.778 179.620 170.635  1.00 12.15    -0.229 NA
ATOM    113  CA  ALA A  25     140.126 178.322 170.774  1.00 12.15     0.186 C 
ATOM    114  C   ALA A  25     139.910 177.967 172.240  1.00 12.15     0.274 C 
ATOM    115  O   ALA A  25     138.835 177.483 172.622  1.00 12.15    -0.268 OA
ATOM    116  CB  ALA A  25     140.956 177.246 170.080  1.00 12.15     0.037 C 
ATOM    117  N   THR A  26     140.922 178.198 173.080  1.00 11.85    -0.226 NA
ATOM    118  CA  THR A  26     140.769 177.922 174.504  1.00 11.85     0.216 C 
ATOM    119  C   THR A  26     139.665 178.777 175.107  1.00 11.85     0.277 C 
ATOM    120  O   THR A  26     138.851 178.287 175.898  1.00 11.85    -0.268 OA
ATOM    121  CB  THR A  26     142.087 178.166 175.240  1.00 11.85     0.184 C 
ATOM    122  OG1 THR A  26     142.481 179.532 175.077  1.00 11.85    -0.221 OA
ATOM    123  CG2 THR A  26     143.184 177.258 174.714  1.00 11.85     0.038 C 
ATOM    124  N   ALA A  27     139.622 180.060 174.745  1.00 13.63    -0.229 NA
ATOM    125  CA  ALA A  27     138.578 180.935 175.260  1.00 13.63     0.186 C 
ATOM    126  C   ALA A  27     137.202 180.463 174.820  1.00 13.63     0.274 C 
ATOM    127  O   ALA A  27     136.254 180.464 175.612  1.00 13.63    -0.268 OA
ATOM    128  CB  ALA A  27     138.821 182.369 174.797  1.00 13.63     0.037 C 
ATOM    129  N   GLU A  28     137.070 180.058 173.556  1.00 14.85    -0.229 NA
ATOM    130  CA  GLU A  28     135.789 179.569 173.064  1.00 14.85     0.187 C 
ATOM    131  C   GLU A  28     135.336 178.352 173.856  1.00 14.85     0.274 C 
ATOM    132  O   GLU A  28     134.188 178.284 174.310  1.00 14.85    -0.268 OA
ATOM    133  CB  GLU A  28     135.896 179.231 171.578  1.00 14.85     0.045 C 
ATOM    134  CG  GLU A  28     135.960 180.445 170.672  1.00 14.85     0.100 C 
ATOM    135  CD  GLU A  28     136.271 180.085 169.234  1.00 14.85     0.185 C 
ATOM    136  OE1 GLU A  28     136.785 178.973 168.993  1.00 14.85    -0.647 OA
ATOM    137  OE2 GLU A  28     136.002 180.915 168.341  1.00 14.85    -0.647 OA
ATOM    138  N   ARG A  29     136.233 177.383 174.048  1.00 12.92    -0.229 NA
ATOM    139  CA  ARG A  29     135.857 176.178 174.781  1.00 12.92     0.186 C 
ATOM    140  C   ARG A  29     135.477 176.504 176.222  1.00 12.92     0.274 C 
ATOM    141  O   ARG A  29     134.459 176.021 176.732  1.00 12.92    -0.268 OA
ATOM    142  CB  ARG A  29     136.995 175.163 174.747  1.00 12.92     0.036 C 
ATOM    143  CG  ARG A  29     136.609 173.803 175.294  1.00 12.92     0.029 C 
ATOM    144  CD  ARG A  29     137.687 172.776 175.031  1.00 12.92     0.145 C 
ATOM    145  NE  ARG A  29     137.489 171.559 175.808  1.00 12.92    -0.083 NA
ATOM    146  CZ  ARG A  29     136.695 170.560 175.451  1.00 12.92     0.782 C 
ATOM    147  NH1 ARG A  29     135.995 170.598 174.330  1.00 12.92     0.063 N 
ATOM    148  NH2 ARG A  29     136.601 169.495 176.239  1.00 12.92     0.063 N 
ATOM    149  N   LEU A  30     136.280 177.329 176.896  1.00 14.84    -0.229 NA
ATOM    150  CA  LEU A  30     135.996 177.634 178.295  1.00 14.84     0.186 C 
ATOM    151  C   LEU A  30     134.681 178.389 178.444  1.00 14.84     0.274 C 
ATOM    152  O   LEU A  30     133.887 178.086 179.340  1.00 14.84    -0.268 OA
ATOM    153  CB  LEU A  30     137.147 178.430 178.908  1.00 14.84     0.034 C 
ATOM    154  CG  LEU A  30     138.489 177.700 178.983  1.00 14.84     0.002 C 
ATOM    155  CD1 LEU A  30     139.581 178.656 179.420  1.00 14.84     0.000 C 
ATOM    156  CD2 LEU A  30     138.420 176.504 179.919  1.00 14.84     0.000 C 
ATOM    157  N   VAL A  31     134.429 179.374 177.579  1.00 17.78    -0.229 NA
ATOM    158  CA  VAL A  31     133.172 180.109 177.660  1.00 17.78     0.186 C 
ATOM    159  C   VAL A  31     132.000 179.206 177.305  1.00 17.78     0.274 C 
ATOM    160  O   VAL A  31     130.886 179.400 177.806  1.00 17.78    -0.268 OA
ATOM    161  CB  VAL A  31     133.222 181.355 176.757  1.00 17.78     0.032 C 
ATOM    162  CG1 VAL A  31     131.858 182.014 176.687  1.00 17.78     0.003 C 
ATOM    163  CG2 VAL A  31     134.260 182.337 177.270  1.00 17.78     0.003 C 
ATOM    164  N   GLY A  32     132.216 178.213 176.439  1.00 19.00    -0.226 NA
ATOM    165  CA  GLY A  32     131.170 177.248 176.156  1.00 19.00     0.218 C 
ATOM    166  C   GLY A  32     130.925 176.271 177.284  1.00 19.00     0.277 C 
ATOM    167  O   GLY A  32     129.845 175.676 177.352  1.00 19.00    -0.268 OA
ATOM    168  N   GLN A  33     131.902 176.092 178.169  1.00 18.37    -0.229 NA
ATOM    169  CA  GLN A  33     131.751 175.229 179.331  1.00 18.37     0.187 C 
ATOM    170  C   GLN A  33     131.270 175.981 180.567  1.00 18.37     0.274 C 
ATOM    171  O   GLN A  33     131.185 175.384 181.644  1.00 18.37    -0.268 OA
ATOM    172  CB  GLN A  33     133.072 174.521 179.637  1.00 18.37     0.044 C 
ATOM    173  CG  GLN A  33     133.590 173.672 178.491  1.00 18.37     0.094 C 
ATOM    174  CD  GLN A  33     132.912 172.325 178.422  1.00 18.37     0.274 C 
ATOM    175  OE1 GLN A  33     131.917 172.083 179.102  1.00 18.37    -0.269 OA
ATOM    176  NE2 GLN A  33     133.444 171.438 177.593  1.00 18.37    -0.107 N 
ATOM    177  N   GLY A  34     130.955 177.269 180.439  1.00 21.12    -0.226 NA
ATOM    178  CA  GLY A  34     130.390 178.043 181.522  1.00 21.12     0.218 C 
ATOM    179  C   GLY A  34     131.362 178.950 182.247  1.00 21.12     0.277 C 
ATOM    180  O   GLY A  34     130.928 179.731 183.102  1.00 21.12    -0.268 OA
ATOM    181  N   ALA A  35     132.653 178.874 181.940  1.00 19.74    -0.229 NA
ATOM    182  CA  ALA A  35     133.633 179.720 182.598  1.00 19.74     0.186 C 
ATOM    183  C   ALA A  35     133.601 181.132 182.017  1.00 19.74     0.274 C 
ATOM    184  O   ALA A  35     132.979 181.400 180.986  1.00 19.74    -0.268 OA
ATOM    185  CB  ALA A  35     135.032 179.125 182.458  1.00 19.74     0.037 C 
ATOM    186  N   SER A  36     134.280 182.045 182.704  1.00 20.02    -0.226 NA
ATOM    187  CA  SER A  36     134.463 183.412 182.242  1.00 20.02     0.219 C 
ATOM    188  C   SER A  36     135.870 183.573 181.682  1.00 20.02     0.277 C 
ATOM    189  O   SER A  36     136.809 182.905 182.120  1.00 20.02    -0.268 OA
ATOM    190  CB  SER A  36     134.234 184.410 183.377  1.00 20.02     0.216 C 
ATOM    191  OG  SER A  36     132.958 184.229 183.963  1.00 20.02    -0.218 OA
ATOM    192  N   ALA A  37     136.011 184.468 180.706  1.00 19.45    -0.229 NA
ATOM    193  CA  ALA A  37     137.258 184.589 179.965  1.00 19.45     0.186 C 
ATOM    194  C   ALA A  37     137.656 186.048 179.804  1.00 19.45     0.274 C 
ATOM    195  O   ALA A  37     136.813 186.915 179.550  1.00 19.45    -0.268 OA
ATOM    196  CB  ALA A  37     137.147 183.932 178.586  1.00 19.45     0.037 C 
ATOM    197  N   VAL A  38     138.952 186.302 179.953  1.00 17.20    -0.229 NA
ATOM    198  CA  VAL A  38     139.555 187.599 179.680  1.00 17.20     0.186 C 
ATOM    199  C   VAL A  38     140.579 187.397 178.576  1.00 17.20     0.274 C 
ATOM    200  O   VAL A  38     141.584 186.702 178.773  1.00 17.20    -0.268 OA
ATOM    201  CB  VAL A  38     140.209 188.203 180.931  1.00 17.20     0.032 C 
ATOM    202  CG1 VAL A  38     140.789 189.571 180.619  1.00 17.20     0.003 C 
ATOM    203  CG2 VAL A  38     139.202 188.297 182.055  1.00 17.20     0.003 C 
ATOM    204  N   LEU A  39     140.326 187.999 177.418  1.00 17.11    -0.229 NA
ATOM    205  CA  LEU A  39     141.222 187.904 176.269  1.00 17.11     0.186 C 
ATOM    206  C   LEU A  39     142.219 189.045 176.376  1.00 17.11     0.274 C 
ATOM    207  O   LEU A  39     141.960 190.166 175.946  1.00 17.11    -0.268 OA
ATOM    208  CB  LEU A  39     140.442 187.967 174.964  1.00 17.11     0.034 C 
ATOM    209  CG  LEU A  39     139.252 187.019 174.852  1.00 17.11     0.002 C 
ATOM    210  CD1 LEU A  39     138.633 187.114 173.470  1.00 17.11     0.000 C 
ATOM    211  CD2 LEU A  39     139.657 185.593 175.159  1.00 17.11     0.000 C 
ATOM    212  N   LEU A  40     143.363 188.764 176.987  1.00 14.74    -0.229 NA
ATOM    213  CA  LEU A  40     144.437 189.740 177.087  1.00 14.74     0.186 C 
ATOM    214  C   LEU A  40     145.238 189.713 175.794  1.00 14.74     0.274 C 
ATOM    215  O   LEU A  40     145.856 188.695 175.468  1.00 14.74    -0.268 OA
ATOM    216  CB  LEU A  40     145.324 189.422 178.288  1.00 14.74     0.034 C 
ATOM    217  CG  LEU A  40     146.385 190.446 178.689  1.00 14.74     0.002 C 
ATOM    218  CD1 LEU A  40     146.859 190.167 180.104  1.00 14.74     0.000 C 
ATOM    219  CD2 LEU A  40     147.560 190.437 177.725  1.00 14.74     0.000 C 
ATOM    220  N   ASP A  41     145.230 190.816 175.051  1.00 16.45    -0.228 NA
ATOM    221  CA  ASP A  41     145.899 190.809 173.758  1.00 16.45     0.197 C 
ATOM    222  C   ASP A  41     146.164 192.237 173.308  1.00 16.45     0.275 C 
ATOM    223  O   ASP A  41     145.718 193.202 173.931  1.00 16.45    -0.268 OA
ATOM    224  CB  ASP A  41     145.069 190.053 172.720  1.00 16.45     0.132 C 
ATOM    225  CG  ASP A  41     145.898 189.579 171.551  1.00 16.45     0.188 C 
ATOM    226  OD1 ASP A  41     147.093 189.930 171.488  1.00 16.45    -0.647 OA
ATOM    227  OD2 ASP A  41     145.359 188.849 170.697  1.00 16.45    -0.647 OA
ATOM    228  N   LEU A  42     146.906 192.353 172.208  1.00 18.01    -0.229 NA
ATOM    229  CA  LEU A  42     147.287 193.653 171.683  1.00 18.01     0.185 C 
ATOM    230  C   LEU A  42     146.050 194.430 171.236  1.00 18.01     0.256 C 
ATOM    231  O   LEU A  42     145.059 193.836 170.801  1.00 18.01    -0.270 OA
ATOM    232  CB  LEU A  42     148.236 193.490 170.498  1.00 18.01     0.034 C 
ATOM    233  CG  LEU A  42     149.601 192.861 170.770  1.00 18.01     0.002 C 
ATOM    234  CD1 LEU A  42     150.293 192.533 169.463  1.00 18.01     0.000 C 
ATOM    235  CD2 LEU A  42     150.464 193.777 171.601  1.00 18.01     0.000 C 
ATOM    236  N   PRO A  43     146.074 195.761 171.333  1.00 22.03    -0.312 N 
ATOM    237  CA  PRO A  43     144.977 196.545 170.745  1.00 22.03     0.165 C 
ATOM    238  C   PRO A  43     144.849 196.349 169.246  1.00 22.03     0.272 C 
ATOM    239  O   PRO A  43     143.733 196.387 168.715  1.00 22.03    -0.269 OA
ATOM    240  CB  PRO A  43     145.349 197.992 171.097  1.00 22.03     0.034 C 
ATOM    241  CG  PRO A  43     146.307 197.886 172.231  1.00 22.03     0.027 C 
ATOM    242  CD  PRO A  43     147.062 196.622 172.005  1.00 22.03     0.105 C 
ATOM    243  N   ASN A  44     145.967 196.138 168.549  1.00 26.67    -0.228 NA
ATOM    244  CA  ASN A  44     145.940 195.980 167.100  1.00 26.67     0.196 C 
ATOM    245  C   ASN A  44     145.158 194.750 166.663  1.00 26.67     0.275 C 
ATOM    246  O   ASN A  44     144.662 194.713 165.533  1.00 26.67    -0.268 OA
ATOM    247  CB  ASN A  44     147.374 195.901 166.569  1.00 26.67     0.126 C 
ATOM    248  CG  ASN A  44     147.444 195.942 165.053  1.00 26.67     0.276 C 
ATOM    249  OD1 ASN A  44     146.423 196.003 164.371  1.00 26.67    -0.269 OA
ATOM    250  ND2 ASN A  44     148.660 195.914 164.518  1.00 26.67    -0.107 N 
ATOM    251  N   SER A  45     145.025 193.749 167.527  1.00 24.74    -0.226 NA
ATOM    252  CA  SER A  45     144.355 192.518 167.146  1.00 24.74     0.219 C 
ATOM    253  C   SER A  45     142.841 192.703 167.173  1.00 24.74     0.277 C 
ATOM    254  O   SER A  45     142.314 193.701 167.670  1.00 24.74    -0.268 OA
ATOM    255  CB  SER A  45     144.767 191.378 168.074  1.00 24.74     0.216 C 
ATOM    256  OG  SER A  45     144.086 191.462 169.313  1.00 24.74    -0.218 OA
ATOM    257  N   GLY A  46     142.137 191.716 166.627  1.00 27.63    -0.226 NA
ATOM    258  CA  GLY A  46     140.689 191.749 166.599  1.00 27.63     0.218 C 
ATOM    259  C   GLY A  46     140.083 191.216 167.879  1.00 27.63     0.277 C 
ATOM    260  O   GLY A  46     139.145 190.414 167.846  1.00 27.63    -0.268 OA
ATOM    261  N   GLY A  47     140.620 191.651 169.018  1.00 27.02    -0.226 NA
ATOM    262  CA  GLY A  47     140.120 191.165 170.292  1.00 27.02     0.218 C 
ATOM    263  C   GLY A  47     138.716 191.646 170.600  1.00 27.02     0.277 C 
ATOM    264  O   GLY A  47     137.916 190.915 171.187  1.00 27.02    -0.268 OA
ATOM    265  N   GLU A  48     138.401 192.888 170.228  1.00 30.16    -0.229 NA
ATOM    266  CA  GLU A  48     137.095 193.448 170.562  1.00 30.16     0.187 C 
ATOM    267  C   GLU A  48     135.969 192.668 169.891  1.00 30.16     0.274 C 
ATOM    268  O   GLU A  48     134.959 192.345 170.530  1.00 30.16    -0.268 OA
ATOM    269  CB  GLU A  48     137.059 194.930 170.176  1.00 30.16     0.045 C 
ATOM    270  CG  GLU A  48     137.074 195.231 168.675  1.00 30.16     0.100 C 
ATOM    271  CD  GLU A  48     138.476 195.251 168.096  1.00 30.16     0.185 C 
ATOM    272  OE1 GLU A  48     139.403 194.747 168.763  1.00 30.16    -0.647 OA
ATOM    273  OE2 GLU A  48     138.650 195.762 166.970  1.00 30.16    -0.647 OA
ATOM    274  N   ALA A  49     136.135 192.336 168.610  1.00 27.96    -0.229 NA
ATOM    275  CA  ALA A  49     135.093 191.612 167.895  1.00 27.96     0.186 C 
ATOM    276  C   ALA A  49     134.920 190.210 168.456  1.00 27.96     0.274 C 
ATOM    277  O   ALA A  49     133.791 189.748 168.652  1.00 27.96    -0.268 OA
ATOM    278  CB  ALA A  49     135.423 191.557 166.406  1.00 27.96     0.037 C 
ATOM    279  N   GLN A  50     136.028 189.519 168.726  1.00 25.84    -0.229 NA
ATOM    280  CA  GLN A  50     135.940 188.174 169.280  1.00 25.84     0.187 C 
ATOM    281  C   GLN A  50     135.291 188.191 170.655  1.00 25.84     0.274 C 
ATOM    282  O   GLN A  50     134.477 187.318 170.978  1.00 25.84    -0.268 OA
ATOM    283  CB  GLN A  50     137.333 187.550 169.352  1.00 25.84     0.044 C 
ATOM    284  CG  GLN A  50     138.007 187.386 168.002  1.00 25.84     0.094 C 
ATOM    285  CD  GLN A  50     137.293 186.396 167.110  1.00 25.84     0.274 C 
ATOM    286  OE1 GLN A  50     136.345 185.735 167.530  1.00 25.84    -0.269 OA
ATOM    287  NE2 GLN A  50     137.745 186.289 165.868  1.00 25.84    -0.107 N 
ATOM    288  N   ALA A  51     135.643 189.174 171.484  1.00 26.99    -0.229 NA
ATOM    289  CA  ALA A  51     135.062 189.261 172.818  1.00 26.99     0.186 C 
ATOM    290  C   ALA A  51     133.568 189.542 172.751  1.00 26.99     0.274 C 
ATOM    291  O   ALA A  51     132.789 188.961 173.515  1.00 26.99    -0.268 OA
ATOM    292  CB  ALA A  51     135.775 190.336 173.631  1.00 26.99     0.037 C 
ATOM    293  N   LYS A  52     133.145 190.433 171.851  1.00 28.16    -0.229 NA
ATOM    294  CA  LYS A  52     131.714 190.665 171.683  1.00 28.16     0.186 C 
ATOM    295  C   LYS A  52     131.011 189.408 171.191  1.00 28.16     0.274 C 
ATOM    296  O   LYS A  52     129.907 189.086 171.646  1.00 28.16    -0.268 OA
ATOM    297  CB  LYS A  52     131.475 191.822 170.714  1.00 28.16     0.034 C 
ATOM    298  CG  LYS A  52     130.005 192.160 170.532  1.00 28.16     0.005 C 
ATOM    299  CD  LYS A  52     129.809 193.381 169.654  1.00 28.16     0.041 C 
ATOM    300  CE  LYS A  52     128.337 193.614 169.363  1.00 28.16     0.338 C 
ATOM    301  NZ  LYS A  52     127.578 193.970 170.592  1.00 28.16     0.618 N 
ATOM    302  N   LYS A  53     131.634 188.686 170.259  1.00 28.83    -0.229 NA
ATOM    303  CA  LYS A  53     131.021 187.482 169.708  1.00 28.83     0.186 C 
ATOM    304  C   LYS A  53     130.863 186.401 170.767  1.00 28.83     0.274 C 
ATOM    305  O   LYS A  53     129.839 185.710 170.807  1.00 28.83    -0.268 OA
ATOM    306  CB  LYS A  53     131.864 186.964 168.545  1.00 28.83     0.034 C 
ATOM    307  CG  LYS A  53     131.253 185.793 167.798  1.00 28.83     0.005 C 
ATOM    308  CD  LYS A  53     132.145 185.337 166.653  1.00 28.83     0.041 C 
ATOM    309  CE  LYS A  53     132.165 186.341 165.509  1.00 28.83     0.338 C 
ATOM    310  NZ  LYS A  53     130.846 186.442 164.823  1.00 28.83     0.618 N 
ATOM    311  N   LEU A  54     131.866 186.233 171.629  1.00 25.64    -0.229 NA
ATOM    312  CA  LEU A  54     131.843 185.122 172.574  1.00 25.64     0.186 C 
ATOM    313  C   LEU A  54     130.649 185.217 173.516  1.00 25.64     0.274 C 
ATOM    314  O   LEU A  54     129.991 184.209 173.796  1.00 25.64    -0.268 OA
ATOM    315  CB  LEU A  54     133.154 185.076 173.358  1.00 25.64     0.034 C 
ATOM    316  CG  LEU A  54     134.263 184.309 172.636  1.00 25.64     0.002 C 
ATOM    317  CD1 LEU A  54     135.636 184.737 173.111  1.00 25.64     0.000 C 
ATOM    318  CD2 LEU A  54     134.079 182.817 172.821  1.00 25.64     0.000 C 
ATOM    319  N   GLY A  55     130.355 186.410 174.016  1.00 27.20    -0.226 NA
ATOM    320  CA  GLY A  55     129.186 186.631 174.833  1.00 27.20     0.218 C 
ATOM    321  C   GLY A  55     129.481 187.609 175.946  1.00 27.20     0.277 C 
ATOM    322  O   GLY A  55     130.481 188.324 175.930  1.00 27.20    -0.268 OA
ATOM    323  N   ASN A  56     128.578 187.637 176.929  1.00 30.15    -0.228 NA
ATOM    324  CA  ASN A  56     128.738 188.522 178.075  1.00 30.15     0.196 C 
ATOM    325  C   ASN A  56     129.814 188.039 179.038  1.00 30.15     0.275 C 
ATOM    326  O   ASN A  56     130.343 188.845 179.810  1.00 30.15    -0.268 OA
ATOM    327  CB  ASN A  56     127.408 188.658 178.817  1.00 30.15     0.126 C 
ATOM    328  CG  ASN A  56     126.469 189.648 178.156  1.00 30.15     0.276 C 
ATOM    329  OD1 ASN A  56     126.885 190.722 177.721  1.00 30.15    -0.269 OA
ATOM    330  ND2 ASN A  56     125.192 189.290 178.078  1.00 30.15    -0.107 N 
ATOM    331  N   ASN A  57     130.147 186.751 179.013  1.00 27.26    -0.228 NA
ATOM    332  CA  ASN A  57     131.136 186.191 179.924  1.00 27.26     0.196 C 
ATOM    333  C   ASN A  57     132.567 186.395 179.450  1.00 27.26     0.275 C 
ATOM    334  O   ASN A  57     133.495 185.978 180.150  1.00 27.26    -0.268 OA
ATOM    335  CB  ASN A  57     130.880 184.697 180.123  1.00 27.26     0.126 C 
ATOM    336  CG  ASN A  57     129.682 184.424 181.004  1.00 27.26     0.276 C 
ATOM    337  OD1 ASN A  57     129.147 185.329 181.642  1.00 27.26    -0.269 OA
ATOM    338  ND2 ASN A  57     129.254 183.169 181.046  1.00 27.26    -0.107 N 
ATOM    339  N   CYS A  58     132.772 187.011 178.290  1.00 25.83    -0.228 NA
ATOM    340  CA  CYS A  58     134.101 187.257 177.749  1.00 25.83     0.198 C 
ATOM    341  C   CYS A  58     134.353 188.756 177.685  1.00 25.83     0.275 C 
ATOM    342  O   CYS A  58     133.498 189.514 177.217  1.00 25.83    -0.268 OA
ATOM    343  CB  CYS A  58     134.249 186.638 176.360  1.00 25.83     0.103 C 
ATOM    344  SG  CYS A  58     135.929 186.693 175.723  1.00 25.83    -0.080 SA
ATOM    345  N   VAL A  59     135.524 189.177 178.157  1.00 22.53    -0.229 NA
ATOM    346  CA  VAL A  59     135.923 190.580 178.144  1.00 22.53     0.186 C 
ATOM    347  C   VAL A  59     137.311 190.687 177.530  1.00 22.53     0.274 C 
ATOM    348  O   VAL A  59     138.174 189.844 177.786  1.00 22.53    -0.268 OA
ATOM    349  CB  VAL A  59     135.904 191.187 179.562  1.00 22.53     0.032 C 
ATOM    350  CG1 VAL A  59     136.652 192.507 179.592  1.00 22.53     0.003 C 
ATOM    351  CG2 VAL A  59     134.473 191.379 180.028  1.00 22.53     0.003 C 
ATOM    352  N   PHE A  60     137.529 191.728 176.732  1.00 21.25    -0.228 NA
ATOM    353  CA  PHE A  60     138.787 191.922 176.022  1.00 21.25     0.191 C 
ATOM    354  C   PHE A  60     139.631 192.964 176.744  1.00 21.25     0.275 C 
ATOM    355  O   PHE A  60     139.131 194.033 177.107  1.00 21.25    -0.268 OA
ATOM    356  CB  PHE A  60     138.532 192.356 174.579  1.00 21.25     0.060 C 
ATOM    357  CG  PHE A  60     139.739 192.931 173.893  1.00 21.25    -0.020 A 
ATOM    358  CD1 PHE A  60     140.884 192.173 173.728  1.00 21.25    -0.004 A 
ATOM    359  CD2 PHE A  60     139.721 194.221 173.397  1.00 21.25    -0.004 A 
ATOM    360  CE1 PHE A  60     141.991 192.696 173.094  1.00 21.25    -0.000 A 
ATOM    361  CE2 PHE A  60     140.825 194.746 172.760  1.00 21.25    -0.000 A 
ATOM    362  CZ  PHE A  60     141.961 193.983 172.609  1.00 21.25     0.000 A 
ATOM    363  N   ALA A  61     140.903 192.646 176.953  1.00 18.52    -0.229 NA
ATOM    364  CA  ALA A  61     141.841 193.530 177.641  1.00 18.52     0.185 C 
ATOM    365  C   ALA A  61     142.974 193.907 176.696  1.00 18.52     0.256 C 
ATOM    366  O   ALA A  61     143.826 193.052 176.384  1.00 18.52    -0.270 OA
ATOM    367  CB  ALA A  61     142.395 192.853 178.894  1.00 18.52     0.037 C 
ATOM    368  N   PRO A  62     143.036 195.148 176.209  1.00 19.30    -0.312 N 
ATOM    369  CA  PRO A  62     144.175 195.557 175.374  1.00 19.30     0.165 C 
ATOM    370  C   PRO A  62     145.429 195.691 176.224  1.00 19.30     0.272 C 
ATOM    371  O   PRO A  62     145.497 196.534 177.120  1.00 19.30    -0.269 OA
ATOM    372  CB  PRO A  62     143.733 196.908 174.796  1.00 19.30     0.034 C 
ATOM    373  CG  PRO A  62     142.292 197.068 175.162  1.00 19.30     0.027 C 
ATOM    374  CD  PRO A  62     142.061 196.237 176.370  1.00 19.30     0.105 C 
ATOM    375  N   ALA A  63     146.424 194.856 175.942  1.00 18.25    -0.229 NA
ATOM    376  CA  ALA A  63     147.621 194.837 176.765  1.00 18.25     0.186 C 
ATOM    377  C   ALA A  63     148.776 194.245 175.976  1.00 18.25     0.274 C 
ATOM    378  O   ALA A  63     148.584 193.560 174.969  1.00 18.25    -0.268 OA
ATOM    379  CB  ALA A  63     147.393 194.043 178.054  1.00 18.25     0.037 C 
ATOM    380  N   ASP A  64     149.983 194.526 176.458  1.00 18.26    -0.228 NA
ATOM    381  CA  ASP A  64     151.218 193.966 175.927  1.00 18.26     0.197 C 
ATOM    382  C   ASP A  64     151.865 193.158 177.040  1.00 18.26     0.275 C 
ATOM    383  O   ASP A  64     152.240 193.716 178.075  1.00 18.26    -0.268 OA
ATOM    384  CB  ASP A  64     152.153 195.076 175.443  1.00 18.26     0.132 C 
ATOM    385  CG  ASP A  64     153.115 194.606 174.373  1.00 18.26     0.188 C 
ATOM    386  OD1 ASP A  64     152.710 194.539 173.197  1.00 18.26    -0.647 OA
ATOM    387  OD2 ASP A  64     154.280 194.311 174.704  1.00 18.26    -0.647 OA
ATOM    388  N   VAL A  65     151.993 191.845 176.831  1.00 15.86    -0.229 NA
ATOM    389  CA  VAL A  65     152.497 190.981 177.895  1.00 15.86     0.186 C 
ATOM    390  C   VAL A  65     153.908 191.385 178.295  1.00 15.86     0.274 C 
ATOM    391  O   VAL A  65     154.324 191.164 179.438  1.00 15.86    -0.268 OA
ATOM    392  CB  VAL A  65     152.435 189.502 177.467  1.00 15.86     0.032 C 
ATOM    393  CG1 VAL A  65     150.995 189.071 177.274  1.00 15.86     0.003 C 
ATOM    394  CG2 VAL A  65     153.251 189.264 176.206  1.00 15.86     0.003 C 
ATOM    395  N   THR A  66     154.667 191.974 177.371  1.00 17.81    -0.226 NA
ATOM    396  CA  THR A  66     156.000 192.458 177.704  1.00 17.81     0.216 C 
ATOM    397  C   THR A  66     155.960 193.637 178.664  1.00 17.81     0.277 C 
ATOM    398  O   THR A  66     156.967 193.921 179.319  1.00 17.81    -0.268 OA
ATOM    399  CB  THR A  66     156.748 192.867 176.435  1.00 17.81     0.184 C 
ATOM    400  OG1 THR A  66     156.024 193.905 175.768  1.00 17.81    -0.221 OA
ATOM    401  CG2 THR A  66     156.904 191.683 175.498  1.00 17.81     0.038 C 
ATOM    402  N   SER A  67     154.826 194.326 178.761  1.00 19.65    -0.226 NA
ATOM    403  CA  SER A  67     154.696 195.532 179.567  1.00 19.65     0.219 C 
ATOM    404  C   SER A  67     154.079 195.193 180.917  1.00 19.65     0.277 C 
ATOM    405  O   SER A  67     153.063 194.495 180.984  1.00 19.65    -0.268 OA
ATOM    406  CB  SER A  67     153.840 196.571 178.843  1.00 19.65     0.216 C 
ATOM    407  OG  SER A  67     153.605 197.701 179.662  1.00 19.65    -0.218 OA
ATOM    408  N   GLU A  68     154.700 195.689 181.989  1.00 21.04    -0.229 NA
ATOM    409  CA  GLU A  68     154.170 195.463 183.330  1.00 21.04     0.187 C 
ATOM    410  C   GLU A  68     152.866 196.220 183.546  1.00 21.04     0.274 C 
ATOM    411  O   GLU A  68     151.894 195.669 184.078  1.00 21.04    -0.268 OA
ATOM    412  CB  GLU A  68     155.208 195.879 184.369  1.00 21.04     0.045 C 
ATOM    413  CG  GLU A  68     155.032 195.211 185.712  1.00 21.04     0.100 C 
ATOM    414  CD  GLU A  68     155.853 195.872 186.800  1.00 21.04     0.185 C 
ATOM    415  OE1 GLU A  68     157.072 196.055 186.596  1.00 21.04    -0.647 OA
ATOM    416  OE2 GLU A  68     155.283 196.205 187.860  1.00 21.04    -0.647 OA
ATOM    417  N   LYS A  69     152.829 197.490 183.143  1.00 23.83    -0.229 NA
ATOM    418  CA  LYS A  69     151.646 198.309 183.380  1.00 23.83     0.186 C 
ATOM    419  C   LYS A  69     150.435 197.763 182.634  1.00 23.83     0.274 C 
ATOM    420  O   LYS A  69     149.322 197.746 183.172  1.00 23.83    -0.268 OA
ATOM    421  CB  LYS A  69     151.932 199.752 182.972  1.00 23.83     0.034 C 
ATOM    422  CG  LYS A  69     150.782 200.713 183.208  1.00 23.83     0.005 C 
ATOM    423  CD  LYS A  69     151.196 202.147 182.916  1.00 23.83     0.041 C 
ATOM    424  CE  LYS A  69     151.376 202.395 181.426  1.00 23.83     0.338 C 
ATOM    425  NZ  LYS A  69     150.087 202.335 180.686  1.00 23.83     0.618 N 
ATOM    426  N   ASP A  70     150.628 197.316 181.392  1.00 22.83    -0.228 NA
ATOM    427  CA  ASP A  70     149.509 196.785 180.619  1.00 22.83     0.197 C 
ATOM    428  C   ASP A  70     148.931 195.535 181.268  1.00 22.83     0.275 C 
ATOM    429  O   ASP A  70     147.709 195.392 181.388  1.00 22.83    -0.268 OA
ATOM    430  CB  ASP A  70     149.954 196.488 179.189  1.00 22.83     0.132 C 
ATOM    431  CG  ASP A  70     150.256 197.744 178.399  1.00 22.83     0.188 C 
ATOM    432  OD1 ASP A  70     149.642 198.792 178.690  1.00 22.83    -0.647 OA
ATOM    433  OD2 ASP A  70     151.101 197.683 177.483  1.00 22.83    -0.647 OA
ATOM    434  N   VAL A  71     149.793 194.608 181.687  1.00 18.89    -0.229 NA
ATOM    435  CA  VAL A  71     149.298 193.378 182.295  1.00 18.89     0.186 C 
ATOM    436  C   VAL A  71     148.631 193.679 183.629  1.00 18.89     0.274 C 
ATOM    437  O   VAL A  71     147.630 193.051 183.992  1.00 18.89    -0.268 OA
ATOM    438  CB  VAL A  71     150.437 192.355 182.444  1.00 18.89     0.032 C 
ATOM    439  CG1 VAL A  71     149.957 191.131 183.211  1.00 18.89     0.003 C 
ATOM    440  CG2 VAL A  71     150.964 191.953 181.081  1.00 18.89     0.003 C 
ATOM    441  N   GLN A  72     149.168 194.642 184.381  1.00 21.26    -0.229 NA
ATOM    442  CA  GLN A  72     148.528 195.025 185.635  1.00 21.26     0.187 C 
ATOM    443  C   GLN A  72     147.145 195.614 185.388  1.00 21.26     0.274 C 
ATOM    444  O   GLN A  72     146.193 195.307 186.114  1.00 21.26    -0.268 OA
ATOM    445  CB  GLN A  72     149.411 196.015 186.392  1.00 21.26     0.044 C 
ATOM    446  CG  GLN A  72     150.563 195.357 187.124  1.00 21.26     0.094 C 
ATOM    447  CD  GLN A  72     151.478 196.357 187.794  1.00 21.26     0.274 C 
ATOM    448  OE1 GLN A  72     151.437 197.549 187.496  1.00 21.26    -0.269 OA
ATOM    449  NE2 GLN A  72     152.314 195.875 188.705  1.00 21.26    -0.107 N 
ATOM    450  N   THR A  73     147.009 196.454 184.360  1.00 21.01    -0.226 NA
ATOM    451  CA  THR A  73     145.698 197.005 184.029  1.00 21.01     0.216 C 
ATOM    452  C   THR A  73     144.734 195.907 183.593  1.00 21.01     0.277 C 
ATOM    453  O   THR A  73     143.549 195.933 183.946  1.00 21.01    -0.268 OA
ATOM    454  CB  THR A  73     145.832 198.061 182.933  1.00 21.01     0.184 C 
ATOM    455  OG1 THR A  73     146.704 199.108 183.377  1.00 21.01    -0.221 OA
ATOM    456  CG2 THR A  73     144.477 198.651 182.590  1.00 21.01     0.038 C 
ATOM    457  N   ALA A  74     145.222 194.938 182.818  1.00 19.77    -0.229 NA
ATOM    458  CA  ALA A  74     144.366 193.838 182.385  1.00 19.77     0.186 C 
ATOM    459  C   ALA A  74     143.897 193.008 183.573  1.00 19.77     0.274 C 
ATOM    460  O   ALA A  74     142.728 192.607 183.640  1.00 19.77    -0.268 OA
ATOM    461  CB  ALA A  74     145.110 192.961 181.380  1.00 19.77     0.037 C 
ATOM    462  N   LEU A  75     144.794 192.736 184.520  1.00 19.50    -0.229 NA
ATOM    463  CA  LEU A  75     144.404 191.983 185.706  1.00 19.50     0.186 C 
ATOM    464  C   LEU A  75     143.422 192.776 186.557  1.00 19.50     0.274 C 
ATOM    465  O   LEU A  75     142.495 192.204 187.143  1.00 19.50    -0.268 OA
ATOM    466  CB  LEU A  75     145.642 191.609 186.517  1.00 19.50     0.034 C 
ATOM    467  CG  LEU A  75     146.542 190.564 185.859  1.00 19.50     0.002 C 
ATOM    468  CD1 LEU A  75     147.920 190.572 186.495  1.00 19.50     0.000 C 
ATOM    469  CD2 LEU A  75     145.918 189.183 185.942  1.00 19.50     0.000 C 
ATOM    470  N   ALA A  76     143.610 194.095 186.639  1.00 20.63    -0.229 NA
ATOM    471  CA  ALA A  76     142.650 194.932 187.347  1.00 20.63     0.186 C 
ATOM    472  C   ALA A  76     141.279 194.861 186.692  1.00 20.63     0.274 C 
ATOM    473  O   ALA A  76     140.257 194.785 187.381  1.00 20.63    -0.268 OA
ATOM    474  CB  ALA A  76     143.147 196.375 187.392  1.00 20.63     0.037 C 
ATOM    475  N   LEU A  77     141.237 194.890 185.359  1.00 19.78    -0.229 NA
ATOM    476  CA  LEU A  77     139.966 194.754 184.655  1.00 19.78     0.186 C 
ATOM    477  C   LEU A  77     139.318 193.405 184.937  1.00 19.78     0.274 C 
ATOM    478  O   LEU A  77     138.108 193.325 185.178  1.00 19.78    -0.268 OA
ATOM    479  CB  LEU A  77     140.178 194.932 183.152  1.00 19.78     0.034 C 
ATOM    480  CG  LEU A  77     138.917 194.967 182.287  1.00 19.78     0.002 C 
ATOM    481  CD1 LEU A  77     137.937 196.021 182.775  1.00 19.78     0.000 C 
ATOM    482  CD2 LEU A  77     139.283 195.198 180.833  1.00 19.78     0.000 C 
ATOM    483  N   ALA A  78     140.107 192.331 184.897  1.00 20.64    -0.229 NA
ATOM    484  CA  ALA A  78     139.557 191.006 185.164  1.00 20.64     0.186 C 
ATOM    485  C   ALA A  78     138.985 190.926 186.572  1.00 20.64     0.274 C 
ATOM    486  O   ALA A  78     137.877 190.414 186.773  1.00 20.64    -0.268 OA
ATOM    487  CB  ALA A  78     140.634 189.941 184.967  1.00 20.64     0.037 C 
ATOM    488  N   LYS A  79     139.723 191.437 187.559  1.00 22.35    -0.229 NA
ATOM    489  CA  LYS A  79     139.232 191.429 188.932  1.00 22.35     0.186 C 
ATOM    490  C   LYS A  79     137.962 192.259 189.062  1.00 22.35     0.274 C 
ATOM    491  O   LYS A  79     136.991 191.834 189.696  1.00 22.35    -0.268 OA
ATOM    492  CB  LYS A  79     140.312 191.952 189.877  1.00 22.35     0.034 C 
ATOM    493  CG  LYS A  79     139.985 191.756 191.346  1.00 22.35     0.005 C 
ATOM    494  CD  LYS A  79     141.061 192.347 192.241  1.00 22.35     0.041 C 
ATOM    495  CE  LYS A  79     141.297 191.494 193.479  1.00 22.35     0.338 C 
ATOM    496  NZ  LYS A  79     141.801 190.130 193.152  1.00 22.35     0.618 N 
ATOM    497  N   GLY A  80     137.945 193.447 188.460  1.00 21.20    -0.226 NA
ATOM    498  CA  GLY A  80     136.768 194.290 188.561  1.00 21.20     0.218 C 
ATOM    499  C   GLY A  80     135.539 193.643 187.957  1.00 21.20     0.277 C 
ATOM    500  O   GLY A  80     134.447 193.711 188.527  1.00 21.20    -0.268 OA
ATOM    501  N   LYS A  81     135.696 193.005 186.797  1.00 21.27    -0.229 NA
ATOM    502  CA  LYS A  81     134.539 192.443 186.110  1.00 21.27     0.186 C 
ATOM    503  C   LYS A  81     134.058 191.164 186.785  1.00 21.27     0.274 C 
ATOM    504  O   LYS A  81     132.869 191.025 187.091  1.00 21.27    -0.268 OA
ATOM    505  CB  LYS A  81     134.876 192.189 184.641  1.00 21.27     0.034 C 
ATOM    506  CG  LYS A  81     133.723 191.626 183.826  1.00 21.27     0.005 C 
ATOM    507  CD  LYS A  81     132.615 192.645 183.631  1.00 21.27     0.041 C 
ATOM    508  CE  LYS A  81     131.521 192.102 182.727  1.00 21.27     0.338 C 
ATOM    509  NZ  LYS A  81     130.389 193.059 182.576  1.00 21.27     0.618 N 
ATOM    510  N   PHE A  82     134.965 190.215 187.028  1.00 20.20    -0.228 NA
ATOM    511  CA  PHE A  82     134.585 188.913 187.559  1.00 20.20     0.191 C 
ATOM    512  C   PHE A  82     135.003 188.681 189.005  1.00 20.20     0.275 C 
ATOM    513  O   PHE A  82     134.595 187.672 189.590  1.00 20.20    -0.268 OA
ATOM    514  CB  PHE A  82     135.161 187.800 186.676  1.00 20.20     0.060 C 
ATOM    515  CG  PHE A  82     134.969 188.040 185.207  1.00 20.20    -0.020 A 
ATOM    516  CD1 PHE A  82     133.703 188.004 184.650  1.00 20.20    -0.004 A 
ATOM    517  CD2 PHE A  82     136.048 188.302 184.383  1.00 20.20    -0.004 A 
ATOM    518  CE1 PHE A  82     133.517 188.223 183.302  1.00 20.20    -0.000 A 
ATOM    519  CE2 PHE A  82     135.864 188.522 183.032  1.00 20.20    -0.000 A 
ATOM    520  CZ  PHE A  82     134.599 188.483 182.494  1.00 20.20     0.000 A 
ATOM    521  N   GLY A  83     135.802 189.568 189.595  1.00 19.98    -0.226 NA
ATOM    522  CA  GLY A  83     136.084 189.514 191.012  1.00 19.98     0.218 C 
ATOM    523  C   GLY A  83     137.252 188.643 191.417  1.00 19.98     0.277 C 
ATOM    524  O   GLY A  83     137.629 188.656 192.595  1.00 19.98    -0.268 OA
ATOM    525  N   ARG A  84     137.842 187.891 190.493  1.00 19.68    -0.229 NA
ATOM    526  CA  ARG A  84     138.918 186.973 190.846  1.00 19.68     0.186 C 
ATOM    527  C   ARG A  84     139.534 186.422 189.568  1.00 19.68     0.274 C 
ATOM    528  O   ARG A  84     139.051 186.675 188.461  1.00 19.68    -0.268 OA
ATOM    529  CB  ARG A  84     138.408 185.837 191.735  1.00 19.68     0.036 C 
ATOM    530  CG  ARG A  84     137.385 184.946 191.061  1.00 19.68     0.029 C 
ATOM    531  CD  ARG A  84     136.898 183.854 191.991  1.00 19.68     0.145 C 
ATOM    532  NE  ARG A  84     137.949 182.895 192.308  1.00 19.68    -0.083 NA
ATOM    533  CZ  ARG A  84     137.887 182.015 193.297  1.00 19.68     0.782 C 
ATOM    534  NH1 ARG A  84     136.833 181.939 194.093  1.00 19.68     0.063 N 
ATOM    535  NH2 ARG A  84     138.909 181.188 193.493  1.00 19.68     0.063 N 
ATOM    536  N   VAL A  85     140.615 185.667 189.740  1.00 16.94    -0.229 NA
ATOM    537  CA  VAL A  85     141.290 184.978 188.647  1.00 16.94     0.186 C 
ATOM    538  C   VAL A  85     141.596 183.561 189.104  1.00 16.94     0.274 C 
ATOM    539  O   VAL A  85     142.189 183.363 190.169  1.00 16.94    -0.268 OA
ATOM    540  CB  VAL A  85     142.581 185.701 188.220  1.00 16.94     0.032 C 
ATOM    541  CG1 VAL A  85     143.326 184.887 187.176  1.00 16.94     0.003 C 
ATOM    542  CG2 VAL A  85     142.259 187.088 187.692  1.00 16.94     0.003 C 
ATOM    543  N   ASP A  86     141.194 182.577 188.302  1.00 16.55    -0.228 NA
ATOM    544  CA  ASP A  86     141.363 181.172 188.646  1.00 16.55     0.197 C 
ATOM    545  C   ASP A  86     142.351 180.438 187.759  1.00 16.55     0.275 C 
ATOM    546  O   ASP A  86     143.016 179.518 188.234  1.00 16.55    -0.268 OA
ATOM    547  CB  ASP A  86     140.016 180.443 188.572  1.00 16.55     0.132 C 
ATOM    548  CG  ASP A  86     139.182 180.632 189.817  1.00 16.55     0.188 C 
ATOM    549  OD1 ASP A  86     139.623 180.196 190.900  1.00 16.55    -0.647 OA
ATOM    550  OD2 ASP A  86     138.084 181.215 189.713  1.00 16.55    -0.647 OA
ATOM    551  N   VAL A  87     142.459 180.814 186.486  1.00 13.53    -0.229 NA
ATOM    552  CA  VAL A  87     143.333 180.130 185.542  1.00 13.53     0.186 C 
ATOM    553  C   VAL A  87     144.022 181.169 184.673  1.00 13.53     0.274 C 
ATOM    554  O   VAL A  87     143.448 182.210 184.345  1.00 13.53    -0.268 OA
ATOM    555  CB  VAL A  87     142.556 179.123 184.668  1.00 13.53     0.032 C 
ATOM    556  CG1 VAL A  87     143.504 178.361 183.766  1.00 13.53     0.003 C 
ATOM    557  CG2 VAL A  87     141.762 178.168 185.538  1.00 13.53     0.003 C 
ATOM    558  N   ALA A  88     145.266 180.881 184.301  1.00 11.74    -0.229 NA
ATOM    559  CA  ALA A  88     146.044 181.759 183.434  1.00 11.74     0.186 C 
ATOM    560  C   ALA A  88     146.678 180.929 182.331  1.00 11.74     0.274 C 
ATOM    561  O   ALA A  88     147.496 180.048 182.609  1.00 11.74    -0.268 OA
ATOM    562  CB  ALA A  88     147.118 182.506 184.223  1.00 11.74     0.037 C 
ATOM    563  N   VAL A  89     146.318 181.227 181.087  1.00 10.25    -0.229 NA
ATOM    564  CA  VAL A  89     146.853 180.551 179.913  1.00 10.25     0.186 C 
ATOM    565  C   VAL A  89     147.770 181.523 179.185  1.00 10.25     0.274 C 
ATOM    566  O   VAL A  89     147.380 182.661 178.899  1.00 10.25    -0.268 OA
ATOM    567  CB  VAL A  89     145.729 180.054 178.988  1.00 10.25     0.032 C 
ATOM    568  CG1 VAL A  89     146.283 179.128 177.927  1.00 10.25     0.003 C 
ATOM    569  CG2 VAL A  89     144.652 179.353 179.795  1.00 10.25     0.003 C 
ATOM    570  N   ASN A  90     148.991 181.080 178.905  1.00  9.81    -0.228 NA
ATOM    571  CA  ASN A  90     149.991 181.868 178.192  1.00  9.81     0.196 C 
ATOM    572  C   ASN A  90     150.117 181.285 176.789  1.00  9.81     0.275 C 
ATOM    573  O   ASN A  90     150.858 180.319 176.570  1.00  9.81    -0.268 OA
ATOM    574  CB  ASN A  90     151.329 181.854 178.923  1.00  9.81     0.126 C 
ATOM    575  CG  ASN A  90     151.283 182.601 180.235  1.00  9.81     0.276 C 
ATOM    576  OD1 ASN A  90     151.548 183.799 180.287  1.00  9.81    -0.269 OA
ATOM    577  ND2 ASN A  90     150.956 181.894 181.307  1.00  9.81    -0.107 N 
ATOM    578  N   CYS A  91     149.382 181.881 175.846  1.00 11.53    -0.228 NA
ATOM    579  CA  CYS A  91     149.382 181.476 174.446  1.00 11.53     0.198 C 
ATOM    580  C   CYS A  91     149.820 182.612 173.529  1.00 11.53     0.275 C 
ATOM    581  O   CYS A  91     149.506 182.597 172.336  1.00 11.53    -0.268 OA
ATOM    582  CB  CYS A  91     147.992 180.987 174.031  1.00 11.53     0.103 C 
ATOM    583  SG  CYS A  91     147.456 179.448 174.794  1.00 11.53    -0.080 SA
ATOM    584  N   ALA A  92     150.535 183.599 174.060  1.00 12.44    -0.229 NA
ATOM    585  CA  ALA A  92     150.954 184.772 173.303  1.00 12.44     0.186 C 
ATOM    586  C   ALA A  92     152.424 184.623 172.945  1.00 12.44     0.274 C 
ATOM    587  O   ALA A  92     153.269 184.462 173.831  1.00 12.44    -0.268 OA
ATOM    588  CB  ALA A  92     150.725 186.052 174.105  1.00 12.44     0.037 C 
ATOM    589  N   GLY A  93     152.724 184.677 171.654  1.00 13.76    -0.226 NA
ATOM    590  CA  GLY A  93     154.097 184.541 171.208  1.00 13.76     0.218 C 
ATOM    591  C   GLY A  93     154.201 184.822 169.728  1.00 13.76     0.277 C 
ATOM    592  O   GLY A  93     153.198 184.969 169.026  1.00 13.76    -0.268 OA
ATOM    593  N   ILE A  94     155.447 184.898 169.265  1.00 14.13    -0.229 NA
ATOM    594  CA  ILE A  94     155.757 185.151 167.867  1.00 14.13     0.186 C 
ATOM    595  C   ILE A  94     156.840 184.175 167.433  1.00 14.13     0.274 C 
ATOM    596  O   ILE A  94     157.532 183.572 168.254  1.00 14.13    -0.268 OA
ATOM    597  CB  ILE A  94     156.210 186.605 167.622  1.00 14.13     0.032 C 
ATOM    598  CG1 ILE A  94     157.390 186.959 168.528  1.00 14.13     0.002 C 
ATOM    599  CG2 ILE A  94     155.059 187.562 167.863  1.00 14.13     0.003 C 
ATOM    600  CD1 ILE A  94     158.094 188.228 168.135  1.00 14.13     0.000 C 
ATOM    601  N   ALA A  95     156.979 184.027 166.121  1.00 21.03    -0.229 NA
ATOM    602  CA  ALA A  95     157.972 183.141 165.538  1.00 21.03     0.186 C 
ATOM    603  C   ALA A  95     158.823 183.911 164.541  1.00 21.03     0.274 C 
ATOM    604  O   ALA A  95     158.378 184.900 163.952  1.00 21.03    -0.268 OA
ATOM    605  CB  ALA A  95     157.314 181.941 164.845  1.00 21.03     0.037 C 
ATOM    606  N   VAL A  96     160.062 183.451 164.367  1.00 17.98    -0.229 NA
ATOM    607  CA  VAL A  96     160.983 184.013 163.390  1.00 17.98     0.186 C 
ATOM    608  C   VAL A  96     161.687 182.859 162.689  1.00 17.98     0.274 C 
ATOM    609  O   VAL A  96     161.780 181.748 163.214  1.00 17.98    -0.268 OA
ATOM    610  CB  VAL A  96     162.013 184.967 164.038  1.00 17.98     0.032 C 
ATOM    611  CG1 VAL A  96     162.958 184.199 164.946  1.00 17.98     0.003 C 
ATOM    612  CG2 VAL A  96     162.783 185.728 162.976  1.00 17.98     0.003 C 
ATOM    613  N   ALA A  97     162.182 183.134 161.483  1.00 12.14    -0.229 NA
ATOM    614  CA  ALA A  97     162.876 182.139 160.665  1.00 12.14     0.186 C 
ATOM    615  C   ALA A  97     164.154 182.775 160.130  1.00 12.14     0.274 C 
ATOM    616  O   ALA A  97     164.143 183.420 159.079  1.00 12.14    -0.268 OA
ATOM    617  CB  ALA A  97     161.981 181.638 159.541  1.00 12.14     0.037 C 
ATOM    618  N   SER A  98     165.254 182.591 160.857  1.00  9.29    -0.226 NA
ATOM    619  CA  SER A  98     166.544 183.131 160.453  1.00  9.29     0.219 C 
ATOM    620  C   SER A  98     167.641 182.213 160.964  1.00  9.29     0.277 C 
ATOM    621  O   SER A  98     167.619 181.809 162.130  1.00  9.29    -0.268 OA
ATOM    622  CB  SER A  98     166.739 184.551 160.993  1.00  9.29     0.216 C 
ATOM    623  OG  SER A  98     168.064 185.001 160.777  1.00  9.29    -0.218 OA
ATOM    624  N   LYS A  99     168.595 181.890 160.096  1.00  8.53    -0.229 NA
ATOM    625  CA  LYS A  99     169.682 180.997 160.461  1.00  8.53     0.186 C 
ATOM    626  C   LYS A  99     170.724 181.730 161.296  1.00  8.53     0.274 C 
ATOM    627  O   LYS A  99     170.914 182.942 161.170  1.00  8.53    -0.268 OA
ATOM    628  CB  LYS A  99     170.334 180.411 159.211  1.00  8.53     0.034 C 
ATOM    629  CG  LYS A  99     169.446 179.435 158.466  1.00  8.53     0.005 C 
ATOM    630  CD  LYS A  99     170.006 179.093 157.100  1.00  8.53     0.041 C 
ATOM    631  CE  LYS A  99     171.267 178.261 157.205  1.00  8.53     0.338 C 
ATOM    632  NZ  LYS A  99     171.739 177.810 155.871  1.00  8.53     0.618 N 
ATOM    633  N   THR A 100     171.406 180.973 162.157  1.00  8.72    -0.226 NA
ATOM    634  CA  THR A 100     172.410 181.567 163.034  1.00  8.72     0.216 C 
ATOM    635  C   THR A 100     173.516 182.224 162.222  1.00  8.72     0.277 C 
ATOM    636  O   THR A 100     173.936 183.348 162.514  1.00  8.72    -0.268 OA
ATOM    637  CB  THR A 100     172.990 180.498 163.959  1.00  8.72     0.184 C 
ATOM    638  OG1 THR A 100     171.926 179.790 164.604  1.00  8.72    -0.221 OA
ATOM    639  CG2 THR A 100     173.885 181.133 165.014  1.00  8.72     0.038 C 
ATOM    640  N   TYR A 101     174.002 181.532 161.196  1.00 10.43    -0.228 NA
ATOM    641  CA  TYR A 101     174.994 182.084 160.290  1.00 10.43     0.191 C 
ATOM    642  C   TYR A 101     174.848 181.395 158.944  1.00 10.43     0.275 C 
ATOM    643  O   TYR A 101     174.534 180.204 158.881  1.00 10.43    -0.268 OA
ATOM    644  CB  TYR A 101     176.416 181.899 160.827  1.00 10.43     0.060 C 
ATOM    645  CG  TYR A 101     177.481 182.451 159.911  1.00 10.43    -0.020 A 
ATOM    646  CD1 TYR A 101     177.534 183.804 159.617  1.00 10.43    -0.002 A 
ATOM    647  CD2 TYR A 101     178.428 181.619 159.335  1.00 10.43    -0.002 A 
ATOM    648  CE1 TYR A 101     178.501 184.313 158.780  1.00 10.43     0.027 A 
ATOM    649  CE2 TYR A 101     179.398 182.120 158.497  1.00 10.43     0.027 A 
ATOM    650  CZ  TYR A 101     179.430 183.468 158.223  1.00 10.43     0.131 A 
ATOM    651  OH  TYR A 101     180.396 183.976 157.388  1.00 10.43    -0.190 OA
ATOM    652  N   ASN A 102     175.072 182.152 157.873  1.00 11.69    -0.228 NA
ATOM    653  CA  ASN A 102     175.005 181.637 156.510  1.00 11.69     0.196 C 
ATOM    654  C   ASN A 102     176.326 181.957 155.828  1.00 11.69     0.275 C 
ATOM    655  O   ASN A 102     176.597 183.118 155.508  1.00 11.69    -0.268 OA
ATOM    656  CB  ASN A 102     173.829 182.245 155.750  1.00 11.69     0.126 C 
ATOM    657  CG  ASN A 102     173.417 181.413 154.559  1.00 11.69     0.276 C 
ATOM    658  OD1 ASN A 102     174.208 180.638 154.026  1.00 11.69    -0.269 OA
ATOM    659  ND2 ASN A 102     172.168 181.561 154.141  1.00 11.69    -0.107 N 
ATOM    660  N   LEU A 103     177.148 180.931 155.609  1.00 11.29    -0.229 NA
ATOM    661  CA  LEU A 103     178.483 181.151 155.066  1.00 11.29     0.186 C 
ATOM    662  C   LEU A 103     178.447 181.512 153.588  1.00 11.29     0.274 C 
ATOM    663  O   LEU A 103     179.283 182.297 153.128  1.00 11.29    -0.268 OA
ATOM    664  CB  LEU A 103     179.342 179.905 155.281  1.00 11.29     0.034 C 
ATOM    665  CG  LEU A 103     180.762 179.935 154.714  1.00 11.29     0.002 C 
ATOM    666  CD1 LEU A 103     181.512 181.167 155.186  1.00 11.29     0.000 C 
ATOM    667  CD2 LEU A 103     181.509 178.674 155.103  1.00 11.29     0.000 C 
ATOM    668  N   LYS A 104     177.503 180.952 152.831  1.00 13.53    -0.229 NA
ATOM    669  CA  LYS A 104     177.405 181.277 151.412  1.00 13.53     0.186 C 
ATOM    670  C   LYS A 104     176.957 182.719 151.210  1.00 13.53     0.274 C 
ATOM    671  O   LYS A 104     177.562 183.466 150.433  1.00 13.53    -0.268 OA
ATOM    672  CB  LYS A 104     176.440 180.314 150.724  1.00 13.53     0.034 C 
ATOM    673  CG  LYS A 104     176.828 178.848 150.835  1.00 13.53     0.005 C 
ATOM    674  CD  LYS A 104     178.209 178.582 150.259  1.00 13.53     0.041 C 
ATOM    675  CE  LYS A 104     178.528 177.097 150.237  1.00 13.53     0.338 C 
ATOM    676  NZ  LYS A 104     177.618 176.338 149.336  1.00 13.53     0.618 N 
ATOM    677  N   LYS A 105     175.898 183.129 151.903  1.00 13.59    -0.229 NA
ATOM    678  CA  LYS A 105     175.371 184.480 151.785  1.00 13.59     0.186 C 
ATOM    679  C   LYS A 105     176.042 185.469 152.727  1.00 13.59     0.274 C 
ATOM    680  O   LYS A 105     175.786 186.672 152.617  1.00 13.59    -0.268 OA
ATOM    681  CB  LYS A 105     173.863 184.481 152.050  1.00 13.59     0.034 C 
ATOM    682  CG  LYS A 105     173.019 184.339 150.801  1.00 13.59     0.005 C 
ATOM    683  CD  LYS A 105     171.537 184.404 151.123  1.00 13.59     0.041 C 
ATOM    684  CE  LYS A 105     170.927 183.018 151.226  1.00 13.59     0.338 C 
ATOM    685  NZ  LYS A 105     170.909 182.309 149.917  1.00 13.59     0.618 N 
ATOM    686  N   GLY A 106     176.883 185.000 153.642  1.00 13.07    -0.226 NA
ATOM    687  CA  GLY A 106     177.527 185.900 154.586  1.00 13.07     0.218 C 
ATOM    688  C   GLY A 106     176.548 186.665 155.449  1.00 13.07     0.277 C 
ATOM    689  O   GLY A 106     176.741 187.862 155.690  1.00 13.07    -0.268 OA
ATOM    690  N   GLN A 107     175.499 185.999 155.923  1.00 12.81    -0.229 NA
ATOM    691  CA  GLN A 107     174.481 186.615 156.760  1.00 12.81     0.187 C 
ATOM    692  C   GLN A 107     174.568 186.062 158.174  1.00 12.81     0.274 C 
ATOM    693  O   GLN A 107     174.725 184.854 158.372  1.00 12.81    -0.268 OA
ATOM    694  CB  GLN A 107     173.080 186.368 156.200  1.00 12.81     0.044 C 
ATOM    695  CG  GLN A 107     172.795 187.100 154.907  1.00 12.81     0.094 C 
ATOM    696  CD  GLN A 107     171.320 187.128 154.571  1.00 12.81     0.274 C 
ATOM    697  OE1 GLN A 107     170.480 186.739 155.382  1.00 12.81    -0.269 OA
ATOM    698  NE2 GLN A 107     170.996 187.593 153.370  1.00 12.81    -0.107 N 
ATOM    699  N   THR A 108     174.461 186.955 159.152  1.00 11.22    -0.226 NA
ATOM    700  CA  THR A 108     174.494 186.598 160.560  1.00 11.22     0.216 C 
ATOM    701  C   THR A 108     173.158 186.951 161.195  1.00 11.22     0.277 C 
ATOM    702  O   THR A 108     172.531 187.948 160.828  1.00 11.22    -0.268 OA
ATOM    703  CB  THR A 108     175.629 187.322 161.287  1.00 11.22     0.184 C 
ATOM    704  OG1 THR A 108     176.840 187.188 160.535  1.00 11.22    -0.221 OA
ATOM    705  CG2 THR A 108     175.836 186.742 162.673  1.00 11.22     0.038 C 
ATOM    706  N   HIS A 109     172.722 186.121 162.138  1.00 10.61    -0.228 NA
ATOM    707  CA  HIS A 109     171.467 186.377 162.827  1.00 10.61     0.192 C 
ATOM    708  C   HIS A 109     171.504 187.749 163.484  1.00 10.61     0.275 C 
ATOM    709  O   HIS A 109     172.471 188.101 164.163  1.00 10.61    -0.268 OA
ATOM    710  CB  HIS A 109     171.211 185.294 163.874  1.00 10.61     0.082 C 
ATOM    711  CG  HIS A 109     169.778 185.178 164.289  1.00 10.61     0.082 A 
ATOM    712  ND1 HIS A 109     169.072 186.230 164.829  1.00 10.61    -0.227 NA
ATOM    713  CD2 HIS A 109     168.923 184.129 164.257  1.00 10.61     0.116 A 
ATOM    714  CE1 HIS A 109     167.842 185.837 165.104  1.00 10.61     0.199 A 
ATOM    715  NE2 HIS A 109     167.726 184.567 164.767  1.00 10.61    -0.221 NA
ATOM    716  N   THR A 110     170.448 188.525 163.273  1.00 14.54    -0.226 NA
ATOM    717  CA  THR A 110     170.349 189.839 163.891  1.00 14.54     0.216 C 
ATOM    718  C   THR A 110     170.063 189.692 165.380  1.00 14.54     0.277 C 
ATOM    719  O   THR A 110     169.209 188.897 165.782  1.00 14.54    -0.268 OA
ATOM    720  CB  THR A 110     169.247 190.651 163.215  1.00 14.54     0.184 C 
ATOM    721  OG1 THR A 110     169.443 190.639 161.796  1.00 14.54    -0.221 OA
ATOM    722  CG2 THR A 110     169.261 192.075 163.702  1.00 14.54     0.038 C 
ATOM    723  N   LEU A 111     170.782 190.458 166.203  1.00 15.13    -0.229 NA
ATOM    724  CA  LEU A 111     170.567 190.381 167.644  1.00 15.13     0.186 C 
ATOM    725  C   LEU A 111     169.221 190.970 168.043  1.00 15.13     0.274 C 
ATOM    726  O   LEU A 111     168.617 190.521 169.023  1.00 15.13    -0.268 OA
ATOM    727  CB  LEU A 111     171.696 191.095 168.386  1.00 15.13     0.034 C 
ATOM    728  CG  LEU A 111     171.677 190.957 169.910  1.00 15.13     0.002 C 
ATOM    729  CD1 LEU A 111     171.826 189.506 170.326  1.00 15.13     0.000 C 
ATOM    730  CD2 LEU A 111     172.769 191.803 170.536  1.00 15.13     0.000 C 
ATOM    731  N   GLU A 112     168.735 191.968 167.306  1.00 18.42    -0.229 NA
ATOM    732  CA  GLU A 112     167.423 192.527 167.612  1.00 18.42     0.187 C 
ATOM    733  C   GLU A 112     166.320 191.501 167.386  1.00 18.42     0.274 C 
ATOM    734  O   GLU A 112     165.353 191.448 168.151  1.00 18.42    -0.268 OA
ATOM    735  CB  GLU A 112     167.167 193.792 166.790  1.00 18.42     0.045 C 
ATOM    736  CG  GLU A 112     168.260 194.854 166.896  1.00 18.42     0.100 C 
ATOM    737  CD  GLU A 112     169.439 194.613 165.975  1.00 18.42     0.185 C 
ATOM    738  OE1 GLU A 112     169.237 194.607 164.744  1.00 18.42    -0.647 OA
ATOM    739  OE2 GLU A 112     170.566 194.428 166.480  1.00 18.42    -0.647 OA
ATOM    740  N   ASP A 113     166.441 190.676 166.344  1.00 17.19    -0.228 NA
ATOM    741  CA  ASP A 113     165.461 189.614 166.129  1.00 17.19     0.197 C 
ATOM    742  C   ASP A 113     165.446 188.644 167.304  1.00 17.19     0.275 C 
ATOM    743  O   ASP A 113     164.379 188.297 167.835  1.00 17.19    -0.268 OA
ATOM    744  CB  ASP A 113     165.777 188.870 164.830  1.00 17.19     0.132 C 
ATOM    745  CG  ASP A 113     165.040 189.434 163.632  1.00 17.19     0.188 C 
ATOM    746  OD1 ASP A 113     164.158 190.298 163.813  1.00 17.19    -0.647 OA
ATOM    747  OD2 ASP A 113     165.345 189.006 162.500  1.00 17.19    -0.647 OA
ATOM    748  N   PHE A 114     166.630 188.192 167.720  1.00 13.92    -0.228 NA
ATOM    749  CA  PHE A 114     166.725 187.278 168.851  1.00 13.92     0.191 C 
ATOM    750  C   PHE A 114     166.102 187.892 170.093  1.00 13.92     0.275 C 
ATOM    751  O   PHE A 114     165.320 187.243 170.795  1.00 13.92    -0.268 OA
ATOM    752  CB  PHE A 114     168.189 186.920 169.112  1.00 13.92     0.060 C 
ATOM    753  CG  PHE A 114     168.375 185.840 170.139  1.00 13.92    -0.020 A 
ATOM    754  CD1 PHE A 114     168.298 184.506 169.786  1.00 13.92    -0.004 A 
ATOM    755  CD2 PHE A 114     168.615 186.160 171.463  1.00 13.92    -0.004 A 
ATOM    756  CE1 PHE A 114     168.468 183.515 170.731  1.00 13.92    -0.000 A 
ATOM    757  CE2 PHE A 114     168.783 185.171 172.409  1.00 13.92    -0.000 A 
ATOM    758  CZ  PHE A 114     168.709 183.849 172.043  1.00 13.92     0.000 A 
ATOM    759  N   GLN A 115     166.430 189.155 170.374  1.00 15.69    -0.229 NA
ATOM    760  CA  GLN A 115     165.939 189.781 171.593  1.00 15.69     0.187 C 
ATOM    761  C   GLN A 115     164.438 190.019 171.537  1.00 15.69     0.274 C 
ATOM    762  O   GLN A 115     163.756 189.876 172.554  1.00 15.69    -0.268 OA
ATOM    763  CB  GLN A 115     166.671 191.096 171.838  1.00 15.69     0.044 C 
ATOM    764  CG  GLN A 115     166.379 191.708 173.198  1.00 15.69     0.094 C 
ATOM    765  CD  GLN A 115     167.603 192.332 173.838  1.00 15.69     0.274 C 
ATOM    766  OE1 GLN A 115     168.714 192.219 173.322  1.00 15.69    -0.269 OA
ATOM    767  NE2 GLN A 115     167.403 192.996 174.971  1.00 15.69    -0.107 N 
ATOM    768  N   ARG A 116     163.900 190.366 170.369  1.00 15.67    -0.229 NA
ATOM    769  CA  ARG A 116     162.460 190.550 170.241  1.00 15.67     0.186 C 
ATOM    770  C   ARG A 116     161.719 189.246 170.499  1.00 15.67     0.274 C 
ATOM    771  O   ARG A 116     160.743 189.208 171.261  1.00 15.67    -0.268 OA
ATOM    772  CB  ARG A 116     162.136 191.091 168.849  1.00 15.67     0.036 C 
ATOM    773  CG  ARG A 116     160.660 191.117 168.502  1.00 15.67     0.029 C 
ATOM    774  CD  ARG A 116     160.439 191.758 167.146  1.00 15.67     0.145 C 
ATOM    775  NE  ARG A 116     161.216 191.099 166.101  1.00 15.67    -0.083 NA
ATOM    776  CZ  ARG A 116     160.774 190.107 165.340  1.00 15.67     0.782 C 
ATOM    777  NH1 ARG A 116     159.549 189.625 165.469  1.00 15.67     0.063 N 
ATOM    778  NH2 ARG A 116     161.583 189.584 164.424  1.00 15.67     0.063 N 
ATOM    779  N   VAL A 117     162.171 188.159 169.871  1.00 14.20    -0.229 NA
ATOM    780  CA  VAL A 117     161.515 186.873 170.089  1.00 14.20     0.186 C 
ATOM    781  C   VAL A 117     161.643 186.456 171.548  1.00 14.20     0.274 C 
ATOM    782  O   VAL A 117     160.681 185.976 172.160  1.00 14.20    -0.268 OA
ATOM    783  CB  VAL A 117     162.090 185.809 169.139  1.00 14.20     0.032 C 
ATOM    784  CG1 VAL A 117     161.493 184.448 169.444  1.00 14.20     0.003 C 
ATOM    785  CG2 VAL A 117     161.817 186.195 167.701  1.00 14.20     0.003 C 
ATOM    786  N   LEU A 118     162.826 186.647 172.135  1.00 13.28    -0.229 NA
ATOM    787  CA  LEU A 118     163.045 186.236 173.516  1.00 13.28     0.186 C 
ATOM    788  C   LEU A 118     162.184 187.046 174.475  1.00 13.28     0.274 C 
ATOM    789  O   LEU A 118     161.698 186.515 175.479  1.00 13.28    -0.268 OA
ATOM    790  CB  LEU A 118     164.524 186.386 173.865  1.00 13.28     0.034 C 
ATOM    791  CG  LEU A 118     165.041 185.628 175.087  1.00 13.28     0.002 C 
ATOM    792  CD1 LEU A 118     164.902 184.127 174.895  1.00 13.28     0.000 C 
ATOM    793  CD2 LEU A 118     166.485 186.003 175.366  1.00 13.28     0.000 C 
ATOM    794  N   ASP A 119     161.992 188.334 174.190  1.00 14.12    -0.228 NA
ATOM    795  CA  ASP A 119     161.182 189.177 175.059  1.00 14.12     0.197 C 
ATOM    796  C   ASP A 119     159.710 188.809 174.961  1.00 14.12     0.275 C 
ATOM    797  O   ASP A 119     159.025 188.679 175.980  1.00 14.12    -0.268 OA
ATOM    798  CB  ASP A 119     161.393 190.646 174.697  1.00 14.12     0.132 C 
ATOM    799  CG  ASP A 119     162.718 191.185 175.199  1.00 14.12     0.188 C 
ATOM    800  OD1 ASP A 119     163.528 190.391 175.720  1.00 14.12    -0.647 OA
ATOM    801  OD2 ASP A 119     162.950 192.405 175.072  1.00 14.12    -0.647 OA
ATOM    802  N   VAL A 120     159.199 188.640 173.742  1.00 12.90    -0.229 NA
ATOM    803  CA  VAL A 120     157.779 188.341 173.587  1.00 12.90     0.186 C 
ATOM    804  C   VAL A 120     157.458 186.959 174.146  1.00 12.90     0.274 C 
ATOM    805  O   VAL A 120     156.496 186.788 174.902  1.00 12.90    -0.268 OA
ATOM    806  CB  VAL A 120     157.361 188.462 172.112  1.00 12.90     0.032 C 
ATOM    807  CG1 VAL A 120     155.938 187.977 171.927  1.00 12.90     0.003 C 
ATOM    808  CG2 VAL A 120     157.500 189.897 171.643  1.00 12.90     0.003 C 
ATOM    809  N   ASN A 121     158.257 185.953 173.786  1.00 11.70    -0.228 NA
ATOM    810  CA  ASN A 121     157.915 184.577 174.135  1.00 11.70     0.196 C 
ATOM    811  C   ASN A 121     158.288 184.243 175.574  1.00 11.70     0.275 C 
ATOM    812  O   ASN A 121     157.477 183.678 176.315  1.00 11.70    -0.268 OA
ATOM    813  CB  ASN A 121     158.605 183.608 173.176  1.00 11.70     0.126 C 
ATOM    814  CG  ASN A 121     157.967 183.592 171.807  1.00 11.70     0.276 C 
ATOM    815  OD1 ASN A 121     157.107 184.414 171.502  1.00 11.70    -0.269 OA
ATOM    816  ND2 ASN A 121     158.385 182.651 170.972  1.00 11.70    -0.107 N 
ATOM    817  N   LEU A 122     159.509 184.576 175.987  1.00 10.41    -0.229 NA
ATOM    818  CA  LEU A 122     160.013 184.129 177.279  1.00 10.41     0.186 C 
ATOM    819  C   LEU A 122     159.793 185.150 178.387  1.00 10.41     0.274 C 
ATOM    820  O   LEU A 122     159.392 184.778 179.494  1.00 10.41    -0.268 OA
ATOM    821  CB  LEU A 122     161.502 183.796 177.165  1.00 10.41     0.034 C 
ATOM    822  CG  LEU A 122     162.192 183.184 178.385  1.00 10.41     0.002 C 
ATOM    823  CD1 LEU A 122     161.395 182.042 178.972  1.00 10.41     0.000 C 
ATOM    824  CD2 LEU A 122     163.570 182.702 177.990  1.00 10.41     0.000 C 
ATOM    825  N   MET A 123     160.049 186.431 178.122  1.00 12.45    -0.229 NA
ATOM    826  CA  MET A 123     159.895 187.438 179.164  1.00 12.45     0.187 C 
ATOM    827  C   MET A 123     158.435 187.790 179.408  1.00 12.45     0.274 C 
ATOM    828  O   MET A 123     158.050 188.044 180.553  1.00 12.45    -0.268 OA
ATOM    829  CB  MET A 123     160.683 188.696 178.800  1.00 12.45     0.046 C 
ATOM    830  CG  MET A 123     160.585 189.803 179.834  1.00 12.45     0.060 C 
ATOM    831  SD  MET A 123     159.330 191.031 179.431  1.00 12.45    -0.139 SA
ATOM    832  CE  MET A 123     160.115 191.868 178.058  1.00 12.45     0.069 C 
ATOM    833  N   GLY A 124     157.613 187.813 178.359  1.00 11.23    -0.226 NA
ATOM    834  CA  GLY A 124     156.200 188.092 178.554  1.00 11.23     0.218 C 
ATOM    835  C   GLY A 124     155.504 187.007 179.351  1.00 11.23     0.277 C 
ATOM    836  O   GLY A 124     154.644 187.292 180.189  1.00 11.23    -0.268 OA
ATOM    837  N   THR A 125     155.869 185.749 179.105  1.00  9.94    -0.226 NA
ATOM    838  CA  THR A 125     155.290 184.650 179.867  1.00  9.94     0.216 C 
ATOM    839  C   THR A 125     155.608 184.793 181.349  1.00  9.94     0.277 C 
ATOM    840  O   THR A 125     154.730 184.625 182.202  1.00  9.94    -0.268 OA
ATOM    841  CB  THR A 125     155.806 183.316 179.331  1.00  9.94     0.184 C 
ATOM    842  OG1 THR A 125     155.435 183.178 177.956  1.00  9.94    -0.221 OA
ATOM    843  CG2 THR A 125     155.226 182.159 180.119  1.00  9.94     0.038 C 
ATOM    844  N   PHE A 126     156.862 185.112 181.677  1.00 11.23    -0.228 NA
ATOM    845  CA  PHE A 126     157.229 185.284 183.079  1.00 11.23     0.191 C 
ATOM    846  C   PHE A 126     156.545 186.500 183.686  1.00 11.23     0.275 C 
ATOM    847  O   PHE A 126     156.127 186.464 184.848  1.00 11.23    -0.268 OA
ATOM    848  CB  PHE A 126     158.740 185.410 183.225  1.00 11.23     0.060 C 
ATOM    849  CG  PHE A 126     159.195 185.510 184.651  1.00 11.23    -0.020 A 
ATOM    850  CD1 PHE A 126     159.345 184.376 185.425  1.00 11.23    -0.004 A 
ATOM    851  CD2 PHE A 126     159.452 186.741 185.223  1.00 11.23    -0.004 A 
ATOM    852  CE1 PHE A 126     159.758 184.467 186.735  1.00 11.23    -0.000 A 
ATOM    853  CE2 PHE A 126     159.864 186.836 186.532  1.00 11.23    -0.000 A 
ATOM    854  CZ  PHE A 126     160.015 185.696 187.288  1.00 11.23     0.000 A 
ATOM    855  N   ASN A 127     156.447 187.594 182.932  1.00 11.70    -0.228 NA
ATOM    856  CA  ASN A 127     155.733 188.765 183.427  1.00 11.70     0.196 C 
ATOM    857  C   ASN A 127     154.304 188.401 183.801  1.00 11.70     0.275 C 
ATOM    858  O   ASN A 127     153.831 188.721 184.900  1.00 11.70    -0.268 OA
ATOM    859  CB  ASN A 127     155.752 189.868 182.368  1.00 11.70     0.126 C 
ATOM    860  CG  ASN A 127     155.135 191.160 182.856  1.00 11.70     0.276 C 
ATOM    861  OD1 ASN A 127     155.468 191.652 183.929  1.00 11.70    -0.269 OA
ATOM    862  ND2 ASN A 127     154.233 191.720 182.064  1.00 11.70    -0.107 N 
ATOM    863  N   VAL A 128     153.607 187.705 182.903  1.00 10.34    -0.229 NA
ATOM    864  CA  VAL A 128     152.231 187.313 183.184  1.00 10.34     0.186 C 
ATOM    865  C   VAL A 128     152.178 186.377 184.383  1.00 10.34     0.274 C 
ATOM    866  O   VAL A 128     151.312 186.514 185.251  1.00 10.34    -0.268 OA
ATOM    867  CB  VAL A 128     151.589 186.675 181.939  1.00 10.34     0.032 C 
ATOM    868  CG1 VAL A 128     150.207 186.143 182.273  1.00 10.34     0.003 C 
ATOM    869  CG2 VAL A 128     151.509 187.685 180.811  1.00 10.34     0.003 C 
ATOM    870  N   ILE A 129     153.098 185.414 184.456  1.00 10.18    -0.229 NA
ATOM    871  CA  ILE A 129     153.073 184.450 185.554  1.00 10.18     0.186 C 
ATOM    872  C   ILE A 129     153.230 185.163 186.890  1.00 10.18     0.274 C 
ATOM    873  O   ILE A 129     152.467 184.929 187.834  1.00 10.18    -0.268 OA
ATOM    874  CB  ILE A 129     154.169 183.385 185.362  1.00 10.18     0.032 C 
ATOM    875  CG1 ILE A 129     153.810 182.437 184.222  1.00 10.18     0.002 C 
ATOM    876  CG2 ILE A 129     154.374 182.595 186.643  1.00 10.18     0.003 C 
ATOM    877  CD1 ILE A 129     155.003 181.726 183.633  1.00 10.18     0.000 C 
ATOM    878  N   ARG A 130     154.231 186.039 186.994  1.00 11.79    -0.229 NA
ATOM    879  CA  ARG A 130     154.512 186.681 188.273  1.00 11.79     0.186 C 
ATOM    880  C   ARG A 130     153.414 187.664 188.656  1.00 11.79     0.274 C 
ATOM    881  O   ARG A 130     153.089 187.801 189.840  1.00 11.79    -0.268 OA
ATOM    882  CB  ARG A 130     155.867 187.383 188.227  1.00 11.79     0.036 C 
ATOM    883  CG  ARG A 130     155.846 188.691 187.480  1.00 11.79     0.029 C 
ATOM    884  CD  ARG A 130     157.235 189.195 187.195  1.00 11.79     0.145 C 
ATOM    885  NE  ARG A 130     157.194 190.517 186.586  1.00 11.79    -0.083 NA
ATOM    886  CZ  ARG A 130     156.977 191.639 187.255  1.00 11.79     0.782 C 
ATOM    887  NH1 ARG A 130     156.777 191.639 188.561  1.00 11.79     0.063 N 
ATOM    888  NH2 ARG A 130     156.965 192.792 186.596  1.00 11.79     0.063 N 
ATOM    889  N   LEU A 131     152.835 188.368 187.679  1.00 12.64    -0.229 NA
ATOM    890  CA  LEU A 131     151.757 189.293 188.010  1.00 12.64     0.186 C 
ATOM    891  C   LEU A 131     150.462 188.560 188.338  1.00 12.64     0.274 C 
ATOM    892  O   LEU A 131     149.645 189.070 189.112  1.00 12.64    -0.268 OA
ATOM    893  CB  LEU A 131     151.536 190.278 186.864  1.00 12.64     0.034 C 
ATOM    894  CG  LEU A 131     152.695 191.244 186.620  1.00 12.64     0.002 C 
ATOM    895  CD1 LEU A 131     152.542 191.953 185.288  1.00 12.64     0.000 C 
ATOM    896  CD2 LEU A 131     152.789 192.249 187.751  1.00 12.64     0.000 C 
ATOM    897  N   VAL A 132     150.252 187.373 187.767  1.00 12.77    -0.229 NA
ATOM    898  CA  VAL A 132     149.015 186.643 188.010  1.00 12.77     0.186 C 
ATOM    899  C   VAL A 132     149.094 185.844 189.302  1.00 12.77     0.274 C 
ATOM    900  O   VAL A 132     148.062 185.565 189.922  1.00 12.77    -0.268 OA
ATOM    901  CB  VAL A 132     148.696 185.731 186.816  1.00 12.77     0.032 C 
ATOM    902  CG1 VAL A 132     147.604 184.753 187.180  1.00 12.77     0.003 C 
ATOM    903  CG2 VAL A 132     148.288 186.554 185.611  1.00 12.77     0.003 C 
ATOM    904  N   ALA A 133     150.293 185.432 189.713  1.00 13.59    -0.229 NA
ATOM    905  CA  ALA A 133     150.424 184.747 190.993  1.00 13.59     0.186 C 
ATOM    906  C   ALA A 133     149.957 185.630 192.139  1.00 13.59     0.274 C 
ATOM    907  O   ALA A 133     149.414 185.128 193.128  1.00 13.59    -0.268 OA
ATOM    908  CB  ALA A 133     151.873 184.315 191.211  1.00 13.59     0.037 C 
ATOM    909  N   GLY A 134     150.147 186.945 192.021  1.00 16.35    -0.226 NA
ATOM    910  CA  GLY A 134     149.692 187.842 193.070  1.00 16.35     0.218 C 
ATOM    911  C   GLY A 134     148.186 187.827 193.232  1.00 16.35     0.277 C 
ATOM    912  O   GLY A 134     147.668 187.783 194.350  1.00 16.35    -0.268 OA
ATOM    913  N   GLU A 135     147.459 187.867 192.114  1.00 18.11    -0.229 NA
ATOM    914  CA  GLU A 135     146.002 187.847 192.174  1.00 18.11     0.187 C 
ATOM    915  C   GLU A 135     145.461 186.464 192.504  1.00 18.11     0.274 C 
ATOM    916  O   GLU A 135     144.384 186.355 193.100  1.00 18.11    -0.268 OA
ATOM    917  CB  GLU A 135     145.413 188.337 190.852  1.00 18.11     0.045 C 
ATOM    918  CG  GLU A 135     145.072 189.816 190.851  1.00 18.11     0.100 C 
ATOM    919  CD  GLU A 135     146.300 190.702 190.927  1.00 18.11     0.185 C 
ATOM    920  OE1 GLU A 135     147.374 190.279 190.450  1.00 18.11    -0.647 OA
ATOM    921  OE2 GLU A 135     146.190 191.825 191.462  1.00 18.11    -0.647 OA
ATOM    922  N   MET A 136     146.175 185.404 192.123  1.00 14.99    -0.229 NA
ATOM    923  CA  MET A 136     145.764 184.064 192.528  1.00 14.99     0.187 C 
ATOM    924  C   MET A 136     145.953 183.862 194.025  1.00 14.99     0.274 C 
ATOM    925  O   MET A 136     145.146 183.184 194.671  1.00 14.99    -0.268 OA
ATOM    926  CB  MET A 136     146.543 183.012 191.743  1.00 14.99     0.046 C 
ATOM    927  CG  MET A 136     145.925 182.666 190.403  1.00 14.99     0.060 C 
ATOM    928  SD  MET A 136     147.054 181.788 189.314  1.00 14.99    -0.139 SA
ATOM    929  CE  MET A 136     146.125 181.812 187.789  1.00 14.99     0.069 C 
ATOM    930  N   GLY A 137     147.011 184.441 194.595  1.00 17.20    -0.226 NA
ATOM    931  CA  GLY A 137     147.236 184.305 196.023  1.00 17.20     0.218 C 
ATOM    932  C   GLY A 137     146.109 184.876 196.858  1.00 17.20     0.277 C 
ATOM    933  O   GLY A 137     145.881 184.433 197.987  1.00 17.20    -0.268 OA
ATOM    934  N   GLN A 138     145.390 185.864 196.324  1.00 19.99    -0.229 NA
ATOM    935  CA  GLN A 138     144.266 186.452 197.040  1.00 19.99     0.187 C 
ATOM    936  C   GLN A 138     143.079 185.507 197.156  1.00 19.99     0.274 C 
ATOM    937  O   GLN A 138     142.174 185.778 197.951  1.00 19.99    -0.268 OA
ATOM    938  CB  GLN A 138     143.821 187.739 196.348  1.00 19.99     0.044 C 
ATOM    939  CG  GLN A 138     144.789 188.894 196.505  1.00 19.99     0.094 C 
ATOM    940  CD  GLN A 138     144.527 190.004 195.511  1.00 19.99     0.274 C 
ATOM    941  OE1 GLN A 138     143.389 190.228 195.103  1.00 19.99    -0.269 OA
ATOM    942  NE2 GLN A 138     145.582 190.706 195.115  1.00 19.99    -0.107 N 
ATOM    943  N   ASN A 139     143.053 184.423 196.388  1.00 18.73    -0.228 NA
ATOM    944  CA  ASN A 139     141.939 183.489 196.435  1.00 18.73     0.196 C 
ATOM    945  C   ASN A 139     142.017 182.624 197.685  1.00 18.73     0.275 C 
ATOM    946  O   ASN A 139     143.101 182.223 198.115  1.00 18.73    -0.268 OA
ATOM    947  CB  ASN A 139     141.935 182.600 195.192  1.00 18.73     0.126 C 
ATOM    948  CG  ASN A 139     141.717 183.382 193.916  1.00 18.73     0.276 C 
ATOM    949  OD1 ASN A 139     141.449 184.581 193.944  1.00 18.73    -0.269 OA
ATOM    950  ND2 ASN A 139     141.833 182.702 192.783  1.00 18.73    -0.107 N 
ATOM    951  N   GLU A 140     140.861 182.345 198.267  1.00 24.75    -0.229 NA
ATOM    952  CA  GLU A 140     140.798 181.398 199.371  1.00 24.75     0.185 C 
ATOM    953  C   GLU A 140     141.053 179.993 198.838  1.00 24.75     0.256 C 
ATOM    954  O   GLU A 140     140.493 179.622 197.801  1.00 24.75    -0.270 OA
ATOM    955  CB  GLU A 140     139.435 181.465 200.053  1.00 24.75     0.045 C 
ATOM    956  CG  GLU A 140     139.156 182.783 200.754  1.00 24.75     0.100 C 
ATOM    957  CD  GLU A 140     140.063 183.015 201.945  1.00 24.75     0.185 C 
ATOM    958  OE1 GLU A 140     140.457 182.025 202.597  1.00 24.75    -0.647 OA
ATOM    959  OE2 GLU A 140     140.383 184.188 202.229  1.00 24.75    -0.647 OA
ATOM    960  N   PRO A 141     141.885 179.187 199.497  1.00 22.94    -0.312 N 
ATOM    961  CA  PRO A 141     142.143 177.840 198.976  1.00 22.94     0.165 C 
ATOM    962  C   PRO A 141     140.856 177.039 198.858  1.00 22.94     0.272 C 
ATOM    963  O   PRO A 141     139.994 177.077 199.737  1.00 22.94    -0.269 OA
ATOM    964  CB  PRO A 141     143.093 177.227 200.012  1.00 22.94     0.034 C 
ATOM    965  CG  PRO A 141     143.637 178.362 200.781  1.00 22.94     0.027 C 
ATOM    966  CD  PRO A 141     142.613 179.444 200.750  1.00 22.94     0.105 C 
ATOM    967  N   ASP A 142     140.733 176.310 197.755  1.00 30.00    -0.228 NA
ATOM    968  CA  ASP A 142     139.625 175.388 197.579  1.00 30.00     0.197 C 
ATOM    969  C   ASP A 142     139.922 174.093 198.328  1.00 30.00     0.275 C 
ATOM    970  O   ASP A 142     140.995 173.911 198.908  1.00 30.00    -0.268 OA
ATOM    971  CB  ASP A 142     139.381 175.125 196.095  1.00 30.00     0.132 C 
ATOM    972  CG  ASP A 142     137.975 174.629 195.812  1.00 30.00     0.188 C 
ATOM    973  OD1 ASP A 142     137.019 175.163 196.414  1.00 30.00    -0.647 OA
ATOM    974  OD2 ASP A 142     137.825 173.702 194.989  1.00 30.00    -0.647 OA
ATOM    975  N   GLN A 143     138.956 173.181 198.330  1.00 33.27    -0.229 NA
ATOM    976  CA  GLN A 143     139.199 171.857 198.883  1.00 33.27     0.187 C 
ATOM    977  C   GLN A 143     140.406 171.240 198.189  1.00 33.27     0.274 C 
ATOM    978  O   GLN A 143     140.443 171.135 196.959  1.00 33.27    -0.268 OA
ATOM    979  CB  GLN A 143     137.959 170.982 198.712  1.00 33.27     0.044 C 
ATOM    980  CG  GLN A 143     137.654 170.604 197.269  1.00 33.27     0.094 C 
ATOM    981  CD  GLN A 143     136.173 170.401 197.012  1.00 33.27     0.274 C 
ATOM    982  OE1 GLN A 143     135.325 170.934 197.728  1.00 33.27    -0.269 OA
ATOM    983  NE2 GLN A 143     135.854 169.626 195.983  1.00 33.27    -0.107 N 
ATOM    984  N   GLY A 144     141.399 170.842 198.978  1.00 25.67    -0.226 NA
ATOM    985  CA  GLY A 144     142.680 170.416 198.470  1.00 25.67     0.218 C 
ATOM    986  C   GLY A 144     143.760 171.476 198.533  1.00 25.67     0.277 C 
ATOM    987  O   GLY A 144     144.945 171.135 198.465  1.00 25.67    -0.268 OA
ATOM    988  N   GLY A 145     143.383 172.745 198.663  1.00 21.44    -0.226 NA
ATOM    989  CA  GLY A 145     144.333 173.813 198.887  1.00 21.44     0.218 C 
ATOM    990  C   GLY A 145     144.787 174.567 197.658  1.00 21.44     0.277 C 
ATOM    991  O   GLY A 145     145.725 175.364 197.760  1.00 21.44    -0.268 OA
ATOM    992  N   GLN A 146     144.154 174.355 196.511  1.00 15.70    -0.229 NA
ATOM    993  CA  GLN A 146     144.607 174.938 195.256  1.00 15.70     0.187 C 
ATOM    994  C   GLN A 146     143.961 176.300 195.039  1.00 15.70     0.274 C 
ATOM    995  O   GLN A 146     142.742 176.444 195.167  1.00 15.70    -0.268 OA
ATOM    996  CB  GLN A 146     144.276 173.999 194.097  1.00 15.70     0.044 C 
ATOM    997  CG  GLN A 146     144.848 174.421 192.762  1.00 15.70     0.094 C 
ATOM    998  CD  GLN A 146     144.176 173.718 191.610  1.00 15.70     0.274 C 
ATOM    999  OE1 GLN A 146     144.450 172.551 191.336  1.00 15.70    -0.269 OA
ATOM   1000  NE2 GLN A 146     143.276 174.419 190.934  1.00 15.70    -0.107 N 
ATOM   1001  N   ARG A 147     144.782 177.296 194.704  1.00 14.65    -0.229 NA
ATOM   1002  CA  ARG A 147     144.295 178.642 194.427  1.00 14.65     0.186 C 
ATOM   1003  C   ARG A 147     144.225 178.970 192.944  1.00 14.65     0.274 C 
ATOM   1004  O   ARG A 147     143.400 179.800 192.548  1.00 14.65    -0.268 OA
ATOM   1005  CB  ARG A 147     145.184 179.688 195.106  1.00 14.65     0.036 C 
ATOM   1006  CG  ARG A 147     145.172 179.656 196.619  1.00 14.65     0.029 C 
ATOM   1007  CD  ARG A 147     146.070 180.746 197.175  1.00 14.65     0.145 C 
ATOM   1008  NE  ARG A 147     145.650 181.202 198.494  1.00 14.65    -0.083 NA
ATOM   1009  CZ  ARG A 147     146.044 180.665 199.640  1.00 14.65     0.782 C 
ATOM   1010  NH1 ARG A 147     146.870 179.633 199.675  1.00 14.65     0.063 N 
ATOM   1011  NH2 ARG A 147     145.594 181.175 200.782  1.00 14.65     0.063 N 
ATOM   1012  N   GLY A 148     145.062 178.356 192.113  1.00 11.13    -0.226 NA
ATOM   1013  CA  GLY A 148     145.040 178.668 190.699  1.00 11.13     0.218 C 
ATOM   1014  C   GLY A 148     145.802 177.648 189.885  1.00 11.13     0.277 C 
ATOM   1015  O   GLY A 148     146.420 176.724 190.417  1.00 11.13    -0.268 OA
ATOM   1016  N   VAL A 149     145.738 177.830 188.568  1.00 10.13    -0.229 NA
ATOM   1017  CA  VAL A 149     146.426 176.977 187.607  1.00 10.13     0.186 C 
ATOM   1018  C   VAL A 149     147.008 177.867 186.520  1.00 10.13     0.274 C 
ATOM   1019  O   VAL A 149     146.317 178.747 185.996  1.00 10.13    -0.268 OA
ATOM   1020  CB  VAL A 149     145.483 175.926 186.989  1.00 10.13     0.032 C 
ATOM   1021  CG1 VAL A 149     146.260 174.959 186.118  1.00 10.13     0.003 C 
ATOM   1022  CG2 VAL A 149     144.733 175.183 188.072  1.00 10.13     0.003 C 
ATOM   1023  N   ILE A 150     148.275 177.643 186.183  1.00  8.83    -0.229 NA
ATOM   1024  CA  ILE A 150     148.955 178.370 185.120  1.00  8.83     0.186 C 
ATOM   1025  C   ILE A 150     149.417 177.366 184.076  1.00  8.83     0.274 C 
ATOM   1026  O   ILE A 150     150.110 176.398 184.404  1.00  8.83    -0.268 OA
ATOM   1027  CB  ILE A 150     150.144 179.185 185.658  1.00  8.83     0.032 C 
ATOM   1028  CG1 ILE A 150     149.645 180.377 186.475  1.00  8.83     0.002 C 
ATOM   1029  CG2 ILE A 150     151.010 179.664 184.517  1.00  8.83     0.003 C 
ATOM   1030  CD1 ILE A 150     150.610 180.836 187.536  1.00  8.83     0.000 C 
ATOM   1031  N   ILE A 151     149.033 177.599 182.825  1.00  8.07    -0.229 NA
ATOM   1032  CA  ILE A 151     149.404 176.744 181.703  1.00  8.07     0.186 C 
ATOM   1033  C   ILE A 151     150.133 177.607 180.687  1.00  8.07     0.274 C 
ATOM   1034  O   ILE A 151     149.552 178.553 180.145  1.00  8.07    -0.268 OA
ATOM   1035  CB  ILE A 151     148.176 176.075 181.066  1.00  8.07     0.032 C 
ATOM   1036  CG1 ILE A 151     147.426 175.230 182.096  1.00  8.07     0.002 C 
ATOM   1037  CG2 ILE A 151     148.591 175.208 179.892  1.00  8.07     0.003 C 
ATOM   1038  CD1 ILE A 151     146.005 174.923 181.702  1.00  8.07     0.000 C 
ATOM   1039  N   ASN A 152     151.390 177.272 180.411  1.00  7.97    -0.228 NA
ATOM   1040  CA  ASN A 152     152.202 177.987 179.439  1.00  7.97     0.196 C 
ATOM   1041  C   ASN A 152     152.264 177.193 178.142  1.00  7.97     0.275 C 
ATOM   1042  O   ASN A 152     152.099 175.971 178.141  1.00  7.97    -0.268 OA
ATOM   1043  CB  ASN A 152     153.623 178.222 179.961  1.00  7.97     0.126 C 
ATOM   1044  CG  ASN A 152     153.661 178.499 181.445  1.00  7.97     0.276 C 
ATOM   1045  OD1 ASN A 152     153.098 179.483 181.917  1.00  7.97    -0.269 OA
ATOM   1046  ND2 ASN A 152     154.335 177.637 182.191  1.00  7.97    -0.107 N 
ATOM   1047  N   THR A 153     152.503 177.892 177.031  1.00  9.72    -0.226 NA
ATOM   1048  CA  THR A 153     152.644 177.245 175.730  1.00  9.72     0.216 C 
ATOM   1049  C   THR A 153     154.099 177.310 175.286  1.00  9.72     0.277 C 
ATOM   1050  O   THR A 153     154.588 178.372 174.890  1.00  9.72    -0.268 OA
ATOM   1051  CB  THR A 153     151.733 177.899 174.697  1.00  9.72     0.184 C 
ATOM   1052  OG1 THR A 153     150.373 177.784 175.122  1.00  9.72    -0.221 OA
ATOM   1053  CG2 THR A 153     151.883 177.227 173.347  1.00  9.72     0.038 C 
ATOM   1054  N   ALA A 154     154.779 176.168 175.354  1.00 11.34    -0.229 NA
ATOM   1055  CA  ALA A 154     156.094 175.981 174.757  1.00 11.34     0.186 C 
ATOM   1056  C   ALA A 154     155.908 175.445 173.345  1.00 11.34     0.274 C 
ATOM   1057  O   ALA A 154     154.826 175.585 172.769  1.00 11.34    -0.268 OA
ATOM   1058  CB  ALA A 154     156.951 175.037 175.600  1.00 11.34     0.037 C 
ATOM   1059  N   SER A 155     156.956 174.880 172.757  1.00 15.14    -0.226 NA
ATOM   1060  CA  SER A 155     156.835 174.234 171.458  1.00 15.14     0.219 C 
ATOM   1061  C   SER A 155     157.773 173.041 171.424  1.00 15.14     0.277 C 
ATOM   1062  O   SER A 155     158.643 172.885 172.283  1.00 15.14    -0.268 OA
ATOM   1063  CB  SER A 155     157.154 175.199 170.314  1.00 15.14     0.216 C 
ATOM   1064  OG  SER A 155     156.866 174.607 169.061  1.00 15.14    -0.218 OA
ATOM   1065  N   VAL A 156     157.584 172.193 170.408  1.00 16.57    -0.229 NA
ATOM   1066  CA  VAL A 156     158.470 171.047 170.218  1.00 16.57     0.186 C 
ATOM   1067  C   VAL A 156     159.834 171.468 169.705  1.00 16.57     0.274 C 
ATOM   1068  O   VAL A 156     160.743 170.633 169.627  1.00 16.57    -0.268 OA
ATOM   1069  CB  VAL A 156     157.858 170.017 169.248  1.00 16.57     0.032 C 
ATOM   1070  CG1 VAL A 156     156.672 169.330 169.898  1.00 16.57     0.003 C 
ATOM   1071  CG2 VAL A 156     157.455 170.675 167.935  1.00 16.57     0.003 C 
ATOM   1072  N   ALA A 157     160.001 172.742 169.351  1.00 21.03    -0.229 NA
ATOM   1073  CA  ALA A 157     161.310 173.294 169.044  1.00 21.03     0.186 C 
ATOM   1074  C   ALA A 157     162.203 173.374 170.272  1.00 21.03     0.274 C 
ATOM   1075  O   ALA A 157     163.410 173.590 170.126  1.00 21.03    -0.268 OA
ATOM   1076  CB  ALA A 157     161.155 174.684 168.431  1.00 21.03     0.037 C 
ATOM   1077  N   ALA A 158     161.643 173.211 171.470  1.00 21.03    -0.229 NA
ATOM   1078  CA  ALA A 158     162.434 173.180 172.690  1.00 21.03     0.186 C 
ATOM   1079  C   ALA A 158     163.184 171.870 172.872  1.00 21.03     0.274 C 
ATOM   1080  O   ALA A 158     164.079 171.803 173.720  1.00 21.03    -0.268 OA
ATOM   1081  CB  ALA A 158     161.535 173.423 173.902  1.00 21.03     0.037 C 
ATOM   1082  N   PHE A 159     162.846 170.838 172.108  1.00 17.60    -0.228 NA
ATOM   1083  CA  PHE A 159     163.506 169.543 172.201  1.00 17.60     0.191 C 
ATOM   1084  C   PHE A 159     164.212 169.143 170.918  1.00 17.60     0.275 C 
ATOM   1085  O   PHE A 159     165.323 168.610 170.977  1.00 17.60    -0.268 OA
ATOM   1086  CB  PHE A 159     162.488 168.460 172.583  1.00 17.60     0.060 C 
ATOM   1087  CG  PHE A 159     161.570 168.866 173.695  1.00 17.60    -0.020 A 
ATOM   1088  CD1 PHE A 159     162.010 168.863 175.006  1.00 17.60    -0.004 A 
ATOM   1089  CD2 PHE A 159     160.270 169.258 173.432  1.00 17.60    -0.004 A 
ATOM   1090  CE1 PHE A 159     161.173 169.239 176.031  1.00 17.60    -0.000 A 
ATOM   1091  CE2 PHE A 159     159.430 169.635 174.454  1.00 17.60    -0.000 A 
ATOM   1092  CZ  PHE A 159     159.881 169.625 175.755  1.00 17.60     0.000 A 
ATOM   1093  N   GLU A 160     163.599 169.382 169.751  1.00 17.01    -0.229 NA
ATOM   1094  CA  GLU A 160     164.281 169.228 168.464  1.00 17.01     0.187 C 
ATOM   1095  C   GLU A 160     163.884 170.416 167.582  1.00 17.01     0.274 C 
ATOM   1096  O   GLU A 160     162.897 170.395 166.848  1.00 17.01    -0.268 OA
ATOM   1097  CB  GLU A 160     163.973 167.872 167.817  1.00 17.01     0.045 C 
ATOM   1098  CG  GLU A 160     162.526 167.623 167.368  1.00 17.01     0.100 C 
ATOM   1099  CD  GLU A 160     161.624 167.181 168.498  1.00 17.01     0.185 C 
ATOM   1100  OE1 GLU A 160     162.131 166.622 169.489  1.00 17.01    -0.647 OA
ATOM   1101  OE2 GLU A 160     160.398 167.396 168.389  1.00 17.01    -0.647 OA
ATOM   1102  N   GLY A 161     164.673 171.482 167.667  1.00 13.05    -0.226 NA
ATOM   1103  CA  GLY A 161     164.447 172.634 166.822  1.00 13.05     0.218 C 
ATOM   1104  C   GLY A 161     165.025 172.439 165.434  1.00 13.05     0.277 C 
ATOM   1105  O   GLY A 161     165.928 171.634 165.213  1.00 13.05    -0.268 OA
ATOM   1106  N   GLN A 162     164.488 173.194 164.485  1.00 11.29    -0.229 NA
ATOM   1107  CA  GLN A 162     164.846 173.059 163.084  1.00 11.29     0.187 C 
ATOM   1108  C   GLN A 162     165.897 174.090 162.691  1.00 11.29     0.274 C 
ATOM   1109  O   GLN A 162     166.248 174.989 163.456  1.00 11.29    -0.268 OA
ATOM   1110  CB  GLN A 162     163.604 173.215 162.208  1.00 11.29     0.044 C 
ATOM   1111  CG  GLN A 162     162.717 171.996 162.174  1.00 11.29     0.094 C 
ATOM   1112  CD  GLN A 162     161.609 172.131 161.160  1.00 11.29     0.274 C 
ATOM   1113  OE1 GLN A 162     160.972 173.177 161.054  1.00 11.29    -0.269 OA
ATOM   1114  NE2 GLN A 162     161.376 171.073 160.399  1.00 11.29    -0.107 N 
ATOM   1115  N   VAL A 163     166.404 173.942 161.465  1.00 10.00    -0.229 NA
ATOM   1116  CA  VAL A 163     167.313 174.936 160.913  1.00 10.00     0.186 C 
ATOM   1117  C   VAL A 163     166.592 176.271 160.815  1.00 10.00     0.274 C 
ATOM   1118  O   VAL A 163     165.439 176.347 160.372  1.00 10.00    -0.268 OA
ATOM   1119  CB  VAL A 163     167.834 174.470 159.543  1.00 10.00     0.032 C 
ATOM   1120  CG1 VAL A 163     168.352 175.642 158.726  1.00 10.00     0.003 C 
ATOM   1121  CG2 VAL A 163     168.917 173.425 159.719  1.00 10.00     0.003 C 
ATOM   1122  N   GLY A 164     167.269 177.336 161.233  1.00  9.67    -0.226 NA
ATOM   1123  CA  GLY A 164     166.656 178.646 161.230  1.00  9.67     0.218 C 
ATOM   1124  C   GLY A 164     165.643 178.866 162.325  1.00  9.67     0.277 C 
ATOM   1125  O   GLY A 164     164.777 179.733 162.185  1.00  9.67    -0.268 OA
ATOM   1126  N   GLN A 165     165.718 178.099 163.411  1.00 10.67    -0.229 NA
ATOM   1127  CA  GLN A 165     164.759 178.187 164.505  1.00 10.67     0.187 C 
ATOM   1128  C   GLN A 165     165.472 178.345 165.843  1.00 10.67     0.274 C 
ATOM   1129  O   GLN A 165     164.969 177.903 166.876  1.00 10.67    -0.268 OA
ATOM   1130  CB  GLN A 165     163.854 176.957 164.521  1.00 10.67     0.044 C 
ATOM   1131  CG  GLN A 165     162.519 177.175 165.193  1.00 10.67     0.094 C 
ATOM   1132  CD  GLN A 165     161.542 176.059 164.905  1.00 10.67     0.274 C 
ATOM   1133  OE1 GLN A 165     161.910 175.029 164.347  1.00 10.67    -0.269 OA
ATOM   1134  NE2 GLN A 165     160.285 176.261 165.276  1.00 10.67    -0.107 N 
ATOM   1135  N   ALA A 166     166.647 178.975 165.837  1.00 10.09    -0.229 NA
ATOM   1136  CA  ALA A 166     167.465 179.036 167.043  1.00 10.09     0.186 C 
ATOM   1137  C   ALA A 166     166.818 179.899 168.120  1.00 10.09     0.274 C 
ATOM   1138  O   ALA A 166     166.732 179.490 169.281  1.00 10.09    -0.268 OA
ATOM   1139  CB  ALA A 166     168.858 179.561 166.702  1.00 10.09     0.037 C 
ATOM   1140  N   ALA A 167     166.370 181.105 167.763  1.00  9.90    -0.229 NA
ATOM   1141  CA  ALA A 167     165.815 182.011 168.767  1.00  9.90     0.186 C 
ATOM   1142  C   ALA A 167     164.501 181.484 169.332  1.00  9.90     0.274 C 
ATOM   1143  O   ALA A 167     164.272 181.531 170.548  1.00  9.90    -0.268 OA
ATOM   1144  CB  ALA A 167     165.615 183.398 168.160  1.00  9.90     0.037 C 
ATOM   1145  N   TYR A 168     163.621 180.997 168.459  1.00 10.99    -0.228 NA
ATOM   1146  CA  TYR A 168     162.359 180.428 168.911  1.00 10.99     0.191 C 
ATOM   1147  C   TYR A 168     162.605 179.236 169.824  1.00 10.99     0.275 C 
ATOM   1148  O   TYR A 168     161.964 179.096 170.875  1.00 10.99    -0.268 OA
ATOM   1149  CB  TYR A 168     161.532 180.020 167.693  1.00 10.99     0.060 C 
ATOM   1150  CG  TYR A 168     160.114 179.602 167.986  1.00 10.99    -0.020 A 
ATOM   1151  CD1 TYR A 168     159.135 180.546 168.246  1.00 10.99    -0.002 A 
ATOM   1152  CD2 TYR A 168     159.752 178.266 167.986  1.00 10.99    -0.002 A 
ATOM   1153  CE1 TYR A 168     157.839 180.171 168.503  1.00 10.99     0.027 A 
ATOM   1154  CE2 TYR A 168     158.459 177.882 168.246  1.00 10.99     0.027 A 
ATOM   1155  CZ  TYR A 168     157.506 178.839 168.503  1.00 10.99     0.131 A 
ATOM   1156  OH  TYR A 168     156.212 178.460 168.761  1.00 10.99    -0.190 OA
ATOM   1157  N   SER A 169     163.547 178.372 169.440  1.00 10.37    -0.226 NA
ATOM   1158  CA  SER A 169     163.893 177.229 170.272  1.00 10.37     0.219 C 
ATOM   1159  C   SER A 169     164.453 177.677 171.612  1.00 10.37     0.277 C 
ATOM   1160  O   SER A 169     164.172 177.061 172.640  1.00 10.37    -0.268 OA
ATOM   1161  CB  SER A 169     164.898 176.339 169.545  1.00 10.37     0.216 C 
ATOM   1162  OG  SER A 169     164.343 175.812 168.356  1.00 10.37    -0.218 OA
ATOM   1163  N   ALA A 170     165.250 178.745 171.623  1.00  8.55    -0.229 NA
ATOM   1164  CA  ALA A 170     165.802 179.239 172.879  1.00  8.55     0.186 C 
ATOM   1165  C   ALA A 170     164.697 179.715 173.811  1.00  8.55     0.274 C 
ATOM   1166  O   ALA A 170     164.691 179.391 175.002  1.00  8.55    -0.268 OA
ATOM   1167  CB  ALA A 170     166.796 180.367 172.608  1.00  8.55     0.037 C 
ATOM   1168  N   SER A 171     163.743 180.482 173.282  1.00  9.08    -0.226 NA
ATOM   1169  CA  SER A 171     162.658 180.977 174.126  1.00  9.08     0.219 C 
ATOM   1170  C   SER A 171     161.797 179.833 174.655  1.00  9.08     0.277 C 
ATOM   1171  O   SER A 171     161.441 179.802 175.843  1.00  9.08    -0.268 OA
ATOM   1172  CB  SER A 171     161.808 181.979 173.347  1.00  9.08     0.216 C 
ATOM   1173  OG  SER A 171     161.085 181.340 172.312  1.00  9.08    -0.218 OA
ATOM   1174  N   LYS A 172     161.462 178.870 173.793  1.00  9.38    -0.229 NA
ATOM   1175  CA  LYS A 172     160.623 177.761 174.237  1.00  9.38     0.186 C 
ATOM   1176  C   LYS A 172     161.368 176.858 175.212  1.00  9.38     0.274 C 
ATOM   1177  O   LYS A 172     160.775 176.339 176.165  1.00  9.38    -0.268 OA
ATOM   1178  CB  LYS A 172     160.127 176.971 173.028  1.00  9.38     0.034 C 
ATOM   1179  CG  LYS A 172     159.241 177.771 172.071  1.00  9.38     0.005 C 
ATOM   1180  CD  LYS A 172     158.358 178.779 172.795  1.00  9.38     0.041 C 
ATOM   1181  CE  LYS A 172     157.171 179.192 171.955  1.00  9.38     0.338 C 
ATOM   1182  NZ  LYS A 172     156.173 179.948 172.751  1.00  9.38     0.618 N 
ATOM   1183  N   GLY A 173     162.670 176.666 175.001  1.00  7.49    -0.226 NA
ATOM   1184  CA  GLY A 173     163.464 175.931 175.961  1.00  7.49     0.218 C 
ATOM   1185  C   GLY A 173     163.560 176.641 177.291  1.00  7.49     0.277 C 
ATOM   1186  O   GLY A 173     163.610 175.996 178.336  1.00  7.49    -0.268 OA
ATOM   1187  N   GLY A 174     163.584 177.973 177.276  1.00  7.05    -0.226 NA
ATOM   1188  CA  GLY A 174     163.543 178.709 178.527  1.00  7.05     0.218 C 
ATOM   1189  C   GLY A 174     162.243 178.495 179.275  1.00  7.05     0.277 C 
ATOM   1190  O   GLY A 174     162.237 178.318 180.496  1.00  7.05    -0.268 OA
ATOM   1191  N   ILE A 175     161.123 178.512 178.552  1.00  7.15    -0.229 NA
ATOM   1192  CA  ILE A 175     159.835 178.238 179.192  1.00  7.15     0.186 C 
ATOM   1193  C   ILE A 175     159.834 176.837 179.798  1.00  7.15     0.274 C 
ATOM   1194  O   ILE A 175     159.439 176.635 180.957  1.00  7.15    -0.268 OA
ATOM   1195  CB  ILE A 175     158.685 178.417 178.185  1.00  7.15     0.032 C 
ATOM   1196  CG1 ILE A 175     158.519 179.892 177.827  1.00  7.15     0.002 C 
ATOM   1197  CG2 ILE A 175     157.390 177.866 178.750  1.00  7.15     0.003 C 
ATOM   1198  CD1 ILE A 175     157.816 180.124 176.516  1.00  7.15     0.000 C 
ATOM   1199  N   VAL A 176     160.287 175.850 179.024  1.00  6.86    -0.229 NA
ATOM   1200  CA  VAL A 176     160.332 174.477 179.520  1.00  6.86     0.186 C 
ATOM   1201  C   VAL A 176     161.236 174.382 180.742  1.00  6.86     0.274 C 
ATOM   1202  O   VAL A 176     160.930 173.671 181.706  1.00  6.86    -0.268 OA
ATOM   1203  CB  VAL A 176     160.792 173.524 178.402  1.00  6.86     0.032 C 
ATOM   1204  CG1 VAL A 176     161.165 172.170 178.977  1.00  6.86     0.003 C 
ATOM   1205  CG2 VAL A 176     159.710 173.383 177.351  1.00  6.86     0.003 C 
ATOM   1206  N   GLY A 177     162.366 175.089 180.720  1.00  6.84    -0.226 NA
ATOM   1207  CA  GLY A 177     163.293 175.025 181.833  1.00  6.84     0.218 C 
ATOM   1208  C   GLY A 177     162.739 175.640 183.101  1.00  6.84     0.277 C 
ATOM   1209  O   GLY A 177     162.932 175.101 184.193  1.00  6.84    -0.268 OA
ATOM   1210  N   MET A 178     162.048 176.776 182.984  1.00  7.61    -0.229 NA
ATOM   1211  CA  MET A 178     161.531 177.420 184.184  1.00  7.61     0.187 C 
ATOM   1212  C   MET A 178     160.206 176.833 184.642  1.00  7.61     0.274 C 
ATOM   1213  O   MET A 178     159.717 177.223 185.706  1.00  7.61    -0.268 OA
ATOM   1214  CB  MET A 178     161.346 178.926 183.981  1.00  7.61     0.046 C 
ATOM   1215  CG  MET A 178     160.288 179.319 182.973  1.00  7.61     0.060 C 
ATOM   1216  SD  MET A 178     160.197 181.108 182.789  1.00  7.61    -0.139 SA
ATOM   1217  CE  MET A 178     158.909 181.266 181.559  1.00  7.61     0.069 C 
ATOM   1218  N   THR A 179     159.605 175.924 183.873  1.00  7.31    -0.226 NA
ATOM   1219  CA  THR A 179     158.349 175.321 184.309  1.00  7.31     0.216 C 
ATOM   1220  C   THR A 179     158.446 174.765 185.729  1.00  7.31     0.277 C 
ATOM   1221  O   THR A 179     157.599 175.061 186.578  1.00  7.31    -0.268 OA
ATOM   1222  CB  THR A 179     157.933 174.218 183.336  1.00  7.31     0.184 C 
ATOM   1223  OG1 THR A 179     157.699 174.786 182.043  1.00  7.31    -0.221 OA
ATOM   1224  CG2 THR A 179     156.670 173.527 183.817  1.00  7.31     0.038 C 
ATOM   1225  N   LEU A 180     159.472 173.960 186.011  1.00  8.54    -0.229 NA
ATOM   1226  CA  LEU A 180     159.525 173.245 187.284  1.00  8.54     0.185 C 
ATOM   1227  C   LEU A 180     159.958 174.142 188.442  1.00  8.54     0.256 C 
ATOM   1228  O   LEU A 180     159.359 174.072 189.522  1.00  8.54    -0.270 OA
ATOM   1229  CB  LEU A 180     160.454 172.031 187.183  1.00  8.54     0.034 C 
ATOM   1230  CG  LEU A 180     160.527 171.143 188.431  1.00  8.54     0.002 C 
ATOM   1231  CD1 LEU A 180     159.296 170.269 188.544  1.00  8.54     0.000 C 
ATOM   1232  CD2 LEU A 180     161.781 170.291 188.413  1.00  8.54     0.000 C 
ATOM   1233  N   PRO A 181     160.999 174.964 188.288  1.00  8.95    -0.312 N 
ATOM   1234  CA  PRO A 181     161.346 175.885 189.382  1.00  8.95     0.165 C 
ATOM   1235  C   PRO A 181     160.181 176.745 189.839  1.00  8.95     0.272 C 
ATOM   1236  O   PRO A 181     160.015 176.961 191.044  1.00  8.95    -0.269 OA
ATOM   1237  CB  PRO A 181     162.469 176.741 188.781  1.00  8.95     0.034 C 
ATOM   1238  CG  PRO A 181     162.962 176.014 187.590  1.00  8.95     0.027 C 
ATOM   1239  CD  PRO A 181     162.097 174.829 187.319  1.00  8.95     0.105 C 
ATOM   1240  N   ILE A 182     159.357 177.237 188.912  1.00  8.51    -0.229 NA
ATOM   1241  CA  ILE A 182     158.210 178.045 189.307  1.00  8.51     0.186 C 
ATOM   1242  C   ILE A 182     157.147 177.181 189.970  1.00  8.51     0.274 C 
ATOM   1243  O   ILE A 182     156.445 177.637 190.881  1.00  8.51    -0.268 OA
ATOM   1244  CB  ILE A 182     157.651 178.807 188.092  1.00  8.51     0.032 C 
ATOM   1245  CG1 ILE A 182     158.748 179.677 187.477  1.00  8.51     0.002 C 
ATOM   1246  CG2 ILE A 182     156.474 179.678 188.502  1.00  8.51     0.003 C 
ATOM   1247  CD1 ILE A 182     158.297 180.495 186.296  1.00  8.51     0.000 C 
ATOM   1248  N   ALA A 183     157.003 175.928 189.535  1.00  8.91    -0.229 NA
ATOM   1249  CA  ALA A 183     156.084 175.022 190.213  1.00  8.91     0.186 C 
ATOM   1250  C   ALA A 183     156.493 174.826 191.664  1.00  8.91     0.274 C 
ATOM   1251  O   ALA A 183     155.647 174.843 192.563  1.00  8.91    -0.268 OA
ATOM   1252  CB  ALA A 183     156.033 173.680 189.485  1.00  8.91     0.037 C 
ATOM   1253  N   ARG A 184     157.792 174.654 191.914  1.00 10.92    -0.229 NA
ATOM   1254  CA  ARG A 184     158.266 174.522 193.287  1.00 10.92     0.186 C 
ATOM   1255  C   ARG A 184     158.131 175.831 194.054  1.00 10.92     0.274 C 
ATOM   1256  O   ARG A 184     157.862 175.815 195.260  1.00 10.92    -0.268 OA
ATOM   1257  CB  ARG A 184     159.718 174.051 193.296  1.00 10.92     0.036 C 
ATOM   1258  CG  ARG A 184     159.903 172.635 192.793  1.00 10.92     0.029 C 
ATOM   1259  CD  ARG A 184     161.334 172.379 192.375  1.00 10.92     0.145 C 
ATOM   1260  NE  ARG A 184     161.674 170.963 192.442  1.00 10.92    -0.083 NA
ATOM   1261  CZ  ARG A 184     162.874 170.467 192.176  1.00 10.92     0.782 C 
ATOM   1262  NH1 ARG A 184     163.881 171.246 191.820  1.00 10.92     0.063 N 
ATOM   1263  NH2 ARG A 184     163.068 169.156 192.270  1.00 10.92     0.063 N 
ATOM   1264  N   ASP A 185     158.320 176.967 193.380  1.00 10.99    -0.228 NA
ATOM   1265  CA  ASP A 185     158.128 178.258 194.031  1.00 10.99     0.197 C 
ATOM   1266  C   ASP A 185     156.696 178.411 194.523  1.00 10.99     0.275 C 
ATOM   1267  O   ASP A 185     156.457 178.855 195.651  1.00 10.99    -0.268 OA
ATOM   1268  CB  ASP A 185     158.467 179.391 193.061  1.00 10.99     0.132 C 
ATOM   1269  CG  ASP A 185     159.957 179.596 192.892  1.00 10.99     0.188 C 
ATOM   1270  OD1 ASP A 185     160.715 179.276 193.825  1.00 10.99    -0.647 OA
ATOM   1271  OD2 ASP A 185     160.371 180.092 191.823  1.00 10.99    -0.647 OA
ATOM   1272  N   LEU A 186     155.726 178.057 193.681  1.00 10.02    -0.229 NA
ATOM   1273  CA  LEU A 186     154.323 178.305 193.977  1.00 10.02     0.186 C 
ATOM   1274  C   LEU A 186     153.632 177.148 194.686  1.00 10.02     0.274 C 
ATOM   1275  O   LEU A 186     152.480 177.305 195.102  1.00 10.02    -0.268 OA
ATOM   1276  CB  LEU A 186     153.565 178.624 192.686  1.00 10.02     0.034 C 
ATOM   1277  CG  LEU A 186     154.056 179.830 191.884  1.00 10.02     0.002 C 
ATOM   1278  CD1 LEU A 186     153.143 180.083 190.701  1.00 10.02     0.000 C 
ATOM   1279  CD2 LEU A 186     154.143 181.068 192.755  1.00 10.02     0.000 C 
ATOM   1280  N   ALA A 187     154.289 175.999 194.835  1.00 10.87    -0.229 NA
ATOM   1281  CA  ALA A 187     153.668 174.895 195.560  1.00 10.87     0.185 C 
ATOM   1282  C   ALA A 187     153.286 175.263 196.987  1.00 10.87     0.256 C 
ATOM   1283  O   ALA A 187     152.193 174.863 197.424  1.00 10.87    -0.270 OA
ATOM   1284  CB  ALA A 187     154.600 173.678 195.545  1.00 10.87     0.037 C 
ATOM   1285  N   PRO A 188     154.103 175.987 197.755  1.00 11.64    -0.312 N 
ATOM   1286  CA  PRO A 188     153.685 176.348 199.118  1.00 11.64     0.165 C 
ATOM   1287  C   PRO A 188     152.328 177.026 199.186  1.00 11.64     0.272 C 
ATOM   1288  O   PRO A 188     151.571 176.780 200.131  1.00 11.64    -0.269 OA
ATOM   1289  CB  PRO A 188     154.806 177.288 199.573  1.00 11.64     0.034 C 
ATOM   1290  CG  PRO A 188     156.001 176.818 198.847  1.00 11.64     0.027 C 
ATOM   1291  CD  PRO A 188     155.530 176.269 197.528  1.00 11.64     0.105 C 
ATOM   1292  N   ILE A 189     151.995 177.876 198.212  1.00 11.65    -0.229 NA
ATOM   1293  CA  ILE A 189     150.731 178.601 198.225  1.00 11.65     0.186 C 
ATOM   1294  C   ILE A 189     149.660 177.924 197.382  1.00 11.65     0.274 C 
ATOM   1295  O   ILE A 189     148.527 178.420 197.322  1.00 11.65    -0.268 OA
ATOM   1296  CB  ILE A 189     150.936 180.064 197.781  1.00 11.65     0.032 C 
ATOM   1297  CG1 ILE A 189     151.226 180.171 196.282  1.00 11.65     0.002 C 
ATOM   1298  CG2 ILE A 189     152.075 180.688 198.563  1.00 11.65     0.003 C 
ATOM   1299  CD1 ILE A 189     151.014 181.561 195.736  1.00 11.65     0.000 C 
ATOM   1300  N   GLY A 190     149.982 176.815 196.722  1.00 11.47    -0.226 NA
ATOM   1301  CA  GLY A 190     148.968 176.004 196.079  1.00 11.47     0.218 C 
ATOM   1302  C   GLY A 190     148.557 176.452 194.693  1.00 11.47     0.277 C 
ATOM   1303  O   GLY A 190     147.362 176.540 194.402  1.00 11.47    -0.268 OA
ATOM   1304  N   ILE A 191     149.525 176.737 193.827  1.00 10.26    -0.229 NA
ATOM   1305  CA  ILE A 191     149.266 177.033 192.423  1.00 10.26     0.186 C 
ATOM   1306  C   ILE A 191     150.021 176.018 191.579  1.00 10.26     0.274 C 
ATOM   1307  O   ILE A 191     151.200 175.746 191.831  1.00 10.26    -0.268 OA
ATOM   1308  CB  ILE A 191     149.674 178.469 192.049  1.00 10.26     0.032 C 
ATOM   1309  CG1 ILE A 191     148.879 179.481 192.875  1.00 10.26     0.002 C 
ATOM   1310  CG2 ILE A 191     149.448 178.709 190.568  1.00 10.26     0.003 C 
ATOM   1311  CD1 ILE A 191     149.416 180.883 192.799  1.00 10.26     0.000 C 
ATOM   1312  N   ARG A 192     149.340 175.457 190.586  1.00  8.80    -0.229 NA
ATOM   1313  CA  ARG A 192     149.918 174.458 189.701  1.00  8.80     0.186 C 
ATOM   1314  C   ARG A 192     150.428 175.135 188.439  1.00  8.80     0.274 C 
ATOM   1315  O   ARG A 192     149.689 175.877 187.785  1.00  8.80    -0.268 OA
ATOM   1316  CB  ARG A 192     148.887 173.388 189.343  1.00  8.80     0.036 C 
ATOM   1317  CG  ARG A 192     148.512 172.490 190.499  1.00  8.80     0.029 C 
ATOM   1318  CD  ARG A 192     147.741 171.269 190.041  1.00  8.80     0.145 C 
ATOM   1319  NE  ARG A 192     146.387 171.603 189.610  1.00  8.80    -0.083 NA
ATOM   1320  CZ  ARG A 192     145.924 171.485 188.372  1.00  8.80     0.782 C 
ATOM   1321  NH1 ARG A 192     146.677 171.026 187.387  1.00  8.80     0.063 N 
ATOM   1322  NH2 ARG A 192     144.667 171.830 188.117  1.00  8.80     0.063 N 
ATOM   1323  N   VAL A 193     151.688 174.880 188.100  1.00  7.76    -0.229 NA
ATOM   1324  CA  VAL A 193     152.317 175.435 186.909  1.00  7.76     0.186 C 
ATOM   1325  C   VAL A 193     152.552 174.292 185.936  1.00  7.76     0.274 C 
ATOM   1326  O   VAL A 193     153.223 173.308 186.271  1.00  7.76    -0.268 OA
ATOM   1327  CB  VAL A 193     153.630 176.157 187.243  1.00  7.76     0.032 C 
ATOM   1328  CG1 VAL A 193     154.167 176.867 186.014  1.00  7.76     0.003 C 
ATOM   1329  CG2 VAL A 193     153.414 177.139 188.377  1.00  7.76     0.003 C 
ATOM   1330  N   MET A 194     152.007 174.426 184.732  1.00  7.36    -0.229 NA
ATOM   1331  CA  MET A 194     152.038 173.374 183.732  1.00  7.36     0.187 C 
ATOM   1332  C   MET A 194     152.463 173.964 182.397  1.00  7.36     0.274 C 
ATOM   1333  O   MET A 194     152.273 175.155 182.142  1.00  7.36    -0.268 OA
ATOM   1334  CB  MET A 194     150.668 172.713 183.601  1.00  7.36     0.046 C 
ATOM   1335  CG  MET A 194     150.691 171.325 183.009  1.00  7.36     0.060 C 
ATOM   1336  SD  MET A 194     150.912 170.067 184.270  1.00  7.36    -0.139 SA
ATOM   1337  CE  MET A 194     151.681 168.779 183.307  1.00  7.36     0.069 C 
ATOM   1338  N   THR A 195     153.043 173.123 181.548  1.00  7.34    -0.226 NA
ATOM   1339  CA  THR A 195     153.494 173.535 180.228  1.00  7.34     0.216 C 
ATOM   1340  C   THR A 195     152.951 172.575 179.182  1.00  7.34     0.277 C 
ATOM   1341  O   THR A 195     152.912 171.362 179.400  1.00  7.34    -0.268 OA
ATOM   1342  CB  THR A 195     155.023 173.576 180.149  1.00  7.34     0.184 C 
ATOM   1343  OG1 THR A 195     155.533 174.464 181.148  1.00  7.34    -0.221 OA
ATOM   1344  CG2 THR A 195     155.479 174.055 178.786  1.00  7.34     0.038 C 
ATOM   1345  N   ILE A 196     152.525 173.127 178.051  1.00  7.88    -0.229 NA
ATOM   1346  CA  ILE A 196     152.096 172.351 176.897  1.00  7.88     0.186 C 
ATOM   1347  C   ILE A 196     153.027 172.683 175.742  1.00  7.88     0.274 C 
ATOM   1348  O   ILE A 196     153.320 173.856 175.490  1.00  7.88    -0.268 OA
ATOM   1349  CB  ILE A 196     150.631 172.642 176.513  1.00  7.88     0.032 C 
ATOM   1350  CG1 ILE A 196     149.688 172.211 177.635  1.00  7.88     0.002 C 
ATOM   1351  CG2 ILE A 196     150.270 171.919 175.228  1.00  7.88     0.003 C 
ATOM   1352  CD1 ILE A 196     148.264 172.668 177.432  1.00  7.88     0.000 C 
ATOM   1353  N   ALA A 197     153.492 171.649 175.040  1.00  9.08    -0.229 NA
ATOM   1354  CA  ALA A 197     154.408 171.799 173.911  1.00  9.08     0.185 C 
ATOM   1355  C   ALA A 197     153.722 171.248 172.669  1.00  9.08     0.256 C 
ATOM   1356  O   ALA A 197     153.898 170.070 172.322  1.00  9.08    -0.270 OA
ATOM   1357  CB  ALA A 197     155.728 171.080 174.177  1.00  9.08     0.037 C 
ATOM   1358  N   PRO A 198     152.933 172.057 171.970  1.00  9.99    -0.312 N 
ATOM   1359  CA  PRO A 198     152.235 171.564 170.783  1.00  9.99     0.165 C 
ATOM   1360  C   PRO A 198     153.175 171.372 169.604  1.00  9.99     0.272 C 
ATOM   1361  O   PRO A 198     154.263 171.944 169.530  1.00  9.99    -0.269 OA
ATOM   1362  CB  PRO A 198     151.206 172.662 170.491  1.00  9.99     0.034 C 
ATOM   1363  CG  PRO A 198     151.748 173.876 171.122  1.00  9.99     0.027 C 
ATOM   1364  CD  PRO A 198     152.570 173.446 172.290  1.00  9.99     0.105 C 
ATOM   1365  N   GLY A 199     152.724 170.544 168.670  1.00 10.44    -0.226 NA
ATOM   1366  CA  GLY A 199     153.457 170.303 167.446  1.00 10.44     0.218 C 
ATOM   1367  C   GLY A 199     153.109 171.339 166.402  1.00 10.44     0.277 C 
ATOM   1368  O   GLY A 199     153.289 172.538 166.628  1.00 10.44    -0.268 OA
ATOM   1369  N   LEU A 200     152.620 170.893 165.252  1.00  9.88    -0.229 NA
ATOM   1370  CA  LEU A 200     152.204 171.784 164.179  1.00  9.88     0.186 C 
ATOM   1371  C   LEU A 200     150.688 171.921 164.214  1.00  9.88     0.274 C 
ATOM   1372  O   LEU A 200     149.967 170.928 164.079  1.00  9.88    -0.268 OA
ATOM   1373  CB  LEU A 200     152.669 171.246 162.829  1.00  9.88     0.034 C 
ATOM   1374  CG  LEU A 200     154.188 171.155 162.702  1.00  9.88     0.002 C 
ATOM   1375  CD1 LEU A 200     154.548 170.361 161.478  1.00  9.88     0.000 C 
ATOM   1376  CD2 LEU A 200     154.811 172.540 162.649  1.00  9.88     0.000 C 
ATOM   1377  N   PHE A 201     150.213 173.149 164.388  1.00 11.50    -0.228 NA
ATOM   1378  CA  PHE A 201     148.793 173.447 164.477  1.00 11.50     0.191 C 
ATOM   1379  C   PHE A 201     148.416 174.430 163.380  1.00 11.50     0.275 C 
ATOM   1380  O   PHE A 201     149.227 175.262 162.968  1.00 11.50    -0.268 OA
ATOM   1381  CB  PHE A 201     148.433 174.030 165.847  1.00 11.50     0.060 C 
ATOM   1382  CG  PHE A 201     148.151 172.989 166.888  1.00 11.50    -0.020 A 
ATOM   1383  CD1 PHE A 201     149.157 172.159 167.341  1.00 11.50    -0.004 A 
ATOM   1384  CD2 PHE A 201     146.882 172.835 167.407  1.00 11.50    -0.004 A 
ATOM   1385  CE1 PHE A 201     148.902 171.199 168.292  1.00 11.50    -0.000 A 
ATOM   1386  CE2 PHE A 201     146.622 171.875 168.358  1.00 11.50    -0.000 A 
ATOM   1387  CZ  PHE A 201     147.634 171.057 168.800  1.00 11.50     0.000 A 
ATOM   1388  N   GLY A 202     147.175 174.336 162.914  1.00 11.99    -0.226 NA
ATOM   1389  CA  GLY A 202     146.728 175.204 161.847  1.00 11.99     0.218 C 
ATOM   1390  C   GLY A 202     146.224 176.529 162.375  1.00 11.99     0.277 C 
ATOM   1391  O   GLY A 202     145.067 176.647 162.789  1.00 11.99    -0.268 OA
ATOM   1392  N   THR A 203     147.089 177.538 162.351  1.00 15.36    -0.226 NA
ATOM   1393  CA  THR A 203     146.767 178.857 162.873  1.00 15.36     0.215 C 
ATOM   1394  C   THR A 203     147.443 179.918 162.014  1.00 15.36     0.259 C 
ATOM   1395  O   THR A 203     148.260 179.584 161.147  1.00 15.36    -0.270 OA
ATOM   1396  CB  THR A 203     147.212 178.985 164.331  1.00 15.36     0.184 C 
ATOM   1397  OG1 THR A 203     148.559 178.518 164.464  1.00 15.36    -0.221 OA
ATOM   1398  CG2 THR A 203     146.308 178.171 165.238  1.00 15.36     0.038 C 
ATOM   1399  N   PRO A 204     147.133 181.200 162.217  1.00 17.39    -0.312 N 
ATOM   1400  CA  PRO A 204     147.810 182.246 161.435  1.00 17.39     0.165 C 
ATOM   1401  C   PRO A 204     149.317 182.246 161.598  1.00 17.39     0.272 C 
ATOM   1402  O   PRO A 204     150.019 182.755 160.717  1.00 17.39    -0.269 OA
ATOM   1403  CB  PRO A 204     147.187 183.537 161.978  1.00 17.39     0.034 C 
ATOM   1404  CG  PRO A 204     145.835 183.119 162.433  1.00 17.39     0.027 C 
ATOM   1405  CD  PRO A 204     146.028 181.753 163.019  1.00 17.39     0.105 C 
ATOM   1406  N   LEU A 205     149.840 181.692 162.694  1.00 18.53    -0.229 NA
ATOM   1407  CA  LEU A 205     151.285 181.670 162.892  1.00 18.53     0.186 C 
ATOM   1408  C   LEU A 205     151.996 180.949 161.756  1.00 18.53     0.274 C 
ATOM   1409  O   LEU A 205     153.145 181.276 161.438  1.00 18.53    -0.268 OA
ATOM   1410  CB  LEU A 205     151.612 181.015 164.235  1.00 18.53     0.034 C 
ATOM   1411  CG  LEU A 205     153.066 181.061 164.713  1.00 18.53     0.002 C 
ATOM   1412  CD1 LEU A 205     153.119 181.063 166.228  1.00 18.53     0.000 C 
ATOM   1413  CD2 LEU A 205     153.864 179.888 164.169  1.00 18.53     0.000 C 
ATOM   1414  N   LEU A 206     151.337 179.980 161.124  1.00 19.67    -0.229 NA
ATOM   1415  CA  LEU A 206     151.927 179.218 160.033  1.00 19.67     0.186 C 
ATOM   1416  C   LEU A 206     151.700 179.861 158.671  1.00 19.67     0.274 C 
ATOM   1417  O   LEU A 206     152.062 179.267 157.651  1.00 19.67    -0.268 OA
ATOM   1418  CB  LEU A 206     151.373 177.790 160.024  1.00 19.67     0.034 C 
ATOM   1419  CG  LEU A 206     152.217 176.748 160.758  1.00 19.67     0.002 C 
ATOM   1420  CD1 LEU A 206     152.555 177.212 162.165  1.00 19.67     0.000 C 
ATOM   1421  CD2 LEU A 206     151.505 175.409 160.785  1.00 19.67     0.000 C 
ATOM   1422  N   THR A 207     151.106 181.055 158.627  1.00 22.47    -0.226 NA
ATOM   1423  CA  THR A 207     150.920 181.733 157.350  1.00 22.47     0.216 C 
ATOM   1424  C   THR A 207     152.253 182.127 156.727  1.00 22.47     0.277 C 
ATOM   1425  O   THR A 207     152.363 182.200 155.498  1.00 22.47    -0.268 OA
ATOM   1426  CB  THR A 207     150.039 182.969 157.531  1.00 22.47     0.184 C 
ATOM   1427  OG1 THR A 207     148.750 182.572 158.015  1.00 22.47    -0.221 OA
ATOM   1428  CG2 THR A 207     149.877 183.710 156.213  1.00 22.47     0.038 C 
ATOM   1429  N   SER A 208     153.272 182.380 157.550  1.00 23.34    -0.226 NA
ATOM   1430  CA  SER A 208     154.566 182.792 157.018  1.00 23.34     0.219 C 
ATOM   1431  C   SER A 208     155.166 181.714 156.123  1.00 23.34     0.277 C 
ATOM   1432  O   SER A 208     155.757 182.021 155.082  1.00 23.34    -0.268 OA
ATOM   1433  CB  SER A 208     155.518 183.124 158.164  1.00 23.34     0.216 C 
ATOM   1434  OG  SER A 208     155.457 182.134 159.174  1.00 23.34    -0.218 OA
ATOM   1435  N   LEU A 209     155.029 180.450 156.512  1.00 21.45    -0.229 NA
ATOM   1436  CA  LEU A 209     155.613 179.371 155.737  1.00 21.45     0.185 C 
ATOM   1437  C   LEU A 209     154.909 179.239 154.386  1.00 21.45     0.256 C 
ATOM   1438  O   LEU A 209     153.739 179.606 154.248  1.00 21.45    -0.270 OA
ATOM   1439  CB  LEU A 209     155.509 178.051 156.493  1.00 21.45     0.034 C 
ATOM   1440  CG  LEU A 209     156.176 177.987 157.866  1.00 21.45     0.002 C 
ATOM   1441  CD1 LEU A 209     155.910 176.638 158.510  1.00 21.45     0.000 C 
ATOM   1442  CD2 LEU A 209     157.668 178.246 157.760  1.00 21.45     0.000 C 
ATOM   1443  N   PRO A 210     155.600 178.721 153.371  1.00 18.67    -0.312 N 
ATOM   1444  CA  PRO A 210     154.917 178.403 152.113  1.00 18.67     0.165 C 
ATOM   1445  C   PRO A 210     153.861 177.329 152.322  1.00 18.67     0.272 C 
ATOM   1446  O   PRO A 210     153.966 176.488 153.216  1.00 18.67    -0.269 OA
ATOM   1447  CB  PRO A 210     156.050 177.908 151.206  1.00 18.67     0.034 C 
ATOM   1448  CG  PRO A 210     157.288 178.476 151.788  1.00 18.67     0.027 C 
ATOM   1449  CD  PRO A 210     157.058 178.546 153.263  1.00 18.67     0.105 C 
ATOM   1450  N   GLU A 211     152.828 177.366 151.479  1.00 19.10    -0.229 NA
ATOM   1451  CA  GLU A 211     151.731 176.413 151.623  1.00 19.10     0.187 C 
ATOM   1452  C   GLU A 211     152.211 174.984 151.405  1.00 19.10     0.274 C 
ATOM   1453  O   GLU A 211     151.779 174.062 152.107  1.00 19.10    -0.268 OA
ATOM   1454  CB  GLU A 211     150.596 176.745 150.650  1.00 19.10     0.045 C 
ATOM   1455  CG  GLU A 211     150.032 178.163 150.756  1.00 19.10     0.100 C 
ATOM   1456  CD  GLU A 211     150.918 179.219 150.121  1.00 19.10     0.185 C 
ATOM   1457  OE1 GLU A 211     151.771 178.858 149.283  1.00 19.10    -0.647 OA
ATOM   1458  OE2 GLU A 211     150.762 180.410 150.462  1.00 19.10    -0.647 OA
ATOM   1459  N   LYS A 212     153.100 174.778 150.433  1.00 15.56    -0.229 NA
ATOM   1460  CA  LYS A 212     153.580 173.431 150.148  1.00 15.56     0.186 C 
ATOM   1461  C   LYS A 212     154.442 172.891 151.281  1.00 15.56     0.274 C 
ATOM   1462  O   LYS A 212     154.398 171.690 151.574  1.00 15.56    -0.268 OA
ATOM   1463  CB  LYS A 212     154.351 173.430 148.831  1.00 15.56     0.034 C 
ATOM   1464  CG  LYS A 212     153.454 173.572 147.616  1.00 15.56     0.005 C 
ATOM   1465  CD  LYS A 212     154.250 173.823 146.356  1.00 15.56     0.041 C 
ATOM   1466  CE  LYS A 212     153.666 173.073 145.177  1.00 15.56     0.338 C 
ATOM   1467  NZ  LYS A 212     154.371 173.403 143.912  1.00 15.56     0.618 N 
ATOM   1468  N   VAL A 213     155.220 173.754 151.936  1.00 15.12    -0.229 NA
ATOM   1469  CA  VAL A 213     155.983 173.325 153.104  1.00 15.12     0.186 C 
ATOM   1470  C   VAL A 213     155.040 172.901 154.221  1.00 15.12     0.274 C 
ATOM   1471  O   VAL A 213     155.266 171.890 154.899  1.00 15.12    -0.268 OA
ATOM   1472  CB  VAL A 213     156.935 174.446 153.560  1.00 15.12     0.032 C 
ATOM   1473  CG1 VAL A 213     157.397 174.209 154.988  1.00 15.12     0.003 C 
ATOM   1474  CG2 VAL A 213     158.123 174.542 152.622  1.00 15.12     0.003 C 
ATOM   1475  N   CYS A 214     153.972 173.670 154.435  1.00 16.47    -0.228 NA
ATOM   1476  CA  CYS A 214     152.989 173.298 155.444  1.00 16.47     0.198 C 
ATOM   1477  C   CYS A 214     152.344 171.961 155.109  1.00 16.47     0.275 C 
ATOM   1478  O   CYS A 214     152.124 171.131 155.997  1.00 16.47    -0.268 OA
ATOM   1479  CB  CYS A 214     151.928 174.389 155.570  1.00 16.47     0.103 C 
ATOM   1480  SG  CYS A 214     152.482 175.853 156.466  1.00 16.47    -0.080 SA
ATOM   1481  N   ASN A 215     152.032 171.735 153.832  1.00 14.18    -0.228 NA
ATOM   1482  CA  ASN A 215     151.440 170.462 153.435  1.00 14.18     0.196 C 
ATOM   1483  C   ASN A 215     152.402 169.307 153.678  1.00 14.18     0.275 C 
ATOM   1484  O   ASN A 215     151.997 168.244 154.162  1.00 14.18    -0.268 OA
ATOM   1485  CB  ASN A 215     151.024 170.512 151.966  1.00 14.18     0.126 C 
ATOM   1486  CG  ASN A 215     149.981 171.573 151.694  1.00 14.18     0.276 C 
ATOM   1487  OD1 ASN A 215     149.217 171.951 152.580  1.00 14.18    -0.269 OA
ATOM   1488  ND2 ASN A 215     149.937 172.055 150.459  1.00 14.18    -0.107 N 
ATOM   1489  N   PHE A 216     153.682 169.494 153.352  1.00 10.43    -0.228 NA
ATOM   1490  CA  PHE A 216     154.663 168.442 153.598  1.00 10.43     0.191 C 
ATOM   1491  C   PHE A 216     154.761 168.128 155.085  1.00 10.43     0.275 C 
ATOM   1492  O   PHE A 216     154.736 166.959 155.494  1.00 10.43    -0.268 OA
ATOM   1493  CB  PHE A 216     156.028 168.858 153.049  1.00 10.43     0.060 C 
ATOM   1494  CG  PHE A 216     157.151 167.959 153.478  1.00 10.43    -0.020 A 
ATOM   1495  CD1 PHE A 216     157.303 166.703 152.922  1.00 10.43    -0.004 A 
ATOM   1496  CD2 PHE A 216     158.049 168.369 154.448  1.00 10.43    -0.004 A 
ATOM   1497  CE1 PHE A 216     158.332 165.875 153.322  1.00 10.43    -0.000 A 
ATOM   1498  CE2 PHE A 216     159.077 167.545 154.851  1.00 10.43    -0.000 A 
ATOM   1499  CZ  PHE A 216     159.219 166.298 154.288  1.00 10.43     0.000 A 
ATOM   1500  N   LEU A 217     154.850 169.167 155.915  1.00 10.53    -0.229 NA
ATOM   1501  CA  LEU A 217     154.965 168.944 157.351  1.00 10.53     0.186 C 
ATOM   1502  C   LEU A 217     153.723 168.255 157.899  1.00 10.53     0.274 C 
ATOM   1503  O   LEU A 217     153.825 167.359 158.745  1.00 10.53    -0.268 OA
ATOM   1504  CB  LEU A 217     155.209 170.266 158.073  1.00 10.53     0.034 C 
ATOM   1505  CG  LEU A 217     156.522 170.976 157.748  1.00 10.53     0.002 C 
ATOM   1506  CD1 LEU A 217     156.511 172.390 158.303  1.00 10.53     0.000 C 
ATOM   1507  CD2 LEU A 217     157.696 170.191 158.299  1.00 10.53     0.000 C 
ATOM   1508  N   ALA A 218     152.541 168.655 157.430  1.00  9.51    -0.229 NA
ATOM   1509  CA  ALA A 218     151.320 167.975 157.844  1.00  9.51     0.186 C 
ATOM   1510  C   ALA A 218     151.355 166.507 157.447  1.00  9.51     0.274 C 
ATOM   1511  O   ALA A 218     150.952 165.635 158.223  1.00  9.51    -0.268 OA
ATOM   1512  CB  ALA A 218     150.104 168.668 157.233  1.00  9.51     0.037 C 
ATOM   1513  N   SER A 219     151.835 166.215 156.238  1.00  9.14    -0.226 NA
ATOM   1514  CA  SER A 219     151.954 164.832 155.799  1.00  9.14     0.219 C 
ATOM   1515  C   SER A 219     152.976 164.051 156.611  1.00  9.14     0.277 C 
ATOM   1516  O   SER A 219     152.918 162.818 156.630  1.00  9.14    -0.268 OA
ATOM   1517  CB  SER A 219     152.332 164.787 154.320  1.00  9.14     0.216 C 
ATOM   1518  OG  SER A 219     153.729 164.943 154.152  1.00  9.14    -0.218 OA
ATOM   1519  N   GLN A 220     153.908 164.729 157.275  1.00  8.72    -0.229 NA
ATOM   1520  CA  GLN A 220     154.954 164.047 158.029  1.00  8.72     0.187 C 
ATOM   1521  C   GLN A 220     154.568 163.727 159.469  1.00  8.72     0.274 C 
ATOM   1522  O   GLN A 220     155.388 163.159 160.196  1.00  8.72    -0.268 OA
ATOM   1523  CB  GLN A 220     156.237 164.881 158.024  1.00  8.72     0.044 C 
ATOM   1524  CG  GLN A 220     156.954 164.890 156.693  1.00  8.72     0.094 C 
ATOM   1525  CD  GLN A 220     157.333 163.499 156.231  1.00  8.72     0.274 C 
ATOM   1526  OE1 GLN A 220     158.046 162.777 156.923  1.00  8.72    -0.269 OA
ATOM   1527  NE2 GLN A 220     156.861 163.120 155.053  1.00  8.72    -0.107 N 
ATOM   1528  N   VAL A 221     153.364 164.071 159.903  1.00  7.57    -0.229 NA
ATOM   1529  CA  VAL A 221     152.913 163.696 161.244  1.00  7.57     0.184 C 
ATOM   1530  C   VAL A 221     152.515 162.221 161.231  1.00  7.57     0.256 C 
ATOM   1531  O   VAL A 221     151.698 161.821 160.388  1.00  7.57    -0.270 OA
ATOM   1532  CB  VAL A 221     151.747 164.572 161.687  1.00  7.57     0.032 C 
ATOM   1533  CG1 VAL A 221     151.351 164.239 163.114  1.00  7.57     0.003 C 
ATOM   1534  CG2 VAL A 221     152.106 166.044 161.567  1.00  7.57     0.003 C 
ATOM   1535  N   PRO A 222     153.064 161.386 162.121  1.00  7.14    -0.312 N 
ATOM   1536  CA  PRO A 222     152.691 159.960 162.096  1.00  7.14     0.165 C 
ATOM   1537  C   PRO A 222     151.192 159.715 162.139  1.00  7.14     0.272 C 
ATOM   1538  O   PRO A 222     150.651 159.066 161.236  1.00  7.14    -0.269 OA
ATOM   1539  CB  PRO A 222     153.408 159.412 163.334  1.00  7.14     0.034 C 
ATOM   1540  CG  PRO A 222     154.611 160.251 163.442  1.00  7.14     0.027 C 
ATOM   1541  CD  PRO A 222     154.145 161.636 163.089  1.00  7.14     0.105 C 
ATOM   1542  N   PHE A 223     150.503 160.208 163.164  1.00  7.76    -0.229 NA
ATOM   1543  CA  PHE A 223     149.053 160.088 163.215  1.00  7.76     0.189 C 
ATOM   1544  C   PHE A 223     148.463 161.040 164.250  1.00  7.76     0.257 C 
ATOM   1545  O   PHE A 223     148.949 161.091 165.386  1.00  7.76    -0.270 OA
ATOM   1546  CB  PHE A 223     148.634 158.655 163.542  1.00  7.76     0.060 C 
ATOM   1547  CG  PHE A 223     147.149 158.446 163.520  1.00  7.76    -0.020 A 
ATOM   1548  CD1 PHE A 223     146.472 158.326 162.321  1.00  7.76    -0.004 A 
ATOM   1549  CD2 PHE A 223     146.426 158.394 164.697  1.00  7.76    -0.004 A 
ATOM   1550  CE1 PHE A 223     145.108 158.143 162.300  1.00  7.76    -0.000 A 
ATOM   1551  CE2 PHE A 223     145.063 158.214 164.678  1.00  7.76    -0.000 A 
ATOM   1552  CZ  PHE A 223     144.404 158.090 163.479  1.00  7.76     0.000 A 
ATOM   1553  N   PRO A 224     147.418 161.811 163.909  1.00  7.87    -0.312 N 
ATOM   1554  CA  PRO A 224     146.838 161.960 162.570  1.00  7.87     0.165 C 
ATOM   1555  C   PRO A 224     147.764 162.731 161.640  1.00  7.87     0.272 C 
ATOM   1556  O   PRO A 224     148.441 163.654 162.087  1.00  7.87    -0.269 OA
ATOM   1557  CB  PRO A 224     145.549 162.745 162.828  1.00  7.87     0.034 C 
ATOM   1558  CG  PRO A 224     145.231 162.505 164.253  1.00  7.87     0.027 C 
ATOM   1559  CD  PRO A 224     146.553 162.401 164.941  1.00  7.87     0.105 C 
ATOM   1560  N   SER A 225     147.792 162.362 160.360  1.00  8.01    -0.226 NA
ATOM   1561  CA  SER A 225     148.680 163.003 159.392  1.00  8.01     0.219 C 
ATOM   1562  C   SER A 225     148.028 164.290 158.885  1.00  8.01     0.277 C 
ATOM   1563  O   SER A 225     147.618 164.418 157.730  1.00  8.01    -0.268 OA
ATOM   1564  CB  SER A 225     149.002 162.049 158.253  1.00  8.01     0.216 C 
ATOM   1565  OG  SER A 225     149.515 160.826 158.747  1.00  8.01    -0.218 OA
ATOM   1566  N   ARG A 226     147.937 165.261 159.789  1.00  8.99    -0.229 NA
ATOM   1567  CA  ARG A 226     147.372 166.563 159.465  1.00  8.99     0.186 C 
ATOM   1568  C   ARG A 226     147.870 167.568 160.491  1.00  8.99     0.274 C 
ATOM   1569  O   ARG A 226     148.434 167.203 161.524  1.00  8.99    -0.268 OA
ATOM   1570  CB  ARG A 226     145.842 166.526 159.446  1.00  8.99     0.036 C 
ATOM   1571  CG  ARG A 226     145.225 165.843 160.653  1.00  8.99     0.029 C 
ATOM   1572  CD  ARG A 226     143.837 166.381 160.933  1.00  8.99     0.145 C 
ATOM   1573  NE  ARG A 226     143.231 165.776 162.113  1.00  8.99    -0.083 NA
ATOM   1574  CZ  ARG A 226     143.536 166.098 163.363  1.00  8.99     0.782 C 
ATOM   1575  NH1 ARG A 226     144.463 166.999 163.640  1.00  8.99     0.063 N 
ATOM   1576  NH2 ARG A 226     142.894 165.499 164.362  1.00  8.99     0.063 N 
ATOM   1577  N   LEU A 227     147.662 168.844 160.187  1.00  9.13    -0.229 NA
ATOM   1578  CA  LEU A 227     147.953 169.892 161.151  1.00  9.13     0.186 C 
ATOM   1579  C   LEU A 227     146.992 169.802 162.330  1.00  9.13     0.274 C 
ATOM   1580  O   LEU A 227     145.821 169.446 162.181  1.00  9.13    -0.268 OA
ATOM   1581  CB  LEU A 227     147.841 171.270 160.501  1.00  9.13     0.034 C 
ATOM   1582  CG  LEU A 227     148.889 171.640 159.454  1.00  9.13     0.002 C 
ATOM   1583  CD1 LEU A 227     148.648 173.053 158.966  1.00  9.13     0.000 C 
ATOM   1584  CD2 LEU A 227     150.295 171.499 160.004  1.00  9.13     0.000 C 
ATOM   1585  N   GLY A 228     147.499 170.133 163.512  1.00 10.77    -0.226 NA
ATOM   1586  CA  GLY A 228     146.668 170.096 164.696  1.00 10.77     0.218 C 
ATOM   1587  C   GLY A 228     145.536 171.102 164.631  1.00 10.77     0.277 C 
ATOM   1588  O   GLY A 228     145.590 172.107 163.922  1.00 10.77    -0.268 OA
ATOM   1589  N   ASP A 229     144.488 170.814 165.395  1.00 12.19    -0.228 NA
ATOM   1590  CA  ASP A 229     143.308 171.657 165.465  1.00 12.19     0.195 C 
ATOM   1591  C   ASP A 229     143.298 172.409 166.787  1.00 12.19     0.257 C 
ATOM   1592  O   ASP A 229     143.446 171.777 167.841  1.00 12.19    -0.270 OA
ATOM   1593  CB  ASP A 229     142.041 170.805 165.333  1.00 12.19     0.132 C 
ATOM   1594  CG  ASP A 229     140.780 171.637 165.228  1.00 12.19     0.188 C 
ATOM   1595  OD1 ASP A 229     140.881 172.877 165.162  1.00 12.19    -0.647 OA
ATOM   1596  OD2 ASP A 229     139.681 171.047 165.208  1.00 12.19    -0.647 OA
ATOM   1597  N   PRO A 230     143.142 173.736 166.791  1.00 12.85    -0.312 N 
ATOM   1598  CA  PRO A 230     143.179 174.462 168.071  1.00 12.85     0.165 C 
ATOM   1599  C   PRO A 230     142.170 173.965 169.092  1.00 12.85     0.272 C 
ATOM   1600  O   PRO A 230     142.415 174.089 170.299  1.00 12.85    -0.269 OA
ATOM   1601  CB  PRO A 230     142.890 175.905 167.645  1.00 12.85     0.034 C 
ATOM   1602  CG  PRO A 230     143.478 175.993 166.293  1.00 12.85     0.027 C 
ATOM   1603  CD  PRO A 230     143.186 174.666 165.648  1.00 12.85     0.105 C 
ATOM   1604  N   ALA A 231     141.038 173.415 168.652  1.00 11.73    -0.229 NA
ATOM   1605  CA  ALA A 231     140.087 172.847 169.600  1.00 11.73     0.186 C 
ATOM   1606  C   ALA A 231     140.719 171.727 170.412  1.00 11.73     0.274 C 
ATOM   1607  O   ALA A 231     140.344 171.505 171.566  1.00 11.73    -0.268 OA
ATOM   1608  CB  ALA A 231     138.855 172.334 168.858  1.00 11.73     0.037 C 
ATOM   1609  N   GLU A 232     141.698 171.033 169.839  1.00 11.55    -0.229 NA
ATOM   1610  CA  GLU A 232     142.378 169.951 170.540  1.00 11.55     0.187 C 
ATOM   1611  C   GLU A 232     143.334 170.491 171.600  1.00 11.55     0.274 C 
ATOM   1612  O   GLU A 232     143.439 169.932 172.702  1.00 11.55    -0.268 OA
ATOM   1613  CB  GLU A 232     143.101 169.096 169.505  1.00 11.55     0.045 C 
ATOM   1614  CG  GLU A 232     142.122 168.369 168.596  1.00 11.55     0.100 C 
ATOM   1615  CD  GLU A 232     142.798 167.539 167.533  1.00 11.55     0.185 C 
ATOM   1616  OE1 GLU A 232     144.033 167.623 167.414  1.00 11.55    -0.647 OA
ATOM   1617  OE2 GLU A 232     142.092 166.804 166.812  1.00 11.55    -0.647 OA
ATOM   1618  N   TYR A 233     144.011 171.598 171.295  1.00  8.45    -0.228 NA
ATOM   1619  CA  TYR A 233     144.782 172.298 172.314  1.00  8.45     0.191 C 
ATOM   1620  C   TYR A 233     143.879 172.776 173.443  1.00  8.45     0.275 C 
ATOM   1621  O   TYR A 233     144.243 172.689 174.621  1.00  8.45    -0.268 OA
ATOM   1622  CB  TYR A 233     145.525 173.475 171.684  1.00  8.45     0.060 C 
ATOM   1623  CG  TYR A 233     146.378 174.253 172.654  1.00  8.45    -0.020 A 
ATOM   1624  CD1 TYR A 233     147.695 173.896 172.889  1.00  8.45    -0.002 A 
ATOM   1625  CD2 TYR A 233     145.866 175.346 173.335  1.00  8.45    -0.002 A 
ATOM   1626  CE1 TYR A 233     148.475 174.604 173.775  1.00  8.45     0.027 A 
ATOM   1627  CE2 TYR A 233     146.639 176.058 174.221  1.00  8.45     0.027 A 
ATOM   1628  CZ  TYR A 233     147.943 175.684 174.437  1.00  8.45     0.131 A 
ATOM   1629  OH  TYR A 233     148.720 176.392 175.322  1.00  8.45    -0.190 OA
ATOM   1630  N   ALA A 234     142.694 173.288 173.102  1.00  9.12    -0.229 NA
ATOM   1631  CA  ALA A 234     141.750 173.711 174.131  1.00  9.12     0.186 C 
ATOM   1632  C   ALA A 234     141.293 172.530 174.978  1.00  9.12     0.274 C 
ATOM   1633  O   ALA A 234     141.122 172.656 176.197  1.00  9.12    -0.268 OA
ATOM   1634  CB  ALA A 234     140.551 174.403 173.486  1.00  9.12     0.037 C 
ATOM   1635  N   HIS A 235     141.074 171.377 174.347  1.00  8.85    -0.228 NA
ATOM   1636  CA  HIS A 235     140.701 170.182 175.094  1.00  8.85     0.192 C 
ATOM   1637  C   HIS A 235     141.785 169.806 176.093  1.00  8.85     0.275 C 
ATOM   1638  O   HIS A 235     141.496 169.506 177.257  1.00  8.85    -0.268 OA
ATOM   1639  CB  HIS A 235     140.436 169.026 174.130  1.00  8.85     0.082 C 
ATOM   1640  CG  HIS A 235     140.096 167.738 174.811  1.00  8.85     0.082 A 
ATOM   1641  ND1 HIS A 235     141.053 166.832 175.211  1.00  8.85    -0.227 NA
ATOM   1642  CD2 HIS A 235     138.903 167.203 175.162  1.00  8.85     0.116 A 
ATOM   1643  CE1 HIS A 235     140.466 165.797 175.782  1.00  8.85     0.199 A 
ATOM   1644  NE2 HIS A 235     139.161 165.996 175.764  1.00  8.85    -0.221 NA
ATOM   1645  N   LEU A 236     143.046 169.817 175.658  1.00  7.70    -0.229 NA
ATOM   1646  CA  LEU A 236     144.127 169.477 176.581  1.00  7.70     0.186 C 
ATOM   1647  C   LEU A 236     144.251 170.513 177.693  1.00  7.70     0.274 C 
ATOM   1648  O   LEU A 236     144.550 170.167 178.842  1.00  7.70    -0.268 OA
ATOM   1649  CB  LEU A 236     145.451 169.338 175.831  1.00  7.70     0.034 C 
ATOM   1650  CG  LEU A 236     146.632 168.870 176.687  1.00  7.70     0.002 C 
ATOM   1651  CD1 LEU A 236     146.311 167.584 177.425  1.00  7.70     0.000 C 
ATOM   1652  CD2 LEU A 236     147.869 168.689 175.838  1.00  7.70     0.000 C 
ATOM   1653  N   VAL A 237     144.026 171.788 177.373  1.00  7.76    -0.229 NA
ATOM   1654  CA  VAL A 237     144.071 172.830 178.396  1.00  7.76     0.186 C 
ATOM   1655  C   VAL A 237     143.009 172.572 179.457  1.00  7.76     0.274 C 
ATOM   1656  O   VAL A 237     143.279 172.629 180.663  1.00  7.76    -0.268 OA
ATOM   1657  CB  VAL A 237     143.899 174.217 177.751  1.00  7.76     0.032 C 
ATOM   1658  CG1 VAL A 237     143.452 175.238 178.780  1.00  7.76     0.003 C 
ATOM   1659  CG2 VAL A 237     145.190 174.655 177.092  1.00  7.76     0.003 C 
ATOM   1660  N   GLN A 238     141.784 172.274 179.022  1.00  8.96    -0.229 NA
ATOM   1661  CA  GLN A 238     140.723 171.973 179.977  1.00  8.96     0.187 C 
ATOM   1662  C   GLN A 238     141.065 170.743 180.805  1.00  8.96     0.274 C 
ATOM   1663  O   GLN A 238     140.817 170.710 182.014  1.00  8.96    -0.268 OA
ATOM   1664  CB  GLN A 238     139.398 171.770 179.249  1.00  8.96     0.044 C 
ATOM   1665  CG  GLN A 238     138.241 171.445 180.175  1.00  8.96     0.094 C 
ATOM   1666  CD  GLN A 238     136.896 171.591 179.502  1.00  8.96     0.274 C 
ATOM   1667  OE1 GLN A 238     136.776 172.238 178.464  1.00  8.96    -0.269 OA
ATOM   1668  NE2 GLN A 238     135.873 170.984 180.088  1.00  8.96    -0.107 N 
ATOM   1669  N   ALA A 239     141.635 169.717 180.169  1.00  7.84    -0.229 NA
ATOM   1670  CA  ALA A 239     142.011 168.515 180.904  1.00  7.84     0.186 C 
ATOM   1671  C   ALA A 239     143.039 168.830 181.982  1.00  7.84     0.274 C 
ATOM   1672  O   ALA A 239     142.974 168.286 183.089  1.00  7.84    -0.268 OA
ATOM   1673  CB  ALA A 239     142.552 167.462 179.940  1.00  7.84     0.037 C 
ATOM   1674  N   ILE A 240     144.003 169.698 181.675  1.00  7.48    -0.229 NA
ATOM   1675  CA  ILE A 240     144.980 170.092 182.686  1.00  7.48     0.186 C 
ATOM   1676  C   ILE A 240     144.306 170.878 183.803  1.00  7.48     0.274 C 
ATOM   1677  O   ILE A 240     144.670 170.747 184.976  1.00  7.48    -0.268 OA
ATOM   1678  CB  ILE A 240     146.128 170.897 182.053  1.00  7.48     0.032 C 
ATOM   1679  CG1 ILE A 240     147.039 169.983 181.236  1.00  7.48     0.002 C 
ATOM   1680  CG2 ILE A 240     146.935 171.598 183.129  1.00  7.48     0.003 C 
ATOM   1681  CD1 ILE A 240     147.787 170.697 180.143  1.00  7.48     0.000 C 
ATOM   1682  N   ILE A 241     143.326 171.716 183.461  1.00  8.27    -0.229 NA
ATOM   1683  CA  ILE A 241     142.664 172.519 184.486  1.00  8.27     0.186 C 
ATOM   1684  C   ILE A 241     141.907 171.635 185.468  1.00  8.27     0.274 C 
ATOM   1685  O   ILE A 241     141.815 171.956 186.658  1.00  8.27    -0.268 OA
ATOM   1686  CB  ILE A 241     141.731 173.561 183.837  1.00  8.27     0.032 C 
ATOM   1687  CG1 ILE A 241     142.550 174.659 183.162  1.00  8.27     0.002 C 
ATOM   1688  CG2 ILE A 241     140.808 174.170 184.877  1.00  8.27     0.003 C 
ATOM   1689  CD1 ILE A 241     141.778 175.447 182.137  1.00  8.27     0.000 C 
ATOM   1690  N   GLU A 242     141.348 170.523 184.998  1.00  9.74    -0.229 NA
ATOM   1691  CA  GLU A 242     140.483 169.682 185.814  1.00  9.74     0.187 C 
ATOM   1692  C   GLU A 242     141.212 168.539 186.510  1.00  9.74     0.274 C 
ATOM   1693  O   GLU A 242     140.567 167.760 187.216  1.00  9.74    -0.268 OA
ATOM   1694  CB  GLU A 242     139.358 169.101 184.955  1.00  9.74     0.045 C 
ATOM   1695  CG  GLU A 242     138.370 170.130 184.447  1.00  9.74     0.100 C 
ATOM   1696  CD  GLU A 242     137.364 169.538 183.481  1.00  9.74     0.185 C 
ATOM   1697  OE1 GLU A 242     137.655 168.474 182.897  1.00  9.74    -0.647 OA
ATOM   1698  OE2 GLU A 242     136.283 170.137 183.306  1.00  9.74    -0.647 OA
ATOM   1699  N   ASN A 243     142.524 168.408 186.334  1.00  9.18    -0.228 NA
ATOM   1700  CA  ASN A 243     143.265 167.315 186.954  1.00  9.18     0.194 C 
ATOM   1701  C   ASN A 243     144.117 167.864 188.089  1.00  9.18     0.257 C 
ATOM   1702  O   ASN A 243     145.142 168.511 187.826  1.00  9.18    -0.270 OA
ATOM   1703  CB  ASN A 243     144.142 166.601 185.927  1.00  9.18     0.126 C 
ATOM   1704  CG  ASN A 243     144.517 165.201 186.361  1.00  9.18     0.276 C 
ATOM   1705  OD1 ASN A 243     145.006 164.993 187.467  1.00  9.18    -0.269 OA
ATOM   1706  ND2 ASN A 243     144.282 164.231 185.490  1.00  9.18    -0.107 N 
ATOM   1707  N   PRO A 244     143.754 167.635 189.354  1.00  9.74    -0.312 N 
ATOM   1708  CA  PRO A 244     144.504 168.262 190.453  1.00  9.74     0.165 C 
ATOM   1709  C   PRO A 244     145.951 167.820 190.564  1.00  9.74     0.272 C 
ATOM   1710  O   PRO A 244     146.737 168.514 191.218  1.00  9.74    -0.269 OA
ATOM   1711  CB  PRO A 244     143.705 167.851 191.697  1.00  9.74     0.034 C 
ATOM   1712  CG  PRO A 244     142.353 167.514 191.190  1.00  9.74     0.027 C 
ATOM   1713  CD  PRO A 244     142.575 166.909 189.851  1.00  9.74     0.105 C 
ATOM   1714  N   PHE A 245     146.335 166.697 189.964  1.00 10.54    -0.228 NA
ATOM   1715  CA  PHE A 245     147.630 166.088 190.239  1.00 10.54     0.191 C 
ATOM   1716  C   PHE A 245     148.638 166.287 189.113  1.00 10.54     0.275 C 
ATOM   1717  O   PHE A 245     149.712 165.682 189.148  1.00 10.54    -0.268 OA
ATOM   1718  CB  PHE A 245     147.445 164.598 190.524  1.00 10.54     0.060 C 
ATOM   1719  CG  PHE A 245     148.471 164.027 191.459  1.00 10.54    -0.020 A 
ATOM   1720  CD1 PHE A 245     148.556 164.474 192.766  1.00 10.54    -0.004 A 
ATOM   1721  CD2 PHE A 245     149.335 163.034 191.042  1.00 10.54    -0.004 A 
ATOM   1722  CE1 PHE A 245     149.490 163.955 193.631  1.00 10.54    -0.000 A 
ATOM   1723  CE2 PHE A 245     150.272 162.509 191.905  1.00 10.54    -0.000 A 
ATOM   1724  CZ  PHE A 245     150.349 162.970 193.201  1.00 10.54     0.000 A 
ATOM   1725  N   LEU A 246     148.326 167.119 188.122  1.00  8.63    -0.229 NA
ATOM   1726  CA  LEU A 246     149.260 167.438 187.047  1.00  8.63     0.186 C 
ATOM   1727  C   LEU A 246     150.007 168.713 187.421  1.00  8.63     0.274 C 
ATOM   1728  O   LEU A 246     149.412 169.794 187.473  1.00  8.63    -0.268 OA
ATOM   1729  CB  LEU A 246     148.524 167.605 185.720  1.00  8.63     0.034 C 
ATOM   1730  CG  LEU A 246     148.179 166.330 184.950  1.00  8.63     0.002 C 
ATOM   1731  CD1 LEU A 246     147.245 166.650 183.798  1.00  8.63     0.000 C 
ATOM   1732  CD2 LEU A 246     149.431 165.642 184.440  1.00  8.63     0.000 C 
ATOM   1733  N   ASN A 247     151.309 168.593 187.671  1.00  8.83    -0.228 NA
ATOM   1734  CA  ASN A 247     152.103 169.725 188.130  1.00  8.83     0.196 C 
ATOM   1735  C   ASN A 247     153.540 169.582 187.656  1.00  8.83     0.275 C 
ATOM   1736  O   ASN A 247     154.125 168.502 187.760  1.00  8.83    -0.268 OA
ATOM   1737  CB  ASN A 247     152.062 169.829 189.658  1.00  8.83     0.126 C 
ATOM   1738  CG  ASN A 247     152.220 171.248 190.151  1.00  8.83     0.276 C 
ATOM   1739  OD1 ASN A 247     151.957 172.201 189.423  1.00  8.83    -0.269 OA
ATOM   1740  ND2 ASN A 247     152.650 171.397 191.395  1.00  8.83    -0.107 N 
ATOM   1741  N   GLY A 248     154.097 170.673 187.139  1.00  7.76    -0.226 NA
ATOM   1742  CA  GLY A 248     155.519 170.727 186.830  1.00  7.76     0.218 C 
ATOM   1743  C   GLY A 248     155.971 169.757 185.761  1.00  7.76     0.277 C 
ATOM   1744  O   GLY A 248     157.067 169.194 185.865  1.00  7.76    -0.268 OA
ATOM   1745  N   GLU A 249     155.160 169.558 184.727  1.00  7.89    -0.229 NA
ATOM   1746  CA  GLU A 249     155.478 168.631 183.653  1.00  7.89     0.187 C 
ATOM   1747  C   GLU A 249     155.180 169.297 182.317  1.00  7.89     0.274 C 
ATOM   1748  O   GLU A 249     154.380 170.230 182.228  1.00  7.89    -0.268 OA
ATOM   1749  CB  GLU A 249     154.693 167.315 183.821  1.00  7.89     0.045 C 
ATOM   1750  CG  GLU A 249     154.483 166.481 182.561  1.00  7.89     0.100 C 
ATOM   1751  CD  GLU A 249     155.772 165.895 182.018  1.00  7.89     0.185 C 
ATOM   1752  OE1 GLU A 249     156.848 166.205 182.568  1.00  7.89    -0.647 OA
ATOM   1753  OE2 GLU A 249     155.707 165.122 181.040  1.00  7.89    -0.647 OA
ATOM   1754  N   VAL A 250     155.860 168.822 181.277  1.00  7.42    -0.229 NA
ATOM   1755  CA  VAL A 250     155.673 169.296 179.912  1.00  7.42     0.186 C 
ATOM   1756  C   VAL A 250     155.002 168.190 179.115  1.00  7.42     0.274 C 
ATOM   1757  O   VAL A 250     155.480 167.050 179.102  1.00  7.42    -0.268 OA
ATOM   1758  CB  VAL A 250     157.010 169.699 179.268  1.00  7.42     0.032 C 
ATOM   1759  CG1 VAL A 250     156.779 170.305 177.895  1.00  7.42     0.003 C 
ATOM   1760  CG2 VAL A 250     157.761 170.664 180.168  1.00  7.42     0.003 C 
ATOM   1761  N   ILE A 251     153.900 168.524 178.451  1.00  6.96    -0.229 NA
ATOM   1762  CA  ILE A 251     153.131 167.577 177.652  1.00  6.96     0.186 C 
ATOM   1763  C   ILE A 251     153.299 167.946 176.186  1.00  6.96     0.274 C 
ATOM   1764  O   ILE A 251     153.082 169.102 175.803  1.00  6.96    -0.268 OA
ATOM   1765  CB  ILE A 251     151.647 167.576 178.056  1.00  6.96     0.032 C 
ATOM   1766  CG1 ILE A 251     151.509 167.302 179.555  1.00  6.96     0.002 C 
ATOM   1767  CG2 ILE A 251     150.878 166.538 177.254  1.00  6.96     0.003 C 
ATOM   1768  CD1 ILE A 251     150.087 167.350 180.061  1.00  6.96     0.000 C 
ATOM   1769  N   ARG A 252     153.685 166.968 175.369  1.00  8.94    -0.229 NA
ATOM   1770  CA  ARG A 252     153.892 167.175 173.940  1.00  8.94     0.186 C 
ATOM   1771  C   ARG A 252     152.619 166.800 173.189  1.00  8.94     0.274 C 
ATOM   1772  O   ARG A 252     152.280 165.618 173.080  1.00  8.94    -0.268 OA
ATOM   1773  CB  ARG A 252     155.075 166.353 173.440  1.00  8.94     0.036 C 
ATOM   1774  CG  ARG A 252     156.418 166.806 173.975  1.00  8.94     0.029 C 
ATOM   1775  CD  ARG A 252     157.549 165.957 173.421  1.00  8.94     0.145 C 
ATOM   1776  NE  ARG A 252     157.607 166.012 171.965  1.00  8.94    -0.083 NA
ATOM   1777  CZ  ARG A 252     158.715 165.900 171.246  1.00  8.94     0.782 C 
ATOM   1778  NH1 ARG A 252     159.897 165.726 171.814  1.00  8.94     0.063 N 
ATOM   1779  NH2 ARG A 252     158.635 165.966 169.920  1.00  8.94     0.063 N 
ATOM   1780  N   LEU A 253     151.917 167.807 172.674  1.00  8.21    -0.229 NA
ATOM   1781  CA  LEU A 253     150.726 167.605 171.852  1.00  8.21     0.186 C 
ATOM   1782  C   LEU A 253     151.130 167.781 170.390  1.00  8.21     0.274 C 
ATOM   1783  O   LEU A 253     150.863 168.802 169.760  1.00  8.21    -0.268 OA
ATOM   1784  CB  LEU A 253     149.630 168.582 172.263  1.00  8.21     0.034 C 
ATOM   1785  CG  LEU A 253     148.265 168.424 171.597  1.00  8.21     0.002 C 
ATOM   1786  CD1 LEU A 253     147.618 167.116 171.993  1.00  8.21     0.000 C 
ATOM   1787  CD2 LEU A 253     147.373 169.593 171.952  1.00  8.21     0.000 C 
ATOM   1788  N   ASP A 254     151.784 166.755 169.843  1.00  8.40    -0.228 NA
ATOM   1789  CA  ASP A 254     152.392 166.875 168.525  1.00  8.40     0.197 C 
ATOM   1790  C   ASP A 254     152.133 165.698 167.595  1.00  8.40     0.275 C 
ATOM   1791  O   ASP A 254     152.632 165.716 166.466  1.00  8.40    -0.268 OA
ATOM   1792  CB  ASP A 254     153.908 167.080 168.670  1.00  8.40     0.132 C 
ATOM   1793  CG  ASP A 254     154.604 165.886 169.284  1.00  8.40     0.188 C 
ATOM   1794  OD1 ASP A 254     153.909 164.967 169.762  1.00  8.40    -0.647 OA
ATOM   1795  OD2 ASP A 254     155.850 165.871 169.301  1.00  8.40    -0.647 OA
ATOM   1796  N   GLY A 255     151.378 164.687 168.013  1.00  7.02    -0.226 NA
ATOM   1797  CA  GLY A 255     151.077 163.586 167.120  1.00  7.02     0.218 C 
ATOM   1798  C   GLY A 255     152.230 162.646 166.861  1.00  7.02     0.277 C 
ATOM   1799  O   GLY A 255     152.189 161.890 165.891  1.00  7.02    -0.268 OA
ATOM   1800  N   ALA A 256     153.261 162.672 167.704  1.00  7.90    -0.229 NA
ATOM   1801  CA  ALA A 256     154.450 161.822 167.635  1.00  7.90     0.186 C 
ATOM   1802  C   ALA A 256     155.458 162.302 166.601  1.00  7.90     0.274 C 
ATOM   1803  O   ALA A 256     156.406 161.566 166.297  1.00  7.90    -0.268 OA
ATOM   1804  CB  ALA A 256     154.103 160.360 167.336  1.00  7.90     0.037 C 
ATOM   1805  N   ILE A 257     155.300 163.505 166.050  1.00  8.26    -0.229 NA
ATOM   1806  CA  ILE A 257     156.244 163.996 165.055  1.00  8.26     0.186 C 
ATOM   1807  C   ILE A 257     157.540 164.408 165.738  1.00  8.26     0.274 C 
ATOM   1808  O   ILE A 257     157.532 165.143 166.733  1.00  8.26    -0.268 OA
ATOM   1809  CB  ILE A 257     155.645 165.167 164.265  1.00  8.26     0.032 C 
ATOM   1810  CG1 ILE A 257     156.488 165.437 163.016  1.00  8.26     0.002 C 
ATOM   1811  CG2 ILE A 257     155.565 166.411 165.132  1.00  8.26     0.003 C 
ATOM   1812  CD1 ILE A 257     155.972 166.563 162.152  1.00  8.26     0.000 C 
ATOM   1813  N   ARG A 258     158.660 163.932 165.205  1.00  9.68    -0.229 NA
ATOM   1814  CA  ARG A 258     159.987 164.390 165.593  1.00  9.68     0.186 C 
ATOM   1815  C   ARG A 258     160.584 165.128 164.405  1.00  9.68     0.274 C 
ATOM   1816  O   ARG A 258     160.753 164.544 163.330  1.00  9.68    -0.268 OA
ATOM   1817  CB  ARG A 258     160.877 163.222 166.014  1.00  9.68     0.036 C 
ATOM   1818  CG  ARG A 258     160.347 162.430 167.194  1.00  9.68     0.029 C 
ATOM   1819  CD  ARG A 258     160.472 163.214 168.486  1.00  9.68     0.145 C 
ATOM   1820  NE  ARG A 258     159.915 162.495 169.626  1.00  9.68    -0.083 NA
ATOM   1821  CZ  ARG A 258     158.620 162.401 169.896  1.00  9.68     0.782 C 
ATOM   1822  NH1 ARG A 258     157.708 162.959 169.118  1.00  9.68     0.063 N 
ATOM   1823  NH2 ARG A 258     158.230 161.727 170.973  1.00  9.68     0.063 N 
ATOM   1824  N   MET A 259     160.903 166.402 164.600  1.00 11.58    -0.229 NA
ATOM   1825  CA  MET A 259     161.326 167.252 163.501  1.00 11.58     0.187 C 
ATOM   1826  C   MET A 259     162.747 166.912 163.072  1.00 11.58     0.274 C 
ATOM   1827  O   MET A 259     163.550 166.395 163.852  1.00 11.58    -0.268 OA
ATOM   1828  CB  MET A 259     161.240 168.722 163.907  1.00 11.58     0.046 C 
ATOM   1829  CG  MET A 259     159.818 169.203 164.142  1.00 11.58     0.060 C 
ATOM   1830  SD  MET A 259     158.831 169.287 162.640  1.00 11.58    -0.139 SA
ATOM   1831  CE  MET A 259     158.478 171.038 162.569  1.00 11.58     0.069 C 
ATOM   1832  N   GLN A 260     163.048 167.209 161.815  1.00 10.77    -0.229 NA
ATOM   1833  CA  GLN A 260     164.344 166.973 161.205  1.00 10.77     0.185 C 
ATOM   1834  C   GLN A 260     164.917 168.297 160.720  1.00 10.77     0.256 C 
ATOM   1835  O   GLN A 260     164.184 169.283 160.582  1.00 10.77    -0.270 OA
ATOM   1836  CB  GLN A 260     164.226 165.992 160.030  1.00 10.77     0.044 C 
ATOM   1837  CG  GLN A 260     163.683 164.627 160.409  1.00 10.77     0.094 C 
ATOM   1838  CD  GLN A 260     164.614 163.859 161.320  1.00 10.77     0.274 C 
ATOM   1839  OE1 GLN A 260     164.304 163.624 162.487  1.00 10.77    -0.269 OA
ATOM   1840  NE2 GLN A 260     165.764 163.462 160.792  1.00 10.77    -0.107 N 
ATOM   1841  N   PRO A 261     166.234 168.364 160.462  1.00 11.59    -0.311 N 
ATOM   1842  CA  PRO A 261     166.856 169.639 160.088  1.00 11.59     0.171 C 
ATOM   1843  C   PRO A 261     166.114 170.364 158.967  1.00 11.59     0.207 C 
ATOM   1844  O   PRO A 261     166.066 169.903 157.825  1.00 11.59    -0.646 OA
ATOM   1845  CB  PRO A 261     168.255 169.220 159.631  1.00 11.59     0.035 C 
ATOM   1846  CG  PRO A 261     168.527 167.965 160.358  1.00 11.59     0.027 C 
ATOM   1847  CD  PRO A 261     167.211 167.262 160.475  1.00 11.59     0.105 C 
ATOM   1848  OXT PRO A 261     165.541 171.433 159.177  1.00 11.59    -0.646 OA
TER    1849      PRO A 261 
ATOM   1850  N   SER B   7     194.708 166.161 168.868  1.00 19.05     0.629 N 
ATOM   1851  CA  SER B   7     195.249 166.892 170.007  1.00 19.05     0.413 C 
ATOM   1852  C   SER B   7     194.762 168.335 170.002  1.00 19.05     0.292 C 
ATOM   1853  O   SER B   7     194.021 168.745 169.110  1.00 19.05    -0.268 OA
ATOM   1854  CB  SER B   7     196.777 166.851 169.992  1.00 19.05     0.231 C 
ATOM   1855  OG  SER B   7     197.298 167.616 168.920  1.00 19.05    -0.218 OA
ATOM   1856  N   VAL B   8     195.182 169.103 171.008  1.00 16.88    -0.229 NA
ATOM   1857  CA  VAL B   8     194.813 170.508 171.132  1.00 16.88     0.186 C 
ATOM   1858  C   VAL B   8     195.990 171.436 170.901  1.00 16.88     0.274 C 
ATOM   1859  O   VAL B   8     195.819 172.661 170.970  1.00 16.88    -0.268 OA
ATOM   1860  CB  VAL B   8     194.169 170.801 172.501  1.00 16.88     0.032 C 
ATOM   1861  CG1 VAL B   8     192.854 170.052 172.640  1.00 16.88     0.003 C 
ATOM   1862  CG2 VAL B   8     195.116 170.437 173.632  1.00 16.88     0.003 C 
ATOM   1863  N   LYS B   9     197.178 170.901 170.631  1.00 17.60    -0.229 NA
ATOM   1864  CA  LYS B   9     198.336 171.745 170.376  1.00 17.60     0.186 C 
ATOM   1865  C   LYS B   9     198.104 172.607 169.142  1.00 17.60     0.274 C 
ATOM   1866  O   LYS B   9     197.658 172.118 168.101  1.00 17.60    -0.268 OA
ATOM   1867  CB  LYS B   9     199.584 170.884 170.191  1.00 17.60     0.034 C 
ATOM   1868  CG  LYS B   9     200.878 171.674 170.164  1.00 17.60     0.005 C 
ATOM   1869  CD  LYS B   9     202.090 170.761 170.116  1.00 17.60     0.041 C 
ATOM   1870  CE  LYS B   9     202.431 170.207 171.489  1.00 17.60     0.338 C 
ATOM   1871  NZ  LYS B   9     203.506 170.994 172.155  1.00 17.60     0.618 N 
ATOM   1872  N   GLY B  10     198.411 173.896 169.262  1.00 17.08    -0.226 NA
ATOM   1873  CA  GLY B  10     198.282 174.817 168.156  1.00 17.08     0.218 C 
ATOM   1874  C   GLY B  10     196.901 175.398 167.958  1.00 17.08     0.277 C 
ATOM   1875  O   GLY B  10     196.725 176.233 167.063  1.00 17.08    -0.268 OA
ATOM   1876  N   LEU B  11     195.918 174.990 168.754  1.00 16.35    -0.229 NA
ATOM   1877  CA  LEU B  11     194.574 175.532 168.632  1.00 16.35     0.186 C 
ATOM   1878  C   LEU B  11     194.481 176.896 169.302  1.00 16.35     0.274 C 
ATOM   1879  O   LEU B  11     195.212 177.201 170.247  1.00 16.35    -0.268 OA
ATOM   1880  CB  LEU B  11     193.552 174.583 169.257  1.00 16.35     0.034 C 
ATOM   1881  CG  LEU B  11     192.894 173.581 168.310  1.00 16.35     0.002 C 
ATOM   1882  CD1 LEU B  11     193.938 172.819 167.516  1.00 16.35     0.000 C 
ATOM   1883  CD2 LEU B  11     192.005 172.627 169.087  1.00 16.35     0.000 C 
ATOM   1884  N   VAL B  12     193.567 177.720 168.799  1.00 14.23    -0.229 NA
ATOM   1885  CA  VAL B  12     193.250 179.013 169.391  1.00 14.23     0.186 C 
ATOM   1886  C   VAL B  12     191.862 178.906 170.003  1.00 14.23     0.274 C 
ATOM   1887  O   VAL B  12     190.886 178.613 169.301  1.00 14.23    -0.268 OA
ATOM   1888  CB  VAL B  12     193.312 180.146 168.356  1.00 14.23     0.032 C 
ATOM   1889  CG1 VAL B  12     192.938 181.472 169.000  1.00 14.23     0.003 C 
ATOM   1890  CG2 VAL B  12     194.692 180.222 167.736  1.00 14.23     0.003 C 
ATOM   1891  N   ALA B  13     191.774 179.138 171.309  1.00 13.26    -0.229 NA
ATOM   1892  CA  ALA B  13     190.525 179.031 172.046  1.00 13.26     0.186 C 
ATOM   1893  C   ALA B  13     190.167 180.385 172.635  1.00 13.26     0.274 C 
ATOM   1894  O   ALA B  13     190.990 181.011 173.309  1.00 13.26    -0.268 OA
ATOM   1895  CB  ALA B  13     190.631 177.983 173.155  1.00 13.26     0.037 C 
ATOM   1896  N   VAL B  14     188.945 180.832 172.376  1.00 12.66    -0.229 NA
ATOM   1897  CA  VAL B  14     188.402 182.045 172.974  1.00 12.66     0.186 C 
ATOM   1898  C   VAL B  14     187.495 181.608 174.115  1.00 12.66     0.274 C 
ATOM   1899  O   VAL B  14     186.441 181.008 173.887  1.00 12.66    -0.268 OA
ATOM   1900  CB  VAL B  14     187.640 182.891 171.946  1.00 12.66     0.032 C 
ATOM   1901  CG1 VAL B  14     187.039 184.119 172.608  1.00 12.66     0.003 C 
ATOM   1902  CG2 VAL B  14     188.557 183.291 170.810  1.00 12.66     0.003 C 
ATOM   1903  N   ILE B  15     187.903 181.897 175.345  1.00 12.78    -0.229 NA
ATOM   1904  CA  ILE B  15     187.162 181.496 176.534  1.00 12.78     0.186 C 
ATOM   1905  C   ILE B  15     186.495 182.739 177.104  1.00 12.78     0.274 C 
ATOM   1906  O   ILE B  15     187.171 183.655 177.581  1.00 12.78    -0.268 OA
ATOM   1907  CB  ILE B  15     188.075 180.825 177.568  1.00 12.78     0.032 C 
ATOM   1908  CG1 ILE B  15     188.837 179.663 176.932  1.00 12.78     0.002 C 
ATOM   1909  CG2 ILE B  15     187.264 180.322 178.746  1.00 12.78     0.003 C 
ATOM   1910  CD1 ILE B  15     190.298 179.947 176.711  1.00 12.78     0.000 C 
ATOM   1911  N   THR B  16     185.167 182.774 177.058  1.00 12.74    -0.226 NA
ATOM   1912  CA  THR B  16     184.422 183.871 177.656  1.00 12.74     0.216 C 
ATOM   1913  C   THR B  16     184.294 183.646 179.155  1.00 12.74     0.277 C 
ATOM   1914  O   THR B  16     184.078 182.522 179.613  1.00 12.74    -0.268 OA
ATOM   1915  CB  THR B  16     183.036 183.998 177.026  1.00 12.74     0.184 C 
ATOM   1916  OG1 THR B  16     182.163 183.005 177.575  1.00 12.74    -0.221 OA
ATOM   1917  CG2 THR B  16     183.114 183.827 175.520  1.00 12.74     0.038 C 
ATOM   1918  N   GLY B  17     184.431 184.723 179.920  1.00 14.31    -0.226 NA
ATOM   1919  CA  GLY B  17     184.480 184.584 181.365  1.00 14.31     0.218 C 
ATOM   1920  C   GLY B  17     185.653 183.745 181.818  1.00 14.31     0.277 C 
ATOM   1921  O   GLY B  17     185.539 182.994 182.794  1.00 14.31    -0.268 OA
ATOM   1922  N   GLY B  18     186.784 183.859 181.127  1.00 14.61    -0.226 NA
ATOM   1923  CA  GLY B  18     187.955 183.058 181.400  1.00 14.61     0.218 C 
ATOM   1924  C   GLY B  18     188.798 183.516 182.561  1.00 14.61     0.277 C 
ATOM   1925  O   GLY B  18     189.802 182.873 182.875  1.00 14.61    -0.268 OA
ATOM   1926  N   ALA B  19     188.433 184.622 183.207  1.00 16.77    -0.229 NA
ATOM   1927  CA  ALA B  19     189.198 185.098 184.352  1.00 16.77     0.186 C 
ATOM   1928  C   ALA B  19     188.907 184.299 185.615  1.00 16.77     0.274 C 
ATOM   1929  O   ALA B  19     189.778 184.195 186.485  1.00 16.77    -0.268 OA
ATOM   1930  CB  ALA B  19     188.906 186.577 184.601  1.00 16.77     0.037 C 
ATOM   1931  N   SER B  20     187.705 183.735 185.739  1.00 15.89    -0.226 NA
ATOM   1932  CA  SER B  20     187.255 183.135 186.986  1.00 15.89     0.219 C 
ATOM   1933  C   SER B  20     186.738 181.721 186.765  1.00 15.89     0.277 C 
ATOM   1934  O   SER B  20     186.128 181.413 185.739  1.00 15.89    -0.268 OA
ATOM   1935  CB  SER B  20     186.145 183.976 187.629  1.00 15.89     0.216 C 
ATOM   1936  OG  SER B  20     186.622 185.257 187.998  1.00 15.89    -0.218 OA
ATOM   1937  N   GLY B  21     186.992 180.867 187.752  1.00 14.43    -0.226 NA
ATOM   1938  CA  GLY B  21     186.294 179.595 187.845  1.00 14.43     0.218 C 
ATOM   1939  C   GLY B  21     186.537 178.673 186.669  1.00 14.43     0.277 C 
ATOM   1940  O   GLY B  21     187.678 178.358 186.311  1.00 14.43    -0.268 OA
ATOM   1941  N   LEU B  22     185.434 178.208 186.075  1.00 13.31    -0.229 NA
ATOM   1942  CA  LEU B  22     185.511 177.168 185.055  1.00 13.31     0.186 C 
ATOM   1943  C   LEU B  22     186.262 177.648 183.822  1.00 13.31     0.274 C 
ATOM   1944  O   LEU B  22     187.076 176.909 183.256  1.00 13.31    -0.268 OA
ATOM   1945  CB  LEU B  22     184.103 176.714 184.676  1.00 13.31     0.034 C 
ATOM   1946  CG  LEU B  22     183.238 176.183 185.820  1.00 13.31     0.002 C 
ATOM   1947  CD1 LEU B  22     181.900 175.709 185.289  1.00 13.31     0.000 C 
ATOM   1948  CD2 LEU B  22     183.944 175.065 186.558  1.00 13.31     0.000 C 
ATOM   1949  N   GLY B  23     185.995 178.876 183.380  1.00 12.47    -0.226 NA
ATOM   1950  CA  GLY B  23     186.705 179.396 182.225  1.00 12.47     0.218 C 
ATOM   1951  C   GLY B  23     188.196 179.502 182.468  1.00 12.47     0.277 C 
ATOM   1952  O   GLY B  23     189.005 179.169 181.598  1.00 12.47    -0.268 OA
ATOM   1953  N   LEU B  24     188.582 179.965 183.657  1.00 13.72    -0.229 NA
ATOM   1954  CA  LEU B  24     189.999 180.058 183.985  1.00 13.72     0.186 C 
ATOM   1955  C   LEU B  24     190.643 178.681 184.021  1.00 13.72     0.274 C 
ATOM   1956  O   LEU B  24     191.764 178.502 183.536  1.00 13.72    -0.268 OA
ATOM   1957  CB  LEU B  24     190.179 180.770 185.323  1.00 13.72     0.034 C 
ATOM   1958  CG  LEU B  24     191.620 180.918 185.812  1.00 13.72     0.002 C 
ATOM   1959  CD1 LEU B  24     192.480 181.642 184.787  1.00 13.72     0.000 C 
ATOM   1960  CD2 LEU B  24     191.657 181.634 187.149  1.00 13.72     0.000 C 
ATOM   1961  N   ALA B  25     189.956 177.695 184.598  1.00 12.67    -0.229 NA
ATOM   1962  CA  ALA B  25     190.504 176.342 184.624  1.00 12.67     0.186 C 
ATOM   1963  C   ALA B  25     190.686 175.800 183.213  1.00 12.67     0.274 C 
ATOM   1964  O   ALA B  25     191.704 175.167 182.904  1.00 12.67    -0.268 OA
ATOM   1965  CB  ALA B  25     189.594 175.425 185.438  1.00 12.67     0.037 C 
ATOM   1966  N   THR B  26     189.702 176.034 182.344  1.00 11.84    -0.226 NA
ATOM   1967  CA  THR B  26     189.811 175.594 180.958  1.00 11.84     0.216 C 
ATOM   1968  C   THR B  26     191.000 176.256 180.275  1.00 11.84     0.277 C 
ATOM   1969  O   THR B  26     191.759 175.603 179.550  1.00 11.84    -0.268 OA
ATOM   1970  CB  THR B  26     188.517 175.912 180.210  1.00 11.84     0.184 C 
ATOM   1971  OG1 THR B  26     187.426 175.218 180.824  1.00 11.84    -0.221 OA
ATOM   1972  CG2 THR B  26     188.620 175.495 178.756  1.00 11.84     0.038 C 
ATOM   1973  N   ALA B  27     191.173 177.560 180.493  1.00 13.65    -0.229 NA
ATOM   1974  CA  ALA B  27     192.303 178.263 179.896  1.00 13.65     0.186 C 
ATOM   1975  C   ALA B  27     193.627 177.688 180.383  1.00 13.65     0.274 C 
ATOM   1976  O   ALA B  27     194.540 177.455 179.583  1.00 13.65    -0.268 OA
ATOM   1977  CB  ALA B  27     192.219 179.754 180.214  1.00 13.65     0.037 C 
ATOM   1978  N   GLU B  28     193.750 177.449 181.691  1.00 14.87    -0.229 NA
ATOM   1979  CA  GLU B  28     194.978 176.855 182.213  1.00 14.87     0.187 C 
ATOM   1980  C   GLU B  28     195.255 175.511 181.562  1.00 14.87     0.274 C 
ATOM   1981  O   GLU B  28     196.370 175.257 181.092  1.00 14.87    -0.268 OA
ATOM   1982  CB  GLU B  28     194.907 176.692 183.732  1.00 14.87     0.045 C 
ATOM   1983  CG  GLU B  28     194.622 177.952 184.516  1.00 14.87     0.100 C 
ATOM   1984  CD  GLU B  28     194.179 177.648 185.931  1.00 14.87     0.185 C 
ATOM   1985  OE1 GLU B  28     194.395 176.506 186.386  1.00 14.87    -0.647 OA
ATOM   1986  OE2 GLU B  28     193.623 178.546 186.594  1.00 14.87    -0.647 OA
ATOM   1987  N   ARG B  29     194.257 174.629 181.529  1.00 11.92    -0.229 NA
ATOM   1988  CA  ARG B  29     194.500 173.297 180.987  1.00 11.92     0.186 C 
ATOM   1989  C   ARG B  29     194.888 173.369 179.517  1.00 11.92     0.274 C 
ATOM   1990  O   ARG B  29     195.851 172.725 179.087  1.00 11.92    -0.268 OA
ATOM   1991  CB  ARG B  29     193.276 172.403 181.171  1.00 11.92     0.036 C 
ATOM   1992  CG  ARG B  29     193.541 170.976 180.731  1.00 11.92     0.029 C 
ATOM   1993  CD  ARG B  29     192.370 170.064 180.973  1.00 11.92     0.145 C 
ATOM   1994  NE  ARG B  29     192.645 168.717 180.490  1.00 11.92    -0.083 NA
ATOM   1995  CZ  ARG B  29     193.331 167.803 181.164  1.00 11.92     0.782 C 
ATOM   1996  NH1 ARG B  29     193.834 168.058 182.360  1.00 11.92     0.063 N 
ATOM   1997  NH2 ARG B  29     193.518 166.604 180.622  1.00 11.92     0.063 N 
ATOM   1998  N   LEU B  30     194.154 174.154 178.726  1.00 12.54    -0.229 NA
ATOM   1999  CA  LEU B  30     194.439 174.211 177.297  1.00 12.54     0.186 C 
ATOM   2000  C   LEU B  30     195.810 174.818 177.028  1.00 12.54     0.274 C 
ATOM   2001  O   LEU B  30     196.550 174.331 176.166  1.00 12.54    -0.268 OA
ATOM   2002  CB  LEU B  30     193.345 174.993 176.571  1.00 12.54     0.034 C 
ATOM   2003  CG  LEU B  30     191.948 174.368 176.616  1.00 12.54     0.002 C 
ATOM   2004  CD1 LEU B  30     190.928 175.291 175.978  1.00 12.54     0.000 C 
ATOM   2005  CD2 LEU B  30     191.934 173.012 175.938  1.00 12.54     0.000 C 
ATOM   2006  N   VAL B  31     196.176 175.876 177.757  1.00 14.11    -0.229 NA
ATOM   2007  CA  VAL B  31     197.491 176.476 177.561  1.00 14.11     0.186 C 
ATOM   2008  C   VAL B  31     198.592 175.521 178.004  1.00 14.11     0.274 C 
ATOM   2009  O   VAL B  31     199.691 175.528 177.438  1.00 14.11    -0.268 OA
ATOM   2010  CB  VAL B  31     197.578 177.822 178.302  1.00 14.11     0.032 C 
ATOM   2011  CG1 VAL B  31     199.006 178.333 178.308  1.00 14.11     0.003 C 
ATOM   2012  CG2 VAL B  31     196.654 178.835 177.654  1.00 14.11     0.003 C 
ATOM   2013  N   GLY B  32     198.330 174.696 179.018  1.00 13.70    -0.226 NA
ATOM   2014  CA  GLY B  32     199.303 173.699 179.423  1.00 13.70     0.218 C 
ATOM   2015  C   GLY B  32     199.422 172.539 178.458  1.00 13.70     0.277 C 
ATOM   2016  O   GLY B  32     200.417 171.809 178.502  1.00 13.70    -0.268 OA
ATOM   2017  N   GLN B  33     198.429 172.350 177.594  1.00 13.97    -0.229 NA
ATOM   2018  CA  GLN B  33     198.453 171.306 176.579  1.00 13.97     0.187 C 
ATOM   2019  C   GLN B  33     199.028 171.786 175.254  1.00 13.97     0.274 C 
ATOM   2020  O   GLN B  33     199.037 171.018 174.287  1.00 13.97    -0.268 OA
ATOM   2021  CB  GLN B  33     197.038 170.765 176.352  1.00 13.97     0.044 C 
ATOM   2022  CG  GLN B  33     196.443 170.031 177.544  1.00 13.97     0.094 C 
ATOM   2023  CD  GLN B  33     197.177 168.751 177.872  1.00 13.97     0.274 C 
ATOM   2024  OE1 GLN B  33     197.097 167.772 177.134  1.00 13.97    -0.269 OA
ATOM   2025  NE2 GLN B  33     197.894 168.750 178.987  1.00 13.97    -0.107 N 
ATOM   2026  N   GLY B  34     199.500 173.031 175.182  1.00 15.21    -0.226 NA
ATOM   2027  CA  GLY B  34     200.092 173.569 173.976  1.00 15.21     0.218 C 
ATOM   2028  C   GLY B  34     199.200 174.479 173.160  1.00 15.21     0.277 C 
ATOM   2029  O   GLY B  34     199.611 174.901 172.074  1.00 15.21    -0.268 OA
ATOM   2030  N   ALA B  35     198.002 174.796 173.639  1.00 15.10    -0.229 NA
ATOM   2031  CA  ALA B  35     197.071 175.627 172.893  1.00 15.10     0.186 C 
ATOM   2032  C   ALA B  35     197.237 177.100 173.262  1.00 15.10     0.274 C 
ATOM   2033  O   ALA B  35     197.978 177.463 174.176  1.00 15.10    -0.268 OA
ATOM   2034  CB  ALA B  35     195.633 175.177 173.149  1.00 15.10     0.037 C 
ATOM   2035  N   SER B  36     196.530 177.952 172.526  1.00 15.57    -0.226 NA
ATOM   2036  CA  SER B  36     196.518 179.389 172.749  1.00 15.57     0.219 C 
ATOM   2037  C   SER B  36     195.133 179.821 173.212  1.00 15.57     0.277 C 
ATOM   2038  O   SER B  36     194.119 179.271 172.777  1.00 15.57    -0.268 OA
ATOM   2039  CB  SER B  36     196.901 180.145 171.477  1.00 15.57     0.216 C 
ATOM   2040  OG  SER B  36     198.098 179.629 170.924  1.00 15.57    -0.218 OA
ATOM   2041  N   ALA B  37     195.096 180.814 174.098  1.00 16.80    -0.229 NA
ATOM   2042  CA  ALA B  37     193.862 181.215 174.757  1.00 16.80     0.186 C 
ATOM   2043  C   ALA B  37     193.670 182.722 174.678  1.00 16.80     0.274 C 
ATOM   2044  O   ALA B  37     194.627 183.494 174.795  1.00 16.80    -0.268 OA
ATOM   2045  CB  ALA B  37     193.857 180.772 176.222  1.00 16.80     0.037 C 
ATOM   2046  N   VAL B  38     192.418 183.131 174.490  1.00 17.19    -0.229 NA
ATOM   2047  CA  VAL B  38     192.035 184.541 174.474  1.00 17.19     0.186 C 
ATOM   2048  C   VAL B  38     190.923 184.694 175.508  1.00 17.19     0.274 C 
ATOM   2049  O   VAL B  38     189.741 184.513 175.203  1.00 17.19    -0.268 OA
ATOM   2050  CB  VAL B  38     191.570 185.014 173.093  1.00 17.19     0.032 C 
ATOM   2051  CG1 VAL B  38     191.195 186.486 173.140  1.00 17.19     0.003 C 
ATOM   2052  CG2 VAL B  38     192.645 184.759 172.055  1.00 17.19     0.003 C 
ATOM   2053  N   LEU B  39     191.297 185.026 176.740  1.00 17.79    -0.229 NA
ATOM   2054  CA  LEU B  39     190.301 185.344 177.750  1.00 17.79     0.186 C 
ATOM   2055  C   LEU B  39     189.457 186.507 177.258  1.00 17.79     0.274 C 
ATOM   2056  O   LEU B  39     189.987 187.486 176.736  1.00 17.79    -0.268 OA
ATOM   2057  CB  LEU B  39     190.978 185.700 179.072  1.00 17.79     0.034 C 
ATOM   2058  CG  LEU B  39     192.084 184.755 179.544  1.00 17.79     0.002 C 
ATOM   2059  CD1 LEU B  39     192.493 185.090 180.966  1.00 17.79     0.000 C 
ATOM   2060  CD2 LEU B  39     191.640 183.306 179.437  1.00 17.79     0.000 C 
ATOM   2061  N   LEU B  40     188.141 186.388 177.396  1.00 16.95    -0.229 NA
ATOM   2062  CA  LEU B  40     187.202 187.409 176.935  1.00 16.95     0.186 C 
ATOM   2063  C   LEU B  40     186.303 187.744 178.116  1.00 16.95     0.274 C 
ATOM   2064  O   LEU B  40     185.361 187.003 178.408  1.00 16.95    -0.268 OA
ATOM   2065  CB  LEU B  40     186.397 186.911 175.738  1.00 16.95     0.034 C 
ATOM   2066  CG  LEU B  40     185.532 187.938 175.007  1.00 16.95     0.002 C 
ATOM   2067  CD1 LEU B  40     185.407 187.571 173.540  1.00 16.95     0.000 C 
ATOM   2068  CD2 LEU B  40     184.156 188.043 175.645  1.00 16.95     0.000 C 
ATOM   2069  N   ASP B  41     186.579 188.854 178.797  1.00 19.27    -0.228 NA
ATOM   2070  CA  ASP B  41     185.923 189.096 180.075  1.00 19.27     0.197 C 
ATOM   2071  C   ASP B  41     185.734 190.591 180.287  1.00 19.27     0.275 C 
ATOM   2072  O   ASP B  41     186.150 191.416 179.471  1.00 19.27    -0.268 OA
ATOM   2073  CB  ASP B  41     186.728 188.465 181.215  1.00 19.27     0.132 C 
ATOM   2074  CG  ASP B  41     185.878 188.163 182.430  1.00 19.27     0.188 C 
ATOM   2075  OD1 ASP B  41     184.663 188.443 182.395  1.00 19.27    -0.647 OA
ATOM   2076  OD2 ASP B  41     186.423 187.640 183.422  1.00 19.27    -0.647 OA
ATOM   2077  N   LEU B  42     185.078 190.931 181.395  1.00 20.33    -0.229 NA
ATOM   2078  CA  LEU B  42     184.819 192.322 181.716  1.00 20.33     0.185 C 
ATOM   2079  C   LEU B  42     186.110 193.019 182.144  1.00 20.33     0.256 C 
ATOM   2080  O   LEU B  42     187.016 192.383 182.691  1.00 20.33    -0.270 OA
ATOM   2081  CB  LEU B  42     183.784 192.432 182.830  1.00 20.33     0.034 C 
ATOM   2082  CG  LEU B  42     182.354 192.032 182.468  1.00 20.33     0.002 C 
ATOM   2083  CD1 LEU B  42     181.585 191.638 183.714  1.00 20.33     0.000 C 
ATOM   2084  CD2 LEU B  42     181.649 193.160 181.740  1.00 20.33     0.000 C 
ATOM   2085  N   PRO B  43     186.218 194.330 181.911  1.00 24.75    -0.312 N 
ATOM   2086  CA  PRO B  43     187.461 195.028 182.285  1.00 24.75     0.165 C 
ATOM   2087  C   PRO B  43     187.797 194.926 183.763  1.00 24.75     0.272 C 
ATOM   2088  O   PRO B  43     188.977 194.828 184.120  1.00 24.75    -0.269 OA
ATOM   2089  CB  PRO B  43     187.181 196.479 181.867  1.00 24.75     0.034 C 
ATOM   2090  CG  PRO B  43     186.080 196.389 180.865  1.00 24.75     0.027 C 
ATOM   2091  CD  PRO B  43     185.236 195.248 181.311  1.00 24.75     0.105 C 
ATOM   2092  N   ASN B  44     186.789 194.947 184.634  1.00 26.43    -0.228 NA
ATOM   2093  CA  ASN B  44     187.015 194.952 186.074  1.00 26.43     0.196 C 
ATOM   2094  C   ASN B  44     187.265 193.565 186.652  1.00 26.43     0.275 C 
ATOM   2095  O   ASN B  44     187.631 193.463 187.828  1.00 26.43    -0.268 OA
ATOM   2096  CB  ASN B  44     185.818 195.593 186.781  1.00 26.43     0.126 C 
ATOM   2097  CG  ASN B  44     184.534 194.804 186.593  1.00 26.43     0.276 C 
ATOM   2098  OD1 ASN B  44     184.539 193.707 186.036  1.00 26.43    -0.269 OA
ATOM   2099  ND2 ASN B  44     183.424 195.363 187.059  1.00 26.43    -0.107 N 
ATOM   2100  N   SER B  45     187.083 192.502 185.866  1.00 24.10    -0.226 NA
ATOM   2101  CA  SER B  45     187.213 191.153 186.408  1.00 24.10     0.219 C 
ATOM   2102  C   SER B  45     188.621 190.895 186.926  1.00 24.10     0.277 C 
ATOM   2103  O   SER B  45     188.800 190.224 187.950  1.00 24.10    -0.268 OA
ATOM   2104  CB  SER B  45     186.847 190.124 185.341  1.00 24.10     0.216 C 
ATOM   2105  OG  SER B  45     187.889 189.993 184.393  1.00 24.10    -0.218 OA
ATOM   2106  N   GLY B  46     189.631 191.410 186.233  1.00 24.66    -0.226 NA
ATOM   2107  CA  GLY B  46     191.006 191.176 186.624  1.00 24.66     0.218 C 
ATOM   2108  C   GLY B  46     191.652 190.084 185.801  1.00 24.66     0.277 C 
ATOM   2109  O   GLY B  46     192.436 189.283 186.318  1.00 24.66    -0.268 OA
ATOM   2110  N   GLY B  47     191.318 190.038 184.509  1.00 22.95    -0.226 NA
ATOM   2111  CA  GLY B  47     191.883 189.032 183.630  1.00 22.95     0.218 C 
ATOM   2112  C   GLY B  47     193.295 189.321 183.176  1.00 22.95     0.277 C 
ATOM   2113  O   GLY B  47     193.967 188.417 182.671  1.00 22.95    -0.268 OA
ATOM   2114  N   GLU B  48     193.762 190.561 183.337  1.00 24.09    -0.229 NA
ATOM   2115  CA  GLU B  48     195.134 190.884 182.961  1.00 24.09     0.187 C 
ATOM   2116  C   GLU B  48     196.120 190.049 183.766  1.00 24.09     0.274 C 
ATOM   2117  O   GLU B  48     197.070 189.479 183.215  1.00 24.09    -0.268 OA
ATOM   2118  CB  GLU B  48     195.404 192.373 183.179  1.00 24.09     0.045 C 
ATOM   2119  CG  GLU B  48     194.625 193.303 182.264  1.00 24.09     0.100 C 
ATOM   2120  CD  GLU B  48     193.218 193.568 182.763  1.00 24.09     0.185 C 
ATOM   2121  OE1 GLU B  48     192.868 193.075 183.856  1.00 24.09    -0.647 OA
ATOM   2122  OE2 GLU B  48     192.464 194.282 182.070  1.00 24.09    -0.647 OA
ATOM   2123  N   ALA B  49     195.904 189.965 185.080  1.00 22.91    -0.229 NA
ATOM   2124  CA  ALA B  49     196.817 189.214 185.932  1.00 22.91     0.186 C 
ATOM   2125  C   ALA B  49     196.841 187.742 185.549  1.00 22.91     0.274 C 
ATOM   2126  O   ALA B  49     197.912 187.130 185.479  1.00 22.91    -0.268 OA
ATOM   2127  CB  ALA B  49     196.418 189.378 187.397  1.00 22.91     0.037 C 
ATOM   2128  N   GLN B  50     195.672 187.156 185.287  1.00 21.52    -0.229 NA
ATOM   2129  CA  GLN B  50     195.629 185.740 184.941  1.00 21.52     0.187 C 
ATOM   2130  C   GLN B  50     196.258 185.486 183.578  1.00 21.52     0.274 C 
ATOM   2131  O   GLN B  50     196.979 184.498 183.395  1.00 21.52    -0.268 OA
ATOM   2132  CB  GLN B  50     194.186 185.238 184.975  1.00 21.52     0.044 C 
ATOM   2133  CG  GLN B  50     193.551 185.291 186.356  1.00 21.52     0.094 C 
ATOM   2134  CD  GLN B  50     194.278 184.429 187.369  1.00 21.52     0.274 C 
ATOM   2135  OE1 GLN B  50     195.075 183.565 187.009  1.00 21.52    -0.269 OA
ATOM   2136  NE2 GLN B  50     194.009 184.664 188.646  1.00 21.52    -0.107 N 
ATOM   2137  N   ALA B  51     196.013 186.373 182.611  1.00 22.23    -0.229 NA
ATOM   2138  CA  ALA B  51     196.644 186.223 181.306  1.00 22.23     0.186 C 
ATOM   2139  C   ALA B  51     198.158 186.301 181.424  1.00 22.23     0.274 C 
ATOM   2140  O   ALA B  51     198.881 185.553 180.757  1.00 22.23    -0.268 OA
ATOM   2141  CB  ALA B  51     196.124 187.290 180.345  1.00 22.23     0.037 C 
ATOM   2142  N   LYS B  52     198.659 187.207 182.266  1.00 23.17    -0.229 NA
ATOM   2143  CA  LYS B  52     200.095 187.261 182.513  1.00 23.17     0.186 C 
ATOM   2144  C   LYS B  52     200.587 185.976 183.165  1.00 23.17     0.274 C 
ATOM   2145  O   LYS B  52     201.655 185.463 182.815  1.00 23.17    -0.268 OA
ATOM   2146  CB  LYS B  52     200.427 188.468 183.388  1.00 23.17     0.034 C 
ATOM   2147  CG  LYS B  52     200.204 189.801 182.700  1.00 23.17     0.005 C 
ATOM   2148  CD  LYS B  52     200.575 190.963 183.603  1.00 23.17     0.041 C 
ATOM   2149  CE  LYS B  52     200.327 192.294 182.917  1.00 23.17     0.338 C 
ATOM   2150  NZ  LYS B  52     200.674 193.445 183.793  1.00 23.17     0.618 N 
ATOM   2151  N   LYS B  53     199.820 185.442 184.117  1.00 21.88    -0.229 NA
ATOM   2152  CA  LYS B  53     200.229 184.215 184.793  1.00 21.88     0.186 C 
ATOM   2153  C   LYS B  53     200.347 183.053 183.816  1.00 21.88     0.274 C 
ATOM   2154  O   LYS B  53     201.303 182.272 183.884  1.00 21.88    -0.268 OA
ATOM   2155  CB  LYS B  53     199.240 183.870 185.905  1.00 21.88     0.034 C 
ATOM   2156  CG  LYS B  53     199.338 184.779 187.128  1.00 21.88     0.005 C 
ATOM   2157  CD  LYS B  53     198.530 184.291 188.340  1.00 21.88     0.041 C 
ATOM   2158  CE  LYS B  53     198.510 182.775 188.519  1.00 21.88     0.338 C 
ATOM   2159  NZ  LYS B  53     199.871 182.161 188.496  1.00 21.88     0.618 N 
ATOM   2160  N   LEU B  54     199.383 182.913 182.904  1.00 21.34    -0.229 NA
ATOM   2161  CA  LEU B  54     199.420 181.791 181.970  1.00 21.34     0.186 C 
ATOM   2162  C   LEU B  54     200.664 181.848 181.094  1.00 21.34     0.274 C 
ATOM   2163  O   LEU B  54     201.377 180.849 180.945  1.00 21.34    -0.268 OA
ATOM   2164  CB  LEU B  54     198.157 181.769 181.107  1.00 21.34     0.034 C 
ATOM   2165  CG  LEU B  54     196.892 181.109 181.671  1.00 21.34     0.002 C 
ATOM   2166  CD1 LEU B  54     197.123 179.626 181.897  1.00 21.34     0.000 C 
ATOM   2167  CD2 LEU B  54     196.391 181.777 182.940  1.00 21.34     0.000 C 
ATOM   2168  N   GLY B  55     200.943 183.008 180.506  1.00 23.20    -0.226 NA
ATOM   2169  CA  GLY B  55     202.147 183.169 179.716  1.00 23.20     0.218 C 
ATOM   2170  C   GLY B  55     201.936 183.899 178.408  1.00 23.20     0.277 C 
ATOM   2171  O   GLY B  55     201.061 184.763 178.299  1.00 23.20    -0.268 OA
ATOM   2172  N   ASN B  56     202.741 183.554 177.406  1.00 26.19    -0.228 NA
ATOM   2173  CA  ASN B  56     202.711 184.213 176.107  1.00 26.19     0.196 C 
ATOM   2174  C   ASN B  56     201.753 183.554 175.125  1.00 26.19     0.275 C 
ATOM   2175  O   ASN B  56     201.578 184.069 174.016  1.00 26.19    -0.268 OA
ATOM   2176  CB  ASN B  56     204.121 184.250 175.506  1.00 26.19     0.126 C 
ATOM   2177  CG  ASN B  56     204.790 182.889 175.499  1.00 26.19     0.276 C 
ATOM   2178  OD1 ASN B  56     204.913 182.243 176.539  1.00 26.19    -0.269 OA
ATOM   2179  ND2 ASN B  56     205.232 182.450 174.327  1.00 26.19    -0.107 N 
ATOM   2180  N   ASN B  57     201.136 182.435 175.496  1.00 22.45    -0.228 NA
ATOM   2181  CA  ASN B  57     200.087 181.823 174.693  1.00 22.45     0.196 C 
ATOM   2182  C   ASN B  57     198.696 182.273 175.111  1.00 22.45     0.275 C 
ATOM   2183  O   ASN B  57     197.711 181.810 174.530  1.00 22.45    -0.268 OA
ATOM   2184  CB  ASN B  57     200.173 180.297 174.783  1.00 22.45     0.126 C 
ATOM   2185  CG  ASN B  57     201.376 179.738 174.057  1.00 22.45     0.276 C 
ATOM   2186  OD1 ASN B  57     202.006 180.425 173.254  1.00 22.45    -0.269 OA
ATOM   2187  ND2 ASN B  57     201.703 178.482 174.335  1.00 22.45    -0.107 N 
ATOM   2188  N   CYS B  58     198.593 183.153 176.102  1.00 21.31    -0.228 NA
ATOM   2189  CA  CYS B  58     197.319 183.655 176.589  1.00 21.31     0.198 C 
ATOM   2190  C   CYS B  58     197.291 185.171 176.472  1.00 21.31     0.275 C 
ATOM   2191  O   CYS B  58     198.270 185.848 176.800  1.00 21.31    -0.268 OA
ATOM   2192  CB  CYS B  58     197.081 183.239 178.042  1.00 21.31     0.103 C 
ATOM   2193  SG  CYS B  58     195.377 183.440 178.602  1.00 21.31    -0.080 SA
ATOM   2194  N   VAL B  59     196.166 185.698 175.995  1.00 18.96    -0.229 NA
ATOM   2195  CA  VAL B  59     195.949 187.136 175.911  1.00 18.96     0.186 C 
ATOM   2196  C   VAL B  59     194.583 187.435 176.511  1.00 18.96     0.274 C 
ATOM   2197  O   VAL B  59     193.722 186.559 176.610  1.00 18.96    -0.268 OA
ATOM   2198  CB  VAL B  59     196.045 187.661 174.460  1.00 18.96     0.032 C 
ATOM   2199  CG1 VAL B  59     195.025 186.980 173.573  1.00 18.96     0.003 C 
ATOM   2200  CG2 VAL B  59     195.870 189.167 174.419  1.00 18.96     0.003 C 
ATOM   2201  N   PHE B  60     194.401 188.681 176.940  1.00 19.62    -0.228 NA
ATOM   2202  CA  PHE B  60     193.171 189.118 177.585  1.00 19.62     0.191 C 
ATOM   2203  C   PHE B  60     192.457 190.142 176.713  1.00 19.62     0.275 C 
ATOM   2204  O   PHE B  60     193.098 190.970 176.059  1.00 19.62    -0.268 OA
ATOM   2205  CB  PHE B  60     193.456 189.717 178.964  1.00 19.62     0.060 C 
ATOM   2206  CG  PHE B  60     192.253 190.336 179.613  1.00 19.62    -0.020 A 
ATOM   2207  CD1 PHE B  60     191.190 189.550 180.020  1.00 19.62    -0.004 A 
ATOM   2208  CD2 PHE B  60     192.184 191.701 179.820  1.00 19.62    -0.004 A 
ATOM   2209  CE1 PHE B  60     190.081 190.114 180.616  1.00 19.62    -0.000 A 
ATOM   2210  CE2 PHE B  60     191.077 192.267 180.417  1.00 19.62    -0.000 A 
ATOM   2211  CZ  PHE B  60     190.026 191.473 180.815  1.00 19.62     0.000 A 
ATOM   2212  N   ALA B  61     191.131 190.075 176.708  1.00 19.20    -0.229 NA
ATOM   2213  CA  ALA B  61     190.288 190.953 175.901  1.00 19.20     0.185 C 
ATOM   2214  C   ALA B  61     189.153 191.489 176.764  1.00 19.20     0.256 C 
ATOM   2215  O   ALA B  61     188.241 190.717 177.135  1.00 19.20    -0.270 OA
ATOM   2216  CB  ALA B  61     189.739 190.210 174.687  1.00 19.20     0.037 C 
ATOM   2217  N   PRO B  62     189.169 192.773 177.122  1.00 20.23    -0.312 N 
ATOM   2218  CA  PRO B  62     188.020 193.363 177.822  1.00 20.23     0.165 C 
ATOM   2219  C   PRO B  62     186.799 193.357 176.917  1.00 20.23     0.272 C 
ATOM   2220  O   PRO B  62     186.803 193.976 175.851  1.00 20.23    -0.269 OA
ATOM   2221  CB  PRO B  62     188.486 194.789 178.130  1.00 20.23     0.034 C 
ATOM   2222  CG  PRO B  62     189.962 194.706 178.152  1.00 20.23     0.027 C 
ATOM   2223  CD  PRO B  62     190.328 193.681 177.119  1.00 20.23     0.105 C 
ATOM   2224  N   ALA B  63     185.752 192.659 177.342  1.00 19.16    -0.229 NA
ATOM   2225  CA  ALA B  63     184.545 192.580 176.538  1.00 19.16     0.186 C 
ATOM   2226  C   ALA B  63     183.348 192.329 177.437  1.00 19.16     0.274 C 
ATOM   2227  O   ALA B  63     183.477 191.834 178.559  1.00 19.16    -0.268 OA
ATOM   2228  CB  ALA B  63     184.650 191.480 175.478  1.00 19.16     0.037 C 
ATOM   2229  N   ASP B  64     182.176 192.683 176.922  1.00 19.05    -0.228 NA
ATOM   2230  CA  ASP B  64     180.895 192.386 177.551  1.00 19.05     0.197 C 
ATOM   2231  C   ASP B  64     180.075 191.603 176.537  1.00 19.05     0.275 C 
ATOM   2232  O   ASP B  64     179.603 192.169 175.546  1.00 19.05    -0.268 OA
ATOM   2233  CB  ASP B  64     180.179 193.667 177.976  1.00 19.05     0.132 C 
ATOM   2234  CG  ASP B  64     178.782 193.409 178.497  1.00 19.05     0.188 C 
ATOM   2235  OD1 ASP B  64     178.513 192.280 178.954  1.00 19.05    -0.647 OA
ATOM   2236  OD2 ASP B  64     177.951 194.338 178.450  1.00 19.05    -0.647 OA
ATOM   2237  N   VAL B  65     179.905 190.302 176.783  1.00 16.44    -0.229 NA
ATOM   2238  CA  VAL B  65     179.253 189.435 175.810  1.00 16.44     0.186 C 
ATOM   2239  C   VAL B  65     177.879 189.958 175.422  1.00 16.44     0.274 C 
ATOM   2240  O   VAL B  65     177.366 189.616 174.353  1.00 16.44    -0.268 OA
ATOM   2241  CB  VAL B  65     179.154 187.995 176.356  1.00 16.44     0.032 C 
ATOM   2242  CG1 VAL B  65     180.539 187.420 176.579  1.00 16.44     0.003 C 
ATOM   2243  CG2 VAL B  65     178.338 187.956 177.639  1.00 16.44     0.003 C 
ATOM   2244  N   THR B  66     177.267 190.787 176.268  1.00 17.40    -0.226 NA
ATOM   2245  CA  THR B  66     175.946 191.321 175.970  1.00 17.40     0.216 C 
ATOM   2246  C   THR B  66     175.969 192.355 174.850  1.00 17.40     0.277 C 
ATOM   2247  O   THR B  66     174.913 192.659 174.288  1.00 17.40    -0.268 OA
ATOM   2248  CB  THR B  66     175.346 191.934 177.237  1.00 17.40     0.184 C 
ATOM   2249  OG1 THR B  66     175.454 190.999 178.317  1.00 17.40    -0.221 OA
ATOM   2250  CG2 THR B  66     173.885 192.283 177.035  1.00 17.40     0.038 C 
ATOM   2251  N   SER B  67     177.137 192.891 174.503  1.00 19.47    -0.226 NA
ATOM   2252  CA  SER B  67     177.253 193.956 173.514  1.00 19.47     0.219 C 
ATOM   2253  C   SER B  67     177.982 193.444 172.281  1.00 19.47     0.277 C 
ATOM   2254  O   SER B  67     179.035 192.809 172.393  1.00 19.47    -0.268 OA
ATOM   2255  CB  SER B  67     177.989 195.164 174.096  1.00 19.47     0.216 C 
ATOM   2256  OG  SER B  67     179.344 194.857 174.354  1.00 19.47    -0.218 OA
ATOM   2257  N   GLU B  68     177.418 193.733 171.107  1.00 19.52    -0.229 NA
ATOM   2258  CA  GLU B  68     177.981 193.231 169.858  1.00 19.52     0.187 C 
ATOM   2259  C   GLU B  68     179.368 193.805 169.595  1.00 19.52     0.274 C 
ATOM   2260  O   GLU B  68     180.283 193.076 169.191  1.00 19.52    -0.268 OA
ATOM   2261  CB  GLU B  68     177.035 193.567 168.706  1.00 19.52     0.045 C 
ATOM   2262  CG  GLU B  68     177.657 193.473 167.327  1.00 19.52     0.100 C 
ATOM   2263  CD  GLU B  68     176.616 193.468 166.226  1.00 19.52     0.185 C 
ATOM   2264  OE1 GLU B  68     175.409 193.481 166.546  1.00 19.52    -0.647 OA
ATOM   2265  OE2 GLU B  68     177.003 193.449 165.039  1.00 19.52    -0.647 OA
ATOM   2266  N   LYS B  69     179.543 195.110 169.815  1.00 21.87    -0.229 NA
ATOM   2267  CA  LYS B  69     180.808 195.754 169.475  1.00 21.87     0.186 C 
ATOM   2268  C   LYS B  69     181.959 195.197 170.302  1.00 21.87     0.274 C 
ATOM   2269  O   LYS B  69     183.063 194.999 169.784  1.00 21.87    -0.268 OA
ATOM   2270  CB  LYS B  69     180.696 197.264 169.670  1.00 21.87     0.034 C 
ATOM   2271  CG  LYS B  69     179.789 197.949 168.665  1.00 21.87     0.005 C 
ATOM   2272  CD  LYS B  69     179.607 199.421 168.993  1.00 21.87     0.041 C 
ATOM   2273  CE  LYS B  69     180.880 200.209 168.736  1.00 21.87     0.338 C 
ATOM   2274  NZ  LYS B  69     180.685 201.670 168.942  1.00 21.87     0.618 N 
ATOM   2275  N   ASP B  70     181.730 194.959 171.594  1.00 21.74    -0.228 NA
ATOM   2276  CA  ASP B  70     182.799 194.437 172.439  1.00 21.74     0.197 C 
ATOM   2277  C   ASP B  70     183.245 193.058 171.974  1.00 21.74     0.275 C 
ATOM   2278  O   ASP B  70     184.446 192.771 171.919  1.00 21.74    -0.268 OA
ATOM   2279  CB  ASP B  70     182.340 194.387 173.894  1.00 21.74     0.132 C 
ATOM   2280  CG  ASP B  70     182.120 195.764 174.482  1.00 21.74     0.188 C 
ATOM   2281  OD1 ASP B  70     182.763 196.723 174.010  1.00 21.74    -0.647 OA
ATOM   2282  OD2 ASP B  70     181.303 195.889 175.418  1.00 21.74    -0.647 OA
ATOM   2283  N   VAL B  71     182.292 192.189 171.631  1.00 17.63    -0.229 NA
ATOM   2284  CA  VAL B  71     182.650 190.856 171.160  1.00 17.63     0.186 C 
ATOM   2285  C   VAL B  71     183.368 190.942 169.821  1.00 17.63     0.274 C 
ATOM   2286  O   VAL B  71     184.314 190.191 169.560  1.00 17.63    -0.268 OA
ATOM   2287  CB  VAL B  71     181.398 189.965 171.077  1.00 17.63     0.032 C 
ATOM   2288  CG1 VAL B  71     181.747 188.611 170.480  1.00 17.63     0.003 C 
ATOM   2289  CG2 VAL B  71     180.781 189.798 172.449  1.00 17.63     0.003 C 
ATOM   2290  N   GLN B  72     182.932 191.854 168.949  1.00 18.63    -0.229 NA
ATOM   2291  CA  GLN B  72     183.610 192.017 167.668  1.00 18.63     0.187 C 
ATOM   2292  C   GLN B  72     185.053 192.466 167.865  1.00 18.63     0.274 C 
ATOM   2293  O   GLN B  72     185.968 191.947 167.215  1.00 18.63    -0.268 OA
ATOM   2294  CB  GLN B  72     182.849 193.015 166.797  1.00 18.63     0.044 C 
ATOM   2295  CG  GLN B  72     181.636 192.417 166.108  1.00 18.63     0.094 C 
ATOM   2296  CD  GLN B  72     180.800 193.452 165.386  1.00 18.63     0.274 C 
ATOM   2297  OE1 GLN B  72     180.998 194.654 165.553  1.00 18.63    -0.269 OA
ATOM   2298  NE2 GLN B  72     179.857 192.988 164.576  1.00 18.63    -0.107 N 
ATOM   2299  N   THR B  73     185.278 193.423 168.767  1.00 18.43    -0.226 NA
ATOM   2300  CA  THR B  73     186.639 193.878 169.034  1.00 18.43     0.216 C 
ATOM   2301  C   THR B  73     187.480 192.771 169.656  1.00 18.43     0.277 C 
ATOM   2302  O   THR B  73     188.664 192.632 169.335  1.00 18.43    -0.268 OA
ATOM   2303  CB  THR B  73     186.621 195.107 169.943  1.00 18.43     0.184 C 
ATOM   2304  OG1 THR B  73     186.011 194.774 171.195  1.00 18.43    -0.221 OA
ATOM   2305  CG2 THR B  73     185.864 196.252 169.290  1.00 18.43     0.038 C 
ATOM   2306  N   ALA B  74     186.892 191.978 170.554  1.00 17.13    -0.229 NA
ATOM   2307  CA  ALA B  74     187.635 190.878 171.159  1.00 17.13     0.186 C 
ATOM   2308  C   ALA B  74     188.031 189.841 170.116  1.00 17.13     0.274 C 
ATOM   2309  O   ALA B  74     189.155 189.325 170.134  1.00 17.13    -0.268 OA
ATOM   2310  CB  ALA B  74     186.805 190.233 172.266  1.00 17.13     0.037 C 
ATOM   2311  N   LEU B  75     187.119 189.519 169.197  1.00 17.39    -0.229 NA
ATOM   2312  CA  LEU B  75     187.446 188.566 168.142  1.00 17.39     0.186 C 
ATOM   2313  C   LEU B  75     188.486 189.129 167.185  1.00 17.39     0.274 C 
ATOM   2314  O   LEU B  75     189.348 188.386 166.703  1.00 17.39    -0.268 OA
ATOM   2315  CB  LEU B  75     186.181 188.170 167.386  1.00 17.39     0.034 C 
ATOM   2316  CG  LEU B  75     185.282 187.186 168.132  1.00 17.39     0.002 C 
ATOM   2317  CD1 LEU B  75     183.863 187.245 167.599  1.00 17.39     0.000 C 
ATOM   2318  CD2 LEU B  75     185.839 185.781 168.024  1.00 17.39     0.000 C 
ATOM   2319  N   ALA B  76     188.430 190.432 166.902  1.00 17.54    -0.229 NA
ATOM   2320  CA  ALA B  76     189.474 191.055 166.095  1.00 17.54     0.186 C 
ATOM   2321  C   ALA B  76     190.825 190.968 166.791  1.00 17.54     0.274 C 
ATOM   2322  O   ALA B  76     191.846 190.697 166.151  1.00 17.54    -0.268 OA
ATOM   2323  CB  ALA B  76     189.113 192.510 165.806  1.00 17.54     0.037 C 
ATOM   2324  N   LEU B  77     190.850 191.204 168.103  1.00 18.05    -0.229 NA
ATOM   2325  CA  LEU B  77     192.091 191.072 168.859  1.00 18.05     0.186 C 
ATOM   2326  C   LEU B  77     192.623 189.648 168.792  1.00 18.05     0.274 C 
ATOM   2327  O   LEU B  77     193.825 189.433 168.602  1.00 18.05    -0.268 OA
ATOM   2328  CB  LEU B  77     191.859 191.490 170.311  1.00 18.05     0.034 C 
ATOM   2329  CG  LEU B  77     193.089 191.614 171.214  1.00 18.05     0.002 C 
ATOM   2330  CD1 LEU B  77     192.830 192.629 172.313  1.00 18.05     0.000 C 
ATOM   2331  CD2 LEU B  77     193.478 190.272 171.816  1.00 18.05     0.000 C 
ATOM   2332  N   ALA B  78     191.741 188.661 168.954  1.00 18.22    -0.229 NA
ATOM   2333  CA  ALA B  78     192.166 187.267 168.878  1.00 18.22     0.186 C 
ATOM   2334  C   ALA B  78     192.745 186.947 167.506  1.00 18.22     0.274 C 
ATOM   2335  O   ALA B  78     193.801 186.311 167.393  1.00 18.22    -0.268 OA
ATOM   2336  CB  ALA B  78     190.988 186.345 169.188  1.00 18.22     0.037 C 
ATOM   2337  N   LYS B  79     192.063 187.386 166.446  1.00 19.26    -0.229 NA
ATOM   2338  CA  LYS B  79     192.548 187.133 165.095  1.00 19.26     0.186 C 
ATOM   2339  C   LYS B  79     193.900 187.793 164.864  1.00 19.26     0.274 C 
ATOM   2340  O   LYS B  79     194.804 187.187 164.280  1.00 19.26    -0.268 OA
ATOM   2341  CB  LYS B  79     191.527 187.632 164.074  1.00 19.26     0.034 C 
ATOM   2342  CG  LYS B  79     192.030 187.631 162.645  1.00 19.26     0.005 C 
ATOM   2343  CD  LYS B  79     190.876 187.643 161.657  1.00 19.26     0.041 C 
ATOM   2344  CE  LYS B  79     191.374 187.643 160.222  1.00 19.26     0.338 C 
ATOM   2345  NZ  LYS B  79     190.253 187.628 159.245  1.00 19.26     0.618 N 
ATOM   2346  N   GLY B  80     194.062 189.036 165.317  1.00 17.96    -0.226 NA
ATOM   2347  CA  GLY B  80     195.337 189.709 165.143  1.00 17.96     0.218 C 
ATOM   2348  C   GLY B  80     196.461 189.031 165.901  1.00 17.96     0.277 C 
ATOM   2349  O   GLY B  80     197.576 188.900 165.392  1.00 17.96    -0.268 OA
ATOM   2350  N   LYS B  81     196.186 188.589 167.129  1.00 17.74    -0.229 NA
ATOM   2351  CA  LYS B  81     197.234 187.993 167.948  1.00 17.74     0.186 C 
ATOM   2352  C   LYS B  81     197.643 186.624 167.418  1.00 17.74     0.274 C 
ATOM   2353  O   LYS B  81     198.838 186.327 167.304  1.00 17.74    -0.268 OA
ATOM   2354  CB  LYS B  81     196.768 187.891 169.401  1.00 17.74     0.034 C 
ATOM   2355  CG  LYS B  81     197.842 187.456 170.402  1.00 17.74     0.005 C 
ATOM   2356  CD  LYS B  81     199.079 188.352 170.403  1.00 17.74     0.041 C 
ATOM   2357  CE  LYS B  81     200.276 187.645 171.022  1.00 17.74     0.338 C 
ATOM   2358  NZ  LYS B  81     200.206 187.608 172.508  1.00 17.74     0.618 N 
ATOM   2359  N   PHE B  82     196.668 185.773 167.089  1.00 16.93    -0.228 NA
ATOM   2360  CA  PHE B  82     196.955 184.401 166.696  1.00 16.93     0.191 C 
ATOM   2361  C   PHE B  82     196.562 184.058 165.266  1.00 16.93     0.275 C 
ATOM   2362  O   PHE B  82     196.978 183.005 164.772  1.00 16.93    -0.268 OA
ATOM   2363  CB  PHE B  82     196.264 183.420 167.656  1.00 16.93     0.060 C 
ATOM   2364  CG  PHE B  82     196.624 183.634 169.100  1.00 16.93    -0.020 A 
ATOM   2365  CD1 PHE B  82     197.900 183.355 169.555  1.00 16.93    -0.004 A 
ATOM   2366  CD2 PHE B  82     195.692 184.116 170.000  1.00 16.93    -0.004 A 
ATOM   2367  CE1 PHE B  82     198.238 183.549 170.877  1.00 16.93    -0.000 A 
ATOM   2368  CE2 PHE B  82     196.027 184.313 171.324  1.00 16.93    -0.000 A 
ATOM   2369  CZ  PHE B  82     197.301 184.029 171.762  1.00 16.93     0.000 A 
ATOM   2370  N   GLY B  83     195.781 184.897 164.589  1.00 18.45    -0.226 NA
ATOM   2371  CA  GLY B  83     195.485 184.685 163.187  1.00 18.45     0.218 C 
ATOM   2372  C   GLY B  83     194.367 183.712 162.897  1.00 18.45     0.277 C 
ATOM   2373  O   GLY B  83     194.040 183.507 161.722  1.00 18.45    -0.268 OA
ATOM   2374  N   ARG B  84     193.762 183.111 163.917  1.00 16.88    -0.229 NA
ATOM   2375  CA  ARG B  84     192.804 182.039 163.698  1.00 16.88     0.186 C 
ATOM   2376  C   ARG B  84     192.028 181.811 164.984  1.00 16.88     0.274 C 
ATOM   2377  O   ARG B  84     192.550 182.034 166.080  1.00 16.88    -0.268 OA
ATOM   2378  CB  ARG B  84     193.523 180.755 163.269  1.00 16.88     0.036 C 
ATOM   2379  CG  ARG B  84     192.636 179.681 162.681  1.00 16.88     0.029 C 
ATOM   2380  CD  ARG B  84     193.473 178.698 161.888  1.00 16.88     0.145 C 
ATOM   2381  NE  ARG B  84     192.957 177.336 161.963  1.00 16.88    -0.083 NA
ATOM   2382  CZ  ARG B  84     192.594 176.598 160.921  1.00 16.88     0.782 C 
ATOM   2383  NH1 ARG B  84     192.669 177.056 159.681  1.00 16.88     0.063 N 
ATOM   2384  NH2 ARG B  84     192.147 175.363 161.128  1.00 16.88     0.063 N 
ATOM   2385  N   VAL B  85     190.781 181.368 164.839  1.00 14.53    -0.229 NA
ATOM   2386  CA  VAL B  85     189.943 180.976 165.967  1.00 14.53     0.186 C 
ATOM   2387  C   VAL B  85     189.477 179.551 165.718  1.00 14.53     0.274 C 
ATOM   2388  O   VAL B  85     188.824 179.277 164.705  1.00 14.53    -0.268 OA
ATOM   2389  CB  VAL B  85     188.740 181.914 166.156  1.00 14.53     0.032 C 
ATOM   2390  CG1 VAL B  85     187.866 181.429 167.300  1.00 14.53     0.003 C 
ATOM   2391  CG2 VAL B  85     189.209 183.333 166.411  1.00 14.53     0.003 C 
ATOM   2392  N   ASP B  86     189.808 178.649 166.637  1.00 13.53    -0.228 NA
ATOM   2393  CA  ASP B  86     189.490 177.233 166.503  1.00 13.53     0.197 C 
ATOM   2394  C   ASP B  86     188.391 176.770 167.443  1.00 13.53     0.275 C 
ATOM   2395  O   ASP B  86     187.525 175.999 167.030  1.00 13.53    -0.268 OA
ATOM   2396  CB  ASP B  86     190.743 176.389 166.754  1.00 13.53     0.132 C 
ATOM   2397  CG  ASP B  86     191.569 176.185 165.502  1.00 13.53     0.188 C 
ATOM   2398  OD1 ASP B  86     190.976 175.973 164.424  1.00 13.53    -0.647 OA
ATOM   2399  OD2 ASP B  86     192.812 176.238 165.594  1.00 13.53    -0.647 OA
ATOM   2400  N   VAL B  87     188.405 177.214 168.698  1.00 10.86    -0.229 NA
ATOM   2401  CA  VAL B  87     187.427 176.786 169.688  1.00 10.86     0.186 C 
ATOM   2402  C   VAL B  87     186.890 178.006 170.419  1.00 10.86     0.274 C 
ATOM   2403  O   VAL B  87     187.579 179.017 170.574  1.00 10.86    -0.268 OA
ATOM   2404  CB  VAL B  87     188.030 175.779 170.689  1.00 10.86     0.032 C 
ATOM   2405  CG1 VAL B  87     186.949 175.215 171.591  1.00 10.86     0.003 C 
ATOM   2406  CG2 VAL B  87     188.744 174.664 169.951  1.00 10.86     0.003 C 
ATOM   2407  N   ALA B  88     185.645 177.901 170.876  1.00  8.96    -0.229 NA
ATOM   2408  CA  ALA B  88     184.997 178.958 171.644  1.00  8.96     0.186 C 
ATOM   2409  C   ALA B  88     184.302 178.324 172.839  1.00  8.96     0.274 C 
ATOM   2410  O   ALA B  88     183.331 177.582 172.671  1.00  8.96    -0.268 OA
ATOM   2411  CB  ALA B  88     184.000 179.732 170.787  1.00  8.96     0.037 C 
ATOM   2412  N   VAL B  89     184.782 178.636 174.038  1.00 10.05    -0.229 NA
ATOM   2413  CA  VAL B  89     184.250 178.085 175.278  1.00 10.05     0.186 C 
ATOM   2414  C   VAL B  89     183.457 179.188 175.965  1.00 10.05     0.274 C 
ATOM   2415  O   VAL B  89     184.031 180.163 176.463  1.00 10.05    -0.268 OA
ATOM   2416  CB  VAL B  89     185.364 177.553 176.186  1.00 10.05     0.032 C 
ATOM   2417  CG1 VAL B  89     184.775 176.742 177.323  1.00 10.05     0.003 C 
ATOM   2418  CG2 VAL B  89     186.347 176.725 175.383  1.00 10.05     0.003 C 
ATOM   2419  N   ASN B  90     182.140 179.015 176.024  1.00 10.86    -0.228 NA
ATOM   2420  CA  ASN B  90     181.217 180.021 176.539  1.00 10.86     0.196 C 
ATOM   2421  C   ASN B  90     180.905 179.684 177.994  1.00 10.86     0.275 C 
ATOM   2422  O   ASN B  90     180.058 178.831 178.283  1.00 10.86    -0.268 OA
ATOM   2423  CB  ASN B  90     179.955 180.065 175.686  1.00 10.86     0.126 C 
ATOM   2424  CG  ASN B  90     179.508 181.475 175.381  1.00 10.86     0.276 C 
ATOM   2425  OD1 ASN B  90     179.582 182.362 176.232  1.00 10.86    -0.269 OA
ATOM   2426  ND2 ASN B  90     179.046 181.693 174.158  1.00 10.86    -0.107 N 
ATOM   2427  N   CYS B  91     181.592 180.373 178.909  1.00 13.12    -0.228 NA
ATOM   2428  CA  CYS B  91     181.451 180.148 180.339  1.00 13.12     0.198 C 
ATOM   2429  C   CYS B  91     180.981 181.378 181.105  1.00 13.12     0.275 C 
ATOM   2430  O   CYS B  91     180.841 181.304 182.330  1.00 13.12    -0.268 OA
ATOM   2431  CB  CYS B  91     182.782 179.668 180.934  1.00 13.12     0.103 C 
ATOM   2432  SG  CYS B  91     183.238 177.986 180.477  1.00 13.12    -0.080 SA
ATOM   2433  N   ALA B  92     180.740 182.499 180.433  1.00 13.82    -0.229 NA
ATOM   2434  CA  ALA B  92     180.260 183.689 181.120  1.00 13.82     0.186 C 
ATOM   2435  C   ALA B  92     178.837 183.481 181.622  1.00 13.82     0.274 C 
ATOM   2436  O   ALA B  92     178.032 182.781 181.004  1.00 13.82    -0.268 OA
ATOM   2437  CB  ALA B  92     180.309 184.899 180.190  1.00 13.82     0.037 C 
ATOM   2438  N   GLY B  93     178.531 184.094 182.757  1.00 14.55    -0.226 NA
ATOM   2439  CA  GLY B  93     177.190 184.011 183.297  1.00 14.55     0.218 C 
ATOM   2440  C   GLY B  93     177.119 184.634 184.670  1.00 14.55     0.277 C 
ATOM   2441  O   GLY B  93     178.133 184.880 185.329  1.00 14.55    -0.268 OA
ATOM   2442  N   ILE B  94     175.881 184.892 185.092  1.00 13.35    -0.229 NA
ATOM   2443  CA  ILE B  94     175.584 185.413 186.418  1.00 13.35     0.186 C 
ATOM   2444  C   ILE B  94     174.434 184.605 187.000  1.00 13.35     0.274 C 
ATOM   2445  O   ILE B  94     173.706 183.914 186.286  1.00 13.35    -0.268 OA
ATOM   2446  CB  ILE B  94     175.235 186.918 186.400  1.00 13.35     0.032 C 
ATOM   2447  CG1 ILE B  94     174.021 187.188 185.509  1.00 13.35     0.002 C 
ATOM   2448  CG2 ILE B  94     176.427 187.731 185.930  1.00 13.35     0.003 C 
ATOM   2449  CD1 ILE B  94     173.366 188.515 185.778  1.00 13.35     0.000 C 
ATOM   2450  N   ALA B  95     174.278 184.700 188.316  1.00 13.99    -0.229 NA
ATOM   2451  CA  ALA B  95     173.253 183.961 189.037  1.00 13.99     0.186 C 
ATOM   2452  C   ALA B  95     172.456 184.907 189.921  1.00 13.99     0.274 C 
ATOM   2453  O   ALA B  95     173.009 185.847 190.499  1.00 13.99    -0.268 OA
ATOM   2454  CB  ALA B  95     173.869 182.848 189.892  1.00 13.99     0.037 C 
ATOM   2455  N   VAL B  96     171.154 184.654 190.015  1.00 15.48    -0.229 NA
ATOM   2456  CA  VAL B  96     170.266 185.390 190.902  1.00 15.48     0.186 C 
ATOM   2457  C   VAL B  96     169.398 184.382 191.637  1.00 15.48     0.274 C 
ATOM   2458  O   VAL B  96     169.006 183.350 191.083  1.00 15.48    -0.268 OA
ATOM   2459  CB  VAL B  96     169.396 186.410 190.134  1.00 15.48     0.032 C 
ATOM   2460  CG1 VAL B  96     168.182 186.819 190.956  1.00 15.48     0.003 C 
ATOM   2461  CG2 VAL B  96     170.223 187.625 189.750  1.00 15.48     0.003 C 
ATOM   2462  N   ALA B  97     169.101 184.684 192.899  1.00 16.32    -0.229 NA
ATOM   2463  CA  ALA B  97     168.296 183.815 193.754  1.00 16.32     0.186 C 
ATOM   2464  C   ALA B  97     167.118 184.628 194.276  1.00 16.32     0.274 C 
ATOM   2465  O   ALA B  97     167.254 185.380 195.245  1.00 16.32    -0.268 OA
ATOM   2466  CB  ALA B  97     169.128 183.246 194.897  1.00 16.32     0.037 C 
ATOM   2467  N   SER B  98     165.965 184.478 193.630  1.00 15.48    -0.226 NA
ATOM   2468  CA  SER B  98     164.758 185.184 194.028  1.00 15.48     0.219 C 
ATOM   2469  C   SER B  98     163.553 184.327 193.675  1.00 15.48     0.277 C 
ATOM   2470  O   SER B  98     163.532 183.678 192.626  1.00 15.48    -0.268 OA
ATOM   2471  CB  SER B  98     164.663 186.550 193.341  1.00 15.48     0.216 C 
ATOM   2472  OG  SER B  98     163.384 187.128 193.527  1.00 15.48    -0.218 OA
ATOM   2473  N   LYS B  99     162.555 184.331 194.552  1.00 14.72    -0.229 NA
ATOM   2474  CA  LYS B  99     161.355 183.532 194.359  1.00 14.72     0.186 C 
ATOM   2475  C   LYS B  99     160.351 184.272 193.485  1.00 14.72     0.274 C 
ATOM   2476  O   LYS B  99     160.235 185.499 193.537  1.00 14.72    -0.268 OA
ATOM   2477  CB  LYS B  99     160.720 183.184 195.704  1.00 14.72     0.034 C 
ATOM   2478  CG  LYS B  99     161.437 182.070 196.444  1.00 14.72     0.005 C 
ATOM   2479  CD  LYS B  99     160.900 181.891 197.851  1.00 14.72     0.041 C 
ATOM   2480  CE  LYS B  99     159.461 181.412 197.846  1.00 14.72     0.338 C 
ATOM   2481  NZ  LYS B  99     159.021 180.985 199.202  1.00 14.72     0.618 N 
ATOM   2482  N   THR B 100     159.618 183.504 192.678  1.00 15.32    -0.226 NA
ATOM   2483  CA  THR B 100     158.661 184.100 191.751  1.00 15.32     0.216 C 
ATOM   2484  C   THR B 100     157.649 184.962 192.493  1.00 15.32     0.277 C 
ATOM   2485  O   THR B 100     157.381 186.104 192.103  1.00 15.32    -0.268 OA
ATOM   2486  CB  THR B 100     157.950 183.003 190.958  1.00 15.32     0.184 C 
ATOM   2487  OG1 THR B 100     158.919 182.187 190.292  1.00 15.32    -0.221 OA
ATOM   2488  CG2 THR B 100     157.013 183.608 189.926  1.00 15.32     0.038 C 
ATOM   2489  N   TYR B 101     157.073 184.429 193.567  1.00 17.90    -0.228 NA
ATOM   2490  CA  TYR B 101     156.116 185.168 194.373  1.00 17.90     0.191 C 
ATOM   2491  C   TYR B 101     156.145 184.614 195.788  1.00 17.90     0.275 C 
ATOM   2492  O   TYR B 101     156.258 183.401 195.985  1.00 17.90    -0.268 OA
ATOM   2493  CB  TYR B 101     154.703 185.075 193.788  1.00 17.90     0.060 C 
ATOM   2494  CG  TYR B 101     153.668 185.819 194.591  1.00 17.90    -0.020 A 
ATOM   2495  CD1 TYR B 101     153.689 187.203 194.672  1.00 17.90    -0.002 A 
ATOM   2496  CD2 TYR B 101     152.668 185.139 195.270  1.00 17.90    -0.002 A 
ATOM   2497  CE1 TYR B 101     152.747 187.888 195.405  1.00 17.90     0.027 A 
ATOM   2498  CE2 TYR B 101     151.723 185.815 196.006  1.00 17.90     0.027 A 
ATOM   2499  CZ  TYR B 101     151.766 187.189 196.071  1.00 17.90     0.131 A 
ATOM   2500  OH  TYR B 101     150.822 187.870 196.803  1.00 17.90    -0.190 OA
ATOM   2501  N   ASN B 102     156.046 185.509 196.767  1.00 20.63    -0.228 NA
ATOM   2502  CA  ASN B 102     156.073 185.153 198.181  1.00 20.63     0.196 C 
ATOM   2503  C   ASN B 102     154.791 185.676 198.815  1.00 20.63     0.275 C 
ATOM   2504  O   ASN B 102     154.641 186.886 199.013  1.00 20.63    -0.268 OA
ATOM   2505  CB  ASN B 102     157.311 185.734 198.862  1.00 20.63     0.126 C 
ATOM   2506  CG  ASN B 102     157.661 185.019 200.147  1.00 20.63     0.276 C 
ATOM   2507  OD1 ASN B 102     156.867 184.244 200.677  1.00 20.63    -0.269 OA
ATOM   2508  ND2 ASN B 102     158.863 185.265 200.649  1.00 20.63    -0.107 N 
ATOM   2509  N   LEU B 103     153.866 184.767 199.127  1.00 20.25    -0.229 NA
ATOM   2510  CA  LEU B 103     152.557 185.183 199.621  1.00 20.25     0.186 C 
ATOM   2511  C   LEU B 103     152.658 185.792 201.013  1.00 20.25     0.274 C 
ATOM   2512  O   LEU B 103     152.093 186.861 201.276  1.00 20.25    -0.268 OA
ATOM   2513  CB  LEU B 103     151.597 183.994 199.626  1.00 20.25     0.034 C 
ATOM   2514  CG  LEU B 103     150.175 184.274 200.116  1.00 20.25     0.002 C 
ATOM   2515  CD1 LEU B 103     149.518 185.349 199.274  1.00 20.25     0.000 C 
ATOM   2516  CD2 LEU B 103     149.347 183.003 200.103  1.00 20.25     0.000 C 
ATOM   2517  N   LYS B 104     153.369 185.125 201.923  1.00 23.89    -0.229 NA
ATOM   2518  CA  LYS B 104     153.471 185.633 203.287  1.00 23.89     0.186 C 
ATOM   2519  C   LYS B 104     154.162 186.988 203.315  1.00 23.89     0.274 C 
ATOM   2520  O   LYS B 104     153.726 187.903 204.022  1.00 23.89    -0.268 OA
ATOM   2521  CB  LYS B 104     154.219 184.630 204.163  1.00 23.89     0.034 C 
ATOM   2522  CG  LYS B 104     153.446 183.351 204.424  1.00 23.89     0.005 C 
ATOM   2523  CD  LYS B 104     154.284 182.334 205.179  1.00 23.89     0.041 C 
ATOM   2524  CE  LYS B 104     154.517 182.764 206.619  1.00 23.89     0.338 C 
ATOM   2525  NZ  LYS B 104     155.238 181.725 207.402  1.00 23.89     0.618 N 
ATOM   2526  N   LYS B 105     155.237 187.137 202.548  1.00 24.05    -0.229 NA
ATOM   2527  CA  LYS B 105     155.989 188.380 202.495  1.00 24.05     0.186 C 
ATOM   2528  C   LYS B 105     155.407 189.385 201.509  1.00 24.05     0.274 C 
ATOM   2529  O   LYS B 105     155.849 190.538 201.493  1.00 24.05    -0.268 OA
ATOM   2530  CB  LYS B 105     157.444 188.081 202.124  1.00 24.05     0.034 C 
ATOM   2531  CG  LYS B 105     158.458 189.019 202.743  1.00 24.05     0.005 C 
ATOM   2532  CD  LYS B 105     159.876 188.588 202.406  1.00 24.05     0.041 C 
ATOM   2533  CE  LYS B 105     160.321 187.410 203.262  1.00 24.05     0.338 C 
ATOM   2534  NZ  LYS B 105     161.557 186.767 202.737  1.00 24.05     0.618 N 
ATOM   2535  N   GLY B 106     154.437 188.980 200.692  1.00 22.81    -0.226 NA
ATOM   2536  CA  GLY B 106     153.839 189.888 199.729  1.00 22.81     0.218 C 
ATOM   2537  C   GLY B 106     154.815 190.422 198.708  1.00 22.81     0.277 C 
ATOM   2538  O   GLY B 106     154.675 191.566 198.263  1.00 22.81    -0.268 OA
ATOM   2539  N   GLN B 107     155.796 189.617 198.312  1.00 22.18    -0.229 NA
ATOM   2540  CA  GLN B 107     156.876 190.051 197.440  1.00 22.18     0.187 C 
ATOM   2541  C   GLN B 107     156.777 189.342 196.097  1.00 22.18     0.274 C 
ATOM   2542  O   GLN B 107     156.428 188.160 196.032  1.00 22.18    -0.268 OA
ATOM   2543  CB  GLN B 107     158.233 189.767 198.088  1.00 22.18     0.044 C 
ATOM   2544  CG  GLN B 107     159.424 190.263 197.299  1.00 22.18     0.094 C 
ATOM   2545  CD  GLN B 107     160.731 190.005 198.016  1.00 22.18     0.274 C 
ATOM   2546  OE1 GLN B 107     160.752 189.416 199.096  1.00 22.18    -0.269 OA
ATOM   2547  NE2 GLN B 107     161.832 190.444 197.419  1.00 22.18    -0.107 N 
ATOM   2548  N   THR B 108     157.086 190.071 195.027  1.00 18.19    -0.226 NA
ATOM   2549  CA  THR B 108     157.015 189.556 193.670  1.00 18.19     0.216 C 
ATOM   2550  C   THR B 108     158.368 189.697 192.989  1.00 18.19     0.277 C 
ATOM   2551  O   THR B 108     159.101 190.663 193.220  1.00 18.19    -0.268 OA
ATOM   2552  CB  THR B 108     155.951 190.293 192.847  1.00 18.19     0.184 C 
ATOM   2553  OG1 THR B 108     154.732 190.376 193.596  1.00 18.19    -0.221 OA
ATOM   2554  CG2 THR B 108     155.686 189.572 191.540  1.00 18.19     0.038 C 
ATOM   2555  N   HIS B 109     158.694 188.718 192.150  1.00 15.31    -0.228 NA
ATOM   2556  CA  HIS B 109     159.924 188.776 191.373  1.00 15.31     0.192 C 
ATOM   2557  C   HIS B 109     159.935 190.027 190.507  1.00 15.31     0.275 C 
ATOM   2558  O   HIS B 109     158.932 190.379 189.883  1.00 15.31    -0.268 OA
ATOM   2559  CB  HIS B 109     160.047 187.529 190.497  1.00 15.31     0.082 C 
ATOM   2560  CG  HIS B 109     161.453 187.191 190.111  1.00 15.31     0.082 A 
ATOM   2561  ND1 HIS B 109     162.152 187.894 189.155  1.00 15.31    -0.227 NA
ATOM   2562  CD2 HIS B 109     162.283 186.210 190.536  1.00 15.31     0.116 A 
ATOM   2563  CE1 HIS B 109     163.357 187.370 189.018  1.00 15.31     0.199 A 
ATOM   2564  NE2 HIS B 109     163.461 186.345 189.844  1.00 15.31    -0.221 NA
ATOM   2565  N   THR B 110     161.076 190.705 190.475  1.00 15.66    -0.226 NA
ATOM   2566  CA  THR B 110     161.217 191.887 189.640  1.00 15.66     0.216 C 
ATOM   2567  C   THR B 110     161.537 191.480 188.210  1.00 15.66     0.277 C 
ATOM   2568  O   THR B 110     162.320 190.558 187.972  1.00 15.66    -0.268 OA
ATOM   2569  CB  THR B 110     162.318 192.804 190.174  1.00 15.66     0.184 C 
ATOM   2570  OG1 THR B 110     163.566 192.101 190.186  1.00 15.66    -0.221 OA
ATOM   2571  CG2 THR B 110     161.990 193.275 191.580  1.00 15.66     0.038 C 
ATOM   2572  N   LEU B 111     160.917 192.170 187.254  1.00 15.03    -0.229 NA
ATOM   2573  CA  LEU B 111     161.230 191.929 185.853  1.00 15.03     0.186 C 
ATOM   2574  C   LEU B 111     162.654 192.338 185.512  1.00 15.03     0.274 C 
ATOM   2575  O   LEU B 111     163.221 191.821 184.545  1.00 15.03    -0.268 OA
ATOM   2576  CB  LEU B 111     160.244 192.684 184.960  1.00 15.03     0.034 C 
ATOM   2577  CG  LEU B 111     159.970 192.119 183.563  1.00 15.03     0.002 C 
ATOM   2578  CD1 LEU B 111     159.552 190.658 183.614  1.00 15.03     0.000 C 
ATOM   2579  CD2 LEU B 111     158.911 192.955 182.863  1.00 15.03     0.000 C 
ATOM   2580  N   GLU B 112     163.249 193.241 186.293  1.00 17.52    -0.229 NA
ATOM   2581  CA  GLU B 112     164.604 193.695 186.001  1.00 17.52     0.187 C 
ATOM   2582  C   GLU B 112     165.623 192.594 186.258  1.00 17.52     0.274 C 
ATOM   2583  O   GLU B 112     166.543 192.401 185.458  1.00 17.52    -0.268 OA
ATOM   2584  CB  GLU B 112     164.937 194.933 186.833  1.00 17.52     0.045 C 
ATOM   2585  CG  GLU B 112     164.149 196.181 186.463  1.00 17.52     0.100 C 
ATOM   2586  CD  GLU B 112     162.674 196.070 186.793  1.00 17.52     0.185 C 
ATOM   2587  OE1 GLU B 112     162.334 196.027 187.993  1.00 17.52    -0.647 OA
ATOM   2588  OE2 GLU B 112     161.854 196.028 185.852  1.00 17.52    -0.647 OA
ATOM   2589  N   ASP B 113     165.487 191.869 187.370  1.00 16.82    -0.228 NA
ATOM   2590  CA  ASP B 113     166.406 190.769 187.647  1.00 16.82     0.197 C 
ATOM   2591  C   ASP B 113     166.287 189.679 186.590  1.00 16.82     0.275 C 
ATOM   2592  O   ASP B 113     167.299 189.160 186.098  1.00 16.82    -0.268 OA
ATOM   2593  CB  ASP B 113     166.131 190.193 189.036  1.00 16.82     0.132 C 
ATOM   2594  CG  ASP B 113     166.961 190.853 190.120  1.00 16.82     0.188 C 
ATOM   2595  OD1 ASP B 113     168.122 191.223 189.847  1.00 16.82    -0.647 OA
ATOM   2596  OD2 ASP B 113     166.452 190.996 191.251  1.00 16.82    -0.647 OA
ATOM   2597  N   PHE B 114     165.055 189.320 186.232  1.00 13.61    -0.228 NA
ATOM   2598  CA  PHE B 114     164.840 188.328 185.187  1.00 13.61     0.191 C 
ATOM   2599  C   PHE B 114     165.475 188.777 183.879  1.00 13.61     0.275 C 
ATOM   2600  O   PHE B 114     166.185 188.008 183.224  1.00 13.61    -0.268 OA
ATOM   2601  CB  PHE B 114     163.341 188.090 185.006  1.00 13.61     0.060 C 
ATOM   2602  CG  PHE B 114     163.012 186.958 184.079  1.00 13.61    -0.020 A 
ATOM   2603  CD1 PHE B 114     163.065 185.647 184.516  1.00 13.61    -0.004 A 
ATOM   2604  CD2 PHE B 114     162.639 187.206 182.770  1.00 13.61    -0.004 A 
ATOM   2605  CE1 PHE B 114     162.758 184.607 183.664  1.00 13.61    -0.000 A 
ATOM   2606  CE2 PHE B 114     162.334 186.169 181.916  1.00 13.61    -0.000 A 
ATOM   2607  CZ  PHE B 114     162.393 184.869 182.364  1.00 13.61     0.000 A 
ATOM   2608  N   GLN B 115     165.239 190.032 183.491  1.00 15.43    -0.229 NA
ATOM   2609  CA  GLN B 115     165.783 190.538 182.237  1.00 15.43     0.187 C 
ATOM   2610  C   GLN B 115     167.306 190.547 182.260  1.00 15.43     0.274 C 
ATOM   2611  O   GLN B 115     167.947 190.181 181.271  1.00 15.43    -0.268 OA
ATOM   2612  CB  GLN B 115     165.241 191.941 181.968  1.00 15.43     0.044 C 
ATOM   2613  CG  GLN B 115     165.674 192.549 180.644  1.00 15.43     0.094 C 
ATOM   2614  CD  GLN B 115     165.149 191.781 179.448  1.00 15.43     0.274 C 
ATOM   2615  OE1 GLN B 115     163.964 191.853 179.124  1.00 15.43    -0.269 OA
ATOM   2616  NE2 GLN B 115     166.030 191.046 178.782  1.00 15.43    -0.107 N 
ATOM   2617  N   ARG B 116     167.903 190.961 183.378  1.00 15.52    -0.229 NA
ATOM   2618  CA  ARG B 116     169.358 191.025 183.463  1.00 15.52     0.186 C 
ATOM   2619  C   ARG B 116     169.976 189.638 183.350  1.00 15.52     0.274 C 
ATOM   2620  O   ARG B 116     170.918 189.422 182.574  1.00 15.52    -0.268 OA
ATOM   2621  CB  ARG B 116     169.767 191.696 184.774  1.00 15.52     0.036 C 
ATOM   2622  CG  ARG B 116     171.257 191.638 185.082  1.00 15.52     0.029 C 
ATOM   2623  CD  ARG B 116     171.577 192.320 186.402  1.00 15.52     0.145 C 
ATOM   2624  NE  ARG B 116     170.807 191.757 187.506  1.00 15.52    -0.083 NA
ATOM   2625  CZ  ARG B 116     171.321 191.221 188.606  1.00 15.52     0.782 C 
ATOM   2626  NH1 ARG B 116     172.628 191.162 188.808  1.00 15.52     0.063 N 
ATOM   2627  NH2 ARG B 116     170.501 190.732 189.531  1.00 15.52     0.063 N 
ATOM   2628  N   VAL B 117     169.460 188.681 184.125  1.00 13.60    -0.229 NA
ATOM   2629  CA  VAL B 117     170.000 187.326 184.064  1.00 13.60     0.186 C 
ATOM   2630  C   VAL B 117     169.813 186.751 182.669  1.00 13.60     0.274 C 
ATOM   2631  O   VAL B 117     170.732 186.146 182.100  1.00 13.60    -0.268 OA
ATOM   2632  CB  VAL B 117     169.342 186.437 185.134  1.00 13.60     0.032 C 
ATOM   2633  CG1 VAL B 117     169.770 184.991 184.958  1.00 13.60     0.003 C 
ATOM   2634  CG2 VAL B 117     169.696 186.930 186.520  1.00 13.60     0.003 C 
ATOM   2635  N   LEU B 118     168.621 186.926 182.096  1.00 13.06    -0.229 NA
ATOM   2636  CA  LEU B 118     168.352 186.395 180.768  1.00 13.06     0.186 C 
ATOM   2637  C   LEU B 118     169.322 186.973 179.752  1.00 13.06     0.274 C 
ATOM   2638  O   LEU B 118     169.983 186.233 179.018  1.00 13.06    -0.268 OA
ATOM   2639  CB  LEU B 118     166.908 186.705 180.374  1.00 13.06     0.034 C 
ATOM   2640  CG  LEU B 118     166.263 185.777 179.351  1.00 13.06     0.002 C 
ATOM   2641  CD1 LEU B 118     166.100 184.387 179.933  1.00 13.06     0.000 C 
ATOM   2642  CD2 LEU B 118     164.925 186.338 178.903  1.00 13.06     0.000 C 
ATOM   2643  N   ASP B 119     169.435 188.301 179.704  1.00 14.59    -0.228 NA
ATOM   2644  CA  ASP B 119     170.414 188.926 178.828  1.00 14.59     0.197 C 
ATOM   2645  C   ASP B 119     171.767 188.252 178.985  1.00 14.59     0.275 C 
ATOM   2646  O   ASP B 119     172.214 187.528 178.091  1.00 14.59    -0.268 OA
ATOM   2647  CB  ASP B 119     170.521 190.419 179.138  1.00 14.59     0.132 C 
ATOM   2648  CG  ASP B 119     169.366 191.215 178.575  1.00 14.59     0.188 C 
ATOM   2649  OD1 ASP B 119     168.356 190.598 178.177  1.00 14.59    -0.647 OA
ATOM   2650  OD2 ASP B 119     169.469 192.459 178.528  1.00 14.59    -0.647 OA
ATOM   2651  N   VAL B 120     172.362 188.370 180.173  1.00 13.28    -0.229 NA
ATOM   2652  CA  VAL B 120     173.764 187.995 180.336  1.00 13.28     0.186 C 
ATOM   2653  C   VAL B 120     173.978 186.532 179.964  1.00 13.28     0.274 C 
ATOM   2654  O   VAL B 120     174.937 186.191 179.262  1.00 13.28    -0.268 OA
ATOM   2655  CB  VAL B 120     174.236 188.286 181.769  1.00 13.28     0.032 C 
ATOM   2656  CG1 VAL B 120     175.633 187.730 181.985  1.00 13.28     0.003 C 
ATOM   2657  CG2 VAL B 120     174.205 189.779 182.036  1.00 13.28     0.003 C 
ATOM   2658  N   ASN B 121     173.097 185.642 180.425  1.00 11.32    -0.228 NA
ATOM   2659  CA  ASN B 121     173.348 184.218 180.221  1.00 11.32     0.196 C 
ATOM   2660  C   ASN B 121     172.991 183.770 178.808  1.00 11.32     0.275 C 
ATOM   2661  O   ASN B 121     173.811 183.148 178.126  1.00 11.32    -0.268 OA
ATOM   2662  CB  ASN B 121     172.573 183.392 181.247  1.00 11.32     0.126 C 
ATOM   2663  CG  ASN B 121     173.167 183.480 182.632  1.00 11.32     0.276 C 
ATOM   2664  OD1 ASN B 121     174.109 184.230 182.869  1.00 11.32    -0.269 OA
ATOM   2665  ND2 ASN B 121     172.621 182.704 183.557  1.00 11.32    -0.107 N 
ATOM   2666  N   LEU B 122     171.775 184.064 178.351  1.00 10.63    -0.229 NA
ATOM   2667  CA  LEU B 122     171.276 183.516 177.098  1.00 10.63     0.186 C 
ATOM   2668  C   LEU B 122     171.588 184.420 175.907  1.00 10.63     0.274 C 
ATOM   2669  O   LEU B 122     172.121 183.954 174.893  1.00 10.63    -0.268 OA
ATOM   2670  CB  LEU B 122     169.768 183.283 177.228  1.00 10.63     0.034 C 
ATOM   2671  CG  LEU B 122     168.996 182.660 176.068  1.00 10.63     0.002 C 
ATOM   2672  CD1 LEU B 122     169.582 181.327 175.668  1.00 10.63     0.000 C 
ATOM   2673  CD2 LEU B 122     167.548 182.498 176.473  1.00 10.63     0.000 C 
ATOM   2674  N   MET B 123     171.265 185.712 176.006  1.00 12.39    -0.229 NA
ATOM   2675  CA  MET B 123     171.466 186.599 174.869  1.00 12.39     0.187 C 
ATOM   2676  C   MET B 123     172.948 186.790 174.585  1.00 12.39     0.274 C 
ATOM   2677  O   MET B 123     173.364 186.815 173.422  1.00 12.39    -0.268 OA
ATOM   2678  CB  MET B 123     170.795 187.944 175.139  1.00 12.39     0.046 C 
ATOM   2679  CG  MET B 123     170.923 188.942 174.009  1.00 12.39     0.060 C 
ATOM   2680  SD  MET B 123     172.185 190.183 174.342  1.00 12.39    -0.139 SA
ATOM   2681  CE  MET B 123     171.228 191.408 175.226  1.00 12.39     0.069 C 
ATOM   2682  N   GLY B 124     173.761 186.927 175.633  1.00 11.01    -0.226 NA
ATOM   2683  CA  GLY B 124     175.194 187.047 175.429  1.00 11.01     0.218 C 
ATOM   2684  C   GLY B 124     175.797 185.791 174.837  1.00 11.01     0.277 C 
ATOM   2685  O   GLY B 124     176.686 185.858 173.983  1.00 11.01    -0.268 OA
ATOM   2686  N   THR B 125     175.323 184.626 175.279  1.00 10.11    -0.226 NA
ATOM   2687  CA  THR B 125     175.800 183.373 174.709  1.00 10.11     0.216 C 
ATOM   2688  C   THR B 125     175.474 183.299 173.225  1.00 10.11     0.277 C 
ATOM   2689  O   THR B 125     176.325 182.930 172.409  1.00 10.11    -0.268 OA
ATOM   2690  CB  THR B 125     175.183 182.190 175.453  1.00 10.11     0.184 C 
ATOM   2691  OG1 THR B 125     175.755 182.098 176.762  1.00 10.11    -0.221 OA
ATOM   2692  CG2 THR B 125     175.437 180.892 174.704  1.00 10.11     0.038 C 
ATOM   2693  N   PHE B 126     174.244 183.660 172.853  1.00 10.62    -0.228 NA
ATOM   2694  CA  PHE B 126     173.888 183.657 171.438  1.00 10.62     0.191 C 
ATOM   2695  C   PHE B 126     174.725 184.659 170.653  1.00 10.62     0.275 C 
ATOM   2696  O   PHE B 126     175.140 184.380 169.525  1.00 10.62    -0.268 OA
ATOM   2697  CB  PHE B 126     172.405 183.958 171.256  1.00 10.62     0.060 C 
ATOM   2698  CG  PHE B 126     171.958 183.908 169.826  1.00 10.62    -0.020 A 
ATOM   2699  CD1 PHE B 126     171.800 182.697 169.179  1.00 10.62    -0.004 A 
ATOM   2700  CD2 PHE B 126     171.712 185.072 169.124  1.00 10.62    -0.004 A 
ATOM   2701  CE1 PHE B 126     171.395 182.649 167.863  1.00 10.62    -0.000 A 
ATOM   2702  CE2 PHE B 126     171.307 185.029 167.809  1.00 10.62    -0.000 A 
ATOM   2703  CZ  PHE B 126     171.148 183.815 167.179  1.00 10.62     0.000 A 
ATOM   2704  N   ASN B 127     174.956 185.842 171.221  1.00 11.28    -0.228 NA
ATOM   2705  CA  ASN B 127     175.751 186.858 170.539  1.00 11.28     0.196 C 
ATOM   2706  C   ASN B 127     177.159 186.346 170.254  1.00 11.28     0.275 C 
ATOM   2707  O   ASN B 127     177.667 186.454 169.127  1.00 11.28    -0.268 OA
ATOM   2708  CB  ASN B 127     175.785 188.121 171.403  1.00 11.28     0.126 C 
ATOM   2709  CG  ASN B 127     176.516 189.267 170.748  1.00 11.28     0.276 C 
ATOM   2710  OD1 ASN B 127     176.085 189.789 169.721  1.00 11.28    -0.269 OA
ATOM   2711  ND2 ASN B 127     177.622 189.679 171.350  1.00 11.28    -0.107 N 
ATOM   2712  N   VAL B 128     177.797 185.758 171.266  1.00 10.13    -0.229 NA
ATOM   2713  CA  VAL B 128     179.133 185.208 171.075  1.00 10.13     0.186 C 
ATOM   2714  C   VAL B 128     179.102 184.082 170.052  1.00 10.13     0.274 C 
ATOM   2715  O   VAL B 128     179.988 183.982 169.198  1.00 10.13    -0.268 OA
ATOM   2716  CB  VAL B 128     179.718 184.736 172.417  1.00 10.13     0.032 C 
ATOM   2717  CG1 VAL B 128     180.968 183.905 172.184  1.00 10.13     0.003 C 
ATOM   2718  CG2 VAL B 128     180.027 185.924 173.306  1.00 10.13     0.003 C 
ATOM   2719  N   ILE B 129     178.092 183.210 170.121  1.00  9.28    -0.229 NA
ATOM   2720  CA  ILE B 129     178.026 182.087 169.188  1.00  9.28     0.186 C 
ATOM   2721  C   ILE B 129     177.913 182.594 167.758  1.00  9.28     0.274 C 
ATOM   2722  O   ILE B 129     178.613 182.121 166.858  1.00  9.28    -0.268 OA
ATOM   2723  CB  ILE B 129     176.854 181.153 169.540  1.00  9.28     0.032 C 
ATOM   2724  CG1 ILE B 129     177.140 180.385 170.827  1.00  9.28     0.002 C 
ATOM   2725  CG2 ILE B 129     176.604 180.173 168.410  1.00  9.28     0.003 C 
ATOM   2726  CD1 ILE B 129     175.900 179.831 171.481  1.00  9.28     0.000 C 
ATOM   2727  N   ARG B 130     177.026 183.562 167.524  1.00 10.24    -0.229 NA
ATOM   2728  CA  ARG B 130     176.783 184.010 166.159  1.00 10.24     0.186 C 
ATOM   2729  C   ARG B 130     177.966 184.789 165.603  1.00 10.24     0.274 C 
ATOM   2730  O   ARG B 130     178.215 184.740 164.394  1.00 10.24    -0.268 OA
ATOM   2731  CB  ARG B 130     175.512 184.857 166.086  1.00 10.24     0.036 C 
ATOM   2732  CG  ARG B 130     175.664 186.263 166.613  1.00 10.24     0.029 C 
ATOM   2733  CD  ARG B 130     174.320 186.925 166.820  1.00 10.24     0.145 C 
ATOM   2734  NE  ARG B 130     174.463 188.325 167.198  1.00 10.24    -0.083 NA
ATOM   2735  CZ  ARG B 130     174.707 189.312 166.348  1.00 10.24     0.782 C 
ATOM   2736  NH1 ARG B 130     174.835 189.092 165.051  1.00 10.24     0.063 N 
ATOM   2737  NH2 ARG B 130     174.826 190.552 166.811  1.00 10.24     0.063 N 
ATOM   2738  N   LEU B 131     178.702 185.516 166.448  1.00 11.11    -0.229 NA
ATOM   2739  CA  LEU B 131     179.889 186.197 165.935  1.00 11.11     0.186 C 
ATOM   2740  C   LEU B 131     181.048 185.226 165.718  1.00 11.11     0.274 C 
ATOM   2741  O   LEU B 131     181.778 185.329 164.721  1.00 11.11    -0.268 OA
ATOM   2742  CB  LEU B 131     180.293 187.327 166.881  1.00 11.11     0.034 C 
ATOM   2743  CG  LEU B 131     179.268 188.462 166.970  1.00 11.11     0.002 C 
ATOM   2744  CD1 LEU B 131     179.586 189.398 168.119  1.00 11.11     0.000 C 
ATOM   2745  CD2 LEU B 131     179.197 189.230 165.662  1.00 11.11     0.000 C 
ATOM   2746  N   VAL B 132     181.223 184.257 166.617  1.00 10.60    -0.229 NA
ATOM   2747  CA  VAL B 132     182.332 183.326 166.473  1.00 10.60     0.186 C 
ATOM   2748  C   VAL B 132     182.077 182.347 165.337  1.00 10.60     0.274 C 
ATOM   2749  O   VAL B 132     183.023 181.807 164.761  1.00 10.60    -0.268 OA
ATOM   2750  CB  VAL B 132     182.590 182.592 167.799  1.00 10.60     0.032 C 
ATOM   2751  CG1 VAL B 132     183.679 181.565 167.617  1.00 10.60     0.003 C 
ATOM   2752  CG2 VAL B 132     182.978 183.579 168.884  1.00 10.60     0.003 C 
ATOM   2753  N   ALA B 133     180.814 182.095 164.991  1.00 10.46    -0.229 NA
ATOM   2754  CA  ALA B 133     180.535 181.273 163.819  1.00 10.46     0.186 C 
ATOM   2755  C   ALA B 133     181.025 181.955 162.550  1.00 10.46     0.274 C 
ATOM   2756  O   ALA B 133     181.650 181.319 161.692  1.00 10.46    -0.268 OA
ATOM   2757  CB  ALA B 133     179.039 180.983 163.727  1.00 10.46     0.037 C 
ATOM   2758  N   GLY B 134     180.759 183.253 162.416  1.00 12.82    -0.226 NA
ATOM   2759  CA  GLY B 134     181.306 183.992 161.293  1.00 12.82     0.218 C 
ATOM   2760  C   GLY B 134     182.821 184.030 161.316  1.00 12.82     0.277 C 
ATOM   2761  O   GLY B 134     183.469 183.982 160.270  1.00 12.82    -0.268 OA
ATOM   2762  N   GLU B 135     183.406 184.127 162.511  1.00 13.44    -0.229 NA
ATOM   2763  CA  GLU B 135     184.862 184.080 162.611  1.00 13.44     0.187 C 
ATOM   2764  C   GLU B 135     185.412 182.738 162.136  1.00 13.44     0.274 C 
ATOM   2765  O   GLU B 135     186.415 182.689 161.415  1.00 13.44    -0.268 OA
ATOM   2766  CB  GLU B 135     185.297 184.354 164.050  1.00 13.44     0.045 C 
ATOM   2767  CG  GLU B 135     186.700 184.920 164.181  1.00 13.44     0.100 C 
ATOM   2768  CD  GLU B 135     186.877 186.223 163.431  1.00 13.44     0.185 C 
ATOM   2769  OE1 GLU B 135     185.979 187.086 163.514  1.00 13.44    -0.647 OA
ATOM   2770  OE2 GLU B 135     187.915 186.383 162.756  1.00 13.44    -0.647 OA
ATOM   2771  N   MET B 136     184.772 181.636 162.536  1.00 11.51    -0.229 NA
ATOM   2772  CA  MET B 136     185.245 180.304 162.180  1.00 11.51     0.187 C 
ATOM   2773  C   MET B 136     184.961 179.954 160.728  1.00 11.51     0.274 C 
ATOM   2774  O   MET B 136     185.614 179.059 160.183  1.00 11.51    -0.268 OA
ATOM   2775  CB  MET B 136     184.595 179.252 163.077  1.00 11.51     0.046 C 
ATOM   2776  CG  MET B 136     185.171 179.164 164.475  1.00 11.51     0.060 C 
ATOM   2777  SD  MET B 136     183.993 178.462 165.641  1.00 11.51    -0.139 SA
ATOM   2778  CE  MET B 136     184.966 178.457 167.139  1.00 11.51     0.069 C 
ATOM   2779  N   GLY B 137     183.998 180.622 160.095  1.00 12.58    -0.226 NA
ATOM   2780  CA  GLY B 137     183.734 180.361 158.692  1.00 12.58     0.218 C 
ATOM   2781  C   GLY B 137     184.923 180.619 157.792  1.00 12.58     0.277 C 
ATOM   2782  O   GLY B 137     184.959 180.114 156.666  1.00 12.58    -0.268 OA
ATOM   2783  N   GLN B 138     185.900 181.397 158.260  1.00 13.69    -0.229 NA
ATOM   2784  CA  GLN B 138     187.089 181.699 157.476  1.00 13.69     0.187 C 
ATOM   2785  C   GLN B 138     188.113 180.574 157.487  1.00 13.69     0.274 C 
ATOM   2786  O   GLN B 138     189.039 180.598 156.670  1.00 13.69    -0.268 OA
ATOM   2787  CB  GLN B 138     187.748 182.977 157.997  1.00 13.69     0.044 C 
ATOM   2788  CG  GLN B 138     186.807 184.159 158.134  1.00 13.69     0.094 C 
ATOM   2789  CD  GLN B 138     185.839 184.267 156.978  1.00 13.69     0.274 C 
ATOM   2790  OE1 GLN B 138     184.627 184.340 157.174  1.00 13.69    -0.269 OA
ATOM   2791  NE2 GLN B 138     186.370 184.277 155.762  1.00 13.69    -0.107 N 
ATOM   2792  N   ASN B 139     187.981 179.603 158.383  1.00 14.31    -0.228 NA
ATOM   2793  CA  ASN B 139     188.955 178.527 158.465  1.00 14.31     0.196 C 
ATOM   2794  C   ASN B 139     188.827 177.588 157.272  1.00 14.31     0.275 C 
ATOM   2795  O   ASN B 139     187.737 177.355 156.746  1.00 14.31    -0.268 OA
ATOM   2796  CB  ASN B 139     188.770 177.738 159.759  1.00 14.31     0.126 C 
ATOM   2797  CG  ASN B 139     189.059 178.563 160.991  1.00 14.31     0.276 C 
ATOM   2798  OD1 ASN B 139     189.364 179.751 160.901  1.00 14.31    -0.269 OA
ATOM   2799  ND2 ASN B 139     188.959 177.938 162.156  1.00 14.31    -0.107 N 
ATOM   2800  N   GLU B 140     189.960 177.054 156.843  1.00 17.95    -0.229 NA
ATOM   2801  CA  GLU B 140     189.953 175.994 155.845  1.00 17.95     0.185 C 
ATOM   2802  C   GLU B 140     189.652 174.664 156.526  1.00 17.95     0.256 C 
ATOM   2803  O   GLU B 140     190.336 174.305 157.489  1.00 17.95    -0.270 OA
ATOM   2804  CB  GLU B 140     191.294 175.917 155.124  1.00 17.95     0.045 C 
ATOM   2805  CG  GLU B 140     191.613 177.135 154.276  1.00 17.95     0.100 C 
ATOM   2806  CD  GLU B 140     190.678 177.282 153.092  1.00 17.95     0.185 C 
ATOM   2807  OE1 GLU B 140     190.213 176.249 152.566  1.00 17.95    -0.647 OA
ATOM   2808  OE2 GLU B 140     190.407 178.433 152.689  1.00 17.95    -0.647 OA
ATOM   2809  N   PRO B 141     188.647 173.915 156.075  1.00 16.63    -0.312 N 
ATOM   2810  CA  PRO B 141     188.336 172.649 156.747  1.00 16.63     0.165 C 
ATOM   2811  C   PRO B 141     189.541 171.724 156.757  1.00 16.63     0.272 C 
ATOM   2812  O   PRO B 141     190.254 171.591 155.761  1.00 16.63    -0.269 OA
ATOM   2813  CB  PRO B 141     187.190 172.070 155.909  1.00 16.63     0.034 C 
ATOM   2814  CG  PRO B 141     186.636 173.210 155.155  1.00 16.63     0.027 C 
ATOM   2815  CD  PRO B 141     187.770 174.145 154.915  1.00 16.63     0.105 C 
ATOM   2816  N   ASP B 142     189.766 171.085 157.899  1.00 19.09    -0.228 NA
ATOM   2817  CA  ASP B 142     190.785 170.056 157.994  1.00 19.09     0.197 C 
ATOM   2818  C   ASP B 142     190.213 168.735 157.491  1.00 19.09     0.275 C 
ATOM   2819  O   ASP B 142     189.038 168.638 157.130  1.00 19.09    -0.268 OA
ATOM   2820  CB  ASP B 142     191.293 169.940 159.430  1.00 19.09     0.132 C 
ATOM   2821  CG  ASP B 142     190.239 169.418 160.389  1.00 19.09     0.188 C 
ATOM   2822  OD1 ASP B 142     189.090 169.191 159.960  1.00 19.09    -0.647 OA
ATOM   2823  OD2 ASP B 142     190.562 169.232 161.581  1.00 19.09    -0.647 OA
ATOM   2824  N   GLN B 143     191.048 167.701 157.453  1.00 22.47    -0.229 NA
ATOM   2825  CA  GLN B 143     190.544 166.377 157.123  1.00 22.47     0.187 C 
ATOM   2826  C   GLN B 143     189.410 166.018 158.073  1.00 22.47     0.274 C 
ATOM   2827  O   GLN B 143     189.532 166.158 159.293  1.00 22.47    -0.268 OA
ATOM   2828  CB  GLN B 143     191.676 165.346 157.185  1.00 22.47     0.044 C 
ATOM   2829  CG  GLN B 143     192.217 165.038 158.576  1.00 22.47     0.094 C 
ATOM   2830  CD  GLN B 143     193.269 166.032 159.020  1.00 22.47     0.274 C 
ATOM   2831  OE1 GLN B 143     193.394 167.116 158.451  1.00 22.47    -0.269 OA
ATOM   2832  NE2 GLN B 143     194.036 165.665 160.038  1.00 22.47    -0.107 N 
ATOM   2833  N   GLY B 144     188.293 165.578 157.505  1.00 17.75    -0.226 NA
ATOM   2834  CA  GLY B 144     187.051 165.468 158.232  1.00 17.75     0.218 C 
ATOM   2835  C   GLY B 144     186.138 166.663 158.070  1.00 17.75     0.277 C 
ATOM   2836  O   GLY B 144     184.956 166.572 158.424  1.00 17.75    -0.268 OA
ATOM   2837  N   GLY B 145     186.649 167.775 157.546  1.00 13.90    -0.226 NA
ATOM   2838  CA  GLY B 145     185.816 168.918 157.233  1.00 13.90     0.218 C 
ATOM   2839  C   GLY B 145     185.447 169.793 158.405  1.00 13.90     0.277 C 
ATOM   2840  O   GLY B 145     184.433 170.492 158.341  1.00 13.90    -0.268 OA
ATOM   2841  N   GLN B 146     186.239 169.788 159.472  1.00 11.25    -0.229 NA
ATOM   2842  CA  GLN B 146     185.908 170.524 160.683  1.00 11.25     0.187 C 
ATOM   2843  C   GLN B 146     186.559 171.900 160.669  1.00 11.25     0.274 C 
ATOM   2844  O   GLN B 146     187.763 172.022 160.422  1.00 11.25    -0.268 OA
ATOM   2845  CB  GLN B 146     186.363 169.753 161.919  1.00 11.25     0.044 C 
ATOM   2846  CG  GLN B 146     185.972 170.418 163.219  1.00 11.25     0.094 C 
ATOM   2847  CD  GLN B 146     186.379 169.614 164.422  1.00 11.25     0.274 C 
ATOM   2848  OE1 GLN B 146     186.106 169.990 165.559  1.00 11.25    -0.269 OA
ATOM   2849  NE2 GLN B 146     187.041 168.499 164.182  1.00 11.25    -0.107 N 
ATOM   2850  N   ARG B 147     185.763 172.931 160.945  1.00  9.40    -0.229 NA
ATOM   2851  CA  ARG B 147     186.263 174.295 161.063  1.00  9.40     0.186 C 
ATOM   2852  C   ARG B 147     186.429 174.750 162.506  1.00  9.40     0.274 C 
ATOM   2853  O   ARG B 147     187.432 175.391 162.830  1.00  9.40    -0.268 OA
ATOM   2854  CB  ARG B 147     185.336 175.267 160.332  1.00  9.40     0.036 C 
ATOM   2855  CG  ARG B 147     185.398 175.166 158.821  1.00  9.40     0.029 C 
ATOM   2856  CD  ARG B 147     184.667 176.325 158.174  1.00  9.40     0.145 C 
ATOM   2857  NE  ARG B 147     184.969 176.458 156.754  1.00  9.40    -0.083 NA
ATOM   2858  CZ  ARG B 147     184.370 175.773 155.789  1.00  9.40     0.782 C 
ATOM   2859  NH1 ARG B 147     183.443 174.869 156.055  1.00  9.40     0.063 N 
ATOM   2860  NH2 ARG B 147     184.715 175.997 154.525  1.00  9.40     0.063 N 
ATOM   2861  N   GLY B 148     185.480 174.441 163.386  1.00  7.12    -0.226 NA
ATOM   2862  CA  GLY B 148     185.590 174.898 164.758  1.00  7.12     0.218 C 
ATOM   2863  C   GLY B 148     184.696 174.118 165.696  1.00  7.12     0.277 C 
ATOM   2864  O   GLY B 148     183.936 173.239 165.287  1.00  7.12    -0.268 OA
ATOM   2865  N   VAL B 149     184.809 174.456 166.979  1.00  7.01    -0.229 NA
ATOM   2866  CA  VAL B 149     184.022 173.845 168.044  1.00  7.01     0.186 C 
ATOM   2867  C   VAL B 149     183.531 174.952 168.964  1.00  7.01     0.274 C 
ATOM   2868  O   VAL B 149     184.284 175.870 169.301  1.00  7.01    -0.268 OA
ATOM   2869  CB  VAL B 149     184.838 172.808 168.844  1.00  7.01     0.032 C 
ATOM   2870  CG1 VAL B 149     183.967 172.133 169.886  1.00  7.01     0.003 C 
ATOM   2871  CG2 VAL B 149     185.447 171.785 167.930  1.00  7.01     0.003 C 
ATOM   2872  N   ILE B 150     182.267 174.871 169.363  1.00  6.17    -0.229 NA
ATOM   2873  CA  ILE B 150     181.678 175.791 170.328  1.00  6.17     0.186 C 
ATOM   2874  C   ILE B 150     181.128 174.968 171.482  1.00  6.17     0.274 C 
ATOM   2875  O   ILE B 150     180.362 174.023 171.266  1.00  6.17    -0.268 OA
ATOM   2876  CB  ILE B 150     180.576 176.657 169.692  1.00  6.17     0.032 C 
ATOM   2877  CG1 ILE B 150     181.162 177.527 168.579  1.00  6.17     0.002 C 
ATOM   2878  CG2 ILE B 150     179.920 177.527 170.743  1.00  6.17     0.003 C 
ATOM   2879  CD1 ILE B 150     180.138 178.036 167.596  1.00  6.17     0.000 C 
ATOM   2880  N   ILE B 151     181.519 175.326 172.703  1.00  6.58    -0.229 NA
ATOM   2881  CA  ILE B 151     181.176 174.572 173.903  1.00  6.58     0.186 C 
ATOM   2882  C   ILE B 151     180.538 175.540 174.889  1.00  6.58     0.274 C 
ATOM   2883  O   ILE B 151     181.239 176.345 175.510  1.00  6.58    -0.268 OA
ATOM   2884  CB  ILE B 151     182.402 173.893 174.527  1.00  6.58     0.032 C 
ATOM   2885  CG1 ILE B 151     183.087 172.986 173.506  1.00  6.58     0.002 C 
ATOM   2886  CG2 ILE B 151     181.997 173.083 175.745  1.00  6.58     0.003 C 
ATOM   2887  CD1 ILE B 151     184.486 172.602 173.884  1.00  6.58     0.000 C 
ATOM   2888  N   ASN B 152     179.222 175.457 175.043  1.00  7.27    -0.228 NA
ATOM   2889  CA  ASN B 152     178.490 176.304 175.973  1.00  7.27     0.196 C 
ATOM   2890  C   ASN B 152     178.417 175.650 177.349  1.00  7.27     0.275 C 
ATOM   2891  O   ASN B 152     178.515 174.430 177.488  1.00  7.27    -0.268 OA
ATOM   2892  CB  ASN B 152     177.077 176.567 175.458  1.00  7.27     0.126 C 
ATOM   2893  CG  ASN B 152     177.037 176.827 173.969  1.00  7.27     0.276 C 
ATOM   2894  OD1 ASN B 152     177.682 177.748 173.471  1.00  7.27    -0.269 OA
ATOM   2895  ND2 ASN B 152     176.279 176.013 173.247  1.00  7.27    -0.107 N 
ATOM   2896  N   THR B 153     178.234 176.479 178.375  1.00  9.79    -0.226 NA
ATOM   2897  CA  THR B 153     177.963 175.994 179.722  1.00  9.79     0.216 C 
ATOM   2898  C   THR B 153     176.518 176.302 180.097  1.00  9.79     0.277 C 
ATOM   2899  O   THR B 153     176.017 177.397 179.823  1.00  9.79    -0.268 OA
ATOM   2900  CB  THR B 153     178.921 176.625 180.740  1.00  9.79     0.184 C 
ATOM   2901  OG1 THR B 153     178.901 175.867 181.955  1.00  9.79    -0.221 OA
ATOM   2902  CG2 THR B 153     178.526 178.060 181.046  1.00  9.79     0.038 C 
ATOM   2903  N   ALA B 154     175.845 175.331 180.714  1.00  9.22    -0.229 NA
ATOM   2904  CA  ALA B 154     174.449 175.509 181.115  1.00  9.22     0.186 C 
ATOM   2905  C   ALA B 154     174.156 174.562 182.271  1.00  9.22     0.274 C 
ATOM   2906  O   ALA B 154     174.116 173.348 182.072  1.00  9.22    -0.268 OA
ATOM   2907  CB  ALA B 154     173.512 175.249 179.944  1.00  9.22     0.037 C 
ATOM   2908  N   SER B 155     173.895 175.118 183.451  1.00 10.17    -0.226 NA
ATOM   2909  CA  SER B 155     173.810 174.325 184.669  1.00 10.17     0.219 C 
ATOM   2910  C   SER B 155     172.752 173.228 184.551  1.00 10.17     0.277 C 
ATOM   2911  O   SER B 155     171.944 173.190 183.621  1.00 10.17    -0.268 OA
ATOM   2912  CB  SER B 155     173.462 175.213 185.860  1.00 10.17     0.216 C 
ATOM   2913  OG  SER B 155     172.184 175.794 185.693  1.00 10.17    -0.218 OA
ATOM   2914  N   VAL B 156     172.770 172.322 185.532  1.00 11.00    -0.229 NA
ATOM   2915  CA  VAL B 156     171.707 171.335 185.672  1.00 11.00     0.186 C 
ATOM   2916  C   VAL B 156     170.389 171.966 186.087  1.00 11.00     0.274 C 
ATOM   2917  O   VAL B 156     169.358 171.284 186.087  1.00 11.00    -0.268 OA
ATOM   2918  CB  VAL B 156     172.097 170.242 186.690  1.00 11.00     0.032 C 
ATOM   2919  CG1 VAL B 156     173.259 169.423 186.166  1.00 11.00     0.003 C 
ATOM   2920  CG2 VAL B 156     172.440 170.855 188.041  1.00 11.00     0.003 C 
ATOM   2921  N   ALA B 157     170.396 173.252 186.447  1.00 12.07    -0.229 NA
ATOM   2922  CA  ALA B 157     169.150 173.958 186.712  1.00 12.07     0.186 C 
ATOM   2923  C   ALA B 157     168.258 174.002 185.482  1.00 12.07     0.274 C 
ATOM   2924  O   ALA B 157     167.056 174.256 185.606  1.00 12.07    -0.268 OA
ATOM   2925  CB  ALA B 157     169.443 175.377 187.195  1.00 12.07     0.037 C 
ATOM   2926  N   ALA B 158     168.824 173.774 184.296  1.00 10.17    -0.229 NA
ATOM   2927  CA  ALA B 158     168.009 173.663 183.094  1.00 10.17     0.186 C 
ATOM   2928  C   ALA B 158     167.021 172.511 183.206  1.00 10.17     0.274 C 
ATOM   2929  O   ALA B 158     165.906 172.587 182.679  1.00 10.17    -0.268 OA
ATOM   2930  CB  ALA B 158     168.908 173.477 181.874  1.00 10.17     0.037 C 
ATOM   2931  N   PHE B 159     167.415 171.431 183.882  1.00 14.80    -0.228 NA
ATOM   2932  CA  PHE B 159     166.594 170.230 183.992  1.00 14.80     0.191 C 
ATOM   2933  C   PHE B 159     165.767 170.220 185.274  1.00 14.80     0.275 C 
ATOM   2934  O   PHE B 159     164.537 170.133 185.219  1.00 14.80    -0.268 OA
ATOM   2935  CB  PHE B 159     167.493 168.992 183.910  1.00 14.80     0.060 C 
ATOM   2936  CG  PHE B 159     168.516 169.067 182.815  1.00 14.80    -0.020 A 
ATOM   2937  CD1 PHE B 159     168.132 168.997 181.487  1.00 14.80    -0.004 A 
ATOM   2938  CD2 PHE B 159     169.858 169.218 183.111  1.00 14.80    -0.004 A 
ATOM   2939  CE1 PHE B 159     169.068 169.070 180.479  1.00 14.80    -0.000 A 
ATOM   2940  CE2 PHE B 159     170.797 169.291 182.107  1.00 14.80    -0.000 A 
ATOM   2941  CZ  PHE B 159     170.402 169.217 180.790  1.00 14.80     0.000 A 
ATOM   2942  N   GLU B 160     166.418 170.308 186.432  1.00 11.93    -0.229 NA
ATOM   2943  CA  GLU B 160     165.729 170.479 187.706  1.00 11.93     0.187 C 
ATOM   2944  C   GLU B 160     166.294 171.713 188.392  1.00 11.93     0.274 C 
ATOM   2945  O   GLU B 160     167.488 171.768 188.697  1.00 11.93    -0.268 OA
ATOM   2946  CB  GLU B 160     165.856 169.228 188.591  1.00 11.93     0.045 C 
ATOM   2947  CG  GLU B 160     167.244 168.918 189.150  1.00 11.93     0.100 C 
ATOM   2948  CD  GLU B 160     168.104 168.138 188.182  1.00 11.93     0.185 C 
ATOM   2949  OE1 GLU B 160     167.756 168.089 186.986  1.00 11.93    -0.647 OA
ATOM   2950  OE2 GLU B 160     169.135 167.582 188.612  1.00 11.93    -0.647 OA
ATOM   2951  N   GLY B 161     165.446 172.712 188.600  1.00 13.17    -0.226 NA
ATOM   2952  CA  GLY B 161     165.844 173.964 189.224  1.00 13.17     0.218 C 
ATOM   2953  C   GLY B 161     165.237 174.080 190.610  1.00 13.17     0.277 C 
ATOM   2954  O   GLY B 161     164.079 173.711 190.824  1.00 13.17    -0.268 OA
ATOM   2955  N   GLN B 162     166.028 174.592 191.546  1.00 14.03    -0.229 NA
ATOM   2956  CA  GLN B 162     165.590 174.704 192.925  1.00 14.03     0.187 C 
ATOM   2957  C   GLN B 162     164.724 175.946 193.114  1.00 14.03     0.274 C 
ATOM   2958  O   GLN B 162     164.650 176.827 192.254  1.00 14.03    -0.268 OA
ATOM   2959  CB  GLN B 162     166.795 174.746 193.861  1.00 14.03     0.044 C 
ATOM   2960  CG  GLN B 162     167.627 173.481 193.837  1.00 14.03     0.094 C 
ATOM   2961  CD  GLN B 162     168.849 173.573 194.721  1.00 14.03     0.274 C 
ATOM   2962  OE1 GLN B 162     169.012 172.790 195.656  1.00 14.03    -0.269 OA
ATOM   2963  NE2 GLN B 162     169.719 174.533 194.431  1.00 14.03    -0.107 N 
ATOM   2964  N   VAL B 163     164.055 176.000 194.265  1.00 12.89    -0.229 NA
ATOM   2965  CA  VAL B 163     163.229 177.151 194.604  1.00 12.89     0.186 C 
ATOM   2966  C   VAL B 163     164.065 178.416 194.503  1.00 12.89     0.274 C 
ATOM   2967  O   VAL B 163     165.141 178.516 195.101  1.00 12.89    -0.268 OA
ATOM   2968  CB  VAL B 163     162.633 176.970 196.011  1.00 12.89     0.032 C 
ATOM   2969  CG1 VAL B 163     162.073 178.279 196.543  1.00 12.89     0.003 C 
ATOM   2970  CG2 VAL B 163     161.559 175.901 195.991  1.00 12.89     0.003 C 
ATOM   2971  N   GLY B 164     163.571 179.388 193.742  1.00 13.50    -0.226 NA
ATOM   2972  CA  GLY B 164     164.254 180.653 193.580  1.00 13.50     0.218 C 
ATOM   2973  C   GLY B 164     165.189 180.746 192.396  1.00 13.50     0.277 C 
ATOM   2974  O   GLY B 164     165.919 181.737 192.287  1.00 13.50    -0.268 OA
ATOM   2975  N   GLN B 165     165.195 179.753 191.506  1.00 12.09    -0.229 NA
ATOM   2976  CA  GLN B 165     166.048 179.751 190.324  1.00 12.09     0.187 C 
ATOM   2977  C   GLN B 165     165.244 179.886 189.035  1.00 12.09     0.274 C 
ATOM   2978  O   GLN B 165     165.637 179.351 187.997  1.00 12.09    -0.268 OA
ATOM   2979  CB  GLN B 165     166.894 178.481 190.277  1.00 12.09     0.044 C 
ATOM   2980  CG  GLN B 165     167.921 178.368 191.380  1.00 12.09     0.094 C 
ATOM   2981  CD  GLN B 165     168.910 177.250 191.127  1.00 12.09     0.274 C 
ATOM   2982  OE1 GLN B 165     168.673 176.375 190.297  1.00 12.09    -0.269 OA
ATOM   2983  NE2 GLN B 165     170.032 177.279 191.835  1.00 12.09    -0.107 N 
ATOM   2984  N   ALA B 166     164.116 180.594 189.082  1.00 10.68    -0.229 NA
ATOM   2985  CA  ALA B 166     163.256 180.688 187.906  1.00 10.68     0.186 C 
ATOM   2986  C   ALA B 166     163.987 181.334 186.734  1.00 10.68     0.274 C 
ATOM   2987  O   ALA B 166     163.945 180.827 185.608  1.00 10.68    -0.268 OA
ATOM   2988  CB  ALA B 166     161.990 181.470 188.250  1.00 10.68     0.037 C 
ATOM   2989  N   ALA B 167     164.677 182.450 186.982  1.00  9.62    -0.229 NA
ATOM   2990  CA  ALA B 167     165.366 183.147 185.898  1.00  9.62     0.186 C 
ATOM   2991  C   ALA B 167     166.598 182.379 185.436  1.00  9.62     0.274 C 
ATOM   2992  O   ALA B 167     166.852 182.259 184.230  1.00  9.62    -0.268 OA
ATOM   2993  CB  ALA B 167     165.752 184.554 186.347  1.00  9.62     0.037 C 
ATOM   2994  N   TYR B 168     167.382 181.863 186.382  1.00  9.77    -0.228 NA
ATOM   2995  CA  TYR B 168     168.551 181.068 186.028  1.00  9.77     0.191 C 
ATOM   2996  C   TYR B 168     168.142 179.814 185.270  1.00  9.77     0.275 C 
ATOM   2997  O   TYR B 168     168.767 179.445 184.265  1.00  9.77    -0.268 OA
ATOM   2998  CB  TYR B 168     169.316 180.710 187.300  1.00  9.77     0.060 C 
ATOM   2999  CG  TYR B 168     170.747 180.295 187.090  1.00  9.77    -0.020 A 
ATOM   3000  CD1 TYR B 168     171.697 181.205 186.659  1.00  9.77    -0.002 A 
ATOM   3001  CD2 TYR B 168     171.154 178.998 187.351  1.00  9.77    -0.002 A 
ATOM   3002  CE1 TYR B 168     173.008 180.831 186.477  1.00  9.77     0.027 A 
ATOM   3003  CE2 TYR B 168     172.462 178.615 187.175  1.00  9.77     0.027 A 
ATOM   3004  CZ  TYR B 168     173.384 179.534 186.737  1.00  9.77     0.131 A 
ATOM   3005  OH  TYR B 168     174.690 179.153 186.563  1.00  9.77    -0.190 OA
ATOM   3006  N   SER B 169     167.085 179.150 185.738  1.00  8.57    -0.226 NA
ATOM   3007  CA  SER B 169     166.576 177.981 185.037  1.00  8.57     0.219 C 
ATOM   3008  C   SER B 169     166.097 178.352 183.643  1.00  8.57     0.277 C 
ATOM   3009  O   SER B 169     166.321 177.606 182.689  1.00  8.57    -0.268 OA
ATOM   3010  CB  SER B 169     165.448 177.342 185.841  1.00  8.57     0.216 C 
ATOM   3011  OG  SER B 169     165.906 176.933 187.116  1.00  8.57    -0.218 OA
ATOM   3012  N   ALA B 170     165.442 179.506 183.501  1.00  7.37    -0.229 NA
ATOM   3013  CA  ALA B 170     164.987 179.938 182.184  1.00  7.37     0.186 C 
ATOM   3014  C   ALA B 170     166.159 180.121 181.230  1.00  7.37     0.274 C 
ATOM   3015  O   ALA B 170     166.133 179.636 180.094  1.00  7.37    -0.268 OA
ATOM   3016  CB  ALA B 170     164.192 181.236 182.308  1.00  7.37     0.037 C 
ATOM   3017  N   SER B 171     167.208 180.811 181.680  1.00  7.81    -0.226 NA
ATOM   3018  CA  SER B 171     168.342 181.072 180.795  1.00  7.81     0.219 C 
ATOM   3019  C   SER B 171     169.066 179.783 180.417  1.00  7.81     0.277 C 
ATOM   3020  O   SER B 171     169.406 179.569 179.243  1.00  7.81    -0.268 OA
ATOM   3021  CB  SER B 171     169.305 182.056 181.454  1.00  7.81     0.216 C 
ATOM   3022  OG  SER B 171     169.917 181.488 182.596  1.00  7.81    -0.218 OA
ATOM   3023  N   LYS B 172     169.304 178.902 181.391  1.00  7.42    -0.229 NA
ATOM   3024  CA  LYS B 172     170.017 177.670 181.077  1.00  7.42     0.186 C 
ATOM   3025  C   LYS B 172     169.164 176.730 180.235  1.00  7.42     0.274 C 
ATOM   3026  O   LYS B 172     169.690 176.035 179.358  1.00  7.42    -0.268 OA
ATOM   3027  CB  LYS B 172     170.473 176.988 182.365  1.00  7.42     0.034 C 
ATOM   3028  CG  LYS B 172     171.449 177.816 183.196  1.00  7.42     0.005 C 
ATOM   3029  CD  LYS B 172     172.489 178.523 182.341  1.00  7.42     0.041 C 
ATOM   3030  CE  LYS B 172     173.745 178.835 183.126  1.00  7.42     0.338 C 
ATOM   3031  NZ  LYS B 172     174.823 179.362 182.253  1.00  7.42     0.618 N 
ATOM   3032  N   GLY B 173     167.852 176.701 180.471  1.00  6.80    -0.226 NA
ATOM   3033  CA  GLY B 173     166.976 175.942 179.603  1.00  6.80     0.218 C 
ATOM   3034  C   GLY B 173     166.964 176.482 178.189  1.00  6.80     0.277 C 
ATOM   3035  O   GLY B 173     166.869 175.721 177.230  1.00  6.80    -0.268 OA
ATOM   3036  N   GLY B 174     167.063 177.803 178.038  1.00  6.77    -0.226 NA
ATOM   3037  CA  GLY B 174     167.179 178.370 176.705  1.00  6.77     0.218 C 
ATOM   3038  C   GLY B 174     168.446 177.930 175.999  1.00  6.77     0.277 C 
ATOM   3039  O   GLY B 174     168.423 177.585 174.813  1.00  6.77    -0.268 OA
ATOM   3040  N   ILE B 175     169.571 177.941 176.715  1.00  6.88    -0.229 NA
ATOM   3041  CA  ILE B 175     170.822 177.467 176.121  1.00  6.88     0.186 C 
ATOM   3042  C   ILE B 175     170.687 176.010 175.691  1.00  6.88     0.274 C 
ATOM   3043  O   ILE B 175     171.054 175.631 174.568  1.00  6.88    -0.268 OA
ATOM   3044  CB  ILE B 175     171.990 177.655 177.105  1.00  6.88     0.032 C 
ATOM   3045  CG1 ILE B 175     172.319 179.138 177.264  1.00  6.88     0.002 C 
ATOM   3046  CG2 ILE B 175     173.216 176.893 176.630  1.00  6.88     0.003 C 
ATOM   3047  CD1 ILE B 175     172.949 179.475 178.590  1.00  6.88     0.000 C 
ATOM   3048  N   VAL B 176     170.156 175.169 176.581  1.00  6.93    -0.229 NA
ATOM   3049  CA  VAL B 176     169.999 173.753 176.260  1.00  6.93     0.186 C 
ATOM   3050  C   VAL B 176     169.056 173.581 175.076  1.00  6.93     0.274 C 
ATOM   3051  O   VAL B 176     169.248 172.700 174.232  1.00  6.93    -0.268 OA
ATOM   3052  CB  VAL B 176     169.505 172.976 177.494  1.00  6.93     0.032 C 
ATOM   3053  CG1 VAL B 176     168.980 171.610 177.090  1.00  6.93     0.003 C 
ATOM   3054  CG2 VAL B 176     170.618 172.838 178.515  1.00  6.93     0.003 C 
ATOM   3055  N   GLY B 177     168.016 174.410 175.002  1.00  6.98    -0.226 NA
ATOM   3056  CA  GLY B 177     167.065 174.297 173.913  1.00  6.98     0.218 C 
ATOM   3057  C   GLY B 177     167.654 174.672 172.570  1.00  6.98     0.277 C 
ATOM   3058  O   GLY B 177     167.353 174.038 171.556  1.00  6.98    -0.268 OA
ATOM   3059  N   MET B 178     168.494 175.705 172.534  1.00  6.87    -0.229 NA
ATOM   3060  CA  MET B 178     169.055 176.145 171.262  1.00  6.87     0.187 C 
ATOM   3061  C   MET B 178     170.362 175.447 170.916  1.00  6.87     0.274 C 
ATOM   3062  O   MET B 178     170.931 175.734 169.860  1.00  6.87    -0.268 OA
ATOM   3063  CB  MET B 178     169.300 177.656 171.251  1.00  6.87     0.046 C 
ATOM   3064  CG  MET B 178     170.361 178.141 172.215  1.00  6.87     0.060 C 
ATOM   3065  SD  MET B 178     170.542 179.930 172.159  1.00  6.87    -0.139 SA
ATOM   3066  CE  MET B 178     171.821 180.178 173.381  1.00  6.87     0.069 C 
ATOM   3067  N   THR B 179     170.860 174.551 171.770  1.00  6.60    -0.226 NA
ATOM   3068  CA  THR B 179     172.083 173.832 171.417  1.00  6.60     0.216 C 
ATOM   3069  C   THR B 179     171.932 173.066 170.102  1.00  6.60     0.277 C 
ATOM   3070  O   THR B 179     172.842 173.078 169.267  1.00  6.60    -0.268 OA
ATOM   3071  CB  THR B 179     172.486 172.879 172.543  1.00  6.60     0.184 C 
ATOM   3072  OG1 THR B 179     173.770 172.315 172.255  1.00  6.60    -0.221 OA
ATOM   3073  CG2 THR B 179     171.480 171.753 172.691  1.00  6.60     0.038 C 
ATOM   3074  N   LEU B 180     170.798 172.389 169.895  1.00  5.72    -0.229 NA
ATOM   3075  CA  LEU B 180     170.637 171.532 168.721  1.00  5.72     0.185 C 
ATOM   3076  C   LEU B 180     170.278 172.319 167.463  1.00  5.72     0.256 C 
ATOM   3077  O   LEU B 180     170.801 172.013 166.383  1.00  5.72    -0.270 OA
ATOM   3078  CB  LEU B 180     169.580 170.456 168.977  1.00  5.72     0.034 C 
ATOM   3079  CG  LEU B 180     169.396 169.433 167.851  1.00  5.72     0.002 C 
ATOM   3080  CD1 LEU B 180     170.581 168.490 167.773  1.00  5.72     0.000 C 
ATOM   3081  CD2 LEU B 180     168.109 168.659 168.047  1.00  5.72     0.000 C 
ATOM   3082  N   PRO B 181     169.376 173.302 167.534  1.00  7.28    -0.312 N 
ATOM   3083  CA  PRO B 181     169.124 174.125 166.341  1.00  7.28     0.165 C 
ATOM   3084  C   PRO B 181     170.383 174.750 165.773  1.00  7.28     0.272 C 
ATOM   3085  O   PRO B 181     170.568 174.768 164.552  1.00  7.28    -0.269 OA
ATOM   3086  CB  PRO B 181     168.156 175.196 166.853  1.00  7.28     0.034 C 
ATOM   3087  CG  PRO B 181     167.501 174.605 168.010  1.00  7.28     0.027 C 
ATOM   3088  CD  PRO B 181     168.423 173.599 168.615  1.00  7.28     0.105 C 
ATOM   3089  N   ILE B 182     171.268 175.251 166.635  1.00  5.46    -0.229 NA
ATOM   3090  CA  ILE B 182     172.491 175.883 166.157  1.00  5.46     0.186 C 
ATOM   3091  C   ILE B 182     173.429 174.843 165.564  1.00  5.46     0.274 C 
ATOM   3092  O   ILE B 182     174.121 175.106 164.575  1.00  5.46    -0.268 OA
ATOM   3093  CB  ILE B 182     173.157 176.678 167.294  1.00  5.46     0.032 C 
ATOM   3094  CG1 ILE B 182     172.234 177.809 167.748  1.00  5.46     0.002 C 
ATOM   3095  CG2 ILE B 182     174.487 177.251 166.838  1.00  5.46     0.003 C 
ATOM   3096  CD1 ILE B 182     172.675 178.490 169.014  1.00  5.46     0.000 C 
ATOM   3097  N   ALA B 183     173.477 173.649 166.158  1.00  5.55    -0.229 NA
ATOM   3098  CA  ALA B 183     174.302 172.584 165.597  1.00  5.55     0.186 C 
ATOM   3099  C   ALA B 183     173.828 172.203 164.202  1.00  5.55     0.274 C 
ATOM   3100  O   ALA B 183     174.643 172.010 163.293  1.00  5.55    -0.268 OA
ATOM   3101  CB  ALA B 183     174.285 171.367 166.518  1.00  5.55     0.037 C 
ATOM   3102  N   ARG B 184     172.513 172.088 164.012  1.00  7.27    -0.229 NA
ATOM   3103  CA  ARG B 184     171.985 171.804 162.681  1.00  7.27     0.186 C 
ATOM   3104  C   ARG B 184     172.263 172.952 161.719  1.00  7.27     0.274 C 
ATOM   3105  O   ARG B 184     172.575 172.722 160.546  1.00  7.27    -0.268 OA
ATOM   3106  CB  ARG B 184     170.486 171.525 162.758  1.00  7.27     0.036 C 
ATOM   3107  CG  ARG B 184     170.138 170.210 163.424  1.00  7.27     0.029 C 
ATOM   3108  CD  ARG B 184     168.660 170.131 163.739  1.00  7.27     0.145 C 
ATOM   3109  NE  ARG B 184     168.226 168.761 163.978  1.00  7.27    -0.083 NA
ATOM   3110  CZ  ARG B 184     166.976 168.405 164.233  1.00  7.27     0.782 C 
ATOM   3111  NH1 ARG B 184     166.003 169.298 164.298  1.00  7.27     0.063 N 
ATOM   3112  NH2 ARG B 184     166.694 167.121 164.424  1.00  7.27     0.063 N 
ATOM   3113  N   ASP B 185     172.145 174.195 162.191  1.00  7.14    -0.228 NA
ATOM   3114  CA  ASP B 185     172.448 175.343 161.343  1.00  7.14     0.197 C 
ATOM   3115  C   ASP B 185     173.889 175.298 160.858  1.00  7.14     0.275 C 
ATOM   3116  O   ASP B 185     174.165 175.483 159.668  1.00  7.14    -0.268 OA
ATOM   3117  CB  ASP B 185     172.199 176.643 162.109  1.00  7.14     0.132 C 
ATOM   3118  CG  ASP B 185     170.741 177.031 162.152  1.00  7.14     0.188 C 
ATOM   3119  OD1 ASP B 185     170.027 176.764 161.170  1.00  7.14    -0.647 OA
ATOM   3120  OD2 ASP B 185     170.307 177.615 163.167  1.00  7.14    -0.647 OA
ATOM   3121  N   LEU B 186     174.823 175.054 161.771  1.00  6.04    -0.229 NA
ATOM   3122  CA  LEU B 186     176.245 175.140 161.478  1.00  6.04     0.186 C 
ATOM   3123  C   LEU B 186     176.835 173.830 160.979  1.00  6.04     0.274 C 
ATOM   3124  O   LEU B 186     178.038 173.778 160.711  1.00  6.04    -0.268 OA
ATOM   3125  CB  LEU B 186     177.010 175.591 162.724  1.00  6.04     0.034 C 
ATOM   3126  CG  LEU B 186     176.584 176.912 163.365  1.00  6.04     0.002 C 
ATOM   3127  CD1 LEU B 186     177.564 177.294 164.457  1.00  6.04     0.000 C 
ATOM   3128  CD2 LEU B 186     176.476 178.020 162.335  1.00  6.04     0.000 C 
ATOM   3129  N   ALA B 187     176.035 172.774 160.859  1.00  6.14    -0.229 NA
ATOM   3130  CA  ALA B 187     176.568 171.514 160.349  1.00  6.14     0.185 C 
ATOM   3131  C   ALA B 187     177.161 171.664 158.957  1.00  6.14     0.256 C 
ATOM   3132  O   ALA B 187     178.276 171.165 158.728  1.00  6.14    -0.270 OA
ATOM   3133  CB  ALA B 187     175.475 170.442 160.383  1.00  6.14     0.037 C 
ATOM   3134  N   PRO B 188     176.501 172.315 157.995  1.00  6.41    -0.312 N 
ATOM   3135  CA  PRO B 188     177.145 172.516 156.687  1.00  6.41     0.165 C 
ATOM   3136  C   PRO B 188     178.503 173.191 156.772  1.00  6.41     0.272 C 
ATOM   3137  O   PRO B 188     179.430 172.797 156.056  1.00  6.41    -0.269 OA
ATOM   3138  CB  PRO B 188     176.131 173.389 155.942  1.00  6.41     0.034 C 
ATOM   3139  CG  PRO B 188     174.825 173.025 156.519  1.00  6.41     0.027 C 
ATOM   3140  CD  PRO B 188     175.062 172.623 157.949  1.00  6.41     0.105 C 
ATOM   3141  N   ILE B 189     178.649 174.201 157.633  1.00  7.09    -0.229 NA
ATOM   3142  CA  ILE B 189     179.930 174.883 157.766  1.00  7.09     0.186 C 
ATOM   3143  C   ILE B 189     180.987 173.975 158.374  1.00  7.09     0.274 C 
ATOM   3144  O   ILE B 189     182.180 174.162 158.117  1.00  7.09    -0.268 OA
ATOM   3145  CB  ILE B 189     179.785 176.162 158.611  1.00  7.09     0.032 C 
ATOM   3146  CG1 ILE B 189     178.756 177.108 157.997  1.00  7.09     0.002 C 
ATOM   3147  CG2 ILE B 189     181.117 176.871 158.733  1.00  7.09     0.003 C 
ATOM   3148  CD1 ILE B 189     178.002 177.915 159.020  1.00  7.09     0.000 C 
ATOM   3149  N   GLY B 190     180.584 172.998 159.181  1.00  6.57    -0.226 NA
ATOM   3150  CA  GLY B 190     181.530 172.098 159.805  1.00  6.57     0.218 C 
ATOM   3151  C   GLY B 190     181.942 172.540 161.193  1.00  6.57     0.277 C 
ATOM   3152  O   GLY B 190     183.104 172.387 161.576  1.00  6.57    -0.268 OA
ATOM   3153  N   ILE B 191     181.000 173.086 161.956  1.00  6.15    -0.229 NA
ATOM   3154  CA  ILE B 191     181.243 173.537 163.321  1.00  6.15     0.186 C 
ATOM   3155  C   ILE B 191     180.445 172.649 164.265  1.00  6.15     0.274 C 
ATOM   3156  O   ILE B 191     179.234 172.476 164.089  1.00  6.15    -0.268 OA
ATOM   3157  CB  ILE B 191     180.865 175.017 163.504  1.00  6.15     0.032 C 
ATOM   3158  CG1 ILE B 191     181.749 175.909 162.630  1.00  6.15     0.002 C 
ATOM   3159  CG2 ILE B 191     180.991 175.421 164.959  1.00  6.15     0.003 C 
ATOM   3160  CD1 ILE B 191     181.132 177.246 162.305  1.00  6.15     0.000 C 
ATOM   3161  N   ARG B 192     181.125 172.087 165.260  1.00  4.99    -0.229 NA
ATOM   3162  CA  ARG B 192     180.488 171.236 166.254  1.00  4.99     0.186 C 
ATOM   3163  C   ARG B 192     180.061 172.078 167.446  1.00  4.99     0.274 C 
ATOM   3164  O   ARG B 192     180.875 172.804 168.024  1.00  4.99    -0.268 OA
ATOM   3165  CB  ARG B 192     181.439 170.130 166.706  1.00  4.99     0.036 C 
ATOM   3166  CG  ARG B 192     181.774 169.130 165.624  1.00  4.99     0.029 C 
ATOM   3167  CD  ARG B 192     182.319 167.840 166.199  1.00  4.99     0.145 C 
ATOM   3168  NE  ARG B 192     183.695 167.980 166.664  1.00  4.99    -0.083 NA
ATOM   3169  CZ  ARG B 192     184.084 167.945 167.932  1.00  4.99     0.782 C 
ATOM   3170  NH1 ARG B 192     183.222 167.776 168.921  1.00  4.99     0.063 N 
ATOM   3171  NH2 ARG B 192     185.375 168.074 168.216  1.00  4.99     0.063 N 
ATOM   3172  N   VAL B 193     178.787 171.978 167.810  1.00  5.83    -0.229 NA
ATOM   3173  CA  VAL B 193     178.215 172.731 168.920  1.00  5.83     0.186 C 
ATOM   3174  C   VAL B 193     177.831 171.742 170.009  1.00  5.83     0.274 C 
ATOM   3175  O   VAL B 193     176.951 170.897 169.808  1.00  5.83    -0.268 OA
ATOM   3176  CB  VAL B 193     177.004 173.561 168.475  1.00  5.83     0.032 C 
ATOM   3177  CG1 VAL B 193     176.534 174.461 169.603  1.00  5.83     0.003 C 
ATOM   3178  CG2 VAL B 193     177.353 174.375 167.245  1.00  5.83     0.003 C 
ATOM   3179  N   MET B 194     178.484 171.852 171.162  1.00  5.48    -0.229 NA
ATOM   3180  CA  MET B 194     178.246 170.971 172.292  1.00  5.48     0.187 C 
ATOM   3181  C   MET B 194     177.964 171.812 173.527  1.00  5.48     0.274 C 
ATOM   3182  O   MET B 194     178.325 172.988 173.596  1.00  5.48    -0.268 OA
ATOM   3183  CB  MET B 194     179.443 170.050 172.544  1.00  5.48     0.046 C 
ATOM   3184  CG  MET B 194     179.431 168.788 171.705  1.00  5.48     0.060 C 
ATOM   3185  SD  MET B 194     178.210 167.593 172.265  1.00  5.48    -0.139 SA
ATOM   3186  CE  MET B 194     178.967 167.020 173.776  1.00  5.48     0.069 C 
ATOM   3187  N   THR B 195     177.301 171.200 174.504  1.00  6.30    -0.226 NA
ATOM   3188  CA  THR B 195     176.939 171.877 175.740  1.00  6.30     0.216 C 
ATOM   3189  C   THR B 195     177.297 171.003 176.931  1.00  6.30     0.277 C 
ATOM   3190  O   THR B 195     177.031 169.798 176.930  1.00  6.30    -0.268 OA
ATOM   3191  CB  THR B 195     175.444 172.210 175.774  1.00  6.30     0.184 C 
ATOM   3192  OG1 THR B 195     175.081 172.907 174.578  1.00  6.30    -0.221 OA
ATOM   3193  CG2 THR B 195     175.114 173.076 176.970  1.00  6.30     0.038 C 
ATOM   3194  N   ILE B 196     177.903 171.617 177.942  1.00  7.21    -0.229 NA
ATOM   3195  CA  ILE B 196     178.207 170.962 179.207  1.00  7.21     0.186 C 
ATOM   3196  C   ILE B 196     177.240 171.496 180.250  1.00  7.21     0.274 C 
ATOM   3197  O   ILE B 196     176.901 172.684 180.243  1.00  7.21    -0.268 OA
ATOM   3198  CB  ILE B 196     179.665 171.199 179.645  1.00  7.21     0.032 C 
ATOM   3199  CG1 ILE B 196     180.632 170.618 178.613  1.00  7.21     0.002 C 
ATOM   3200  CG2 ILE B 196     179.909 170.580 181.011  1.00  7.21     0.003 C 
ATOM   3201  CD1 ILE B 196     182.078 170.915 178.904  1.00  7.21     0.000 C 
ATOM   3202  N   ALA B 197     176.794 170.618 181.145  1.00  8.68    -0.229 NA
ATOM   3203  CA  ALA B 197     175.830 170.970 182.184  1.00  8.68     0.185 C 
ATOM   3204  C   ALA B 197     176.404 170.572 183.534  1.00  8.68     0.256 C 
ATOM   3205  O   ALA B 197     176.061 169.518 184.085  1.00  8.68    -0.270 OA
ATOM   3206  CB  ALA B 197     174.477 170.302 181.937  1.00  8.68     0.037 C 
ATOM   3207  N   PRO B 198     177.279 171.397 184.102  1.00 10.80    -0.312 N 
ATOM   3208  CA  PRO B 198     177.908 171.036 185.372  1.00 10.80     0.165 C 
ATOM   3209  C   PRO B 198     176.917 171.080 186.522  1.00 10.80     0.272 C 
ATOM   3210  O   PRO B 198     175.911 171.789 186.495  1.00 10.80    -0.269 OA
ATOM   3211  CB  PRO B 198     179.004 172.092 185.538  1.00 10.80     0.034 C 
ATOM   3212  CG  PRO B 198     178.520 173.258 184.769  1.00 10.80     0.027 C 
ATOM   3213  CD  PRO B 198     177.706 172.726 183.632  1.00 10.80     0.105 C 
ATOM   3214  N   GLY B 199     177.225 170.298 187.550  1.00 13.83    -0.226 NA
ATOM   3215  CA  GLY B 199     176.439 170.298 188.763  1.00 13.83     0.218 C 
ATOM   3216  C   GLY B 199     176.945 171.346 189.728  1.00 13.83     0.277 C 
ATOM   3217  O   GLY B 199     176.938 172.541 189.419  1.00 13.83    -0.268 OA
ATOM   3218  N   LEU B 200     177.388 170.910 190.901  1.00 19.06    -0.229 NA
ATOM   3219  CA  LEU B 200     177.939 171.796 191.914  1.00 19.06     0.186 C 
ATOM   3220  C   LEU B 200     179.457 171.769 191.825  1.00 19.06     0.274 C 
ATOM   3221  O   LEU B 200     180.069 170.699 191.896  1.00 19.06    -0.268 OA
ATOM   3222  CB  LEU B 200     177.480 171.366 193.305  1.00 19.06     0.034 C 
ATOM   3223  CG  LEU B 200     175.972 171.458 193.528  1.00 19.06     0.002 C 
ATOM   3224  CD1 LEU B 200     175.628 170.895 194.882  1.00 19.06     0.000 C 
ATOM   3225  CD2 LEU B 200     175.485 172.893 193.401  1.00 19.06     0.000 C 
ATOM   3226  N   PHE B 201     180.058 172.945 191.676  1.00 18.10    -0.228 NA
ATOM   3227  CA  PHE B 201     181.490 173.076 191.461  1.00 18.10     0.191 C 
ATOM   3228  C   PHE B 201     182.048 174.109 192.426  1.00 18.10     0.275 C 
ATOM   3229  O   PHE B 201     181.343 175.026 192.852  1.00 18.10    -0.268 OA
ATOM   3230  CB  PHE B 201     181.794 173.485 190.013  1.00 18.10     0.060 C 
ATOM   3231  CG  PHE B 201     182.046 172.324 189.095  1.00 18.10    -0.020 A 
ATOM   3232  CD1 PHE B 201     181.001 171.525 188.669  1.00 18.10    -0.004 A 
ATOM   3233  CD2 PHE B 201     183.322 172.037 188.649  1.00 18.10    -0.004 A 
ATOM   3234  CE1 PHE B 201     181.226 170.459 187.828  1.00 18.10    -0.000 A 
ATOM   3235  CE2 PHE B 201     183.550 170.972 187.806  1.00 18.10    -0.000 A 
ATOM   3236  CZ  PHE B 201     182.502 170.184 187.396  1.00 18.10     0.000 A 
ATOM   3237  N   GLY B 202     183.325 173.960 192.763  1.00 22.27    -0.226 NA
ATOM   3238  CA  GLY B 202     183.948 174.868 193.704  1.00 22.27     0.218 C 
ATOM   3239  C   GLY B 202     184.467 176.116 193.027  1.00 22.27     0.277 C 
ATOM   3240  O   GLY B 202     185.573 176.124 192.478  1.00 22.27    -0.268 OA
ATOM   3241  N   THR B 203     183.678 177.181 193.068  1.00 28.42    -0.226 NA
ATOM   3242  CA  THR B 203     184.011 178.428 192.395  1.00 28.42     0.215 C 
ATOM   3243  C   THR B 203     183.422 179.568 193.206  1.00 28.42     0.259 C 
ATOM   3244  O   THR B 203     182.654 179.339 194.148  1.00 28.42    -0.270 OA
ATOM   3245  CB  THR B 203     183.473 178.447 190.959  1.00 28.42     0.184 C 
ATOM   3246  OG1 THR B 203     182.057 178.224 190.974  1.00 28.42    -0.221 OA
ATOM   3247  CG2 THR B 203     184.143 177.374 190.119  1.00 28.42     0.038 C 
ATOM   3248  N   PRO B 204     183.766 180.815 192.872  1.00 34.11    -0.312 N 
ATOM   3249  CA  PRO B 204     183.176 181.943 193.612  1.00 34.11     0.165 C 
ATOM   3250  C   PRO B 204     181.659 181.925 193.622  1.00 34.11     0.272 C 
ATOM   3251  O   PRO B 204     181.040 182.219 194.654  1.00 34.11    -0.269 OA
ATOM   3252  CB  PRO B 204     183.727 183.167 192.867  1.00 34.11     0.034 C 
ATOM   3253  CG  PRO B 204     185.000 182.698 192.266  1.00 34.11     0.027 C 
ATOM   3254  CD  PRO B 204     184.778 181.264 191.899  1.00 34.11     0.105 C 
ATOM   3255  N   LEU B 205     181.043 181.566 192.494  1.00 33.39    -0.229 NA
ATOM   3256  CA  LEU B 205     179.587 181.540 192.411  1.00 33.39     0.186 C 
ATOM   3257  C   LEU B 205     178.994 180.665 193.508  1.00 33.39     0.274 C 
ATOM   3258  O   LEU B 205     178.101 181.094 194.247  1.00 33.39    -0.268 OA
ATOM   3259  CB  LEU B 205     179.164 181.043 191.028  1.00 33.39     0.034 C 
ATOM   3260  CG  LEU B 205     177.682 181.113 190.655  1.00 33.39     0.002 C 
ATOM   3261  CD1 LEU B 205     177.532 181.293 189.152  1.00 33.39     0.000 C 
ATOM   3262  CD2 LEU B 205     176.935 179.870 191.114  1.00 33.39     0.000 C 
ATOM   3263  N   LEU B 206     179.486 179.432 193.632  1.00 37.63    -0.229 NA
ATOM   3264  CA  LEU B 206     178.958 178.524 194.645  1.00 37.63     0.186 C 
ATOM   3265  C   LEU B 206     179.279 179.019 196.049  1.00 37.63     0.274 C 
ATOM   3266  O   LEU B 206     178.394 179.112 196.906  1.00 37.63    -0.268 OA
ATOM   3267  CB  LEU B 206     179.521 177.119 194.432  1.00 37.63     0.034 C 
ATOM   3268  CG  LEU B 206     178.978 176.040 195.372  1.00 37.63     0.002 C 
ATOM   3269  CD1 LEU B 206     178.953 174.686 194.686  1.00 37.63     0.000 C 
ATOM   3270  CD2 LEU B 206     179.796 175.963 196.654  1.00 37.63     0.000 C 
ATOM   3271  N   THR B 207     180.546 179.347 196.303  1.00 45.28    -0.226 NA
ATOM   3272  CA  THR B 207     180.972 179.700 197.651  1.00 45.28     0.216 C 
ATOM   3273  C   THR B 207     180.362 181.008 198.140  1.00 45.28     0.277 C 
ATOM   3274  O   THR B 207     180.464 181.306 199.335  1.00 45.28    -0.268 OA
ATOM   3275  CB  THR B 207     182.500 179.784 197.711  1.00 45.28     0.184 C 
ATOM   3276  OG1 THR B 207     183.071 178.648 197.049  1.00 45.28    -0.221 OA
ATOM   3277  CG2 THR B 207     182.981 179.816 199.152  1.00 45.28     0.038 C 
ATOM   3278  N   SER B 208     179.733 181.790 197.259  1.00 48.54    -0.226 NA
ATOM   3279  CA  SER B 208     179.094 183.025 197.701  1.00 48.54     0.219 C 
ATOM   3280  C   SER B 208     177.996 182.748 198.725  1.00 48.54     0.277 C 
ATOM   3281  O   SER B 208     177.922 183.413 199.766  1.00 48.54    -0.268 OA
ATOM   3282  CB  SER B 208     178.532 183.778 196.495  1.00 48.54     0.216 C 
ATOM   3283  OG  SER B 208     179.562 184.127 195.587  1.00 48.54    -0.218 OA
ATOM   3284  N   LEU B 209     177.133 181.769 198.451  1.00 55.04    -0.229 NA
ATOM   3285  CA  LEU B 209     175.993 181.510 199.321  1.00 55.04     0.185 C 
ATOM   3286  C   LEU B 209     176.429 180.822 200.619  1.00 55.04     0.256 C 
ATOM   3287  O   LEU B 209     177.519 180.249 200.691  1.00 55.04    -0.270 OA
ATOM   3288  CB  LEU B 209     174.944 180.670 198.591  1.00 55.04     0.034 C 
ATOM   3289  CG  LEU B 209     175.271 179.265 198.080  1.00 55.04     0.002 C 
ATOM   3290  CD1 LEU B 209     175.127 178.210 199.164  1.00 55.04     0.000 C 
ATOM   3291  CD2 LEU B 209     174.386 178.941 196.888  1.00 55.04     0.000 C 
ATOM   3292  N   PRO B 210     175.579 180.876 201.672  1.00 62.55    -0.312 N 
ATOM   3293  CA  PRO B 210     175.960 180.362 202.997  1.00 62.55     0.165 C 
ATOM   3294  C   PRO B 210     176.798 179.089 202.997  1.00 62.55     0.272 C 
ATOM   3295  O   PRO B 210     176.430 178.093 202.369  1.00 62.55    -0.269 OA
ATOM   3296  CB  PRO B 210     174.592 180.107 203.642  1.00 62.55     0.034 C 
ATOM   3297  CG  PRO B 210     173.648 181.133 202.971  1.00 62.55     0.027 C 
ATOM   3298  CD  PRO B 210     174.404 181.753 201.806  1.00 62.55     0.105 C 
ATOM   3299  N   GLU B 211     177.908 179.108 203.743  1.00 63.66    -0.229 NA
ATOM   3300  CA  GLU B 211     178.919 178.057 203.628  1.00 63.66     0.187 C 
ATOM   3301  C   GLU B 211     178.388 176.692 204.054  1.00 63.66     0.274 C 
ATOM   3302  O   GLU B 211     178.649 175.684 203.383  1.00 63.66    -0.268 OA
ATOM   3303  CB  GLU B 211     180.144 178.428 204.463  1.00 63.66     0.045 C 
ATOM   3304  CG  GLU B 211     180.904 179.636 203.942  1.00 63.66     0.100 C 
ATOM   3305  CD  GLU B 211     182.071 180.021 204.834  1.00 63.66     0.185 C 
ATOM   3306  OE1 GLU B 211     182.175 179.472 205.951  1.00 63.66    -0.647 OA
ATOM   3307  OE2 GLU B 211     182.883 180.876 204.419  1.00 63.66    -0.647 OA
ATOM   3308  N   LYS B 212     177.657 176.623 205.168  1.00 55.47    -0.229 NA
ATOM   3309  CA  LYS B 212     177.188 175.319 205.622  1.00 55.47     0.186 C 
ATOM   3310  C   LYS B 212     176.158 174.750 204.661  1.00 55.47     0.274 C 
ATOM   3311  O   LYS B 212     176.032 173.526 204.543  1.00 55.47    -0.268 OA
ATOM   3312  CB  LYS B 212     176.610 175.414 207.037  1.00 55.47     0.034 C 
ATOM   3313  CG  LYS B 212     176.013 174.101 207.561  1.00 55.47     0.005 C 
ATOM   3314  CD  LYS B 212     175.233 174.301 208.855  1.00 55.47     0.041 C 
ATOM   3315  CE  LYS B 212     175.236 173.041 209.714  1.00 55.47     0.338 C 
ATOM   3316  NZ  LYS B 212     174.239 173.105 210.821  1.00 55.47     0.618 N 
ATOM   3317  N   VAL B 213     175.436 175.617 203.952  1.00 52.35    -0.229 NA
ATOM   3318  CA  VAL B 213     174.580 175.153 202.867  1.00 52.35     0.186 C 
ATOM   3319  C   VAL B 213     175.423 174.484 201.789  1.00 52.35     0.274 C 
ATOM   3320  O   VAL B 213     175.045 173.444 201.243  1.00 52.35    -0.268 OA
ATOM   3321  CB  VAL B 213     173.748 176.316 202.297  1.00 52.35     0.032 C 
ATOM   3322  CG1 VAL B 213     172.993 175.869 201.056  1.00 52.35     0.003 C 
ATOM   3323  CG2 VAL B 213     172.779 176.840 203.350  1.00 52.35     0.003 C 
ATOM   3324  N   CYS B 214     176.574 175.078 201.457  1.00 49.17    -0.228 NA
ATOM   3325  CA  CYS B 214     177.462 174.452 200.479  1.00 49.17     0.198 C 
ATOM   3326  C   CYS B 214     177.983 173.108 200.972  1.00 49.17     0.275 C 
ATOM   3327  O   CYS B 214     178.127 172.169 200.184  1.00 49.17    -0.268 OA
ATOM   3328  CB  CYS B 214     178.632 175.374 200.134  1.00 49.17     0.103 C 
ATOM   3329  SG  CYS B 214     178.174 177.050 199.658  1.00 49.17    -0.080 SA
ATOM   3330  N   ASN B 215     178.286 172.993 202.266  1.00 42.03    -0.228 NA
ATOM   3331  CA  ASN B 215     178.783 171.713 202.765  1.00 42.03     0.196 C 
ATOM   3332  C   ASN B 215     177.684 170.654 202.731  1.00 42.03     0.275 C 
ATOM   3333  O   ASN B 215     177.931 169.498 202.358  1.00 42.03    -0.268 OA
ATOM   3334  CB  ASN B 215     179.338 171.875 204.179  1.00 42.03     0.126 C 
ATOM   3335  CG  ASN B 215     180.007 170.616 204.693  1.00 42.03     0.276 C 
ATOM   3336  OD1 ASN B 215     179.766 169.518 204.191  1.00 42.03    -0.269 OA
ATOM   3337  ND2 ASN B 215     180.856 170.770 205.700  1.00 42.03    -0.107 N 
ATOM   3338  N   PHE B 216     176.460 171.037 203.098  1.00 36.90    -0.228 NA
ATOM   3339  CA  PHE B 216     175.316 170.152 202.906  1.00 36.90     0.191 C 
ATOM   3340  C   PHE B 216     175.194 169.723 201.451  1.00 36.90     0.275 C 
ATOM   3341  O   PHE B 216     175.079 168.530 201.150  1.00 36.90    -0.268 OA
ATOM   3342  CB  PHE B 216     174.035 170.849 203.360  1.00 36.90     0.060 C 
ATOM   3343  CG  PHE B 216     172.803 170.024 203.158  1.00 36.90    -0.020 A 
ATOM   3344  CD1 PHE B 216     172.646 168.811 203.798  1.00 36.90    -0.004 A 
ATOM   3345  CD2 PHE B 216     171.808 170.459 202.302  1.00 36.90    -0.004 A 
ATOM   3346  CE1 PHE B 216     171.513 168.052 203.595  1.00 36.90    -0.000 A 
ATOM   3347  CE2 PHE B 216     170.677 169.707 202.097  1.00 36.90    -0.000 A 
ATOM   3348  CZ  PHE B 216     170.528 168.502 202.743  1.00 36.90     0.000 A 
ATOM   3349  N   LEU B 217     175.238 170.686 200.532  1.00 34.57    -0.229 NA
ATOM   3350  CA  LEU B 217     175.102 170.377 199.116  1.00 34.57     0.186 C 
ATOM   3351  C   LEU B 217     176.193 169.423 198.652  1.00 34.57     0.274 C 
ATOM   3352  O   LEU B 217     175.937 168.538 197.828  1.00 34.57    -0.268 OA
ATOM   3353  CB  LEU B 217     175.148 171.671 198.306  1.00 34.57     0.034 C 
ATOM   3354  CG  LEU B 217     173.955 172.623 198.409  1.00 34.57     0.002 C 
ATOM   3355  CD1 LEU B 217     174.287 173.940 197.735  1.00 34.57     0.000 C 
ATOM   3356  CD2 LEU B 217     172.712 172.014 197.788  1.00 34.57     0.000 C 
ATOM   3357  N   ALA B 218     177.409 169.584 199.172  1.00 28.76    -0.229 NA
ATOM   3358  CA  ALA B 218     178.492 168.672 198.826  1.00 28.76     0.186 C 
ATOM   3359  C   ALA B 218     178.194 167.269 199.332  1.00 28.76     0.274 C 
ATOM   3360  O   ALA B 218     178.424 166.281 198.626  1.00 28.76    -0.268 OA
ATOM   3361  CB  ALA B 218     179.812 169.183 199.400  1.00 28.76     0.037 C 
ATOM   3362  N   SER B 219     177.678 167.158 200.556  1.00 31.99    -0.226 NA
ATOM   3363  CA  SER B 219     177.297 165.843 201.056  1.00 31.99     0.219 C 
ATOM   3364  C   SER B 219     176.200 165.208 200.212  1.00 31.99     0.277 C 
ATOM   3365  O   SER B 219     176.047 163.982 200.236  1.00 31.99    -0.268 OA
ATOM   3366  CB  SER B 219     176.842 165.943 202.511  1.00 31.99     0.216 C 
ATOM   3367  OG  SER B 219     175.717 166.792 202.633  1.00 31.99    -0.218 OA
ATOM   3368  N   GLN B 220     175.436 166.007 199.466  1.00 28.87    -0.229 NA
ATOM   3369  CA  GLN B 220     174.345 165.484 198.655  1.00 28.87     0.187 C 
ATOM   3370  C   GLN B 220     174.805 164.895 197.329  1.00 28.87     0.274 C 
ATOM   3371  O   GLN B 220     174.011 164.217 196.670  1.00 28.87    -0.268 OA
ATOM   3372  CB  GLN B 220     173.312 166.582 198.386  1.00 28.87     0.044 C 
ATOM   3373  CG  GLN B 220     172.597 167.071 199.632  1.00 28.87     0.094 C 
ATOM   3374  CD  GLN B 220     171.794 165.976 200.298  1.00 28.87     0.274 C 
ATOM   3375  OE1 GLN B 220     172.149 165.498 201.375  1.00 28.87    -0.269 OA
ATOM   3376  NE2 GLN B 220     170.711 165.561 199.653  1.00 28.87    -0.107 N 
ATOM   3377  N   VAL B 221     176.048 165.126 196.921  1.00 19.94    -0.229 NA
ATOM   3378  CA  VAL B 221     176.551 164.553 195.676  1.00 19.94     0.184 C 
ATOM   3379  C   VAL B 221     176.809 163.070 195.915  1.00 19.94     0.256 C 
ATOM   3380  O   VAL B 221     177.635 162.721 196.770  1.00 19.94    -0.270 OA
ATOM   3381  CB  VAL B 221     177.819 165.272 195.195  1.00 19.94     0.032 C 
ATOM   3382  CG1 VAL B 221     178.219 164.777 193.816  1.00 19.94     0.003 C 
ATOM   3383  CG2 VAL B 221     177.603 166.774 195.176  1.00 19.94     0.003 C 
ATOM   3384  N   PRO B 222     176.131 162.165 195.199  1.00 16.40    -0.312 N 
ATOM   3385  CA  PRO B 222     176.327 160.730 195.467  1.00 16.40     0.165 C 
ATOM   3386  C   PRO B 222     177.781 160.292 195.480  1.00 16.40     0.272 C 
ATOM   3387  O   PRO B 222     178.228 159.680 196.457  1.00 16.40    -0.269 OA
ATOM   3388  CB  PRO B 222     175.526 160.083 194.332  1.00 16.40     0.034 C 
ATOM   3389  CG  PRO B 222     174.400 161.024 194.156  1.00 16.40     0.027 C 
ATOM   3390  CD  PRO B 222     175.079 162.366 194.188  1.00 16.40     0.105 C 
ATOM   3391  N   PHE B 223     178.537 160.582 194.419  1.00 15.00    -0.229 NA
ATOM   3392  CA  PHE B 223     179.947 160.225 194.391  1.00 15.00     0.189 C 
ATOM   3393  C   PHE B 223     180.603 160.884 193.191  1.00 15.00     0.257 C 
ATOM   3394  O   PHE B 223     180.055 160.790 192.085  1.00 15.00    -0.270 OA
ATOM   3395  CB  PHE B 223     180.128 158.705 194.321  1.00 15.00     0.060 C 
ATOM   3396  CG  PHE B 223     181.559 158.269 194.227  1.00 15.00    -0.020 A 
ATOM   3397  CD1 PHE B 223     182.410 158.403 195.310  1.00 15.00    -0.004 A 
ATOM   3398  CD2 PHE B 223     182.056 157.734 193.054  1.00 15.00    -0.004 A 
ATOM   3399  CE1 PHE B 223     183.727 158.006 195.224  1.00 15.00    -0.000 A 
ATOM   3400  CE2 PHE B 223     183.372 157.338 192.964  1.00 15.00    -0.000 A 
ATOM   3401  CZ  PHE B 223     184.208 157.475 194.050  1.00 15.00     0.000 A 
ATOM   3402  N   PRO B 224     181.755 161.556 193.354  1.00 16.60    -0.312 N 
ATOM   3403  CA  PRO B 224     182.411 161.902 194.620  1.00 16.60     0.165 C 
ATOM   3404  C   PRO B 224     181.608 162.921 195.421  1.00 16.60     0.272 C 
ATOM   3405  O   PRO B 224     180.999 163.815 194.837  1.00 16.60    -0.269 OA
ATOM   3406  CB  PRO B 224     183.746 162.496 194.169  1.00 16.60     0.034 C 
ATOM   3407  CG  PRO B 224     184.000 161.883 192.848  1.00 16.60     0.027 C 
ATOM   3408  CD  PRO B 224     182.651 161.784 192.208  1.00 16.60     0.105 C 
ATOM   3409  N   SER B 225     181.611 162.788 196.748  1.00 19.50    -0.226 NA
ATOM   3410  CA  SER B 225     180.815 163.688 197.577  1.00 19.50     0.219 C 
ATOM   3411  C   SER B 225     181.309 165.124 197.469  1.00 19.50     0.277 C 
ATOM   3412  O   SER B 225     180.509 166.056 197.341  1.00 19.50    -0.268 OA
ATOM   3413  CB  SER B 225     180.842 163.215 199.029  1.00 19.50     0.216 C 
ATOM   3414  OG  SER B 225     180.471 161.852 199.120  1.00 19.50    -0.218 OA
ATOM   3415  N   ARG B 226     182.622 165.323 197.515  1.00 18.37    -0.229 NA
ATOM   3416  CA  ARG B 226     183.181 166.662 197.394  1.00 18.37     0.186 C 
ATOM   3417  C   ARG B 226     182.642 167.363 196.153  1.00 18.37     0.274 C 
ATOM   3418  O   ARG B 226     182.337 166.730 195.139  1.00 18.37    -0.268 OA
ATOM   3419  CB  ARG B 226     184.712 166.596 197.347  1.00 18.37     0.036 C 
ATOM   3420  CG  ARG B 226     185.297 165.531 196.420  1.00 18.37     0.029 C 
ATOM   3421  CD  ARG B 226     185.571 166.066 195.032  1.00 18.37     0.145 C 
ATOM   3422  NE  ARG B 226     186.354 165.125 194.241  1.00 18.37    -0.083 NA
ATOM   3423  CZ  ARG B 226     186.634 165.277 192.955  1.00 18.37     0.782 C 
ATOM   3424  NH1 ARG B 226     186.205 166.326 192.272  1.00 18.37     0.063 N 
ATOM   3425  NH2 ARG B 226     187.361 164.352 192.336  1.00 18.37     0.063 N 
ATOM   3426  N   LEU B 227     182.507 168.686 196.249  1.00 19.76    -0.229 NA
ATOM   3427  CA  LEU B 227     182.050 169.495 195.125  1.00 19.76     0.186 C 
ATOM   3428  C   LEU B 227     182.915 169.244 193.899  1.00 19.76     0.274 C 
ATOM   3429  O   LEU B 227     184.045 168.761 194.016  1.00 19.76    -0.268 OA
ATOM   3430  CB  LEU B 227     182.081 170.985 195.468  1.00 19.76     0.034 C 
ATOM   3431  CG  LEU B 227     181.292 171.477 196.679  1.00 19.76     0.002 C 
ATOM   3432  CD1 LEU B 227     181.679 172.912 196.985  1.00 19.76     0.000 C 
ATOM   3433  CD2 LEU B 227     179.798 171.365 196.438  1.00 19.76     0.000 C 
ATOM   3434  N   GLY B 228     182.396 169.577 192.722  1.00 18.40    -0.226 NA
ATOM   3435  CA  GLY B 228     183.165 169.402 191.508  1.00 18.40     0.218 C 
ATOM   3436  C   GLY B 228     184.417 170.255 191.496  1.00 18.40     0.277 C 
ATOM   3437  O   GLY B 228     184.521 171.277 192.173  1.00 18.40    -0.268 OA
ATOM   3438  N   ASP B 229     185.388 169.810 190.703  1.00 16.33    -0.228 NA
ATOM   3439  CA  ASP B 229     186.670 170.480 190.564  1.00 16.33     0.195 C 
ATOM   3440  C   ASP B 229     186.773 171.121 189.188  1.00 16.33     0.257 C 
ATOM   3441  O   ASP B 229     186.605 170.419 188.182  1.00 16.33    -0.270 OA
ATOM   3442  CB  ASP B 229     187.811 169.477 190.763  1.00 16.33     0.132 C 
ATOM   3443  CG  ASP B 229     189.153 170.145 190.929  1.00 16.33     0.188 C 
ATOM   3444  OD1 ASP B 229     189.202 171.391 190.944  1.00 16.33    -0.647 OA
ATOM   3445  OD2 ASP B 229     190.163 169.422 191.044  1.00 16.33    -0.647 OA
ATOM   3446  N   PRO B 230     187.034 172.428 189.084  1.00 14.40    -0.312 N 
ATOM   3447  CA  PRO B 230     187.108 173.045 187.749  1.00 14.40     0.165 C 
ATOM   3448  C   PRO B 230     188.130 172.402 186.826  1.00 14.40     0.272 C 
ATOM   3449  O   PRO B 230     187.943 172.422 185.602  1.00 14.40    -0.269 OA
ATOM   3450  CB  PRO B 230     187.468 174.501 188.069  1.00 14.40     0.034 C 
ATOM   3451  CG  PRO B 230     186.846 174.734 189.389  1.00 14.40     0.027 C 
ATOM   3452  CD  PRO B 230     187.056 173.449 190.146  1.00 14.40     0.105 C 
ATOM   3453  N   ALA B 231     189.212 171.838 187.368  1.00 13.46    -0.229 NA
ATOM   3454  CA  ALA B 231     190.154 171.115 186.522  1.00 13.46     0.186 C 
ATOM   3455  C   ALA B 231     189.465 169.980 185.781  1.00 13.46     0.274 C 
ATOM   3456  O   ALA B 231     189.833 169.656 184.647  1.00 13.46    -0.268 OA
ATOM   3457  CB  ALA B 231     191.306 170.573 187.365  1.00 13.46     0.037 C 
ATOM   3458  N   GLU B 232     188.445 169.384 186.392  1.00 12.11    -0.229 NA
ATOM   3459  CA  GLU B 232     187.720 168.293 185.759  1.00 12.11     0.187 C 
ATOM   3460  C   GLU B 232     186.751 168.800 184.697  1.00 12.11     0.274 C 
ATOM   3461  O   GLU B 232     186.545 168.133 183.674  1.00 12.11    -0.268 OA
ATOM   3462  CB  GLU B 232     187.016 167.495 186.850  1.00 12.11     0.045 C 
ATOM   3463  CG  GLU B 232     188.019 166.717 187.686  1.00 12.11     0.100 C 
ATOM   3464  CD  GLU B 232     187.407 166.060 188.892  1.00 12.11     0.185 C 
ATOM   3465  OE1 GLU B 232     186.190 165.832 188.879  1.00 12.11    -0.647 OA
ATOM   3466  OE2 GLU B 232     188.146 165.772 189.856  1.00 12.11    -0.647 OA
ATOM   3467  N   TYR B 233     186.179 169.988 184.900  1.00 10.12    -0.228 NA
ATOM   3468  CA  TYR B 233     185.482 170.665 183.813  1.00 10.12     0.191 C 
ATOM   3469  C   TYR B 233     186.411 170.887 182.628  1.00 10.12     0.275 C 
ATOM   3470  O   TYR B 233     186.023 170.676 181.473  1.00 10.12    -0.268 OA
ATOM   3471  CB  TYR B 233     184.924 171.997 184.309  1.00 10.12     0.060 C 
ATOM   3472  CG  TYR B 233     184.184 172.789 183.259  1.00 10.12    -0.020 A 
ATOM   3473  CD1 TYR B 233     184.854 173.697 182.453  1.00 10.12    -0.002 A 
ATOM   3474  CD2 TYR B 233     182.818 172.643 183.084  1.00 10.12    -0.002 A 
ATOM   3475  CE1 TYR B 233     184.188 174.426 181.496  1.00 10.12     0.027 A 
ATOM   3476  CE2 TYR B 233     182.143 173.372 182.127  1.00 10.12     0.027 A 
ATOM   3477  CZ  TYR B 233     182.833 174.262 181.338  1.00 10.12     0.131 A 
ATOM   3478  OH  TYR B 233     182.162 174.990 180.383  1.00 10.12    -0.190 OA
ATOM   3479  N   ALA B 234     187.645 171.318 182.897  1.00  9.67    -0.229 NA
ATOM   3480  CA  ALA B 234     188.614 171.505 181.822  1.00  9.67     0.186 C 
ATOM   3481  C   ALA B 234     188.926 170.187 181.128  1.00  9.67     0.274 C 
ATOM   3482  O   ALA B 234     189.066 170.137 179.900  1.00  9.67    -0.268 OA
ATOM   3483  CB  ALA B 234     189.890 172.130 182.379  1.00  9.67     0.037 C 
ATOM   3484  N   HIS B 235     189.064 169.111 181.904  1.00  8.96    -0.228 NA
ATOM   3485  CA  HIS B 235     189.287 167.790 181.323  1.00  8.96     0.192 C 
ATOM   3486  C   HIS B 235     188.163 167.416 180.366  1.00  8.96     0.275 C 
ATOM   3487  O   HIS B 235     188.410 166.939 179.252  1.00  8.96    -0.268 OA
ATOM   3488  CB  HIS B 235     189.408 166.751 182.437  1.00  8.96     0.082 C 
ATOM   3489  CG  HIS B 235     189.663 165.362 181.944  1.00  8.96     0.082 A 
ATOM   3490  ND1 HIS B 235     188.654 164.531 181.508  1.00  8.96    -0.227 NA
ATOM   3491  CD2 HIS B 235     190.810 164.653 181.824  1.00  8.96     0.116 A 
ATOM   3492  CE1 HIS B 235     189.168 163.373 181.136  1.00  8.96     0.199 A 
ATOM   3493  NE2 HIS B 235     190.475 163.421 181.319  1.00  8.96    -0.221 NA
ATOM   3494  N   LEU B 236     186.914 167.624 180.784  1.00  7.68    -0.229 NA
ATOM   3495  CA  LEU B 236     185.793 167.268 179.917  1.00  7.68     0.186 C 
ATOM   3496  C   LEU B 236     185.737 168.164 178.684  1.00  7.68     0.274 C 
ATOM   3497  O   LEU B 236     185.388 167.703 177.590  1.00  7.68    -0.268 OA
ATOM   3498  CB  LEU B 236     184.479 167.339 180.693  1.00  7.68     0.034 C 
ATOM   3499  CG  LEU B 236     183.255 166.845 179.920  1.00  7.68     0.002 C 
ATOM   3500  CD1 LEU B 236     183.419 165.387 179.524  1.00  7.68     0.000 C 
ATOM   3501  CD2 LEU B 236     181.995 167.036 180.736  1.00  7.68     0.000 C 
ATOM   3502  N   VAL B 237     186.070 169.447 178.834  1.00  7.42    -0.229 NA
ATOM   3503  CA  VAL B 237     186.105 170.334 177.674  1.00  7.42     0.186 C 
ATOM   3504  C   VAL B 237     187.143 169.848 176.672  1.00  7.42     0.274 C 
ATOM   3505  O   VAL B 237     186.888 169.802 175.461  1.00  7.42    -0.268 OA
ATOM   3506  CB  VAL B 237     186.379 171.784 178.116  1.00  7.42     0.032 C 
ATOM   3507  CG1 VAL B 237     186.817 172.629 176.934  1.00  7.42     0.003 C 
ATOM   3508  CG2 VAL B 237     185.148 172.380 178.768  1.00  7.42     0.003 C 
ATOM   3509  N   GLN B 238     188.328 169.471 177.157  1.00  7.93    -0.229 NA
ATOM   3510  CA  GLN B 238     189.350 168.937 176.263  1.00  7.93     0.187 C 
ATOM   3511  C   GLN B 238     188.872 167.661 175.587  1.00  7.93     0.274 C 
ATOM   3512  O   GLN B 238     189.121 167.449 174.396  1.00  7.93    -0.268 OA
ATOM   3513  CB  GLN B 238     190.641 168.672 177.030  1.00  7.93     0.044 C 
ATOM   3514  CG  GLN B 238     191.699 167.966 176.203  1.00  7.93     0.094 C 
ATOM   3515  CD  GLN B 238     193.070 168.034 176.830  1.00  7.93     0.274 C 
ATOM   3516  OE1 GLN B 238     193.246 168.608 177.901  1.00  7.93    -0.269 OA
ATOM   3517  NE2 GLN B 238     194.053 167.443 176.167  1.00  7.93    -0.107 N 
ATOM   3518  N   ALA B 239     188.192 166.792 176.335  1.00  7.05    -0.229 NA
ATOM   3519  CA  ALA B 239     187.663 165.571 175.738  1.00  7.05     0.186 C 
ATOM   3520  C   ALA B 239     186.686 165.893 174.616  1.00  7.05     0.274 C 
ATOM   3521  O   ALA B 239     186.682 165.227 173.575  1.00  7.05    -0.268 OA
ATOM   3522  CB  ALA B 239     186.989 164.714 176.807  1.00  7.05     0.037 C 
ATOM   3523  N   ILE B 240     185.846 166.910 174.810  1.00  6.28    -0.229 NA
ATOM   3524  CA  ILE B 240     184.901 167.291 173.764  1.00  6.28     0.186 C 
ATOM   3525  C   ILE B 240     185.637 167.856 172.556  1.00  6.28     0.274 C 
ATOM   3526  O   ILE B 240     185.234 167.634 171.409  1.00  6.28    -0.268 OA
ATOM   3527  CB  ILE B 240     183.864 168.289 174.307  1.00  6.28     0.032 C 
ATOM   3528  CG1 ILE B 240     182.901 167.586 175.262  1.00  6.28     0.002 C 
ATOM   3529  CG2 ILE B 240     183.098 168.924 173.161  1.00  6.28     0.003 C 
ATOM   3530  CD1 ILE B 240     182.116 168.529 176.133  1.00  6.28     0.000 C 
ATOM   3531  N   ILE B 241     186.713 168.610 172.787  1.00  6.38    -0.229 NA
ATOM   3532  CA  ILE B 241     187.457 169.183 171.669  1.00  6.38     0.186 C 
ATOM   3533  C   ILE B 241     188.133 168.094 170.844  1.00  6.38     0.274 C 
ATOM   3534  O   ILE B 241     188.301 168.243 169.628  1.00  6.38    -0.268 OA
ATOM   3535  CB  ILE B 241     188.481 170.214 172.176  1.00  6.38     0.032 C 
ATOM   3536  CG1 ILE B 241     187.771 171.484 172.638  1.00  6.38     0.002 C 
ATOM   3537  CG2 ILE B 241     189.487 170.546 171.089  1.00  6.38     0.003 C 
ATOM   3538  CD1 ILE B 241     188.591 172.327 173.578  1.00  6.38     0.000 C 
ATOM   3539  N   GLU B 242     188.536 166.995 171.477  1.00  7.15    -0.229 NA
ATOM   3540  CA  GLU B 242     189.319 165.956 170.823  1.00  7.15     0.187 C 
ATOM   3541  C   GLU B 242     188.477 164.828 170.236  1.00  7.15     0.274 C 
ATOM   3542  O   GLU B 242     189.045 163.891 169.668  1.00  7.15    -0.268 OA
ATOM   3543  CB  GLU B 242     190.321 165.363 171.817  1.00  7.15     0.045 C 
ATOM   3544  CG  GLU B 242     191.677 166.034 171.817  1.00  7.15     0.100 C 
ATOM   3545  CD  GLU B 242     192.592 165.478 172.890  1.00  7.15     0.185 C 
ATOM   3546  OE1 GLU B 242     192.080 165.061 173.949  1.00  7.15    -0.647 OA
ATOM   3547  OE2 GLU B 242     193.821 165.453 172.678  1.00  7.15    -0.647 OA
ATOM   3548  N   ASN B 243     187.153 164.881 170.356  1.00  6.57    -0.228 NA
ATOM   3549  CA  ASN B 243     186.297 163.816 169.843  1.00  6.57     0.194 C 
ATOM   3550  C   ASN B 243     185.541 164.309 168.619  1.00  6.57     0.257 C 
ATOM   3551  O   ASN B 243     184.646 165.158 168.756  1.00  6.57    -0.270 OA
ATOM   3552  CB  ASN B 243     185.318 163.343 170.916  1.00  6.57     0.126 C 
ATOM   3553  CG  ASN B 243     184.809 161.942 170.658  1.00  6.57     0.276 C 
ATOM   3554  OD1 ASN B 243     184.335 161.635 169.568  1.00  6.57    -0.269 OA
ATOM   3555  ND2 ASN B 243     184.918 161.081 171.658  1.00  6.57    -0.107 N 
ATOM   3556  N   PRO B 244     185.849 163.823 167.414  1.00  6.32    -0.312 N 
ATOM   3557  CA  PRO B 244     185.187 164.365 166.216  1.00  6.32     0.165 C 
ATOM   3558  C   PRO B 244     183.685 164.146 166.167  1.00  6.32     0.272 C 
ATOM   3559  O   PRO B 244     182.999 164.887 165.455  1.00  6.32    -0.269 OA
ATOM   3560  CB  PRO B 244     185.886 163.629 165.065  1.00  6.32     0.034 C 
ATOM   3561  CG  PRO B 244     187.159 163.137 165.629  1.00  6.32     0.027 C 
ATOM   3562  CD  PRO B 244     186.901 162.855 167.065  1.00  6.32     0.105 C 
ATOM   3563  N   PHE B 245     183.146 163.159 166.883  1.00  6.29    -0.228 NA
ATOM   3564  CA  PHE B 245     181.765 162.733 166.689  1.00  6.29     0.191 C 
ATOM   3565  C   PHE B 245     180.840 163.187 167.811  1.00  6.29     0.275 C 
ATOM   3566  O   PHE B 245     179.708 162.702 167.895  1.00  6.29    -0.268 OA
ATOM   3567  CB  PHE B 245     181.709 161.211 166.546  1.00  6.29     0.060 C 
ATOM   3568  CG  PHE B 245     180.589 160.713 165.682  1.00  6.29    -0.020 A 
ATOM   3569  CD1 PHE B 245     180.555 161.018 164.333  1.00  6.29    -0.004 A 
ATOM   3570  CD2 PHE B 245     179.595 159.910 166.204  1.00  6.29    -0.004 A 
ATOM   3571  CE1 PHE B 245     179.537 160.556 163.530  1.00  6.29    -0.000 A 
ATOM   3572  CE2 PHE B 245     178.573 159.443 165.402  1.00  6.29    -0.000 A 
ATOM   3573  CZ  PHE B 245     178.546 159.766 164.065  1.00  6.29     0.000 A 
ATOM   3574  N   LEU B 246     181.288 164.094 168.676  1.00  5.60    -0.229 NA
ATOM   3575  CA  LEU B 246     180.434 164.679 169.706  1.00  5.60     0.186 C 
ATOM   3576  C   LEU B 246     179.837 165.968 169.159  1.00  5.60     0.274 C 
ATOM   3577  O   LEU B 246     180.558 166.942 168.925  1.00  5.60    -0.268 OA
ATOM   3578  CB  LEU B 246     181.222 164.950 170.985  1.00  5.60     0.034 C 
ATOM   3579  CG  LEU B 246     181.371 163.803 171.983  1.00  5.60     0.002 C 
ATOM   3580  CD1 LEU B 246     182.376 164.170 173.057  1.00  5.60     0.000 C 
ATOM   3581  CD2 LEU B 246     180.037 163.451 172.605  1.00  5.60     0.000 C 
ATOM   3582  N   ASN B 247     178.521 165.985 168.966  1.00  5.40    -0.228 NA
ATOM   3583  CA  ASN B 247     177.868 167.141 168.372  1.00  5.40     0.196 C 
ATOM   3584  C   ASN B 247     176.398 167.149 168.761  1.00  5.40     0.275 C 
ATOM   3585  O   ASN B 247     175.734 166.112 168.719  1.00  5.40    -0.268 OA
ATOM   3586  CB  ASN B 247     178.018 167.124 166.847  1.00  5.40     0.126 C 
ATOM   3587  CG  ASN B 247     177.642 168.439 166.210  1.00  5.40     0.276 C 
ATOM   3588  OD1 ASN B 247     177.357 169.414 166.897  1.00  5.40    -0.269 OA
ATOM   3589  ND2 ASN B 247     177.641 168.473 164.887  1.00  5.40    -0.107 N 
ATOM   3590  N   GLY B 248     175.902 168.324 169.133  1.00  5.37    -0.226 NA
ATOM   3591  CA  GLY B 248     174.488 168.505 169.417  1.00  5.37     0.218 C 
ATOM   3592  C   GLY B 248     173.984 167.751 170.627  1.00  5.37     0.277 C 
ATOM   3593  O   GLY B 248     172.844 167.271 170.620  1.00  5.37    -0.268 OA
ATOM   3594  N   GLU B 249     174.798 167.644 171.674  1.00  6.04    -0.229 NA
ATOM   3595  CA  GLU B 249     174.441 166.895 172.868  1.00  6.04     0.187 C 
ATOM   3596  C   GLU B 249     174.731 167.744 174.097  1.00  6.04     0.274 C 
ATOM   3597  O   GLU B 249     175.563 168.653 174.068  1.00  6.04    -0.268 OA
ATOM   3598  CB  GLU B 249     175.209 165.558 172.925  1.00  6.04     0.045 C 
ATOM   3599  CG  GLU B 249     175.233 164.850 174.279  1.00  6.04     0.100 C 
ATOM   3600  CD  GLU B 249     173.864 164.372 174.733  1.00  6.04     0.185 C 
ATOM   3601  OE1 GLU B 249     172.846 164.906 174.248  1.00  6.04    -0.647 OA
ATOM   3602  OE2 GLU B 249     173.808 163.463 175.587  1.00  6.04    -0.647 OA
ATOM   3603  N   VAL B 250     174.019 167.446 175.180  1.00  6.03    -0.229 NA
ATOM   3604  CA  VAL B 250     174.218 168.091 176.473  1.00  6.03     0.186 C 
ATOM   3605  C   VAL B 250     174.769 167.046 177.431  1.00  6.03     0.274 C 
ATOM   3606  O   VAL B 250     174.147 165.998 177.642  1.00  6.03    -0.268 OA
ATOM   3607  CB  VAL B 250     172.915 168.698 177.012  1.00  6.03     0.032 C 
ATOM   3608  CG1 VAL B 250     173.175 169.448 178.307  1.00  6.03     0.003 C 
ATOM   3609  CG2 VAL B 250     172.290 169.618 175.978  1.00  6.03     0.003 C 
ATOM   3610  N   ILE B 251     175.930 167.330 178.015  1.00  7.02    -0.229 NA
ATOM   3611  CA  ILE B 251     176.600 166.423 178.940  1.00  7.02     0.186 C 
ATOM   3612  C   ILE B 251     176.433 166.969 180.349  1.00  7.02     0.274 C 
ATOM   3613  O   ILE B 251     176.750 168.134 180.612  1.00  7.02    -0.268 OA
ATOM   3614  CB  ILE B 251     178.089 166.255 178.589  1.00  7.02     0.032 C 
ATOM   3615  CG1 ILE B 251     178.242 165.826 177.129  1.00  7.02     0.002 C 
ATOM   3616  CG2 ILE B 251     178.741 165.236 179.511  1.00  7.02     0.003 C 
ATOM   3617  CD1 ILE B 251     179.656 165.457 176.738  1.00  7.02     0.000 C 
ATOM   3618  N   ARG B 252     175.934 166.128 181.251  1.00  9.32    -0.229 NA
ATOM   3619  CA  ARG B 252     175.811 166.478 182.659  1.00  9.32     0.186 C 
ATOM   3620  C   ARG B 252     177.063 166.020 183.394  1.00  9.32     0.274 C 
ATOM   3621  O   ARG B 252     177.370 164.824 183.421  1.00  9.32    -0.268 OA
ATOM   3622  CB  ARG B 252     174.571 165.835 183.274  1.00  9.32     0.036 C 
ATOM   3623  CG  ARG B 252     173.271 166.268 182.640  1.00  9.32     0.029 C 
ATOM   3624  CD  ARG B 252     172.083 165.583 183.290  1.00  9.32     0.145 C 
ATOM   3625  NE  ARG B 252     171.931 165.965 184.689  1.00  9.32    -0.083 NA
ATOM   3626  CZ  ARG B 252     170.775 166.018 185.337  1.00  9.32     0.782 C 
ATOM   3627  NH1 ARG B 252     169.632 165.718 184.742  1.00  9.32     0.063 N 
ATOM   3628  NH2 ARG B 252     170.765 166.387 186.614  1.00  9.32     0.063 N 
ATOM   3629  N   LEU B 253     177.777 166.966 183.993  1.00  9.66    -0.229 NA
ATOM   3630  CA  LEU B 253     178.982 166.690 184.768  1.00  9.66     0.186 C 
ATOM   3631  C   LEU B 253     178.678 167.126 186.195  1.00  9.66     0.274 C 
ATOM   3632  O   LEU B 253     179.050 168.223 186.615  1.00  9.66    -0.268 OA
ATOM   3633  CB  LEU B 253     180.184 167.424 184.182  1.00  9.66     0.034 C 
ATOM   3634  CG  LEU B 253     181.508 167.314 184.932  1.00  9.66     0.002 C 
ATOM   3635  CD1 LEU B 253     182.027 165.896 184.887  1.00  9.66     0.000 C 
ATOM   3636  CD2 LEU B 253     182.519 168.269 184.336  1.00  9.66     0.000 C 
ATOM   3637  N   ASP B 254     178.000 166.257 186.942  1.00 11.00    -0.228 NA
ATOM   3638  CA  ASP B 254     177.487 166.627 188.251  1.00 11.00     0.197 C 
ATOM   3639  C   ASP B 254     177.641 165.549 189.313  1.00 11.00     0.275 C 
ATOM   3640  O   ASP B 254     177.179 165.757 190.438  1.00 11.00    -0.268 OA
ATOM   3641  CB  ASP B 254     176.003 167.007 188.135  1.00 11.00     0.132 C 
ATOM   3642  CG  ASP B 254     175.148 165.866 187.630  1.00 11.00     0.188 C 
ATOM   3643  OD1 ASP B 254     175.710 164.818 187.257  1.00 11.00    -0.647 OA
ATOM   3644  OD2 ASP B 254     173.910 166.017 187.600  1.00 11.00    -0.647 OA
ATOM   3645  N   GLY B 255     178.273 164.419 189.009  1.00 11.07    -0.226 NA
ATOM   3646  CA  GLY B 255     178.412 163.372 190.000  1.00 11.07     0.218 C 
ATOM   3647  C   GLY B 255     177.122 162.681 190.376  1.00 11.07     0.277 C 
ATOM   3648  O   GLY B 255     177.036 162.111 191.464  1.00 11.07    -0.268 OA
ATOM   3649  N   ALA B 256     176.112 162.718 189.506  1.00 11.66    -0.229 NA
ATOM   3650  CA  ALA B 256     174.832 162.021 189.646  1.00 11.66     0.186 C 
ATOM   3651  C   ALA B 256     173.848 162.720 190.575  1.00 11.66     0.274 C 
ATOM   3652  O   ALA B 256     172.822 162.120 190.920  1.00 11.66    -0.268 OA
ATOM   3653  CB  ALA B 256     175.015 160.583 190.141  1.00 11.66     0.037 C 
ATOM   3654  N   ILE B 257     174.107 163.954 190.992  1.00 13.21    -0.229 NA
ATOM   3655  CA  ILE B 257     173.215 164.636 191.925  1.00 13.21     0.186 C 
ATOM   3656  C   ILE B 257     171.972 165.107 191.184  1.00 13.21     0.274 C 
ATOM   3657  O   ILE B 257     172.064 165.739 190.126  1.00 13.21    -0.268 OA
ATOM   3658  CB  ILE B 257     173.922 165.819 192.605  1.00 13.21     0.032 C 
ATOM   3659  CG1 ILE B 257     172.951 166.535 193.544  1.00 13.21     0.002 C 
ATOM   3660  CG2 ILE B 257     174.422 166.819 191.575  1.00 13.21     0.003 C 
ATOM   3661  CD1 ILE B 257     173.617 167.494 194.496  1.00 13.21     0.000 C 
ATOM   3662  N   ARG B 258     170.804 164.804 191.746  1.00 12.80    -0.229 NA
ATOM   3663  CA  ARG B 258     169.537 165.370 191.306  1.00 12.80     0.186 C 
ATOM   3664  C   ARG B 258     169.013 166.278 192.409  1.00 12.80     0.274 C 
ATOM   3665  O   ARG B 258     168.852 165.842 193.553  1.00 12.80    -0.268 OA
ATOM   3666  CB  ARG B 258     168.516 164.277 190.985  1.00 12.80     0.036 C 
ATOM   3667  CG  ARG B 258     168.981 163.267 189.950  1.00 12.80     0.029 C 
ATOM   3668  CD  ARG B 258     168.849 163.823 188.546  1.00 12.80     0.145 C 
ATOM   3669  NE  ARG B 258     169.278 162.870 187.530  1.00 12.80    -0.083 NA
ATOM   3670  CZ  ARG B 258     170.538 162.668 187.170  1.00 12.80     0.782 C 
ATOM   3671  NH1 ARG B 258     171.534 163.331 187.733  1.00 12.80     0.063 N 
ATOM   3672  NH2 ARG B 258     170.806 161.780 186.218  1.00 12.80     0.063 N 
ATOM   3673  N   MET B 259     168.745 167.532 192.061  1.00 16.57    -0.229 NA
ATOM   3674  CA  MET B 259     168.433 168.535 193.063  1.00 16.57     0.187 C 
ATOM   3675  C   MET B 259     167.015 168.344 193.595  1.00 16.57     0.274 C 
ATOM   3676  O   MET B 259     166.185 167.652 193.000  1.00 16.57    -0.268 OA
ATOM   3677  CB  MET B 259     168.589 169.939 192.479  1.00 16.57     0.046 C 
ATOM   3678  CG  MET B 259     169.865 170.142 191.668  1.00 16.57     0.060 C 
ATOM   3679  SD  MET B 259     171.368 170.114 192.662  1.00 16.57    -0.139 SA
ATOM   3680  CE  MET B 259     171.245 171.678 193.517  1.00 16.57     0.069 C 
ATOM   3681  N   GLN B 260     166.746 168.974 194.732  1.00 14.45    -0.229 NA
ATOM   3682  CA  GLN B 260     165.464 168.912 195.412  1.00 14.45     0.185 C 
ATOM   3683  C   GLN B 260     164.919 170.319 195.614  1.00 14.45     0.256 C 
ATOM   3684  O   GLN B 260     165.681 171.292 195.609  1.00 14.45    -0.270 OA
ATOM   3685  CB  GLN B 260     165.595 168.204 196.768  1.00 14.45     0.044 C 
ATOM   3686  CG  GLN B 260     165.847 166.706 196.674  1.00 14.45     0.094 C 
ATOM   3687  CD  GLN B 260     164.817 165.992 195.824  1.00 14.45     0.274 C 
ATOM   3688  OE1 GLN B 260     163.625 166.285 195.898  1.00 14.45    -0.269 OA
ATOM   3689  NE2 GLN B 260     165.273 165.046 195.013  1.00 14.45    -0.107 N 
ATOM   3690  N   PRO B 261     163.594 170.466 195.787  1.00 16.03    -0.311 N 
ATOM   3691  CA  PRO B 261     162.934 171.777 195.812  1.00 16.03     0.171 C 
ATOM   3692  C   PRO B 261     163.676 172.836 196.621  1.00 16.03     0.207 C 
ATOM   3693  O   PRO B 261     163.983 172.646 197.798  1.00 16.03    -0.646 OA
ATOM   3694  CB  PRO B 261     161.581 171.459 196.447  1.00 16.03     0.035 C 
ATOM   3695  CG  PRO B 261     161.293 170.088 195.986  1.00 16.03     0.027 C 
ATOM   3696  CD  PRO B 261     162.623 169.377 196.001  1.00 16.03     0.105 C 
ATOM   3697  OXT PRO B 261     163.983 173.911 196.108  1.00 16.03    -0.646 OA
TER    3698      PRO B 261 
ATOM   3699  N   SER C   7     194.935 158.726 184.528  1.00 21.14     0.629 N 
ATOM   3700  CA  SER C   7     195.471 157.930 183.431  1.00 21.14     0.413 C 
ATOM   3701  C   SER C   7     195.085 156.467 183.590  1.00 21.14     0.292 C 
ATOM   3702  O   SER C   7     194.906 155.983 184.705  1.00 21.14    -0.268 OA
ATOM   3703  CB  SER C   7     196.991 158.068 183.363  1.00 21.14     0.231 C 
ATOM   3704  OG  SER C   7     197.601 157.515 184.515  1.00 21.14    -0.218 OA
ATOM   3705  N   VAL C   8     194.959 155.760 182.461  1.00 19.65    -0.229 NA
ATOM   3706  CA  VAL C   8     194.571 154.354 182.481  1.00 19.65     0.186 C 
ATOM   3707  C   VAL C   8     195.763 153.420 182.622  1.00 19.65     0.274 C 
ATOM   3708  O   VAL C   8     195.572 152.201 182.725  1.00 19.65    -0.268 OA
ATOM   3709  CB  VAL C   8     193.784 153.978 181.208  1.00 19.65     0.032 C 
ATOM   3710  CG1 VAL C   8     192.589 154.896 181.034  1.00 19.65     0.003 C 
ATOM   3711  CG2 VAL C   8     194.685 154.023 179.984  1.00 19.65     0.003 C 
ATOM   3712  N   LYS C   9     196.984 153.946 182.627  1.00 21.31    -0.229 NA
ATOM   3713  CA  LYS C   9     198.166 153.107 182.771  1.00 21.31     0.186 C 
ATOM   3714  C   LYS C   9     198.095 152.299 184.056  1.00 21.31     0.274 C 
ATOM   3715  O   LYS C   9     197.928 152.855 185.144  1.00 21.31    -0.268 OA
ATOM   3716  CB  LYS C   9     199.421 153.981 182.756  1.00 21.31     0.034 C 
ATOM   3717  CG  LYS C   9     200.735 153.211 182.725  1.00 21.31     0.005 C 
ATOM   3718  CD  LYS C   9     201.261 152.938 184.128  1.00 21.31     0.041 C 
ATOM   3719  CE  LYS C   9     202.608 152.239 184.097  1.00 21.31     0.338 C 
ATOM   3720  NZ  LYS C   9     203.101 151.943 185.470  1.00 21.31     0.618 N 
ATOM   3721  N   GLY C  10     198.222 150.979 183.925  1.00 21.36    -0.226 NA
ATOM   3722  CA  GLY C  10     198.225 150.082 185.055  1.00 21.36     0.218 C 
ATOM   3723  C   GLY C  10     196.876 149.497 185.416  1.00 21.36     0.277 C 
ATOM   3724  O   GLY C  10     196.828 148.496 186.140  1.00 21.36    -0.268 OA
ATOM   3725  N   LEU C  11     195.782 150.082 184.937  1.00 19.83    -0.229 NA
ATOM   3726  CA  LEU C  11     194.459 149.578 185.269  1.00 19.83     0.186 C 
ATOM   3727  C   LEU C  11     194.185 148.265 184.544  1.00 19.83     0.274 C 
ATOM   3728  O   LEU C  11     194.838 147.918 183.557  1.00 19.83    -0.268 OA
ATOM   3729  CB  LEU C  11     193.383 150.599 184.904  1.00 19.83     0.034 C 
ATOM   3730  CG  LEU C  11     193.490 151.982 185.549  1.00 19.83     0.002 C 
ATOM   3731  CD1 LEU C  11     192.355 152.869 185.071  1.00 19.83     0.000 C 
ATOM   3732  CD2 LEU C  11     193.486 151.883 187.062  1.00 19.83     0.000 C 
ATOM   3733  N   VAL C  12     193.201 147.528 185.052  1.00 18.43    -0.229 NA
ATOM   3734  CA  VAL C  12     192.753 146.273 184.459  1.00 18.43     0.186 C 
ATOM   3735  C   VAL C  12     191.306 146.457 184.027  1.00 18.43     0.274 C 
ATOM   3736  O   VAL C  12     190.450 146.817 184.844  1.00 18.43    -0.268 OA
ATOM   3737  CB  VAL C  12     192.888 145.096 185.436  1.00 18.43     0.032 C 
ATOM   3738  CG1 VAL C  12     192.430 143.807 184.778  1.00 18.43     0.003 C 
ATOM   3739  CG2 VAL C  12     194.321 144.970 185.921  1.00 18.43     0.003 C 
ATOM   3740  N   ALA C  13     191.034 146.205 182.751  1.00 15.70    -0.229 NA
ATOM   3741  CA  ALA C  13     189.715 146.401 182.170  1.00 15.70     0.186 C 
ATOM   3742  C   ALA C  13     189.138 145.067 181.723  1.00 15.70     0.274 C 
ATOM   3743  O   ALA C  13     189.860 144.203 181.217  1.00 15.70    -0.268 OA
ATOM   3744  CB  ALA C  13     189.775 147.363 180.981  1.00 15.70     0.037 C 
ATOM   3745  N   VAL C  14     187.834 144.907 181.918  1.00 13.19    -0.229 NA
ATOM   3746  CA  VAL C  14     187.084 143.755 181.436  1.00 13.19     0.186 C 
ATOM   3747  C   VAL C  14     186.050 144.285 180.454  1.00 13.19     0.274 C 
ATOM   3748  O   VAL C  14     185.134 145.019 180.844  1.00 13.19    -0.268 OA
ATOM   3749  CB  VAL C  14     186.415 142.980 182.578  1.00 13.19     0.032 C 
ATOM   3750  CG1 VAL C  14     185.608 141.818 182.031  1.00 13.19     0.003 C 
ATOM   3751  CG2 VAL C  14     187.458 142.486 183.563  1.00 13.19     0.003 C 
ATOM   3752  N   ILE C  15     186.193 143.918 179.185  1.00 11.86    -0.229 NA
ATOM   3753  CA  ILE C  15     185.309 144.373 178.120  1.00 11.86     0.186 C 
ATOM   3754  C   ILE C  15     184.494 143.184 177.642  1.00 11.86     0.274 C 
ATOM   3755  O   ILE C  15     185.057 142.145 177.281  1.00 11.86    -0.268 OA
ATOM   3756  CB  ILE C  15     186.101 144.992 176.955  1.00 11.86     0.032 C 
ATOM   3757  CG1 ILE C  15     187.074 146.050 177.474  1.00 11.86     0.002 C 
ATOM   3758  CG2 ILE C  15     185.158 145.600 175.937  1.00 11.86     0.003 C 
ATOM   3759  CD1 ILE C  15     188.494 145.557 177.587  1.00 11.86     0.000 C 
ATOM   3760  N   THR C  16     183.172 143.330 177.646  1.00 11.31    -0.226 NA
ATOM   3761  CA  THR C  16     182.295 142.313 177.087  1.00 11.31     0.216 C 
ATOM   3762  C   THR C  16     182.070 142.603 175.610  1.00 11.31     0.277 C 
ATOM   3763  O   THR C  16     181.898 143.756 175.210  1.00 11.31    -0.268 OA
ATOM   3764  CB  THR C  16     180.959 142.265 177.826  1.00 11.31     0.184 C 
ATOM   3765  OG1 THR C  16     180.157 143.388 177.450  1.00 11.31    -0.221 OA
ATOM   3766  CG2 THR C  16     181.182 142.282 179.325  1.00 11.31     0.038 C 
ATOM   3767  N   GLY C  17     182.076 141.548 174.804  1.00 12.93    -0.226 NA
ATOM   3768  CA  GLY C  17     182.100 141.722 173.364  1.00 12.93     0.218 C 
ATOM   3769  C   GLY C  17     183.398 142.332 172.885  1.00 12.93     0.277 C 
ATOM   3770  O   GLY C  17     183.391 143.145 171.953  1.00 12.93    -0.268 OA
ATOM   3771  N   GLY C  18     184.517 141.956 173.502  1.00 13.66    -0.226 NA
ATOM   3772  CA  GLY C  18     185.798 142.569 173.215  1.00 13.66     0.218 C 
ATOM   3773  C   GLY C  18     186.503 142.058 171.980  1.00 13.66     0.277 C 
ATOM   3774  O   GLY C  18     187.569 142.577 171.639  1.00 13.66    -0.268 OA
ATOM   3775  N   ALA C  19     185.947 141.057 171.306  1.00 14.73    -0.229 NA
ATOM   3776  CA  ALA C  19     186.574 140.482 170.126  1.00 14.73     0.186 C 
ATOM   3777  C   ALA C  19     186.100 141.117 168.825  1.00 14.73     0.274 C 
ATOM   3778  O   ALA C  19     186.512 140.665 167.753  1.00 14.73    -0.268 OA
ATOM   3779  CB  ALA C  19     186.314 138.976 170.073  1.00 14.73     0.037 C 
ATOM   3780  N   SER C  20     185.250 142.139 168.882  1.00 13.00    -0.226 NA
ATOM   3781  CA  SER C  20     184.726 142.728 167.659  1.00 13.00     0.219 C 
ATOM   3782  C   SER C  20     184.196 144.126 167.938  1.00 13.00     0.277 C 
ATOM   3783  O   SER C  20     183.698 144.412 169.029  1.00 13.00    -0.268 OA
ATOM   3784  CB  SER C  20     183.619 141.854 167.062  1.00 13.00     0.216 C 
ATOM   3785  OG  SER C  20     183.081 142.436 165.889  1.00 13.00    -0.218 OA
ATOM   3786  N   GLY C  21     184.310 144.987 166.931  1.00 11.81    -0.226 NA
ATOM   3787  CA  GLY C  21     183.642 146.279 166.967  1.00 11.81     0.218 C 
ATOM   3788  C   GLY C  21     184.106 147.165 168.104  1.00 11.81     0.277 C 
ATOM   3789  O   GLY C  21     185.306 147.353 168.337  1.00 11.81    -0.268 OA
ATOM   3790  N   LEU C  22     183.130 147.734 168.817  1.00 10.74    -0.229 NA
ATOM   3791  CA  LEU C  22     183.428 148.742 169.829  1.00 10.74     0.186 C 
ATOM   3792  C   LEU C  22     184.252 148.162 170.970  1.00 10.74     0.274 C 
ATOM   3793  O   LEU C  22     185.165 148.819 171.482  1.00 10.74    -0.268 OA
ATOM   3794  CB  LEU C  22     182.126 149.341 170.357  1.00 10.74     0.034 C 
ATOM   3795  CG  LEU C  22     181.215 149.980 169.309  1.00 10.74     0.002 C 
ATOM   3796  CD1 LEU C  22     180.008 150.617 169.970  1.00 10.74     0.000 C 
ATOM   3797  CD2 LEU C  22     181.971 151.004 168.483  1.00 10.74     0.000 C 
ATOM   3798  N   GLY C  23     183.936 146.938 171.394  1.00 11.45    -0.226 NA
ATOM   3799  CA  GLY C  23     184.719 146.314 172.446  1.00 11.45     0.218 C 
ATOM   3800  C   GLY C  23     186.163 146.102 172.041  1.00 11.45     0.277 C 
ATOM   3801  O   GLY C  23     187.084 146.351 172.824  1.00 11.45    -0.268 OA
ATOM   3802  N   LEU C  24     186.383 145.643 170.809  1.00 12.21    -0.229 NA
ATOM   3803  CA  LEU C  24     187.746 145.456 170.330  1.00 12.21     0.186 C 
ATOM   3804  C   LEU C  24     188.484 146.784 170.236  1.00 12.21     0.274 C 
ATOM   3805  O   LEU C  24     189.670 146.860 170.565  1.00 12.21    -0.268 OA
ATOM   3806  CB  LEU C  24     187.737 144.752 168.975  1.00 12.21     0.034 C 
ATOM   3807  CG  LEU C  24     189.109 144.349 168.433  1.00 12.21     0.002 C 
ATOM   3808  CD1 LEU C  24     189.820 143.402 169.385  1.00 12.21     0.000 C 
ATOM   3809  CD2 LEU C  24     188.961 143.722 167.063  1.00 12.21     0.000 C 
ATOM   3810  N   ALA C  25     187.807 147.840 169.783  1.00 10.99    -0.229 NA
ATOM   3811  CA  ALA C  25     188.452 149.147 169.724  1.00 10.99     0.186 C 
ATOM   3812  C   ALA C  25     188.836 149.636 171.115  1.00 10.99     0.274 C 
ATOM   3813  O   ALA C  25     189.937 150.166 171.318  1.00 10.99    -0.268 OA
ATOM   3814  CB  ALA C  25     187.530 150.153 169.040  1.00 10.99     0.037 C 
ATOM   3815  N   THR C  26     187.938 149.470 172.087  1.00 11.10    -0.226 NA
ATOM   3816  CA  THR C  26     188.238 149.883 173.452  1.00 11.10     0.216 C 
ATOM   3817  C   THR C  26     189.429 149.111 174.001  1.00 11.10     0.277 C 
ATOM   3818  O   THR C  26     190.332 149.689 174.616  1.00 11.10    -0.268 OA
ATOM   3819  CB  THR C  26     187.014 149.676 174.344  1.00 11.10     0.184 C 
ATOM   3820  OG1 THR C  26     185.861 150.260 173.726  1.00 11.10    -0.221 OA
ATOM   3821  CG2 THR C  26     187.232 150.310 175.704  1.00 11.10     0.038 C 
ATOM   3822  N   ALA C  27     189.445 147.793 173.788  1.00 12.67    -0.229 NA
ATOM   3823  CA  ALA C  27     190.563 146.987 174.262  1.00 12.67     0.186 C 
ATOM   3824  C   ALA C  27     191.862 147.405 173.591  1.00 12.67     0.274 C 
ATOM   3825  O   ALA C  27     192.904 147.504 174.247  1.00 12.67    -0.268 OA
ATOM   3826  CB  ALA C  27     190.283 145.508 174.008  1.00 12.67     0.037 C 
ATOM   3827  N   GLU C  28     191.820 147.651 172.281  1.00 13.59    -0.229 NA
ATOM   3828  CA  GLU C  28     193.008 148.093 171.564  1.00 13.59     0.187 C 
ATOM   3829  C   GLU C  28     193.560 149.373 172.169  1.00 13.59     0.274 C 
ATOM   3830  O   GLU C  28     194.752 149.462 172.485  1.00 13.59    -0.268 OA
ATOM   3831  CB  GLU C  28     192.673 148.302 170.089  1.00 13.59     0.045 C 
ATOM   3832  CG  GLU C  28     192.629 147.023 169.277  1.00 13.59     0.100 C 
ATOM   3833  CD  GLU C  28     192.052 147.235 167.894  1.00 13.59     0.185 C 
ATOM   3834  OE1 GLU C  28     191.820 148.402 167.517  1.00 13.59    -0.647 OA
ATOM   3835  OE2 GLU C  28     191.830 146.234 167.182  1.00 13.59    -0.647 OA
ATOM   3836  N   ARG C  29     192.700 150.376 172.352  1.00 12.15    -0.229 NA
ATOM   3837  CA  ARG C  29     193.165 151.646 172.900  1.00 12.15     0.186 C 
ATOM   3838  C   ARG C  29     193.722 151.470 174.307  1.00 12.15     0.274 C 
ATOM   3839  O   ARG C  29     194.802 151.980 174.628  1.00 12.15    -0.268 OA
ATOM   3840  CB  ARG C  29     192.029 152.666 172.902  1.00 12.15     0.036 C 
ATOM   3841  CG  ARG C  29     192.474 154.054 173.309  1.00 12.15     0.029 C 
ATOM   3842  CD  ARG C  29     191.332 155.045 173.281  1.00 12.15     0.145 C 
ATOM   3843  NE  ARG C  29     191.795 156.402 173.540  1.00 12.15    -0.083 NA
ATOM   3844  CZ  ARG C  29     192.259 157.229 172.615  1.00 12.15     0.782 C 
ATOM   3845  NH1 ARG C  29     192.337 156.873 171.344  1.00 12.15     0.063 N 
ATOM   3846  NH2 ARG C  29     192.656 158.446 172.973  1.00 12.15     0.063 N 
ATOM   3847  N   LEU C  30     193.000 150.747 175.165  1.00 14.41    -0.229 NA
ATOM   3848  CA  LEU C  30     193.430 150.632 176.554  1.00 14.41     0.186 C 
ATOM   3849  C   LEU C  30     194.747 149.876 176.664  1.00 14.41     0.274 C 
ATOM   3850  O   LEU C  30     195.619 150.254 177.454  1.00 14.41    -0.268 OA
ATOM   3851  CB  LEU C  30     192.344 149.954 177.388  1.00 14.41     0.034 C 
ATOM   3852  CG  LEU C  30     191.062 150.768 177.586  1.00 14.41     0.002 C 
ATOM   3853  CD1 LEU C  30     190.049 149.978 178.392  1.00 14.41     0.000 C 
ATOM   3854  CD2 LEU C  30     191.347 152.105 178.251  1.00 14.41     0.000 C 
ATOM   3855  N   VAL C  31     194.916 148.805 175.887  1.00 15.93    -0.229 NA
ATOM   3856  CA  VAL C  31     196.188 148.093 175.900  1.00 15.93     0.186 C 
ATOM   3857  C   VAL C  31     197.295 148.966 175.327  1.00 15.93     0.274 C 
ATOM   3858  O   VAL C  31     198.439 148.910 175.792  1.00 15.93    -0.268 OA
ATOM   3859  CB  VAL C  31     196.066 146.763 175.136  1.00 15.93     0.032 C 
ATOM   3860  CG1 VAL C  31     197.427 146.107 174.998  1.00 15.93     0.003 C 
ATOM   3861  CG2 VAL C  31     195.098 145.835 175.845  1.00 15.93     0.003 C 
ATOM   3862  N   GLY C  32     196.987 149.780 174.314  1.00 16.71    -0.226 NA
ATOM   3863  CA  GLY C  32     197.982 150.695 173.790  1.00 16.71     0.218 C 
ATOM   3864  C   GLY C  32     198.437 151.717 174.810  1.00 16.71     0.277 C 
ATOM   3865  O   GLY C  32     199.603 152.117 174.817  1.00 16.71    -0.268 OA
ATOM   3866  N   GLN C  33     197.531 152.155 175.681  1.00 17.56    -0.229 NA
ATOM   3867  CA  GLN C  33     197.859 153.136 176.707  1.00 17.56     0.187 C 
ATOM   3868  C   GLN C  33     198.473 152.512 177.954  1.00 17.56     0.274 C 
ATOM   3869  O   GLN C  33     198.863 153.249 178.864  1.00 17.56    -0.268 OA
ATOM   3870  CB  GLN C  33     196.610 153.933 177.100  1.00 17.56     0.044 C 
ATOM   3871  CG  GLN C  33     195.897 154.601 175.936  1.00 17.56     0.094 C 
ATOM   3872  CD  GLN C  33     196.480 155.956 175.597  1.00 17.56     0.274 C 
ATOM   3873  OE1 GLN C  33     195.911 156.992 175.935  1.00 17.56    -0.269 OA
ATOM   3874  NE2 GLN C  33     197.623 155.954 174.923  1.00 17.56    -0.107 N 
ATOM   3875  N   GLY C  34     198.563 151.184 178.025  1.00 19.17    -0.226 NA
ATOM   3876  CA  GLY C  34     199.270 150.512 179.098  1.00 19.17     0.218 C 
ATOM   3877  C   GLY C  34     198.410 149.710 180.051  1.00 19.17     0.277 C 
ATOM   3878  O   GLY C  34     198.953 149.140 181.006  1.00 19.17    -0.268 OA
ATOM   3879  N   ALA C  35     197.102 149.637 179.837  1.00 18.90    -0.229 NA
ATOM   3880  CA  ALA C  35     196.219 148.907 180.733  1.00 18.90     0.186 C 
ATOM   3881  C   ALA C  35     196.059 147.461 180.282  1.00 18.90     0.274 C 
ATOM   3882  O   ALA C  35     196.018 147.162 179.087  1.00 18.90    -0.268 OA
ATOM   3883  CB  ALA C  35     194.848 149.579 180.800  1.00 18.90     0.037 C 
ATOM   3884  N   SER C  36     195.972 146.561 181.257  1.00 20.21    -0.226 NA
ATOM   3885  CA  SER C  36     195.678 145.164 180.976  1.00 20.21     0.219 C 
ATOM   3886  C   SER C  36     194.202 144.998 180.641  1.00 20.21     0.277 C 
ATOM   3887  O   SER C  36     193.340 145.692 181.184  1.00 20.21    -0.268 OA
ATOM   3888  CB  SER C  36     196.043 144.288 182.172  1.00 20.21     0.216 C 
ATOM   3889  OG  SER C  36     197.356 144.566 182.623  1.00 20.21    -0.218 OA
ATOM   3890  N   ALA C  37     193.913 144.061 179.740  1.00 19.18    -0.229 NA
ATOM   3891  CA  ALA C  37     192.568 143.885 179.212  1.00 19.18     0.186 C 
ATOM   3892  C   ALA C  37     192.174 142.416 179.220  1.00 19.18     0.274 C 
ATOM   3893  O   ALA C  37     192.999 141.536 178.955  1.00 19.18    -0.268 OA
ATOM   3894  CB  ALA C  37     192.462 144.435 177.789  1.00 19.18     0.037 C 
ATOM   3895  N   VAL C  38     190.905 142.164 179.523  1.00 16.40    -0.229 NA
ATOM   3896  CA  VAL C  38     190.310 140.836 179.442  1.00 16.40     0.186 C 
ATOM   3897  C   VAL C  38     189.096 140.938 178.533  1.00 16.40     0.274 C 
ATOM   3898  O   VAL C  38     188.156 141.686 178.826  1.00 16.40    -0.268 OA
ATOM   3899  CB  VAL C  38     189.919 140.294 180.825  1.00 16.40     0.032 C 
ATOM   3900  CG1 VAL C  38     189.273 138.927 180.698  1.00 16.40     0.003 C 
ATOM   3901  CG2 VAL C  38     191.133 140.219 181.726  1.00 16.40     0.003 C 
ATOM   3902  N   LEU C  39     189.117 140.189 177.436  1.00 15.86    -0.229 NA
ATOM   3903  CA  LEU C  39     188.048 140.207 176.444  1.00 15.86     0.186 C 
ATOM   3904  C   LEU C  39     187.077 139.090 176.790  1.00 15.86     0.274 C 
ATOM   3905  O   LEU C  39     187.314 137.928 176.464  1.00 15.86    -0.268 OA
ATOM   3906  CB  LEU C  39     188.609 140.024 175.040  1.00 15.86     0.034 C 
ATOM   3907  CG  LEU C  39     189.778 140.918 174.641  1.00 15.86     0.002 C 
ATOM   3908  CD1 LEU C  39     190.240 140.562 173.243  1.00 15.86     0.000 C 
ATOM   3909  CD2 LEU C  39     189.396 142.378 174.725  1.00 15.86     0.000 C 
ATOM   3910  N   LEU C  40     185.995 139.437 177.473  1.00 14.71    -0.229 NA
ATOM   3911  CA  LEU C  40     184.941 138.479 177.773  1.00 14.71     0.186 C 
ATOM   3912  C   LEU C  40     184.039 138.355 176.554  1.00 14.71     0.274 C 
ATOM   3913  O   LEU C  40     183.395 139.331 176.155  1.00 14.71    -0.268 OA
ATOM   3914  CB  LEU C  40     184.155 138.935 178.999  1.00 14.71     0.034 C 
ATOM   3915  CG  LEU C  40     183.147 137.968 179.617  1.00 14.71     0.002 C 
ATOM   3916  CD1 LEU C  40     182.777 138.441 181.009  1.00 14.71     0.000 C 
ATOM   3917  CD2 LEU C  40     181.902 137.841 178.756  1.00 14.71     0.000 C 
ATOM   3918  N   ASP C  41     183.992 137.169 175.953  1.00 16.02    -0.228 NA
ATOM   3919  CA  ASP C  41     183.228 137.015 174.722  1.00 16.02     0.197 C 
ATOM   3920  C   ASP C  41     182.913 135.544 174.492  1.00 16.02     0.275 C 
ATOM   3921  O   ASP C  41     183.400 134.665 175.201  1.00 16.02    -0.268 OA
ATOM   3922  CB  ASP C  41     183.982 137.608 173.530  1.00 16.02     0.132 C 
ATOM   3923  CG  ASP C  41     183.066 137.959 172.381  1.00 16.02     0.188 C 
ATOM   3924  OD1 ASP C  41     181.834 137.873 172.551  1.00 16.02    -0.647 OA
ATOM   3925  OD2 ASP C  41     183.576 138.325 171.305  1.00 16.02    -0.647 OA
ATOM   3926  N   LEU C  42     182.078 135.295 173.485  1.00 16.95    -0.229 NA
ATOM   3927  CA  LEU C  42     181.595 133.952 173.217  1.00 16.95     0.185 C 
ATOM   3928  C   LEU C  42     182.737 133.042 172.765  1.00 16.95     0.256 C 
ATOM   3929  O   LEU C  42     183.707 133.503 172.159  1.00 16.95    -0.270 OA
ATOM   3930  CB  LEU C  42     180.512 133.981 172.143  1.00 16.95     0.034 C 
ATOM   3931  CG  LEU C  42     179.172 134.596 172.542  1.00 16.95     0.002 C 
ATOM   3932  CD1 LEU C  42     178.311 134.822 171.315  1.00 16.95     0.000 C 
ATOM   3933  CD2 LEU C  42     178.453 133.710 173.539  1.00 16.95     0.000 C 
ATOM   3934  N   PRO C  43     182.648 131.739 173.052  1.00 19.40    -0.312 N 
ATOM   3935  CA  PRO C  43     183.686 130.818 172.564  1.00 19.40     0.165 C 
ATOM   3936  C   PRO C  43     183.794 130.769 171.052  1.00 19.40     0.272 C 
ATOM   3937  O   PRO C  43     184.895 130.566 170.525  1.00 19.40    -0.269 OA
ATOM   3938  CB  PRO C  43     183.249 129.464 173.138  1.00 19.40     0.034 C 
ATOM   3939  CG  PRO C  43     182.378 129.797 174.288  1.00 19.40     0.027 C 
ATOM   3940  CD  PRO C  43     181.660 131.043 173.892  1.00 19.40     0.105 C 
ATOM   3941  N   ASN C  44     182.685 130.941 170.333  1.00 23.15    -0.228 NA
ATOM   3942  CA  ASN C  44     182.682 130.773 168.886  1.00 23.15     0.196 C 
ATOM   3943  C   ASN C  44     183.257 131.969 168.139  1.00 23.15     0.275 C 
ATOM   3944  O   ASN C  44     183.533 131.851 166.941  1.00 23.15    -0.268 OA
ATOM   3945  CB  ASN C  44     181.256 130.501 168.394  1.00 23.15     0.126 C 
ATOM   3946  CG  ASN C  44     180.315 131.666 168.644  1.00 23.15     0.276 C 
ATOM   3947  OD1 ASN C  44     180.732 132.740 169.075  1.00 23.15    -0.269 OA
ATOM   3948  ND2 ASN C  44     179.032 131.455 168.373  1.00 23.15    -0.107 N 
ATOM   3949  N   SER C  45     183.442 133.105 168.802  1.00 22.44    -0.226 NA
ATOM   3950  CA  SER C  45     183.959 134.297 168.144  1.00 22.44     0.219 C 
ATOM   3951  C   SER C  45     185.464 134.145 167.933  1.00 22.44     0.277 C 
ATOM   3952  O   SER C  45     186.057 133.103 168.223  1.00 22.44    -0.268 OA
ATOM   3953  CB  SER C  45     183.617 135.539 168.960  1.00 22.44     0.216 C 
ATOM   3954  OG  SER C  45     184.462 135.651 170.090  1.00 22.44    -0.218 OA
ATOM   3955  N   GLY C  46     186.100 135.194 167.420  1.00 24.67    -0.226 NA
ATOM   3956  CA  GLY C  46     187.528 135.174 167.172  1.00 24.67     0.218 C 
ATOM   3957  C   GLY C  46     188.317 135.848 168.273  1.00 24.67     0.277 C 
ATOM   3958  O   GLY C  46     189.306 136.536 168.007  1.00 24.67    -0.268 OA
ATOM   3959  N   GLY C  47     187.886 135.658 169.519  1.00 24.22    -0.226 NA
ATOM   3960  CA  GLY C  47     188.535 136.340 170.626  1.00 24.22     0.218 C 
ATOM   3961  C   GLY C  47     189.974 135.909 170.829  1.00 24.22     0.277 C 
ATOM   3962  O   GLY C  47     190.823 136.716 171.211  1.00 24.22    -0.268 OA
ATOM   3963  N   GLU C  48     190.268 134.629 170.591  1.00 26.52    -0.229 NA
ATOM   3964  CA  GLU C  48     191.619 134.127 170.822  1.00 26.52     0.187 C 
ATOM   3965  C   GLU C  48     192.631 134.812 169.910  1.00 26.52     0.274 C 
ATOM   3966  O   GLU C  48     193.709 135.220 170.359  1.00 26.52    -0.268 OA
ATOM   3967  CB  GLU C  48     191.646 132.611 170.622  1.00 26.52     0.045 C 
ATOM   3968  CG  GLU C  48     192.937 131.935 171.056  1.00 26.52     0.100 C 
ATOM   3969  CD  GLU C  48     194.023 131.986 169.993  1.00 26.52     0.185 C 
ATOM   3970  OE1 GLU C  48     193.685 132.027 168.791  1.00 26.52    -0.647 OA
ATOM   3971  OE2 GLU C  48     195.216 131.980 170.359  1.00 26.52    -0.647 OA
ATOM   3972  N   ALA C  49     192.302 134.950 168.624  1.00 25.74    -0.229 NA
ATOM   3973  CA  ALA C  49     193.216 135.610 167.699  1.00 25.74     0.186 C 
ATOM   3974  C   ALA C  49     193.436 137.064 168.091  1.00 25.74     0.274 C 
ATOM   3975  O   ALA C  49     194.571 137.555 168.077  1.00 25.74    -0.268 OA
ATOM   3976  CB  ALA C  49     192.675 135.515 166.274  1.00 25.74     0.037 C 
ATOM   3977  N   GLN C  50     192.360 137.768 168.448  1.00 23.73    -0.229 NA
ATOM   3978  CA  GLN C  50     192.495 139.160 168.859  1.00 23.73     0.187 C 
ATOM   3979  C   GLN C  50     193.361 139.278 170.104  1.00 23.73     0.274 C 
ATOM   3980  O   GLN C  50     194.185 140.193 170.213  1.00 23.73    -0.268 OA
ATOM   3981  CB  GLN C  50     191.115 139.767 169.110  1.00 23.73     0.044 C 
ATOM   3982  CG  GLN C  50     190.217 139.859 167.881  1.00 23.73     0.094 C 
ATOM   3983  CD  GLN C  50     190.934 140.378 166.649  1.00 23.73     0.274 C 
ATOM   3984  OE1 GLN C  50     190.808 139.815 165.563  1.00 23.73    -0.269 OA
ATOM   3985  NE2 GLN C  50     191.688 141.458 166.812  1.00 23.73    -0.107 N 
ATOM   3986  N   ALA C  51     193.185 138.363 171.059  1.00 23.45    -0.229 NA
ATOM   3987  CA  ALA C  51     193.995 138.392 172.271  1.00 23.45     0.186 C 
ATOM   3988  C   ALA C  51     195.465 138.151 171.956  1.00 23.45     0.274 C 
ATOM   3989  O   ALA C  51     196.344 138.792 172.542  1.00 23.45    -0.268 OA
ATOM   3990  CB  ALA C  51     193.484 137.352 173.265  1.00 23.45     0.037 C 
ATOM   3991  N   LYS C  52     195.754 137.223 171.042  1.00 24.69    -0.229 NA
ATOM   3992  CA  LYS C  52     197.141 137.014 170.634  1.00 24.69     0.186 C 
ATOM   3993  C   LYS C  52     197.714 138.258 169.969  1.00 24.69     0.274 C 
ATOM   3994  O   LYS C  52     198.873 138.617 170.205  1.00 24.69    -0.268 OA
ATOM   3995  CB  LYS C  52     197.250 135.813 169.694  1.00 24.69     0.034 C 
ATOM   3996  CG  LYS C  52     196.820 134.480 170.296  1.00 24.69     0.005 C 
ATOM   3997  CD  LYS C  52     197.678 134.072 171.491  1.00 24.69     0.041 C 
ATOM   3998  CE  LYS C  52     199.115 133.762 171.088  1.00 24.69     0.338 C 
ATOM   3999  NZ  LYS C  52     199.213 132.577 170.192  1.00 24.69     0.618 N 
ATOM   4000  N   LYS C  53     196.923 138.928 169.129  1.00 26.10    -0.229 NA
ATOM   4001  CA  LYS C  53     197.417 140.131 168.465  1.00 26.10     0.186 C 
ATOM   4002  C   LYS C  53     197.756 141.229 169.463  1.00 26.10     0.274 C 
ATOM   4003  O   LYS C  53     198.684 142.011 169.232  1.00 26.10    -0.268 OA
ATOM   4004  CB  LYS C  53     196.387 140.651 167.463  1.00 26.10     0.034 C 
ATOM   4005  CG  LYS C  53     196.194 139.772 166.244  1.00 26.10     0.005 C 
ATOM   4006  CD  LYS C  53     195.060 140.284 165.372  1.00 26.10     0.041 C 
ATOM   4007  CE  LYS C  53     195.440 141.583 164.675  1.00 26.10     0.338 C 
ATOM   4008  NZ  LYS C  53     194.390 142.046 163.726  1.00 26.10     0.618 N 
ATOM   4009  N   LEU C  54     197.020 141.310 170.569  1.00 23.19    -0.229 NA
ATOM   4010  CA  LEU C  54     197.164 142.415 171.506  1.00 23.19     0.186 C 
ATOM   4011  C   LEU C  54     198.312 142.227 172.490  1.00 23.19     0.274 C 
ATOM   4012  O   LEU C  54     198.559 143.126 173.301  1.00 23.19    -0.268 OA
ATOM   4013  CB  LEU C  54     195.856 142.617 172.274  1.00 23.19     0.034 C 
ATOM   4014  CG  LEU C  54     194.726 143.257 171.465  1.00 23.19     0.002 C 
ATOM   4015  CD1 LEU C  54     193.385 142.996 172.118  1.00 23.19     0.000 C 
ATOM   4016  CD2 LEU C  54     194.959 144.747 171.303  1.00 23.19     0.000 C 
ATOM   4017  N   GLY C  55     199.012 141.102 172.446  1.00 24.31    -0.226 NA
ATOM   4018  CA  GLY C  55     200.160 140.886 173.302  1.00 24.31     0.218 C 
ATOM   4019  C   GLY C  55     199.812 140.116 174.559  1.00 24.31     0.277 C 
ATOM   4020  O   GLY C  55     198.732 139.537 174.707  1.00 24.31    -0.268 OA
ATOM   4021  N   ASN C  56     200.770 140.115 175.486  1.00 28.11    -0.228 NA
ATOM   4022  CA  ASN C  56     200.611 139.399 176.745  1.00 28.11     0.196 C 
ATOM   4023  C   ASN C  56     199.792 140.171 177.769  1.00 28.11     0.275 C 
ATOM   4024  O   ASN C  56     199.363 139.580 178.765  1.00 28.11    -0.268 OA
ATOM   4025  CB  ASN C  56     201.981 139.066 177.345  1.00 28.11     0.126 C 
ATOM   4026  CG  ASN C  56     202.918 140.255 177.359  1.00 28.11     0.276 C 
ATOM   4027  OD1 ASN C  56     203.117 140.914 176.339  1.00 28.11    -0.269 OA
ATOM   4028  ND2 ASN C  56     203.498 140.536 178.518  1.00 28.11    -0.107 N 
ATOM   4029  N   ASN C  57     199.567 141.467 177.557  1.00 26.35    -0.228 NA
ATOM   4030  CA  ASN C  57     198.740 142.251 178.464  1.00 26.35     0.196 C 
ATOM   4031  C   ASN C  57     197.252 142.055 178.220  1.00 26.35     0.275 C 
ATOM   4032  O   ASN C  57     196.444 142.529 179.024  1.00 26.35    -0.268 OA
ATOM   4033  CB  ASN C  57     199.082 143.738 178.336  1.00 26.35     0.126 C 
ATOM   4034  CG  ASN C  57     200.051 144.210 179.400  1.00 26.35     0.276 C 
ATOM   4035  OD1 ASN C  57     200.662 143.408 180.105  1.00 26.35    -0.269 OA
ATOM   4036  ND2 ASN C  57     200.192 145.524 179.525  1.00 26.35    -0.107 N 
ATOM   4037  N   CYS C  58     196.874 141.379 177.139  1.00 24.15    -0.228 NA
ATOM   4038  CA  CYS C  58     195.484 141.083 176.833  1.00 24.15     0.198 C 
ATOM   4039  C   CYS C  58     195.240 139.586 176.951  1.00 24.15     0.275 C 
ATOM   4040  O   CYS C  58     196.078 138.776 176.544  1.00 24.15    -0.268 OA
ATOM   4041  CB  CYS C  58     195.115 141.557 175.428  1.00 24.15     0.103 C 
ATOM   4042  SG  CYS C  58     193.427 141.147 174.933  1.00 24.15    -0.080 SA
ATOM   4043  N   VAL C  59     194.087 139.228 177.513  1.00 21.55    -0.229 NA
ATOM   4044  CA  VAL C  59     193.677 137.838 177.660  1.00 21.55     0.186 C 
ATOM   4045  C   VAL C  59     192.255 137.716 177.133  1.00 21.55     0.274 C 
ATOM   4046  O   VAL C  59     191.515 138.696 177.058  1.00 21.55    -0.268 OA
ATOM   4047  CB  VAL C  59     193.772 137.363 179.127  1.00 21.55     0.032 C 
ATOM   4048  CG1 VAL C  59     193.057 136.037 179.329  1.00 21.55     0.003 C 
ATOM   4049  CG2 VAL C  59     195.227 137.247 179.540  1.00 21.55     0.003 C 
ATOM   4050  N   PHE C  60     191.883 136.501 176.739  1.00 19.93    -0.228 NA
ATOM   4051  CA  PHE C  60     190.551 136.216 176.223  1.00 19.93     0.191 C 
ATOM   4052  C   PHE C  60     189.841 135.256 177.163  1.00 19.93     0.275 C 
ATOM   4053  O   PHE C  60     190.414 134.240 177.570  1.00 19.93    -0.268 OA
ATOM   4054  CB  PHE C  60     190.618 135.623 174.815  1.00 19.93     0.060 C 
ATOM   4055  CG  PHE C  60     189.329 135.009 174.357  1.00 19.93    -0.020 A 
ATOM   4056  CD1 PHE C  60     188.188 135.780 174.225  1.00 19.93    -0.004 A 
ATOM   4057  CD2 PHE C  60     189.258 133.662 174.052  1.00 19.93    -0.004 A 
ATOM   4058  CE1 PHE C  60     187.001 135.218 173.804  1.00 19.93    -0.000 A 
ATOM   4059  CE2 PHE C  60     188.073 133.095 173.629  1.00 19.93    -0.000 A 
ATOM   4060  CZ  PHE C  60     186.944 133.874 173.505  1.00 19.93     0.000 A 
ATOM   4061  N   ALA C  61     188.602 135.583 177.511  1.00 18.96    -0.229 NA
ATOM   4062  CA  ALA C  61     187.781 134.763 178.396  1.00 18.96     0.185 C 
ATOM   4063  C   ALA C  61     186.519 134.336 177.662  1.00 18.96     0.256 C 
ATOM   4064  O   ALA C  61     185.631 135.178 177.423  1.00 18.96    -0.270 OA
ATOM   4065  CB  ALA C  61     187.424 135.534 179.666  1.00 18.96     0.037 C 
ATOM   4066  N   PRO C  62     186.388 133.071 177.263  1.00 19.59    -0.312 N 
ATOM   4067  CA  PRO C  62     185.104 132.617 176.722  1.00 19.59     0.165 C 
ATOM   4068  C   PRO C  62     184.025 132.707 177.789  1.00 19.59     0.272 C 
ATOM   4069  O   PRO C  62     184.239 132.336 178.944  1.00 19.59    -0.269 OA
ATOM   4070  CB  PRO C  62     185.372 131.167 176.301  1.00 19.59     0.034 C 
ATOM   4071  CG  PRO C  62     186.827 130.930 176.482  1.00 19.59     0.027 C 
ATOM   4072  CD  PRO C  62     187.367 131.980 177.379  1.00 19.59     0.105 C 
ATOM   4073  N   ALA C  63     182.857 133.207 177.398  1.00 18.25    -0.229 NA
ATOM   4074  CA  ALA C  63     181.785 133.387 178.365  1.00 18.25     0.186 C 
ATOM   4075  C   ALA C  63     180.536 133.877 177.651  1.00 18.25     0.274 C 
ATOM   4076  O   ALA C  63     180.594 134.375 176.524  1.00 18.25    -0.268 OA
ATOM   4077  CB  ALA C  63     182.180 134.374 179.466  1.00 18.25     0.037 C 
ATOM   4078  N   ASP C  64     179.404 133.724 178.330  1.00 18.36    -0.228 NA
ATOM   4079  CA  ASP C  64     178.119 134.247 177.887  1.00 18.36     0.197 C 
ATOM   4080  C   ASP C  64     177.612 135.193 178.964  1.00 18.36     0.275 C 
ATOM   4081  O   ASP C  64     177.504 134.804 180.131  1.00 18.36    -0.268 OA
ATOM   4082  CB  ASP C  64     177.124 133.111 177.642  1.00 18.36     0.132 C 
ATOM   4083  CG  ASP C  64     176.103 133.447 176.576  1.00 18.36     0.188 C 
ATOM   4084  OD1 ASP C  64     175.274 134.350 176.807  1.00 18.36    -0.647 OA
ATOM   4085  OD2 ASP C  64     176.128 132.807 175.506  1.00 18.36    -0.647 OA
ATOM   4086  N   VAL C  65     177.311 136.434 178.579  1.00 15.97    -0.229 NA
ATOM   4087  CA  VAL C  65     176.865 137.416 179.562  1.00 15.97     0.186 C 
ATOM   4088  C   VAL C  65     175.558 136.976 180.205  1.00 15.97     0.274 C 
ATOM   4089  O   VAL C  65     175.267 137.338 181.352  1.00 15.97    -0.268 OA
ATOM   4090  CB  VAL C  65     176.735 138.808 178.912  1.00 15.97     0.032 C 
ATOM   4091  CG1 VAL C  65     178.093 139.302 178.456  1.00 15.97     0.003 C 
ATOM   4092  CG2 VAL C  65     175.751 138.778 177.752  1.00 15.97     0.003 C 
ATOM   4093  N   THR C  66     174.750 136.195 179.488  1.00 18.36    -0.226 NA
ATOM   4094  CA  THR C  66     173.512 135.680 180.057  1.00 18.36     0.216 C 
ATOM   4095  C   THR C  66     173.761 134.611 181.113  1.00 18.36     0.277 C 
ATOM   4096  O   THR C  66     172.868 134.336 181.921  1.00 18.36    -0.268 OA
ATOM   4097  CB  THR C  66     172.625 135.110 178.950  1.00 18.36     0.184 C 
ATOM   4098  OG1 THR C  66     173.269 133.979 178.353  1.00 18.36    -0.221 OA
ATOM   4099  CG2 THR C  66     172.365 136.158 177.883  1.00 18.36     0.038 C 
ATOM   4100  N   SER C  67     174.945 134.005 181.125  1.00 20.49    -0.226 NA
ATOM   4101  CA  SER C  67     175.275 132.954 182.076  1.00 20.49     0.219 C 
ATOM   4102  C   SER C  67     176.018 133.540 183.269  1.00 20.49     0.277 C 
ATOM   4103  O   SER C  67     176.980 134.295 183.100  1.00 20.49    -0.268 OA
ATOM   4104  CB  SER C  67     176.126 131.877 181.403  1.00 20.49     0.216 C 
ATOM   4105  OG  SER C  67     176.605 130.938 182.348  1.00 20.49    -0.218 OA
ATOM   4106  N   GLU C  68     175.567 133.193 184.476  1.00 21.82    -0.229 NA
ATOM   4107  CA  GLU C  68     176.253 133.650 185.681  1.00 21.82     0.187 C 
ATOM   4108  C   GLU C  68     177.565 132.904 185.887  1.00 21.82     0.274 C 
ATOM   4109  O   GLU C  68     178.582 133.509 186.247  1.00 21.82    -0.268 OA
ATOM   4110  CB  GLU C  68     175.345 133.475 186.897  1.00 21.82     0.045 C 
ATOM   4111  CG  GLU C  68     176.090 133.446 188.223  1.00 21.82     0.100 C 
ATOM   4112  CD  GLU C  68     175.183 133.711 189.408  1.00 21.82     0.185 C 
ATOM   4113  OE1 GLU C  68     174.482 132.774 189.842  1.00 21.82    -0.647 OA
ATOM   4114  OE2 GLU C  68     175.169 134.856 189.904  1.00 21.82    -0.647 OA
ATOM   4115  N   LYS C  69     177.561 131.588 185.665  1.00 25.12    -0.229 NA
ATOM   4116  CA  LYS C  69     178.772 130.801 185.869  1.00 25.12     0.186 C 
ATOM   4117  C   LYS C  69     179.873 131.224 184.906  1.00 25.12     0.274 C 
ATOM   4118  O   LYS C  69     181.049 131.280 185.283  1.00 25.12    -0.268 OA
ATOM   4119  CB  LYS C  69     178.459 129.316 185.707  1.00 25.12     0.034 C 
ATOM   4120  CG  LYS C  69     179.653 128.406 185.940  1.00 25.12     0.005 C 
ATOM   4121  CD  LYS C  69     179.259 126.939 185.908  1.00 25.12     0.041 C 
ATOM   4122  CE  LYS C  69     178.922 126.480 184.499  1.00 25.12     0.338 C 
ATOM   4123  NZ  LYS C  69     180.119 126.458 183.616  1.00 25.12     0.618 N 
ATOM   4124  N   ASP C  70     179.515 131.516 183.655  1.00 24.80    -0.228 NA
ATOM   4125  CA  ASP C  70     180.515 131.934 182.677  1.00 24.80     0.197 C 
ATOM   4126  C   ASP C  70     181.172 133.245 183.089  1.00 24.80     0.275 C 
ATOM   4127  O   ASP C  70     182.398 133.390 183.016  1.00 24.80    -0.268 OA
ATOM   4128  CB  ASP C  70     179.870 132.066 181.300  1.00 24.80     0.132 C 
ATOM   4129  CG  ASP C  70     179.457 130.730 180.718  1.00 24.80     0.188 C 
ATOM   4130  OD1 ASP C  70     180.105 129.713 181.041  1.00 24.80    -0.647 OA
ATOM   4131  OD2 ASP C  70     178.484 130.694 179.937  1.00 24.80    -0.647 OA
ATOM   4132  N   VAL C  71     180.371 134.217 183.527  1.00 21.70    -0.229 NA
ATOM   4133  CA  VAL C  71     180.929 135.501 183.935  1.00 21.70     0.186 C 
ATOM   4134  C   VAL C  71     181.774 135.336 185.190  1.00 21.70     0.274 C 
ATOM   4135  O   VAL C  71     182.818 135.983 185.341  1.00 21.70    -0.268 OA
ATOM   4136  CB  VAL C  71     179.806 136.531 184.138  1.00 21.70     0.032 C 
ATOM   4137  CG1 VAL C  71     180.373 137.839 184.668  1.00 21.70     0.003 C 
ATOM   4138  CG2 VAL C  71     179.060 136.762 182.836  1.00 21.70     0.003 C 
ATOM   4139  N   GLN C  72     181.342 134.474 186.113  1.00 24.41    -0.229 NA
ATOM   4140  CA  GLN C  72     182.144 134.221 187.304  1.00 24.41     0.187 C 
ATOM   4141  C   GLN C  72     183.487 133.603 186.938  1.00 24.41     0.274 C 
ATOM   4142  O   GLN C  72     184.524 133.976 187.498  1.00 24.41    -0.268 OA
ATOM   4143  CB  GLN C  72     181.380 133.316 188.267  1.00 24.41     0.044 C 
ATOM   4144  CG  GLN C  72     180.319 134.039 189.074  1.00 24.41     0.094 C 
ATOM   4145  CD  GLN C  72     179.628 133.133 190.069  1.00 24.41     0.274 C 
ATOM   4146  OE1 GLN C  72     179.928 131.944 190.153  1.00 24.41    -0.269 OA
ATOM   4147  NE2 GLN C  72     178.698 133.693 190.832  1.00 24.41    -0.107 N 
ATOM   4148  N   THR C  73     183.489 132.658 185.997  1.00 25.15    -0.226 NA
ATOM   4149  CA  THR C  73     184.744 132.053 185.562  1.00 25.15     0.216 C 
ATOM   4150  C   THR C  73     185.640 133.079 184.880  1.00 25.15     0.277 C 
ATOM   4151  O   THR C  73     186.861 133.075 185.074  1.00 25.15    -0.268 OA
ATOM   4152  CB  THR C  73     184.466 130.882 184.622  1.00 25.15     0.184 C 
ATOM   4153  OG1 THR C  73     183.483 130.018 185.205  1.00 25.15    -0.221 OA
ATOM   4154  CG2 THR C  73     185.740 130.095 184.361  1.00 25.15     0.038 C 
ATOM   4155  N   ALA C  74     185.053 133.963 184.072  1.00 22.43    -0.229 NA
ATOM   4156  CA  ALA C  74     185.846 135.001 183.421  1.00 22.43     0.186 C 
ATOM   4157  C   ALA C  74     186.464 135.945 184.446  1.00 22.43     0.274 C 
ATOM   4158  O   ALA C  74     187.628 136.343 184.314  1.00 22.43    -0.268 OA
ATOM   4159  CB  ALA C  74     184.980 135.776 182.431  1.00 22.43     0.037 C 
ATOM   4160  N   LEU C  75     185.703 136.315 185.477  1.00 22.49    -0.229 NA
ATOM   4161  CA  LEU C  75     186.246 137.197 186.506  1.00 22.49     0.186 C 
ATOM   4162  C   LEU C  75     187.328 136.495 187.317  1.00 22.49     0.274 C 
ATOM   4163  O   LEU C  75     188.319 137.119 187.716  1.00 22.49    -0.268 OA
ATOM   4164  CB  LEU C  75     185.124 137.695 187.415  1.00 22.49     0.034 C 
ATOM   4165  CG  LEU C  75     184.123 138.640 186.745  1.00 22.49     0.002 C 
ATOM   4166  CD1 LEU C  75     182.848 138.733 187.566  1.00 22.49     0.000 C 
ATOM   4167  CD2 LEU C  75     184.723 140.021 186.524  1.00 22.49     0.000 C 
ATOM   4168  N   ALA C  76     187.162 135.195 187.568  1.00 24.27    -0.229 NA
ATOM   4169  CA  ALA C  76     188.210 134.437 188.243  1.00 24.27     0.186 C 
ATOM   4170  C   ALA C  76     189.474 134.382 187.396  1.00 24.27     0.274 C 
ATOM   4171  O   ALA C  76     190.588 134.477 187.922  1.00 24.27    -0.268 OA
ATOM   4172  CB  ALA C  76     187.716 133.028 188.562  1.00 24.27     0.037 C 
ATOM   4173  N   LEU C  77     189.321 134.221 186.081  1.00 23.88    -0.229 NA
ATOM   4174  CA  LEU C  77     190.477 134.254 185.192  1.00 23.88     0.186 C 
ATOM   4175  C   LEU C  77     191.158 135.615 185.233  1.00 23.88     0.274 C 
ATOM   4176  O   LEU C  77     192.392 135.704 185.240  1.00 23.88    -0.268 OA
ATOM   4177  CB  LEU C  77     190.047 133.914 183.765  1.00 23.88     0.034 C 
ATOM   4178  CG  LEU C  77     191.158 133.856 182.715  1.00 23.88     0.002 C 
ATOM   4179  CD1 LEU C  77     191.796 132.479 182.679  1.00 23.88     0.000 C 
ATOM   4180  CD2 LEU C  77     190.613 134.235 181.350  1.00 23.88     0.000 C 
ATOM   4181  N   ALA C  78     190.368 136.690 185.244  1.00 24.02    -0.229 NA
ATOM   4182  CA  ALA C  78     190.943 138.026 185.339  1.00 24.02     0.186 C 
ATOM   4183  C   ALA C  78     191.726 138.193 186.635  1.00 24.02     0.274 C 
ATOM   4184  O   ALA C  78     192.830 138.750 186.634  1.00 24.02    -0.268 OA
ATOM   4185  CB  ALA C  78     189.842 139.080 185.241  1.00 24.02     0.037 C 
ATOM   4186  N   LYS C  79     191.170 137.718 187.752  1.00 27.45    -0.229 NA
ATOM   4187  CA  LYS C  79     191.897 137.778 189.018  1.00 27.45     0.186 C 
ATOM   4188  C   LYS C  79     193.194 136.985 188.940  1.00 27.45     0.274 C 
ATOM   4189  O   LYS C  79     194.258 137.466 189.344  1.00 27.45    -0.268 OA
ATOM   4190  CB  LYS C  79     191.033 137.248 190.161  1.00 27.45     0.034 C 
ATOM   4191  CG  LYS C  79     189.880 138.142 190.563  1.00 27.45     0.005 C 
ATOM   4192  CD  LYS C  79     189.073 137.513 191.693  1.00 27.45     0.041 C 
ATOM   4193  CE  LYS C  79     189.834 137.525 193.013  1.00 27.45     0.338 C 
ATOM   4194  NZ  LYS C  79     190.055 138.905 193.525  1.00 27.45     0.618 N 
ATOM   4195  N   GLY C  80     193.126 135.761 188.420  1.00 27.29    -0.226 NA
ATOM   4196  CA  GLY C  80     194.322 134.940 188.348  1.00 27.29     0.218 C 
ATOM   4197  C   GLY C  80     195.413 135.587 187.519  1.00 27.29     0.277 C 
ATOM   4198  O   GLY C  80     196.586 135.587 187.901  1.00 27.29    -0.268 OA
ATOM   4199  N   LYS C  81     195.041 136.152 186.369  1.00 24.70    -0.229 NA
ATOM   4200  CA  LYS C  81     196.048 136.700 185.469  1.00 24.70     0.186 C 
ATOM   4201  C   LYS C  81     196.600 138.025 185.982  1.00 24.70     0.274 C 
ATOM   4202  O   LYS C  81     197.816 138.245 185.953  1.00 24.70    -0.268 OA
ATOM   4203  CB  LYS C  81     195.463 136.870 184.068  1.00 24.70     0.034 C 
ATOM   4204  CG  LYS C  81     196.483 137.308 183.031  1.00 24.70     0.005 C 
ATOM   4205  CD  LYS C  81     197.440 136.180 182.689  1.00 24.70     0.041 C 
ATOM   4206  CE  LYS C  81     198.284 136.513 181.472  1.00 24.70     0.338 C 
ATOM   4207  NZ  LYS C  81     199.040 137.781 181.653  1.00 24.70     0.618 N 
ATOM   4208  N   PHE C  82     195.731 138.922 186.457  1.00 23.31    -0.228 NA
ATOM   4209  CA  PHE C  82     196.150 140.261 186.846  1.00 23.31     0.191 C 
ATOM   4210  C   PHE C  82     195.850 140.610 188.296  1.00 23.31     0.275 C 
ATOM   4211  O   PHE C  82     196.303 141.662 188.761  1.00 23.31    -0.268 OA
ATOM   4212  CB  PHE C  82     195.490 141.309 185.936  1.00 23.31     0.060 C 
ATOM   4213  CG  PHE C  82     195.559 140.971 184.474  1.00 23.31    -0.020 A 
ATOM   4214  CD1 PHE C  82     196.757 141.049 183.788  1.00 23.31    -0.004 A 
ATOM   4215  CD2 PHE C  82     194.426 140.577 183.785  1.00 23.31    -0.004 A 
ATOM   4216  CE1 PHE C  82     196.824 140.739 182.447  1.00 23.31    -0.000 A 
ATOM   4217  CE2 PHE C  82     194.489 140.267 182.444  1.00 23.31    -0.000 A 
ATOM   4218  CZ  PHE C  82     195.689 140.348 181.775  1.00 23.31     0.000 A 
ATOM   4219  N   GLY C  83     195.101 139.781 189.019  1.00 25.34    -0.226 NA
ATOM   4220  CA  GLY C  83     194.926 139.989 190.442  1.00 25.34     0.218 C 
ATOM   4221  C   GLY C  83     194.049 141.153 190.830  1.00 25.34     0.277 C 
ATOM   4222  O   GLY C  83     194.067 141.553 191.997  1.00 25.34    -0.268 OA
ATOM   4223  N   ARG C  84     193.278 141.711 189.901  1.00 23.27    -0.229 NA
ATOM   4224  CA  ARG C  84     192.501 142.905 190.201  1.00 23.27     0.186 C 
ATOM   4225  C   ARG C  84     191.607 143.220 189.012  1.00 23.27     0.274 C 
ATOM   4226  O   ARG C  84     191.901 142.840 187.876  1.00 23.27    -0.268 OA
ATOM   4227  CB  ARG C  84     193.423 144.085 190.520  1.00 23.27     0.036 C 
ATOM   4228  CG  ARG C  84     192.728 145.356 190.936  1.00 23.27     0.029 C 
ATOM   4229  CD  ARG C  84     193.758 146.405 191.305  1.00 23.27     0.145 C 
ATOM   4230  NE  ARG C  84     193.160 147.677 191.687  1.00 23.27    -0.083 NA
ATOM   4231  CZ  ARG C  84     193.853 148.742 192.065  1.00 23.27     0.782 C 
ATOM   4232  NH1 ARG C  84     195.174 148.717 192.136  1.00 23.27     0.063 N 
ATOM   4233  NH2 ARG C  84     193.205 149.859 192.381  1.00 23.27     0.063 N 
ATOM   4234  N   VAL C  85     190.503 143.909 189.292  1.00 19.23    -0.229 NA
ATOM   4235  CA  VAL C  85     189.592 144.406 188.266  1.00 19.23     0.186 C 
ATOM   4236  C   VAL C  85     189.292 145.862 188.585  1.00 19.23     0.274 C 
ATOM   4237  O   VAL C  85     188.792 146.172 189.673  1.00 19.23    -0.268 OA
ATOM   4238  CB  VAL C  85     188.292 143.588 188.195  1.00 19.23     0.032 C 
ATOM   4239  CG1 VAL C  85     187.305 144.243 187.244  1.00 19.23     0.003 C 
ATOM   4240  CG2 VAL C  85     188.584 142.165 187.763  1.00 19.23     0.003 C 
ATOM   4241  N   ASP C  86     189.590 146.753 187.641  1.00 17.67    -0.228 NA
ATOM   4242  CA  ASP C  86     189.422 148.185 187.842  1.00 17.67     0.197 C 
ATOM   4243  C   ASP C  86     188.335 148.805 186.982  1.00 17.67     0.275 C 
ATOM   4244  O   ASP C  86     187.683 149.748 187.430  1.00 17.67    -0.268 OA
ATOM   4245  CB  ASP C  86     190.740 148.915 187.562  1.00 17.67     0.132 C 
ATOM   4246  CG  ASP C  86     191.824 148.567 188.561  1.00 17.67     0.188 C 
ATOM   4247  OD1 ASP C  86     192.548 147.576 188.336  1.00 17.67    -0.647 OA
ATOM   4248  OD2 ASP C  86     191.955 149.287 189.573  1.00 17.67    -0.647 OA
ATOM   4249  N   VAL C  87     188.122 148.306 185.765  1.00 13.74    -0.229 NA
ATOM   4250  CA  VAL C  87     187.168 148.899 184.836  1.00 13.74     0.186 C 
ATOM   4251  C   VAL C  87     186.347 147.796 184.186  1.00 13.74     0.274 C 
ATOM   4252  O   VAL C  87     186.834 146.687 183.956  1.00 13.74    -0.268 OA
ATOM   4253  CB  VAL C  87     187.875 149.747 183.755  1.00 13.74     0.032 C 
ATOM   4254  CG1 VAL C  87     186.857 150.465 182.892  1.00 13.74     0.003 C 
ATOM   4255  CG2 VAL C  87     188.828 150.737 184.394  1.00 13.74     0.003 C 
ATOM   4256  N   ALA C  88     185.090 148.114 183.884  1.00 10.41    -0.229 NA
ATOM   4257  CA  ALA C  88     184.201 147.221 183.157  1.00 10.41     0.186 C 
ATOM   4258  C   ALA C  88     183.525 147.996 182.039  1.00 10.41     0.274 C 
ATOM   4259  O   ALA C  88     183.080 149.129 182.241  1.00 10.41    -0.268 OA
ATOM   4260  CB  ALA C  88     183.146 146.610 184.076  1.00 10.41     0.037 C 
ATOM   4261  N   VAL C  89     183.449 147.383 180.861  1.00  9.72    -0.229 NA
ATOM   4262  CA  VAL C  89     182.857 148.008 179.683  1.00  9.72     0.186 C 
ATOM   4263  C   VAL C  89     181.892 147.007 179.063  1.00  9.72     0.274 C 
ATOM   4264  O   VAL C  89     182.319 146.005 178.476  1.00  9.72    -0.268 OA
ATOM   4265  CB  VAL C  89     183.918 148.449 178.665  1.00  9.72     0.032 C 
ATOM   4266  CG1 VAL C  89     183.279 149.249 177.551  1.00  9.72     0.003 C 
ATOM   4267  CG2 VAL C  89     185.005 149.257 179.347  1.00  9.72     0.003 C 
ATOM   4268  N   ASN C  90     180.596 147.290 179.169  1.00  9.75    -0.228 NA
ATOM   4269  CA  ASN C  90     179.548 146.424 178.636  1.00  9.75     0.196 C 
ATOM   4270  C   ASN C  90     179.222 146.877 177.219  1.00  9.75     0.275 C 
ATOM   4271  O   ASN C  90     178.501 147.859 177.017  1.00  9.75    -0.268 OA
ATOM   4272  CB  ASN C  90     178.311 146.467 179.524  1.00  9.75     0.126 C 
ATOM   4273  CG  ASN C  90     178.575 145.941 180.914  1.00  9.75     0.276 C 
ATOM   4274  OD1 ASN C  90     178.480 144.742 181.162  1.00  9.75    -0.269 OA
ATOM   4275  ND2 ASN C  90     178.904 146.837 181.834  1.00  9.75    -0.107 N 
ATOM   4276  N   CYS C  91     179.752 146.151 176.234  1.00 11.56    -0.228 NA
ATOM   4277  CA  CYS C  91     179.482 146.410 174.828  1.00 11.56     0.198 C 
ATOM   4278  C   CYS C  91     178.828 145.234 174.119  1.00 11.56     0.275 C 
ATOM   4279  O   CYS C  91     178.513 145.347 172.930  1.00 11.56    -0.268 OA
ATOM   4280  CB  CYS C  91     180.779 146.774 174.091  1.00 11.56     0.103 C 
ATOM   4281  SG  CYS C  91     181.509 148.347 174.576  1.00 11.56    -0.080 SA
ATOM   4282  N   ALA C  92     178.611 144.116 174.805  1.00 12.02    -0.229 NA
ATOM   4283  CA  ALA C  92     178.092 142.914 174.166  1.00 12.02     0.186 C 
ATOM   4284  C   ALA C  92     176.584 143.028 174.006  1.00 12.02     0.274 C 
ATOM   4285  O   ALA C  92     175.865 143.255 174.984  1.00 12.02    -0.268 OA
ATOM   4286  CB  ALA C  92     178.454 141.678 174.985  1.00 12.02     0.037 C 
ATOM   4287  N   GLY C  93     176.106 142.870 172.779  1.00 11.88    -0.226 NA
ATOM   4288  CA  GLY C  93     174.680 142.916 172.519  1.00 11.88     0.218 C 
ATOM   4289  C   GLY C  93     174.394 142.531 171.087  1.00 11.88     0.277 C 
ATOM   4290  O   GLY C  93     175.294 142.456 170.247  1.00 11.88    -0.268 OA
ATOM   4291  N   ILE C  94     173.114 142.286 170.822  1.00 12.84    -0.229 NA
ATOM   4292  CA  ILE C  94     172.637 141.940 169.493  1.00 12.84     0.186 C 
ATOM   4293  C   ILE C  94     171.549 142.931 169.105  1.00 12.84     0.274 C 
ATOM   4294  O   ILE C  94     171.001 143.649 169.941  1.00 12.84    -0.268 OA
ATOM   4295  CB  ILE C  94     172.114 140.492 169.416  1.00 12.84     0.032 C 
ATOM   4296  CG1 ILE C  94     170.923 140.298 170.356  1.00 12.84     0.002 C 
ATOM   4297  CG2 ILE C  94     173.218 139.512 169.764  1.00 12.84     0.003 C 
ATOM   4298  CD1 ILE C  94     170.274 138.945 170.237  1.00 12.84     0.000 C 
ATOM   4299  N   ALA C  95     171.239 142.960 167.814  1.00 14.40    -0.229 NA
ATOM   4300  CA  ALA C  95     170.208 143.832 167.274  1.00 14.40     0.186 C 
ATOM   4301  C   ALA C  95     169.209 142.995 166.495  1.00 14.40     0.274 C 
ATOM   4302  O   ALA C  95     169.587 142.045 165.806  1.00 14.40    -0.268 OA
ATOM   4303  CB  ALA C  95     170.807 144.912 166.370  1.00 14.40     0.037 C 
ATOM   4304  N   VAL C  96     167.933 143.343 166.618  1.00 14.11    -0.229 NA
ATOM   4305  CA  VAL C  96     166.862 142.652 165.911  1.00 14.11     0.186 C 
ATOM   4306  C   VAL C  96     165.904 143.697 165.366  1.00 14.11     0.274 C 
ATOM   4307  O   VAL C  96     165.462 144.586 166.102  1.00 14.11    -0.268 OA
ATOM   4308  CB  VAL C  96     166.120 141.660 166.826  1.00 14.11     0.032 C 
ATOM   4309  CG1 VAL C  96     164.746 141.329 166.267  1.00 14.11     0.003 C 
ATOM   4310  CG2 VAL C  96     166.942 140.401 167.007  1.00 14.11     0.003 C 
ATOM   4311  N   ALA C  97     165.584 143.593 164.082  1.00 14.54    -0.229 NA
ATOM   4312  CA  ALA C  97     164.628 144.476 163.430  1.00 14.54     0.186 C 
ATOM   4313  C   ALA C  97     163.386 143.667 163.096  1.00 14.54     0.274 C 
ATOM   4314  O   ALA C  97     163.472 142.655 162.395  1.00 14.54    -0.268 OA
ATOM   4315  CB  ALA C  97     165.225 145.100 162.170  1.00 14.54     0.037 C 
ATOM   4316  N   SER C  98     162.240 144.108 163.606  1.00 14.47    -0.226 NA
ATOM   4317  CA  SER C  98     160.988 143.398 163.386  1.00 14.47     0.219 C 
ATOM   4318  C   SER C  98     159.816 144.299 163.739  1.00 14.47     0.277 C 
ATOM   4319  O   SER C  98     159.750 144.837 164.848  1.00 14.47    -0.268 OA
ATOM   4320  CB  SER C  98     160.947 142.114 164.214  1.00 14.47     0.216 C 
ATOM   4321  OG  SER C  98     159.664 141.519 164.164  1.00 14.47    -0.218 OA
ATOM   4322  N   LYS C  99     158.888 144.470 162.806  1.00 14.91    -0.229 NA
ATOM   4323  CA  LYS C  99     157.788 145.396 163.013  1.00 14.91     0.186 C 
ATOM   4324  C   LYS C  99     156.792 144.818 164.011  1.00 14.91     0.274 C 
ATOM   4325  O   LYS C  99     156.533 143.612 164.026  1.00 14.91    -0.268 OA
ATOM   4326  CB  LYS C  99     157.114 145.698 161.678  1.00 14.91     0.034 C 
ATOM   4327  CG  LYS C  99     156.101 146.817 161.721  1.00 14.91     0.005 C 
ATOM   4328  CD  LYS C  99     155.500 147.046 160.348  1.00 14.91     0.041 C 
ATOM   4329  CE  LYS C  99     156.502 147.719 159.420  1.00 14.91     0.338 C 
ATOM   4330  NZ  LYS C  99     155.909 148.078 158.105  1.00 14.91     0.618 N 
ATOM   4331  N   THR C 100     156.236 145.689 164.856  1.00 13.52    -0.226 NA
ATOM   4332  CA  THR C 100     155.360 145.224 165.928  1.00 13.52     0.216 C 
ATOM   4333  C   THR C 100     154.144 144.501 165.367  1.00 13.52     0.277 C 
ATOM   4334  O   THR C 100     153.753 143.439 165.864  1.00 13.52    -0.268 OA
ATOM   4335  CB  THR C 100     154.926 146.402 166.801  1.00 13.52     0.184 C 
ATOM   4336  OG1 THR C 100     156.080 147.034 167.367  1.00 13.52    -0.221 OA
ATOM   4337  CG2 THR C 100     154.015 145.930 167.922  1.00 13.52     0.038 C 
ATOM   4338  N   TYR C 101     153.526 145.065 164.334  1.00 15.14    -0.228 NA
ATOM   4339  CA  TYR C 101     152.394 144.426 163.684  1.00 15.14     0.191 C 
ATOM   4340  C   TYR C 101     152.273 144.981 162.274  1.00 15.14     0.275 C 
ATOM   4341  O   TYR C 101     152.438 146.183 162.060  1.00 15.14    -0.268 OA
ATOM   4342  CB  TYR C 101     151.096 144.654 164.466  1.00 15.14     0.060 C 
ATOM   4343  CG  TYR C 101     149.869 144.095 163.787  1.00 15.14    -0.020 A 
ATOM   4344  CD1 TYR C 101     149.659 142.727 163.711  1.00 15.14    -0.002 A 
ATOM   4345  CD2 TYR C 101     148.921 144.934 163.223  1.00 15.14    -0.002 A 
ATOM   4346  CE1 TYR C 101     148.543 142.212 163.090  1.00 15.14     0.027 A 
ATOM   4347  CE2 TYR C 101     147.802 144.427 162.602  1.00 15.14     0.027 A 
ATOM   4348  CZ  TYR C 101     147.618 143.066 162.538  1.00 15.14     0.131 A 
ATOM   4349  OH  TYR C 101     146.502 142.554 161.919  1.00 15.14    -0.190 OA
ATOM   4350  N   ASN C 102     151.989 144.097 161.321  1.00 17.70    -0.228 NA
ATOM   4351  CA  ASN C 102     151.855 144.458 159.913  1.00 17.70     0.196 C 
ATOM   4352  C   ASN C 102     150.440 144.109 159.472  1.00 17.70     0.275 C 
ATOM   4353  O   ASN C 102     150.117 142.932 159.285  1.00 17.70    -0.268 OA
ATOM   4354  CB  ASN C 102     152.897 143.729 159.067  1.00 17.70     0.126 C 
ATOM   4355  CG  ASN C 102     153.361 144.548 157.882  1.00 17.70     0.276 C 
ATOM   4356  OD1 ASN C 102     152.585 145.289 157.281  1.00 17.70    -0.269 OA
ATOM   4357  ND2 ASN C 102     154.639 144.428 157.547  1.00 17.70    -0.107 N 
ATOM   4358  N   LEU C 103     149.596 145.129 159.314  1.00 18.31    -0.229 NA
ATOM   4359  CA  LEU C 103     148.197 144.881 158.983  1.00 18.31     0.186 C 
ATOM   4360  C   LEU C 103     148.049 144.308 157.581  1.00 18.31     0.274 C 
ATOM   4361  O   LEU C 103     147.245 143.395 157.361  1.00 18.31    -0.268 OA
ATOM   4362  CB  LEU C 103     147.392 146.172 159.116  1.00 18.31     0.034 C 
ATOM   4363  CG  LEU C 103     145.899 146.064 158.805  1.00 18.31     0.002 C 
ATOM   4364  CD1 LEU C 103     145.248 144.991 159.660  1.00 18.31     0.000 C 
ATOM   4365  CD2 LEU C 103     145.212 147.402 159.008  1.00 18.31     0.000 C 
ATOM   4366  N   LYS C 104     148.805 144.835 156.617  1.00 20.68    -0.229 NA
ATOM   4367  CA  LYS C 104     148.690 144.350 155.246  1.00 20.68     0.186 C 
ATOM   4368  C   LYS C 104     149.123 142.895 155.140  1.00 20.68     0.274 C 
ATOM   4369  O   LYS C 104     148.499 142.104 154.423  1.00 20.68    -0.268 OA
ATOM   4370  CB  LYS C 104     149.520 145.227 154.310  1.00 20.68     0.034 C 
ATOM   4371  CG  LYS C 104     148.970 146.637 154.144  1.00 20.68     0.005 C 
ATOM   4372  CD  LYS C 104     149.867 147.497 153.264  1.00 20.68     0.041 C 
ATOM   4373  CE  LYS C 104     149.821 147.067 151.805  1.00 20.68     0.338 C 
ATOM   4374  NZ  LYS C 104     148.495 147.330 151.184  1.00 20.68     0.618 N 
ATOM   4375  N   LYS C 105     150.190 142.523 155.842  1.00 20.45    -0.229 NA
ATOM   4376  CA  LYS C 105     150.689 141.157 155.827  1.00 20.45     0.186 C 
ATOM   4377  C   LYS C 105     150.072 140.285 156.911  1.00 20.45     0.274 C 
ATOM   4378  O   LYS C 105     150.260 139.064 156.879  1.00 20.45    -0.268 OA
ATOM   4379  CB  LYS C 105     152.211 141.155 155.997  1.00 20.45     0.034 C 
ATOM   4380  CG  LYS C 105     152.981 141.523 154.740  1.00 20.45     0.005 C 
ATOM   4381  CD  LYS C 105     154.361 142.075 155.071  1.00 20.45     0.041 C 
ATOM   4382  CE  LYS C 105     155.411 140.979 155.135  1.00 20.45     0.338 C 
ATOM   4383  NZ  LYS C 105     156.792 141.531 155.069  1.00 20.45     0.618 N 
ATOM   4384  N   GLY C 106     149.347 140.871 157.860  1.00 18.79    -0.226 NA
ATOM   4385  CA  GLY C 106     148.797 140.112 158.965  1.00 18.79     0.218 C 
ATOM   4386  C   GLY C 106     149.874 139.417 159.771  1.00 18.79     0.277 C 
ATOM   4387  O   GLY C 106     149.739 138.241 160.117  1.00 18.79    -0.268 OA
ATOM   4388  N   GLN C 107     150.947 140.138 160.080  1.00 17.86    -0.229 NA
ATOM   4389  CA  GLN C 107     152.117 139.579 160.741  1.00 17.86     0.187 C 
ATOM   4390  C   GLN C 107     152.336 140.273 162.076  1.00 17.86     0.274 C 
ATOM   4391  O   GLN C 107     152.255 141.501 162.169  1.00 17.86    -0.268 OA
ATOM   4392  CB  GLN C 107     153.360 139.730 159.862  1.00 17.86     0.044 C 
ATOM   4393  CG  GLN C 107     154.460 138.738 160.172  1.00 17.86     0.094 C 
ATOM   4394  CD  GLN C 107     155.642 138.880 159.239  1.00 17.86     0.274 C 
ATOM   4395  OE1 GLN C 107     155.942 139.974 158.763  1.00 17.86    -0.269 OA
ATOM   4396  NE2 GLN C 107     156.321 137.772 158.970  1.00 17.86    -0.107 N 
ATOM   4397  N   THR C 108     152.620 139.480 163.106  1.00 13.44    -0.226 NA
ATOM   4398  CA  THR C 108     152.783 139.971 164.465  1.00 13.44     0.216 C 
ATOM   4399  C   THR C 108     154.201 139.705 164.949  1.00 13.44     0.277 C 
ATOM   4400  O   THR C 108     154.842 138.732 164.544  1.00 13.44    -0.268 OA
ATOM   4401  CB  THR C 108     151.785 139.306 165.422  1.00 13.44     0.184 C 
ATOM   4402  OG1 THR C 108     150.479 139.300 164.832  1.00 13.44    -0.221 OA
ATOM   4403  CG2 THR C 108     151.736 140.044 166.747  1.00 13.44     0.038 C 
ATOM   4404  N   HIS C 109     154.683 140.583 165.823  1.00 12.61    -0.228 NA
ATOM   4405  CA  HIS C 109     156.001 140.403 166.413  1.00 12.61     0.192 C 
ATOM   4406  C   HIS C 109     156.053 139.105 167.208  1.00 12.61     0.275 C 
ATOM   4407  O   HIS C 109     155.081 138.714 167.859  1.00 12.61    -0.268 OA
ATOM   4408  CB  HIS C 109     156.337 141.588 167.317  1.00 12.61     0.082 C 
ATOM   4409  CG  HIS C 109     157.805 141.796 167.523  1.00 12.61     0.082 A 
ATOM   4410  ND1 HIS C 109     158.612 140.860 168.130  1.00 12.61    -0.227 NA
ATOM   4411  CD2 HIS C 109     158.607 142.842 167.218  1.00 12.61     0.116 A 
ATOM   4412  CE1 HIS C 109     159.850 141.316 168.181  1.00 12.61     0.199 A 
ATOM   4413  NE2 HIS C 109     159.874 142.517 167.634  1.00 12.61    -0.221 NA
ATOM   4414  N   THR C 110     157.199 138.437 167.151  1.00 13.74    -0.226 NA
ATOM   4415  CA  THR C 110     157.401 137.173 167.843  1.00 13.74     0.216 C 
ATOM   4416  C   THR C 110     157.981 137.433 169.227  1.00 13.74     0.277 C 
ATOM   4417  O   THR C 110     158.951 138.183 169.368  1.00 13.74    -0.268 OA
ATOM   4418  CB  THR C 110     158.330 136.269 167.032  1.00 13.74     0.184 C 
ATOM   4419  OG1 THR C 110     157.728 135.977 165.765  1.00 13.74    -0.221 OA
ATOM   4420  CG2 THR C 110     158.590 134.977 167.760  1.00 13.74     0.038 C 
ATOM   4421  N   LEU C 111     157.383 136.813 170.247  1.00 13.77    -0.229 NA
ATOM   4422  CA  LEU C 111     157.815 137.061 171.618  1.00 13.77     0.186 C 
ATOM   4423  C   LEU C 111     159.219 136.535 171.884  1.00 13.77     0.274 C 
ATOM   4424  O   LEU C 111     159.934 137.090 172.724  1.00 13.77    -0.268 OA
ATOM   4425  CB  LEU C 111     156.827 136.435 172.602  1.00 13.77     0.034 C 
ATOM   4426  CG  LEU C 111     156.864 136.949 174.044  1.00 13.77     0.002 C 
ATOM   4427  CD1 LEU C 111     156.757 138.465 174.115  1.00 13.77     0.000 C 
ATOM   4428  CD2 LEU C 111     155.761 136.297 174.857  1.00 13.77     0.000 C 
ATOM   4429  N   GLU C 112     159.633 135.471 171.195  1.00 16.01    -0.229 NA
ATOM   4430  CA  GLU C 112     160.979 134.948 171.409  1.00 16.01     0.187 C 
ATOM   4431  C   GLU C 112     162.042 135.932 170.938  1.00 16.01     0.274 C 
ATOM   4432  O   GLU C 112     163.106 136.037 171.552  1.00 16.01    -0.268 OA
ATOM   4433  CB  GLU C 112     161.139 133.596 170.715  1.00 16.01     0.045 C 
ATOM   4434  CG  GLU C 112     160.294 132.486 171.330  1.00 16.01     0.100 C 
ATOM   4435  CD  GLU C 112     158.859 132.481 170.845  1.00 16.01     0.185 C 
ATOM   4436  OE1 GLU C 112     158.517 133.304 169.976  1.00 16.01    -0.647 OA
ATOM   4437  OE2 GLU C 112     158.070 131.647 171.338  1.00 16.01    -0.647 OA
ATOM   4438  N   ASP C 113     161.779 136.661 169.852  1.00 15.14    -0.228 NA
ATOM   4439  CA  ASP C 113     162.726 137.679 169.404  1.00 15.14     0.197 C 
ATOM   4440  C   ASP C 113     162.886 138.769 170.457  1.00 15.14     0.275 C 
ATOM   4441  O   ASP C 113     164.009 139.142 170.827  1.00 15.14    -0.268 OA
ATOM   4442  CB  ASP C 113     162.250 138.279 168.081  1.00 15.14     0.132 C 
ATOM   4443  CG  ASP C 113     162.645 137.440 166.881  1.00 15.14     0.188 C 
ATOM   4444  OD1 ASP C 113     163.580 136.620 167.000  1.00 15.14    -0.647 OA
ATOM   4445  OD2 ASP C 113     162.018 137.599 165.815  1.00 15.14    -0.647 OA
ATOM   4446  N   PHE C 114     161.764 139.291 170.952  1.00 12.20    -0.228 NA
ATOM   4447  CA  PHE C 114     161.806 140.286 172.015  1.00 12.20     0.191 C 
ATOM   4448  C   PHE C 114     162.575 139.757 173.216  1.00 12.20     0.275 C 
ATOM   4449  O   PHE C 114     163.435 140.447 173.778  1.00 12.20    -0.268 OA
ATOM   4450  CB  PHE C 114     160.379 140.666 172.413  1.00 12.20     0.060 C 
ATOM   4451  CG  PHE C 114     160.294 141.823 173.366  1.00 12.20    -0.020 A 
ATOM   4452  CD1 PHE C 114     160.280 143.124 172.900  1.00 12.20    -0.004 A 
ATOM   4453  CD2 PHE C 114     160.213 141.607 174.730  1.00 12.20    -0.004 A 
ATOM   4454  CE1 PHE C 114     160.194 144.187 173.776  1.00 12.20    -0.000 A 
ATOM   4455  CE2 PHE C 114     160.128 142.665 175.607  1.00 12.20    -0.000 A 
ATOM   4456  CZ  PHE C 114     160.119 143.955 175.129  1.00 12.20     0.000 A 
ATOM   4457  N   GLN C 115     162.289 138.516 173.610  1.00 14.19    -0.229 NA
ATOM   4458  CA  GLN C 115     162.887 137.974 174.821  1.00 14.19     0.187 C 
ATOM   4459  C   GLN C 115     164.382 137.749 174.654  1.00 14.19     0.274 C 
ATOM   4460  O   GLN C 115     165.147 137.989 175.588  1.00 14.19    -0.268 OA
ATOM   4461  CB  GLN C 115     162.193 136.674 175.216  1.00 14.19     0.044 C 
ATOM   4462  CG  GLN C 115     162.615 136.165 176.583  1.00 14.19     0.094 C 
ATOM   4463  CD  GLN C 115     161.452 135.651 177.405  1.00 14.19     0.274 C 
ATOM   4464  OE1 GLN C 115     160.362 135.414 176.884  1.00 14.19    -0.269 OA
ATOM   4465  NE2 GLN C 115     161.678 135.479 178.702  1.00 14.19    -0.107 N 
ATOM   4466  N   ARG C 116     164.826 137.290 173.482  1.00 14.02    -0.229 NA
ATOM   4467  CA  ARG C 116     166.257 137.067 173.301  1.00 14.02     0.186 C 
ATOM   4468  C   ARG C 116     167.011 138.388 173.229  1.00 14.02     0.274 C 
ATOM   4469  O   ARG C 116     168.113 138.509 173.780  1.00 14.02    -0.268 OA
ATOM   4470  CB  ARG C 116     166.519 136.218 172.056  1.00 14.02     0.036 C 
ATOM   4471  CG  ARG C 116     166.341 136.935 170.738  1.00 14.02     0.029 C 
ATOM   4472  CD  ARG C 116     166.178 135.947 169.594  1.00 14.02     0.145 C 
ATOM   4473  NE  ARG C 116     166.325 136.583 168.291  1.00 14.02    -0.083 NA
ATOM   4474  CZ  ARG C 116     167.487 136.844 167.709  1.00 14.02     0.782 C 
ATOM   4475  NH1 ARG C 116     168.636 136.534 168.287  1.00 14.02     0.063 N 
ATOM   4476  NH2 ARG C 116     167.498 137.429 166.516  1.00 14.02     0.063 N 
ATOM   4477  N   VAL C 117     166.427 139.402 172.583  1.00 13.02    -0.229 NA
ATOM   4478  CA  VAL C 117     167.066 140.716 172.571  1.00 13.02     0.186 C 
ATOM   4479  C   VAL C 117     167.196 141.249 173.992  1.00 13.02     0.274 C 
ATOM   4480  O   VAL C 117     168.264 141.723 174.406  1.00 13.02    -0.268 OA
ATOM   4481  CB  VAL C 117     166.283 141.691 171.675  1.00 13.02     0.032 C 
ATOM   4482  CG1 VAL C 117     166.914 143.069 171.721  1.00 13.02     0.003 C 
ATOM   4483  CG2 VAL C 117     166.238 141.184 170.247  1.00 13.02     0.003 C 
ATOM   4484  N   LEU C 118     166.110 141.173 174.766  1.00 13.02    -0.229 NA
ATOM   4485  CA  LEU C 118     166.165 141.617 176.155  1.00 13.02     0.186 C 
ATOM   4486  C   LEU C 118     167.219 140.841 176.929  1.00 13.02     0.274 C 
ATOM   4487  O   LEU C 118     168.090 141.431 177.576  1.00 13.02    -0.268 OA
ATOM   4488  CB  LEU C 118     164.797 141.448 176.818  1.00 13.02     0.034 C 
ATOM   4489  CG  LEU C 118     163.763 142.570 176.714  1.00 13.02     0.002 C 
ATOM   4490  CD1 LEU C 118     162.630 142.297 177.687  1.00 13.02     0.000 C 
ATOM   4491  CD2 LEU C 118     164.370 143.930 176.989  1.00 13.02     0.000 C 
ATOM   4492  N   ASP C 119     167.174 139.510 176.841  1.00 14.70    -0.228 NA
ATOM   4493  CA  ASP C 119     168.053 138.673 177.643  1.00 14.70     0.197 C 
ATOM   4494  C   ASP C 119     169.511 138.966 177.348  1.00 14.70     0.275 C 
ATOM   4495  O   ASP C 119     170.329 139.054 178.269  1.00 14.70    -0.268 OA
ATOM   4496  CB  ASP C 119     167.747 137.199 177.391  1.00 14.70     0.132 C 
ATOM   4497  CG  ASP C 119     166.391 136.786 177.922  1.00 14.70     0.188 C 
ATOM   4498  OD1 ASP C 119     165.710 137.631 178.540  1.00 14.70    -0.647 OA
ATOM   4499  OD2 ASP C 119     166.004 135.615 177.722  1.00 14.70    -0.647 OA
ATOM   4500  N   VAL C 120     169.871 139.116 176.077  1.00 13.37    -0.229 NA
ATOM   4501  CA  VAL C 120     171.264 139.431 175.807  1.00 13.37     0.186 C 
ATOM   4502  C   VAL C 120     171.521 140.829 176.346  1.00 13.37     0.274 C 
ATOM   4503  O   VAL C 120     172.126 140.979 177.409  1.00 13.37    -0.268 OA
ATOM   4504  CB  VAL C 120     171.605 139.332 174.312  1.00 13.37     0.032 C 
ATOM   4505  CG1 VAL C 120     173.040 139.767 174.073  1.00 13.37     0.003 C 
ATOM   4506  CG2 VAL C 120     171.391 137.914 173.817  1.00 13.37     0.003 C 
ATOM   4507  N   ASN C 121     170.932 141.847 175.721  1.00 12.41    -0.228 NA
ATOM   4508  CA  ASN C 121     171.373 143.203 176.021  1.00 12.41     0.196 C 
ATOM   4509  C   ASN C 121     171.187 143.543 177.495  1.00 12.41     0.275 C 
ATOM   4510  O   ASN C 121     172.167 143.619 178.247  1.00 12.41    -0.268 OA
ATOM   4511  CB  ASN C 121     170.623 144.210 175.150  1.00 12.41     0.126 C 
ATOM   4512  CG  ASN C 121     170.868 143.993 173.673  1.00 12.41     0.276 C 
ATOM   4513  OD1 ASN C 121     171.747 143.228 173.287  1.00 12.41    -0.269 OA
ATOM   4514  ND2 ASN C 121     170.090 144.667 172.838  1.00 12.41    -0.107 N 
ATOM   4515  N   LEU C 122     169.935 143.663 177.934  1.00 11.41    -0.229 NA
ATOM   4516  CA  LEU C 122     169.671 144.241 179.246  1.00 11.41     0.186 C 
ATOM   4517  C   LEU C 122     170.100 143.293 180.358  1.00 11.41     0.274 C 
ATOM   4518  O   LEU C 122     170.765 143.701 181.320  1.00 11.41    -0.268 OA
ATOM   4519  CB  LEU C 122     168.186 144.588 179.355  1.00 11.41     0.034 C 
ATOM   4520  CG  LEU C 122     167.687 145.310 180.606  1.00 11.41     0.002 C 
ATOM   4521  CD1 LEU C 122     168.494 146.557 180.894  1.00 11.41     0.000 C 
ATOM   4522  CD2 LEU C 122     166.228 145.668 180.416  1.00 11.41     0.000 C 
ATOM   4523  N   MET C 123     169.757 142.012 180.229  1.00 14.94    -0.229 NA
ATOM   4524  CA  MET C 123     170.029 141.083 181.316  1.00 14.94     0.187 C 
ATOM   4525  C   MET C 123     171.511 140.744 181.411  1.00 14.94     0.274 C 
ATOM   4526  O   MET C 123     172.041 140.635 182.521  1.00 14.94    -0.268 OA
ATOM   4527  CB  MET C 123     169.201 139.811 181.151  1.00 14.94     0.046 C 
ATOM   4528  CG  MET C 123     169.390 138.812 182.283  1.00 14.94     0.060 C 
ATOM   4529  SD  MET C 123     168.390 137.328 182.091  1.00 14.94    -0.139 SA
ATOM   4530  CE  MET C 123     169.243 136.526 180.739  1.00 14.94     0.069 C 
ATOM   4531  N   GLY C 124     172.210 140.564 180.287  1.00 12.50    -0.226 NA
ATOM   4532  CA  GLY C 124     173.643 140.362 180.367  1.00 12.50     0.218 C 
ATOM   4533  C   GLY C 124     174.360 141.587 180.891  1.00 12.50     0.277 C 
ATOM   4534  O   GLY C 124     175.322 141.471 181.656  1.00 12.50    -0.268 OA
ATOM   4535  N   THR C 125     173.899 142.781 180.506  1.00 11.15    -0.226 NA
ATOM   4536  CA  THR C 125     174.491 143.993 181.054  1.00 11.15     0.216 C 
ATOM   4537  C   THR C 125     174.345 144.026 182.569  1.00 11.15     0.277 C 
ATOM   4538  O   THR C 125     175.310 144.300 183.288  1.00 11.15    -0.268 OA
ATOM   4539  CB  THR C 125     173.848 145.224 180.416  1.00 11.15     0.184 C 
ATOM   4540  OG1 THR C 125     174.214 145.291 179.034  1.00 11.15    -0.221 OA
ATOM   4541  CG2 THR C 125     174.306 146.491 181.110  1.00 11.15     0.038 C 
ATOM   4542  N   PHE C 126     173.148 143.721 183.079  1.00 12.07    -0.228 NA
ATOM   4543  CA  PHE C 126     172.962 143.751 184.528  1.00 12.07     0.191 C 
ATOM   4544  C   PHE C 126     173.767 142.660 185.224  1.00 12.07     0.275 C 
ATOM   4545  O   PHE C 126     174.324 142.888 186.304  1.00 12.07    -0.268 OA
ATOM   4546  CB  PHE C 126     171.488 143.618 184.890  1.00 12.07     0.060 C 
ATOM   4547  CG  PHE C 126     171.221 143.801 186.356  1.00 12.07    -0.020 A 
ATOM   4548  CD1 PHE C 126     171.246 145.062 186.924  1.00 12.07    -0.004 A 
ATOM   4549  CD2 PHE C 126     170.970 142.713 187.170  1.00 12.07    -0.004 A 
ATOM   4550  CE1 PHE C 126     171.009 145.234 188.270  1.00 12.07    -0.000 A 
ATOM   4551  CE2 PHE C 126     170.734 142.881 188.516  1.00 12.07    -0.000 A 
ATOM   4552  CZ  PHE C 126     170.755 144.144 189.066  1.00 12.07     0.000 A 
ATOM   4553  N   ASN C 127     173.820 141.461 184.641  1.00 12.78    -0.228 NA
ATOM   4554  CA  ASN C 127     174.595 140.381 185.243  1.00 12.78     0.196 C 
ATOM   4555  C   ASN C 127     176.064 140.765 185.348  1.00 12.78     0.275 C 
ATOM   4556  O   ASN C 127     176.697 140.590 186.400  1.00 12.78    -0.268 OA
ATOM   4557  CB  ASN C 127     174.424 139.106 184.417  1.00 12.78     0.126 C 
ATOM   4558  CG  ASN C 127     175.118 137.911 185.034  1.00 12.78     0.276 C 
ATOM   4559  OD1 ASN C 127     175.045 137.689 186.240  1.00 12.78    -0.269 OA
ATOM   4560  ND2 ASN C 127     175.793 137.128 184.204  1.00 12.78    -0.107 N 
ATOM   4561  N   VAL C 128     176.621 141.308 184.266  1.00 11.43    -0.229 NA
ATOM   4562  CA  VAL C 128     178.014 141.734 184.293  1.00 11.43     0.186 C 
ATOM   4563  C   VAL C 128     178.203 142.847 185.312  1.00 11.43     0.274 C 
ATOM   4564  O   VAL C 128     179.180 142.853 186.066  1.00 11.43    -0.268 OA
ATOM   4565  CB  VAL C 128     178.471 142.162 182.887  1.00 11.43     0.032 C 
ATOM   4566  CG1 VAL C 128     179.861 142.763 182.942  1.00 11.43     0.003 C 
ATOM   4567  CG2 VAL C 128     178.444 140.976 181.942  1.00 11.43     0.003 C 
ATOM   4568  N   ILE C 129     177.269 143.799 185.365  1.00 11.15    -0.229 NA
ATOM   4569  CA  ILE C 129     177.405 144.910 186.302  1.00 11.15     0.186 C 
ATOM   4570  C   ILE C 129     177.458 144.395 187.732  1.00 11.15     0.274 C 
ATOM   4571  O   ILE C 129     178.332 144.780 188.512  1.00 11.15    -0.268 OA
ATOM   4572  CB  ILE C 129     176.260 145.922 186.118  1.00 11.15     0.032 C 
ATOM   4573  CG1 ILE C 129     176.385 146.646 184.780  1.00 11.15     0.002 C 
ATOM   4574  CG2 ILE C 129     176.261 146.930 187.250  1.00 11.15     0.003 C 
ATOM   4575  CD1 ILE C 129     175.081 147.213 184.281  1.00 11.15     0.000 C 
ATOM   4576  N   ARG C 130     176.530 143.511 188.101  1.00 13.38    -0.229 NA
ATOM   4577  CA  ARG C 130     176.475 143.061 189.489  1.00 13.38     0.186 C 
ATOM   4578  C   ARG C 130     177.688 142.206 189.848  1.00 13.38     0.274 C 
ATOM   4579  O   ARG C 130     178.292 142.392 190.914  1.00 13.38    -0.268 OA
ATOM   4580  CB  ARG C 130     175.170 142.308 189.753  1.00 13.38     0.036 C 
ATOM   4581  CG  ARG C 130     175.070 140.954 189.092  1.00 13.38     0.029 C 
ATOM   4582  CD  ARG C 130     173.687 140.356 189.255  1.00 13.38     0.145 C 
ATOM   4583  NE  ARG C 130     173.616 139.011 188.698  1.00 13.38    -0.083 NA
ATOM   4584  CZ  ARG C 130     174.031 137.916 189.318  1.00 13.38     0.782 C 
ATOM   4585  NH1 ARG C 130     174.536 137.960 190.540  1.00 13.38     0.063 N 
ATOM   4586  NH2 ARG C 130     173.939 136.745 188.697  1.00 13.38     0.063 N 
ATOM   4587  N   LEU C 131     178.082 141.279 188.970  1.00 14.35    -0.229 NA
ATOM   4588  CA  LEU C 131     179.236 140.444 189.291  1.00 14.35     0.186 C 
ATOM   4589  C   LEU C 131     180.522 141.263 189.343  1.00 14.35     0.274 C 
ATOM   4590  O   LEU C 131     181.366 141.054 190.224  1.00 14.35    -0.268 OA
ATOM   4591  CB  LEU C 131     179.353 139.307 188.280  1.00 14.35     0.034 C 
ATOM   4592  CG  LEU C 131     178.215 138.288 188.356  1.00 14.35     0.002 C 
ATOM   4593  CD1 LEU C 131     178.280 137.313 187.196  1.00 14.35     0.000 C 
ATOM   4594  CD2 LEU C 131     178.257 137.547 189.681  1.00 14.35     0.000 C 
ATOM   4595  N   VAL C 132     180.691 142.215 188.423  1.00 14.93    -0.229 NA
ATOM   4596  CA  VAL C 132     181.907 143.015 188.429  1.00 14.93     0.186 C 
ATOM   4597  C   VAL C 132     181.896 144.007 189.581  1.00 14.93     0.274 C 
ATOM   4598  O   VAL C 132     182.955 144.402 190.069  1.00 14.93    -0.268 OA
ATOM   4599  CB  VAL C 132     182.093 143.721 187.077  1.00 14.93     0.032 C 
ATOM   4600  CG1 VAL C 132     183.340 144.567 187.105  1.00 14.93     0.003 C 
ATOM   4601  CG2 VAL C 132     182.180 142.703 185.955  1.00 14.93     0.003 C 
ATOM   4602  N   ALA C 133     180.718 144.435 190.038  1.00 15.09    -0.229 NA
ATOM   4603  CA  ALA C 133     180.658 145.237 191.253  1.00 15.09     0.186 C 
ATOM   4604  C   ALA C 133     181.106 144.421 192.455  1.00 15.09     0.274 C 
ATOM   4605  O   ALA C 133     181.845 144.915 193.315  1.00 15.09    -0.268 OA
ATOM   4606  CB  ALA C 133     179.243 145.770 191.464  1.00 15.09     0.037 C 
ATOM   4607  N   GLY C 134     180.670 143.163 192.527  1.00 17.48    -0.226 NA
ATOM   4608  CA  GLY C 134     181.170 142.287 193.571  1.00 17.48     0.218 C 
ATOM   4609  C   GLY C 134     182.676 142.121 193.508  1.00 17.48     0.277 C 
ATOM   4610  O   GLY C 134     183.347 142.043 194.538  1.00 17.48    -0.268 OA
ATOM   4611  N   GLU C 135     183.223 142.051 192.294  1.00 20.42    -0.229 NA
ATOM   4612  CA  GLU C 135     184.674 141.952 192.136  1.00 20.42     0.187 C 
ATOM   4613  C   GLU C 135     185.377 143.231 192.580  1.00 20.42     0.274 C 
ATOM   4614  O   GLU C 135     186.381 143.181 193.298  1.00 20.42    -0.268 OA
ATOM   4615  CB  GLU C 135     185.018 141.638 190.682  1.00 20.42     0.045 C 
ATOM   4616  CG  GLU C 135     184.955 140.168 190.345  1.00 20.42     0.100 C 
ATOM   4617  CD  GLU C 135     186.102 139.400 190.955  1.00 20.42     0.185 C 
ATOM   4618  OE1 GLU C 135     187.261 139.808 190.739  1.00 20.42    -0.647 OA
ATOM   4619  OE2 GLU C 135     185.847 138.395 191.651  1.00 20.42    -0.647 OA
ATOM   4620  N   MET C 136     184.871 144.388 192.152  1.00 17.11    -0.229 NA
ATOM   4621  CA  MET C 136     185.518 145.656 192.468  1.00 17.11     0.187 C 
ATOM   4622  C   MET C 136     185.424 145.984 193.949  1.00 17.11     0.274 C 
ATOM   4623  O   MET C 136     186.282 146.699 194.477  1.00 17.11    -0.268 OA
ATOM   4624  CB  MET C 136     184.898 146.790 191.654  1.00 17.11     0.046 C 
ATOM   4625  CG  MET C 136     185.220 146.768 190.175  1.00 17.11     0.060 C 
ATOM   4626  SD  MET C 136     183.992 147.673 189.219  1.00 17.11    -0.139 SA
ATOM   4627  CE  MET C 136     184.742 147.663 187.599  1.00 17.11     0.069 C 
ATOM   4628  N   GLY C 137     184.394 145.487 194.634  1.00 20.40    -0.226 NA
ATOM   4629  CA  GLY C 137     184.276 145.758 196.054  1.00 20.40     0.218 C 
ATOM   4630  C   GLY C 137     185.508 145.350 196.834  1.00 20.40     0.277 C 
ATOM   4631  O   GLY C 137     185.800 145.921 197.888  1.00 20.40    -0.268 OA
ATOM   4632  N   GLN C 138     186.252 144.367 196.330  1.00 22.00    -0.229 NA
ATOM   4633  CA  GLN C 138     187.451 143.890 197.001  1.00 22.00     0.187 C 
ATOM   4634  C   GLN C 138     188.644 144.819 196.829  1.00 22.00     0.274 C 
ATOM   4635  O   GLN C 138     189.681 144.587 197.459  1.00 22.00    -0.268 OA
ATOM   4636  CB  GLN C 138     187.812 142.497 196.481  1.00 22.00     0.044 C 
ATOM   4637  CG  GLN C 138     186.833 141.404 196.887  1.00 22.00     0.094 C 
ATOM   4638  CD  GLN C 138     186.553 141.384 198.377  1.00 22.00     0.274 C 
ATOM   4639  OE1 GLN C 138     185.470 141.764 198.823  1.00 22.00    -0.269 OA
ATOM   4640  NE2 GLN C 138     187.532 140.940 199.156  1.00 22.00    -0.107 N 
ATOM   4641  N   ASN C 139     188.535 145.847 195.994  1.00 21.18    -0.228 NA
ATOM   4642  CA  ASN C 139     189.636 146.775 195.790  1.00 21.18     0.196 C 
ATOM   4643  C   ASN C 139     189.734 147.765 196.943  1.00 21.18     0.275 C 
ATOM   4644  O   ASN C 139     188.726 148.211 197.495  1.00 21.18    -0.268 OA
ATOM   4645  CB  ASN C 139     189.459 147.540 194.478  1.00 21.18     0.126 C 
ATOM   4646  CG  ASN C 139     189.578 146.649 193.263  1.00 21.18     0.276 C 
ATOM   4647  OD1 ASN C 139     189.887 145.465 193.374  1.00 21.18    -0.269 OA
ATOM   4648  ND2 ASN C 139     189.334 147.218 192.090  1.00 21.18    -0.107 N 
ATOM   4649  N   GLU C 140     190.967 148.106 197.304  1.00 24.60    -0.229 NA
ATOM   4650  CA  GLU C 140     191.179 149.160 198.282  1.00 24.60     0.185 C 
ATOM   4651  C   GLU C 140     190.865 150.514 197.649  1.00 24.60     0.256 C 
ATOM   4652  O   GLU C 140     191.214 150.750 196.489  1.00 24.60    -0.270 OA
ATOM   4653  CB  GLU C 140     192.619 149.144 198.791  1.00 24.60     0.045 C 
ATOM   4654  CG  GLU C 140     192.971 147.912 199.611  1.00 24.60     0.100 C 
ATOM   4655  CD  GLU C 140     193.339 146.717 198.752  1.00 24.60     0.185 C 
ATOM   4656  OE1 GLU C 140     193.383 146.861 197.512  1.00 24.60    -0.647 OA
ATOM   4657  OE2 GLU C 140     193.581 145.631 199.318  1.00 24.60    -0.647 OA
ATOM   4658  N   PRO C 141     190.207 151.420 198.372  1.00 21.83    -0.312 N 
ATOM   4659  CA  PRO C 141     189.847 152.704 197.764  1.00 21.83     0.165 C 
ATOM   4660  C   PRO C 141     191.076 153.453 197.276  1.00 21.83     0.272 C 
ATOM   4661  O   PRO C 141     192.135 153.431 197.905  1.00 21.83    -0.269 OA
ATOM   4662  CB  PRO C 141     189.144 153.455 198.899  1.00 21.83     0.034 C 
ATOM   4663  CG  PRO C 141     188.713 152.414 199.847  1.00 21.83     0.027 C 
ATOM   4664  CD  PRO C 141     189.727 151.322 199.760  1.00 21.83     0.105 C 
ATOM   4665  N   ASP C 142     190.925 154.112 196.133  1.00 25.34    -0.228 NA
ATOM   4666  CA  ASP C 142     191.957 154.993 195.621  1.00 25.34     0.197 C 
ATOM   4667  C   ASP C 142     191.853 156.359 196.294  1.00 25.34     0.275 C 
ATOM   4668  O   ASP C 142     190.849 156.695 196.927  1.00 25.34    -0.268 OA
ATOM   4669  CB  ASP C 142     191.830 155.130 194.105  1.00 25.34     0.132 C 
ATOM   4670  CG  ASP C 142     192.963 155.925 193.493  1.00 25.34     0.188 C 
ATOM   4671  OD1 ASP C 142     194.085 155.387 193.395  1.00 25.34    -0.647 OA
ATOM   4672  OD2 ASP C 142     192.732 157.091 193.114  1.00 25.34    -0.647 OA
ATOM   4673  N   GLN C 143     192.912 157.152 196.162  1.00 27.96    -0.229 NA
ATOM   4674  CA  GLN C 143     192.853 158.533 196.616  1.00 27.96     0.187 C 
ATOM   4675  C   GLN C 143     191.702 159.238 195.916  1.00 27.96     0.274 C 
ATOM   4676  O   GLN C 143     191.724 159.421 194.695  1.00 27.96    -0.268 OA
ATOM   4677  CB  GLN C 143     194.175 159.242 196.332  1.00 27.96     0.044 C 
ATOM   4678  CG  GLN C 143     195.187 159.142 197.464  1.00 27.96     0.094 C 
ATOM   4679  CD  GLN C 143     196.037 157.888 197.389  1.00 27.96     0.274 C 
ATOM   4680  OE1 GLN C 143     195.996 157.151 196.404  1.00 27.96    -0.269 OA
ATOM   4681  NE2 GLN C 143     196.812 157.639 198.437  1.00 27.96    -0.107 N 
ATOM   4682  N   GLY C 144     190.698 159.633 196.691  1.00 21.65    -0.226 NA
ATOM   4683  CA  GLY C 144     189.446 160.130 196.159  1.00 21.65     0.218 C 
ATOM   4684  C   GLY C 144     188.273 159.203 196.384  1.00 21.65     0.277 C 
ATOM   4685  O   GLY C 144     187.132 159.606 196.127  1.00 21.65    -0.268 OA
ATOM   4686  N   GLY C 145     188.511 157.982 196.854  1.00 20.24    -0.226 NA
ATOM   4687  CA  GLY C 145     187.436 157.089 197.231  1.00 20.24     0.218 C 
ATOM   4688  C   GLY C 145     186.858 156.251 196.117  1.00 20.24     0.277 C 
ATOM   4689  O   GLY C 145     185.731 155.763 196.255  1.00 20.24    -0.268 OA
ATOM   4690  N   GLN C 146     187.586 156.057 195.023  1.00 16.91    -0.229 NA
ATOM   4691  CA  GLN C 146     187.089 155.313 193.876  1.00 16.91     0.187 C 
ATOM   4692  C   GLN C 146     187.616 153.886 193.895  1.00 16.91     0.274 C 
ATOM   4693  O   GLN C 146     188.794 153.650 194.173  1.00 16.91    -0.268 OA
ATOM   4694  CB  GLN C 146     187.497 155.995 192.571  1.00 16.91     0.044 C 
ATOM   4695  CG  GLN C 146     186.867 155.384 191.336  1.00 16.91     0.094 C 
ATOM   4696  CD  GLN C 146     187.312 156.066 190.067  1.00 16.91     0.274 C 
ATOM   4697  OE1 GLN C 146     186.906 157.190 189.780  1.00 16.91    -0.269 OA
ATOM   4698  NE2 GLN C 146     188.158 155.393 189.299  1.00 16.91    -0.107 N 
ATOM   4699  N   ARG C 147     186.731 152.935 193.597  1.00 15.81    -0.229 NA
ATOM   4700  CA  ARG C 147     187.097 151.530 193.485  1.00 15.81     0.186 C 
ATOM   4701  C   ARG C 147     187.060 151.005 192.060  1.00 15.81     0.274 C 
ATOM   4702  O   ARG C 147     187.848 150.120 191.724  1.00 15.81    -0.268 OA
ATOM   4703  CB  ARG C 147     186.171 150.665 194.348  1.00 15.81     0.036 C 
ATOM   4704  CG  ARG C 147     186.439 150.757 195.840  1.00 15.81     0.029 C 
ATOM   4705  CD  ARG C 147     185.635 149.721 196.608  1.00 15.81     0.145 C 
ATOM   4706  NE  ARG C 147     186.245 149.385 197.888  1.00 15.81    -0.083 NA
ATOM   4707  CZ  ARG C 147     186.087 150.083 199.005  1.00 15.81     0.782 C 
ATOM   4708  NH1 ARG C 147     185.345 151.177 199.039  1.00 15.81     0.063 N 
ATOM   4709  NH2 ARG C 147     186.691 149.674 200.116  1.00 15.81     0.063 N 
ATOM   4710  N   GLY C 148     186.172 151.521 191.219  1.00 12.14    -0.226 NA
ATOM   4711  CA  GLY C 148     186.103 151.063 189.844  1.00 12.14     0.218 C 
ATOM   4712  C   GLY C 148     185.162 151.928 189.039  1.00 12.14     0.277 C 
ATOM   4713  O   GLY C 148     184.521 152.844 189.559  1.00 12.14    -0.268 OA
ATOM   4714  N   VAL C 149     185.093 151.624 187.747  1.00  9.63    -0.229 NA
ATOM   4715  CA  VAL C 149     184.217 152.323 186.815  1.00  9.63     0.186 C 
ATOM   4716  C   VAL C 149     183.517 151.287 185.951  1.00  9.63     0.274 C 
ATOM   4717  O   VAL C 149     184.128 150.298 185.534  1.00  9.63    -0.268 OA
ATOM   4718  CB  VAL C 149     184.994 153.325 185.937  1.00  9.63     0.032 C 
ATOM   4719  CG1 VAL C 149     184.033 154.197 185.148  1.00  9.63     0.003 C 
ATOM   4720  CG2 VAL C 149     185.913 154.179 186.789  1.00  9.63     0.003 C 
ATOM   4721  N   ILE C 150     182.230 151.505 185.699  1.00  7.97    -0.229 NA
ATOM   4722  CA  ILE C 150     181.434 150.665 184.813  1.00  7.97     0.186 C 
ATOM   4723  C   ILE C 150     180.831 151.554 183.736  1.00  7.97     0.274 C 
ATOM   4724  O   ILE C 150     180.189 152.563 184.047  1.00  7.97    -0.268 OA
ATOM   4725  CB  ILE C 150     180.333 149.911 185.579  1.00  7.97     0.032 C 
ATOM   4726  CG1 ILE C 150     180.954 148.900 186.541  1.00  7.97     0.002 C 
ATOM   4727  CG2 ILE C 150     179.400 149.215 184.611  1.00  7.97     0.003 C 
ATOM   4728  CD1 ILE C 150     180.062 148.536 187.695  1.00  7.97     0.000 C 
ATOM   4729  N   ILE C 151     181.038 151.182 182.476  1.00  7.37    -0.229 NA
ATOM   4730  CA  ILE C 151     180.542 151.939 181.333  1.00  7.37     0.186 C 
ATOM   4731  C   ILE C 151     179.687 151.007 180.490  1.00  7.37     0.274 C 
ATOM   4732  O   ILE C 151     180.199 150.043 179.913  1.00  7.37    -0.268 OA
ATOM   4733  CB  ILE C 151     181.690 152.530 180.498  1.00  7.37     0.032 C 
ATOM   4734  CG1 ILE C 151     182.575 153.430 181.361  1.00  7.37     0.002 C 
ATOM   4735  CG2 ILE C 151     181.144 153.319 179.325  1.00  7.37     0.003 C 
ATOM   4736  CD1 ILE C 151     184.014 153.464 180.926  1.00  7.37     0.000 C 
ATOM   4737  N   ASN C 152     178.395 151.298 180.407  1.00  7.01    -0.228 NA
ATOM   4738  CA  ASN C 152     177.468 150.515 179.606  1.00  7.01     0.196 C 
ATOM   4739  C   ASN C 152     177.288 151.166 178.242  1.00  7.01     0.275 C 
ATOM   4740  O   ASN C 152     177.456 152.377 178.087  1.00  7.01    -0.268 OA
ATOM   4741  CB  ASN C 152     176.110 150.394 180.298  1.00  7.01     0.126 C 
ATOM   4742  CG  ASN C 152     176.234 150.152 181.784  1.00  7.01     0.276 C 
ATOM   4743  OD1 ASN C 152     176.871 149.194 182.217  1.00  7.01    -0.269 OA
ATOM   4744  ND2 ASN C 152     175.628 151.025 182.577  1.00  7.01    -0.107 N 
ATOM   4745  N   THR C 153     176.940 150.352 177.250  1.00  8.02    -0.226 NA
ATOM   4746  CA  THR C 153     176.633 150.846 175.918  1.00  8.02     0.216 C 
ATOM   4747  C   THR C 153     175.127 150.835 175.697  1.00  8.02     0.277 C 
ATOM   4748  O   THR C 153     174.433 149.900 176.105  1.00  8.02    -0.268 OA
ATOM   4749  CB  THR C 153     177.324 150.007 174.841  1.00  8.02     0.184 C 
ATOM   4750  OG1 THR C 153     178.660 149.700 175.256  1.00  8.02    -0.221 OA
ATOM   4751  CG2 THR C 153     177.372 150.765 173.528  1.00  8.02     0.038 C 
ATOM   4752  N   ALA C 154     174.636 151.882 175.048  1.00  8.10    -0.229 NA
ATOM   4753  CA  ALA C 154     173.218 152.047 174.756  1.00  8.10     0.186 C 
ATOM   4754  C   ALA C 154     173.124 152.493 173.302  1.00  8.10     0.274 C 
ATOM   4755  O   ALA C 154     174.065 152.330 172.520  1.00  8.10    -0.268 OA
ATOM   4756  CB  ALA C 154     172.568 153.030 175.741  1.00  8.10     0.037 C 
ATOM   4757  N   SER C 155     171.971 153.015 172.902  1.00  9.02    -0.226 NA
ATOM   4758  CA  SER C 155     171.815 153.541 171.556  1.00  9.02     0.219 C 
ATOM   4759  C   SER C 155     170.867 154.728 171.588  1.00  9.02     0.277 C 
ATOM   4760  O   SER C 155     170.142 154.950 172.560  1.00  9.02    -0.268 OA
ATOM   4761  CB  SER C 155     171.300 152.467 170.593  1.00  9.02     0.216 C 
ATOM   4762  OG  SER C 155     171.296 152.942 169.260  1.00  9.02    -0.218 OA
ATOM   4763  N   VAL C 156     170.883 155.504 170.503  1.00  8.91    -0.229 NA
ATOM   4764  CA  VAL C 156     169.895 156.560 170.332  1.00  8.91     0.186 C 
ATOM   4765  C   VAL C 156     168.506 155.996 170.095  1.00  8.91     0.274 C 
ATOM   4766  O   VAL C 156     167.524 156.744 170.138  1.00  8.91    -0.268 OA
ATOM   4767  CB  VAL C 156     170.292 157.496 169.173  1.00  8.91     0.032 C 
ATOM   4768  CG1 VAL C 156     171.619 158.168 169.472  1.00  8.91     0.003 C 
ATOM   4769  CG2 VAL C 156     170.355 156.733 167.856  1.00  8.91     0.003 C 
ATOM   4770  N   ALA C 157     168.402 154.690 169.838  1.00  8.77    -0.229 NA
ATOM   4771  CA  ALA C 157     167.098 154.042 169.791  1.00  8.77     0.186 C 
ATOM   4772  C   ALA C 157     166.390 154.127 171.135  1.00  8.77     0.274 C 
ATOM   4773  O   ALA C 157     165.157 154.081 171.192  1.00  8.77    -0.268 OA
ATOM   4774  CB  ALA C 157     167.258 152.585 169.365  1.00  8.77     0.037 C 
ATOM   4775  N   ALA C 158     167.150 154.241 172.225  1.00  8.02    -0.229 NA
ATOM   4776  CA  ALA C 158     166.547 154.427 173.537  1.00  8.02     0.186 C 
ATOM   4777  C   ALA C 158     165.773 155.732 173.630  1.00  8.02     0.274 C 
ATOM   4778  O   ALA C 158     164.876 155.849 174.470  1.00  8.02    -0.268 OA
ATOM   4779  CB  ALA C 158     167.625 154.394 174.619  1.00  8.02     0.037 C 
ATOM   4780  N   PHE C 159     166.104 156.715 172.793  1.00  8.51    -0.228 NA
ATOM   4781  CA  PHE C 159     165.466 158.024 172.817  1.00  8.51     0.191 C 
ATOM   4782  C   PHE C 159     164.504 158.205 171.651  1.00  8.51     0.275 C 
ATOM   4783  O   PHE C 159     163.331 158.524 171.859  1.00  8.51    -0.268 OA
ATOM   4784  CB  PHE C 159     166.543 159.112 172.806  1.00  8.51     0.060 C 
ATOM   4785  CG  PHE C 159     167.544 158.972 173.911  1.00  8.51    -0.020 A 
ATOM   4786  CD1 PHE C 159     167.175 159.183 175.226  1.00  8.51    -0.004 A 
ATOM   4787  CD2 PHE C 159     168.849 158.612 173.635  1.00  8.51    -0.004 A 
ATOM   4788  CE1 PHE C 159     168.092 159.048 176.244  1.00  8.51    -0.000 A 
ATOM   4789  CE2 PHE C 159     169.769 158.475 174.648  1.00  8.51    -0.000 A 
ATOM   4790  CZ  PHE C 159     169.390 158.693 175.955  1.00  8.51     0.000 A 
ATOM   4791  N   GLU C 160     164.973 158.011 170.421  1.00  9.55    -0.229 NA
ATOM   4792  CA  GLU C 160     164.113 157.979 169.244  1.00  9.55     0.187 C 
ATOM   4793  C   GLU C 160     164.407 156.698 168.480  1.00  9.55     0.274 C 
ATOM   4794  O   GLU C 160     165.541 156.473 168.049  1.00  9.55    -0.268 OA
ATOM   4795  CB  GLU C 160     164.314 159.228 168.372  1.00  9.55     0.045 C 
ATOM   4796  CG  GLU C 160     165.656 159.343 167.654  1.00  9.55     0.100 C 
ATOM   4797  CD  GLU C 160     166.737 159.954 168.520  1.00  9.55     0.185 C 
ATOM   4798  OE1 GLU C 160     166.551 160.019 169.752  1.00  9.55    -0.647 OA
ATOM   4799  OE2 GLU C 160     167.785 160.349 167.973  1.00  9.55    -0.647 OA
ATOM   4800  N   GLY C 161     163.399 155.846 168.344  1.00 10.73    -0.226 NA
ATOM   4801  CA  GLY C 161     163.555 154.535 167.732  1.00 10.73     0.218 C 
ATOM   4802  C   GLY C 161     162.832 154.468 166.400  1.00 10.73     0.277 C 
ATOM   4803  O   GLY C 161     161.727 154.997 166.256  1.00 10.73    -0.268 OA
ATOM   4804  N   GLN C 162     163.465 153.815 165.433  1.00 11.58    -0.229 NA
ATOM   4805  CA  GLN C 162     162.913 153.715 164.095  1.00 11.58     0.187 C 
ATOM   4806  C   GLN C 162     161.927 152.555 164.006  1.00 11.58     0.274 C 
ATOM   4807  O   GLN C 162     161.890 151.667 164.860  1.00 11.58    -0.268 OA
ATOM   4808  CB  GLN C 162     164.033 153.531 163.074  1.00 11.58     0.044 C 
ATOM   4809  CG  GLN C 162     164.960 154.722 162.980  1.00 11.58     0.094 C 
ATOM   4810  CD  GLN C 162     165.791 154.717 161.721  1.00 11.58     0.274 C 
ATOM   4811  OE1 GLN C 162     166.995 154.479 161.762  1.00 11.58    -0.269 OA
ATOM   4812  NE2 GLN C 162     165.151 154.986 160.590  1.00 11.58    -0.107 N 
ATOM   4813  N   VAL C 163     161.114 152.579 162.950  1.00 11.74    -0.229 NA
ATOM   4814  CA  VAL C 163     160.167 151.499 162.713  1.00 11.74     0.186 C 
ATOM   4815  C   VAL C 163     160.905 150.171 162.733  1.00 11.74     0.274 C 
ATOM   4816  O   VAL C 163     161.957 150.019 162.104  1.00 11.74    -0.268 OA
ATOM   4817  CB  VAL C 163     159.432 151.723 161.379  1.00 11.74     0.032 C 
ATOM   4818  CG1 VAL C 163     158.696 150.467 160.949  1.00 11.74     0.003 C 
ATOM   4819  CG2 VAL C 163     158.471 152.891 161.497  1.00 11.74     0.003 C 
ATOM   4820  N   GLY C 164     160.356 149.203 163.463  1.00 10.95    -0.226 NA
ATOM   4821  CA  GLY C 164     160.951 147.891 163.569  1.00 10.95     0.218 C 
ATOM   4822  C   GLY C 164     161.938 147.715 164.701  1.00 10.95     0.277 C 
ATOM   4823  O   GLY C 164     162.494 146.620 164.845  1.00 10.95    -0.268 OA
ATOM   4824  N   GLN C 165     162.177 148.749 165.509  1.00 10.39    -0.229 NA
ATOM   4825  CA  GLN C 165     163.148 148.698 166.595  1.00 10.39     0.187 C 
ATOM   4826  C   GLN C 165     162.485 148.709 167.968  1.00 10.39     0.274 C 
ATOM   4827  O   GLN C 165     163.009 149.308 168.907  1.00 10.39    -0.268 OA
ATOM   4828  CB  GLN C 165     164.128 149.863 166.486  1.00 10.39     0.044 C 
ATOM   4829  CG  GLN C 165     165.027 149.805 165.277  1.00 10.39     0.094 C 
ATOM   4830  CD  GLN C 165     166.285 150.615 165.465  1.00 10.39     0.274 C 
ATOM   4831  OE1 GLN C 165     166.280 151.632 166.153  1.00 10.39    -0.269 OA
ATOM   4832  NE2 GLN C 165     167.373 150.167 164.857  1.00 10.39    -0.107 N 
ATOM   4833  N   ALA C 166     161.333 148.054 168.105  1.00  9.09    -0.229 NA
ATOM   4834  CA  ALA C 166     160.633 148.058 169.384  1.00  9.09     0.186 C 
ATOM   4835  C   ALA C 166     161.445 147.351 170.463  1.00  9.09     0.274 C 
ATOM   4836  O   ALA C 166     161.632 147.884 171.562  1.00  9.09    -0.268 OA
ATOM   4837  CB  ALA C 166     159.260 147.407 169.230  1.00  9.09     0.037 C 
ATOM   4838  N   ALA C 167     161.945 146.149 170.167  1.00  8.74    -0.229 NA
ATOM   4839  CA  ALA C 167     162.643 145.369 171.186  1.00  8.74     0.186 C 
ATOM   4840  C   ALA C 167     164.028 145.936 171.471  1.00  8.74     0.274 C 
ATOM   4841  O   ALA C 167     164.458 146.003 172.630  1.00  8.74    -0.268 OA
ATOM   4842  CB  ALA C 167     162.744 143.911 170.746  1.00  8.74     0.037 C 
ATOM   4843  N   TYR C 168     164.748 146.333 170.423  1.00  8.36    -0.228 NA
ATOM   4844  CA  TYR C 168     166.044 146.969 170.614  1.00  8.36     0.191 C 
ATOM   4845  C   TYR C 168     165.897 148.261 171.404  1.00  8.36     0.275 C 
ATOM   4846  O   TYR C 168     166.689 148.543 172.314  1.00  8.36    -0.268 OA
ATOM   4847  CB  TYR C 168     166.682 147.231 169.252  1.00  8.36     0.060 C 
ATOM   4848  CG  TYR C 168     168.121 147.674 169.302  1.00  8.36    -0.020 A 
ATOM   4849  CD1 TYR C 168     169.130 146.781 169.618  1.00  8.36    -0.002 A 
ATOM   4850  CD2 TYR C 168     168.470 148.982 169.018  1.00  8.36    -0.002 A 
ATOM   4851  CE1 TYR C 168     170.443 147.181 169.658  1.00  8.36     0.027 A 
ATOM   4852  CE2 TYR C 168     169.779 149.390 169.056  1.00  8.36     0.027 A 
ATOM   4853  CZ  TYR C 168     170.762 148.486 169.375  1.00  8.36     0.131 A 
ATOM   4854  OH  TYR C 168     172.072 148.892 169.412  1.00  8.36    -0.190 OA
ATOM   4855  N   SER C 169     164.878 149.054 171.074  1.00  7.74    -0.226 NA
ATOM   4856  CA  SER C 169     164.614 150.273 171.826  1.00  7.74     0.219 C 
ATOM   4857  C   SER C 169     164.277 149.957 173.273  1.00  7.74     0.277 C 
ATOM   4858  O   SER C 169     164.692 150.679 174.181  1.00  7.74    -0.268 OA
ATOM   4859  CB  SER C 169     163.479 151.057 171.173  1.00  7.74     0.216 C 
ATOM   4860  OG  SER C 169     163.864 151.538 169.899  1.00  7.74    -0.218 OA
ATOM   4861  N   ALA C 170     163.520 148.885 173.512  1.00  7.40    -0.229 NA
ATOM   4862  CA  ALA C 170     163.194 148.511 174.884  1.00  7.40     0.186 C 
ATOM   4863  C   ALA C 170     164.449 148.171 175.675  1.00  7.40     0.274 C 
ATOM   4864  O   ALA C 170     164.614 148.620 176.814  1.00  7.40    -0.268 OA
ATOM   4865  CB  ALA C 170     162.222 147.334 174.889  1.00  7.40     0.037 C 
ATOM   4866  N   SER C 171     165.355 147.391 175.085  1.00  7.97    -0.226 NA
ATOM   4867  CA  SER C 171     166.591 147.036 175.782  1.00  7.97     0.219 C 
ATOM   4868  C   SER C 171     167.436 148.272 176.076  1.00  7.97     0.277 C 
ATOM   4869  O   SER C 171     167.917 148.467 177.204  1.00  7.97    -0.268 OA
ATOM   4870  CB  SER C 171     167.389 146.038 174.947  1.00  7.97     0.216 C 
ATOM   4871  OG  SER C 171     166.719 144.797 174.857  1.00  7.97    -0.218 OA
ATOM   4872  N   LYS C 172     167.636 149.118 175.064  1.00  7.66    -0.229 NA
ATOM   4873  CA  LYS C 172     168.473 150.298 175.251  1.00  7.66     0.186 C 
ATOM   4874  C   LYS C 172     167.852 151.256 176.259  1.00  7.66     0.274 C 
ATOM   4875  O   LYS C 172     168.556 151.827 177.102  1.00  7.66    -0.268 OA
ATOM   4876  CB  LYS C 172     168.699 150.990 173.910  1.00  7.66     0.034 C 
ATOM   4877  CG  LYS C 172     169.334 150.102 172.852  1.00  7.66     0.005 C 
ATOM   4878  CD  LYS C 172     170.771 149.761 173.191  1.00  7.66     0.041 C 
ATOM   4879  CE  LYS C 172     170.980 148.267 173.308  1.00  7.66     0.338 C 
ATOM   4880  NZ  LYS C 172     172.389 147.935 173.641  1.00  7.66     0.618 N 
ATOM   4881  N   GLY C 173     166.534 151.446 176.191  1.00  6.83    -0.226 NA
ATOM   4882  CA  GLY C 173     165.859 152.282 177.160  1.00  6.83     0.218 C 
ATOM   4883  C   GLY C 173     165.915 151.717 178.560  1.00  6.83     0.277 C 
ATOM   4884  O   GLY C 173     165.966 152.473 179.527  1.00  6.83    -0.268 OA
ATOM   4885  N   GLY C 174     165.910 150.391 178.693  1.00  7.10    -0.226 NA
ATOM   4886  CA  GLY C 174     166.080 149.800 180.008  1.00  7.10     0.218 C 
ATOM   4887  C   GLY C 174     167.450 150.083 180.587  1.00  7.10     0.277 C 
ATOM   4888  O   GLY C 174     167.581 150.402 181.773  1.00  7.10    -0.268 OA
ATOM   4889  N   ILE C 175     168.491 149.975 179.760  1.00  7.25    -0.229 NA
ATOM   4890  CA  ILE C 175     169.833 150.317 180.234  1.00  7.25     0.186 C 
ATOM   4891  C   ILE C 175     169.886 151.783 180.650  1.00  7.25     0.274 C 
ATOM   4892  O   ILE C 175     170.411 152.131 181.718  1.00  7.25    -0.268 OA
ATOM   4893  CB  ILE C 175     170.886 149.994 179.159  1.00  7.25     0.032 C 
ATOM   4894  CG1 ILE C 175     171.112 148.485 179.076  1.00  7.25     0.002 C 
ATOM   4895  CG2 ILE C 175     172.197 150.684 179.468  1.00  7.25     0.003 C 
ATOM   4896  CD1 ILE C 175     171.443 147.994 177.693  1.00  7.25     0.000 C 
ATOM   4897  N   VAL C 176     169.328 152.665 179.819  1.00  6.81    -0.229 NA
ATOM   4898  CA  VAL C 176     169.332 154.090 180.138  1.00  6.81     0.186 C 
ATOM   4899  C   VAL C 176     168.558 154.352 181.424  1.00  6.81     0.274 C 
ATOM   4900  O   VAL C 176     168.944 155.200 182.236  1.00  6.81    -0.268 OA
ATOM   4901  CB  VAL C 176     168.758 154.902 178.963  1.00  6.81     0.032 C 
ATOM   4902  CG1 VAL C 176     168.474 156.329 179.395  1.00  6.81     0.003 C 
ATOM   4903  CG2 VAL C 176     169.713 154.878 177.785  1.00  6.81     0.003 C 
ATOM   4904  N   GLY C 177     167.447 153.644 181.622  1.00  7.69    -0.226 NA
ATOM   4905  CA  GLY C 177     166.645 153.857 182.813  1.00  7.69     0.218 C 
ATOM   4906  C   GLY C 177     167.337 153.396 184.079  1.00  7.69     0.277 C 
ATOM   4907  O   GLY C 177     167.254 154.059 185.115  1.00  7.69    -0.268 OA
ATOM   4908  N   MET C 178     168.022 152.258 184.020  1.00  8.23    -0.229 NA
ATOM   4909  CA  MET C 178     168.685 151.725 185.201  1.00  8.23     0.187 C 
ATOM   4910  C   MET C 178     170.076 152.305 185.417  1.00  8.23     0.274 C 
ATOM   4911  O   MET C 178     170.719 151.966 186.414  1.00  8.23    -0.268 OA
ATOM   4912  CB  MET C 178     168.779 150.198 185.119  1.00  8.23     0.046 C 
ATOM   4913  CG  MET C 178     170.017 149.676 184.417  1.00  8.23     0.060 C 
ATOM   4914  SD  MET C 178     169.944 147.905 184.116  1.00  8.23    -0.139 SA
ATOM   4915  CE  MET C 178     171.583 147.618 183.460  1.00  8.23     0.069 C 
ATOM   4916  N   THR C 179     170.565 153.158 184.515  1.00  8.07    -0.226 NA
ATOM   4917  CA  THR C 179     171.885 153.749 184.725  1.00  8.07     0.216 C 
ATOM   4918  C   THR C 179     171.975 154.485 186.062  1.00  8.07     0.277 C 
ATOM   4919  O   THR C 179     172.968 154.345 186.783  1.00  8.07    -0.268 OA
ATOM   4920  CB  THR C 179     172.233 154.690 183.569  1.00  8.07     0.184 C 
ATOM   4921  OG1 THR C 179     173.610 155.072 183.659  1.00  8.07    -0.221 OA
ATOM   4922  CG2 THR C 179     171.369 155.939 183.598  1.00  8.07     0.038 C 
ATOM   4923  N   LEU C 180     170.958 155.273 186.414  1.00  9.16    -0.229 NA
ATOM   4924  CA  LEU C 180     171.045 156.122 187.601  1.00  9.16     0.185 C 
ATOM   4925  C   LEU C 180     170.791 155.343 188.890  1.00  9.16     0.256 C 
ATOM   4926  O   LEU C 180     171.512 155.543 189.878  1.00  9.16    -0.270 OA
ATOM   4927  CB  LEU C 180     170.068 157.296 187.487  1.00  9.16     0.034 C 
ATOM   4928  CG  LEU C 180     170.084 158.321 188.624  1.00  9.16     0.002 C 
ATOM   4929  CD1 LEU C 180     171.374 159.114 188.621  1.00  9.16     0.000 C 
ATOM   4930  CD2 LEU C 180     168.888 159.248 188.515  1.00  9.16     0.000 C 
ATOM   4931  N   PRO C 181     169.780 154.470 188.943  1.00  9.48    -0.312 N 
ATOM   4932  CA  PRO C 181     169.607 153.653 190.154  1.00  9.48     0.165 C 
ATOM   4933  C   PRO C 181     170.859 152.897 190.554  1.00  9.48     0.272 C 
ATOM   4934  O   PRO C 181     171.175 152.822 191.745  1.00  9.48    -0.269 OA
ATOM   4935  CB  PRO C 181     168.481 152.688 189.768  1.00  9.48     0.034 C 
ATOM   4936  CG  PRO C 181     167.753 153.331 188.668  1.00  9.48     0.027 C 
ATOM   4937  CD  PRO C 181     168.579 154.442 188.093  1.00  9.48     0.105 C 
ATOM   4938  N   ILE C 182     171.590 152.337 189.590  1.00  9.08    -0.229 NA
ATOM   4939  CA  ILE C 182     172.783 151.571 189.930  1.00  9.08     0.186 C 
ATOM   4940  C   ILE C 182     173.907 152.496 190.371  1.00  9.08     0.274 C 
ATOM   4941  O   ILE C 182     174.699 152.143 191.252  1.00  9.08    -0.268 OA
ATOM   4942  CB  ILE C 182     173.201 150.683 188.744  1.00  9.08     0.032 C 
ATOM   4943  CG1 ILE C 182     172.077 149.700 188.414  1.00  9.08     0.002 C 
ATOM   4944  CG2 ILE C 182     174.479 149.925 189.070  1.00  9.08     0.003 C 
ATOM   4945  CD1 ILE C 182     172.324 148.877 187.184  1.00  9.08     0.000 C 
ATOM   4946  N   ALA C 183     174.002 153.686 189.776  1.00  9.44    -0.229 NA
ATOM   4947  CA  ALA C 183     174.985 154.657 190.242  1.00  9.44     0.186 C 
ATOM   4948  C   ALA C 183     174.726 155.032 191.693  1.00  9.44     0.274 C 
ATOM   4949  O   ALA C 183     175.663 155.145 192.491  1.00  9.44    -0.268 OA
ATOM   4950  CB  ALA C 183     174.960 155.899 189.353  1.00  9.44     0.037 C 
ATOM   4951  N   ARG C 184     173.457 155.219 192.058  1.00 11.01    -0.229 NA
ATOM   4952  CA  ARG C 184     173.128 155.526 193.446  1.00 11.01     0.186 C 
ATOM   4953  C   ARG C 184     173.374 154.326 194.354  1.00 11.01     0.274 C 
ATOM   4954  O   ARG C 184     173.799 154.489 195.502  1.00 11.01    -0.268 OA
ATOM   4955  CB  ARG C 184     171.677 155.988 193.548  1.00 11.01     0.036 C 
ATOM   4956  CG  ARG C 184     171.413 157.326 192.882  1.00 11.01     0.029 C 
ATOM   4957  CD  ARG C 184     169.928 157.591 192.746  1.00 11.01     0.145 C 
ATOM   4958  NE  ARG C 184     169.637 159.016 192.659  1.00 11.01    -0.083 NA
ATOM   4959  CZ  ARG C 184     168.418 159.530 192.570  1.00 11.01     0.782 C 
ATOM   4960  NH1 ARG C 184     167.343 158.761 192.572  1.00 11.01     0.063 N 
ATOM   4961  NH2 ARG C 184     168.275 160.848 192.482  1.00 11.01     0.063 N 
ATOM   4962  N   ASP C 185     173.105 153.114 193.864  1.00 11.43    -0.228 NA
ATOM   4963  CA  ASP C 185     173.370 151.917 194.658  1.00 11.43     0.197 C 
ATOM   4964  C   ASP C 185     174.853 151.788 194.976  1.00 11.43     0.275 C 
ATOM   4965  O   ASP C 185     175.233 151.491 196.114  1.00 11.43    -0.268 OA
ATOM   4966  CB  ASP C 185     172.888 150.670 193.916  1.00 11.43     0.132 C 
ATOM   4967  CG  ASP C 185     171.382 150.592 193.809  1.00 11.43     0.188 C 
ATOM   4968  OD1 ASP C 185     170.695 151.118 194.703  1.00 11.43    -0.647 OA
ATOM   4969  OD2 ASP C 185     170.882 149.995 192.834  1.00 11.43    -0.647 OA
ATOM   4970  N   LEU C 186     175.706 152.005 193.980  1.00 10.52    -0.229 NA
ATOM   4971  CA  LEU C 186     177.136 151.771 194.115  1.00 10.52     0.186 C 
ATOM   4972  C   LEU C 186     177.912 153.004 194.557  1.00 10.52     0.274 C 
ATOM   4973  O   LEU C 186     179.126 152.909 194.759  1.00 10.52    -0.268 OA
ATOM   4974  CB  LEU C 186     177.708 151.260 192.791  1.00 10.52     0.034 C 
ATOM   4975  CG  LEU C 186     177.153 149.926 192.293  1.00 10.52     0.002 C 
ATOM   4976  CD1 LEU C 186     177.644 149.640 190.888  1.00 10.52     0.000 C 
ATOM   4977  CD2 LEU C 186     177.545 148.799 193.232  1.00 10.52     0.000 C 
ATOM   4978  N   ALA C 187     177.257 154.152 194.710  1.00 11.41    -0.229 NA
ATOM   4979  CA  ALA C 187     177.964 155.327 195.209  1.00 11.41     0.185 C 
ATOM   4980  C   ALA C 187     178.583 155.091 196.580  1.00 11.41     0.256 C 
ATOM   4981  O   ALA C 187     179.736 155.509 196.785  1.00 11.41    -0.270 OA
ATOM   4982  CB  ALA C 187     177.015 156.530 195.232  1.00 11.41     0.037 C 
ATOM   4983  N   PRO C 188     177.904 154.465 197.545  1.00 12.16    -0.312 N 
ATOM   4984  CA  PRO C 188     178.588 154.135 198.805  1.00 12.16     0.165 C 
ATOM   4985  C   PRO C 188     179.847 153.311 198.608  1.00 12.16     0.272 C 
ATOM   4986  O   PRO C 188     180.845 153.534 199.304  1.00 12.16    -0.269 OA
ATOM   4987  CB  PRO C 188     177.519 153.355 199.578  1.00 12.16     0.034 C 
ATOM   4988  CG  PRO C 188     176.235 153.877 199.078  1.00 12.16     0.027 C 
ATOM   4989  CD  PRO C 188     176.446 154.280 197.646  1.00 12.16     0.105 C 
ATOM   4990  N   ILE C 189     179.829 152.358 197.673  1.00 12.56    -0.229 NA
ATOM   4991  CA  ILE C 189     180.995 151.513 197.446  1.00 12.56     0.186 C 
ATOM   4992  C   ILE C 189     182.114 152.277 196.755  1.00 12.56     0.274 C 
ATOM   4993  O   ILE C 189     183.283 151.898 196.879  1.00 12.56    -0.268 OA
ATOM   4994  CB  ILE C 189     180.604 150.268 196.627  1.00 12.56     0.032 C 
ATOM   4995  CG1 ILE C 189     179.651 149.376 197.427  1.00 12.56     0.002 C 
ATOM   4996  CG2 ILE C 189     181.840 149.482 196.220  1.00 12.56     0.003 C 
ATOM   4997  CD1 ILE C 189     178.185 149.654 197.177  1.00 12.56     0.000 C 
ATOM   4998  N   GLY C 190     181.794 153.342 196.031  1.00 11.92    -0.226 NA
ATOM   4999  CA  GLY C 190     182.791 154.114 195.324  1.00 11.92     0.218 C 
ATOM   5000  C   GLY C 190     182.978 153.755 193.868  1.00 11.92     0.277 C 
ATOM   5001  O   GLY C 190     184.058 154.005 193.327  1.00 11.92    -0.268 OA
[truncated: 679,313 more chars]
