# Supplementary material for: Mechanism of salidroside promoting testosterone secretion induced by H2O2 in TM3 Leydig cells based on metabolomics and network pharmacology
Source: Front Chem. 2025 Feb 27;13:1544876. doi: 10.3389/fchem.2025.1544876 (PMC11904911; doi:10.3389/fchem.2025.1544876)
Supplement: Supplementary file 1 [file DataSheet1.ZIP › Supplementary document/Molecular docking/Molecular docking/receptor/TYR.pdbqt]

ATOM      1  N   ASN A 162     -20.246  10.213  48.835  1.00 75.51     0.627 N 
ATOM      2  CA  ASN A 162     -20.235   8.836  49.314  1.00 48.82     0.388 C 
ATOM      3  C   ASN A 162     -18.970   8.527  50.109  1.00 48.56     0.272 C 
ATOM      4  O   ASN A 162     -17.878   8.992  49.779  1.00 50.58    -0.270 OA
ATOM      5  CB  ASN A 162     -20.364   7.862  48.146  1.00 57.71     0.141 C 
ATOM      6  CG  ASN A 162     -19.140   7.865  47.249  1.00 50.14     0.277 C 
ATOM      7  OD1 ASN A 162     -18.089   7.355  47.620  1.00 43.64    -0.269 OA
ATOM      8  ND2 ASN A 162     -19.278   8.431  46.055  1.00 53.25    -0.107 N 
ATOM      9  N   PRO A 163     -19.114   7.741  51.176  1.00 40.30    -0.312 N 
ATOM     10  CA  PRO A 163     -17.930   7.273  51.900  1.00 43.84     0.165 C 
ATOM     11  C   PRO A 163     -17.254   6.068  51.264  1.00 31.51     0.272 C 
ATOM     12  O   PRO A 163     -16.136   5.727  51.683  1.00 34.01    -0.269 OA
ATOM     13  CB  PRO A 163     -18.492   6.918  53.288  1.00 34.95     0.034 C 
ATOM     14  CG  PRO A 163     -19.896   6.454  52.992  1.00 34.56     0.027 C 
ATOM     15  CD  PRO A 163     -20.370   7.272  51.792  1.00 40.37     0.105 C 
ATOM     16  N   PHE A 164     -17.876   5.404  50.275  1.00 27.55    -0.228 NA
ATOM     17  CA  PHE A 164     -17.360   4.093  49.886  1.00 22.66     0.191 C 
ATOM     18  C   PHE A 164     -16.255   4.159  48.849  1.00 19.23     0.275 C 
ATOM     19  O   PHE A 164     -15.354   3.318  48.881  1.00 18.47    -0.268 OA
ATOM     20  CB  PHE A 164     -18.501   3.198  49.387  1.00 21.10     0.060 C 
ATOM     21  CG  PHE A 164     -19.584   3.034  50.392  1.00 19.00    -0.020 A 
ATOM     22  CD1 PHE A 164     -19.318   2.457  51.623  1.00 23.49    -0.004 A 
ATOM     23  CD2 PHE A 164     -20.873   3.480  50.129  1.00 26.22    -0.004 A 
ATOM     24  CE1 PHE A 164     -20.324   2.309  52.575  1.00 22.43    -0.000 A 
ATOM     25  CE2 PHE A 164     -21.880   3.339  51.071  1.00 25.72    -0.000 A 
ATOM     26  CZ  PHE A 164     -21.611   2.756  52.296  1.00 25.87     0.000 A 
ATOM     27  N   GLN A 165     -16.294   5.126  47.932  1.00 17.79    -0.229 NA
ATOM     28  CA  GLN A 165     -15.237   5.294  46.939  1.00 18.53     0.187 C 
ATOM     29  C   GLN A 165     -15.081   4.029  46.096  1.00 17.70     0.274 C 
ATOM     30  O   GLN A 165     -13.978   3.598  45.767  1.00 16.50    -0.268 OA
ATOM     31  CB  GLN A 165     -13.928   5.704  47.615  1.00 21.50     0.044 C 
ATOM     32  CG  GLN A 165     -14.061   7.093  48.231  1.00 21.18     0.094 C 
ATOM     33  CD  GLN A 165     -14.240   8.152  47.161  1.00 22.26     0.274 C 
ATOM     34  OE1 GLN A 165     -13.404   8.285  46.268  1.00 27.75    -0.269 OA
ATOM     35  NE2 GLN A 165     -15.319   8.914  47.248  1.00 31.51    -0.107 N 
ATOM     36  N   PHE A 166     -16.210   3.425  45.767  1.00 17.94    -0.228 NA
ATOM     37  CA  PHE A 166     -16.266   2.274  44.881  1.00 18.35     0.191 C 
ATOM     38  C   PHE A 166     -16.803   2.759  43.540  1.00 15.86     0.275 C 
ATOM     39  O   PHE A 166     -17.913   3.307  43.477  1.00 18.41    -0.268 OA
ATOM     40  CB  PHE A 166     -17.155   1.180  45.488  1.00 18.72     0.060 C 
ATOM     41  CG  PHE A 166     -17.465   0.047  44.545  1.00 20.71    -0.020 A 
ATOM     42  CD1 PHE A 166     -16.454  -0.735  44.018  1.00 20.39    -0.004 A 
ATOM     43  CD2 PHE A 166     -18.766  -0.234  44.184  1.00 26.07    -0.004 A 
ATOM     44  CE1 PHE A 166     -16.734  -1.780  43.151  1.00 24.17    -0.000 A 
ATOM     45  CE2 PHE A 166     -19.056  -1.283  43.321  1.00 34.04    -0.000 A 
ATOM     46  CZ  PHE A 166     -18.037  -2.055  42.797  1.00 23.50     0.000 A 
ATOM     47  N   TYR A 167     -16.033   2.547  42.476  1.00 16.64    -0.228 NA
ATOM     48  CA  TYR A 167     -16.353   3.048  41.142  1.00 17.86     0.191 C 
ATOM     49  C   TYR A 167     -16.384   1.904  40.136  1.00 19.39     0.275 C 
ATOM     50  O   TYR A 167     -15.756   0.863  40.339  1.00 16.38    -0.268 OA
ATOM     51  CB  TYR A 167     -15.309   4.068  40.662  1.00 19.39     0.060 C 
ATOM     52  CG  TYR A 167     -15.137   5.284  41.549  1.00 20.51    -0.020 A 
ATOM     53  CD1 TYR A 167     -14.325   5.240  42.680  1.00 18.35    -0.002 A 
ATOM     54  CD2 TYR A 167     -15.761   6.472  41.240  1.00 24.39    -0.002 A 
ATOM     55  CE1 TYR A 167     -14.162   6.351  43.486  1.00 23.78     0.027 A 
ATOM     56  CE2 TYR A 167     -15.604   7.589  42.038  1.00 28.74     0.027 A 
ATOM     57  CZ  TYR A 167     -14.802   7.523  43.156  1.00 30.58     0.131 A 
ATOM     58  OH  TYR A 167     -14.651   8.637  43.946  1.00 29.30    -0.190 OA
ATOM     59  N   LEU A 168     -17.096   2.120  39.030  1.00 16.44    -0.229 NA
ATOM     60  CA  LEU A 168     -16.947   1.304  37.834  1.00 18.15     0.186 C 
ATOM     61  C   LEU A 168     -16.086   2.038  36.809  1.00 17.51     0.274 C 
ATOM     62  O   LEU A 168     -16.010   3.270  36.809  1.00 18.17    -0.268 OA
ATOM     63  CB  LEU A 168     -18.319   0.971  37.220  1.00 16.59     0.034 C 
ATOM     64  CG  LEU A 168     -19.313   0.284  38.166  1.00 17.16     0.002 C 
ATOM     65  CD1 LEU A 168     -20.685  -0.001  37.468  1.00 17.96     0.000 C 
ATOM     66  CD2 LEU A 168     -18.719  -1.008  38.723  1.00 19.86     0.000 C 
ATOM     67  N   THR A 169     -15.452   1.268  35.924  1.00 16.26    -0.224 NA
ATOM     68  CA  THR A 169     -14.735   1.851  34.794  1.00 17.85     0.230 C 
ATOM     69  C   THR A 169     -15.732   2.386  33.764  1.00 20.81     0.298 C 
ATOM     70  O   THR A 169     -16.891   1.976  33.706  1.00 17.95    -0.253 OA
ATOM     71  CB  THR A 169     -13.811   0.829  34.106  1.00 19.02     0.185 C 
ATOM     72  OG1 THR A 169     -14.550  -0.335  33.734  1.00 17.48    -0.221 OA
ATOM     73  CG2 THR A 169     -12.621   0.413  35.009  1.00 18.76     0.038 C 
ATOM     74  N  AARG A 170     -15.263   3.330  32.952  0.36 17.53    -0.218 NA
ATOM     75  N  BARG A 170     -15.258   3.333  32.959  0.64 17.43    -0.218 NA
ATOM     76  CA AARG A 170     -16.087   3.883  31.885  0.36 20.37     0.181 C 
ATOM     77  CA BARG A 170     -16.033   3.883  31.855  0.64 20.37     0.181 C 
ATOM     78  C  AARG A 170     -16.309   2.838  30.796  0.36 19.85     0.242 C 
ATOM     79  C  BARG A 170     -16.312   2.806  30.809  0.64 19.80     0.242 C 
ATOM     80  O  AARG A 170     -15.417   2.046  30.480  0.36 18.80    -0.276 OA
ATOM     81  O  BARG A 170     -15.457   1.962  30.526  0.64 18.72    -0.276 OA
ATOM     82  CB AARG A 170     -15.421   5.139  31.307  0.36 22.93     0.036 C 
ATOM     83  CB BARG A 170     -15.248   5.050  31.238  0.64 22.68     0.036 C 
ATOM     84  CG AARG A 170     -15.993   5.632  29.975  0.36 29.52     0.029 C 
ATOM     85  CG BARG A 170     -15.999   5.956  30.269  0.64 31.56     0.029 C 
ATOM     86  CD AARG A 170     -15.444   7.017  29.599  0.36 29.18     0.145 C 
ATOM     87  CD BARG A 170     -15.011   6.921  29.565  0.64 28.18     0.145 C 
ATOM     88  NE AARG A 170     -15.990   8.062  30.461  0.36 31.64    -0.083 NA
ATOM     89  NE BARG A 170     -14.098   6.205  28.677  0.64 25.84    -0.083 NA
ATOM     90  CZ AARG A 170     -16.941   8.915  30.094  0.36 32.80     0.782 C 
ATOM     91  CZ BARG A 170     -12.992   6.719  28.149  0.64 28.35     0.782 C 
ATOM     92  NH1AARG A 170     -17.382   9.822  30.952  0.36 27.53     0.063 N 
ATOM     93  NH1BARG A 170     -12.237   5.976  27.354  0.64 30.47     0.063 N 
ATOM     94  NH2AARG A 170     -17.453   8.859  28.871  0.36 25.36     0.063 N 
ATOM     95  NH2BARG A 170     -12.633   7.968  28.416  0.64 28.68     0.063 N 
ATOM     96  N   VAL A 171     -17.517   2.827  30.232  1.00 20.38    -0.160 NA
ATOM     97  CA  VAL A 171     -17.900   1.898  29.168  1.00 19.20     0.165 C 
ATOM     98  C   VAL A 171     -18.245   2.695  27.910  1.00 23.57     0.289 C 
ATOM     99  O   VAL A 171     -19.173   3.511  27.923  1.00 20.91    -0.254 OA
ATOM    100  CB  VAL A 171     -19.099   1.021  29.569  1.00 19.81     0.026 C 
ATOM    101  CG1 VAL A 171     -19.570   0.216  28.368  1.00 21.69     0.002 C 
ATOM    102  CG2 VAL A 171     -18.698   0.082  30.705  1.00 19.73     0.002 C 
ATOM    103  N  ASER A 172     -17.516   2.445  26.828  0.45 22.95    -0.215 NA
ATOM    104  N  BSER A 172     -17.511   2.448  26.829  0.55 22.95    -0.215 NA
ATOM    105  CA ASER A 172     -17.806   3.121  25.569  0.45 22.31     0.213 C 
ATOM    106  CA BSER A 172     -17.804   3.113  25.563  0.55 22.30     0.213 C 
ATOM    107  C  ASER A 172     -19.067   2.531  24.948  0.45 20.96     0.245 C 
ATOM    108  C  BSER A 172     -19.074   2.526  24.959  0.55 20.93     0.245 C 
ATOM    109  O  ASER A 172     -19.129   1.328  24.671  0.45 22.43    -0.276 OA
ATOM    110  O  BSER A 172     -19.149   1.319  24.703  0.55 22.42    -0.276 OA
ATOM    111  CB ASER A 172     -16.621   2.998  24.618  0.45 24.01     0.216 C 
ATOM    112  CB BSER A 172     -16.630   2.968  24.601  0.55 24.02     0.216 C 
ATOM    113  OG ASER A 172     -15.464   3.577  25.193  0.45 23.25    -0.218 OA
ATOM    114  OG BSER A 172     -16.854   3.715  23.418  0.55 23.82    -0.218 OA
ATOM    115  N   GLY A 173     -20.081   3.370  24.756  1.00 26.67    -0.159 NA
ATOM    116  CA  GLY A 173     -21.326   2.956  24.123  1.00 29.05     0.176 C 
ATOM    117  C   GLY A 173     -22.560   3.021  24.997  1.00 29.94     0.269 C 
ATOM    118  O   GLY A 173     -23.665   2.765  24.495  1.00 37.55    -0.269 OA
ATOM    119  N   VAL A 174     -22.458   3.324  26.285  1.00 25.52    -0.229 NA
ATOM    120  CA  VAL A 174     -23.658   3.546  27.073  1.00 24.77     0.186 C 
ATOM    121  C   VAL A 174     -23.931   5.042  27.094  1.00 26.42     0.274 C 
ATOM    122  O   VAL A 174     -23.082   5.844  26.694  1.00 29.68    -0.268 OA
ATOM    123  CB  VAL A 174     -23.513   2.956  28.489  1.00 24.34     0.032 C 
ATOM    124  CG1 VAL A 174     -23.250   1.464  28.369  1.00 27.74     0.003 C 
ATOM    125  CG2 VAL A 174     -22.373   3.622  29.240  1.00 23.85     0.003 C 
ATOM    126  N   LYS A 175     -25.125   5.433  27.528  1.00 31.33    -0.229 NA
ATOM    127  CA  LYS A 175     -25.465   6.842  27.570  1.00 30.03     0.185 C 
ATOM    128  C   LYS A 175     -24.636   7.554  28.639  1.00 35.53     0.256 C 
ATOM    129  O   LYS A 175     -24.224   6.936  29.624  1.00 34.40    -0.270 OA
ATOM    130  CB  LYS A 175     -26.956   7.016  27.854  1.00 30.58     0.034 C 
ATOM    131  CG  LYS A 175     -27.830   6.777  26.623  1.00 32.42     0.005 C 
ATOM    132  CD  LYS A 175     -29.316   6.842  26.984  1.00 42.70     0.041 C 
ATOM    133  CE  LYS A 175     -30.184   6.382  25.812  1.00 53.87     0.338 C 
ATOM    134  NZ  LYS A 175     -31.624   6.739  25.996  1.00 62.83     0.618 N 
ATOM    135  N   PRO A 176     -24.375   8.857  28.462  1.00 38.29    -0.312 N 
ATOM    136  CA  PRO A 176     -23.526   9.582  29.426  1.00 31.51     0.165 C 
ATOM    137  C   PRO A 176     -23.971   9.480  30.880  1.00 30.83     0.272 C 
ATOM    138  O   PRO A 176     -23.119   9.509  31.776  1.00 34.39    -0.269 OA
ATOM    139  CB  PRO A 176     -23.598  11.025  28.912  1.00 39.61     0.034 C 
ATOM    140  CG  PRO A 176     -23.814  10.875  27.441  1.00 32.57     0.027 C 
ATOM    141  CD  PRO A 176     -24.716   9.691  27.291  1.00 35.37     0.105 C 
ATOM    142  N   LYS A 177     -25.270   9.339  31.150  1.00 33.74    -0.229 NA
ATOM    143  CA  LYS A 177     -25.710   9.185  32.530  1.00 33.76     0.186 C 
ATOM    144  C   LYS A 177     -25.130   7.934  33.187  1.00 28.26     0.274 C 
ATOM    145  O   LYS A 177     -25.015   7.891  34.414  1.00 31.27    -0.268 OA
ATOM    146  CB  LYS A 177     -27.237   9.160  32.594  1.00 34.10     0.034 C 
ATOM    147  CG  LYS A 177     -27.883   7.937  31.983  1.00 39.94     0.005 C 
ATOM    148  CD  LYS A 177     -29.321   8.237  31.577  1.00 43.11     0.041 C 
ATOM    149  CE  LYS A 177     -30.243   7.056  31.830  1.00 45.92     0.338 C 
ATOM    150  NZ  LYS A 177     -30.692   7.005  33.253  1.00 55.11     0.618 N 
ATOM    151  N   TYR A 178     -24.744   6.930  32.405  1.00 26.58    -0.228 NA
ATOM    152  CA  TYR A 178     -24.144   5.719  32.954  1.00 27.26     0.191 C 
ATOM    153  C   TYR A 178     -22.625   5.787  33.049  1.00 30.77     0.275 C 
ATOM    154  O   TYR A 178     -22.008   4.846  33.574  1.00 30.36    -0.268 OA
ATOM    155  CB  TYR A 178     -24.562   4.511  32.116  1.00 23.23     0.060 C 
ATOM    156  CG  TYR A 178     -26.036   4.237  32.221  1.00 26.46    -0.020 A 
ATOM    157  CD1 TYR A 178     -26.617   3.925  33.439  1.00 27.19    -0.002 A 
ATOM    158  CD2 TYR A 178     -26.854   4.324  31.103  1.00 25.29    -0.002 A 
ATOM    159  CE1 TYR A 178     -27.973   3.692  33.541  1.00 33.73     0.027 A 
ATOM    160  CE2 TYR A 178     -28.203   4.091  31.195  1.00 31.67     0.027 A 
ATOM    161  CZ  TYR A 178     -28.756   3.772  32.413  1.00 29.83     0.131 A 
ATOM    162  OH  TYR A 178     -30.108   3.540  32.497  1.00 39.72    -0.190 OA
ATOM    163  N   ASN A 179     -22.001   6.853  32.549  1.00 25.28    -0.228 NA
ATOM    164  CA  ASN A 179     -20.574   7.067  32.756  1.00 23.48     0.196 C 
ATOM    165  C   ASN A 179     -20.288   8.226  33.696  1.00 27.92     0.275 C 
ATOM    166  O   ASN A 179     -19.122   8.481  34.009  1.00 30.42    -0.268 OA
ATOM    167  CB  ASN A 179     -19.863   7.294  31.422  1.00 23.88     0.126 C 
ATOM    168  CG  ASN A 179     -19.638   6.002  30.659  1.00 29.31     0.276 C 
ATOM    169  OD1 ASN A 179     -19.325   4.968  31.248  1.00 26.20    -0.269 OA
ATOM    170  ND2 ASN A 179     -19.804   6.052  29.352  1.00 24.97    -0.107 N 
ATOM    171  N   SER A 180     -21.316   8.948  34.136  1.00 34.20    -0.226 NA
ATOM    172  CA  SER A 180     -21.126  10.019  35.104  1.00 32.40     0.219 C 
ATOM    173  C   SER A 180     -20.815   9.395  36.458  1.00 35.99     0.277 C 
ATOM    174  O   SER A 180     -21.661   8.724  37.056  1.00 43.99    -0.268 OA
ATOM    175  CB  SER A 180     -22.367  10.902  35.180  1.00 33.36     0.216 C 
ATOM    176  OG  SER A 180     -23.210  10.442  36.211  1.00 43.46    -0.218 OA
ATOM    177  N   GLY A 181     -19.604   9.604  36.944  1.00 35.23    -0.226 NA
ATOM    178  CA  GLY A 181     -19.177   8.930  38.145  1.00 34.24     0.218 C 
ATOM    179  C   GLY A 181     -18.442   7.633  37.911  1.00 29.39     0.277 C 
ATOM    180  O   GLY A 181     -18.040   6.993  38.885  1.00 31.53    -0.268 OA
ATOM    181  N   ALA A 182     -18.290   7.202  36.660  1.00 24.29    -0.229 NA
ATOM    182  CA  ALA A 182     -17.341   6.146  36.353  1.00 22.89     0.186 C 
ATOM    183  C   ALA A 182     -15.966   6.771  36.168  1.00 25.50     0.274 C 
ATOM    184  O   ALA A 182     -15.831   7.987  36.024  1.00 28.08    -0.268 OA
ATOM    185  CB  ALA A 182     -17.757   5.382  35.096  1.00 25.91     0.037 C 
ATOM    186  N   LEU A 183     -14.935   5.936  36.161  1.00 18.86    -0.229 NA
ATOM    187  CA  LEU A 183     -13.566   6.415  36.014  1.00 19.39     0.186 C 
ATOM    188  C   LEU A 183     -12.848   5.644  34.920  1.00 23.54     0.274 C 
ATOM    189  O   LEU A 183     -12.882   4.410  34.898  1.00 22.63    -0.268 OA
ATOM    190  CB  LEU A 183     -12.780   6.273  37.320  1.00 20.60     0.034 C 
ATOM    191  CG  LEU A 183     -13.249   7.072  38.519  1.00 25.20     0.002 C 
ATOM    192  CD1 LEU A 183     -12.480   6.599  39.753  1.00 25.34     0.000 C 
ATOM    193  CD2 LEU A 183     -12.990   8.555  38.256  1.00 25.42     0.000 C 
ATOM    194  N   HIS A 184     -12.179   6.369  34.034  1.00 19.02    -0.228 NA
ATOM    195  CA  HIS A 184     -11.242   5.753  33.112  1.00 17.98     0.192 C 
ATOM    196  C   HIS A 184      -9.848   5.816  33.731  1.00 20.57     0.275 C 
ATOM    197  O   HIS A 184      -9.591   6.597  34.652  1.00 22.17    -0.268 OA
ATOM    198  CB  HIS A 184     -11.273   6.469  31.759  1.00 21.47     0.082 C 
ATOM    199  CG  HIS A 184     -10.458   5.815  30.687  1.00 25.33     0.082 A 
ATOM    200  ND1 HIS A 184     -10.494   4.459  30.438  1.00 25.57    -0.227 NA
ATOM    201  CD2 HIS A 184      -9.617   6.343  29.762  1.00 26.82     0.116 A 
ATOM    202  CE1 HIS A 184      -9.704   4.179  29.415  1.00 25.15     0.199 A 
ATOM    203  NE2 HIS A 184      -9.159   5.305  28.987  1.00 25.91    -0.221 NA
ATOM    204  N   ILE A 185      -8.942   4.988  33.217  1.00 18.58    -0.229 NA
ATOM    205  CA  ILE A 185      -7.587   5.002  33.771  1.00 19.82     0.186 C 
ATOM    206  C   ILE A 185      -6.948   6.388  33.621  1.00 22.01     0.274 C 
ATOM    207  O   ILE A 185      -6.216   6.844  34.512  1.00 20.24    -0.268 OA
ATOM    208  CB  ILE A 185      -6.735   3.886  33.136  1.00 19.65     0.032 C 
ATOM    209  CG1 ILE A 185      -5.337   3.855  33.778  1.00 21.02     0.002 C 
ATOM    210  CG2 ILE A 185      -6.676   4.025  31.588  1.00 19.46     0.003 C 
ATOM    211  CD1 ILE A 185      -4.554   2.598  33.451  1.00 22.34     0.000 C 
ATOM    212  N   LYS A 186      -7.251   7.107  32.531  1.00 21.54    -0.229 NA
ATOM    213  CA  LYS A 186      -6.725   8.467  32.385  1.00 25.26     0.186 C 
ATOM    214  C   LYS A 186      -7.209   9.376  33.510  1.00 27.13     0.274 C 
ATOM    215  O   LYS A 186      -6.464  10.255  33.961  1.00 28.09    -0.268 OA
ATOM    216  CB  LYS A 186      -7.106   9.053  31.022  1.00 24.02     0.034 C 
ATOM    217  CG  LYS A 186      -6.301   8.456  29.871  1.00 26.87     0.005 C 
ATOM    218  CD  LYS A 186      -6.322   9.309  28.633  1.00 32.31     0.041 C 
ATOM    219  CE  LYS A 186      -5.424   8.689  27.584  1.00 36.45     0.338 C 
ATOM    220  NZ  LYS A 186      -5.437   9.473  26.324  1.00 53.09     0.618 N 
ATOM    221  N   ASP A 187      -8.451   9.182  33.982  1.00 22.22    -0.228 NA
ATOM    222  CA  ASP A 187      -8.942   9.961  35.121  1.00 17.78     0.197 C 
ATOM    223  C   ASP A 187      -8.158   9.649  36.393  1.00 25.76     0.275 C 
ATOM    224  O   ASP A 187      -7.837  10.561  37.168  1.00 23.14    -0.268 OA
ATOM    225  CB  ASP A 187     -10.426   9.686  35.369  1.00 24.71     0.132 C 
ATOM    226  CG  ASP A 187     -11.301  10.017  34.175  1.00 28.28     0.188 C 
ATOM    227  OD1 ASP A 187     -11.126  11.106  33.589  1.00 27.18    -0.647 OA
ATOM    228  OD2 ASP A 187     -12.179   9.190  33.840  1.00 29.39    -0.647 OA
ATOM    229  N   ILE A 188      -7.876   8.363  36.642  1.00 20.94    -0.229 NA
ATOM    230  CA  ILE A 188      -7.155   7.964  37.855  1.00 22.74     0.186 C 
ATOM    231  C   ILE A 188      -5.745   8.548  37.870  1.00 21.87     0.274 C 
ATOM    232  O   ILE A 188      -5.240   8.944  38.926  1.00 23.08    -0.268 OA
ATOM    233  CB  ILE A 188      -7.113   6.427  37.981  1.00 19.58     0.032 C 
ATOM    234  CG1 ILE A 188      -8.522   5.852  38.200  1.00 21.98     0.002 C 
ATOM    235  CG2 ILE A 188      -6.172   5.991  39.132  1.00 18.37     0.003 C 
ATOM    236  CD1 ILE A 188      -8.584   4.344  37.930  1.00 22.53     0.000 C 
ATOM    237  N   LEU A 189      -5.072   8.574  36.718  1.00 22.21    -0.229 NA
ATOM    238  CA  LEU A 189      -3.690   9.047  36.652  1.00 26.10     0.186 C 
ATOM    239  C   LEU A 189      -3.574  10.555  36.426  1.00 29.62     0.274 C 
ATOM    240  O   LEU A 189      -2.453  11.074  36.350  1.00 26.52    -0.268 OA
ATOM    241  CB  LEU A 189      -2.928   8.289  35.552  1.00 24.59     0.034 C 
ATOM    242  CG  LEU A 189      -2.893   6.777  35.819  1.00 20.15     0.002 C 
ATOM    243  CD1 LEU A 189      -2.287   5.991  34.690  1.00 19.31     0.000 C 
ATOM    244  CD2 LEU A 189      -2.161   6.512  37.142  1.00 21.67     0.000 C 
ATOM    245  N   SER A 190      -4.697  11.261  36.359  1.00 23.94    -0.225 NA
ATOM    246  CA  SER A 190      -4.707  12.674  36.009  1.00 32.05     0.229 C 
ATOM    247  C   SER A 190      -4.008  13.509  37.085  1.00 32.67     0.265 C 
ATOM    248  O   SER A 190      -3.994  13.133  38.264  1.00 26.91    -0.256 OA
ATOM    249  CB  SER A 190      -6.152  13.138  35.840  1.00 31.80     0.218 C 
ATOM    250  OG  SER A 190      -6.284  14.528  36.074  1.00 38.55    -0.218 OA
ATOM    251  N  APRO A 191      -3.421  14.653  36.710  0.56 30.17    -0.303 N 
ATOM    252  N  BPRO A 191      -3.419  14.650  36.710  0.44 30.17    -0.303 N 
ATOM    253  CA APRO A 191      -2.820  15.528  37.732  0.56 27.57     0.159 C 
ATOM    254  CA BPRO A 191      -2.817  15.526  37.730  0.44 27.60     0.159 C 
ATOM    255  C  APRO A 191      -3.831  16.046  38.735  0.56 28.55     0.240 C 
ATOM    256  C  BPRO A 191      -3.829  16.053  38.731  0.44 28.56     0.240 C 
ATOM    257  O  APRO A 191      -3.440  16.473  39.827  0.56 28.76    -0.276 OA
ATOM    258  O  BPRO A 191      -3.436  16.493  39.817  0.44 28.77    -0.276 OA
ATOM    259  CB APRO A 191      -2.209  16.671  36.907  0.56 31.17     0.034 C 
ATOM    260  CB BPRO A 191      -2.194  16.662  36.903  0.44 31.15     0.034 C 
ATOM    261  CG APRO A 191      -2.987  16.669  35.626  0.56 31.41     0.027 C 
ATOM    262  CG BPRO A 191      -2.054  16.102  35.514  0.44 32.13     0.027 C 
ATOM    263  CD APRO A 191      -3.288  15.220  35.355  0.56 29.91     0.106 C 
ATOM    264  CD BPRO A 191      -3.222  15.177  35.347  0.44 29.91     0.106 C 
ATOM    265  N   LEU A 192      -5.125  16.012  38.403  1.00 29.66    -0.162 NA
ATOM    266  CA  LEU A 192      -6.146  16.377  39.374  1.00 27.40     0.152 C 
ATOM    267  C   LEU A 192      -6.106  15.467  40.594  1.00 28.22     0.267 C 
ATOM    268  O   LEU A 192      -6.512  15.880  41.684  1.00 30.63    -0.269 OA
ATOM    269  CB  LEU A 192      -7.537  16.308  38.735  1.00 30.54     0.026 C 
ATOM    270  CG  LEU A 192      -7.761  17.177  37.495  1.00 36.13     0.002 C 
ATOM    271  CD1 LEU A 192      -8.940  16.660  36.675  1.00 45.69     0.000 C 
ATOM    272  CD2 LEU A 192      -7.983  18.623  37.911  1.00 41.83     0.000 C 
ATOM    273  N   PHE A 193      -5.640  14.224  40.435  1.00 29.68    -0.229 NA
ATOM    274  CA  PHE A 193      -5.595  13.295  41.563  1.00 27.82     0.191 C 
ATOM    275  C   PHE A 193      -4.342  13.451  42.409  1.00 32.38     0.275 C 
ATOM    276  O   PHE A 193      -4.288  12.893  43.510  1.00 27.20    -0.268 OA
ATOM    277  CB  PHE A 193      -5.678  11.844  41.070  1.00 28.25     0.060 C 
ATOM    278  CG  PHE A 193      -7.089  11.351  40.868  1.00 27.54    -0.020 A 
ATOM    279  CD1 PHE A 193      -8.029  12.142  40.230  1.00 39.27    -0.004 A 
ATOM    280  CD2 PHE A 193      -7.467  10.097  41.309  1.00 39.38    -0.004 A 
ATOM    281  CE1 PHE A 193      -9.326  11.696  40.048  1.00 42.55    -0.000 A 
ATOM    282  CE2 PHE A 193      -8.766   9.640  41.119  1.00 42.37    -0.000 A 
ATOM    283  CZ  PHE A 193      -9.694  10.443  40.496  1.00 34.44     0.000 A 
ATOM    284  N   GLY A 194      -3.346  14.166  41.924  1.00 26.77    -0.226 NA
ATOM    285  CA  GLY A 194      -2.085  14.321  42.626  1.00 28.26     0.218 C 
ATOM    286  C   GLY A 194      -0.951  14.470  41.636  1.00 26.09     0.277 C 
ATOM    287  O   GLY A 194      -1.044  14.079  40.473  1.00 24.74    -0.268 OA
ATOM    288  N   THR A 195       0.152  15.067  42.108  1.00 20.83    -0.226 NA
ATOM    289  CA  THR A 195       1.320  15.330  41.263  1.00 24.26     0.216 C 
ATOM    290  C   THR A 195       2.263  14.137  41.364  1.00 23.05     0.277 C 
ATOM    291  O   THR A 195       2.976  13.979  42.363  1.00 25.09    -0.268 OA
ATOM    292  CB  THR A 195       2.036  16.618  41.677  1.00 23.86     0.184 C 
ATOM    293  OG1 THR A 195       1.089  17.676  41.856  1.00 24.81    -0.221 OA
ATOM    294  CG2 THR A 195       3.052  17.027  40.613  1.00 29.36     0.038 C 
ATOM    295  N   LEU A 196       2.283  13.314  40.324  1.00 25.19    -0.229 NA
ATOM    296  CA  LEU A 196       2.934  12.013  40.385  1.00 27.05     0.186 C 
ATOM    297  C   LEU A 196       4.451  12.139  40.507  1.00 30.11     0.274 C 
ATOM    298  O   LEU A 196       5.085  12.903  39.774  1.00 24.83    -0.268 OA
ATOM    299  CB  LEU A 196       2.571  11.212  39.137  1.00 30.64     0.034 C 
ATOM    300  CG  LEU A 196       2.766   9.701  39.188  1.00 35.61     0.002 C 
ATOM    301  CD1 LEU A 196       1.943   9.071  40.305  1.00 25.24     0.000 C 
ATOM    302  CD2 LEU A 196       2.402   9.109  37.841  1.00 29.79     0.000 C 
ATOM    303  N   VAL A 197       5.023  11.367  41.433  1.00 24.07    -0.227 NA
ATOM    304  CA  VAL A 197       6.464  11.223  41.587  1.00 23.46     0.200 C 
ATOM    305  C   VAL A 197       6.940   9.856  41.110  1.00 26.28     0.295 C 
ATOM    306  O   VAL A 197       8.003   9.739  40.494  1.00 27.71    -0.253 OA
ATOM    307  CB  VAL A 197       6.850  11.456  43.067  1.00 26.86     0.033 C 
ATOM    308  CG1 VAL A 197       8.304  11.082  43.327  1.00 29.58     0.003 C 
ATOM    309  CG2 VAL A 197       6.553  12.879  43.474  1.00 32.64     0.003 C 
ATOM    310  N  ASER A 198       6.160   8.815  41.374  0.38 23.79    -0.215 NA
ATOM    311  N  BSER A 198       6.150   8.811  41.362  0.62 23.77    -0.215 NA
ATOM    312  CA ASER A 198       6.483   7.465  40.939  0.38 23.04     0.213 C 
ATOM    313  CA BSER A 198       6.527   7.424  41.112  0.62 23.13     0.213 C 
ATOM    314  C  ASER A 198       5.241   6.620  41.164  0.38 21.46     0.245 C 
ATOM    315  C  BSER A 198       5.274   6.569  41.264  0.62 21.37     0.245 C 
ATOM    316  O  ASER A 198       4.313   7.022  41.871  0.38 19.02    -0.276 OA
ATOM    317  O  BSER A 198       4.354   6.942  41.994  0.62 19.00    -0.276 OA
ATOM    318  CB ASER A 198       7.681   6.890  41.693  0.38 23.69     0.216 C 
ATOM    319  CB BSER A 198       7.620   6.963  42.089  0.62 24.41     0.216 C 
ATOM    320  OG ASER A 198       7.433   6.900  43.085  0.38 24.91    -0.218 OA
ATOM    321  OG BSER A 198       8.158   5.699  41.737  0.62 23.50    -0.218 OA
ATOM    322  N   SER A 199       5.233   5.443  40.553  1.00 21.66    -0.159 NA
ATOM    323  CA  SER A 199       4.068   4.579  40.636  1.00 22.88     0.185 C 
ATOM    324  C   SER A 199       4.492   3.123  40.509  1.00 20.85     0.270 C 
ATOM    325  O   SER A 199       5.531   2.805  39.926  1.00 21.96    -0.269 OA
ATOM    326  CB  SER A 199       3.019   4.962  39.572  1.00 21.62     0.209 C 
ATOM    327  OG  SER A 199       3.487   4.704  38.260  1.00 22.50    -0.219 OA
ATOM    328  N   ALA A 200       3.683   2.234  41.090  1.00 17.32    -0.229 NA
ATOM    329  CA  ALA A 200       3.842   0.799  40.913  1.00 17.77     0.186 C 
ATOM    330  C   ALA A 200       2.538   0.265  40.344  1.00 18.41     0.274 C 
ATOM    331  O   ALA A 200       1.469   0.607  40.848  1.00 20.41    -0.268 OA
ATOM    332  CB  ALA A 200       4.166   0.085  42.235  1.00 17.89     0.037 C 
ATOM    333  N   GLN A 201       2.634  -0.541  39.295  1.00 17.78    -0.229 NA
ATOM    334  CA  GLN A 201       1.485  -1.168  38.642  1.00 17.40     0.187 C 
ATOM    335  C   GLN A 201       1.583  -2.679  38.848  1.00 16.68     0.274 C 
ATOM    336  O   GLN A 201       2.372  -3.357  38.183  1.00 19.30    -0.268 OA
ATOM    337  CB  GLN A 201       1.446  -0.798  37.158  1.00 17.60     0.044 C 
ATOM    338  CG  GLN A 201       1.134   0.683  36.872  1.00 18.69     0.094 C 
ATOM    339  CD  GLN A 201      -0.312   1.071  37.160  1.00 19.29     0.274 C 
ATOM    340  OE1 GLN A 201      -1.144   0.220  37.439  1.00 19.83    -0.269 OA
ATOM    341  NE2 GLN A 201      -0.605   2.362  37.108  1.00 20.31    -0.107 N 
ATOM    342  N   PHE A 202       0.787  -3.204  39.787  1.00 19.32    -0.228 NA
ATOM    343  CA  PHE A 202       0.629  -4.643  39.970  1.00 15.16     0.191 C 
ATOM    344  C   PHE A 202      -0.451  -5.127  39.011  1.00 16.22     0.275 C 
ATOM    345  O   PHE A 202      -1.570  -4.601  39.028  1.00 16.52    -0.268 OA
ATOM    346  CB  PHE A 202       0.176  -4.996  41.391  1.00 15.73     0.060 C 
ATOM    347  CG  PHE A 202       1.151  -4.618  42.482  1.00 15.39    -0.020 A 
ATOM    348  CD1 PHE A 202       1.461  -3.300  42.730  1.00 15.51    -0.004 A 
ATOM    349  CD2 PHE A 202       1.681  -5.599  43.303  1.00 15.76    -0.004 A 
ATOM    350  CE1 PHE A 202       2.351  -2.955  43.755  1.00 18.30    -0.000 A 
ATOM    351  CE2 PHE A 202       2.561  -5.263  44.338  1.00 17.14    -0.000 A 
ATOM    352  CZ  PHE A 202       2.889  -3.946  44.556  1.00 17.12     0.000 A 
ATOM    353  N   ASN A 203      -0.156  -6.159  38.235  1.00 16.33    -0.228 NA
ATOM    354  CA  ASN A 203      -1.181  -6.662  37.333  1.00 20.33     0.196 C 
ATOM    355  C   ASN A 203      -0.802  -8.041  36.815  1.00 24.00     0.275 C 
ATOM    356  O   ASN A 203       0.190  -8.645  37.225  1.00 17.98    -0.268 OA
ATOM    357  CB  ASN A 203      -1.433  -5.686  36.180  1.00 16.57     0.126 C 
ATOM    358  CG  ASN A 203      -2.915  -5.598  35.841  1.00 15.69     0.276 C 
ATOM    359  OD1 ASN A 203      -3.482  -6.567  35.341  1.00 18.13    -0.269 OA
ATOM    360  ND2 ASN A 203      -3.550  -4.475  36.160  1.00 17.62    -0.107 N 
ATOM    361  N   TYR A 204      -1.641  -8.545  35.916  1.00 19.43    -0.227 NA
ATOM    362  CA  TYR A 204      -1.440  -9.826  35.272  1.00 17.79     0.204 C 
ATOM    363  C   TYR A 204      -0.987  -9.638  33.830  1.00 20.02     0.296 C 
ATOM    364  O   TYR A 204       0.080 -10.135  33.439  1.00 22.46    -0.253 OA
ATOM    365  CB  TYR A 204      -2.748 -10.630  35.350  1.00 20.19     0.062 C 
ATOM    366  CG  TYR A 204      -2.718 -11.894  34.535  1.00 24.92    -0.020 A 
ATOM    367  CD1 TYR A 204      -1.906 -12.960  34.904  1.00 25.28    -0.002 A 
ATOM    368  CD2 TYR A 204      -3.490 -12.013  33.383  1.00 27.02    -0.002 A 
ATOM    369  CE1 TYR A 204      -1.865 -14.118  34.147  1.00 32.12     0.027 A 
ATOM    370  CE2 TYR A 204      -3.455 -13.161  32.625  1.00 36.73     0.027 A 
ATOM    371  CZ  TYR A 204      -2.648 -14.211  33.011  1.00 38.21     0.131 A 
ATOM    372  OH  TYR A 204      -2.622 -15.354  32.249  1.00 42.57    -0.190 OA
ATOM    373  N  ACYS A 205      -1.775  -8.926  33.024  0.33 17.75    -0.217 NA
ATOM    374  N  BCYS A 205      -1.751  -8.893  33.033  0.67 17.64    -0.217 NA
ATOM    375  CA ACYS A 205      -1.456  -8.640  31.631  0.33 21.41     0.192 C 
ATOM    376  CA BCYS A 205      -1.445  -8.666  31.627  0.67 21.43     0.192 C 
ATOM    377  C  ACYS A 205      -1.124  -7.164  31.470  0.33 21.08     0.243 C 
ATOM    378  C  BCYS A 205      -1.199  -7.181  31.380  0.67 21.13     0.243 C 
ATOM    379  O  ACYS A 205      -1.747  -6.306  32.103  0.33 20.35    -0.276 OA
ATOM    380  O  BCYS A 205      -1.946  -6.331  31.873  0.67 20.00    -0.276 OA
ATOM    381  CB ACYS A 205      -2.626  -9.000  30.713  0.33 19.88     0.102 C 
ATOM    382  CB BCYS A 205      -2.592  -9.163  30.747  0.67 19.76     0.102 C 
ATOM    383  SG ACYS A 205      -2.772 -10.749  30.372  0.33 25.49    -0.080 SA
ATOM    384  SG BCYS A 205      -2.238  -9.059  29.009  0.67 26.87    -0.080 SA
ATOM    385  N   PHE A 206      -0.149  -6.871  30.612  1.00 20.21    -0.161 NA
ATOM    386  CA  PHE A 206       0.273  -5.496  30.357  1.00 18.84     0.156 C 
ATOM    387  C   PHE A 206       0.437  -5.256  28.862  1.00 24.07     0.268 C 
ATOM    388  O   PHE A 206       0.998  -6.095  28.155  1.00 25.18    -0.269 OA
ATOM    389  CB  PHE A 206       1.641  -5.150  31.005  1.00 19.06     0.053 C 
ATOM    390  CG  PHE A 206       1.718  -5.360  32.503  1.00 21.50    -0.020 A 
ATOM    391  CD1 PHE A 206       1.846  -6.631  33.041  1.00 20.47    -0.004 A 
ATOM    392  CD2 PHE A 206       1.727  -4.268  33.362  1.00 16.80    -0.004 A 
ATOM    393  CE1 PHE A 206       1.970  -6.822  34.426  1.00 17.36    -0.000 A 
ATOM    394  CE2 PHE A 206       1.839  -4.441  34.747  1.00 18.94    -0.000 A 
ATOM    395  CZ  PHE A 206       1.961  -5.727  35.279  1.00 17.18     0.000 A 
ATOM    396  N   ASP A 207      -0.030  -4.096  28.399  1.00 19.49    -0.229 NA
ATOM    397  CA  ASP A 207       0.360  -3.515  27.110  1.00 22.39     0.197 C 
ATOM    398  C   ASP A 207       1.108  -2.236  27.473  1.00 20.68     0.275 C 
ATOM    399  O   ASP A 207       0.494  -1.210  27.780  1.00 20.53    -0.268 OA
ATOM    400  CB  ASP A 207      -0.861  -3.251  26.221  1.00 18.47     0.132 C 
ATOM    401  CG  ASP A 207      -0.511  -2.541  24.909  1.00 25.47     0.188 C 
ATOM    402  OD1 ASP A 207       0.593  -1.969  24.773  1.00 25.28    -0.647 OA
ATOM    403  OD2 ASP A 207      -1.379  -2.523  24.021  1.00 27.74    -0.647 OA
ATOM    404  N   VAL A 208       2.444  -2.302  27.437  1.00 23.50    -0.229 NA
ATOM    405  CA  VAL A 208       3.251  -1.228  28.007  1.00 21.43     0.186 C 
ATOM    406  C   VAL A 208       3.112   0.052  27.191  1.00 23.32     0.274 C 
ATOM    407  O   VAL A 208       3.019   1.150  27.752  1.00 23.63    -0.268 OA
ATOM    408  CB  VAL A 208       4.721  -1.675  28.134  1.00 24.77     0.032 C 
ATOM    409  CG1 VAL A 208       5.565  -0.566  28.734  1.00 30.71     0.003 C 
ATOM    410  CG2 VAL A 208       4.817  -2.941  28.996  1.00 25.49     0.003 C 
ATOM    411  N   ASP A 209       3.104  -0.061  25.858  1.00 23.98    -0.228 NA
ATOM    412  CA  ASP A 209       2.891   1.117  25.016  1.00 25.59     0.197 C 
ATOM    413  C   ASP A 209       1.587   1.808  25.369  1.00 27.63     0.275 C 
ATOM    414  O   ASP A 209       1.547   3.028  25.555  1.00 24.81    -0.268 OA
ATOM    415  CB  ASP A 209       2.883   0.722  23.538  1.00 27.62     0.132 C 
ATOM    416  CG  ASP A 209       4.249   0.288  23.038  1.00 50.33     0.188 C 
ATOM    417  OD1 ASP A 209       5.266   0.601  23.704  1.00 46.02    -0.647 OA
ATOM    418  OD2 ASP A 209       4.299  -0.369  21.974  1.00 42.46    -0.647 OA
ATOM    419  N   TRP A 210       0.501   1.034  25.468  1.00 22.84    -0.228 NA
ATOM    420  CA  TRP A 210      -0.782   1.611  25.851  1.00 22.28     0.191 C 
ATOM    421  C   TRP A 210      -0.706   2.227  27.242  1.00 22.33     0.275 C 
ATOM    422  O   TRP A 210      -1.182   3.349  27.470  1.00 23.53    -0.268 OA
ATOM    423  CB  TRP A 210      -1.869   0.528  25.781  1.00 23.95     0.062 C 
ATOM    424  CG  TRP A 210      -3.228   0.960  26.268  1.00 22.86     0.001 A 
ATOM    425  CD1 TRP A 210      -4.217   1.535  25.526  1.00 24.79     0.095 A 
ATOM    426  CD2 TRP A 210      -3.754   0.821  27.600  1.00 22.01     0.015 A 
ATOM    427  NE1 TRP A 210      -5.325   1.775  26.315  1.00 23.51    -0.244 NA
ATOM    428  CE2 TRP A 210      -5.061   1.348  27.591  1.00 27.17     0.081 A 
ATOM    429  CE3 TRP A 210      -3.239   0.309  28.797  1.00 21.71     0.001 A 
ATOM    430  CZ2 TRP A 210      -5.870   1.366  28.729  1.00 23.45     0.019 A 
ATOM    431  CZ3 TRP A 210      -4.046   0.335  29.936  1.00 20.41     0.000 A 
ATOM    432  CH2 TRP A 210      -5.341   0.859  29.889  1.00 21.98     0.002 A 
ATOM    433  N   LEU A 211      -0.089   1.517  28.185  1.00 21.03    -0.229 NA
ATOM    434  CA  LEU A 211      -0.075   1.985  29.570  1.00 21.36     0.186 C 
ATOM    435  C   LEU A 211       0.604   3.349  29.700  1.00 23.30     0.274 C 
ATOM    436  O   LEU A 211       0.097   4.241  30.389  1.00 19.97    -0.268 OA
ATOM    437  CB  LEU A 211       0.619   0.949  30.459  1.00 23.32     0.034 C 
ATOM    438  CG  LEU A 211       0.795   1.363  31.922  1.00 21.91     0.002 C 
ATOM    439  CD1 LEU A 211      -0.548   1.472  32.629  1.00 23.93     0.000 C 
ATOM    440  CD2 LEU A 211       1.715   0.386  32.632  1.00 21.64     0.000 C 
ATOM    441  N   VAL A 212       1.752   3.540  29.044  1.00 25.31    -0.229 NA
ATOM    442  CA  VAL A 212       2.444   4.818  29.210  1.00 22.71     0.186 C 
ATOM    443  C   VAL A 212       1.597   5.948  28.647  1.00 23.95     0.274 C 
ATOM    444  O   VAL A 212       1.536   7.041  29.223  1.00 24.38    -0.268 OA
ATOM    445  CB  VAL A 212       3.848   4.765  28.575  1.00 27.64     0.032 C 
ATOM    446  CG1 VAL A 212       4.522   6.126  28.644  1.00 30.19     0.003 C 
ATOM    447  CG2 VAL A 212       4.701   3.722  29.279  1.00 23.77     0.003 C 
ATOM    448  N   LYS A 213       0.864   5.682  27.551  1.00 25.43    -0.229 NA
ATOM    449  CA  LYS A 213      -0.032   6.694  26.994  1.00 29.51     0.186 C 
ATOM    450  C   LYS A 213      -1.165   7.096  27.939  1.00 27.17     0.274 C 
ATOM    451  O   LYS A 213      -1.765   8.158  27.738  1.00 28.59    -0.268 OA
ATOM    452  CB  LYS A 213      -0.624   6.203  25.659  1.00 26.28     0.034 C 
ATOM    453  CG  LYS A 213       0.391   6.129  24.500  1.00 33.29     0.005 C 
ATOM    454  CD  LYS A 213      -0.317   5.720  23.202  1.00 36.27     0.041 C 
ATOM    455  CE  LYS A 213       0.591   5.810  21.980  1.00 45.44     0.338 C 
ATOM    456  NZ  LYS A 213       1.702   4.816  22.015  1.00 45.24     0.618 N 
ATOM    457  N   GLN A 214      -1.482   6.293  28.969  1.00 25.54    -0.229 NA
ATOM    458  CA  GLN A 214      -2.564   6.672  29.881  1.00 22.60     0.187 C 
ATOM    459  C   GLN A 214      -2.116   7.649  30.963  1.00 20.47     0.274 C 
ATOM    460  O   GLN A 214      -2.960   8.294  31.599  1.00 25.66    -0.268 OA
ATOM    461  CB  GLN A 214      -3.179   5.419  30.534  1.00 23.49     0.044 C 
ATOM    462  CG  GLN A 214      -3.456   4.299  29.533  1.00 22.97     0.094 C 
ATOM    463  CD  GLN A 214      -4.314   4.769  28.375  1.00 23.93     0.274 C 
ATOM    464  OE1 GLN A 214      -5.397   5.328  28.582  1.00 24.74    -0.269 OA
ATOM    465  NE2 GLN A 214      -3.837   4.557  27.149  1.00 24.36    -0.107 N 
ATOM    466  N   TYR A 215      -0.829   7.759  31.200  1.00 24.41    -0.228 NA
ATOM    467  CA  TYR A 215      -0.301   8.758  32.119  1.00 24.01     0.189 C 
ATOM    468  C   TYR A 215      -0.316  10.127  31.436  1.00 27.19     0.257 C 
ATOM    469  O   TYR A 215      -0.151  10.215  30.217  1.00 30.04    -0.270 OA
ATOM    470  CB  TYR A 215       1.130   8.408  32.514  1.00 24.37     0.060 C 
ATOM    471  CG  TYR A 215       1.283   7.254  33.504  1.00 25.57    -0.020 A 
ATOM    472  CD1 TYR A 215       1.203   5.927  33.083  1.00 22.37    -0.002 A 
ATOM    473  CD2 TYR A 215       1.537   7.499  34.844  1.00 25.46    -0.002 A 
ATOM    474  CE1 TYR A 215       1.351   4.869  33.994  1.00 24.31     0.027 A 
ATOM    475  CE2 TYR A 215       1.682   6.449  35.761  1.00 25.65     0.027 A 
ATOM    476  CZ  TYR A 215       1.594   5.142  35.327  1.00 23.43     0.131 A 
ATOM    477  OH  TYR A 215       1.743   4.103  36.239  1.00 21.69    -0.190 OA
ATOM    478  N   PRO A 216      -0.514  11.207  32.188  1.00 28.87    -0.312 N 
ATOM    479  CA  PRO A 216      -0.449  12.533  31.578  1.00 34.70     0.163 C 
ATOM    480  C   PRO A 216       0.908  12.752  30.943  1.00 34.25     0.254 C 
ATOM    481  O   PRO A 216       1.926  12.221  31.422  1.00 26.95    -0.270 OA
ATOM    482  CB  PRO A 216      -0.674  13.480  32.765  1.00 35.24     0.034 C 
ATOM    483  CG  PRO A 216      -1.325  12.643  33.816  1.00 34.61     0.027 C 
ATOM    484  CD  PRO A 216      -0.786  11.271  33.632  1.00 28.07     0.105 C 
ATOM    485  N   PRO A 217       0.968  13.495  29.833  1.00 30.49    -0.312 N 
ATOM    486  CA  PRO A 217       2.260  13.687  29.151  1.00 34.04     0.165 C 
ATOM    487  C   PRO A 217       3.378  14.114  30.086  1.00 24.50     0.272 C 
ATOM    488  O   PRO A 217       4.493  13.576  30.015  1.00 30.87    -0.269 OA
ATOM    489  CB  PRO A 217       1.935  14.770  28.112  1.00 33.09     0.034 C 
ATOM    490  CG  PRO A 217       0.489  14.551  27.808  1.00 36.41     0.027 C 
ATOM    491  CD  PRO A 217      -0.138  14.170  29.130  1.00 33.14     0.105 C 
ATOM    492  N   GLU A 218       3.086  15.027  31.004  1.00 28.47    -0.229 NA
ATOM    493  CA  GLU A 218       4.106  15.538  31.910  1.00 37.99     0.187 C 
ATOM    494  C   GLU A 218       4.563  14.513  32.943  1.00 37.06     0.274 C 
ATOM    495  O   GLU A 218       5.593  14.738  33.593  1.00 35.83    -0.268 OA
ATOM    496  CB  GLU A 218       3.590  16.795  32.614  1.00 39.65     0.045 C 
ATOM    497  CG  GLU A 218       2.287  16.610  33.381  1.00 43.81     0.100 C 
ATOM    498  CD  GLU A 218       1.048  16.818  32.525  1.00 45.10     0.185 C 
ATOM    499  OE1 GLU A 218       1.114  16.557  31.308  1.00 37.11    -0.647 OA
ATOM    500  OE2 GLU A 218       0.007  17.241  33.077  1.00 44.47    -0.647 OA
ATOM    501  N   PHE A 219       3.847  13.399  33.108  1.00 32.28    -0.228 NA
ATOM    502  CA  PHE A 219       4.243  12.371  34.067  1.00 30.87     0.191 C 
ATOM    503  C   PHE A 219       4.827  11.123  33.413  1.00 30.83     0.275 C 
ATOM    504  O   PHE A 219       5.143  10.164  34.123  1.00 28.91    -0.268 OA
ATOM    505  CB  PHE A 219       3.047  11.961  34.951  1.00 25.04     0.060 C 
ATOM    506  CG  PHE A 219       2.481  13.073  35.804  1.00 31.13    -0.020 A 
ATOM    507  CD1 PHE A 219       3.239  14.183  36.146  1.00 28.34    -0.004 A 
ATOM    508  CD2 PHE A 219       1.176  12.992  36.276  1.00 26.45    -0.004 A 
ATOM    509  CE1 PHE A 219       2.702  15.201  36.928  1.00 28.55    -0.000 A 
ATOM    510  CE2 PHE A 219       0.624  14.014  37.064  1.00 27.32    -0.000 A 
ATOM    511  CZ  PHE A 219       1.391  15.117  37.389  1.00 31.28     0.000 A 
ATOM    512  N   ARG A 220       4.987  11.092  32.086  1.00 26.88    -0.229 NA
ATOM    513  CA  ARG A 220       5.282   9.825  31.421  1.00 27.74     0.186 C 
ATOM    514  C   ARG A 220       6.720   9.352  31.590  1.00 29.06     0.274 C 
ATOM    515  O   ARG A 220       7.024   8.212  31.223  1.00 34.07    -0.268 OA
ATOM    516  CB  ARG A 220       4.947   9.916  29.929  1.00 30.82     0.036 C 
ATOM    517  CG  ARG A 220       3.463   9.884  29.667  1.00 27.50     0.029 C 
ATOM    518  CD  ARG A 220       3.131  10.119  28.203  1.00 33.14     0.145 C 
ATOM    519  NE  ARG A 220       1.687  10.091  27.996  1.00 33.16    -0.083 NA
ATOM    520  CZ  ARG A 220       1.067  10.618  26.949  1.00 32.38     0.782 C 
ATOM    521  NH1 ARG A 220       1.767  11.222  25.996  1.00 33.76     0.063 N 
ATOM    522  NH2 ARG A 220      -0.250  10.535  26.852  1.00 31.49     0.063 N 
ATOM    523  N   LYS A 221       7.615  10.173  32.130  1.00 31.53    -0.229 NA
ATOM    524  CA  LYS A 221       8.974   9.726  32.393  1.00 30.61     0.186 C 
ATOM    525  C   LYS A 221       9.254   9.535  33.875  1.00 27.92     0.274 C 
ATOM    526  O   LYS A 221      10.387   9.214  34.242  1.00 30.02    -0.268 OA
ATOM    527  CB  LYS A 221       9.984  10.701  31.779  1.00 34.07     0.034 C 
ATOM    528  CG  LYS A 221       9.968  10.652  30.260  1.00 38.74     0.005 C 
ATOM    529  CD  LYS A 221      11.336  10.902  29.663  1.00 50.65     0.041 C 
ATOM    530  CE  LYS A 221      11.219  11.190  28.181  1.00 50.80     0.338 C 
ATOM    531  NZ  LYS A 221      10.650  12.546  27.950  1.00 60.98     0.618 N 
ATOM    532  N   LYS A 222       8.256   9.705  34.731  1.00 30.21    -0.229 NA
ATOM    533  CA  LYS A 222       8.434   9.357  36.130  1.00 33.09     0.185 C 
ATOM    534  C   LYS A 222       8.600   7.846  36.255  1.00 26.30     0.256 C 
ATOM    535  O   LYS A 222       8.097   7.091  35.418  1.00 25.25    -0.270 OA
ATOM    536  CB  LYS A 222       7.246   9.824  36.968  1.00 28.60     0.034 C 
ATOM    537  CG  LYS A 222       6.838  11.287  36.781  1.00 35.26     0.005 C 
ATOM    538  CD  LYS A 222       7.835  12.269  37.403  1.00 37.69     0.041 C 
ATOM    539  CE  LYS A 222       7.351  13.707  37.233  1.00 39.75     0.338 C 
ATOM    540  NZ  LYS A 222       8.252  14.713  37.887  1.00 43.65     0.618 N 
ATOM    541  N   PRO A 223       9.312   7.380  37.285  1.00 26.17    -0.312 N 
ATOM    542  CA  PRO A 223       9.539   5.936  37.438  1.00 25.50     0.165 C 
ATOM    543  C   PRO A 223       8.231   5.153  37.553  1.00 25.70     0.272 C 
ATOM    544  O   PRO A 223       7.304   5.566  38.249  1.00 25.53    -0.269 OA
ATOM    545  CB  PRO A 223      10.351   5.841  38.737  1.00 23.74     0.034 C 
ATOM    546  CG  PRO A 223      11.004   7.165  38.876  1.00 35.55     0.027 C 
ATOM    547  CD  PRO A 223      10.071   8.171  38.274  1.00 26.96     0.105 C 
ATOM    548  N   ILE A 224       8.195   3.996  36.885  1.00 26.37    -0.229 NA
ATOM    549  CA  ILE A 224       7.096   3.031  36.952  1.00 22.84     0.186 C 
ATOM    550  C   ILE A 224       7.681   1.654  37.236  1.00 22.91     0.274 C 
ATOM    551  O   ILE A 224       8.617   1.221  36.553  1.00 27.62    -0.268 OA
ATOM    552  CB  ILE A 224       6.293   2.984  35.634  1.00 24.70     0.032 C 
ATOM    553  CG1 ILE A 224       5.884   4.379  35.184  1.00 25.37     0.002 C 
ATOM    554  CG2 ILE A 224       5.065   2.090  35.774  1.00 24.88     0.003 C 
ATOM    555  CD1 ILE A 224       5.175   4.380  33.817  1.00 26.67     0.000 C 
ATOM    556  N   LEU A 225       7.128   0.960  38.226  1.00 19.07    -0.229 NA
ATOM    557  CA  LEU A 225       7.456  -0.436  38.494  1.00 22.48     0.186 C 
ATOM    558  C   LEU A 225       6.301  -1.329  38.041  1.00 19.24     0.274 C 
ATOM    559  O   LEU A 225       5.163  -1.123  38.463  1.00 22.33    -0.268 OA
ATOM    560  CB  LEU A 225       7.731  -0.641  39.991  1.00 23.21     0.034 C 
ATOM    561  CG  LEU A 225       7.947  -2.070  40.481  1.00 16.89     0.002 C 
ATOM    562  CD1 LEU A 225       9.251  -2.637  39.939  1.00 22.20     0.000 C 
ATOM    563  CD2 LEU A 225       7.928  -2.115  42.024  1.00 18.19     0.000 C 
ATOM    564  N   LEU A 226       6.584  -2.310  37.181  1.00 19.53    -0.229 NA
ATOM    565  CA  LEU A 226       5.593  -3.310  36.788  1.00 19.93     0.186 C 
ATOM    566  C   LEU A 226       5.798  -4.563  37.630  1.00 19.79     0.274 C 
ATOM    567  O   LEU A 226       6.868  -5.174  37.581  1.00 21.04    -0.268 OA
ATOM    568  CB  LEU A 226       5.703  -3.651  35.297  1.00 21.01     0.034 C 
ATOM    569  CG  LEU A 226       5.725  -2.462  34.344  1.00 20.46     0.002 C 
ATOM    570  CD1 LEU A 226       5.770  -2.960  32.899  1.00 26.18     0.000 C 
ATOM    571  CD2 LEU A 226       4.523  -1.534  34.565  1.00 19.22     0.000 C 
ATOM    572  N   VAL A 227       4.781  -4.950  38.401  1.00 15.98    -0.229 NA
ATOM    573  CA  VAL A 227       4.845  -6.162  39.220  1.00 18.16     0.186 C 
ATOM    574  C   VAL A 227       4.003  -7.226  38.539  1.00 20.67     0.274 C 
ATOM    575  O   VAL A 227       2.786  -7.058  38.398  1.00 18.80    -0.268 OA
ATOM    576  CB  VAL A 227       4.338  -5.916  40.651  1.00 20.04     0.032 C 
ATOM    577  CG1 VAL A 227       4.487  -7.189  41.507  1.00 16.53     0.003 C 
ATOM    578  CG2 VAL A 227       5.025  -4.726  41.271  1.00 18.26     0.003 C 
ATOM    579  N   HIS A 228       4.637  -8.328  38.141  1.00 21.63    -0.228 NA
ATOM    580  CA  HIS A 228       4.025  -9.318  37.263  1.00 20.93     0.192 C 
ATOM    581  C   HIS A 228       4.438 -10.706  37.726  1.00 19.08     0.275 C 
ATOM    582  O   HIS A 228       5.273 -10.856  38.622  1.00 20.64    -0.268 OA
ATOM    583  CB  HIS A 228       4.474  -9.079  35.818  1.00 15.65     0.082 C 
ATOM    584  CG  HIS A 228       5.922  -9.404  35.616  1.00 16.43     0.082 A 
ATOM    585  ND1 HIS A 228       6.353 -10.658  35.250  1.00 24.18    -0.227 NA
ATOM    586  CD2 HIS A 228       7.037  -8.666  35.827  1.00 23.43     0.116 A 
ATOM    587  CE1 HIS A 228       7.675 -10.668  35.191  1.00 26.29     0.199 A 
ATOM    588  NE2 HIS A 228       8.117  -9.472  35.539  1.00 21.39    -0.221 NA
ATOM    589  N   GLY A 229       3.876 -11.737  37.094  1.00 18.55    -0.226 NA
ATOM    590  CA  GLY A 229       4.234 -13.099  37.458  1.00 24.02     0.218 C 
ATOM    591  C   GLY A 229       4.800 -13.938  36.319  1.00 22.84     0.277 C 
ATOM    592  O   GLY A 229       4.913 -15.160  36.442  1.00 22.76    -0.268 OA
ATOM    593  N   ASP A 230       5.167 -13.290  35.219  1.00 24.72    -0.228 NA
ATOM    594  CA  ASP A 230       5.545 -14.007  34.000  1.00 27.56     0.197 C 
ATOM    595  C   ASP A 230       6.905 -14.686  34.129  1.00 24.30     0.275 C 
ATOM    596  O   ASP A 230       7.812 -14.181  34.784  1.00 26.07    -0.268 OA
ATOM    597  CB  ASP A 230       5.596 -13.057  32.812  1.00 21.17     0.132 C 
ATOM    598  CG  ASP A 230       4.233 -12.547  32.414  1.00 31.07     0.188 C 
ATOM    599  OD1 ASP A 230       3.216 -13.165  32.824  1.00 27.21    -0.647 OA
ATOM    600  OD2 ASP A 230       4.193 -11.542  31.671  1.00 28.37    -0.647 OA
ATOM    601  N   LYS A 231       7.046 -15.831  33.451  1.00 25.47    -0.229 NA
ATOM    602  CA  LYS A 231       8.281 -16.609  33.441  1.00 24.84     0.186 C 
ATOM    603  C   LYS A 231       8.719 -16.865  32.002  1.00 28.94     0.274 C 
ATOM    604  O   LYS A 231       7.924 -16.757  31.068  1.00 28.95    -0.268 OA
ATOM    605  CB  LYS A 231       8.100 -17.958  34.154  1.00 27.91     0.034 C 
ATOM    606  CG  LYS A 231       7.702 -17.829  35.622  1.00 30.28     0.005 C 
ATOM    607  CD  LYS A 231       7.362 -19.182  36.230  1.00 27.24     0.041 C 
ATOM    608  CE  LYS A 231       7.214 -19.057  37.749  1.00 34.47     0.338 C 
ATOM    609  NZ  LYS A 231       6.534 -20.252  38.333  1.00 42.95     0.618 N 
ATOM    610  N   ARG A 232       9.996 -17.224  31.838  1.00 33.70    -0.229 NA
ATOM    611  CA  ARG A 232      10.545 -17.786  30.588  1.00 39.32     0.186 C 
ATOM    612  C   ARG A 232      10.210 -16.861  29.413  1.00 27.08     0.274 C 
ATOM    613  O   ARG A 232      10.517 -15.662  29.481  1.00 31.96    -0.268 OA
ATOM    614  CB  ARG A 232      10.052 -19.221  30.466  1.00 37.28     0.036 C 
ATOM    615  CG  ARG A 232      10.369 -20.075  31.698  1.00 38.26     0.029 C 
ATOM    616  CD  ARG A 232       9.984 -21.536  31.498  1.00 37.90     0.145 C 
ATOM    617  NE  ARG A 232       8.539 -21.698  31.362  1.00 46.99    -0.083 NA
ATOM    618  CZ  ARG A 232       7.699 -21.793  32.389  1.00 49.07     0.782 C 
ATOM    619  NH1 ARG A 232       8.162 -21.752  33.631  1.00 43.78     0.063 N 
ATOM    620  NH2 ARG A 232       6.395 -21.931  32.174  1.00 47.56     0.063 N 
ATOM    621  N   GLU A 233       9.608 -17.361  28.323  1.00 37.86    -0.229 NA
ATOM    622  CA  GLU A 233       9.436 -16.530  27.126  1.00 34.53     0.187 C 
ATOM    623  C   GLU A 233       8.434 -15.402  27.354  1.00 35.73     0.274 C 
ATOM    624  O   GLU A 233       8.600 -14.300  26.813  1.00 30.40    -0.268 OA
ATOM    625  CB  GLU A 233       9.006 -17.386  25.934  1.00 42.59     0.045 C 
ATOM    626  CG  GLU A 233      10.017 -18.445  25.532  1.00 45.02     0.100 C 
ATOM    627  CD  GLU A 233       9.781 -19.770  26.236  1.00 57.18     0.185 C 
ATOM    628  OE1 GLU A 233       8.936 -19.823  27.162  1.00 55.27    -0.647 OA
ATOM    629  OE2 GLU A 233      10.443 -20.761  25.861  1.00 65.69    -0.647 OA
ATOM    630  N   ALA A 234       7.374 -15.664  28.128  1.00 32.72    -0.229 NA
ATOM    631  CA  ALA A 234       6.459 -14.593  28.513  1.00 33.29     0.186 C 
ATOM    632  C   ALA A 234       7.199 -13.485  29.251  1.00 21.51     0.274 C 
ATOM    633  O   ALA A 234       6.946 -12.296  29.025  1.00 28.22    -0.268 OA
ATOM    634  CB  ALA A 234       5.325 -15.147  29.384  1.00 29.51     0.037 C 
ATOM    635  N   LYS A 235       8.101 -13.859  30.160  1.00 28.58    -0.229 NA
ATOM    636  CA  LYS A 235       8.905 -12.862  30.862  1.00 22.11     0.186 C 
ATOM    637  C   LYS A 235       9.790 -12.088  29.893  1.00 28.05     0.274 C 
ATOM    638  O   LYS A 235       9.908 -10.859  29.985  1.00 27.67    -0.268 OA
ATOM    639  CB  LYS A 235       9.749 -13.544  31.932  1.00 25.30     0.034 C 
ATOM    640  CG  LYS A 235      10.659 -12.600  32.709  1.00 27.01     0.005 C 
ATOM    641  CD  LYS A 235      11.419 -13.366  33.795  1.00 27.88     0.041 C 
ATOM    642  CE  LYS A 235      12.119 -12.410  34.777  1.00 42.31     0.338 C 
ATOM    643  NZ  LYS A 235      13.233 -11.644  34.151  1.00 41.85     0.618 N 
ATOM    644  N   ALA A 236      10.422 -12.796  28.954  1.00 32.49    -0.229 NA
ATOM    645  CA  ALA A 236      11.220 -12.128  27.932  1.00 32.32     0.186 C 
ATOM    646  C   ALA A 236      10.380 -11.141  27.135  1.00 30.48     0.274 C 
ATOM    647  O   ALA A 236      10.814 -10.010  26.880  1.00 32.55    -0.268 OA
ATOM    648  CB  ALA A 236      11.852 -13.165  27.007  1.00 36.68     0.037 C 
ATOM    649  N   HIS A 237       9.167 -11.549  26.739  1.00 35.37    -0.228 NA
ATOM    650  CA  HIS A 237       8.297 -10.654  25.983  1.00 30.61     0.192 C 
ATOM    651  C   HIS A 237       7.995  -9.383  26.764  1.00 33.05     0.275 C 
ATOM    652  O   HIS A 237       8.041  -8.283  26.204  1.00 31.45    -0.268 OA
ATOM    653  CB  HIS A 237       6.998 -11.366  25.603  1.00 33.49     0.082 C 
ATOM    654  CG  HIS A 237       6.171 -10.618  24.603  1.00 42.56     0.082 A 
ATOM    655  ND1 HIS A 237       5.028  -9.927  24.947  1.00 43.59    -0.227 NA
ATOM    656  CD2 HIS A 237       6.314 -10.464  23.264  1.00 55.67     0.116 A 
ATOM    657  CE1 HIS A 237       4.505  -9.377  23.864  1.00 47.84     0.199 A 
ATOM    658  NE2 HIS A 237       5.267  -9.686  22.830  1.00 48.02    -0.221 NA
ATOM    659  N   LEU A 238       7.690  -9.507  28.062  1.00 27.51    -0.229 NA
ATOM    660  CA  LEU A 238       7.361  -8.321  28.849  1.00 26.50     0.186 C 
ATOM    661  C   LEU A 238       8.552  -7.382  28.957  1.00 29.17     0.274 C 
ATOM    662  O   LEU A 238       8.403  -6.158  28.848  1.00 28.17    -0.268 OA
ATOM    663  CB  LEU A 238       6.878  -8.709  30.253  1.00 24.95     0.034 C 
ATOM    664  CG  LEU A 238       6.436  -7.525  31.128  1.00 23.49     0.002 C 
ATOM    665  CD1 LEU A 238       5.298  -6.735  30.465  1.00 27.46     0.000 C 
ATOM    666  CD2 LEU A 238       6.008  -7.961  32.555  1.00 22.70     0.000 C 
ATOM    667  N   HIS A 239       9.737  -7.929  29.235  1.00 25.95    -0.228 NA
ATOM    668  CA  HIS A 239      10.925  -7.081  29.265  1.00 32.03     0.192 C 
ATOM    669  C   HIS A 239      11.130  -6.380  27.926  1.00 25.52     0.275 C 
ATOM    670  O   HIS A 239      11.484  -5.197  27.885  1.00 33.19    -0.268 OA
ATOM    671  CB  HIS A 239      12.152  -7.913  29.632  1.00 29.18     0.082 C 
ATOM    672  CG  HIS A 239      12.273  -8.188  31.097  1.00 37.23     0.082 A 
ATOM    673  ND1 HIS A 239      13.014  -7.393  31.945  1.00 35.97    -0.227 NA
ATOM    674  CD2 HIS A 239      11.727  -9.159  31.869  1.00 30.68     0.116 A 
ATOM    675  CE1 HIS A 239      12.936  -7.873  33.175  1.00 32.59     0.199 A 
ATOM    676  NE2 HIS A 239      12.161  -8.945  33.155  1.00 38.44    -0.221 NA
ATOM    677  N   ALA A 240      10.891  -7.087  26.818  1.00 32.28    -0.229 NA
ATOM    678  CA  ALA A 240      11.051  -6.463  25.507  1.00 31.82     0.186 C 
ATOM    679  C   ALA A 240      10.061  -5.323  25.324  1.00 37.49     0.274 C 
ATOM    680  O   ALA A 240      10.385  -4.300  24.711  1.00 31.14    -0.268 OA
ATOM    681  CB  ALA A 240      10.891  -7.504  24.400  1.00 38.45     0.037 C 
ATOM    682  N   GLN A 241       8.846  -5.475  25.863  1.00 28.87    -0.229 NA
ATOM    683  CA  GLN A 241       7.865  -4.403  25.763  1.00 24.70     0.187 C 
ATOM    684  C   GLN A 241       8.343  -3.146  26.462  1.00 23.94     0.274 C 
ATOM    685  O   GLN A 241       8.067  -2.029  26.010  1.00 29.66    -0.268 OA
ATOM    686  CB  GLN A 241       6.541  -4.850  26.378  1.00 25.54     0.044 C 
ATOM    687  CG  GLN A 241       5.611  -5.563  25.478  1.00 27.73     0.094 C 
ATOM    688  CD  GLN A 241       4.215  -5.440  26.027  1.00 30.92     0.274 C 
ATOM    689  OE1 GLN A 241       3.608  -4.381  25.928  1.00 26.53    -0.269 OA
ATOM    690  NE2 GLN A 241       3.728  -6.497  26.678  1.00 32.01    -0.107 N 
ATOM    691  N   ALA A 242       9.034  -3.301  27.591  1.00 26.74    -0.229 NA
ATOM    692  CA  ALA A 242       9.339  -2.156  28.430  1.00 29.89     0.186 C 
ATOM    693  C   ALA A 242      10.716  -1.562  28.163  1.00 30.67     0.274 C 
ATOM    694  O   ALA A 242      10.948  -0.409  28.536  1.00 33.32    -0.268 OA
ATOM    695  CB  ALA A 242       9.232  -2.538  29.911  1.00 32.00     0.037 C 
ATOM    696  N   LYS A 243      11.615  -2.303  27.521  1.00 37.31    -0.229 NA
ATOM    697  CA  LYS A 243      12.962  -1.787  27.274  1.00 37.96     0.185 C 
ATOM    698  C   LYS A 243      13.002  -0.420  26.589  1.00 44.84     0.256 C 
ATOM    699  O   LYS A 243      13.884   0.384  26.941  1.00 45.19    -0.270 OA
ATOM    700  CB  LYS A 243      13.771  -2.805  26.463  1.00 46.30     0.034 C 
ATOM    701  CG  LYS A 243      15.269  -2.479  26.432  1.00 44.49     0.005 C 
ATOM    702  CD  LYS A 243      16.093  -3.612  25.847  1.00 52.87     0.041 C 
ATOM    703  CE  LYS A 243      15.346  -4.298  24.721  1.00 64.28     0.338 C 
ATOM    704  NZ  LYS A 243      15.133  -3.401  23.548  1.00 64.23     0.618 N 
ATOM    705  N   PRO A 244      12.115  -0.083  25.644  1.00 41.26    -0.312 N 
ATOM    706  CA  PRO A 244      12.133   1.281  25.090  1.00 38.94     0.165 C 
ATOM    707  C   PRO A 244      11.963   2.385  26.118  1.00 41.06     0.272 C 
ATOM    708  O   PRO A 244      12.310   3.533  25.821  1.00 38.45    -0.269 OA
ATOM    709  CB  PRO A 244      10.961   1.270  24.106  1.00 32.79     0.034 C 
ATOM    710  CG  PRO A 244      10.850  -0.133  23.683  1.00 39.63     0.027 C 
ATOM    711  CD  PRO A 244      11.214  -0.962  24.874  1.00 41.83     0.105 C 
ATOM    712  N   TYR A 245      11.426   2.091  27.310  1.00 37.00    -0.228 NA
ATOM    713  CA  TYR A 245      11.116   3.109  28.320  1.00 28.29     0.191 C 
ATOM    714  C   TYR A 245      12.126   2.989  29.458  1.00 40.45     0.275 C 
ATOM    715  O   TYR A 245      12.014   2.098  30.310  1.00 36.23    -0.268 OA
ATOM    716  CB  TYR A 245       9.676   2.957  28.830  1.00 24.22     0.060 C 
ATOM    717  CG  TYR A 245       8.662   2.967  27.717  1.00 27.14    -0.020 A 
ATOM    718  CD1 TYR A 245       8.345   1.799  27.040  1.00 30.12    -0.002 A 
ATOM    719  CD2 TYR A 245       8.051   4.147  27.320  1.00 24.84    -0.002 A 
ATOM    720  CE1 TYR A 245       7.434   1.801  26.006  1.00 30.06     0.027 A 
ATOM    721  CE2 TYR A 245       7.132   4.159  26.289  1.00 30.76     0.027 A 
ATOM    722  CZ  TYR A 245       6.835   2.982  25.635  1.00 30.68     0.131 A 
ATOM    723  OH  TYR A 245       5.934   2.985  24.603  1.00 36.02    -0.190 OA
ATOM    724  N   GLU A 246      13.090   3.918  29.491  1.00 29.47    -0.229 NA
ATOM    725  CA  GLU A 246      14.171   3.858  30.469  1.00 34.07     0.186 C 
ATOM    726  C   GLU A 246      13.680   3.983  31.910  1.00 35.10     0.274 C 
ATOM    727  O   GLU A 246      14.383   3.553  32.832  1.00 33.51    -0.268 OA
ATOM    728  CB  GLU A 246      15.204   4.953  30.170  1.00 38.67     0.037 C 
ATOM    729  N   ASN A 247      12.498   4.550  32.128  1.00 33.76    -0.228 NA
ATOM    730  CA  ASN A 247      11.985   4.794  33.471  1.00 28.57     0.196 C 
ATOM    731  C   ASN A 247      11.186   3.627  34.049  1.00 25.95     0.275 C 
ATOM    732  O   ASN A 247      10.671   3.747  35.172  1.00 24.92    -0.268 OA
ATOM    733  CB  ASN A 247      11.100   6.034  33.464  1.00 29.54     0.126 C 
ATOM    734  CG  ASN A 247      10.015   5.945  32.425  1.00 33.86     0.276 C 
ATOM    735  OD1 ASN A 247      10.274   5.562  31.282  1.00 33.65    -0.269 OA
ATOM    736  ND2 ASN A 247       8.786   6.284  32.812  1.00 32.08    -0.107 N 
ATOM    737  N   ILE A 248      11.067   2.513  33.331  1.00 28.35    -0.229 NA
ATOM    738  CA  ILE A 248      10.244   1.388  33.762  1.00 29.33     0.186 C 
ATOM    739  C   ILE A 248      11.149   0.279  34.273  1.00 26.49     0.274 C 
ATOM    740  O   ILE A 248      12.070  -0.160  33.571  1.00 27.63    -0.268 OA
ATOM    741  CB  ILE A 248       9.337   0.881  32.628  1.00 26.80     0.032 C 
ATOM    742  CG1 ILE A 248       8.328   1.963  32.237  1.00 27.94     0.002 C 
ATOM    743  CG2 ILE A 248       8.625  -0.414  33.057  1.00 28.03     0.003 C 
ATOM    744  CD1 ILE A 248       7.387   1.559  31.104  1.00 25.40     0.000 C 
ATOM    745  N   SER A 249      10.895  -0.158  35.504  1.00 23.10    -0.226 NA
ATOM    746  CA  SER A 249      11.506  -1.326  36.122  1.00 23.61     0.219 C 
ATOM    747  C   SER A 249      10.456  -2.407  36.299  1.00 30.88     0.277 C 
ATOM    748  O   SER A 249       9.254  -2.128  36.307  1.00 24.72    -0.268 OA
ATOM    749  CB  SER A 249      12.108  -0.986  37.487  1.00 27.73     0.216 C 
ATOM    750  OG  SER A 249      12.757   0.275  37.449  1.00 40.81    -0.218 OA
ATOM    751  N   LEU A 250      10.920  -3.645  36.466  1.00 24.50    -0.229 NA
ATOM    752  CA  LEU A 250      10.031  -4.787  36.578  1.00 25.83     0.186 C 
ATOM    753  C   LEU A 250      10.375  -5.606  37.810  1.00 30.97     0.274 C 
ATOM    754  O   LEU A 250      11.538  -5.704  38.221  1.00 25.03    -0.268 OA
ATOM    755  CB  LEU A 250      10.090  -5.690  35.337  1.00 25.50     0.034 C 
ATOM    756  CG  LEU A 250       9.638  -5.071  34.017  1.00 24.71     0.002 C 
ATOM    757  CD1 LEU A 250      10.802  -4.277  33.422  1.00 31.42     0.000 C 
ATOM    758  CD2 LEU A 250       9.219  -6.156  33.056  1.00 34.12     0.000 C 
ATOM    759  N   CYS A 251       9.343  -6.211  38.388  1.00 21.02    -0.228 NA
ATOM    760  CA  CYS A 251       9.479  -7.082  39.542  1.00 20.41     0.198 C 
ATOM    761  C   CYS A 251       8.721  -8.361  39.242  1.00 26.06     0.275 C 
ATOM    762  O   CYS A 251       7.500  -8.325  39.051  1.00 24.54    -0.268 OA
ATOM    763  CB  CYS A 251       8.924  -6.412  40.801  1.00 21.29     0.103 C 
ATOM    764  SG  CYS A 251       8.726  -7.563  42.179  1.00 26.60    -0.080 SA
ATOM    765  N   GLN A 252       9.436  -9.475  39.184  1.00 23.60    -0.229 NA
ATOM    766  CA  GLN A 252       8.830 -10.769  38.907  1.00 21.34     0.187 C 
ATOM    767  C   GLN A 252       8.424 -11.409  40.225  1.00 24.10     0.274 C 
ATOM    768  O   GLN A 252       9.275 -11.849  41.002  1.00 22.98    -0.268 OA
ATOM    769  CB  GLN A 252       9.786 -11.682  38.147  1.00 23.57     0.044 C 
ATOM    770  CG  GLN A 252       9.156 -13.027  37.829  1.00 27.35     0.094 C 
ATOM    771  CD  GLN A 252      10.176 -14.091  37.517  1.00 34.91     0.274 C 
ATOM    772  OE1 GLN A 252      11.375 -13.855  37.592  1.00 30.65    -0.269 OA
ATOM    773  NE2 GLN A 252       9.702 -15.277  37.170  1.00 38.27    -0.107 N 
ATOM    774  N   ALA A 253       7.121 -11.468  40.476  1.00 21.34    -0.229 NA
ATOM    775  CA  ALA A 253       6.627 -12.090  41.696  1.00 23.05     0.186 C 
ATOM    776  C   ALA A 253       6.907 -13.589  41.671  1.00 24.99     0.274 C 
ATOM    777  O   ALA A 253       6.567 -14.273  40.699  1.00 24.24    -0.268 OA
ATOM    778  CB  ALA A 253       5.127 -11.832  41.830  1.00 22.01     0.037 C 
ATOM    779  N   LYS A 254       7.526 -14.112  42.731  1.00 23.41    -0.229 NA
ATOM    780  CA  LYS A 254       7.803 -15.545  42.758  1.00 24.93     0.186 C 
ATOM    781  C   LYS A 254       6.509 -16.347  42.814  1.00 29.45     0.274 C 
ATOM    782  O   LYS A 254       5.563 -15.993  43.522  1.00 25.77    -0.268 OA
ATOM    783  CB  LYS A 254       8.711 -15.921  43.940  1.00 29.67     0.034 C 
ATOM    784  CG  LYS A 254       8.335 -15.325  45.285  1.00 30.94     0.005 C 
ATOM    785  CD  LYS A 254       9.371 -15.673  46.366  1.00 36.49     0.041 C 
ATOM    786  CE  LYS A 254       8.915 -15.252  47.767  1.00 34.51     0.338 C 
ATOM    787  NZ  LYS A 254       7.821 -16.107  48.296  1.00 32.42     0.618 N 
ATOM    788  N   LEU A 255       6.471 -17.439  42.055  1.00 23.63    -0.229 NA
ATOM    789  CA  LEU A 255       5.311 -18.327  41.980  1.00 22.59     0.186 C 
ATOM    790  C   LEU A 255       5.842 -19.748  42.137  1.00 37.64     0.274 C 
ATOM    791  O   LEU A 255       5.952 -20.485  41.153  1.00 31.65    -0.268 OA
ATOM    792  CB  LEU A 255       4.544 -18.135  40.657  1.00 22.40     0.034 C 
ATOM    793  CG  LEU A 255       3.672 -16.883  40.551  1.00 23.56     0.002 C 
ATOM    794  CD1 LEU A 255       3.257 -16.619  39.102  1.00 23.90     0.000 C 
ATOM    795  CD2 LEU A 255       2.444 -17.043  41.446  1.00 19.73     0.000 C 
ATOM    796  N   ASP A 256       6.165 -20.121  43.379  1.00 30.26    -0.228 NA
ATOM    797  CA  ASP A 256       6.831 -21.385  43.671  1.00 36.59     0.197 C 
ATOM    798  C   ASP A 256       5.870 -22.560  43.792  1.00 40.22     0.275 C 
ATOM    799  O   ASP A 256       6.311 -23.666  44.115  1.00 40.19    -0.268 OA
ATOM    800  CB  ASP A 256       7.653 -21.257  44.959  1.00 41.28     0.132 C 
ATOM    801  CG  ASP A 256       8.795 -20.255  44.831  1.00 48.17     0.188 C 
ATOM    802  OD1 ASP A 256       9.302 -20.058  43.700  1.00 49.52    -0.647 OA
ATOM    803  OD2 ASP A 256       9.177 -19.656  45.859  1.00 58.98    -0.647 OA
ATOM    804  N   ILE A 257       4.580 -22.361  43.550  1.00 34.16    -0.229 NA
ATOM    805  CA  ILE A 257       3.608 -23.447  43.546  1.00 27.04     0.186 C 
ATOM    806  C   ILE A 257       3.033 -23.543  42.143  1.00 30.49     0.274 C 
ATOM    807  O   ILE A 257       2.725 -22.519  41.523  1.00 32.31    -0.268 OA
ATOM    808  CB  ILE A 257       2.504 -23.220  44.601  1.00 26.51     0.032 C 
ATOM    809  CG1 ILE A 257       3.139 -23.069  45.981  1.00 32.00     0.002 C 
ATOM    810  CG2 ILE A 257       1.504 -24.364  44.598  1.00 31.33     0.003 C 
ATOM    811  CD1 ILE A 257       2.140 -22.999  47.117  1.00 30.39     0.000 C 
ATOM    812  N   ALA A 258       2.909 -24.768  41.635  1.00 34.23    -0.229 NA
ATOM    813  CA  ALA A 258       2.473 -24.966  40.257  1.00 33.81     0.186 C 
ATOM    814  C   ALA A 258       1.085 -24.380  40.028  1.00 33.83     0.274 C 
ATOM    815  O   ALA A 258       0.244 -24.348  40.929  1.00 32.47    -0.268 OA
ATOM    816  CB  ALA A 258       2.465 -26.456  39.907  1.00 35.18     0.037 C 
ATOM    817  N   PHE A 259       0.859 -23.908  38.801  1.00 31.42    -0.228 NA
ATOM    818  CA  PHE A 259      -0.437 -23.426  38.335  1.00 31.33     0.191 C 
ATOM    819  C   PHE A 259      -0.883 -22.161  39.060  1.00 25.06     0.275 C 
ATOM    820  O   PHE A 259      -2.066 -21.800  39.012  1.00 38.03    -0.268 OA
ATOM    821  CB  PHE A 259      -1.510 -24.514  38.451  1.00 38.18     0.060 C 
ATOM    822  CG  PHE A 259      -1.119 -25.819  37.802  1.00 47.33    -0.020 A 
ATOM    823  CD1 PHE A 259      -1.125 -25.950  36.425  1.00 52.24    -0.004 A 
ATOM    824  CD2 PHE A 259      -0.733 -26.903  38.569  1.00 50.88    -0.004 A 
ATOM    825  CE1 PHE A 259      -0.762 -27.144  35.826  1.00 54.98    -0.000 A 
ATOM    826  CE2 PHE A 259      -0.368 -28.100  37.976  1.00 46.89    -0.000 A 
ATOM    827  CZ  PHE A 259      -0.383 -28.217  36.605  1.00 46.41     0.000 A 
ATOM    828  N   GLY A 260       0.035 -21.476  39.720  1.00 32.78    -0.226 NA
ATOM    829  CA  GLY A 260      -0.280 -20.195  40.309  1.00 28.22     0.218 C 
ATOM    830  C   GLY A 260      -0.023 -19.053  39.348  1.00 31.32     0.277 C 
ATOM    831  O   GLY A 260       0.721 -19.172  38.378  1.00 28.38    -0.268 OA
ATOM    832  N   THR A 261      -0.679 -17.929  39.617  1.00 22.24    -0.226 NA
ATOM    833  CA  THR A 261      -0.583 -16.754  38.772  1.00 19.98     0.216 C 
ATOM    834  C   THR A 261      -0.523 -15.521  39.662  1.00 19.34     0.277 C 
ATOM    835  O   THR A 261      -0.903 -15.559  40.837  1.00 21.61    -0.268 OA
ATOM    836  CB  THR A 261      -1.786 -16.642  37.830  1.00 30.43     0.184 C 
ATOM    837  OG1 THR A 261      -2.944 -16.476  38.636  1.00 38.83    -0.221 OA
ATOM    838  CG2 THR A 261      -1.968 -17.897  37.014  1.00 28.49     0.038 C 
ATOM    839  N   HIS A 262      -0.077 -14.415  39.090  1.00 20.58    -0.228 NA
ATOM    840  CA  HIS A 262      -0.102 -13.124  39.787  1.00 16.05     0.192 C 
ATOM    841  C   HIS A 262      -1.277 -12.313  39.244  1.00 22.49     0.275 C 
ATOM    842  O   HIS A 262      -1.159 -11.641  38.210  1.00 19.22    -0.268 OA
ATOM    843  CB  HIS A 262       1.207 -12.368  39.607  1.00 18.66     0.082 C 
ATOM    844  CG  HIS A 262       1.238 -11.072  40.347  1.00 16.27     0.082 A 
ATOM    845  ND1 HIS A 262       0.857  -9.879  39.775  1.00 18.79    -0.227 NA
ATOM    846  CD2 HIS A 262       1.570 -10.785  41.632  1.00 18.99     0.116 A 
ATOM    847  CE1 HIS A 262       0.968  -8.910  40.669  1.00 15.45     0.199 A 
ATOM    848  NE2 HIS A 262       1.383  -9.437  41.807  1.00 18.17    -0.221 NA
ATOM    849  N   HIS A 263      -2.409 -12.372  39.952  1.00 18.07    -0.228 NA
ATOM    850  CA  HIS A 263      -3.663 -11.782  39.478  1.00 17.93     0.192 C 
ATOM    851  C   HIS A 263      -3.975 -10.425  40.100  1.00 21.44     0.275 C 
ATOM    852  O   HIS A 263      -4.838  -9.707  39.576  1.00 22.07    -0.268 OA
ATOM    853  CB  HIS A 263      -4.843 -12.709  39.773  1.00 21.61     0.082 C 
ATOM    854  CG  HIS A 263      -4.998 -13.846  38.812  1.00 31.47     0.082 A 
ATOM    855  ND1 HIS A 263      -5.496 -15.074  39.195  1.00 35.13    -0.227 NA
ATOM    856  CD2 HIS A 263      -4.744 -13.940  37.485  1.00 40.50     0.116 A 
ATOM    857  CE1 HIS A 263      -5.549 -15.874  38.143  1.00 42.55     0.199 A 
ATOM    858  NE2 HIS A 263      -5.083 -15.216  37.097  1.00 40.95    -0.221 NA
ATOM    859  N   THR A 264      -3.321 -10.074  41.208  1.00 15.52    -0.226 NA
ATOM    860  CA  THR A 264      -3.580  -8.815  41.912  1.00 14.92     0.216 C 
ATOM    861  C   THR A 264      -3.502  -7.618  40.975  1.00 18.22     0.277 C 
ATOM    862  O   THR A 264      -2.541  -7.479  40.215  1.00 16.68    -0.268 OA
ATOM    863  CB  THR A 264      -2.542  -8.648  43.021  1.00 16.14     0.184 C 
ATOM    864  OG1 THR A 264      -2.802  -9.599  44.057  1.00 17.41    -0.221 OA
ATOM    865  CG2 THR A 264      -2.540  -7.216  43.594  1.00 17.14     0.038 C 
ATOM    866  N   LYS A 265      -4.508  -6.735  41.055  1.00 16.03    -0.229 NA
ATOM    867  CA  LYS A 265      -4.548  -5.504  40.275  1.00 14.36     0.186 C 
ATOM    868  C   LYS A 265      -4.566  -4.311  41.230  1.00 14.69     0.274 C 
ATOM    869  O   LYS A 265      -5.552  -4.074  41.943  1.00 13.13    -0.268 OA
ATOM    870  CB  LYS A 265      -5.740  -5.543  39.321  1.00 17.38     0.034 C 
ATOM    871  CG  LYS A 265      -5.495  -6.696  38.322  1.00 22.62     0.005 C 
ATOM    872  CD  LYS A 265      -6.644  -7.033  37.457  1.00 34.18     0.041 C 
ATOM    873  CE  LYS A 265      -6.273  -8.214  36.569  1.00 25.31     0.338 C 
ATOM    874  NZ  LYS A 265      -6.372  -9.485  37.313  1.00 25.39     0.618 N 
ATOM    875  N   MET A 266      -3.437  -3.596  41.290  1.00 16.41    -0.229 NA
ATOM    876  CA  MET A 266      -3.249  -2.547  42.276  1.00 15.11     0.187 C 
ATOM    877  C   MET A 266      -2.315  -1.487  41.715  1.00 15.07     0.274 C 
ATOM    878  O   MET A 266      -1.327  -1.817  41.052  1.00 17.08    -0.268 OA
ATOM    879  CB  MET A 266      -2.649  -3.100  43.575  1.00 16.41     0.046 C 
ATOM    880  CG  MET A 266      -2.396  -2.029  44.633  1.00 18.21     0.060 C 
ATOM    881  SD  MET A 266      -2.100  -2.650  46.308  1.00 17.26    -0.139 SA
ATOM    882  CE  MET A 266      -0.714  -3.755  46.030  1.00 16.99     0.069 C 
ATOM    883  N   MET A 267      -2.624  -0.224  41.993  1.00 16.08    -0.229 NA
ATOM    884  CA  MET A 267      -1.709   0.887  41.721  1.00 16.14     0.187 C 
ATOM    885  C   MET A 267      -1.270   1.485  43.047  1.00 15.06     0.274 C 
ATOM    886  O   MET A 267      -2.104   1.760  43.910  1.00 19.58    -0.268 OA
ATOM    887  CB  MET A 267      -2.360   1.979  40.866  1.00 16.16     0.046 C 
ATOM    888  CG  MET A 267      -3.178   1.453  39.703  1.00 16.20     0.060 C 
ATOM    889  SD  MET A 267      -3.813   2.766  38.633  1.00 19.74    -0.139 SA
ATOM    890  CE  MET A 267      -4.765   1.754  37.459  1.00 19.33     0.069 C 
ATOM    891  N   LEU A 268       0.034   1.684  43.207  1.00 17.81    -0.229 NA
ATOM    892  CA  LEU A 268       0.565   2.546  44.256  1.00 16.32     0.186 C 
ATOM    893  C   LEU A 268       1.016   3.827  43.571  1.00 20.26     0.274 C 
ATOM    894  O   LEU A 268       1.832   3.775  42.648  1.00 19.00    -0.268 OA
ATOM    895  CB  LEU A 268       1.743   1.888  44.983  1.00 18.42     0.034 C 
ATOM    896  CG  LEU A 268       1.419   0.536  45.589  1.00 16.81     0.002 C 
ATOM    897  CD1 LEU A 268       2.671   0.007  46.311  1.00 18.80     0.000 C 
ATOM    898  CD2 LEU A 268       0.243   0.617  46.531  1.00 15.83     0.000 C 
ATOM    899  N   LEU A 269       0.455   4.952  43.988  1.00 20.03    -0.229 NA
ATOM    900  CA  LEU A 269       0.692   6.239  43.336  1.00 20.72     0.186 C 
ATOM    901  C   LEU A 269       1.293   7.180  44.374  1.00 18.11     0.274 C 
ATOM    902  O   LEU A 269       0.592   7.613  45.290  1.00 18.71    -0.268 OA
ATOM    903  CB  LEU A 269      -0.609   6.791  42.769  1.00 17.69     0.034 C 
ATOM    904  CG  LEU A 269      -1.350   5.825  41.843  1.00 19.95     0.002 C 
ATOM    905  CD1 LEU A 269      -2.736   6.370  41.504  1.00 21.37     0.000 C 
ATOM    906  CD2 LEU A 269      -0.586   5.563  40.575  1.00 18.83     0.000 C 
ATOM    907  N   LEU A 270       2.598   7.449  44.254  1.00 20.21    -0.229 NA
ATOM    908  CA  LEU A 270       3.303   8.357  45.155  1.00 22.89     0.186 C 
ATOM    909  C   LEU A 270       3.281   9.764  44.562  1.00 22.30     0.274 C 
ATOM    910  O   LEU A 270       3.719   9.967  43.424  1.00 21.69    -0.268 OA
ATOM    911  CB  LEU A 270       4.742   7.877  45.370  1.00 18.91     0.034 C 
ATOM    912  CG  LEU A 270       5.613   8.772  46.258  1.00 22.42     0.002 C 
ATOM    913  CD1 LEU A 270       4.927   9.055  47.613  1.00 22.25     0.000 C 
ATOM    914  CD2 LEU A 270       6.985   8.157  46.450  1.00 21.37     0.000 C 
ATOM    915  N   TYR A 271       2.742  10.725  45.310  1.00 22.35    -0.228 NA
ATOM    916  CA  TYR A 271       2.654  12.100  44.847  1.00 23.20     0.191 C 
ATOM    917  C   TYR A 271       3.582  12.997  45.646  1.00 27.51     0.275 C 
ATOM    918  O   TYR A 271       4.081  12.637  46.714  1.00 24.98    -0.268 OA
ATOM    919  CB  TYR A 271       1.245  12.672  44.994  1.00 20.56     0.060 C 
ATOM    920  CG  TYR A 271       0.109  11.856  44.410  1.00 22.35    -0.020 A 
ATOM    921  CD1 TYR A 271       0.085  11.504  43.065  1.00 26.60    -0.002 A 
ATOM    922  CD2 TYR A 271      -0.963  11.481  45.212  1.00 25.07    -0.002 A 
ATOM    923  CE1 TYR A 271      -0.997  10.763  42.532  1.00 24.23     0.027 A 
ATOM    924  CE2 TYR A 271      -2.034  10.753  44.696  1.00 24.43     0.027 A 
ATOM    925  CZ  TYR A 271      -2.046  10.398  43.363  1.00 25.36     0.131 A 
ATOM    926  OH  TYR A 271      -3.128   9.672  42.865  1.00 26.79    -0.190 OA
ATOM    927  N   GLU A 272       3.747  14.208  45.115  1.00 24.89    -0.229 NA
ATOM    928  CA  GLU A 272       4.223  15.342  45.905  1.00 34.59     0.187 C 
ATOM    929  C   GLU A 272       3.387  15.543  47.168  1.00 33.59     0.274 C 
ATOM    930  O   GLU A 272       3.918  15.865  48.243  1.00 30.68    -0.268 OA
ATOM    931  CB  GLU A 272       4.145  16.583  45.026  1.00 28.10     0.045 C 
ATOM    932  CG  GLU A 272       5.235  17.572  45.085  1.00 40.98     0.100 C 
ATOM    933  CD  GLU A 272       4.968  18.639  44.048  1.00 42.10     0.185 C 
ATOM    934  OE1 GLU A 272       4.055  19.468  44.287  1.00 44.81    -0.647 OA
ATOM    935  OE2 GLU A 272       5.612  18.593  42.976  1.00 32.24    -0.647 OA
ATOM    936  N   GLU A 273       2.072  15.372  47.052  1.00 25.87    -0.229 NA
ATOM    937  CA  GLU A 273       1.130  15.718  48.100  1.00 22.29     0.187 C 
ATOM    938  C   GLU A 273       0.812  14.561  49.047  1.00 26.79     0.274 C 
ATOM    939  O   GLU A 273       0.086  14.773  50.021  1.00 27.66    -0.268 OA
ATOM    940  CB  GLU A 273      -0.188  16.213  47.484  1.00 27.05     0.045 C 
ATOM    941  CG  GLU A 273      -0.059  17.423  46.567  1.00 26.76     0.100 C 
ATOM    942  CD  GLU A 273       0.319  17.064  45.133  1.00 31.53     0.185 C 
ATOM    943  OE1 GLU A 273       0.568  15.867  44.841  1.00 26.62    -0.647 OA
ATOM    944  OE2 GLU A 273       0.386  17.994  44.294  1.00 33.92    -0.647 OA
ATOM    945  N   GLY A 274       1.293  13.359  48.776  1.00 24.95    -0.226 NA
ATOM    946  CA  GLY A 274       0.912  12.206  49.590  1.00 24.79     0.218 C 
ATOM    947  C   GLY A 274       0.997  10.916  48.779  1.00 19.66     0.277 C 
ATOM    948  O   GLY A 274       1.798  10.803  47.856  1.00 25.53    -0.268 OA
ATOM    949  N   LEU A 275       0.162   9.951  49.170  1.00 22.92    -0.229 NA
ATOM    950  CA  LEU A 275       0.168   8.610  48.598  1.00 17.82     0.186 C 
ATOM    951  C   LEU A 275      -1.272   8.178  48.356  1.00 14.63     0.274 C 
ATOM    952  O   LEU A 275      -2.139   8.410  49.202  1.00 19.12    -0.268 OA
ATOM    953  CB  LEU A 275       0.854   7.607  49.542  1.00 21.52     0.034 C 
ATOM    954  CG  LEU A 275       0.808   6.120  49.184  1.00 15.05     0.002 C 
ATOM    955  CD1 LEU A 275       1.646   5.766  47.960  1.00 15.49     0.000 C 
ATOM    956  CD2 LEU A 275       1.256   5.303  50.404  1.00 19.07     0.000 C 
ATOM    957  N   ARG A 276      -1.518   7.511  47.226  1.00 18.44    -0.229 NA
ATOM    958  CA  ARG A 276      -2.825   6.902  46.985  1.00 16.29     0.186 C 
ATOM    959  C   ARG A 276      -2.658   5.431  46.626  1.00 15.82     0.274 C 
ATOM    960  O   ARG A 276      -1.702   5.052  45.948  1.00 17.78    -0.268 OA
ATOM    961  CB  ARG A 276      -3.579   7.613  45.858  1.00 21.85     0.036 C 
ATOM    962  CG  ARG A 276      -5.067   7.282  45.827  1.00 24.84     0.029 C 
ATOM    963  CD  ARG A 276      -5.758   7.964  44.632  1.00 24.16     0.145 C 
ATOM    964  NE  ARG A 276      -5.601   9.415  44.647  1.00 26.64    -0.083 NA
ATOM    965  CZ  ARG A 276      -6.316  10.233  45.410  1.00 27.83     0.782 C 
ATOM    966  NH1 ARG A 276      -7.231   9.745  46.240  1.00 26.31     0.063 N 
ATOM    967  NH2 ARG A 276      -6.116  11.539  45.345  1.00 28.49     0.063 N 
ATOM    968  N   VAL A 277      -3.613   4.614  47.060  1.00 18.79    -0.229 NA
ATOM    969  CA  VAL A 277      -3.658   3.192  46.739  1.00 15.86     0.186 C 
ATOM    970  C   VAL A 277      -4.935   2.949  45.941  1.00 15.88     0.274 C 
ATOM    971  O   VAL A 277      -6.002   3.427  46.329  1.00 16.78    -0.268 OA
ATOM    972  CB  VAL A 277      -3.637   2.336  48.022  1.00 14.43     0.032 C 
ATOM    973  CG1 VAL A 277      -3.845   0.853  47.695  1.00 16.05     0.003 C 
ATOM    974  CG2 VAL A 277      -2.325   2.550  48.769  1.00 17.09     0.003 C 
ATOM    975  N   VAL A 278      -4.822   2.223  44.829  1.00 16.63    -0.229 NA
ATOM    976  CA  VAL A 278      -5.963   1.870  43.988  1.00 17.75     0.186 C 
ATOM    977  C   VAL A 278      -5.989   0.356  43.855  1.00 14.63     0.274 C 
ATOM    978  O   VAL A 278      -5.030  -0.245  43.367  1.00 17.03    -0.268 OA
ATOM    979  CB  VAL A 278      -5.885   2.532  42.604  1.00 21.55     0.032 C 
ATOM    980  CG1 VAL A 278      -7.146   2.225  41.792  1.00 14.78     0.003 C 
ATOM    981  CG2 VAL A 278      -5.703   4.031  42.759  1.00 20.67     0.003 C 
ATOM    982  N   ILE A 279      -7.083  -0.269  44.282  1.00 15.68    -0.229 NA
ATOM    983  CA  ILE A 279      -7.244  -1.710  44.116  1.00 13.00     0.186 C 
ATOM    984  C   ILE A 279      -8.421  -1.928  43.180  1.00 13.89     0.274 C 
ATOM    985  O   ILE A 279      -9.506  -1.379  43.411  1.00 14.86    -0.268 OA
ATOM    986  CB  ILE A 279      -7.447  -2.415  45.470  1.00 15.28     0.032 C 
ATOM    987  CG1 ILE A 279      -6.179  -2.211  46.318  1.00 13.78     0.002 C 
ATOM    988  CG2 ILE A 279      -7.719  -3.909  45.254  1.00 16.19     0.003 C 
ATOM    989  CD1 ILE A 279      -6.321  -2.612  47.812  1.00 13.61     0.000 C 
ATOM    990  N   HIS A 280      -8.206  -2.697  42.116  1.00 15.51    -0.228 NA
ATOM    991  CA  HIS A 280      -9.178  -2.711  41.027  1.00 15.32     0.192 C 
ATOM    992  C   HIS A 280      -9.167  -4.091  40.367  1.00 14.48     0.275 C 
ATOM    993  O   HIS A 280      -8.552  -5.034  40.877  1.00 17.03    -0.268 OA
ATOM    994  CB  HIS A 280      -8.893  -1.559  40.048  1.00 12.86     0.082 C 
ATOM    995  CG  HIS A 280      -7.575  -1.671  39.335  1.00 12.79     0.082 A 
ATOM    996  ND1 HIS A 280      -7.474  -2.003  37.996  1.00 15.64    -0.227 NA
ATOM    997  CD2 HIS A 280      -6.308  -1.472  39.771  1.00 14.31     0.116 A 
ATOM    998  CE1 HIS A 280      -6.198  -2.022  37.647  1.00 18.36     0.199 A 
ATOM    999  NE2 HIS A 280      -5.469  -1.708  38.708  1.00 16.21    -0.221 NA
ATOM   1000  N   THR A 281      -9.864  -4.224  39.219  1.00 14.52    -0.226 NA
ATOM   1001  CA  THR A 281     -10.041  -5.543  38.608  1.00 13.79     0.216 C 
ATOM   1002  C   THR A 281      -9.582  -5.635  37.156  1.00 14.79     0.277 C 
ATOM   1003  O   THR A 281      -9.710  -6.712  36.558  1.00 15.15    -0.268 OA
ATOM   1004  CB  THR A 281     -11.518  -5.997  38.688  1.00 13.03     0.184 C 
ATOM   1005  OG1 THR A 281     -12.367  -5.112  37.932  1.00 16.19    -0.221 OA
ATOM   1006  CG2 THR A 281     -11.991  -6.005  40.118  1.00 14.36     0.038 C 
ATOM   1007  N   SER A 282      -9.012  -4.574  36.583  1.00 13.76    -0.226 NA
ATOM   1008  CA  SER A 282      -8.716  -4.529  35.158  1.00 15.23     0.219 C 
ATOM   1009  C   SER A 282      -7.250  -4.821  34.860  1.00 14.68     0.277 C 
ATOM   1010  O   SER A 282      -6.357  -4.308  35.539  1.00 18.48    -0.268 OA
ATOM   1011  CB  SER A 282      -9.044  -3.153  34.567  1.00 22.59     0.216 C 
ATOM   1012  OG  SER A 282     -10.408  -2.818  34.739  1.00 17.00    -0.218 OA
ATOM   1013  N   ASN A 283      -7.014  -5.603  33.805  1.00 16.86    -0.228 NA
ATOM   1014  CA  ASN A 283      -5.688  -5.689  33.194  1.00 14.52     0.196 C 
ATOM   1015  C   ASN A 283      -5.316  -4.359  32.537  1.00 18.66     0.275 C 
ATOM   1016  O   ASN A 283      -6.171  -3.526  32.238  1.00 18.54    -0.268 OA
ATOM   1017  CB  ASN A 283      -5.648  -6.817  32.152  1.00 14.54     0.126 C 
ATOM   1018  CG  ASN A 283      -5.790  -8.185  32.785  1.00 19.41     0.276 C 
ATOM   1019  OD1 ASN A 283      -4.818  -8.731  33.307  1.00 21.08    -0.269 OA
ATOM   1020  ND2 ASN A 283      -7.013  -8.745  32.763  1.00 18.66    -0.107 N 
ATOM   1021  N   LEU A 284      -4.013  -4.156  32.328  1.00 17.30    -0.229 NA
ATOM   1022  CA  LEU A 284      -3.521  -2.898  31.760  1.00 17.00     0.186 C 
ATOM   1023  C   LEU A 284      -3.396  -3.022  30.240  1.00 22.66     0.274 C 
ATOM   1024  O   LEU A 284      -2.320  -2.911  29.647  1.00 19.88    -0.268 OA
ATOM   1025  CB  LEU A 284      -2.201  -2.497  32.417  1.00 18.96     0.034 C 
ATOM   1026  CG  LEU A 284      -2.394  -2.201  33.924  1.00 18.77     0.002 C 
ATOM   1027  CD1 LEU A 284      -1.069  -1.903  34.656  1.00 18.83     0.000 C 
ATOM   1028  CD2 LEU A 284      -3.377  -1.063  34.138  1.00 18.70     0.000 C 
ATOM   1029  N   ILE A 285      -4.556  -3.263  29.621  1.00 20.39    -0.229 NA
ATOM   1030  CA  ILE A 285      -4.699  -3.387  28.175  1.00 21.00     0.186 C 
ATOM   1031  C   ILE A 285      -5.973  -2.652  27.783  1.00 19.21     0.274 C 
ATOM   1032  O   ILE A 285      -6.902  -2.507  28.581  1.00 18.60    -0.268 OA
ATOM   1033  CB  ILE A 285      -4.766  -4.863  27.695  1.00 19.85     0.032 C 
ATOM   1034  CG1 ILE A 285      -6.032  -5.545  28.235  1.00 18.49     0.002 C 
ATOM   1035  CG2 ILE A 285      -3.519  -5.639  28.110  1.00 23.75     0.003 C 
ATOM   1036  CD1 ILE A 285      -6.113  -7.033  27.961  1.00 25.36     0.000 C 
ATOM   1037  N   HIS A 286      -6.021  -2.209  26.521  1.00 18.33    -0.228 NA
ATOM   1038  CA  HIS A 286      -7.122  -1.359  26.058  1.00 21.51     0.192 C 
ATOM   1039  C   HIS A 286      -8.487  -2.015  26.271  1.00 17.87     0.275 C 
ATOM   1040  O   HIS A 286      -9.433  -1.365  26.729  1.00 18.76    -0.268 OA
ATOM   1041  CB  HIS A 286      -6.944  -1.013  24.573  1.00 21.29     0.082 C 
ATOM   1042  CG  HIS A 286      -8.155  -0.379  23.962  1.00 26.12     0.082 A 
ATOM   1043  ND1 HIS A 286      -8.378   0.980  23.996  1.00 33.07    -0.227 NA
ATOM   1044  CD2 HIS A 286      -9.224  -0.920  23.331  1.00 24.63     0.116 A 
ATOM   1045  CE1 HIS A 286      -9.523   1.253  23.396  1.00 32.37     0.199 A 
ATOM   1046  NE2 HIS A 286     -10.055   0.117  22.981  1.00 26.07    -0.221 NA
ATOM   1047  N   ALA A 287      -8.617  -3.295  25.925  1.00 21.18    -0.229 NA
ATOM   1048  CA  ALA A 287      -9.941  -3.913  25.950  1.00 20.68     0.186 C 
ATOM   1049  C   ALA A 287     -10.517  -4.044  27.355  1.00 22.52     0.274 C 
ATOM   1050  O   ALA A 287     -11.747  -4.106  27.499  1.00 19.10    -0.268 OA
ATOM   1051  CB  ALA A 287      -9.899  -5.295  25.290  1.00 21.72     0.037 C 
ATOM   1052  N   ASP A 288      -9.677  -4.090  28.396  1.00 19.67    -0.228 NA
ATOM   1053  CA  ASP A 288     -10.237  -4.259  29.736  1.00 17.93     0.197 C 
ATOM   1054  C   ASP A 288     -10.896  -2.988  30.252  1.00 21.35     0.275 C 
ATOM   1055  O   ASP A 288     -11.679  -3.063  31.206  1.00 20.46    -0.268 OA
ATOM   1056  CB  ASP A 288      -9.159  -4.734  30.722  1.00 18.66     0.132 C 
ATOM   1057  CG  ASP A 288      -9.169  -6.247  30.898  1.00 18.24     0.188 C 
ATOM   1058  OD1 ASP A 288      -9.363  -6.990  29.897  1.00 24.36    -0.647 OA
ATOM   1059  OD2 ASP A 288      -8.987  -6.707  32.040  1.00 17.04    -0.647 OA
ATOM   1060  N   TRP A 289     -10.618  -1.834  29.634  1.00 16.61    -0.228 NA
ATOM   1061  CA  TRP A 289     -11.176  -0.552  30.050  1.00 15.93     0.191 C 
ATOM   1062  C   TRP A 289     -12.160   0.007  29.033  1.00 18.18     0.275 C 
ATOM   1063  O   TRP A 289     -12.633   1.132  29.199  1.00 20.39    -0.268 OA
ATOM   1064  CB  TRP A 289     -10.055   0.471  30.288  1.00 19.75     0.062 C 
ATOM   1065  CG  TRP A 289      -9.063   0.084  31.360  1.00 14.94     0.001 A 
ATOM   1066  CD1 TRP A 289      -8.058  -0.834  31.255  1.00 19.24     0.095 A 
ATOM   1067  CD2 TRP A 289      -8.983   0.612  32.695  1.00 18.12     0.015 A 
ATOM   1068  NE1 TRP A 289      -7.366  -0.917  32.437  1.00 16.43    -0.244 NA
ATOM   1069  CE2 TRP A 289      -7.911  -0.040  33.338  1.00 16.63     0.081 A 
ATOM   1070  CE3 TRP A 289      -9.726   1.561  33.411  1.00 14.59     0.001 A 
ATOM   1071  CZ2 TRP A 289      -7.540   0.239  34.668  1.00 15.71     0.019 A 
ATOM   1072  CZ3 TRP A 289      -9.373   1.833  34.738  1.00 17.54     0.000 A 
ATOM   1073  CH2 TRP A 289      -8.279   1.168  35.351  1.00 16.84     0.002 A 
ATOM   1074  N   HIS A 290     -12.470  -0.753  27.988  1.00 18.40    -0.228 NA
ATOM   1075  CA  HIS A 290     -13.273  -0.253  26.867  1.00 19.25     0.192 C 
ATOM   1076  C   HIS A 290     -14.759  -0.536  27.079  1.00 18.52     0.275 C 
ATOM   1077  O   HIS A 290     -15.560   0.391  27.222  1.00 19.36    -0.268 OA
ATOM   1078  CB  HIS A 290     -12.754  -0.868  25.565  1.00 19.93     0.082 C 
ATOM   1079  CG  HIS A 290     -13.350  -0.265  24.331  1.00 25.47     0.082 A 
ATOM   1080  ND1 HIS A 290     -13.463   1.097  24.148  1.00 25.18    -0.227 NA
ATOM   1081  CD2 HIS A 290     -13.873  -0.840  23.222  1.00 24.22     0.116 A 
ATOM   1082  CE1 HIS A 290     -14.024   1.336  22.975  1.00 23.11     0.199 A 
ATOM   1083  NE2 HIS A 290     -14.286   0.177  22.396  1.00 29.86    -0.221 NA
ATOM   1084  N   GLN A 291     -15.148  -1.818  27.087  1.00 19.54    -0.229 NA
ATOM   1085  CA  GLN A 291     -16.569  -2.149  27.163  1.00 17.87     0.187 C 
ATOM   1086  C   GLN A 291     -16.855  -3.264  28.174  1.00 23.58     0.274 C 
ATOM   1087  O   GLN A 291     -17.798  -4.047  27.992  1.00 18.63    -0.268 OA
ATOM   1088  CB  GLN A 291     -17.101  -2.530  25.780  1.00 20.50     0.044 C 
ATOM   1089  CG  GLN A 291     -17.067  -1.352  24.784  1.00 20.19     0.094 C 
ATOM   1090  CD  GLN A 291     -17.575  -1.751  23.407  1.00 19.66     0.274 C 
ATOM   1091  OE1 GLN A 291     -17.186  -2.783  22.869  1.00 23.79    -0.269 OA
ATOM   1092  NE2 GLN A 291     -18.442  -0.934  22.840  1.00 21.11    -0.107 N 
ATOM   1093  N   LYS A 292     -16.088  -3.335  29.263  1.00 18.92    -0.229 NA
ATOM   1094  CA  LYS A 292     -16.327  -4.334  30.298  1.00 17.70     0.186 C 
ATOM   1095  C   LYS A 292     -16.850  -3.674  31.570  1.00 17.76     0.274 C 
ATOM   1096  O   LYS A 292     -16.677  -2.473  31.787  1.00 16.91    -0.268 OA
ATOM   1097  CB  LYS A 292     -15.044  -5.115  30.626  1.00 16.70     0.034 C 
ATOM   1098  CG  LYS A 292     -14.446  -5.859  29.421  1.00 19.12     0.005 C 
ATOM   1099  CD  LYS A 292     -13.351  -6.811  29.873  1.00 20.66     0.041 C 
ATOM   1100  CE  LYS A 292     -12.716  -7.539  28.685  1.00 22.05     0.338 C 
ATOM   1101  NZ  LYS A 292     -13.718  -8.247  27.799  1.00 22.90     0.618 N 
ATOM   1102  N   THR A 293     -17.508  -4.471  32.412  1.00 15.05    -0.226 NA
ATOM   1103  CA  THR A 293     -17.826  -4.030  33.763  1.00 12.52     0.216 C 
ATOM   1104  C   THR A 293     -16.638  -4.382  34.648  1.00 14.65     0.277 C 
ATOM   1105  O   THR A 293     -16.322  -5.567  34.825  1.00 16.04    -0.268 OA
ATOM   1106  CB  THR A 293     -19.105  -4.672  34.291  1.00 14.31     0.184 C 
ATOM   1107  OG1 THR A 293     -20.205  -4.275  33.448  1.00 16.94    -0.221 OA
ATOM   1108  CG2 THR A 293     -19.377  -4.200  35.718  1.00 15.34     0.038 C 
ATOM   1109  N   GLN A 294     -15.985  -3.360  35.194  1.00 14.04    -0.229 NA
ATOM   1110  CA  GLN A 294     -14.809  -3.522  36.049  1.00 14.37     0.187 C 
ATOM   1111  C   GLN A 294     -15.011  -2.667  37.290  1.00 13.72     0.274 C 
ATOM   1112  O   GLN A 294     -15.744  -1.680  37.243  1.00 15.93    -0.268 OA
ATOM   1113  CB  GLN A 294     -13.522  -3.076  35.343  1.00 15.49     0.044 C 
ATOM   1114  CG  GLN A 294     -13.250  -3.740  34.003  1.00 13.91     0.094 C 
ATOM   1115  CD  GLN A 294     -12.330  -4.933  34.148  1.00 16.56     0.274 C 
ATOM   1116  OE1 GLN A 294     -12.277  -5.558  35.212  1.00 13.80    -0.269 OA
ATOM   1117  NE2 GLN A 294     -11.607  -5.265  33.069  1.00 14.67    -0.107 N 
ATOM   1118  N   GLY A 295     -14.363  -3.046  38.400  1.00 13.53    -0.226 NA
ATOM   1119  CA  GLY A 295     -14.494  -2.330  39.663  1.00 15.52     0.218 C 
ATOM   1120  C   GLY A 295     -13.199  -1.675  40.110  1.00 15.23     0.277 C 
ATOM   1121  O   GLY A 295     -12.102  -2.176  39.835  1.00 17.04    -0.268 OA
ATOM   1122  N   ILE A 296     -13.335  -0.557  40.831  1.00 14.64    -0.229 NA
ATOM   1123  CA  ILE A 296     -12.210   0.233  41.346  1.00 17.39     0.186 C 
ATOM   1124  C   ILE A 296     -12.522   0.657  42.772  1.00 16.53     0.274 C 
ATOM   1125  O   ILE A 296     -13.609   1.182  43.027  1.00 15.29    -0.268 OA
ATOM   1126  CB  ILE A 296     -11.971   1.505  40.506  1.00 15.20     0.032 C 
ATOM   1127  CG1 ILE A 296     -11.704   1.158  39.043  1.00 20.49     0.002 C 
ATOM   1128  CG2 ILE A 296     -10.852   2.369  41.108  1.00 19.31     0.003 C 
ATOM   1129  CD1 ILE A 296     -12.058   2.316  38.123  1.00 17.74     0.000 C 
ATOM   1130  N   TRP A 297     -11.563   0.482  43.695  1.00 15.43    -0.228 NA
ATOM   1131  CA  TRP A 297     -11.600   1.147  44.995  1.00 14.38     0.191 C 
ATOM   1132  C   TRP A 297     -10.485   2.183  45.038  1.00 15.58     0.275 C 
ATOM   1133  O   TRP A 297      -9.326   1.861  44.749  1.00 15.84    -0.268 OA
ATOM   1134  CB  TRP A 297     -11.424   0.178  46.171  1.00 16.36     0.062 C 
ATOM   1135  CG  TRP A 297     -11.304   0.915  47.471  1.00 13.83     0.001 A 
ATOM   1136  CD1 TRP A 297     -12.309   1.555  48.150  1.00 15.79     0.095 A 
ATOM   1137  CD2 TRP A 297     -10.102   1.130  48.242  1.00 16.35     0.015 A 
ATOM   1138  NE1 TRP A 297     -11.810   2.136  49.300  1.00 17.85    -0.244 NA
ATOM   1139  CE2 TRP A 297     -10.463   1.898  49.375  1.00 17.81     0.081 A 
ATOM   1140  CE3 TRP A 297      -8.763   0.751  48.080  1.00 19.03     0.001 A 
ATOM   1141  CZ2 TRP A 297      -9.538   2.285  50.344  1.00 16.80     0.019 A 
ATOM   1142  CZ3 TRP A 297      -7.837   1.144  49.054  1.00 17.59     0.000 A 
ATOM   1143  CH2 TRP A 297      -8.243   1.898  50.171  1.00 16.22     0.002 A 
ATOM   1144  N   LEU A 298     -10.839   3.426  45.368  1.00 14.92    -0.229 NA
ATOM   1145  CA  LEU A 298      -9.872   4.525  45.468  1.00 18.74     0.186 C 
ATOM   1146  C   LEU A 298      -9.659   4.888  46.931  1.00 21.42     0.274 C 
ATOM   1147  O   LEU A 298     -10.605   5.308  47.611  1.00 20.15    -0.268 OA
ATOM   1148  CB  LEU A 298     -10.364   5.770  44.739  1.00 20.85     0.034 C 
ATOM   1149  CG  LEU A 298     -10.321   5.975  43.248  1.00 28.14     0.002 C 
ATOM   1150  CD1 LEU A 298     -10.630   7.457  43.014  1.00 26.92     0.000 C 
ATOM   1151  CD2 LEU A 298      -8.977   5.596  42.712  1.00 24.44     0.000 C 
ATOM   1152  N   SER A 299      -8.416   4.771  47.400  1.00 17.72    -0.226 NA
ATOM   1153  CA  SER A 299      -8.083   5.217  48.743  1.00 16.42     0.217 C 
ATOM   1154  C   SER A 299      -8.173   6.739  48.833  1.00 20.22     0.259 C 
ATOM   1155  O   SER A 299      -8.131   7.439  47.816  1.00 19.53    -0.270 OA
ATOM   1156  CB  SER A 299      -6.665   4.775  49.119  1.00 17.49     0.216 C 
ATOM   1157  OG  SER A 299      -5.688   5.703  48.624  1.00 19.27    -0.218 OA
ATOM   1158  N   PRO A 300      -8.273   7.274  50.047  1.00 18.85    -0.312 N 
ATOM   1159  CA  PRO A 300      -8.073   8.713  50.230  1.00 23.86     0.165 C 
ATOM   1160  C   PRO A 300      -6.643   9.086  49.891  1.00 26.15     0.272 C 
ATOM   1161  O   PRO A 300      -5.757   8.236  49.758  1.00 23.31    -0.269 OA
ATOM   1162  CB  PRO A 300      -8.356   8.943  51.721  1.00 27.11     0.034 C 
ATOM   1163  CG  PRO A 300      -8.793   7.652  52.284  1.00 24.35     0.027 C 
ATOM   1164  CD  PRO A 300      -8.431   6.565  51.327  1.00 22.34     0.105 C 
ATOM   1165  N   LEU A 301      -6.416  10.389  49.748  1.00 24.12    -0.229 NA
ATOM   1166  CA  LEU A 301      -5.050  10.887  49.664  1.00 21.64     0.186 C 
ATOM   1167  C   LEU A 301      -4.416  10.764  51.043  1.00 23.83     0.274 C 
ATOM   1168  O   LEU A 301      -4.831  11.441  51.987  1.00 25.09    -0.268 OA
ATOM   1169  CB  LEU A 301      -5.029  12.332  49.178  1.00 27.94     0.034 C 
ATOM   1170  CG  LEU A 301      -3.622  12.932  49.163  1.00 28.49     0.002 C 
ATOM   1171  CD1 LEU A 301      -2.800  12.302  48.066  1.00 30.70     0.000 C 
ATOM   1172  CD2 LEU A 301      -3.712  14.433  48.973  1.00 35.90     0.000 C 
ATOM   1173  N   TYR A 302      -3.421   9.901  51.172  1.00 19.27    -0.228 NA
ATOM   1174  CA  TYR A 302      -2.782   9.688  52.463  1.00 18.72     0.189 C 
ATOM   1175  C   TYR A 302      -1.646  10.687  52.643  1.00 19.89     0.257 C 
ATOM   1176  O   TYR A 302      -0.696  10.667  51.857  1.00 19.84    -0.270 OA
ATOM   1177  CB  TYR A 302      -2.218   8.292  52.553  1.00 18.50     0.060 C 
ATOM   1178  CG  TYR A 302      -3.210   7.143  52.439  1.00 17.55    -0.020 A 
ATOM   1179  CD1 TYR A 302      -4.315   7.060  53.274  1.00 19.57    -0.002 A 
ATOM   1180  CD2 TYR A 302      -2.986   6.112  51.520  1.00 19.16    -0.002 A 
ATOM   1181  CE1 TYR A 302      -5.192   5.957  53.193  1.00 20.03     0.027 A 
ATOM   1182  CE2 TYR A 302      -3.843   5.028  51.428  1.00 18.99     0.027 A 
ATOM   1183  CZ  TYR A 302      -4.931   4.950  52.261  1.00 19.81     0.131 A 
ATOM   1184  OH  TYR A 302      -5.762   3.854  52.172  1.00 17.49    -0.190 OA
ATOM   1185  N   PRO A 303      -1.679  11.543  53.654  1.00 24.34    -0.312 N 
ATOM   1186  CA  PRO A 303      -0.589  12.505  53.830  1.00 24.03     0.165 C 
ATOM   1187  C   PRO A 303       0.663  11.838  54.383  1.00 24.37     0.272 C 
ATOM   1188  O   PRO A 303       0.618  10.784  55.021  1.00 22.22    -0.269 OA
ATOM   1189  CB  PRO A 303      -1.171  13.506  54.831  1.00 22.53     0.034 C 
ATOM   1190  CG  PRO A 303      -2.085  12.701  55.650  1.00 24.00     0.027 C 
ATOM   1191  CD  PRO A 303      -2.728  11.717  54.665  1.00 21.82     0.105 C 
ATOM   1192  N   ARG A 304       1.796  12.490  54.138  1.00 22.46    -0.229 NA
ATOM   1193  CA  ARG A 304       3.061  12.020  54.678  1.00 26.80     0.186 C 
ATOM   1194  C   ARG A 304       3.145  12.345  56.163  1.00 29.19     0.274 C 
ATOM   1195  O   ARG A 304       2.638  13.374  56.620  1.00 31.71    -0.268 OA
ATOM   1196  CB  ARG A 304       4.228  12.656  53.920  1.00 28.36     0.036 C 
ATOM   1197  CG  ARG A 304       5.424  11.743  53.708  1.00 37.09     0.029 C 
ATOM   1198  CD  ARG A 304       6.511  12.445  52.892  1.00 42.69     0.145 C 
ATOM   1199  NE  ARG A 304       7.815  11.780  52.964  1.00 49.73    -0.083 NA
ATOM   1200  CZ  ARG A 304       8.612  11.788  54.032  1.00 51.59     0.782 C 
ATOM   1201  NH1 ARG A 304       8.245  12.412  55.140  1.00 43.76     0.063 N 
ATOM   1202  NH2 ARG A 304       9.781  11.164  53.996  1.00 56.92     0.063 N 
ATOM   1203  N   ILE A 305       3.752  11.449  56.932  1.00 20.51    -0.229 NA
ATOM   1204  CA  ILE A 305       3.971  11.741  58.342  1.00 31.10     0.186 C 
ATOM   1205  C   ILE A 305       5.238  12.576  58.454  1.00 29.37     0.274 C 
ATOM   1206  O   ILE A 305       6.257  12.265  57.824  1.00 33.13    -0.268 OA
ATOM   1207  CB  ILE A 305       4.063  10.451  59.171  1.00 30.39     0.032 C 
ATOM   1208  CG1 ILE A 305       2.744   9.669  59.103  1.00 22.05     0.002 C 
ATOM   1209  CG2 ILE A 305       4.401  10.785  60.625  1.00 30.35     0.003 C 
ATOM   1210  CD1 ILE A 305       2.882   8.215  59.586  1.00 26.05     0.000 C 
ATOM   1211  N   ALA A 306       5.164  13.653  59.229  1.00 34.61    -0.229 NA
ATOM   1212  CA  ALA A 306       6.287  14.575  59.342  1.00 45.44     0.186 C 
ATOM   1213  C   ALA A 306       7.532  13.845  59.829  1.00 46.57     0.274 C 
ATOM   1214  O   ALA A 306       7.464  12.992  60.720  1.00 47.62    -0.268 OA
ATOM   1215  CB  ALA A 306       5.933  15.717  60.296  1.00 46.49     0.037 C 
ATOM   1216  N   ASP A 307       8.672  14.159  59.216  1.00 55.38    -0.228 NA
ATOM   1217  CA  ASP A 307       9.939  13.599  59.673  1.00 57.46     0.197 C 
ATOM   1218  C   ASP A 307      10.198  14.010  61.117  1.00 57.39     0.275 C 
ATOM   1219  O   ASP A 307      10.197  15.201  61.442  1.00 50.92    -0.268 OA
ATOM   1220  CB  ASP A 307      11.078  14.063  58.769  1.00 57.94     0.132 C 
ATOM   1221  CG  ASP A 307      10.782  13.831  57.307  1.00 63.24     0.188 C 
ATOM   1222  OD1 ASP A 307       9.905  14.536  56.762  1.00 70.98    -0.647 OA
ATOM   1223  OD2 ASP A 307      11.419  12.940  56.708  1.00 66.06    -0.647 OA
ATOM   1224  N   GLY A 308      10.399  13.021  61.988  1.00 58.09    -0.226 NA
ATOM   1225  CA  GLY A 308      10.563  13.252  63.405  1.00 61.14     0.218 C 
ATOM   1226  C   GLY A 308       9.340  12.940  64.245  1.00 56.33     0.277 C 
ATOM   1227  O   GLY A 308       9.484  12.670  65.443  1.00 59.58    -0.268 OA
ATOM   1228  N   THR A 309       8.146  12.987  63.660  1.00 55.11    -0.226 NA
ATOM   1229  CA  THR A 309       6.943  12.551  64.358  1.00 50.95     0.216 C 
ATOM   1230  C   THR A 309       6.890  11.030  64.410  1.00 48.89     0.277 C 
ATOM   1231  O   THR A 309       7.207  10.349  63.428  1.00 48.82    -0.268 OA
ATOM   1232  CB  THR A 309       5.688  13.091  63.665  1.00 52.50     0.184 C 
ATOM   1233  OG1 THR A 309       5.851  14.488  63.393  1.00 57.81    -0.221 OA
ATOM   1234  CG2 THR A 309       4.443  12.878  64.536  1.00 47.67     0.038 C 
ATOM   1235  N   HIS A 310       6.498  10.498  65.566  1.00 37.86    -0.228 NA
ATOM   1236  CA  HIS A 310       6.283   9.065  65.743  1.00 42.47     0.192 C 
ATOM   1237  C   HIS A 310       4.793   8.836  65.961  1.00 38.74     0.275 C 
ATOM   1238  O   HIS A 310       4.260   9.132  67.035  1.00 32.99    -0.268 OA
ATOM   1239  CB  HIS A 310       7.095   8.508  66.908  1.00 44.10     0.082 C 
ATOM   1240  CG  HIS A 310       8.577   8.579  66.702  1.00 50.77     0.082 A 
ATOM   1241  ND1 HIS A 310       9.409   9.307  67.527  1.00 49.51    -0.227 NA
ATOM   1242  CD2 HIS A 310       9.377   8.007  65.771  1.00 44.56     0.116 A 
ATOM   1243  CE1 HIS A 310      10.656   9.184  67.111  1.00 45.32     0.199 A 
ATOM   1244  NE2 HIS A 310      10.665   8.400  66.048  1.00 57.98    -0.221 NA
ATOM   1245  N   LYS A 311       4.124   8.326  64.931  1.00 36.10    -0.229 NA
ATOM   1246  CA  LYS A 311       2.737   7.902  65.042  1.00 36.81     0.186 C 
ATOM   1247  C   LYS A 311       2.557   6.688  64.145  1.00 28.40     0.274 C 
ATOM   1248  O   LYS A 311       3.344   6.454  63.226  1.00 27.93    -0.268 OA
ATOM   1249  CB  LYS A 311       1.769   9.012  64.641  1.00 29.35     0.034 C 
ATOM   1250  CG  LYS A 311       1.966   9.470  63.227  1.00 30.40     0.005 C 
ATOM   1251  CD  LYS A 311       0.814  10.345  62.786  1.00 46.31     0.041 C 
ATOM   1252  CE  LYS A 311       0.833  11.691  63.483  1.00 47.40     0.338 C 
ATOM   1253  NZ  LYS A 311      -0.216  12.584  62.917  1.00 51.76     0.618 N 
ATOM   1254  N   SER A 312       1.514   5.908  64.415  1.00 19.76    -0.226 NA
ATOM   1255  CA  SER A 312       1.371   4.670  63.659  1.00 21.73     0.219 C 
ATOM   1256  C   SER A 312       0.878   4.929  62.245  1.00 19.28     0.277 C 
ATOM   1257  O   SER A 312       1.262   4.204  61.318  1.00 17.53    -0.268 OA
ATOM   1258  CB  SER A 312       0.409   3.724  64.362  1.00 18.67     0.216 C 
ATOM   1259  OG  SER A 312      -0.893   4.256  64.286  1.00 19.21    -0.218 OA
ATOM   1260  N   GLY A 313       0.023   5.937  62.059  1.00 21.49    -0.226 NA
ATOM   1261  CA  GLY A 313      -0.625   6.109  60.771  1.00 18.91     0.218 C 
ATOM   1262  C   GLY A 313      -1.591   4.990  60.422  1.00 16.86     0.277 C 
ATOM   1263  O   GLY A 313      -1.931   4.822  59.246  1.00 17.52    -0.268 OA
ATOM   1264  N   GLU A 314      -2.043   4.225  61.415  1.00 18.36    -0.227 NA
ATOM   1265  CA  GLU A 314      -2.855   3.028  61.207  1.00 15.41     0.200 C 
ATOM   1266  C   GLU A 314      -4.343   3.358  61.323  1.00 21.64     0.295 C 
ATOM   1267  O   GLU A 314      -4.743   4.277  62.041  1.00 17.10    -0.253 OA
ATOM   1268  CB  GLU A 314      -2.450   1.958  62.235  1.00 19.39     0.047 C 
ATOM   1269  CG  GLU A 314      -3.111   0.584  62.089  1.00 17.82     0.100 C 
ATOM   1270  CD  GLU A 314      -2.890  -0.015  60.722  1.00 19.68     0.185 C 
ATOM   1271  OE1 GLU A 314      -1.958  -0.836  60.579  1.00 19.25    -0.647 OA
ATOM   1272  OE2 GLU A 314      -3.634   0.357  59.793  1.00 18.83    -0.647 OA
ATOM   1273  N  ASER A 315      -5.163   2.592  60.599  0.66 17.17    -0.214 NA
ATOM   1274  N  BSER A 315      -5.166   2.591  60.600  0.34 17.20    -0.214 NA
ATOM   1275  CA ASER A 315      -6.614   2.742  60.595  0.66 16.25     0.228 C 
ATOM   1276  CA BSER A 315      -6.616   2.746  60.588  0.34 16.34     0.228 C 
ATOM   1277  C  ASER A 315      -7.269   1.768  61.560  0.66 17.61     0.367 C 
ATOM   1278  C  BSER A 315      -7.275   1.761  61.544  0.34 17.63     0.367 C 
ATOM   1279  O  ASER A 315      -6.645   0.798  61.995  0.66 16.61    -0.261 OA
ATOM   1280  O  BSER A 315      -6.651   0.787  61.973  0.34 16.66    -0.261 OA
ATOM   1281  CB ASER A 315      -7.155   2.505  59.179  0.66 19.00     0.216 C 
ATOM   1282  CB BSER A 315      -7.152   2.531  59.165  0.34 18.95     0.216 C 
ATOM   1283  OG ASER A 315      -7.147   1.121  58.854  0.66 16.16    -0.218 OA
ATOM   1284  OG BSER A 315      -8.336   1.746  59.164  0.34 20.56    -0.218 OA
ATOM   1285  N   PRO A 316      -8.546   1.980  61.906  1.00 18.42     0.100 N 
ATOM   1286  CA  PRO A 316      -9.255   0.973  62.704  1.00 18.70     0.284 C 
ATOM   1287  C   PRO A 316      -9.359  -0.374  62.008  1.00 17.62     0.282 C 
ATOM   1288  O   PRO A 316      -9.530  -1.388  62.690  1.00 20.91    -0.268 OA
ATOM   1289  CB  PRO A 316     -10.648   1.594  62.927  1.00 18.57     0.044 C 
ATOM   1290  CG  PRO A 316     -10.771   2.705  61.985  1.00 20.10     0.037 C 
ATOM   1291  CD  PRO A 316      -9.372   3.185  61.677  1.00 20.36     0.235 C 
ATOM   1292  N   THR A 317      -9.256  -0.418  60.681  1.00 15.66    -0.226 NA
ATOM   1293  CA  THR A 317      -9.298  -1.684  59.953  1.00 17.45     0.216 C 
ATOM   1294  C   THR A 317      -7.926  -2.333  59.778  1.00 18.59     0.277 C 
ATOM   1295  O   THR A 317      -7.829  -3.362  59.098  1.00 16.52    -0.268 OA
ATOM   1296  CB  THR A 317      -9.930  -1.487  58.576  1.00 17.59     0.184 C 
ATOM   1297  OG1 THR A 317      -9.048  -0.719  57.754  1.00 16.89    -0.221 OA
ATOM   1298  CG2 THR A 317     -11.268  -0.751  58.695  1.00 15.83     0.038 C 
ATOM   1299  N   HIS A 318      -6.862  -1.752  60.339  1.00 16.01    -0.228 NA
ATOM   1300  CA  HIS A 318      -5.513  -2.326  60.277  1.00 15.27     0.192 C 
ATOM   1301  C   HIS A 318      -4.973  -2.355  58.855  1.00 15.30     0.275 C 
ATOM   1302  O   HIS A 318      -4.068  -3.134  58.555  1.00 15.26    -0.268 OA
ATOM   1303  CB  HIS A 318      -5.475  -3.743  60.876  1.00 16.98     0.082 C 
ATOM   1304  CG  HIS A 318      -4.209  -4.084  61.604  1.00 27.21     0.082 A 
ATOM   1305  ND1 HIS A 318      -3.854  -3.499  62.803  1.00 31.55    -0.227 NA
ATOM   1306  CD2 HIS A 318      -3.247  -5.002  61.336  1.00 25.16     0.116 A 
ATOM   1307  CE1 HIS A 318      -2.708  -4.013  63.220  1.00 28.39     0.199 A 
ATOM   1308  NE2 HIS A 318      -2.324  -4.933  62.356  1.00 32.78    -0.221 NA
ATOM   1309  N   PHE A 319      -5.508  -1.496  57.978  1.00 14.60    -0.228 NA
ATOM   1310  CA  PHE A 319      -5.154  -1.536  56.558  1.00 15.52     0.191 C 
ATOM   1311  C   PHE A 319      -3.659  -1.320  56.320  1.00 17.18     0.275 C 
ATOM   1312  O   PHE A 319      -3.070  -1.937  55.423  1.00 14.47    -0.268 OA
ATOM   1313  CB  PHE A 319      -5.964  -0.484  55.800  1.00 15.91     0.060 C 
ATOM   1314  CG  PHE A 319      -5.845  -0.574  54.288  1.00 15.15    -0.020 A 
ATOM   1315  CD1 PHE A 319      -6.701  -1.385  53.565  1.00 20.22    -0.004 A 
ATOM   1316  CD2 PHE A 319      -4.935   0.214  53.594  1.00 17.18    -0.004 A 
ATOM   1317  CE1 PHE A 319      -6.623  -1.454  52.173  1.00 19.50    -0.000 A 
ATOM   1318  CE2 PHE A 319      -4.845   0.145  52.208  1.00 19.39    -0.000 A 
ATOM   1319  CZ  PHE A 319      -5.700  -0.687  51.499  1.00 18.55     0.000 A 
ATOM   1320  N   LYS A 320      -3.023  -0.434  57.087  1.00 14.35    -0.229 NA
ATOM   1321  CA  LYS A 320      -1.625  -0.111  56.786  1.00 16.79     0.186 C 
ATOM   1322  C   LYS A 320      -0.720  -1.308  57.053  1.00 15.21     0.274 C 
ATOM   1323  O   LYS A 320       0.086  -1.702  56.193  1.00 14.58    -0.268 OA
ATOM   1324  CB  LYS A 320      -1.169   1.099  57.606  1.00 15.10     0.034 C 
ATOM   1325  CG  LYS A 320       0.239   1.604  57.254  1.00 18.13     0.005 C 
ATOM   1326  CD  LYS A 320       0.609   2.826  58.115  1.00 16.79     0.041 C 
ATOM   1327  CE  LYS A 320       2.115   3.125  57.991  1.00 18.15     0.338 C 
ATOM   1328  NZ  LYS A 320       2.494   4.367  58.747  1.00 18.89     0.618 N 
ATOM   1329  N   ALA A 321      -0.838  -1.898  58.248  1.00 15.99    -0.229 NA
ATOM   1330  CA  ALA A 321      -0.093  -3.113  58.556  1.00 15.34     0.186 C 
ATOM   1331  C   ALA A 321      -0.436  -4.233  57.586  1.00 18.10     0.274 C 
ATOM   1332  O   ALA A 321       0.438  -5.012  57.186  1.00 16.68    -0.268 OA
ATOM   1333  CB  ALA A 321      -0.387  -3.552  59.995  1.00 15.31     0.037 C 
ATOM   1334  N   ASP A 322      -1.710  -4.352  57.216  1.00 16.04    -0.228 NA
ATOM   1335  CA  ASP A 322      -2.103  -5.473  56.365  1.00 14.04     0.197 C 
ATOM   1336  C   ASP A 322      -1.556  -5.309  54.950  1.00 14.87     0.275 C 
ATOM   1337  O   ASP A 322      -1.151  -6.294  54.316  1.00 15.37    -0.268 OA
ATOM   1338  CB  ASP A 322      -3.631  -5.607  56.365  1.00 15.26     0.132 C 
ATOM   1339  CG  ASP A 322      -4.192  -6.026  57.733  1.00 20.73     0.188 C 
ATOM   1340  OD1 ASP A 322      -3.440  -6.534  58.602  1.00 20.99    -0.647 OA
ATOM   1341  OD2 ASP A 322      -5.406  -5.824  57.950  1.00 18.46    -0.647 OA
ATOM   1342  N   LEU A 323      -1.539  -4.076  54.427  1.00 14.80    -0.229 NA
ATOM   1343  CA  LEU A 323      -0.954  -3.856  53.108  1.00 13.24     0.186 C 
ATOM   1344  C   LEU A 323       0.547  -4.107  53.137  1.00 14.05     0.274 C 
ATOM   1345  O   LEU A 323       1.101  -4.698  52.207  1.00 14.82    -0.268 OA
ATOM   1346  CB  LEU A 323      -1.258  -2.438  52.611  1.00 14.15     0.034 C 
ATOM   1347  CG  LEU A 323      -0.683  -2.031  51.241  1.00 17.40     0.002 C 
ATOM   1348  CD1 LEU A 323      -1.246  -2.908  50.129  1.00 17.99     0.000 C 
ATOM   1349  CD2 LEU A 323      -0.988  -0.565  50.930  1.00 17.60     0.000 C 
ATOM   1350  N   ILE A 324       1.223  -3.684  54.209  1.00 14.59    -0.227 NA
ATOM   1351  CA  ILE A 324       2.654  -3.948  54.282  1.00 17.58     0.200 C 
ATOM   1352  C   ILE A 324       2.903  -5.448  54.341  1.00 14.25     0.295 C 
ATOM   1353  O   ILE A 324       3.789  -5.969  53.655  1.00 18.40    -0.253 OA
ATOM   1354  CB  ILE A 324       3.280  -3.211  55.477  1.00 17.92     0.033 C 
ATOM   1355  CG1 ILE A 324       3.379  -1.720  55.169  1.00 17.21     0.003 C 
ATOM   1356  CG2 ILE A 324       4.646  -3.798  55.785  1.00 17.78     0.003 C 
ATOM   1357  CD1 ILE A 324       3.568  -0.842  56.415  1.00 18.23     0.000 C 
ATOM   1358  N  ASER A 325       2.106  -6.166  55.140  0.64 16.31    -0.215 NA
ATOM   1359  N  BSER A 325       2.099  -6.168  55.129  0.36 16.33    -0.215 NA
ATOM   1360  CA ASER A 325       2.206  -7.622  55.210  0.64 17.73     0.213 C 
ATOM   1361  CA BSER A 325       2.221  -7.621  55.198  0.36 17.73     0.213 C 
ATOM   1362  C  ASER A 325       2.036  -8.267  53.842  0.64 18.72     0.245 C 
ATOM   1363  C  BSER A 325       2.044  -8.264  53.832  0.36 18.68     0.245 C 
ATOM   1364  O  ASER A 325       2.786  -9.185  53.484  0.64 17.90    -0.276 OA
ATOM   1365  O  BSER A 325       2.792  -9.180  53.467  0.36 17.92    -0.276 OA
ATOM   1366  CB ASER A 325       1.158  -8.168  56.184  0.64 18.11     0.216 C 
ATOM   1367  CB BSER A 325       1.197  -8.189  56.178  0.36 18.13     0.216 C 
ATOM   1368  OG ASER A 325       1.549  -7.933  57.527  0.64 20.23    -0.218 OA
ATOM   1369  OG BSER A 325       1.264  -9.602  56.176  0.36 18.72    -0.218 OA
ATOM   1370  N   TYR A 326       1.044  -7.814  53.070  1.00 16.02    -0.161 NA
ATOM   1371  CA  TYR A 326       0.853  -8.336  51.716  1.00 17.16     0.156 C 
ATOM   1372  C   TYR A 326       2.112  -8.125  50.862  1.00 18.47     0.268 C 
ATOM   1373  O   TYR A 326       2.595  -9.047  50.188  1.00 15.62    -0.269 OA
ATOM   1374  CB  TYR A 326      -0.390  -7.674  51.062  1.00 12.96     0.053 C 
ATOM   1375  CG  TYR A 326      -0.541  -8.097  49.617  1.00 14.88    -0.020 A 
ATOM   1376  CD1 TYR A 326      -1.057  -9.347  49.297  1.00 14.84    -0.002 A 
ATOM   1377  CD2 TYR A 326      -0.091  -7.297  48.587  1.00 15.68    -0.002 A 
ATOM   1378  CE1 TYR A 326      -1.133  -9.770  47.972  1.00 15.52     0.027 A 
ATOM   1379  CE2 TYR A 326      -0.190  -7.699  47.272  1.00 16.63     0.027 A 
ATOM   1380  CZ  TYR A 326      -0.703  -8.947  46.974  1.00 14.84     0.131 A 
ATOM   1381  OH  TYR A 326      -0.774  -9.388  45.655  1.00 17.60    -0.190 OA
ATOM   1382  N   LEU A 327       2.682  -6.925  50.908  1.00 15.34    -0.228 NA
ATOM   1383  CA  LEU A 327       3.878  -6.658  50.115  1.00 16.25     0.200 C 
ATOM   1384  C   LEU A 327       5.094  -7.423  50.636  1.00 16.37     0.295 C 
ATOM   1385  O   LEU A 327       5.939  -7.857  49.839  1.00 17.02    -0.253 OA
ATOM   1386  CB  LEU A 327       4.149  -5.154  50.075  1.00 15.14     0.036 C 
ATOM   1387  CG  LEU A 327       3.059  -4.322  49.398  1.00 19.67     0.003 C 
ATOM   1388  CD1 LEU A 327       3.379  -2.844  49.573  1.00 22.50     0.000 C 
ATOM   1389  CD2 LEU A 327       2.941  -4.693  47.924  1.00 23.73     0.000 C 
ATOM   1390  N  AMET A 328       5.209  -7.608  51.953  0.49 17.14    -0.218 NA
ATOM   1391  N  BMET A 328       5.203  -7.599  51.958  0.51 17.12    -0.218 NA
ATOM   1392  CA AMET A 328       6.361  -8.346  52.479  0.49 17.79     0.181 C 
ATOM   1393  CA BMET A 328       6.332  -8.349  52.517  0.51 17.82     0.181 C 
ATOM   1394  C  AMET A 328       6.399  -9.778  51.959  0.49 20.07     0.242 C 
ATOM   1395  C  BMET A 328       6.393  -9.766  51.959  0.51 20.07     0.242 C 
ATOM   1396  O  AMET A 328       7.484 -10.363  51.817  0.49 20.42    -0.276 OA
ATOM   1397  O  BMET A 328       7.487 -10.330  51.792  0.51 20.44    -0.276 OA
ATOM   1398  CB AMET A 328       6.338  -8.351  54.010  0.49 19.88     0.045 C 
ATOM   1399  CB BMET A 328       6.237  -8.411  54.050  0.51 19.83     0.045 C 
ATOM   1400  CG AMET A 328       6.761  -7.043  54.641  0.49 25.18     0.060 C 
ATOM   1401  CG BMET A 328       6.226  -7.061  54.755  0.51 25.77     0.060 C 
ATOM   1402  SD AMET A 328       8.545  -6.788  54.657  0.49 27.53    -0.139 SA
ATOM   1403  SD BMET A 328       6.541  -7.125  56.533  0.51 30.65    -0.139 SA
ATOM   1404  CE AMET A 328       9.139  -8.448  54.971  0.49 33.34     0.069 C 
ATOM   1405  CE BMET A 328       4.932  -7.143  57.342  0.51 20.12     0.069 C 
ATOM   1406  N   ALA A 329       5.233 -10.351  51.657  1.00 17.43    -0.162 NA
ATOM   1407  CA  ALA A 329       5.169 -11.730  51.195  1.00 21.62     0.152 C 
ATOM   1408  C   ALA A 329       5.895 -11.937  49.873  1.00 20.77     0.267 C 
ATOM   1409  O   ALA A 329       6.321 -13.060  49.592  1.00 23.34    -0.269 OA
ATOM   1410  CB  ALA A 329       3.708 -12.167  51.061  1.00 23.15     0.028 C 
ATOM   1411  N   TYR A 330       6.056 -10.880  49.064  1.00 17.72    -0.229 NA
ATOM   1412  CA  TYR A 330       6.786 -11.012  47.806  1.00 17.00     0.191 C 
ATOM   1413  C   TYR A 330       8.276 -11.229  48.029  1.00 23.15     0.275 C 
ATOM   1414  O   TYR A 330       8.952 -11.786  47.154  1.00 21.12    -0.268 OA
ATOM   1415  CB  TYR A 330       6.631  -9.770  46.936  1.00 16.78     0.060 C 
ATOM   1416  CG  TYR A 330       5.282  -9.563  46.284  1.00 16.76    -0.020 A 
ATOM   1417  CD1 TYR A 330       4.185  -9.181  47.032  1.00 16.97    -0.002 A 
ATOM   1418  CD2 TYR A 330       5.130  -9.699  44.906  1.00 17.92    -0.002 A 
ATOM   1419  CE1 TYR A 330       2.929  -8.966  46.422  1.00 18.24     0.027 A 
ATOM   1420  CE2 TYR A 330       3.901  -9.483  44.291  1.00 16.80     0.027 A 
ATOM   1421  CZ  TYR A 330       2.804  -9.108  45.063  1.00 17.01     0.131 A 
ATOM   1422  OH  TYR A 330       1.589  -8.892  44.437  1.00 17.21    -0.190 OA
ATOM   1423  N   ASN A 331       8.812 -10.736  49.145  1.00 20.89    -0.228 NA
ATOM   1424  CA  ASN A 331      10.240 -10.839  49.437  1.00 22.57     0.196 C 
ATOM   1425  C   ASN A 331      11.077 -10.208  48.321  1.00 24.29     0.275 C 
ATOM   1426  O   ASN A 331      12.079 -10.777  47.879  1.00 22.96    -0.268 OA
ATOM   1427  CB  ASN A 331      10.620 -12.306  49.664  1.00 27.35     0.126 C 
ATOM   1428  CG  ASN A 331      11.732 -12.473  50.662  1.00 35.03     0.276 C 
ATOM   1429  OD1 ASN A 331      11.878 -11.672  51.588  1.00 35.48    -0.269 OA
ATOM   1430  ND2 ASN A 331      12.522 -13.525  50.491  1.00 41.64    -0.107 N 
ATOM   1431  N   ALA A 332      10.677  -9.014  47.862  1.00 17.06    -0.229 NA
ATOM   1432  CA  ALA A 332      11.250  -8.408  46.647  1.00 20.75     0.185 C 
ATOM   1433  C   ALA A 332      11.901  -7.062  46.940  1.00 22.10     0.256 C 
ATOM   1434  O   ALA A 332      11.281  -6.206  47.589  1.00 17.57    -0.270 OA
ATOM   1435  CB  ALA A 332      10.167  -8.218  45.558  1.00 22.21     0.037 C 
ATOM   1436  N   PRO A 333      13.135  -6.822  46.472  1.00 19.03    -0.312 N 
ATOM   1437  CA  PRO A 333      13.805  -5.552  46.825  1.00 16.27     0.165 C 
ATOM   1438  C   PRO A 333      13.077  -4.323  46.325  1.00 22.65     0.272 C 
ATOM   1439  O   PRO A 333      13.058  -3.298  47.025  1.00 20.05    -0.269 OA
ATOM   1440  CB  PRO A 333      15.200  -5.694  46.179  1.00 20.00     0.034 C 
ATOM   1441  CG  PRO A 333      15.022  -6.765  45.110  1.00 21.63     0.027 C 
ATOM   1442  CD  PRO A 333      14.004  -7.720  45.692  1.00 20.21     0.105 C 
ATOM   1443  N   SER A 334      12.492  -4.381  45.120  1.00 15.95    -0.226 NA
ATOM   1444  CA  SER A 334      11.782  -3.213  44.617  1.00 20.27     0.219 C 
ATOM   1445  C   SER A 334      10.547  -2.910  45.458  1.00 22.68     0.277 C 
ATOM   1446  O   SER A 334      10.108  -1.758  45.515  1.00 23.04    -0.268 OA
ATOM   1447  CB  SER A 334      11.393  -3.418  43.148  1.00 22.55     0.216 C 
ATOM   1448  OG  SER A 334      10.458  -4.490  43.031  1.00 21.13    -0.218 OA
ATOM   1449  N   LEU A 335       9.962  -3.918  46.105  1.00 17.30    -0.229 NA
ATOM   1450  CA  LEU A 335       8.781  -3.661  46.921  1.00 18.75     0.186 C 
ATOM   1451  C   LEU A 335       9.135  -3.286  48.355  1.00 22.77     0.274 C 
ATOM   1452  O   LEU A 335       8.322  -2.651  49.038  1.00 22.47    -0.268 OA
ATOM   1453  CB  LEU A 335       7.838  -4.868  46.899  1.00 20.12     0.034 C 
ATOM   1454  CG  LEU A 335       7.228  -5.176  45.527  1.00 20.55     0.002 C 
ATOM   1455  CD1 LEU A 335       6.234  -6.345  45.597  1.00 23.11     0.000 C 
ATOM   1456  CD2 LEU A 335       6.591  -3.940  44.891  1.00 18.60     0.000 C 
ATOM   1457  N   LYS A 336      10.346  -3.610  48.823  1.00 26.32    -0.229 NA
ATOM   1458  CA  LYS A 336      10.778  -3.059  50.107  1.00 20.77     0.186 C 
ATOM   1459  C   LYS A 336      10.830  -1.539  50.038  1.00 21.60     0.274 C 
ATOM   1460  O   LYS A 336      10.520  -0.847  51.017  1.00 20.67    -0.268 OA
ATOM   1461  CB  LYS A 336      12.147  -3.638  50.499  1.00 21.54     0.034 C 
ATOM   1462  CG  LYS A 336      12.621  -3.246  51.924  1.00 24.11     0.005 C 
ATOM   1463  CD  LYS A 336      11.566  -3.616  52.980  1.00 24.65     0.041 C 
ATOM   1464  CE  LYS A 336      12.072  -3.410  54.406  1.00 37.17     0.338 C 
ATOM   1465  NZ  LYS A 336      12.848  -2.149  54.571  1.00 35.62     0.618 N 
ATOM   1466  N   GLU A 337      11.204  -0.996  48.876  1.00 22.72    -0.229 NA
ATOM   1467  CA  GLU A 337      11.158   0.452  48.697  1.00 18.58     0.187 C 
ATOM   1468  C   GLU A 337       9.743   0.985  48.897  1.00 21.24     0.274 C 
ATOM   1469  O   GLU A 337       9.541   2.002  49.572  1.00 23.73    -0.268 OA
ATOM   1470  CB  GLU A 337      11.669   0.824  47.303  1.00 25.13     0.045 C 
ATOM   1471  CG  GLU A 337      13.158   0.496  47.092  1.00 28.50     0.100 C 
ATOM   1472  CD  GLU A 337      14.048   1.264  48.063  1.00 51.95     0.185 C 
ATOM   1473  OE1 GLU A 337      13.833   2.491  48.229  1.00 51.74    -0.647 OA
ATOM   1474  OE2 GLU A 337      14.947   0.638  48.670  1.00 48.91    -0.647 OA
ATOM   1475  N   TRP A 338       8.748   0.309  48.321  1.00 19.86    -0.228 NA
ATOM   1476  CA  TRP A 338       7.375   0.777  48.476  1.00 19.67     0.191 C 
ATOM   1477  C   TRP A 338       6.870   0.576  49.903  1.00 19.66     0.275 C 
ATOM   1478  O   TRP A 338       6.096   1.402  50.404  1.00 19.42    -0.268 OA
ATOM   1479  CB  TRP A 338       6.480   0.078  47.440  1.00 15.59     0.062 C 
ATOM   1480  CG  TRP A 338       6.607   0.780  46.119  1.00 17.70     0.001 A 
ATOM   1481  CD1 TRP A 338       7.365   0.400  45.049  1.00 20.02     0.095 A 
ATOM   1482  CD2 TRP A 338       5.988   2.017  45.760  1.00 18.86     0.015 A 
ATOM   1483  NE1 TRP A 338       7.245   1.323  44.034  1.00 20.51    -0.244 NA
ATOM   1484  CE2 TRP A 338       6.399   2.322  44.447  1.00 17.83     0.081 A 
ATOM   1485  CE3 TRP A 338       5.115   2.899  46.425  1.00 17.10     0.001 A 
ATOM   1486  CZ2 TRP A 338       5.974   3.466  43.783  1.00 20.57     0.019 A 
ATOM   1487  CZ3 TRP A 338       4.690   4.031  45.760  1.00 17.99     0.000 A 
ATOM   1488  CH2 TRP A 338       5.118   4.304  44.453  1.00 21.45     0.002 A 
ATOM   1489  N   ILE A 339       7.303  -0.493  50.575  1.00 17.92    -0.229 NA
ATOM   1490  CA  ILE A 339       6.970  -0.671  51.990  1.00 21.69     0.186 C 
ATOM   1491  C   ILE A 339       7.464   0.517  52.807  1.00 22.16     0.274 C 
ATOM   1492  O   ILE A 339       6.735   1.073  53.640  1.00 17.09    -0.268 OA
ATOM   1493  CB  ILE A 339       7.536  -2.003  52.514  1.00 16.29     0.032 C 
ATOM   1494  CG1 ILE A 339       6.680  -3.164  51.977  1.00 23.08     0.002 C 
ATOM   1495  CG2 ILE A 339       7.562  -2.034  54.042  1.00 18.24     0.003 C 
ATOM   1496  CD1 ILE A 339       7.362  -4.506  52.029  1.00 22.16     0.000 C 
ATOM   1497  N   ASP A 340       8.700   0.943  52.571  1.00 20.89    -0.228 NA
ATOM   1498  CA  ASP A 340       9.214   2.101  53.297  1.00 21.75     0.197 C 
ATOM   1499  C   ASP A 340       8.424   3.373  52.988  1.00 21.78     0.275 C 
ATOM   1500  O   ASP A 340       8.237   4.220  53.869  1.00 20.89    -0.268 OA
ATOM   1501  CB  ASP A 340      10.701   2.274  52.974  1.00 24.82     0.132 C 
ATOM   1502  CG  ASP A 340      11.550   1.143  53.545  1.00 28.66     0.188 C 
ATOM   1503  OD1 ASP A 340      11.051   0.407  54.426  1.00 31.11    -0.647 OA
ATOM   1504  OD2 ASP A 340      12.714   0.994  53.121  1.00 37.43    -0.647 OA
ATOM   1505  N   VAL A 341       7.949   3.523  51.752  1.00 20.32    -0.229 NA
ATOM   1506  CA  VAL A 341       7.064   4.635  51.411  1.00 20.56     0.186 C 
ATOM   1507  C   VAL A 341       5.795   4.588  52.257  1.00 20.13     0.274 C 
ATOM   1508  O   VAL A 341       5.364   5.597  52.835  1.00 20.47    -0.268 OA
ATOM   1509  CB  VAL A 341       6.734   4.607  49.902  1.00 17.82     0.032 C 
ATOM   1510  CG1 VAL A 341       5.565   5.529  49.606  1.00 20.59     0.003 C 
ATOM   1511  CG2 VAL A 341       7.960   5.023  49.081  1.00 23.81     0.003 C 
ATOM   1512  N   ILE A 342       5.162   3.413  52.324  1.00 16.56    -0.229 NA
ATOM   1513  CA  ILE A 342       3.905   3.284  53.061  1.00 15.61     0.186 C 
ATOM   1514  C   ILE A 342       4.116   3.579  54.540  1.00 17.47     0.274 C 
ATOM   1515  O   ILE A 342       3.301   4.264  55.167  1.00 18.25    -0.268 OA
ATOM   1516  CB  ILE A 342       3.291   1.894  52.822  1.00 17.04     0.032 C 
ATOM   1517  CG1 ILE A 342       2.822   1.799  51.369  1.00 17.66     0.002 C 
ATOM   1518  CG2 ILE A 342       2.117   1.654  53.764  1.00 18.28     0.003 C 
ATOM   1519  CD1 ILE A 342       2.755   0.364  50.828  1.00 21.32     0.000 C 
ATOM   1520  N   HIS A 343       5.220   3.090  55.115  1.00 21.34    -0.228 NA
ATOM   1521  CA  HIS A 343       5.544   3.395  56.515  1.00 21.35     0.192 C 
ATOM   1522  C   HIS A 343       5.529   4.898  56.779  1.00 21.64     0.275 C 
ATOM   1523  O   HIS A 343       5.137   5.349  57.862  1.00 18.91    -0.268 OA
ATOM   1524  CB  HIS A 343       6.928   2.839  56.868  1.00 18.88     0.082 C 
ATOM   1525  CG  HIS A 343       6.922   1.407  57.305  1.00 24.44     0.082 A 
ATOM   1526  ND1 HIS A 343       6.280   0.975  58.446  1.00 25.30    -0.227 NA
ATOM   1527  CD2 HIS A 343       7.503   0.310  56.761  1.00 22.84     0.116 A 
ATOM   1528  CE1 HIS A 343       6.462  -0.328  58.584  1.00 25.67     0.199 A 
ATOM   1529  NE2 HIS A 343       7.202  -0.755  57.576  1.00 22.82    -0.221 NA
ATOM   1530  N   LYS A 344       5.959   5.689  55.798  1.00 21.57    -0.229 NA
ATOM   1531  CA  LYS A 344       6.088   7.130  55.973  1.00 20.65     0.186 C 
ATOM   1532  C   LYS A 344       4.770   7.877  55.825  1.00 20.31     0.274 C 
ATOM   1533  O   LYS A 344       4.761   9.101  55.990  1.00 23.09    -0.268 OA
ATOM   1534  CB  LYS A 344       7.107   7.706  54.974  1.00 20.61     0.034 C 
ATOM   1535  CG  LYS A 344       8.606   7.488  55.310  1.00 31.44     0.005 C 
ATOM   1536  CD  LYS A 344       8.888   6.156  55.988  1.00 40.26     0.041 C 
ATOM   1537  CE  LYS A 344      10.261   5.590  55.598  1.00 54.97     0.338 C 
ATOM   1538  NZ  LYS A 344      10.445   4.187  56.096  1.00 38.55     0.618 N 
ATOM   1539  N   HIS A 345       3.661   7.200  55.512  1.00 19.05    -0.228 NA
ATOM   1540  CA  HIS A 345       2.410   7.907  55.276  1.00 17.98     0.192 C 
ATOM   1541  C   HIS A 345       1.351   7.509  56.297  1.00 20.72     0.275 C 
ATOM   1542  O   HIS A 345       1.420   6.458  56.943  1.00 18.36    -0.268 OA
ATOM   1543  CB  HIS A 345       1.896   7.665  53.837  1.00 19.27     0.082 C 
ATOM   1544  CG  HIS A 345       2.664   8.412  52.784  1.00 20.05     0.082 A 
ATOM   1545  ND1 HIS A 345       3.906   8.004  52.331  1.00 19.68    -0.227 NA
ATOM   1546  CD2 HIS A 345       2.381   9.562  52.121  1.00 18.80     0.116 A 
ATOM   1547  CE1 HIS A 345       4.332   8.848  51.406  1.00 18.23     0.199 A 
ATOM   1548  NE2 HIS A 345       3.430   9.806  51.267  1.00 18.96    -0.221 NA
ATOM   1549  N   ASP A 346       0.374   8.394  56.457  1.00 17.51    -0.228 NA
ATOM   1550  CA  ASP A 346      -0.713   8.227  57.418  1.00 17.42     0.197 C 
ATOM   1551  C   ASP A 346      -1.912   7.636  56.674  1.00 17.46     0.275 C 
ATOM   1552  O   ASP A 346      -2.553   8.327  55.883  1.00 18.93    -0.268 OA
ATOM   1553  CB  ASP A 346      -1.056   9.583  58.040  1.00 20.61     0.132 C 
ATOM   1554  CG  ASP A 346      -2.158   9.522  59.088  1.00 29.08     0.188 C 
ATOM   1555  OD1 ASP A 346      -2.810   8.471  59.262  1.00 24.11    -0.647 OA
ATOM   1556  OD2 ASP A 346      -2.390  10.566  59.738  1.00 31.24    -0.647 OA
ATOM   1557  N   LEU A 347      -2.229   6.369  56.946  1.00 19.78    -0.229 NA
ATOM   1558  CA  LEU A 347      -3.355   5.694  56.298  1.00 17.35     0.186 C 
ATOM   1559  C   LEU A 347      -4.553   5.554  57.228  1.00 20.95     0.274 C 
ATOM   1560  O   LEU A 347      -5.447   4.736  56.962  1.00 18.16    -0.268 OA
ATOM   1561  CB  LEU A 347      -2.933   4.313  55.774  1.00 16.50     0.034 C 
ATOM   1562  CG  LEU A 347      -2.127   4.271  54.467  1.00 15.75     0.002 C 
ATOM   1563  CD1 LEU A 347      -0.734   4.891  54.611  1.00 18.10     0.000 C 
ATOM   1564  CD2 LEU A 347      -1.996   2.829  53.939  1.00 16.03     0.000 C 
ATOM   1565  N   SER A 348      -4.625   6.374  58.288  1.00 16.81    -0.226 NA
ATOM   1566  CA  SER A 348      -5.614   6.140  59.334  1.00 16.89     0.219 C 
ATOM   1567  C   SER A 348      -7.054   6.346  58.864  1.00 18.27     0.277 C 
ATOM   1568  O   SER A 348      -7.971   5.791  59.477  1.00 18.86    -0.268 OA
ATOM   1569  CB  SER A 348      -5.333   7.044  60.547  1.00 20.97     0.216 C 
ATOM   1570  OG  SER A 348      -5.357   8.404  60.170  1.00 22.33    -0.218 OA
ATOM   1571  N   GLU A 349      -7.276   7.111  57.803  1.00 18.45    -0.229 NA
ATOM   1572  CA  GLU A 349      -8.630   7.335  57.310  1.00 20.42     0.187 C 
ATOM   1573  C   GLU A 349      -9.218   6.131  56.574  1.00 24.34     0.274 C 
ATOM   1574  O   GLU A 349     -10.389   6.189  56.179  1.00 25.26    -0.268 OA
ATOM   1575  CB  GLU A 349      -8.661   8.557  56.390  1.00 22.87     0.045 C 
ATOM   1576  CG  GLU A 349      -8.438   9.894  57.120  1.00 29.98     0.100 C 
ATOM   1577  CD  GLU A 349      -9.447  10.126  58.231  1.00 38.88     0.185 C 
ATOM   1578  OE1 GLU A 349     -10.660  10.042  57.955  1.00 43.75    -0.647 OA
ATOM   1579  OE2 GLU A 349      -9.031  10.385  59.384  1.00 45.94    -0.647 OA
ATOM   1580  N   THR A 350      -8.473   5.041  56.405  1.00 19.58    -0.226 NA
ATOM   1581  CA  THR A 350      -8.980   3.920  55.610  1.00 16.53     0.216 C 
ATOM   1582  C   THR A 350     -10.111   3.192  56.326  1.00 18.76     0.277 C 
ATOM   1583  O   THR A 350      -9.956   2.765  57.476  1.00 19.62    -0.268 OA
ATOM   1584  CB  THR A 350      -7.860   2.935  55.307  1.00 18.29     0.184 C 
ATOM   1585  OG1 THR A 350      -6.759   3.649  54.723  1.00 18.98    -0.221 OA
ATOM   1586  CG2 THR A 350      -8.350   1.896  54.300  1.00 15.09     0.038 C 
ATOM   1587  N   ASN A 351     -11.237   3.006  55.626  1.00 16.09    -0.228 NA
ATOM   1588  CA  ASN A 351     -12.408   2.367  56.219  1.00 17.29     0.196 C 
ATOM   1589  C   ASN A 351     -12.730   1.004  55.595  1.00 17.95     0.275 C 
ATOM   1590  O   ASN A 351     -13.790   0.445  55.882  1.00 18.24    -0.268 OA
ATOM   1591  CB  ASN A 351     -13.631   3.300  56.137  1.00 22.96     0.126 C 
ATOM   1592  CG  ASN A 351     -13.887   3.850  54.719  1.00 28.27     0.276 C 
ATOM   1593  OD1 ASN A 351     -13.509   3.236  53.710  1.00 27.07    -0.269 OA
ATOM   1594  ND2 ASN A 351     -14.548   5.020  54.647  1.00 28.69    -0.107 N 
ATOM   1595  N   VAL A 352     -11.828   0.432  54.793  1.00 16.30    -0.229 NA
ATOM   1596  CA  VAL A 352     -12.004  -0.908  54.244  1.00 15.43     0.186 C 
ATOM   1597  C   VAL A 352     -10.952  -1.852  54.833  1.00 14.30     0.274 C 
ATOM   1598  O   VAL A 352      -9.867  -1.434  55.270  1.00 15.21    -0.268 OA
ATOM   1599  CB  VAL A 352     -11.937  -0.918  52.698  1.00 14.21     0.032 C 
ATOM   1600  CG1 VAL A 352     -13.061  -0.062  52.100  1.00 18.38     0.003 C 
ATOM   1601  CG2 VAL A 352     -10.586  -0.448  52.186  1.00 14.20     0.003 C 
ATOM   1602  N   TYR A 353     -11.270  -3.150  54.811  1.00 13.44    -0.228 NA
ATOM   1603  CA  TYR A 353     -10.336  -4.207  55.204  1.00 14.49     0.191 C 
ATOM   1604  C   TYR A 353      -9.694  -4.832  53.977  1.00 16.22     0.275 C 
ATOM   1605  O   TYR A 353     -10.376  -5.106  52.987  1.00 14.44    -0.268 OA
ATOM   1606  CB  TYR A 353     -11.034  -5.318  55.985  1.00 14.40     0.060 C 
ATOM   1607  CG  TYR A 353     -11.497  -4.893  57.350  1.00 13.09    -0.020 A 
ATOM   1608  CD1 TYR A 353     -12.754  -4.321  57.529  1.00 15.70    -0.002 A 
ATOM   1609  CD2 TYR A 353     -10.693  -5.089  58.455  1.00 16.45    -0.002 A 
ATOM   1610  CE1 TYR A 353     -13.180  -3.943  58.771  1.00 16.92     0.027 A 
ATOM   1611  CE2 TYR A 353     -11.121  -4.702  59.722  1.00 16.67     0.027 A 
ATOM   1612  CZ  TYR A 353     -12.366  -4.131  59.858  1.00 20.84     0.131 A 
ATOM   1613  OH  TYR A 353     -12.815  -3.736  61.109  1.00 25.18    -0.190 OA
ATOM   1614  N   LEU A 354      -8.381  -5.081  54.058  1.00 14.67    -0.229 NA
ATOM   1615  CA  LEU A 354      -7.662  -5.731  52.971  1.00 13.54     0.186 C 
ATOM   1616  C   LEU A 354      -7.863  -7.246  53.051  1.00 14.42     0.274 C 
ATOM   1617  O   LEU A 354      -7.717  -7.848  54.125  1.00 16.46    -0.268 OA
ATOM   1618  CB  LEU A 354      -6.167  -5.384  53.055  1.00 14.08     0.034 C 
ATOM   1619  CG  LEU A 354      -5.357  -5.729  51.794  1.00 15.62     0.002 C 
ATOM   1620  CD1 LEU A 354      -5.803  -4.848  50.632  1.00 14.11     0.000 C 
ATOM   1621  CD2 LEU A 354      -3.870  -5.524  52.088  1.00 18.66     0.000 C 
ATOM   1622  N   ILE A 355      -8.196  -7.865  51.913  1.00 13.87    -0.229 NA
ATOM   1623  CA  ILE A 355      -8.264  -9.322  51.810  1.00 13.79     0.186 C 
ATOM   1624  C   ILE A 355      -7.349  -9.752  50.670  1.00 15.46     0.274 C 
ATOM   1625  O   ILE A 355      -7.667  -9.532  49.495  1.00 15.89    -0.268 OA
ATOM   1626  CB  ILE A 355      -9.690  -9.839  51.571  1.00 15.78     0.032 C 
ATOM   1627  CG1 ILE A 355     -10.632  -9.306  52.660  1.00 18.27     0.002 C 
ATOM   1628  CG2 ILE A 355      -9.665 -11.383  51.579  1.00 16.90     0.003 C 
ATOM   1629  CD1 ILE A 355     -11.976 -10.053  52.758  1.00 21.58     0.000 C 
ATOM   1630  N   GLY A 356      -6.234 -10.382  51.011  1.00 14.36    -0.226 NA
ATOM   1631  CA  GLY A 356      -5.292 -10.799  49.993  1.00 15.01     0.218 C 
ATOM   1632  C   GLY A 356      -5.072 -12.297  49.971  1.00 17.26     0.277 C 
ATOM   1633  O   GLY A 356      -5.372 -13.015  50.933  1.00 14.76    -0.268 OA
ATOM   1634  N   SER A 357      -4.569 -12.774  48.850  1.00 18.38    -0.224 NA
ATOM   1635  CA  SER A 357      -4.059 -14.127  48.725  1.00 16.66     0.232 C 
ATOM   1636  C   SER A 357      -2.616 -14.012  48.289  1.00 16.95     0.298 C 
ATOM   1637  O   SER A 357      -2.285 -13.162  47.465  1.00 16.18    -0.253 OA
ATOM   1638  CB  SER A 357      -4.851 -14.946  47.684  1.00 14.50     0.218 C 
ATOM   1639  OG  SER A 357      -6.156 -15.195  48.159  1.00 18.40    -0.218 OA
ATOM   1640  N  ATHR A 358      -1.766 -14.863  48.847  0.47 16.36    -0.214 NA
ATOM   1641  N  BTHR A 358      -1.755 -14.832  48.884  0.53 16.36    -0.214 NA
ATOM   1642  CA ATHR A 358      -0.386 -14.993  48.410  0.47 15.94     0.225 C 
ATOM   1643  CA BTHR A 358      -0.382 -14.999  48.436  0.53 15.94     0.225 C 
ATOM   1644  C  ATHR A 358      -0.061 -16.480  48.380  0.47 17.49     0.366 C 
ATOM   1645  C  BTHR A 358      -0.097 -16.491  48.349  0.53 17.46     0.366 C 
ATOM   1646  O  ATHR A 358      -0.640 -17.255  49.149  0.47 16.82    -0.261 OA
ATOM   1647  O  BTHR A 358      -0.721 -17.278  49.064  0.53 16.76    -0.261 OA
ATOM   1648  CB ATHR A 358       0.575 -14.219  49.341  0.47 19.09     0.184 C 
ATOM   1649  CB BTHR A 358       0.626 -14.321  49.390  0.53 19.09     0.184 C 
ATOM   1650  OG1ATHR A 358       1.794 -13.910  48.651  0.47 16.04    -0.221 OA
ATOM   1651  OG1BTHR A 358       0.499 -14.852  50.715  0.53 18.79    -0.221 OA
ATOM   1652  CG2ATHR A 358       0.878 -14.993  50.614  0.47 19.19     0.038 C 
ATOM   1653  CG2BTHR A 358       0.399 -12.813  49.431  0.53 16.60     0.038 C 
ATOM   1654  N   PRO A 359       0.815 -16.916  47.471  1.00 20.55     0.100 N 
ATOM   1655  CA  PRO A 359       1.077 -18.357  47.341  1.00 19.45     0.284 C 
ATOM   1656  C   PRO A 359       1.767 -18.922  48.570  1.00 19.79     0.282 C 
ATOM   1657  O   PRO A 359       2.668 -18.305  49.140  1.00 22.58    -0.268 OA
ATOM   1658  CB  PRO A 359       1.985 -18.452  46.105  1.00 21.36     0.044 C 
ATOM   1659  CG  PRO A 359       1.772 -17.184  45.371  1.00 24.58     0.037 C 
ATOM   1660  CD  PRO A 359       1.509 -16.141  46.441  1.00 19.66     0.235 C 
ATOM   1661  N   GLY A 360       1.337 -20.104  48.983  1.00 22.35    -0.225 NA
ATOM   1662  CA  GLY A 360       2.036 -20.787  50.052  1.00 24.17     0.233 C 
ATOM   1663  C   GLY A 360       1.151 -21.801  50.746  1.00 27.27     0.298 C 
ATOM   1664  O   GLY A 360       0.043 -22.094  50.310  1.00 22.36    -0.253 OA
ATOM   1665  N  AARG A 361       1.684 -22.341  51.840  0.54 24.29    -0.218 NA
ATOM   1666  N  BARG A 361       1.682 -22.331  51.846  0.46 24.29    -0.218 NA
ATOM   1667  CA AARG A 361       0.984 -23.326  52.658  0.54 26.30     0.181 C 
ATOM   1668  CA BARG A 361       0.998 -23.326  52.665  0.46 26.31     0.181 C 
ATOM   1669  C  AARG A 361       1.003 -22.814  54.089  0.54 26.13     0.242 C 
ATOM   1670  C  BARG A 361       1.006 -22.813  54.096  0.46 26.13     0.242 C 
ATOM   1671  O  AARG A 361       2.056 -22.807  54.736  0.54 27.64    -0.276 OA
ATOM   1672  O  BARG A 361       2.055 -22.805  54.750  0.46 27.63    -0.276 OA
ATOM   1673  CB AARG A 361       1.634 -24.707  52.548  0.54 29.28     0.036 C 
ATOM   1674  CB BARG A 361       1.677 -24.693  52.556  0.46 29.25     0.036 C 
ATOM   1675  CG AARG A 361       1.494 -25.351  51.164  0.54 27.88     0.029 C 
ATOM   1676  CG BARG A 361       1.620 -25.276  51.148  0.46 27.93     0.029 C 
ATOM   1677  CD AARG A 361       2.479 -26.502  50.984  0.54 33.58     0.145 C 
ATOM   1678  CD BARG A 361       2.784 -26.218  50.859  0.46 33.71     0.145 C 
ATOM   1679  NE AARG A 361       2.532 -26.983  49.602  0.54 34.00    -0.083 NA
ATOM   1680  NE BARG A 361       2.788 -26.631  49.456  0.46 32.82    -0.083 NA
ATOM   1681  CZ AARG A 361       3.409 -26.571  48.690  0.54 28.84     0.782 C 
ATOM   1682  CZ BARG A 361       1.947 -27.522  48.940  0.46 31.42     0.782 C 
ATOM   1683  NH1AARG A 361       4.327 -25.663  48.996  0.54 31.42     0.063 N 
ATOM   1684  NH1BARG A 361       1.039 -28.104  49.713  0.46 27.44     0.063 N 
ATOM   1685  NH2AARG A 361       3.370 -27.072  47.464  0.54 33.68     0.063 N 
ATOM   1686  NH2BARG A 361       2.015 -27.830  47.653  0.46 30.00     0.063 N 
ATOM   1687  N   PHE A 362      -0.153 -22.383  54.575  1.00 21.95    -0.161 NA
ATOM   1688  CA  PHE A 362      -0.263 -21.635  55.819  1.00 25.92     0.156 C 
ATOM   1689  C   PHE A 362      -0.926 -22.456  56.915  1.00 23.60     0.267 C 
ATOM   1690  O   PHE A 362      -2.037 -22.965  56.743  1.00 25.34    -0.269 OA
ATOM   1691  CB  PHE A 362      -1.040 -20.344  55.560  1.00 22.60     0.053 C 
ATOM   1692  CG  PHE A 362      -0.490 -19.556  54.409  1.00 18.81    -0.020 A 
ATOM   1693  CD1 PHE A 362       0.653 -18.792  54.569  1.00 22.31    -0.004 A 
ATOM   1694  CD2 PHE A 362      -1.079 -19.623  53.154  1.00 21.60    -0.004 A 
ATOM   1695  CE1 PHE A 362       1.185 -18.071  53.514  1.00 22.42    -0.000 A 
ATOM   1696  CE2 PHE A 362      -0.552 -18.908  52.096  1.00 23.10    -0.000 A 
ATOM   1697  CZ  PHE A 362       0.591 -18.135  52.275  1.00 22.60     0.000 A 
ATOM   1698  N   GLN A 363      -0.255 -22.557  58.056  1.00 23.91    -0.229 NA
ATOM   1699  CA  GLN A 363      -0.803 -23.270  59.196  1.00 29.00     0.187 C 
ATOM   1700  C   GLN A 363      -0.686 -22.400  60.443  1.00 29.53     0.274 C 
ATOM   1701  O   GLN A 363      -0.010 -21.367  60.447  1.00 25.31    -0.268 OA
ATOM   1702  CB  GLN A 363      -0.093 -24.618  59.396  1.00 34.78     0.044 C 
ATOM   1703  CG  GLN A 363       1.404 -24.570  59.189  1.00 34.84     0.094 C 
ATOM   1704  CD  GLN A 363       1.984 -25.924  58.812  1.00 56.46     0.274 C 
ATOM   1705  OE1 GLN A 363       1.341 -26.961  58.992  1.00 58.90    -0.269 OA
ATOM   1706  NE2 GLN A 363       3.207 -25.920  58.286  1.00 52.52    -0.107 N 
ATOM   1707  N   GLY A 364      -1.381 -22.817  61.492  1.00 28.60    -0.226 NA
ATOM   1708  CA  GLY A 364      -1.218 -22.173  62.788  1.00 42.13     0.218 C 
ATOM   1709  C   GLY A 364      -1.544 -20.689  62.758  1.00 36.00     0.277 C 
ATOM   1710  O   GLY A 364      -2.622 -20.272  62.325  1.00 37.63    -0.268 OA
ATOM   1711  N   SER A 365      -0.595 -19.873  63.227  1.00 38.28    -0.226 NA
ATOM   1712  CA  SER A 365      -0.839 -18.439  63.347  1.00 48.05     0.219 C 
ATOM   1713  C   SER A 365      -1.012 -17.766  61.992  1.00 47.85     0.277 C 
ATOM   1714  O   SER A 365      -1.505 -16.634  61.933  1.00 55.82    -0.268 OA
ATOM   1715  CB  SER A 365       0.303 -17.770  64.116  1.00 50.09     0.216 C 
ATOM   1716  OG  SER A 365       1.531 -17.854  63.407  1.00 48.04    -0.218 OA
ATOM   1717  N   GLN A 366      -0.627 -18.434  60.905  1.00 35.12    -0.229 NA
ATOM   1718  CA  GLN A 366      -0.684 -17.848  59.575  1.00 25.78     0.187 C 
ATOM   1719  C   GLN A 366      -1.921 -18.256  58.795  1.00 21.33     0.274 C 
ATOM   1720  O   GLN A 366      -2.164 -17.696  57.723  1.00 22.98    -0.268 OA
ATOM   1721  CB  GLN A 366       0.569 -18.229  58.774  1.00 25.96     0.044 C 
ATOM   1722  CG  GLN A 366       1.875 -17.728  59.388  1.00 34.86     0.094 C 
ATOM   1723  CD  GLN A 366       3.043 -17.816  58.422  1.00 46.09     0.274 C 
ATOM   1724  OE1 GLN A 366       2.941 -17.438  57.247  1.00 38.02    -0.269 OA
ATOM   1725  NE2 GLN A 366       4.164 -18.323  58.912  1.00 49.24    -0.107 N 
ATOM   1726  N   LYS A 367      -2.711 -19.194  59.323  1.00 26.67    -0.229 NA
ATOM   1727  CA  LYS A 367      -3.851 -19.726  58.593  1.00 32.19     0.186 C 
ATOM   1728  C   LYS A 367      -4.881 -18.653  58.292  1.00 30.15     0.274 C 
ATOM   1729  O   LYS A 367      -5.523 -18.701  57.242  1.00 29.39    -0.268 OA
ATOM   1730  CB  LYS A 367      -4.501 -20.864  59.387  1.00 36.90     0.034 C 
ATOM   1731  CG  LYS A 367      -4.886 -22.035  58.512  1.00 31.35     0.005 C 
ATOM   1732  CD  LYS A 367      -6.031 -22.844  59.097  1.00 45.88     0.041 C 
ATOM   1733  CE  LYS A 367      -5.571 -23.822  60.149  1.00 45.55     0.338 C 
ATOM   1734  NZ  LYS A 367      -6.637 -24.843  60.393  1.00 53.00     0.618 N 
ATOM   1735  N   ASP A 368      -5.040 -17.673  59.185  1.00 22.27    -0.228 NA
ATOM   1736  CA  ASP A 368      -6.067 -16.647  59.038  1.00 22.95     0.197 C 
ATOM   1737  C   ASP A 368      -5.596 -15.434  58.237  1.00 21.46     0.275 C 
ATOM   1738  O   ASP A 368      -6.350 -14.460  58.125  1.00 17.99    -0.268 OA
ATOM   1739  CB  ASP A 368      -6.540 -16.150  60.412  1.00 22.22     0.132 C 
ATOM   1740  CG  ASP A 368      -7.274 -17.208  61.220  1.00 31.29     0.188 C 
ATOM   1741  OD1 ASP A 368      -7.792 -18.205  60.655  1.00 29.31    -0.647 OA
ATOM   1742  OD2 ASP A 368      -7.338 -17.015  62.451  1.00 35.41    -0.647 OA
ATOM   1743  N   ASN A 369      -4.370 -15.452  57.703  1.00 18.48    -0.228 NA
ATOM   1744  CA  ASN A 369      -3.830 -14.263  57.050  1.00 19.77     0.196 C 
ATOM   1745  C   ASN A 369      -4.376 -14.060  55.643  1.00 20.68     0.275 C 
ATOM   1746  O   ASN A 369      -4.405 -12.919  55.162  1.00 16.59    -0.268 OA
ATOM   1747  CB  ASN A 369      -2.306 -14.344  56.987  1.00 24.08     0.126 C 
ATOM   1748  CG  ASN A 369      -1.663 -14.103  58.331  1.00 26.59     0.276 C 
ATOM   1749  OD1 ASN A 369      -2.334 -13.700  59.279  1.00 26.36    -0.269 OA
ATOM   1750  ND2 ASN A 369      -0.365 -14.342  58.421  1.00 28.43    -0.107 N 
ATOM   1751  N   TRP A 370      -4.789 -15.128  54.958  1.00 18.56    -0.228 NA
ATOM   1752  CA  TRP A 370      -5.019 -15.013  53.518  1.00 14.15     0.191 C 
ATOM   1753  C   TRP A 370      -6.254 -15.787  53.079  1.00 15.95     0.275 C 
ATOM   1754  O   TRP A 370      -6.734 -16.692  53.764  1.00 17.82    -0.268 OA
ATOM   1755  CB  TRP A 370      -3.815 -15.554  52.719  1.00 16.75     0.062 C 
ATOM   1756  CG  TRP A 370      -2.493 -15.146  53.243  1.00 19.55     0.001 A 
ATOM   1757  CD1 TRP A 370      -1.605 -15.926  53.918  1.00 22.37     0.095 A 
ATOM   1758  CD2 TRP A 370      -1.883 -13.862  53.107  1.00 17.71     0.015 A 
ATOM   1759  NE1 TRP A 370      -0.481 -15.202  54.228  1.00 22.50    -0.244 NA
ATOM   1760  CE2 TRP A 370      -0.630 -13.928  53.747  1.00 20.62     0.081 A 
ATOM   1761  CE3 TRP A 370      -2.288 -12.655  52.532  1.00 20.71     0.001 A 
ATOM   1762  CZ2 TRP A 370       0.233 -12.833  53.819  1.00 26.50     0.019 A 
ATOM   1763  CZ3 TRP A 370      -1.436 -11.563  52.606  1.00 25.00     0.000 A 
ATOM   1764  CH2 TRP A 370      -0.183 -11.662  53.250  1.00 28.45     0.002 A 
ATOM   1765  N   GLY A 371      -6.733 -15.448  51.887  1.00 17.27    -0.226 NA
ATOM   1766  CA  GLY A 371      -7.740 -16.277  51.245  1.00 16.69     0.218 C 
ATOM   1767  C   GLY A 371      -9.049 -16.329  51.998  1.00 18.81     0.277 C 
ATOM   1768  O   GLY A 371      -9.439 -15.391  52.704  1.00 15.62    -0.268 OA
ATOM   1769  N   HIS A 372      -9.758 -17.455  51.854  1.00 15.87    -0.228 NA
ATOM   1770  CA  HIS A 372     -11.088 -17.470  52.433  1.00 16.14     0.192 C 
ATOM   1771  C   HIS A 372     -11.061 -17.563  53.954  1.00 16.69     0.275 C 
ATOM   1772  O   HIS A 372     -12.030 -17.149  54.588  1.00 15.95    -0.268 OA
ATOM   1773  CB  HIS A 372     -11.959 -18.566  51.795  1.00 18.10     0.082 C 
ATOM   1774  CG  HIS A 372     -11.593 -19.976  52.152  1.00 21.68     0.082 A 
ATOM   1775  ND1 HIS A 372     -12.022 -20.585  53.312  1.00 25.19    -0.227 NA
ATOM   1776  CD2 HIS A 372     -10.943 -20.934  51.445  1.00 21.35     0.116 A 
ATOM   1777  CE1 HIS A 372     -11.604 -21.840  53.331  1.00 26.88     0.199 A 
ATOM   1778  NE2 HIS A 372     -10.948 -22.078  52.209  1.00 22.19    -0.221 NA
ATOM   1779  N   PHE A 373      -9.950 -18.017  54.555  1.00 17.10    -0.228 NA
ATOM   1780  CA  PHE A 373      -9.822 -17.951  56.012  1.00 15.92     0.191 C 
ATOM   1781  C   PHE A 373      -9.635 -16.517  56.507  1.00 19.33     0.275 C 
ATOM   1782  O   PHE A 373     -10.069 -16.184  57.621  1.00 18.64    -0.268 OA
ATOM   1783  CB  PHE A 373      -8.657 -18.826  56.479  1.00 19.00     0.060 C 
ATOM   1784  CG  PHE A 373      -9.071 -20.212  56.898  1.00 27.47    -0.020 A 
ATOM   1785  CD1 PHE A 373      -9.650 -21.081  55.991  1.00 32.96    -0.004 A 
ATOM   1786  CD2 PHE A 373      -8.900 -20.635  58.210  1.00 30.10    -0.004 A 
ATOM   1787  CE1 PHE A 373     -10.048 -22.354  56.372  1.00 32.86    -0.000 A 
ATOM   1788  CE2 PHE A 373      -9.294 -21.912  58.596  1.00 41.56    -0.000 A 
ATOM   1789  CZ  PHE A 373      -9.864 -22.768  57.675  1.00 34.90     0.000 A 
ATOM   1790  N   ARG A 374      -8.982 -15.664  55.715  1.00 17.19    -0.229 NA
ATOM   1791  CA  ARG A 374      -8.915 -14.242  56.058  1.00 17.87     0.186 C 
ATOM   1792  C   ARG A 374     -10.312 -13.642  56.087  1.00 17.80     0.274 C 
ATOM   1793  O   ARG A 374     -10.686 -12.941  57.039  1.00 17.20    -0.268 OA
ATOM   1794  CB  ARG A 374      -8.013 -13.507  55.057  1.00 16.64     0.036 C 
ATOM   1795  CG  ARG A 374      -8.113 -11.995  55.051  1.00 14.74     0.029 C 
ATOM   1796  CD  ARG A 374      -7.539 -11.351  56.355  1.00 14.46     0.145 C 
ATOM   1797  NE  ARG A 374      -7.474  -9.897  56.185  1.00 17.04    -0.083 NA
ATOM   1798  CZ  ARG A 374      -7.198  -9.034  57.157  1.00 22.87     0.782 C 
ATOM   1799  NH1 ARG A 374      -7.158  -7.728  56.890  1.00 15.81     0.063 N 
ATOM   1800  NH2 ARG A 374      -6.946  -9.478  58.389  1.00 17.92     0.063 N 
ATOM   1801  N   LEU A 375     -11.111 -13.924  55.057  1.00 15.08    -0.229 NA
ATOM   1802  CA  LEU A 375     -12.490 -13.435  55.045  1.00 15.78     0.186 C 
ATOM   1803  C   LEU A 375     -13.246 -13.926  56.268  1.00 17.71     0.274 C 
ATOM   1804  O   LEU A 375     -13.899 -13.142  56.970  1.00 17.90    -0.268 OA
ATOM   1805  CB  LEU A 375     -13.181 -13.868  53.752  1.00 16.56     0.034 C 
ATOM   1806  CG  LEU A 375     -14.693 -13.583  53.669  1.00 18.90     0.002 C 
ATOM   1807  CD1 LEU A 375     -14.973 -12.109  53.725  1.00 19.30     0.000 C 
ATOM   1808  CD2 LEU A 375     -15.240 -14.176  52.379  1.00 19.63     0.000 C 
ATOM   1809  N   LYS A 376     -13.136 -15.223  56.560  1.00 14.87    -0.229 NA
ATOM   1810  CA  LYS A 376     -13.845 -15.795  57.700  1.00 17.69     0.186 C 
ATOM   1811  C   LYS A 376     -13.456 -15.102  58.998  1.00 19.61     0.274 C 
ATOM   1812  O   LYS A 376     -14.318 -14.807  59.839  1.00 19.54    -0.268 OA
ATOM   1813  CB  LYS A 376     -13.545 -17.291  57.795  1.00 20.03     0.034 C 
ATOM   1814  CG  LYS A 376     -14.306 -17.995  58.913  1.00 26.38     0.005 C 
ATOM   1815  CD  LYS A 376     -14.252 -19.519  58.755  1.00 25.74     0.041 C 
ATOM   1816  CE  LYS A 376     -12.814 -20.013  58.675  1.00 34.54     0.338 C 
ATOM   1817  NZ  LYS A 376     -12.739 -21.476  58.944  1.00 52.07     0.618 N 
ATOM   1818  N   LYS A 377     -12.157 -14.842  59.177  1.00 19.47    -0.229 NA
ATOM   1819  CA  LYS A 377     -11.681 -14.202  60.399  1.00 20.40     0.186 C 
ATOM   1820  C   LYS A 377     -12.261 -12.802  60.550  1.00 20.97     0.274 C 
ATOM   1821  O   LYS A 377     -12.708 -12.422  61.637  1.00 18.76    -0.268 OA
ATOM   1822  CB  LYS A 377     -10.152 -14.156  60.393  1.00 21.65     0.034 C 
ATOM   1823  CG  LYS A 377      -9.554 -13.490  61.618  1.00 27.38     0.005 C 
ATOM   1824  CD  LYS A 377      -9.945 -14.233  62.871  1.00 30.02     0.041 C 
ATOM   1825  CE  LYS A 377      -9.225 -13.650  64.076  1.00 45.67     0.338 C 
ATOM   1826  NZ  LYS A 377      -7.781 -13.440  63.778  1.00 51.05     0.618 N 
ATOM   1827  N   LEU A 378     -12.285 -12.031  59.456  1.00 18.36    -0.229 NA
ATOM   1828  CA  LEU A 378     -12.851 -10.687  59.499  1.00 16.27     0.186 C 
ATOM   1829  C   LEU A 378     -14.338 -10.717  59.818  1.00 19.79     0.274 C 
ATOM   1830  O   LEU A 378     -14.830  -9.890  60.598  1.00 19.25    -0.268 OA
ATOM   1831  CB  LEU A 378     -12.598  -9.977  58.172  1.00 16.52     0.034 C 
ATOM   1832  CG  LEU A 378     -11.135  -9.658  57.886  1.00 16.72     0.002 C 
ATOM   1833  CD1 LEU A 378     -11.002  -9.113  56.451  1.00 17.17     0.000 C 
ATOM   1834  CD2 LEU A 378     -10.633  -8.653  58.914  1.00 19.60     0.000 C 
ATOM   1835  N   LEU A 379     -15.075 -11.661  59.222  1.00 17.27    -0.229 NA
ATOM   1836  CA  LEU A 379     -16.514 -11.727  59.453  1.00 14.31     0.186 C 
ATOM   1837  C   LEU A 379     -16.820 -12.166  60.876  1.00 19.26     0.274 C 
ATOM   1838  O   LEU A 379     -17.790 -11.696  61.483  1.00 20.76    -0.268 OA
ATOM   1839  CB  LEU A 379     -17.164 -12.676  58.451  1.00 16.01     0.034 C 
ATOM   1840  CG  LEU A 379     -17.088 -12.250  56.979  1.00 16.74     0.002 C 
ATOM   1841  CD1 LEU A 379     -17.708 -13.299  56.058  1.00 18.01     0.000 C 
ATOM   1842  CD2 LEU A 379     -17.787 -10.910  56.802  1.00 19.45     0.000 C 
ATOM   1843  N   LYS A 380     -16.008 -13.073  61.418  1.00 18.37    -0.229 NA
ATOM   1844  CA  LYS A 380     -16.156 -13.463  62.820  1.00 21.51     0.186 C 
ATOM   1845  C   LYS A 380     -15.938 -12.275  63.759  1.00 22.36     0.274 C 
ATOM   1846  O   LYS A 380     -16.729 -12.051  64.687  1.00 20.92    -0.268 OA
ATOM   1847  CB  LYS A 380     -15.183 -14.600  63.128  1.00 20.69     0.034 C 
ATOM   1848  CG  LYS A 380     -15.252 -15.137  64.547  1.00 34.30     0.005 C 
ATOM   1849  CD  LYS A 380     -14.289 -16.312  64.736  1.00 41.25     0.041 C 
ATOM   1850  CE  LYS A 380     -14.069 -16.634  66.221  1.00 54.33     0.338 C 
ATOM   1851  NZ  LYS A 380     -13.216 -17.848  66.438  1.00 60.88     0.618 N 
ATOM   1852  N   ASP A 381     -14.917 -11.465  63.493  1.00 20.72    -0.228 NA
ATOM   1853  CA  ASP A 381     -14.477 -10.427  64.416  1.00 21.04     0.197 C 
ATOM   1854  C   ASP A 381     -15.215  -9.107  64.268  1.00 27.47     0.275 C 
ATOM   1855  O   ASP A 381     -15.298  -8.348  65.242  1.00 26.15    -0.268 OA
ATOM   1856  CB  ASP A 381     -12.974 -10.153  64.222  1.00 23.99     0.132 C 
ATOM   1857  CG  ASP A 381     -12.086 -11.228  64.847  1.00 33.22     0.188 C 
ATOM   1858  OD1 ASP A 381     -12.601 -12.113  65.562  1.00 30.50    -0.647 OA
ATOM   1859  OD2 ASP A 381     -10.865 -11.187  64.605  1.00 34.35    -0.647 OA
ATOM   1860  N   HIS A 382     -15.729  -8.786  63.079  1.00 18.49    -0.228 NA
ATOM   1861  CA  HIS A 382     -16.184  -7.430  62.798  1.00 21.17     0.192 C 
ATOM   1862  C   HIS A 382     -17.578  -7.353  62.187  1.00 25.41     0.275 C 
ATOM   1863  O   HIS A 382     -17.998  -6.261  61.783  1.00 26.13    -0.268 OA
ATOM   1864  CB  HIS A 382     -15.176  -6.722  61.888  1.00 20.20     0.082 C 
ATOM   1865  CG  HIS A 382     -13.800  -6.676  62.462  1.00 25.26     0.082 A 
ATOM   1866  ND1 HIS A 382     -13.511  -6.026  63.644  1.00 30.83    -0.227 NA
ATOM   1867  CD2 HIS A 382     -12.639  -7.227  62.038  1.00 28.19     0.116 A 
ATOM   1868  CE1 HIS A 382     -12.227  -6.173  63.919  1.00 28.88     0.199 A 
ATOM   1869  NE2 HIS A 382     -11.674  -6.892  62.956  1.00 28.95    -0.221 NA
ATOM   1870  N   ALA A 383     -18.298  -8.472  62.096  1.00 27.84    -0.229 NA
ATOM   1871  CA  ALA A 383     -19.698  -8.484  61.694  1.00 26.51     0.186 C 
ATOM   1872  C   ALA A 383     -20.519  -9.181  62.770  1.00 30.36     0.274 C 
ATOM   1873  O   ALA A 383     -19.989  -9.944  63.585  1.00 30.92    -0.268 OA
ATOM   1874  CB  ALA A 383     -19.896  -9.188  60.341  1.00 19.22     0.037 C 
ATOM   1875  N   SER A 384     -21.824  -8.921  62.761  1.00 38.01    -0.226 NA
ATOM   1876  CA  SER A 384     -22.742  -9.484  63.743  1.00 33.30     0.219 C 
ATOM   1877  C   SER A 384     -23.731 -10.434  63.078  1.00 31.40     0.277 C 
ATOM   1878  O   SER A 384     -24.255 -10.149  61.995  1.00 34.33    -0.268 OA
ATOM   1879  CB  SER A 384     -23.505  -8.377  64.471  1.00 33.94     0.216 C 
ATOM   1880  OG  SER A 384     -22.654  -7.716  65.393  1.00 45.07    -0.218 OA
ATOM   1881  N   SER A 385     -23.995 -11.559  63.735  1.00 35.98    -0.226 NA
ATOM   1882  CA  SER A 385     -25.066 -12.435  63.288  1.00 34.91     0.219 C 
ATOM   1883  C   SER A 385     -26.410 -11.835  63.677  1.00 40.73     0.277 C 
ATOM   1884  O   SER A 385     -26.557 -11.249  64.753  1.00 53.48    -0.268 OA
ATOM   1885  CB  SER A 385     -24.914 -13.831  63.888  1.00 36.59     0.216 C 
ATOM   1886  OG  SER A 385     -25.762 -14.756  63.231  1.00 37.81    -0.218 OA
ATOM   1887  N   MET A 386     -27.383 -11.965  62.787  1.00 38.65    -0.229 NA
ATOM   1888  CA  MET A 386     -28.746 -11.509  63.014  1.00 39.61     0.185 C 
ATOM   1889  C   MET A 386     -29.684 -12.703  63.139  1.00 38.00     0.256 C 
ATOM   1890  O   MET A 386     -29.334 -13.819  62.743  1.00 33.30    -0.270 OA
ATOM   1891  CB  MET A 386     -29.214 -10.603  61.865  1.00 31.93     0.046 C 
ATOM   1892  CG  MET A 386     -29.428 -11.334  60.539  1.00 36.18     0.060 C 
ATOM   1893  SD  MET A 386     -27.895 -11.937  59.762  1.00 38.00    -0.139 SA
ATOM   1894  CE  MET A 386     -27.181 -10.401  59.181  1.00 32.23     0.069 C 
ATOM   1895  N   PRO A 387     -30.874 -12.521  63.712  1.00 40.53    -0.312 N 
ATOM   1896  CA  PRO A 387     -31.854 -13.610  63.685  1.00 41.04     0.165 C 
ATOM   1897  C   PRO A 387     -32.199 -13.974  62.249  1.00 44.92     0.272 C 
ATOM   1898  O   PRO A 387     -32.228 -13.118  61.361  1.00 46.67    -0.269 OA
ATOM   1899  CB  PRO A 387     -33.057 -13.026  64.433  1.00 45.94     0.034 C 
ATOM   1900  CG  PRO A 387     -32.448 -11.997  65.352  1.00 47.21     0.027 C 
ATOM   1901  CD  PRO A 387     -31.330 -11.392  64.543  1.00 47.93     0.105 C 
ATOM   1902  N   ASN A 388     -32.433 -15.266  62.022  1.00 41.55    -0.228 NA
ATOM   1903  CA  ASN A 388     -32.734 -15.776  60.687  1.00 40.09     0.196 C 
ATOM   1904  C   ASN A 388     -31.582 -15.513  59.719  1.00 35.37     0.275 C 
ATOM   1905  O   ASN A 388     -31.802 -15.254  58.534  1.00 32.79    -0.268 OA
ATOM   1906  CB  ASN A 388     -34.043 -15.181  60.150  1.00 39.70     0.126 C 
ATOM   1907  CG  ASN A 388     -34.661 -16.022  59.049  1.00 54.23     0.276 C 
ATOM   1908  OD1 ASN A 388     -34.494 -17.245  59.013  1.00 49.24    -0.269 OA
ATOM   1909  ND2 ASN A 388     -35.389 -15.369  58.144  1.00 49.40    -0.107 N 
ATOM   1910  N   ALA A 389     -30.345 -15.574  60.224  1.00 35.86    -0.229 NA
ATOM   1911  CA  ALA A 389     -29.182 -15.406  59.354  1.00 31.83     0.186 C 
ATOM   1912  C   ALA A 389     -29.132 -16.474  58.270  1.00 32.60     0.274 C 
ATOM   1913  O   ALA A 389     -28.598 -16.226  57.185  1.00 28.76    -0.268 OA
ATOM   1914  CB  ALA A 389     -27.894 -15.423  60.179  1.00 31.98     0.037 C 
ATOM   1915  N   GLU A 390     -29.696 -17.660  58.533  1.00 31.39    -0.229 NA
ATOM   1916  CA  GLU A 390     -29.676 -18.720  57.533  1.00 32.17     0.187 C 
ATOM   1917  C   GLU A 390     -30.532 -18.366  56.322  1.00 34.38     0.274 C 
ATOM   1918  O   GLU A 390     -30.439 -19.032  55.283  1.00 33.63    -0.268 OA
ATOM   1919  CB  GLU A 390     -30.120 -20.043  58.153  1.00 43.24     0.045 C 
ATOM   1920  CG  GLU A 390     -31.535 -20.050  58.699  1.00 64.59     0.100 C 
ATOM   1921  CD  GLU A 390     -31.925 -21.410  59.248  1.00 75.99     0.185 C 
ATOM   1922  OE1 GLU A 390     -33.055 -21.553  59.770  1.00 76.84    -0.647 OA
ATOM   1923  OE2 GLU A 390     -31.096 -22.341  59.150  1.00 83.85    -0.647 OA
ATOM   1924  N   SER A 391     -31.354 -17.327  56.420  1.00 25.72    -0.226 NA
ATOM   1925  CA  SER A 391     -32.150 -16.853  55.302  1.00 28.31     0.219 C 
ATOM   1926  C   SER A 391     -31.436 -15.826  54.438  1.00 26.10     0.277 C 
ATOM   1927  O   SER A 391     -31.963 -15.469  53.372  1.00 27.93    -0.268 OA
ATOM   1928  CB  SER A 391     -33.453 -16.240  55.815  1.00 35.18     0.216 C 
ATOM   1929  OG  SER A 391     -34.475 -17.213  55.911  1.00 44.85    -0.218 OA
ATOM   1930  N   TRP A 392     -30.282 -15.312  54.872  1.00 26.83    -0.228 NA
ATOM   1931  CA  TRP A 392     -29.564 -14.304  54.099  1.00 22.53     0.189 C 
ATOM   1932  C   TRP A 392     -28.693 -15.025  53.081  1.00 18.88     0.257 C 
ATOM   1933  O   TRP A 392     -27.775 -15.757  53.480  1.00 21.39    -0.270 OA
ATOM   1934  CB  TRP A 392     -28.704 -13.423  55.002  1.00 19.15     0.062 C 
ATOM   1935  CG  TRP A 392     -29.467 -12.438  55.846  1.00 17.78     0.001 A 
ATOM   1936  CD1 TRP A 392     -30.536 -12.706  56.663  1.00 18.39     0.095 A 
ATOM   1937  CD2 TRP A 392     -29.195 -11.030  55.991  1.00 18.22     0.015 A 
ATOM   1938  NE1 TRP A 392     -30.954 -11.543  57.287  1.00 19.80    -0.244 NA
ATOM   1939  CE2 TRP A 392     -30.143 -10.509  56.894  1.00 20.16     0.081 A 
ATOM   1940  CE3 TRP A 392     -28.236 -10.161  55.445  1.00 18.36     0.001 A 
ATOM   1941  CZ2 TRP A 392     -30.167  -9.162  57.259  1.00 19.18     0.019 A 
ATOM   1942  CZ3 TRP A 392     -28.268  -8.823  55.802  1.00 17.37     0.000 A 
ATOM   1943  CH2 TRP A 392     -29.231  -8.335  56.700  1.00 24.35     0.002 A 
ATOM   1944  N   PRO A 393     -28.939 -14.873  51.787  1.00 19.49    -0.312 N 
ATOM   1945  CA  PRO A 393     -28.145 -15.603  50.793  1.00 16.93     0.165 C 
ATOM   1946  C   PRO A 393     -26.689 -15.164  50.766  1.00 18.08     0.272 C 
ATOM   1947  O   PRO A 393     -26.294 -14.141  51.326  1.00 17.77    -0.269 OA
ATOM   1948  CB  PRO A 393     -28.826 -15.262  49.469  1.00 20.74     0.034 C 
ATOM   1949  CG  PRO A 393     -30.191 -14.727  49.840  1.00 24.23     0.027 C 
ATOM   1950  CD  PRO A 393     -30.002 -14.061  51.169  1.00 20.94     0.105 C 
ATOM   1951  N   VAL A 394     -25.893 -15.950  50.049  1.00 17.01    -0.229 NA
ATOM   1952  CA  VAL A 394     -24.547 -15.556  49.642  1.00 16.83     0.186 C 
ATOM   1953  C   VAL A 394     -24.546 -15.394  48.128  1.00 18.51     0.274 C 
ATOM   1954  O   VAL A 394     -25.106 -16.231  47.411  1.00 18.86    -0.268 OA
ATOM   1955  CB  VAL A 394     -23.495 -16.591  50.082  1.00 18.80     0.032 C 
ATOM   1956  CG1 VAL A 394     -22.164 -16.335  49.384  1.00 23.38     0.003 C 
ATOM   1957  CG2 VAL A 394     -23.288 -16.511  51.578  1.00 20.31     0.003 C 
ATOM   1958  N   VAL A 395     -23.934 -14.321  47.636  1.00 16.43    -0.229 NA
ATOM   1959  CA  VAL A 395     -23.829 -14.086  46.196  1.00 15.94     0.186 C 
ATOM   1960  C   VAL A 395     -22.362 -14.024  45.815  1.00 16.38     0.274 C 
ATOM   1961  O   VAL A 395     -21.595 -13.266  46.421  1.00 19.77    -0.268 OA
ATOM   1962  CB  VAL A 395     -24.545 -12.794  45.776  1.00 19.01     0.032 C 
ATOM   1963  CG1 VAL A 395     -24.321 -12.525  44.280  1.00 20.18     0.003 C 
ATOM   1964  CG2 VAL A 395     -26.017 -12.904  46.069  1.00 17.97     0.003 C 
ATOM   1965  N   GLY A 396     -21.974 -14.820  44.819  1.00 15.71    -0.226 NA
ATOM   1966  CA  GLY A 396     -20.639 -14.747  44.234  1.00 14.56     0.218 C 
ATOM   1967  C   GLY A 396     -20.755 -14.441  42.752  1.00 14.08     0.277 C 
ATOM   1968  O   GLY A 396     -21.611 -14.997  42.068  1.00 15.88    -0.268 OA
ATOM   1969  N   GLN A 397     -19.882 -13.562  42.261  1.00 12.89    -0.229 NA
ATOM   1970  CA  GLN A 397     -19.985 -13.023  40.909  1.00 13.64     0.187 C 
ATOM   1971  C   GLN A 397     -18.570 -12.935  40.350  1.00 13.19     0.274 C 
ATOM   1972  O   GLN A 397     -17.710 -12.297  40.963  1.00 15.46    -0.268 OA
ATOM   1973  CB  GLN A 397     -20.692 -11.657  40.958  1.00 13.33     0.044 C 
ATOM   1974  CG  GLN A 397     -20.802 -10.914  39.638  1.00 14.37     0.094 C 
ATOM   1975  CD  GLN A 397     -19.537 -10.142  39.353  1.00 15.63     0.274 C 
ATOM   1976  OE1 GLN A 397     -19.080  -9.334  40.191  1.00 14.20    -0.269 OA
ATOM   1977  NE2 GLN A 397     -18.915 -10.426  38.207  1.00 15.75    -0.107 N 
ATOM   1978  N   PHE A 398     -18.304 -13.602  39.218  1.00 13.64    -0.228 NA
ATOM   1979  CA  PHE A 398     -16.921 -13.856  38.816  1.00 13.48     0.191 C 
ATOM   1980  C   PHE A 398     -16.840 -13.999  37.306  1.00 15.23     0.275 C 
ATOM   1981  O   PHE A 398     -17.858 -14.069  36.609  1.00 16.52    -0.268 OA
ATOM   1982  CB  PHE A 398     -16.389 -15.132  39.484  1.00 15.16     0.060 C 
ATOM   1983  CG  PHE A 398     -17.394 -16.235  39.481  1.00 19.01    -0.020 A 
ATOM   1984  CD1 PHE A 398     -17.533 -17.050  38.368  1.00 20.19    -0.004 A 
ATOM   1985  CD2 PHE A 398     -18.265 -16.403  40.553  1.00 18.85    -0.004 A 
ATOM   1986  CE1 PHE A 398     -18.509 -18.035  38.336  1.00 18.29    -0.000 A 
ATOM   1987  CE2 PHE A 398     -19.242 -17.382  40.530  1.00 16.83    -0.000 A 
ATOM   1988  CZ  PHE A 398     -19.354 -18.215  39.416  1.00 20.69     0.000 A 
ATOM   1989  N   SER A 399     -15.610 -14.063  36.798  1.00 17.24    -0.224 NA
ATOM   1990  CA  SER A 399     -15.425 -14.168  35.355  1.00 18.06     0.232 C 
ATOM   1991  C   SER A 399     -14.705 -15.441  34.935  1.00 18.20     0.298 C 
ATOM   1992  O   SER A 399     -14.497 -15.650  33.739  1.00 20.85    -0.253 OA
ATOM   1993  CB  SER A 399     -14.669 -12.943  34.832  1.00 19.02     0.218 C 
ATOM   1994  OG  SER A 399     -13.363 -12.884  35.365  1.00 25.16    -0.218 OA
ATOM   1995  N  ASER A 400     -14.322 -16.289  35.884  0.64 20.21    -0.215 NA
ATOM   1996  N  BSER A 400     -14.316 -16.295  35.875  0.36 20.25    -0.215 NA
ATOM   1997  CA ASER A 400     -13.736 -17.581  35.577  0.64 22.56     0.213 C 
ATOM   1998  CA BSER A 400     -13.798 -17.607  35.521  0.36 22.54     0.213 C 
ATOM   1999  C  ASER A 400     -14.055 -18.536  36.718  0.64 25.16     0.245 C 
ATOM   2000  C  BSER A 400     -13.988 -18.537  36.709  0.36 25.06     0.245 C 
ATOM   2001  O  ASER A 400     -14.343 -18.114  37.841  0.64 17.99    -0.276 OA
ATOM   2002  O  BSER A 400     -14.118 -18.096  37.853  0.36 18.60    -0.276 OA
ATOM   2003  CB ASER A 400     -12.225 -17.473  35.361  0.64 24.87     0.216 C 
ATOM   2004  CB BSER A 400     -12.328 -17.545  35.091  0.36 25.19     0.216 C 
ATOM   2005  OG ASER A 400     -11.712 -18.694  34.862  0.64 32.72    -0.218 OA
ATOM   2006  OG BSER A 400     -11.472 -17.255  36.176  0.36 27.48    -0.218 OA
ATOM   2007  N   VAL A 401     -14.026 -19.834  36.412  1.00 23.86    -0.161 NA
ATOM   2008  CA  VAL A 401     -14.276 -20.878  37.397  1.00 22.07     0.152 C 
ATOM   2009  C   VAL A 401     -13.147 -21.891  37.301  1.00 21.61     0.267 C 
ATOM   2010  O   VAL A 401     -12.737 -22.268  36.198  1.00 24.92    -0.269 OA
ATOM   2011  CB  VAL A 401     -15.626 -21.588  37.178  1.00 30.69     0.025 C 
ATOM   2012  CG1 VAL A 401     -15.997 -22.347  38.433  1.00 33.68     0.002 C 
ATOM   2013  CG2 VAL A 401     -16.720 -20.606  36.773  1.00 32.63     0.002 C 
ATOM   2014  N   GLY A 402     -12.633 -22.318  38.454  1.00 23.41    -0.225 NA
ATOM   2015  CA  GLY A 402     -11.620 -23.350  38.485  1.00 25.88     0.233 C 
ATOM   2016  C   GLY A 402     -12.272 -24.710  38.603  1.00 23.19     0.298 C 
ATOM   2017  O   GLY A 402     -13.491 -24.845  38.588  1.00 22.39    -0.253 OA
ATOM   2018  N  ASER A 403     -11.436 -25.736  38.723  0.68 24.72    -0.215 NA
ATOM   2019  N  BSER A 403     -11.428 -25.735  38.727  0.32 24.70    -0.215 NA
ATOM   2020  CA ASER A 403     -11.930 -27.088  38.973  0.68 25.00     0.213 C 
ATOM   2021  CA BSER A 403     -11.894 -27.091  39.010  0.32 24.99     0.213 C 
ATOM   2022  C  ASER A 403     -12.255 -27.220  40.456  0.68 23.64     0.245 C 
ATOM   2023  C  BSER A 403     -12.257 -27.182  40.486  0.32 23.71     0.245 C 
ATOM   2024  O  ASER A 403     -11.355 -27.168  41.297  0.68 24.67    -0.276 OA
ATOM   2025  O  BSER A 403     -11.383 -27.075  41.350  0.32 24.73    -0.276 OA
ATOM   2026  CB ASER A 403     -10.893 -28.121  38.537  0.68 26.16     0.216 C 
ATOM   2027  CB BSER A 403     -10.820 -28.115  38.651  0.32 26.07     0.216 C 
ATOM   2028  OG ASER A 403     -11.363 -29.428  38.793  0.68 29.17    -0.218 OA
ATOM   2029  OG BSER A 403     -10.916 -28.510  37.296  0.32 23.99    -0.218 OA
ATOM   2030  N   LEU A 404     -13.539 -27.393  40.784  1.00 24.27    -0.161 NA
ATOM   2031  CA  LEU A 404     -13.997 -27.399  42.174  1.00 25.76     0.152 C 
ATOM   2032  C   LEU A 404     -14.264 -28.788  42.733  1.00 26.39     0.267 C 
ATOM   2033  O   LEU A 404     -14.544 -28.913  43.929  1.00 25.73    -0.269 OA
ATOM   2034  CB  LEU A 404     -15.269 -26.557  42.322  1.00 24.59     0.026 C 
ATOM   2035  CG  LEU A 404     -15.241 -25.149  41.719  1.00 20.74     0.002 C 
ATOM   2036  CD1 LEU A 404     -16.566 -24.432  42.021  1.00 22.14     0.000 C 
ATOM   2037  CD2 LEU A 404     -14.055 -24.340  42.235  1.00 23.65     0.000 C 
ATOM   2038  N   GLY A 405     -14.209 -29.823  41.912  1.00 29.38    -0.227 NA
ATOM   2039  CA  GLY A 405     -14.400 -31.175  42.394  1.00 33.28     0.218 C 
ATOM   2040  C   GLY A 405     -15.663 -31.808  41.837  1.00 35.28     0.277 C 
ATOM   2041  O   GLY A 405     -16.483 -31.173  41.175  1.00 28.63    -0.268 OA
ATOM   2042  N   ALA A 406     -15.807 -33.100  42.148  1.00 38.65    -0.229 NA
ATOM   2043  CA  ALA A 406     -16.849 -33.928  41.554  1.00 33.86     0.186 C 
ATOM   2044  C   ALA A 406     -18.241 -33.608  42.080  1.00 32.98     0.274 C 
ATOM   2045  O   ALA A 406     -19.231 -33.960  41.427  1.00 31.42    -0.268 OA
ATOM   2046  CB  ALA A 406     -16.529 -35.406  41.794  1.00 41.08     0.037 C 
ATOM   2047  N   ASP A 407     -18.350 -32.962  43.238  1.00 29.08    -0.228 NA
ATOM   2048  CA  ASP A 407     -19.642 -32.536  43.753  1.00 27.44     0.197 C 
ATOM   2049  C   ASP A 407     -19.441 -31.326  44.662  1.00 28.88     0.275 C 
ATOM   2050  O   ASP A 407     -18.312 -30.923  44.961  1.00 28.22    -0.268 OA
ATOM   2051  CB  ASP A 407     -20.363 -33.670  44.499  1.00 28.57     0.132 C 
ATOM   2052  CG  ASP A 407     -19.578 -34.173  45.693  1.00 39.91     0.188 C 
ATOM   2053  OD1 ASP A 407     -19.631 -33.527  46.757  1.00 37.73    -0.647 OA
ATOM   2054  OD2 ASP A 407     -18.896 -35.215  45.570  1.00 45.04    -0.647 OA
ATOM   2055  N   GLU A 408     -20.557 -30.752  45.111  1.00 30.36    -0.229 NA
ATOM   2056  CA  GLU A 408     -20.487 -29.504  45.864  1.00 27.39     0.187 C 
ATOM   2057  C   GLU A 408     -19.850 -29.683  47.232  1.00 35.79     0.274 C 
ATOM   2058  O   GLU A 408     -19.326 -28.707  47.786  1.00 30.73    -0.268 OA
ATOM   2059  CB  GLU A 408     -21.879 -28.893  46.020  1.00 27.92     0.045 C 
ATOM   2060  CG  GLU A 408     -22.814 -29.670  46.910  1.00 34.11     0.100 C 
ATOM   2061  CD  GLU A 408     -24.185 -29.033  46.976  1.00 43.77     0.185 C 
ATOM   2062  OE1 GLU A 408     -24.657 -28.548  45.925  1.00 47.37    -0.647 OA
ATOM   2063  OE2 GLU A 408     -24.789 -29.014  48.070  1.00 46.05    -0.647 OA
ATOM   2064  N   SER A 409     -19.851 -30.906  47.777  1.00 29.00    -0.226 NA
ATOM   2065  CA  SER A 409     -19.284 -31.123  49.104  1.00 29.53     0.219 C 
ATOM   2066  C   SER A 409     -17.764 -31.078  49.110  1.00 27.34     0.277 C 
ATOM   2067  O   SER A 409     -17.170 -30.966  50.185  1.00 30.75    -0.268 OA
ATOM   2068  CB  SER A 409     -19.749 -32.475  49.671  1.00 32.78     0.216 C 
ATOM   2069  OG  SER A 409     -19.041 -33.544  49.055  1.00 33.68    -0.218 OA
ATOM   2070  N   LYS A 410     -17.120 -31.169  47.947  1.00 27.36    -0.229 NA
ATOM   2071  CA  LYS A 410     -15.664 -31.269  47.914  1.00 27.73     0.186 C 
ATOM   2072  C   LYS A 410     -14.996 -29.964  48.344  1.00 33.50     0.274 C 
ATOM   2073  O   LYS A 410     -13.978 -29.992  49.046  1.00 28.25    -0.268 OA
ATOM   2074  CB  LYS A 410     -15.197 -31.662  46.512  1.00 29.69     0.034 C 
ATOM   2075  CG  LYS A 410     -15.655 -33.055  46.082  1.00 31.52     0.005 C 
ATOM   2076  CD  LYS A 410     -15.073 -34.092  47.027  1.00 40.28     0.041 C 
ATOM   2077  CE  LYS A 410     -15.490 -35.498  46.637  1.00 46.87     0.338 C 
ATOM   2078  NZ  LYS A 410     -16.924 -35.730  46.921  1.00 46.42     0.618 N 
ATOM   2079  N   TRP A 411     -15.546 -28.814  47.936  1.00 22.77    -0.228 NA
ATOM   2080  CA  TRP A 411     -14.940 -27.524  48.293  1.00 28.34     0.191 C 
ATOM   2081  C   TRP A 411     -15.951 -26.377  48.350  1.00 25.67     0.275 C 
ATOM   2082  O   TRP A 411     -15.955 -25.594  49.306  1.00 21.61    -0.268 OA
ATOM   2083  CB  TRP A 411     -13.819 -27.175  47.305  1.00 28.15     0.062 C 
ATOM   2084  CG  TRP A 411     -13.080 -25.884  47.603  1.00 25.83     0.001 A 
ATOM   2085  CD1 TRP A 411     -12.013 -25.718  48.438  1.00 26.90     0.095 A 
ATOM   2086  CD2 TRP A 411     -13.361 -24.592  47.051  1.00 21.47     0.015 A 
ATOM   2087  NE1 TRP A 411     -11.609 -24.400  48.443  1.00 21.39    -0.244 NA
ATOM   2088  CE2 TRP A 411     -12.420 -23.689  47.597  1.00 21.59     0.081 A 
ATOM   2089  CE3 TRP A 411     -14.314 -24.112  46.140  1.00 23.67     0.001 A 
ATOM   2090  CZ2 TRP A 411     -12.400 -22.333  47.260  1.00 20.69     0.019 A 
ATOM   2091  CZ3 TRP A 411     -14.293 -22.763  45.801  1.00 21.40     0.000 A 
ATOM   2092  CH2 TRP A 411     -13.340 -21.891  46.364  1.00 20.09     0.002 A 
ATOM   2093  N   LEU A 412     -16.830 -26.288  47.348  1.00 24.17    -0.229 NA
ATOM   2094  CA  LEU A 412     -17.695 -25.116  47.204  1.00 22.11     0.186 C 
ATOM   2095  C   LEU A 412     -18.605 -24.932  48.412  1.00 31.16     0.274 C 
ATOM   2096  O   LEU A 412     -18.686 -23.839  48.992  1.00 23.54    -0.268 OA
ATOM   2097  CB  LEU A 412     -18.538 -25.245  45.932  1.00 21.99     0.034 C 
ATOM   2098  CG  LEU A 412     -19.484 -24.051  45.750  1.00 24.85     0.002 C 
ATOM   2099  CD1 LEU A 412     -18.686 -22.821  45.333  1.00 21.31     0.000 C 
ATOM   2100  CD2 LEU A 412     -20.607 -24.351  44.754  1.00 22.83     0.000 C 
ATOM   2101  N   CYS A 413     -19.323 -25.982  48.792  1.00 24.93    -0.228 NA
ATOM   2102  CA  CYS A 413     -20.294 -25.892  49.869  1.00 25.34     0.198 C 
ATOM   2103  C   CYS A 413     -19.782 -26.453  51.177  1.00 35.54     0.275 C 
ATOM   2104  O   CYS A 413     -20.548 -26.533  52.140  1.00 46.02    -0.268 OA
ATOM   2105  CB  CYS A 413     -21.587 -26.610  49.478  1.00 34.32     0.103 C 
ATOM   2106  SG  CYS A 413     -22.482 -25.765  48.191  1.00 36.33    -0.080 SA
ATOM   2107  N   SER A 414     -18.522 -26.870  51.230  1.00 25.20    -0.226 NA
ATOM   2108  CA  SER A 414     -17.937 -27.267  52.495  1.00 28.01     0.219 C 
ATOM   2109  C   SER A 414     -17.089 -26.113  53.014  1.00 29.79     0.277 C 
ATOM   2110  O   SER A 414     -17.549 -25.369  53.878  1.00 43.96    -0.268 OA
ATOM   2111  CB  SER A 414     -17.141 -28.569  52.356  1.00 27.71     0.216 C 
ATOM   2112  OG  SER A 414     -16.219 -28.513  51.288  1.00 37.01    -0.218 OA
ATOM   2113  N   GLU A 415     -15.894 -25.892  52.481  1.00 25.60    -0.229 NA
ATOM   2114  CA  GLU A 415     -15.092 -24.879  53.156  1.00 30.80     0.187 C 
ATOM   2115  C   GLU A 415     -15.353 -23.464  52.636  1.00 27.05     0.274 C 
ATOM   2116  O   GLU A 415     -15.420 -22.529  53.440  1.00 28.36    -0.268 OA
ATOM   2117  CB  GLU A 415     -13.599 -25.242  53.090  1.00 33.19     0.045 C 
ATOM   2118  CG  GLU A 415     -13.000 -25.328  51.731  1.00 28.31     0.100 C 
ATOM   2119  CD  GLU A 415     -11.549 -25.806  51.754  1.00 31.60     0.185 C 
ATOM   2120  OE1 GLU A 415     -11.309 -27.033  51.825  1.00 29.04    -0.647 OA
ATOM   2121  OE2 GLU A 415     -10.643 -24.951  51.680  1.00 24.25    -0.647 OA
ATOM   2122  N   PHE A 416     -15.571 -23.282  51.330  1.00 26.67    -0.228 NA
ATOM   2123  CA  PHE A 416     -15.744 -21.936  50.779  1.00 26.46     0.191 C 
ATOM   2124  C   PHE A 416     -17.033 -21.284  51.279  1.00 25.63     0.275 C 
ATOM   2125  O   PHE A 416     -17.014 -20.190  51.858  1.00 27.02    -0.268 OA
ATOM   2126  CB  PHE A 416     -15.728 -22.002  49.258  1.00 27.26     0.060 C 
ATOM   2127  CG  PHE A 416     -16.059 -20.708  48.585  1.00 28.41    -0.020 A 
ATOM   2128  CD1 PHE A 416     -15.106 -19.707  48.473  1.00 29.88    -0.004 A 
ATOM   2129  CD2 PHE A 416     -17.317 -20.497  48.040  1.00 28.48    -0.004 A 
ATOM   2130  CE1 PHE A 416     -15.412 -18.516  47.829  1.00 29.33    -0.000 A 
ATOM   2131  CE2 PHE A 416     -17.629 -19.313  47.410  1.00 33.78    -0.000 A 
ATOM   2132  CZ  PHE A 416     -16.670 -18.322  47.297  1.00 28.42     0.000 A 
ATOM   2133  N   LYS A 417     -18.170 -21.945  51.065  1.00 24.39    -0.229 NA
ATOM   2134  CA  LYS A 417     -19.434 -21.417  51.568  1.00 22.32     0.186 C 
ATOM   2135  C   LYS A 417     -19.402 -21.263  53.082  1.00 27.76     0.274 C 
ATOM   2136  O   LYS A 417     -19.941 -20.290  53.615  1.00 27.15    -0.268 OA
ATOM   2137  CB  LYS A 417     -20.593 -22.322  51.136  1.00 26.35     0.034 C 
ATOM   2138  CG  LYS A 417     -21.992 -21.720  51.298  1.00 29.50     0.005 C 
ATOM   2139  CD  LYS A 417     -23.074 -22.753  50.889  1.00 39.80     0.041 C 
ATOM   2140  CE  LYS A 417     -24.467 -22.372  51.406  1.00 45.00     0.338 C 
ATOM   2141  NZ  LYS A 417     -25.532 -23.399  51.121  1.00 38.20     0.618 N 
ATOM   2142  N   GLU A 418     -18.757 -22.194  53.793  1.00 22.64    -0.229 NA
ATOM   2143  CA  GLU A 418     -18.687 -22.084  55.250  1.00 28.70     0.187 C 
ATOM   2144  C   GLU A 418     -17.991 -20.800  55.677  1.00 30.37     0.274 C 
ATOM   2145  O   GLU A 418     -18.427 -20.132  56.621  1.00 25.37    -0.268 OA
ATOM   2146  CB  GLU A 418     -17.961 -23.286  55.850  1.00 34.52     0.045 C 
ATOM   2147  CG  GLU A 418     -18.098 -23.429  57.350  1.00 41.69     0.100 C 
ATOM   2148  CD  GLU A 418     -19.551 -23.416  57.817  1.00 49.58     0.185 C 
ATOM   2149  OE1 GLU A 418     -20.399 -24.108  57.203  1.00 47.84    -0.647 OA
ATOM   2150  OE2 GLU A 418     -19.842 -22.709  58.805  1.00 61.76    -0.647 OA
ATOM   2151  N   SER A 419     -16.886 -20.453  55.013  1.00 22.48    -0.226 NA
ATOM   2152  CA  SER A 419     -16.249 -19.173  55.297  1.00 22.51     0.219 C 
ATOM   2153  C   SER A 419     -17.184 -18.016  54.962  1.00 18.17     0.277 C 
ATOM   2154  O   SER A 419     -17.352 -17.094  55.771  1.00 23.49    -0.268 OA
ATOM   2155  CB  SER A 419     -14.929 -19.066  54.535  1.00 23.88     0.216 C 
ATOM   2156  OG  SER A 419     -13.988 -19.984  55.083  1.00 21.88    -0.218 OA
ATOM   2157  N   MET A 420     -17.857 -18.075  53.810  1.00 18.32    -0.227 NA
ATOM   2158  CA  MET A 420     -18.645 -16.919  53.409  1.00 17.98     0.201 C 
ATOM   2159  C   MET A 420     -19.918 -16.728  54.212  1.00 19.09     0.295 C 
ATOM   2160  O   MET A 420     -20.453 -15.614  54.211  1.00 21.49    -0.253 OA
ATOM   2161  CB  MET A 420     -19.052 -16.956  51.939  1.00 21.29     0.047 C 
ATOM   2162  CG  MET A 420     -17.887 -16.908  50.999  1.00 25.23     0.060 C 
ATOM   2163  SD  MET A 420     -18.374 -16.019  49.530  1.00 34.36    -0.139 SA
ATOM   2164  CE  MET A 420     -16.801 -15.351  49.028  1.00 37.91     0.069 C 
ATOM   2165  N  ALEU A 421     -20.423 -17.785  54.868  0.47 21.73    -0.218 NA
ATOM   2166  N  BLEU A 421     -20.435 -17.762  54.874  0.53 21.73    -0.218 NA
ATOM   2167  CA ALEU A 421     -21.602 -17.690  55.724  0.47 23.27     0.181 C 
ATOM   2168  CA BLEU A 421     -21.627 -17.594  55.696  0.53 23.21     0.181 C 
ATOM   2169  C  ALEU A 421     -21.306 -17.087  57.088  0.47 22.76     0.242 C 
ATOM   2170  C  BLEU A 421     -21.304 -17.267  57.153  0.53 22.74     0.242 C 
ATOM   2171  O  ALEU A 421     -22.245 -16.700  57.793  0.47 22.98    -0.276 OA
ATOM   2172  O  BLEU A 421     -22.217 -17.230  57.983  0.53 22.99    -0.276 OA
ATOM   2173  CB ALEU A 421     -22.218 -19.073  55.967  0.47 26.12     0.034 C 
ATOM   2174  CB BLEU A 421     -22.518 -18.845  55.619  0.53 25.95     0.034 C 
ATOM   2175  CG ALEU A 421     -22.686 -19.926  54.796  0.47 27.82     0.002 C 
ATOM   2176  CG BLEU A 421     -21.959 -20.228  55.968  0.53 28.57     0.002 C 
ATOM   2177  CD1ALEU A 421     -23.465 -21.138  55.288  0.47 30.14     0.000 C 
ATOM   2178  CD1BLEU A 421     -21.892 -20.465  57.472  0.53 32.84     0.000 C 
ATOM   2179  CD2ALEU A 421     -23.514 -19.098  53.874  0.47 29.83     0.000 C 
ATOM   2180  CD2BLEU A 421     -22.793 -21.316  55.298  0.53 30.60     0.000 C 
ATOM   2181  N   THR A 422     -20.037 -17.036  57.484  1.00 21.30    -0.159 NA
ATOM   2182  CA  THR A 422     -19.681 -16.652  58.846  1.00 23.74     0.182 C 
ATOM   2183  C   THR A 422     -20.190 -15.256  59.198  1.00 22.00     0.270 C 
ATOM   2184  O   THR A 422     -20.086 -14.312  58.407  1.00 22.69    -0.269 OA
ATOM   2185  CB  THR A 422     -18.160 -16.715  59.020  1.00 23.49     0.177 C 
ATOM   2186  OG1 THR A 422     -17.712 -18.031  58.684  1.00 26.66    -0.221 OA
ATOM   2187  CG2 THR A 422     -17.752 -16.403  60.461  1.00 23.37     0.038 C 
ATOM   2188  N   LEU A 423     -20.742 -15.129  60.404  1.00 23.74    -0.229 NA
ATOM   2189  CA  LEU A 423     -21.123 -13.828  60.949  1.00 20.90     0.186 C 
ATOM   2190  C   LEU A 423     -20.989 -13.896  62.462  1.00 26.48     0.274 C 
ATOM   2191  O   LEU A 423     -21.650 -14.717  63.105  1.00 28.69    -0.268 OA
ATOM   2192  CB  LEU A 423     -22.558 -13.447  60.587  1.00 23.71     0.034 C 
ATOM   2193  CG  LEU A 423     -22.946 -13.051  59.159  1.00 25.40     0.002 C 
ATOM   2194  CD1 LEU A 423     -24.445 -12.868  59.118  1.00 29.00     0.000 C 
ATOM   2195  CD2 LEU A 423     -22.241 -11.786  58.675  1.00 22.34     0.000 C 
ATOM   2196  N   GLY A 424     -20.148 -13.047  63.032  1.00 27.57    -0.226 NA
ATOM   2197  CA  GLY A 424     -20.033 -12.994  64.477  1.00 29.79     0.218 C 
ATOM   2198  C   GLY A 424     -19.280 -14.177  65.062  1.00 33.07     0.277 C 
ATOM   2199  O   GLY A 424     -18.796 -15.069  64.363  1.00 30.58    -0.268 OA
ATOM   2200  N   LYS A 425     -19.203 -14.186  66.396  1.00 33.02    -0.229 NA
ATOM   2201  CA  LYS A 425     -18.267 -15.057  67.102  1.00 35.66     0.186 C 
ATOM   2202  C   LYS A 425     -18.863 -16.394  67.537  1.00 49.84     0.274 C 
ATOM   2203  O   LYS A 425     -18.114 -17.266  67.993  1.00 53.25    -0.268 OA
ATOM   2204  CB  LYS A 425     -17.702 -14.321  68.325  1.00 40.81     0.034 C 
ATOM   2205  CG  LYS A 425     -16.747 -13.186  67.955  1.00 48.19     0.005 C 
ATOM   2206  CD  LYS A 425     -16.141 -12.513  69.185  1.00 60.82     0.041 C 
ATOM   2207  CE  LYS A 425     -15.196 -11.377  68.794  1.00 57.06     0.338 C 
ATOM   2208  NZ  LYS A 425     -14.135 -11.840  67.840  1.00 50.11     0.618 N 
ATOM   2209  N   GLU A 426     -20.170 -16.589  67.393  1.00 46.12    -0.229 NA
ATOM   2210  CA  GLU A 426     -20.809 -17.797  67.886  1.00 59.59     0.187 C 
ATOM   2211  C   GLU A 426     -20.624 -18.953  66.903  1.00 65.47     0.274 C 
ATOM   2212  O   GLU A 426     -20.178 -18.780  65.766  1.00 54.16    -0.268 OA
ATOM   2213  CB  GLU A 426     -22.290 -17.536  68.147  1.00 53.20     0.045 C 
ATOM   2214  CG  GLU A 426     -22.538 -16.437  69.172  1.00 53.89     0.100 C 
ATOM   2215  CD  GLU A 426     -21.810 -16.694  70.482  1.00 77.47     0.185 C 
ATOM   2216  OE1 GLU A 426     -21.773 -17.862  70.930  1.00 75.35    -0.647 OA
ATOM   2217  OE2 GLU A 426     -21.269 -15.728  71.063  1.00 75.72    -0.647 OA
ATOM   2218  N   SER A 427     -20.975 -20.152  67.358  1.00 68.21    -0.228 NA
ATOM   2219  CA  SER A 427     -20.819 -21.351  66.541  1.00 62.13     0.203 C 
ATOM   2220  C   SER A 427     -22.096 -21.679  65.776  1.00 64.42     0.234 C 
ATOM   2221  O   SER A 427     -22.082 -22.493  64.850  1.00 76.80    -0.286 OA
ATOM   2222  CB  SER A 427     -20.410 -22.536  67.412  1.00 69.86     0.215 C 
ATOM   2223  OG  SER A 427     -19.397 -22.159  68.326  1.00 73.51    -0.218 OA
ATOM   2224  N   SER A 433     -25.872 -26.671  55.815  1.00 51.31     0.629 N 
ATOM   2225  CA  SER A 433     -26.524 -25.364  55.754  1.00 55.12     0.413 C 
ATOM   2226  C   SER A 433     -27.476 -25.226  54.571  1.00 57.25     0.292 C 
ATOM   2227  O   SER A 433     -27.222 -25.760  53.490  1.00 60.16    -0.268 OA
ATOM   2228  CB  SER A 433     -25.484 -24.248  55.681  1.00 55.55     0.231 C 
ATOM   2229  OG  SER A 433     -26.083 -23.036  55.248  1.00 43.73    -0.218 OA
ATOM   2230  N   SER A 434     -28.565 -24.484  54.783  1.00 49.94    -0.226 NA
ATOM   2231  CA  SER A 434     -29.552 -24.208  53.747  1.00 49.13     0.219 C 
ATOM   2232  C   SER A 434     -29.535 -22.746  53.301  1.00 45.11     0.277 C 
ATOM   2233  O   SER A 434     -30.520 -22.260  52.737  1.00 39.07    -0.268 OA
ATOM   2234  CB  SER A 434     -30.948 -24.599  54.235  1.00 51.27     0.216 C 
ATOM   2235  OG  SER A 434     -31.308 -23.853  55.387  1.00 62.91    -0.218 OA
ATOM   2236  N   VAL A 435     -28.441 -22.035  53.554  1.00 46.25    -0.229 NA
ATOM   2237  CA  VAL A 435     -28.316 -20.666  53.042  1.00 33.67     0.184 C 
ATOM   2238  C   VAL A 435     -28.309 -20.708  51.517  1.00 29.36     0.256 C 
ATOM   2239  O   VAL A 435     -27.515 -21.466  50.929  1.00 33.03    -0.270 OA
ATOM   2240  CB  VAL A 435     -27.034 -20.009  53.578  1.00 35.54     0.032 C 
ATOM   2241  CG1 VAL A 435     -26.818 -18.667  52.912  1.00 34.88     0.003 C 
ATOM   2242  CG2 VAL A 435     -27.099 -19.842  55.092  1.00 37.04     0.003 C 
ATOM   2243  N   PRO A 436     -29.176 -19.956  50.830  1.00 27.05    -0.312 N 
ATOM   2244  CA  PRO A 436     -29.150 -19.954  49.361  1.00 22.00     0.165 C 
ATOM   2245  C   PRO A 436     -27.828 -19.406  48.837  1.00 25.61     0.272 C 
ATOM   2246  O   PRO A 436     -27.294 -18.429  49.362  1.00 25.06    -0.269 OA
ATOM   2247  CB  PRO A 436     -30.312 -19.033  48.983  1.00 26.60     0.034 C 
ATOM   2248  CG  PRO A 436     -31.185 -18.976  50.216  1.00 30.20     0.027 C 
ATOM   2249  CD  PRO A 436     -30.266 -19.130  51.372  1.00 27.07     0.105 C 
ATOM   2250  N   LEU A 437     -27.297 -20.044  47.796  1.00 26.25    -0.229 NA
ATOM   2251  CA  LEU A 437     -26.050 -19.601  47.167  1.00 25.53     0.186 C 
ATOM   2252  C   LEU A 437     -26.338 -19.244  45.716  1.00 25.49     0.274 C 
ATOM   2253  O   LEU A 437     -26.769 -20.101  44.935  1.00 28.96    -0.268 OA
ATOM   2254  CB  LEU A 437     -24.960 -20.674  47.261  1.00 26.09     0.034 C 
ATOM   2255  CG  LEU A 437     -23.643 -20.409  46.509  1.00 23.13     0.002 C 
ATOM   2256  CD1 LEU A 437     -22.885 -19.176  47.071  1.00 18.83     0.000 C 
ATOM   2257  CD2 LEU A 437     -22.746 -21.642  46.537  1.00 27.94     0.000 C 
ATOM   2258  N   TYR A 438     -26.122 -17.980  45.365  1.00 17.20    -0.228 NA
ATOM   2259  CA  TYR A 438     -26.302 -17.490  44.004  1.00 15.67     0.191 C 
ATOM   2260  C   TYR A 438     -24.930 -17.258  43.396  1.00 16.06     0.275 C 
ATOM   2261  O   TYR A 438     -24.136 -16.494  43.951  1.00 20.24    -0.268 OA
ATOM   2262  CB  TYR A 438     -27.054 -16.169  43.963  1.00 15.52     0.060 C 
ATOM   2263  CG  TYR A 438     -28.491 -16.201  44.387  1.00 20.11    -0.020 A 
ATOM   2264  CD1 TYR A 438     -28.839 -16.236  45.733  1.00 20.98    -0.002 A 
ATOM   2265  CD2 TYR A 438     -29.507 -16.112  43.441  1.00 30.73    -0.002 A 
ATOM   2266  CE1 TYR A 438     -30.172 -16.246  46.124  1.00 26.65     0.027 A 
ATOM   2267  CE2 TYR A 438     -30.830 -16.112  43.816  1.00 28.61     0.027 A 
ATOM   2268  CZ  TYR A 438     -31.155 -16.184  45.162  1.00 28.76     0.131 A 
ATOM   2269  OH  TYR A 438     -32.482 -16.177  45.527  1.00 28.33    -0.190 OA
ATOM   2270  N   LEU A 439     -24.663 -17.872  42.249  1.00 17.08    -0.229 NA
ATOM   2271  CA  LEU A 439     -23.444 -17.603  41.494  1.00 19.48     0.186 C 
ATOM   2272  C   LEU A 439     -23.817 -16.916  40.186  1.00 17.96     0.274 C 
ATOM   2273  O   LEU A 439     -24.691 -17.397  39.464  1.00 19.77    -0.268 OA
ATOM   2274  CB  LEU A 439     -22.675 -18.892  41.215  1.00 19.99     0.034 C 
ATOM   2275  CG  LEU A 439     -22.314 -19.691  42.469  1.00 19.51     0.002 C 
ATOM   2276  CD1 LEU A 439     -21.542 -20.953  42.070  1.00 20.51     0.000 C 
ATOM   2277  CD2 LEU A 439     -21.494 -18.836  43.426  1.00 19.98     0.000 C 
ATOM   2278  N   ILE A 440     -23.165 -15.795  39.891  1.00 13.94    -0.229 NA
ATOM   2279  CA  ILE A 440     -23.464 -14.993  38.700  1.00 14.82     0.186 C 
ATOM   2280  C   ILE A 440     -22.299 -15.135  37.729  1.00 15.75     0.274 C 
ATOM   2281  O   ILE A 440     -21.161 -14.797  38.066  1.00 14.30    -0.268 OA
ATOM   2282  CB  ILE A 440     -23.700 -13.517  39.062  1.00 16.24     0.032 C 
ATOM   2283  CG1 ILE A 440     -24.911 -13.389  40.009  1.00 19.43     0.002 C 
ATOM   2284  CG2 ILE A 440     -23.877 -12.672  37.792  1.00 17.40     0.003 C 
ATOM   2285  CD1 ILE A 440     -25.065 -11.979  40.606  1.00 17.34     0.000 C 
ATOM   2286  N   TYR A 441     -22.584 -15.616  36.518  1.00 14.24    -0.228 NA
ATOM   2287  CA  TYR A 441     -21.559 -15.903  35.520  1.00 15.94     0.189 C 
ATOM   2288  C   TYR A 441     -22.196 -15.836  34.134  1.00 15.25     0.257 C 
ATOM   2289  O   TYR A 441     -23.263 -16.423  33.930  1.00 16.74    -0.270 OA
ATOM   2290  CB  TYR A 441     -20.915 -17.275  35.769  1.00 16.50     0.060 C 
ATOM   2291  CG  TYR A 441     -19.909 -17.622  34.685  1.00 15.45    -0.020 A 
ATOM   2292  CD1 TYR A 441     -18.634 -17.064  34.694  1.00 18.41    -0.002 A 
ATOM   2293  CD2 TYR A 441     -20.261 -18.447  33.625  1.00 16.90    -0.002 A 
ATOM   2294  CE1 TYR A 441     -17.724 -17.349  33.697  1.00 19.72     0.027 A 
ATOM   2295  CE2 TYR A 441     -19.345 -18.749  32.615  1.00 18.95     0.027 A 
ATOM   2296  CZ  TYR A 441     -18.087 -18.185  32.652  1.00 18.77     0.131 A 
ATOM   2297  OH  TYR A 441     -17.162 -18.462  31.659  1.00 19.97    -0.190 OA
ATOM   2298  N   PRO A 442     -21.597 -15.130  33.172  1.00 15.22    -0.312 N 
ATOM   2299  CA  PRO A 442     -22.287 -14.868  31.897  1.00 17.85     0.165 C 
ATOM   2300  C   PRO A 442     -22.641 -16.150  31.151  1.00 19.44     0.272 C 
ATOM   2301  O   PRO A 442     -21.826 -17.067  31.030  1.00 18.75    -0.269 OA
ATOM   2302  CB  PRO A 442     -21.274 -14.027  31.107  1.00 18.75     0.034 C 
ATOM   2303  CG  PRO A 442     -20.414 -13.384  32.145  1.00 19.83     0.027 C 
ATOM   2304  CD  PRO A 442     -20.329 -14.380  33.282  1.00 15.18     0.105 C 
ATOM   2305  N   SER A 443     -23.878 -16.205  30.671  1.00 17.02    -0.226 NA
ATOM   2306  CA  SER A 443     -24.315 -17.259  29.761  1.00 15.78     0.219 C 
ATOM   2307  C   SER A 443     -23.771 -17.021  28.357  1.00 19.40     0.277 C 
ATOM   2308  O   SER A 443     -23.266 -15.949  28.029  1.00 17.12    -0.268 OA
ATOM   2309  CB  SER A 443     -25.838 -17.293  29.706  1.00 15.82     0.216 C 
ATOM   2310  OG  SER A 443     -26.313 -16.134  29.010  1.00 18.33    -0.218 OA
ATOM   2311  N   VAL A 444     -23.920 -18.028  27.490  1.00 19.04    -0.227 NA
ATOM   2312  CA  VAL A 444     -23.528 -17.829  26.099  1.00 19.18     0.200 C 
ATOM   2313  C   VAL A 444     -24.304 -16.667  25.487  1.00 14.79     0.295 C 
ATOM   2314  O   VAL A 444     -23.750 -15.855  24.749  1.00 17.48    -0.253 OA
ATOM   2315  CB  VAL A 444     -23.717 -19.133  25.298  1.00 17.33     0.033 C 
ATOM   2316  CG1 VAL A 444     -23.497 -18.872  23.800  1.00 18.52     0.003 C 
ATOM   2317  CG2 VAL A 444     -22.742 -20.222  25.833  1.00 19.01     0.003 C 
ATOM   2318  N  AGLU A 445     -25.599 -16.570  25.790  0.60 18.17    -0.218 NA
ATOM   2319  N  BGLU A 445     -25.602 -16.568  25.790  0.40 18.18    -0.218 NA
ATOM   2320  CA AGLU A 445     -26.402 -15.505  25.202  0.60 17.61     0.181 C 
ATOM   2321  CA BGLU A 445     -26.409 -15.500  25.205  0.40 17.66     0.181 C 
ATOM   2322  C  AGLU A 445     -25.984 -14.134  25.728  0.60 21.00     0.242 C 
ATOM   2323  C  BGLU A 445     -25.993 -14.131  25.732  0.40 20.94     0.242 C 
ATOM   2324  O  AGLU A 445     -26.006 -13.147  24.981  0.60 19.91    -0.276 OA
ATOM   2325  O  BGLU A 445     -26.030 -13.141  24.990  0.40 19.90    -0.276 OA
ATOM   2326  CB AGLU A 445     -27.882 -15.773  25.465  0.60 19.83     0.045 C 
ATOM   2327  CB BGLU A 445     -27.891 -15.758  25.469  0.40 19.86     0.045 C 
ATOM   2328  CG AGLU A 445     -28.812 -14.739  24.887  0.60 19.38     0.100 C 
ATOM   2329  CG BGLU A 445     -28.508 -16.771  24.523  0.40 22.71     0.100 C 
ATOM   2330  CD AGLU A 445     -28.956 -14.840  23.372  0.60 20.73     0.185 C 
ATOM   2331  CD BGLU A 445     -28.387 -16.349  23.077  0.40 22.08     0.185 C 
ATOM   2332  OE1AGLU A 445     -28.286 -15.685  22.734  0.60 22.33    -0.647 OA
ATOM   2333  OE1BGLU A 445     -28.916 -15.268  22.733  0.40 20.71    -0.647 OA
ATOM   2334  OE2AGLU A 445     -29.755 -14.064  22.827  0.60 18.72    -0.647 OA
ATOM   2335  OE2BGLU A 445     -27.762 -17.091  22.290  0.40 21.29    -0.647 OA
ATOM   2336  N   ASN A 446     -25.608 -14.050  27.012  1.00 19.17    -0.161 NA
ATOM   2337  CA  ASN A 446     -25.037 -12.808  27.545  1.00 15.49     0.161 C 
ATOM   2338  C   ASN A 446     -23.846 -12.349  26.708  1.00 15.84     0.268 C 
ATOM   2339  O   ASN A 446     -23.723 -11.163  26.375  1.00 16.21    -0.269 OA
ATOM   2340  CB  ASN A 446     -24.571 -12.991  29.000  1.00 15.47     0.118 C 
ATOM   2341  CG  ASN A 446     -25.717 -13.142  30.008  1.00 19.18     0.276 C 
ATOM   2342  OD1 ASN A 446     -25.493 -13.632  31.117  1.00 18.39    -0.269 OA
ATOM   2343  ND2 ASN A 446     -26.933 -12.737  29.636  1.00 25.43    -0.107 N 
ATOM   2344  N   VAL A 447     -22.940 -13.280  26.378  1.00 13.86    -0.229 NA
ATOM   2345  CA  VAL A 447     -21.732 -12.913  25.645  1.00 15.27     0.186 C 
ATOM   2346  C   VAL A 447     -22.067 -12.571  24.192  1.00 15.94     0.274 C 
ATOM   2347  O   VAL A 447     -21.568 -11.577  23.642  1.00 19.09    -0.268 OA
ATOM   2348  CB  VAL A 447     -20.693 -14.046  25.728  1.00 15.85     0.032 C 
ATOM   2349  CG1 VAL A 447     -19.513 -13.774  24.790  1.00 20.35     0.003 C 
ATOM   2350  CG2 VAL A 447     -20.208 -14.214  27.181  1.00 19.99     0.003 C 
ATOM   2351  N   ARG A 448     -22.914 -13.385  23.552  1.00 17.54    -0.229 NA
ATOM   2352  CA  ARG A 448     -23.253 -13.156  22.141  1.00 19.84     0.186 C 
ATOM   2353  C   ARG A 448     -23.830 -11.762  21.913  1.00 22.40     0.274 C 
ATOM   2354  O   ARG A 448     -23.463 -11.068  20.956  1.00 22.14    -0.268 OA
ATOM   2355  CB  ARG A 448     -24.246 -14.216  21.653  1.00 20.02     0.036 C 
ATOM   2356  CG  ARG A 448     -24.626 -14.049  20.167  1.00 23.22     0.029 C 
ATOM   2357  CD  ARG A 448     -25.674 -15.048  19.703  1.00 23.56     0.145 C 
ATOM   2358  NE  ARG A 448     -27.017 -14.740  20.191  1.00 19.82    -0.083 NA
ATOM   2359  CZ  ARG A 448     -27.893 -13.969  19.550  1.00 27.06     0.782 C 
ATOM   2360  NH1 ARG A 448     -27.573 -13.407  18.382  1.00 21.95     0.063 N 
ATOM   2361  NH2 ARG A 448     -29.089 -13.744  20.081  1.00 20.74     0.063 N 
ATOM   2362  N   THR A 449     -24.765 -11.349  22.755  1.00 16.63    -0.226 NA
ATOM   2363  CA  THR A 449     -25.434 -10.072  22.569  1.00 21.36     0.216 C 
ATOM   2364  C   THR A 449     -24.708  -8.908  23.248  1.00 21.57     0.277 C 
ATOM   2365  O   THR A 449     -25.258  -7.804  23.305  1.00 18.64    -0.268 OA
ATOM   2366  CB  THR A 449     -26.869 -10.168  23.080  1.00 24.58     0.184 C 
ATOM   2367  OG1 THR A 449     -26.841 -10.415  24.481  1.00 19.93    -0.221 OA
ATOM   2368  CG2 THR A 449     -27.606 -11.339  22.398  1.00 21.38     0.038 C 
ATOM   2369  N   SER A 450     -23.488  -9.122  23.731  1.00 16.83    -0.226 NA
ATOM   2370  CA  SER A 450     -22.737  -8.093  24.435  1.00 17.75     0.219 C 
ATOM   2371  C   SER A 450     -22.195  -7.043  23.459  1.00 19.35     0.277 C 
ATOM   2372  O   SER A 450     -22.170  -7.231  22.235  1.00 20.70    -0.268 OA
ATOM   2373  CB  SER A 450     -21.586  -8.723  25.225  1.00 20.33     0.216 C 
ATOM   2374  OG  SER A 450     -20.525  -9.123  24.355  1.00 19.78    -0.218 OA
ATOM   2375  N   LEU A 451     -21.760  -5.913  24.026  1.00 20.04    -0.229 NA
ATOM   2376  CA  LEU A 451     -21.142  -4.862  23.221  1.00 19.00     0.186 C 
ATOM   2377  C   LEU A 451     -19.976  -5.408  22.404  1.00 21.05     0.274 C 
ATOM   2378  O   LEU A 451     -19.831  -5.083  21.219  1.00 22.91    -0.268 OA
ATOM   2379  CB  LEU A 451     -20.668  -3.715  24.121  1.00 18.48     0.034 C 
ATOM   2380  CG  LEU A 451     -21.744  -2.844  24.777  1.00 23.65     0.002 C 
ATOM   2381  CD1 LEU A 451     -21.133  -1.995  25.879  1.00 22.14     0.000 C 
ATOM   2382  CD2 LEU A 451     -22.419  -1.955  23.735  1.00 20.90     0.000 C 
ATOM   2383  N   GLU A 452     -19.137  -6.240  23.022  1.00 18.34    -0.229 NA
ATOM   2384  CA  GLU A 452     -17.979  -6.801  22.335  1.00 21.58     0.187 C 
ATOM   2385  C   GLU A 452     -18.329  -7.960  21.420  1.00 25.30     0.274 C 
ATOM   2386  O   GLU A 452     -17.575  -8.243  20.481  1.00 22.88    -0.268 OA
ATOM   2387  CB  GLU A 452     -16.952  -7.310  23.344  1.00 24.65     0.045 C 
ATOM   2388  CG  GLU A 452     -16.349  -6.253  24.227  1.00 28.44     0.100 C 
ATOM   2389  CD  GLU A 452     -15.384  -6.871  25.218  1.00 35.01     0.185 C 
ATOM   2390  OE1 GLU A 452     -15.809  -7.152  26.357  1.00 30.66    -0.647 OA
ATOM   2391  OE2 GLU A 452     -14.214  -7.108  24.833  1.00 39.91    -0.647 OA
ATOM   2392  N   GLY A 453     -19.432  -8.645  21.687  1.00 20.70    -0.226 NA
ATOM   2393  CA  GLY A 453     -19.736  -9.891  21.014  1.00 17.90     0.218 C 
ATOM   2394  C   GLY A 453     -18.940 -11.051  21.585  1.00 22.44     0.277 C 
ATOM   2395  O   GLY A 453     -18.415 -11.008  22.704  1.00 18.76    -0.268 OA
ATOM   2396  N   TYR A 454     -18.855 -12.113  20.797  1.00 20.79    -0.228 NA
ATOM   2397  CA  TYR A 454     -18.119 -13.298  21.237  1.00 21.17     0.189 C 
ATOM   2398  C   TYR A 454     -16.705 -13.007  21.731  1.00 23.18     0.257 C 
ATOM   2399  O   TYR A 454     -16.271 -13.680  22.684  1.00 22.16    -0.270 OA
ATOM   2400  CB  TYR A 454     -18.086 -14.332  20.103  1.00 19.92     0.060 C 
ATOM   2401  CG  TYR A 454     -19.409 -15.016  19.854  1.00 22.59    -0.020 A 
ATOM   2402  CD1 TYR A 454     -20.088 -15.648  20.885  1.00 23.85    -0.002 A 
ATOM   2403  CD2 TYR A 454     -19.986 -15.032  18.584  1.00 23.69    -0.002 A 
ATOM   2404  CE1 TYR A 454     -21.297 -16.288  20.659  1.00 24.62     0.027 A 
ATOM   2405  CE2 TYR A 454     -21.198 -15.673  18.351  1.00 23.76     0.027 A 
ATOM   2406  CZ  TYR A 454     -21.846 -16.304  19.393  1.00 28.45     0.131 A 
ATOM   2407  OH  TYR A 454     -23.049 -16.956  19.185  1.00 22.92    -0.190 OA
ATOM   2408  N   PRO A 455     -15.945 -12.046  21.161  1.00 19.61    -0.312 N 
ATOM   2409  CA  PRO A 455     -14.609 -11.751  21.702  1.00 22.82     0.165 C 
ATOM   2410  C   PRO A 455     -14.587 -11.415  23.191  1.00 21.69     0.272 C 
ATOM   2411  O   PRO A 455     -13.543 -11.603  23.831  1.00 20.18    -0.269 OA
ATOM   2412  CB  PRO A 455     -14.151 -10.564  20.849  1.00 23.41     0.034 C 
ATOM   2413  CG  PRO A 455     -14.774 -10.837  19.502  1.00 25.88     0.027 C 
ATOM   2414  CD  PRO A 455     -16.147 -11.402  19.843  1.00 23.88     0.105 C 
ATOM   2415  N   ALA A 456     -15.706 -10.943  23.764  1.00 24.11    -0.229 NA
ATOM   2416  CA  ALA A 456     -15.753 -10.774  25.220  1.00 20.74     0.186 C 
ATOM   2417  C   ALA A 456     -15.424 -12.078  25.936  1.00 21.75     0.274 C 
ATOM   2418  O   ALA A 456     -14.834 -12.064  27.025  1.00 21.16    -0.268 OA
ATOM   2419  CB  ALA A 456     -17.130 -10.264  25.658  1.00 21.20     0.037 C 
ATOM   2420  N   GLY A 457     -15.773 -13.214  25.329  1.00 20.91    -0.226 NA
ATOM   2421  CA  GLY A 457     -15.479 -14.520  25.880  1.00 17.70     0.218 C 
ATOM   2422  C   GLY A 457     -14.005 -14.857  25.953  1.00 21.55     0.277 C 
ATOM   2423  O   GLY A 457     -13.641 -15.809  26.657  1.00 22.26    -0.268 OA
ATOM   2424  N   GLY A 458     -13.162 -14.109  25.240  1.00 22.42    -0.226 NA
ATOM   2425  CA  GLY A 458     -11.727 -14.228  25.395  1.00 23.27     0.218 C 
ATOM   2426  C   GLY A 458     -11.265 -13.960  26.812  1.00 27.16     0.277 C 
ATOM   2427  O   GLY A 458     -10.212 -14.457  27.208  1.00 23.83    -0.268 OA
ATOM   2428  N   SER A 459     -12.055 -13.214  27.593  1.00 19.29    -0.226 NA
ATOM   2429  CA  SER A 459     -11.733 -12.837  28.967  1.00 23.30     0.219 C 
ATOM   2430  C   SER A 459     -12.629 -13.536  29.988  1.00 21.57     0.277 C 
ATOM   2431  O   SER A 459     -12.730 -13.087  31.139  1.00 20.69    -0.268 OA
ATOM   2432  CB  SER A 459     -11.839 -11.320  29.142  1.00 25.71     0.216 C 
ATOM   2433  OG  SER A 459     -10.931 -10.629  28.302  1.00 25.50    -0.218 OA
ATOM   2434  N   LEU A 460     -13.261 -14.635  29.594  1.00 19.55    -0.229 NA
ATOM   2435  CA  LEU A 460     -14.091 -15.462  30.472  1.00 20.70     0.185 C 
ATOM   2436  C   LEU A 460     -13.614 -16.888  30.246  1.00 23.42     0.256 C 
ATOM   2437  O   LEU A 460     -14.279 -17.671  29.564  1.00 21.83    -0.270 OA
ATOM   2438  CB  LEU A 460     -15.580 -15.312  30.146  1.00 20.25     0.034 C 
ATOM   2439  CG  LEU A 460     -16.190 -13.919  30.319  1.00 25.66     0.002 C 
ATOM   2440  CD1 LEU A 460     -17.456 -13.770  29.479  1.00 20.15     0.000 C 
ATOM   2441  CD2 LEU A 460     -16.497 -13.652  31.784  1.00 18.63     0.000 C 
ATOM   2442  N   PRO A 461     -12.450 -17.257  30.799  1.00 27.40    -0.312 N 
ATOM   2443  CA  PRO A 461     -11.722 -18.458  30.329  1.00 26.92     0.165 C 
ATOM   2444  C   PRO A 461     -12.109 -19.753  31.046  1.00 27.97     0.272 C 
ATOM   2445  O   PRO A 461     -11.262 -20.458  31.611  1.00 37.49    -0.269 OA
ATOM   2446  CB  PRO A 461     -10.260 -18.070  30.582  1.00 29.71     0.034 C 
ATOM   2447  CG  PRO A 461     -10.309 -17.140  31.756  1.00 27.70     0.027 C 
ATOM   2448  CD  PRO A 461     -11.650 -16.432  31.724  1.00 25.84     0.105 C 
ATOM   2449  N   TYR A 462     -13.390 -20.105  30.970  1.00 26.16    -0.228 NA
ATOM   2450  CA  TYR A 462     -13.913 -21.371  31.487  1.00 25.11     0.191 C 
ATOM   2451  C   TYR A 462     -13.772 -22.437  30.401  1.00 24.78     0.275 C 
ATOM   2452  O   TYR A 462     -14.421 -22.349  29.361  1.00 23.49    -0.268 OA
ATOM   2453  CB  TYR A 462     -15.382 -21.195  31.872  1.00 24.49     0.060 C 
ATOM   2454  CG  TYR A 462     -16.010 -22.280  32.724  1.00 25.65    -0.020 A 
ATOM   2455  CD1 TYR A 462     -15.231 -23.173  33.457  1.00 27.85    -0.002 A 
ATOM   2456  CD2 TYR A 462     -17.393 -22.399  32.809  1.00 25.01    -0.002 A 
ATOM   2457  CE1 TYR A 462     -15.819 -24.151  34.254  1.00 25.58     0.027 A 
ATOM   2458  CE2 TYR A 462     -17.988 -23.367  33.608  1.00 28.56     0.027 A 
ATOM   2459  CZ  TYR A 462     -17.189 -24.247  34.325  1.00 23.98     0.131 A 
ATOM   2460  OH  TYR A 462     -17.773 -25.211  35.118  1.00 24.67    -0.190 OA
ATOM   2461  N   SER A 463     -12.941 -23.450  30.639  1.00 33.89    -0.226 NA
ATOM   2462  CA  SER A 463     -12.651 -24.438  29.604  1.00 31.74     0.219 C 
ATOM   2463  C   SER A 463     -13.635 -25.605  29.649  1.00 31.20     0.277 C 
ATOM   2464  O   SER A 463     -14.158 -25.964  30.707  1.00 32.55    -0.268 OA
ATOM   2465  CB  SER A 463     -11.219 -24.959  29.752  1.00 36.57     0.216 C 
ATOM   2466  OG  SER A 463     -11.126 -25.886  30.820  1.00 36.45    -0.218 OA
ATOM   2467  N   ILE A 464     -13.869 -26.215  28.482  1.00 28.40    -0.229 NA
ATOM   2468  CA  ILE A 464     -14.781 -27.356  28.430  1.00 34.67     0.186 C 
ATOM   2469  C   ILE A 464     -14.223 -28.527  29.229  1.00 29.25     0.274 C 
ATOM   2470  O   ILE A 464     -14.984 -29.301  29.820  1.00 34.59    -0.268 OA
ATOM   2471  CB  ILE A 464     -15.077 -27.750  26.963  1.00 34.21     0.032 C 
ATOM   2472  CG1 ILE A 464     -16.088 -28.903  26.884  1.00 32.99     0.002 C 
ATOM   2473  CG2 ILE A 464     -13.792 -28.126  26.229  1.00 37.26     0.003 C 
ATOM   2474  CD1 ILE A 464     -17.448 -28.606  27.500  1.00 35.12     0.000 C 
ATOM   2475  N   GLN A 465     -12.893 -28.669  29.276  1.00 32.52    -0.229 NA
ATOM   2476  CA  GLN A 465     -12.282 -29.748  30.047  1.00 39.90     0.187 C 
ATOM   2477  C   GLN A 465     -12.661 -29.650  31.516  1.00 36.01     0.274 C 
ATOM   2478  O   GLN A 465     -13.002 -30.655  32.150  1.00 35.50    -0.268 OA
ATOM   2479  CB  GLN A 465     -10.760 -29.709  29.890  1.00 38.59     0.044 C 
ATOM   2480  CG  GLN A 465     -10.252 -29.998  28.483  1.00 41.61     0.094 C 
ATOM   2481  CD  GLN A 465     -10.413 -28.818  27.537  1.00 51.05     0.274 C 
ATOM   2482  OE1 GLN A 465     -10.633 -27.686  27.968  1.00 44.58    -0.269 OA
ATOM   2483  NE2 GLN A 465     -10.303 -29.081  26.235  1.00 54.55    -0.107 N 
ATOM   2484  N   THR A 466     -12.605 -28.440  32.071  1.00 36.53    -0.226 NA
ATOM   2485  CA  THR A 466     -12.999 -28.227  33.458  1.00 29.82     0.216 C 
ATOM   2486  C   THR A 466     -14.500 -28.385  33.631  1.00 27.64     0.277 C 
ATOM   2487  O   THR A 466     -14.964 -29.062  34.555  1.00 30.79    -0.268 OA
ATOM   2488  CB  THR A 466     -12.570 -26.834  33.906  1.00 32.99     0.184 C 
ATOM   2489  OG1 THR A 466     -11.146 -26.718  33.809  1.00 36.62    -0.221 OA
ATOM   2490  CG2 THR A 466     -13.042 -26.562  35.336  1.00 27.91     0.038 C 
ATOM   2491  N   ALA A 467     -15.274 -27.766  32.739  1.00 30.71    -0.229 NA
ATOM   2492  CA  ALA A 467     -16.717 -27.685  32.923  1.00 26.41     0.186 C 
ATOM   2493  C   ALA A 467     -17.374 -29.061  32.883  1.00 28.59     0.274 C 
ATOM   2494  O   ALA A 467     -18.336 -29.319  33.616  1.00 28.61    -0.268 OA
ATOM   2495  CB  ALA A 467     -17.318 -26.772  31.851  1.00 31.68     0.037 C 
ATOM   2496  N   GLU A 468     -16.888 -29.958  32.020  1.00 35.65    -0.229 NA
ATOM   2497  CA  GLU A 468     -17.570 -31.243  31.906  1.00 34.93     0.187 C 
ATOM   2498  C   GLU A 468     -17.364 -32.127  33.129  1.00 36.56     0.274 C 
ATOM   2499  O   GLU A 468     -18.103 -33.101  33.298  1.00 40.65    -0.268 OA
ATOM   2500  CB  GLU A 468     -17.120 -31.977  30.640  1.00 34.31     0.045 C 
ATOM   2501  CG  GLU A 468     -15.628 -32.237  30.564  1.00 37.49     0.100 C 
ATOM   2502  CD  GLU A 468     -15.216 -32.790  29.213  1.00 51.56     0.185 C 
ATOM   2503  OE1 GLU A 468     -16.057 -32.793  28.283  1.00 53.15    -0.647 OA
ATOM   2504  OE2 GLU A 468     -14.055 -33.223  29.082  1.00 48.18    -0.647 OA
ATOM   2505  N   LYS A 469     -16.400 -31.803  33.990  1.00 31.23    -0.229 NA
ATOM   2506  CA  LYS A 469     -16.188 -32.533  35.231  1.00 33.96     0.186 C 
ATOM   2507  C   LYS A 469     -17.104 -32.077  36.357  1.00 32.31     0.274 C 
ATOM   2508  O   LYS A 469     -17.093 -32.693  37.427  1.00 33.12    -0.268 OA
ATOM   2509  CB  LYS A 469     -14.739 -32.376  35.694  1.00 37.25     0.034 C 
ATOM   2510  CG  LYS A 469     -13.699 -32.879  34.725  1.00 39.11     0.005 C 
ATOM   2511  CD  LYS A 469     -12.312 -32.479  35.213  1.00 40.89     0.041 C 
ATOM   2512  CE  LYS A 469     -11.215 -32.972  34.278  1.00 58.29     0.338 C 
ATOM   2513  NZ  LYS A 469      -9.872 -32.436  34.661  1.00 53.08     0.618 N 
ATOM   2514  N   GLN A 470     -17.878 -31.016  36.163  1.00 27.20    -0.229 NA
ATOM   2515  CA  GLN A 470     -18.623 -30.431  37.273  1.00 27.23     0.187 C 
ATOM   2516  C   GLN A 470     -19.935 -29.831  36.771  1.00 31.96     0.274 C 
ATOM   2517  O   GLN A 470     -20.299 -28.703  37.106  1.00 27.79    -0.268 OA
ATOM   2518  CB  GLN A 470     -17.772 -29.384  37.997  1.00 29.45     0.044 C 
ATOM   2519  CG  GLN A 470     -17.179 -28.319  37.064  1.00 27.34     0.094 C 
ATOM   2520  CD  GLN A 470     -16.154 -27.435  37.751  1.00 28.61     0.274 C 
ATOM   2521  OE1 GLN A 470     -15.448 -27.874  38.664  1.00 23.86    -0.269 OA
ATOM   2522  NE2 GLN A 470     -16.061 -26.177  37.309  1.00 28.08    -0.107 N 
ATOM   2523  N   ASN A 471     -20.682 -30.590  35.964  1.00 29.00    -0.228 NA
ATOM   2524  CA  ASN A 471     -21.985 -30.099  35.537  1.00 25.29     0.196 C 
ATOM   2525  C   ASN A 471     -22.906 -29.789  36.714  1.00 24.73     0.275 C 
ATOM   2526  O   ASN A 471     -23.812 -28.963  36.568  1.00 28.99    -0.268 OA
ATOM   2527  CB  ASN A 471     -22.651 -31.108  34.594  1.00 29.97     0.126 C 
ATOM   2528  CG  ASN A 471     -22.034 -31.093  33.213  1.00 38.32     0.276 C 
ATOM   2529  OD1 ASN A 471     -21.647 -30.037  32.707  1.00 41.80    -0.269 OA
ATOM   2530  ND2 ASN A 471     -21.937 -32.260  32.593  1.00 44.63    -0.107 N 
ATOM   2531  N   TRP A 472     -22.684 -30.405  37.879  1.00 25.54    -0.228 NA
ATOM   2532  CA  TRP A 472     -23.495 -30.079  39.051  1.00 28.22     0.191 C 
ATOM   2533  C   TRP A 472     -23.451 -28.587  39.364  1.00 29.18     0.275 C 
ATOM   2534  O   TRP A 472     -24.428 -28.032  39.876  1.00 30.01    -0.268 OA
ATOM   2535  CB  TRP A 472     -23.023 -30.889  40.269  1.00 29.66     0.062 C 
ATOM   2536  CG  TRP A 472     -21.587 -30.629  40.633  1.00 26.85     0.001 A 
ATOM   2537  CD1 TRP A 472     -20.497 -31.342  40.223  1.00 23.89     0.095 A 
ATOM   2538  CD2 TRP A 472     -21.084 -29.562  41.452  1.00 24.78     0.015 A 
ATOM   2539  NE1 TRP A 472     -19.350 -30.794  40.743  1.00 31.34    -0.244 NA
ATOM   2540  CE2 TRP A 472     -19.683 -29.700  41.501  1.00 26.78     0.081 A 
ATOM   2541  CE3 TRP A 472     -21.683 -28.503  42.151  1.00 26.36     0.001 A 
ATOM   2542  CZ2 TRP A 472     -18.864 -28.819  42.218  1.00 34.88     0.019 A 
ATOM   2543  CZ3 TRP A 472     -20.861 -27.620  42.860  1.00 24.23     0.000 A 
ATOM   2544  CH2 TRP A 472     -19.473 -27.789  42.885  1.00 27.50     0.002 A 
ATOM   2545  N   LEU A 473     -22.330 -27.928  39.053  1.00 26.02    -0.229 NA
ATOM   2546  CA  LEU A 473     -22.141 -26.525  39.424  1.00 25.78     0.186 C 
ATOM   2547  C   LEU A 473     -23.121 -25.607  38.712  1.00 28.22     0.274 C 
ATOM   2548  O   LEU A 473     -23.571 -24.605  39.284  1.00 23.95    -0.268 OA
ATOM   2549  CB  LEU A 473     -20.702 -26.109  39.109  1.00 22.02     0.034 C 
ATOM   2550  CG  LEU A 473     -20.340 -24.652  39.419  1.00 23.95     0.002 C 
ATOM   2551  CD1 LEU A 473     -20.465 -24.353  40.925  1.00 20.79     0.000 C 
ATOM   2552  CD2 LEU A 473     -18.945 -24.344  38.909  1.00 20.44     0.000 C 
ATOM   2553  N   HIS A 474     -23.480 -25.935  37.473  1.00 26.23    -0.227 NA
ATOM   2554  CA  HIS A 474     -24.193 -24.979  36.647  1.00 24.48     0.206 C 
ATOM   2555  C   HIS A 474     -25.623 -24.765  37.112  1.00 23.33     0.296 C 
ATOM   2556  O   HIS A 474     -26.240 -23.769  36.723  1.00 25.23    -0.253 OA
ATOM   2557  CB  HIS A 474     -24.083 -25.431  35.194  1.00 25.65     0.083 C 
ATOM   2558  CG  HIS A 474     -22.671 -25.703  34.790  1.00 27.00     0.083 A 
ATOM   2559  ND1 HIS A 474     -22.298 -26.799  34.040  1.00 32.41    -0.227 NA
ATOM   2560  CD2 HIS A 474     -21.525 -25.036  35.079  1.00 26.96     0.116 A 
ATOM   2561  CE1 HIS A 474     -20.987 -26.778  33.858  1.00 30.26     0.199 A 
ATOM   2562  NE2 HIS A 474     -20.493 -25.721  34.483  1.00 28.73    -0.221 NA
ATOM   2563  N  ASER A 475     -26.158 -25.647  37.964  0.59 22.74    -0.215 NA
ATOM   2564  N  BSER A 475     -26.158 -25.650  37.959  0.41 22.80    -0.215 NA
ATOM   2565  CA ASER A 475     -27.475 -25.387  38.532  0.59 25.59     0.213 C 
ATOM   2566  CA BSER A 475     -27.469 -25.393  38.540  0.41 25.60     0.213 C 
ATOM   2567  C  ASER A 475     -27.462 -24.213  39.503  0.59 24.44     0.245 C 
ATOM   2568  C  BSER A 475     -27.460 -24.155  39.427  0.41 24.47     0.245 C 
ATOM   2569  O  ASER A 475     -28.534 -23.763  39.913  0.59 23.16    -0.276 OA
ATOM   2570  O  BSER A 475     -28.525 -23.594  39.699  0.41 23.33    -0.276 OA
ATOM   2571  CB ASER A 475     -28.022 -26.639  39.236  0.59 30.60     0.216 C 
ATOM   2572  CB BSER A 475     -27.949 -26.606  39.345  0.41 30.43     0.216 C 
ATOM   2573  OG ASER A 475     -27.312 -26.931  40.428  0.59 30.50    -0.218 OA
ATOM   2574  OG BSER A 475     -28.144 -27.734  38.507  0.41 25.92    -0.218 OA
ATOM   2575  N   TYR A 476     -26.283 -23.716  39.874  1.00 22.26    -0.161 NA
ATOM   2576  CA  TYR A 476     -26.149 -22.534  40.724  1.00 23.06     0.156 C 
ATOM   2577  C   TYR A 476     -26.039 -21.231  39.934  1.00 23.50     0.267 C 
ATOM   2578  O   TYR A 476     -26.012 -20.158  40.547  1.00 19.85    -0.269 OA
ATOM   2579  CB  TYR A 476     -24.908 -22.673  41.615  1.00 22.31     0.053 C 
ATOM   2580  CG  TYR A 476     -25.045 -23.662  42.752  1.00 25.54    -0.020 A 
ATOM   2581  CD1 TYR A 476     -25.634 -23.284  43.954  1.00 31.47    -0.002 A 
ATOM   2582  CD2 TYR A 476     -24.577 -24.970  42.629  1.00 28.66    -0.002 A 
ATOM   2583  CE1 TYR A 476     -25.769 -24.174  44.998  1.00 36.56     0.027 A 
ATOM   2584  CE2 TYR A 476     -24.706 -25.878  43.683  1.00 31.15     0.027 A 
ATOM   2585  CZ  TYR A 476     -25.299 -25.467  44.863  1.00 36.29     0.131 A 
ATOM   2586  OH  TYR A 476     -25.445 -26.341  45.922  1.00 44.97    -0.190 OA
ATOM   2587  N   PHE A 477     -25.960 -21.295  38.600  1.00 24.51    -0.229 NA
ATOM   2588  CA  PHE A 477     -25.571 -20.140  37.796  1.00 19.54     0.191 C 
ATOM   2589  C   PHE A 477     -26.757 -19.242  37.457  1.00 21.95     0.275 C 
ATOM   2590  O   PHE A 477     -27.850 -19.716  37.120  1.00 19.25    -0.268 OA
ATOM   2591  CB  PHE A 477     -24.894 -20.583  36.496  1.00 18.08     0.060 C 
ATOM   2592  CG  PHE A 477     -23.430 -20.914  36.657  1.00 19.19    -0.020 A 
ATOM   2593  CD1 PHE A 477     -22.890 -21.163  37.916  1.00 21.28    -0.004 A 
ATOM   2594  CD2 PHE A 477     -22.601 -20.959  35.557  1.00 18.13    -0.004 A 
ATOM   2595  CE1 PHE A 477     -21.550 -21.475  38.065  1.00 17.97    -0.000 A 
ATOM   2596  CE2 PHE A 477     -21.241 -21.272  35.691  1.00 20.97    -0.000 A 
ATOM   2597  CZ  PHE A 477     -20.721 -21.531  36.953  1.00 21.09     0.000 A 
ATOM   2598  N   HIS A 478     -26.514 -17.932  37.531  1.00 16.57    -0.228 NA
ATOM   2599  CA  HIS A 478     -27.490 -16.896  37.245  1.00 16.57     0.192 C 
ATOM   2600  C   HIS A 478     -26.900 -15.959  36.201  1.00 16.35     0.275 C 
ATOM   2601  O   HIS A 478     -25.680 -15.780  36.138  1.00 18.82    -0.268 OA
ATOM   2602  CB  HIS A 478     -27.863 -16.136  38.541  1.00 18.92     0.082 C 
ATOM   2603  CG  HIS A 478     -28.562 -16.993  39.558  1.00 18.52     0.082 A 
ATOM   2604  ND1 HIS A 478     -27.932 -18.018  40.235  1.00 19.65    -0.227 NA
ATOM   2605  CD2 HIS A 478     -29.841 -16.976  40.009  1.00 20.40     0.116 A 
ATOM   2606  CE1 HIS A 478     -28.794 -18.593  41.062  1.00 20.55     0.199 A 
ATOM   2607  NE2 HIS A 478     -29.963 -17.990  40.933  1.00 20.01    -0.221 NA
ATOM   2608  N   LYS A 479     -27.765 -15.402  35.351  1.00 14.76    -0.229 NA
ATOM   2609  CA  LYS A 479     -27.331 -14.570  34.234  1.00 15.57     0.186 C 
ATOM   2610  C   LYS A 479     -26.695 -13.274  34.722  1.00 18.90     0.274 C 
ATOM   2611  O   LYS A 479     -26.972 -12.789  35.822  1.00 18.10    -0.268 OA
ATOM   2612  CB  LYS A 479     -28.504 -14.188  33.326  1.00 21.43     0.034 C 
ATOM   2613  CG  LYS A 479     -29.451 -15.284  32.955  1.00 25.07     0.005 C 
ATOM   2614  CD  LYS A 479     -30.636 -14.649  32.209  1.00 24.79     0.041 C 
ATOM   2615  CE  LYS A 479     -31.748 -15.643  31.951  1.00 39.40     0.338 C 
ATOM   2616  NZ  LYS A 479     -32.754 -15.049  31.021  1.00 36.71     0.618 N 
ATOM   2617  N   TRP A 480     -25.858 -12.689  33.866  1.00 16.37    -0.228 NA
ATOM   2618  CA  TRP A 480     -25.377 -11.338  34.113  1.00 15.41     0.191 C 
ATOM   2619  C   TRP A 480     -26.475 -10.362  33.728  1.00 17.41     0.275 C 
ATOM   2620  O   TRP A 480     -26.997 -10.406  32.605  1.00 16.63    -0.268 OA
ATOM   2621  CB  TRP A 480     -24.092 -11.049  33.330  1.00 18.62     0.062 C 
ATOM   2622  CG  TRP A 480     -23.626  -9.598  33.450  1.00 18.17     0.001 A 
ATOM   2623  CD1 TRP A 480     -23.711  -8.631  32.490  1.00 14.30     0.095 A 
ATOM   2624  CD2 TRP A 480     -23.000  -8.985  34.584  1.00 14.51     0.015 A 
ATOM   2625  NE1 TRP A 480     -23.187  -7.442  32.959  1.00 15.40    -0.244 NA
ATOM   2626  CE2 TRP A 480     -22.745  -7.635  34.241  1.00 16.61     0.081 A 
ATOM   2627  CE3 TRP A 480     -22.646  -9.436  35.866  1.00 14.63     0.001 A 
ATOM   2628  CZ2 TRP A 480     -22.145  -6.740  35.121  1.00 14.12     0.019 A 
ATOM   2629  CZ3 TRP A 480     -22.060  -8.531  36.751  1.00 14.22     0.000 A 
ATOM   2630  CH2 TRP A 480     -21.815  -7.205  36.374  1.00 14.59     0.002 A 
ATOM   2631  N   SER A 481     -26.844  -9.502  34.666  1.00 12.64    -0.226 NA
ATOM   2632  CA  SER A 481     -27.836  -8.471  34.404  1.00 15.21     0.219 C 
ATOM   2633  C   SER A 481     -27.458  -7.253  35.225  1.00 17.21     0.277 C 
ATOM   2634  O   SER A 481     -27.222  -7.383  36.430  1.00 18.24    -0.268 OA
ATOM   2635  CB  SER A 481     -29.242  -8.967  34.778  1.00 24.04     0.216 C 
ATOM   2636  OG  SER A 481     -30.218  -7.986  34.482  1.00 25.39    -0.218 OA
ATOM   2637  N   ALA A 482     -27.403  -6.084  34.586  1.00 16.25    -0.229 NA
ATOM   2638  CA  ALA A 482     -26.948  -4.880  35.273  1.00 16.00     0.186 C 
ATOM   2639  C   ALA A 482     -27.686  -3.637  34.765  1.00 17.22     0.274 C 
ATOM   2640  O   ALA A 482     -27.087  -2.597  34.497  1.00 15.08    -0.268 OA
ATOM   2641  CB  ALA A 482     -25.432  -4.720  35.135  1.00 13.91     0.037 C 
ATOM   2642  N   GLU A 483     -29.016  -3.720  34.647  1.00 17.82    -0.229 NA
ATOM   2643  CA  GLU A 483     -29.786  -2.530  34.299  1.00 19.39     0.187 C 
ATOM   2644  C   GLU A 483     -29.535  -1.383  35.272  1.00 22.53     0.274 C 
ATOM   2645  O   GLU A 483     -29.524  -0.216  34.860  1.00 21.30    -0.268 OA
ATOM   2646  CB  GLU A 483     -31.275  -2.873  34.267  1.00 20.86     0.045 C 
ATOM   2647  CG  GLU A 483     -31.581  -3.951  33.271  1.00 21.49     0.100 C 
ATOM   2648  CD  GLU A 483     -31.268  -3.489  31.853  1.00 33.18     0.185 C 
ATOM   2649  OE1 GLU A 483     -31.897  -2.504  31.403  1.00 34.96    -0.647 OA
ATOM   2650  OE2 GLU A 483     -30.382  -4.090  31.204  1.00 27.04    -0.647 OA
ATOM   2651  N   THR A 484     -29.297  -1.696  36.555  1.00 18.38    -0.226 NA
ATOM   2652  CA  THR A 484     -29.095  -0.649  37.557  1.00 21.05     0.216 C 
ATOM   2653  C   THR A 484     -27.931   0.274  37.189  1.00 23.96     0.277 C 
ATOM   2654  O   THR A 484     -27.971   1.472  37.485  1.00 22.91    -0.268 OA
ATOM   2655  CB  THR A 484     -28.908  -1.281  38.954  1.00 22.22     0.184 C 
ATOM   2656  OG1 THR A 484     -28.682  -0.256  39.930  1.00 23.77    -0.221 OA
ATOM   2657  CG2 THR A 484     -27.710  -2.254  38.982  1.00 21.46     0.038 C 
ATOM   2658  N   SER A 485     -26.923  -0.233  36.476  1.00 18.12    -0.226 NA
ATOM   2659  CA  SER A 485     -25.791   0.584  36.065  1.00 15.51     0.219 C 
ATOM   2660  C   SER A 485     -25.671   0.683  34.548  1.00 18.33     0.277 C 
ATOM   2661  O   SER A 485     -24.599   1.036  34.040  1.00 18.40    -0.268 OA
ATOM   2662  CB  SER A 485     -24.493   0.028  36.653  1.00 22.15     0.216 C 
ATOM   2663  OG  SER A 485     -24.273  -1.294  36.174  1.00 18.28    -0.218 OA
ATOM   2664  N   GLY A 486     -26.744   0.376  33.819  1.00 19.38    -0.226 NA
ATOM   2665  CA  GLY A 486     -26.714   0.415  32.362  1.00 22.76     0.218 C 
ATOM   2666  C   GLY A 486     -25.698  -0.505  31.716  1.00 19.63     0.277 C 
ATOM   2667  O   GLY A 486     -25.268  -0.244  30.584  1.00 18.36    -0.268 OA
ATOM   2668  N   ARG A 487     -25.325  -1.600  32.387  1.00 17.89    -0.229 NA
ATOM   2669  CA  ARG A 487     -24.179  -2.403  31.965  1.00 14.51     0.186 C 
ATOM   2670  C   ARG A 487     -24.524  -3.866  31.682  1.00 15.26     0.274 C 
ATOM   2671  O   ARG A 487     -23.633  -4.723  31.700  1.00 15.49    -0.268 OA
ATOM   2672  CB  ARG A 487     -23.069  -2.300  33.024  1.00 13.43     0.036 C 
ATOM   2673  CG  ARG A 487     -22.138  -1.106  32.791  1.00 14.68     0.029 C 
ATOM   2674  CD  ARG A 487     -21.373  -0.705  34.058  1.00 14.25     0.145 C 
ATOM   2675  NE  ARG A 487     -20.379   0.338  33.768  1.00 16.21    -0.083 NA
ATOM   2676  CZ  ARG A 487     -20.679   1.636  33.621  1.00 23.86     0.782 C 
ATOM   2677  NH1 ARG A 487     -21.935   2.049  33.740  1.00 21.01     0.063 N 
ATOM   2678  NH2 ARG A 487     -19.727   2.528  33.374  1.00 20.67     0.063 N 
ATOM   2679  N   SER A 488     -25.793  -4.186  31.379  1.00 17.02    -0.226 NA
ATOM   2680  CA  SER A 488     -26.118  -5.576  31.050  1.00 14.13     0.219 C 
ATOM   2681  C   SER A 488     -25.349  -6.086  29.833  1.00 17.87     0.277 C 
ATOM   2682  O   SER A 488     -25.095  -7.293  29.726  1.00 17.38    -0.268 OA
ATOM   2683  CB  SER A 488     -27.626  -5.741  30.802  1.00 17.47     0.216 C 
ATOM   2684  OG  SER A 488     -28.368  -5.447  31.980  1.00 20.03    -0.218 OA
ATOM   2685  N   ASN A 489     -24.981  -5.211  28.901  1.00 14.79    -0.228 NA
ATOM   2686  CA  ASN A 489     -24.239  -5.657  27.727  1.00 16.15     0.196 C 
ATOM   2687  C   ASN A 489     -22.735  -5.411  27.830  1.00 18.99     0.275 C 
ATOM   2688  O   ASN A 489     -22.019  -5.571  26.833  1.00 16.78    -0.268 OA
ATOM   2689  CB  ASN A 489     -24.818  -4.980  26.488  1.00 16.27     0.126 C 
ATOM   2690  CG  ASN A 489     -26.283  -5.301  26.316  1.00 27.16     0.276 C 
ATOM   2691  OD1 ASN A 489     -26.645  -6.416  25.934  1.00 30.25    -0.269 OA
ATOM   2692  ND2 ASN A 489     -27.135  -4.339  26.623  1.00 28.72    -0.107 N 
ATOM   2693  N   ALA A 490     -22.238  -5.034  29.007  1.00 15.66    -0.229 NA
ATOM   2694  CA  ALA A 490     -20.805  -4.817  29.238  1.00 12.87     0.186 C 
ATOM   2695  C   ALA A 490     -20.337  -5.983  30.097  1.00 16.91     0.274 C 
ATOM   2696  O   ALA A 490     -20.609  -6.013  31.299  1.00 18.45    -0.268 OA
ATOM   2697  CB  ALA A 490     -20.554  -3.483  29.931  1.00 19.23     0.037 C 
ATOM   2698  N   MET A 491     -19.664  -6.959  29.479  1.00 16.12    -0.229 NA
ATOM   2699  CA  MET A 491     -19.439  -8.223  30.177  1.00 15.26     0.185 C 
ATOM   2700  C   MET A 491     -18.560  -8.014  31.412  1.00 16.87     0.256 C 
ATOM   2701  O   MET A 491     -17.673  -7.148  31.422  1.00 16.03    -0.270 OA
ATOM   2702  CB  MET A 491     -18.796  -9.260  29.262  1.00 21.09     0.046 C 
ATOM   2703  CG  MET A 491     -19.751  -9.872  28.216  1.00 17.77     0.060 C 
ATOM   2704  SD  MET A 491     -21.237 -10.613  28.920  1.00 18.97    -0.139 SA
ATOM   2705  CE  MET A 491     -22.433  -9.266  28.829  1.00 18.69     0.069 C 
ATOM   2706  N   PRO A 492     -18.796  -8.792  32.469  1.00 15.38    -0.312 N 
ATOM   2707  CA  PRO A 492     -18.097  -8.560  33.742  1.00 16.12     0.165 C 
ATOM   2708  C   PRO A 492     -16.688  -9.136  33.738  1.00 18.83     0.272 C 
ATOM   2709  O   PRO A 492     -16.472 -10.308  33.410  1.00 17.47    -0.269 OA
ATOM   2710  CB  PRO A 492     -18.976  -9.289  34.770  1.00 15.96     0.034 C 
ATOM   2711  CG  PRO A 492     -19.662 -10.364  33.966  1.00 14.70     0.027 C 
ATOM   2712  CD  PRO A 492     -19.933  -9.719  32.625  1.00 14.29     0.105 C 
ATOM   2713  N   HIS A 493     -15.734  -8.306  34.140  1.00 15.02    -0.228 NA
ATOM   2714  CA  HIS A 493     -14.430  -8.770  34.573  1.00 12.84     0.192 C 
ATOM   2715  C   HIS A 493     -14.170  -8.396  36.031  1.00 13.59     0.275 C 
ATOM   2716  O   HIS A 493     -13.183  -8.851  36.620  1.00 15.40    -0.268 OA
ATOM   2717  CB  HIS A 493     -13.346  -8.196  33.635  1.00 15.40     0.082 C 
ATOM   2718  CG  HIS A 493     -11.983  -8.787  33.832  1.00 19.14     0.082 A 
ATOM   2719  ND1 HIS A 493     -11.020  -8.192  34.626  1.00 15.76    -0.227 NA
ATOM   2720  CD2 HIS A 493     -11.402  -9.887  33.298  1.00 20.51     0.116 A 
ATOM   2721  CE1 HIS A 493      -9.911  -8.912  34.584  1.00 17.43     0.199 A 
ATOM   2722  NE2 HIS A 493     -10.119  -9.951  33.792  1.00 21.04    -0.221 NA
ATOM   2723  N   ILE A 494     -15.050  -7.591  36.623  1.00 15.37    -0.229 NA
ATOM   2724  CA  ILE A 494     -15.104  -7.421  38.067  1.00 15.17     0.186 C 
ATOM   2725  C   ILE A 494     -15.458  -8.765  38.716  1.00 16.12     0.274 C 
ATOM   2726  O   ILE A 494     -16.120  -9.615  38.104  1.00 16.25    -0.268 OA
ATOM   2727  CB  ILE A 494     -16.159  -6.344  38.382  1.00 13.41     0.032 C 
ATOM   2728  CG1 ILE A 494     -16.096  -5.885  39.859  1.00 14.55     0.002 C 
ATOM   2729  CG2 ILE A 494     -17.585  -6.854  38.037  1.00 14.05     0.003 C 
ATOM   2730  CD1 ILE A 494     -17.092  -4.765  40.175  1.00 16.04     0.000 C 
ATOM   2731  N   LYS A 495     -14.993  -8.972  39.954  1.00 13.60    -0.229 NA
ATOM   2732  CA  LYS A 495     -15.434 -10.093  40.786  1.00 13.53     0.186 C 
ATOM   2733  C   LYS A 495     -15.949  -9.503  42.093  1.00 15.71     0.274 C 
ATOM   2734  O   LYS A 495     -15.302  -8.627  42.673  1.00 14.62    -0.268 OA
ATOM   2735  CB  LYS A 495     -14.303 -11.107  41.087  1.00 13.25     0.034 C 
ATOM   2736  CG  LYS A 495     -13.702 -11.768  39.842  1.00 19.53     0.005 C 
ATOM   2737  CD  LYS A 495     -12.572 -10.931  39.248  1.00 19.64     0.041 C 
ATOM   2738  CE  LYS A 495     -11.901 -11.686  38.102  1.00 26.33     0.338 C 
ATOM   2739  NZ  LYS A 495     -11.457 -10.782  37.019  1.00 24.35     0.618 N 
ATOM   2740  N   THR A 496     -17.122  -9.946  42.539  1.00 13.48    -0.226 NA
ATOM   2741  CA  THR A 496     -17.692  -9.438  43.778  1.00 15.60     0.216 C 
ATOM   2742  C   THR A 496     -18.317 -10.578  44.563  1.00 15.58     0.277 C 
ATOM   2743  O   THR A 496     -18.777 -11.570  43.991  1.00 15.30    -0.268 OA
ATOM   2744  CB  THR A 496     -18.781  -8.358  43.539  1.00 12.86     0.184 C 
ATOM   2745  OG1 THR A 496     -19.851  -8.913  42.767  1.00 14.15    -0.221 OA
ATOM   2746  CG2 THR A 496     -18.186  -7.133  42.822  1.00 15.28     0.038 C 
ATOM   2747  N   TYR A 497     -18.344 -10.416  45.884  1.00 11.89    -0.228 NA
ATOM   2748  CA  TYR A 497     -19.000 -11.365  46.774  1.00 15.00     0.191 C 
ATOM   2749  C   TYR A 497     -19.740 -10.560  47.828  1.00 14.37     0.275 C 
ATOM   2750  O   TYR A 497     -19.223  -9.540  48.285  1.00 16.03    -0.268 OA
ATOM   2751  CB  TYR A 497     -17.974 -12.322  47.426  1.00 12.84     0.060 C 
ATOM   2752  CG  TYR A 497     -17.138 -13.053  46.386  1.00 16.57    -0.020 A 
ATOM   2753  CD1 TYR A 497     -16.040 -12.442  45.788  1.00 12.55    -0.002 A 
ATOM   2754  CD2 TYR A 497     -17.474 -14.353  45.989  1.00 16.42    -0.002 A 
ATOM   2755  CE1 TYR A 497     -15.292 -13.105  44.801  1.00 15.85     0.027 A 
ATOM   2756  CE2 TYR A 497     -16.716 -15.024  45.036  1.00 16.32     0.027 A 
ATOM   2757  CZ  TYR A 497     -15.640 -14.397  44.458  1.00 16.93     0.131 A 
ATOM   2758  OH  TYR A 497     -14.909 -15.059  43.505  1.00 19.33    -0.190 OA
ATOM   2759  N   MET A 498     -20.955 -10.983  48.199  1.00 12.39    -0.229 NA
ATOM   2760  CA  MET A 498     -21.705 -10.184  49.166  1.00 13.15     0.187 C 
ATOM   2761  C   MET A 498     -22.761 -11.041  49.853  1.00 16.98     0.274 C 
ATOM   2762  O   MET A 498     -23.025 -12.179  49.455  1.00 15.95    -0.268 OA
ATOM   2763  CB  MET A 498     -22.325  -8.964  48.475  1.00 17.58     0.046 C 
ATOM   2764  CG  MET A 498     -23.442  -9.322  47.518  1.00 17.54     0.060 C 
ATOM   2765  SD  MET A 498     -24.193  -7.823  46.856  1.00 24.52    -0.139 SA
ATOM   2766  CE  MET A 498     -24.914  -8.486  45.356  1.00 26.98     0.069 C 
ATOM   2767  N   ARG A 499     -23.369 -10.471  50.900  1.00 15.82    -0.229 NA
ATOM   2768  CA  ARG A 499     -24.335 -11.178  51.743  1.00 13.63     0.185 C 
ATOM   2769  C   ARG A 499     -25.619 -10.363  51.879  1.00 19.17     0.256 C 
ATOM   2770  O   ARG A 499     -25.795  -9.631  52.857  1.00 17.91    -0.270 OA
ATOM   2771  CB  ARG A 499     -23.719 -11.463  53.115  1.00 15.66     0.036 C 
ATOM   2772  CG  ARG A 499     -24.547 -12.433  53.952  1.00 19.18     0.029 C 
ATOM   2773  CD  ARG A 499     -24.183 -13.870  53.653  1.00 20.30     0.145 C 
ATOM   2774  NE  ARG A 499     -25.174 -14.784  54.219  1.00 19.47    -0.083 NA
ATOM   2775  CZ  ARG A 499     -25.098 -15.278  55.446  1.00 22.31     0.782 C 
ATOM   2776  NH1 ARG A 499     -24.069 -14.953  56.226  1.00 19.73     0.063 N 
ATOM   2777  NH2 ARG A 499     -26.049 -16.096  55.892  1.00 24.63     0.063 N 
ATOM   2778  N   PRO A 500     -26.538 -10.465  50.917  1.00 16.06    -0.312 N 
ATOM   2779  CA  PRO A 500     -27.798  -9.709  51.008  1.00 13.90     0.165 C 
ATOM   2780  C   PRO A 500     -28.799 -10.322  51.977  1.00 18.16     0.272 C 
ATOM   2781  O   PRO A 500     -28.737 -11.498  52.339  1.00 17.88    -0.269 OA
ATOM   2782  CB  PRO A 500     -28.367  -9.733  49.583  1.00 15.73     0.034 C 
ATOM   2783  CG  PRO A 500     -27.512 -10.731  48.798  1.00 23.09     0.027 C 
ATOM   2784  CD  PRO A 500     -26.388 -11.218  49.659  1.00 15.19     0.105 C 
ATOM   2785  N   SER A 501     -29.745  -9.473  52.386  1.00 17.77    -0.226 NA
ATOM   2786  CA  SER A 501     -30.889  -9.884  53.184  1.00 19.41     0.217 C 
ATOM   2787  C   SER A 501     -31.831 -10.724  52.315  1.00 18.73     0.259 C 
ATOM   2788  O   SER A 501     -31.699 -10.757  51.085  1.00 17.86    -0.270 OA
ATOM   2789  CB  SER A 501     -31.592  -8.647  53.747  1.00 17.95     0.216 C 
ATOM   2790  OG  SER A 501     -32.141  -7.859  52.699  1.00 20.38    -0.218 OA
ATOM   2791  N   PRO A 502     -32.784 -11.434  52.926  1.00 20.38    -0.312 N 
ATOM   2792  CA  PRO A 502     -33.647 -12.329  52.125  1.00 21.46     0.165 C 
ATOM   2793  C   PRO A 502     -34.423 -11.617  51.039  1.00 20.15     0.272 C 
ATOM   2794  O   PRO A 502     -34.731 -12.230  50.004  1.00 24.61    -0.269 OA
ATOM   2795  CB  PRO A 502     -34.579 -12.951  53.178  1.00 28.82     0.034 C 
ATOM   2796  CG  PRO A 502     -33.784 -12.878  54.457  1.00 26.65     0.027 C 
ATOM   2797  CD  PRO A 502     -33.021 -11.592  54.378  1.00 20.95     0.105 C 
ATOM   2798  N   ASP A 503     -34.730 -10.337  51.211  1.00 19.83    -0.228 NA
ATOM   2799  CA  ASP A 503     -35.422  -9.591  50.172  1.00 17.74     0.197 C 
ATOM   2800  C   ASP A 503     -34.482  -8.704  49.360  1.00 20.50     0.275 C 
ATOM   2801  O   ASP A 503     -34.950  -7.839  48.621  1.00 17.37    -0.268 OA
ATOM   2802  CB  ASP A 503     -36.566  -8.769  50.784  1.00 20.36     0.132 C 
ATOM   2803  CG  ASP A 503     -36.078  -7.574  51.603  1.00 29.30     0.188 C 
ATOM   2804  OD1 ASP A 503     -34.856  -7.415  51.823  1.00 21.79    -0.647 OA
ATOM   2805  OD2 ASP A 503     -36.938  -6.794  52.053  1.00 24.05    -0.647 OA
ATOM   2806  N   PHE A 504     -33.166  -8.893  49.501  1.00 17.69    -0.228 NA
ATOM   2807  CA  PHE A 504     -32.145  -8.195  48.720  1.00 16.71     0.191 C 
ATOM   2808  C   PHE A 504     -32.176  -6.681  48.899  1.00 16.34     0.275 C 
ATOM   2809  O   PHE A 504     -31.612  -5.959  48.072  1.00 20.96    -0.268 OA
ATOM   2810  CB  PHE A 504     -32.250  -8.562  47.228  1.00 16.67     0.060 C 
ATOM   2811  CG  PHE A 504     -31.942 -10.018  46.959  1.00 18.98    -0.020 A 
ATOM   2812  CD1 PHE A 504     -30.627 -10.437  46.798  1.00 20.30    -0.004 A 
ATOM   2813  CD2 PHE A 504     -32.961 -10.968  46.926  1.00 26.34    -0.004 A 
ATOM   2814  CE1 PHE A 504     -30.329 -11.766  46.577  1.00 23.97    -0.000 A 
ATOM   2815  CE2 PHE A 504     -32.669 -12.314  46.697  1.00 23.53    -0.000 A 
ATOM   2816  CZ  PHE A 504     -31.348 -12.708  46.529  1.00 24.91     0.000 A 
ATOM   2817  N   SER A 505     -32.781  -6.175  49.991  1.00 17.00    -0.226 NA
ATOM   2818  CA  SER A 505     -32.834  -4.736  50.216  1.00 15.99     0.219 C 
ATOM   2819  C   SER A 505     -31.690  -4.201  51.061  1.00 17.57     0.277 C 
ATOM   2820  O   SER A 505     -31.444  -2.991  51.031  1.00 21.32    -0.268 OA
ATOM   2821  CB  SER A 505     -34.147  -4.345  50.890  1.00 20.16     0.216 C 
ATOM   2822  OG  SER A 505     -34.212  -4.838  52.194  1.00 20.15    -0.218 OA
ATOM   2823  N   LYS A 506     -30.999  -5.063  51.801  1.00 16.35    -0.229 NA
ATOM   2824  CA  LYS A 506     -29.813  -4.716  52.577  1.00 17.96     0.186 C 
ATOM   2825  C   LYS A 506     -28.701  -5.707  52.261  1.00 21.00     0.274 C 
ATOM   2826  O   LYS A 506     -28.955  -6.787  51.739  1.00 16.84    -0.268 OA
ATOM   2827  CB  LYS A 506     -30.063  -4.787  54.093  1.00 21.91     0.034 C 
ATOM   2828  CG  LYS A 506     -31.287  -4.076  54.602  1.00 28.44     0.005 C 
ATOM   2829  CD  LYS A 506     -31.507  -4.435  56.068  1.00 24.99     0.041 C 
ATOM   2830  CE  LYS A 506     -32.541  -5.546  56.226  1.00 39.08     0.338 C 
ATOM   2831  NZ  LYS A 506     -32.950  -5.724  57.648  1.00 48.62     0.618 N 
ATOM   2832  N   ILE A 507     -27.467  -5.377  52.654  1.00 18.65    -0.229 NA
ATOM   2833  CA  ILE A 507     -26.369  -6.338  52.590  1.00 13.49     0.186 C 
ATOM   2834  C   ILE A 507     -25.575  -6.245  53.882  1.00 17.56     0.274 C 
ATOM   2835  O   ILE A 507     -25.444  -5.159  54.460  1.00 18.29    -0.268 OA
ATOM   2836  CB  ILE A 507     -25.446  -6.127  51.358  1.00 18.42     0.032 C 
ATOM   2837  CG1 ILE A 507     -24.878  -4.720  51.290  1.00 19.33     0.002 C 
ATOM   2838  CG2 ILE A 507     -26.216  -6.431  50.056  1.00 21.44     0.003 C 
ATOM   2839  CD1 ILE A 507     -23.744  -4.584  50.211  1.00 20.60     0.000 C 
ATOM   2840  N   ALA A 508     -25.085  -7.398  54.357  1.00 15.81    -0.229 NA
ATOM   2841  CA  ALA A 508     -24.276  -7.439  55.569  1.00 14.92     0.186 C 
ATOM   2842  C   ALA A 508     -22.811  -7.125  55.304  1.00 14.04     0.274 C 
ATOM   2843  O   ALA A 508     -22.074  -6.856  56.261  1.00 16.46    -0.268 OA
ATOM   2844  CB  ALA A 508     -24.357  -8.819  56.237  1.00 14.07     0.037 C 
ATOM   2845  N   TRP A 509     -22.374  -7.200  54.049  1.00 14.27    -0.228 NA
ATOM   2846  CA  TRP A 509     -21.012  -6.867  53.636  1.00 16.01     0.191 C 
ATOM   2847  C   TRP A 509     -20.896  -6.994  52.122  1.00 15.74     0.275 C 
ATOM   2848  O   TRP A 509     -21.746  -7.602  51.463  1.00 16.05    -0.268 OA
ATOM   2849  CB  TRP A 509     -19.956  -7.756  54.313  1.00 17.46     0.062 C 
ATOM   2850  CG  TRP A 509     -20.157  -9.263  54.232  1.00 14.84     0.001 A 
ATOM   2851  CD1 TRP A 509     -20.771 -10.066  55.164  1.00 18.37     0.095 A 
ATOM   2852  CD2 TRP A 509     -19.677 -10.142  53.204  1.00 15.03     0.015 A 
ATOM   2853  NE1 TRP A 509     -20.714 -11.381  54.767  1.00 14.91    -0.244 NA
ATOM   2854  CE2 TRP A 509     -20.058 -11.456  53.564  1.00 19.35     0.081 A 
ATOM   2855  CE3 TRP A 509     -18.994  -9.940  51.996  1.00 16.43     0.001 A 
ATOM   2856  CZ2 TRP A 509     -19.761 -12.569  52.764  1.00 17.17     0.019 A 
ATOM   2857  CZ3 TRP A 509     -18.678 -11.041  51.207  1.00 14.77     0.000 A 
ATOM   2858  CH2 TRP A 509     -19.068 -12.341  51.592  1.00 19.44     0.002 A 
ATOM   2859  N   PHE A 510     -19.835  -6.402  51.582  1.00 13.32    -0.228 NA
ATOM   2860  CA  PHE A 510     -19.557  -6.435  50.145  1.00 13.57     0.191 C 
ATOM   2861  C   PHE A 510     -18.051  -6.533  49.948  1.00 13.76     0.275 C 
ATOM   2862  O   PHE A 510     -17.303  -5.804  50.594  1.00 14.05    -0.268 OA
ATOM   2863  CB  PHE A 510     -20.088  -5.163  49.473  1.00 12.72     0.060 C 
ATOM   2864  CG  PHE A 510     -20.049  -5.183  47.957  1.00 16.52    -0.020 A 
ATOM   2865  CD1 PHE A 510     -18.926  -4.719  47.266  1.00 19.18    -0.004 A 
ATOM   2866  CD2 PHE A 510     -21.139  -5.614  47.239  1.00 19.24    -0.004 A 
ATOM   2867  CE1 PHE A 510     -18.897  -4.711  45.870  1.00 19.57    -0.000 A 
ATOM   2868  CE2 PHE A 510     -21.121  -5.609  45.843  1.00 18.87    -0.000 A 
ATOM   2869  CZ  PHE A 510     -19.999  -5.155  45.161  1.00 20.11     0.000 A 
ATOM   2870  N   LEU A 511     -17.619  -7.396  49.032  1.00 13.85    -0.229 NA
ATOM   2871  CA  LEU A 511     -16.202  -7.541  48.684  1.00 13.63     0.186 C 
ATOM   2872  C   LEU A 511     -16.050  -7.353  47.183  1.00 14.32     0.274 C 
ATOM   2873  O   LEU A 511     -16.817  -7.930  46.408  1.00 14.39    -0.268 OA
ATOM   2874  CB  LEU A 511     -15.679  -8.920  49.091  1.00 14.21     0.034 C 
ATOM   2875  CG  LEU A 511     -14.307  -9.353  48.573  1.00 15.02     0.002 C 
ATOM   2876  CD1 LEU A 511     -13.232  -8.470  49.174  1.00 18.03     0.000 C 
ATOM   2877  CD2 LEU A 511     -14.077 -10.810  48.998  1.00 17.77     0.000 C 
ATOM   2878  N   VAL A 512     -15.077  -6.536  46.769  1.00 15.27    -0.229 NA
ATOM   2879  CA  VAL A 512     -14.643  -6.477  45.379  1.00 10.96     0.186 C 
ATOM   2880  C   VAL A 512     -13.195  -6.951  45.354  1.00 11.27     0.274 C 
ATOM   2881  O   VAL A 512     -12.400  -6.583  46.226  1.00 13.91    -0.268 OA
ATOM   2882  CB  VAL A 512     -14.803  -5.070  44.768  1.00 15.30     0.032 C 
ATOM   2883  CG1 VAL A 512     -14.024  -4.032  45.562  1.00 18.16     0.003 C 
ATOM   2884  CG2 VAL A 512     -14.361  -5.054  43.292  1.00 16.55     0.003 C 
ATOM   2885  N   THR A 513     -12.867  -7.805  44.392  1.00 13.40    -0.226 NA
ATOM   2886  CA  THR A 513     -11.570  -8.469  44.428  1.00 11.50     0.216 C 
ATOM   2887  C   THR A 513     -11.173  -8.925  43.025  1.00 12.82     0.277 C 
ATOM   2888  O   THR A 513     -11.966  -8.902  42.086  1.00 14.96    -0.268 OA
ATOM   2889  CB  THR A 513     -11.622  -9.658  45.408  1.00 13.28     0.184 C 
ATOM   2890  OG1 THR A 513     -10.366 -10.337  45.424  1.00 14.30    -0.221 OA
ATOM   2891  CG2 THR A 513     -12.718 -10.661  44.998  1.00 14.59     0.038 C 
ATOM   2892  N   SER A 514      -9.911  -9.334  42.898  1.00 13.39    -0.226 NA
ATOM   2893  CA  SER A 514      -9.447 -10.014  41.698  1.00 13.39     0.219 C 
ATOM   2894  C   SER A 514      -9.784 -11.499  41.702  1.00 17.14     0.277 C 
ATOM   2895  O   SER A 514      -9.680 -12.153  40.656  1.00 14.55    -0.268 OA
ATOM   2896  CB  SER A 514      -7.925  -9.833  41.559  1.00 15.30     0.216 C 
ATOM   2897  OG  SER A 514      -7.259 -10.420  42.675  1.00 15.45    -0.218 OA
ATOM   2898  N   ALA A 515     -10.221 -12.037  42.836  1.00 15.92    -0.229 NA
ATOM   2899  CA  ALA A 515     -10.312 -13.482  43.031  1.00 19.98     0.186 C 
ATOM   2900  C   ALA A 515     -11.540 -14.066  42.341  1.00 16.14     0.274 C 
ATOM   2901  O   ALA A 515     -12.678 -13.734  42.703  1.00 15.60    -0.268 OA
ATOM   2902  CB  ALA A 515     -10.362 -13.792  44.525  1.00 16.32     0.037 C 
ATOM   2903  N   ASN A 516     -11.310 -14.961  41.372  1.00 17.59    -0.228 NA
ATOM   2904  CA  ASN A 516     -12.364 -15.738  40.727  1.00 18.29     0.196 C 
ATOM   2905  C   ASN A 516     -12.793 -16.903  41.623  1.00 17.93     0.275 C 
ATOM   2906  O   ASN A 516     -12.300 -17.069  42.741  1.00 17.81    -0.268 OA
ATOM   2907  CB  ASN A 516     -11.888 -16.227  39.354  1.00 15.87     0.126 C 
ATOM   2908  CG  ASN A 516     -12.060 -15.180  38.289  1.00 22.77     0.276 C 
ATOM   2909  OD1 ASN A 516     -13.111 -14.545  38.196  1.00 21.14    -0.269 OA
ATOM   2910  ND2 ASN A 516     -11.028 -14.980  37.473  1.00 22.64    -0.107 N 
ATOM   2911  N   LEU A 517     -13.751 -17.715  41.141  1.00 17.18    -0.229 NA
ATOM   2912  CA  LEU A 517     -14.274 -18.839  41.931  1.00 19.41     0.186 C 
ATOM   2913  C   LEU A 517     -13.362 -20.050  41.724  1.00 20.98     0.274 C 
ATOM   2914  O   LEU A 517     -13.638 -20.953  40.928  1.00 21.32    -0.268 OA
ATOM   2915  CB  LEU A 517     -15.722 -19.152  41.554  1.00 19.23     0.034 C 
ATOM   2916  CG  LEU A 517     -16.383 -20.235  42.420  1.00 23.86     0.002 C 
ATOM   2917  CD1 LEU A 517     -16.456 -19.788  43.884  1.00 23.05     0.000 C 
ATOM   2918  CD2 LEU A 517     -17.769 -20.589  41.873  1.00 20.64     0.000 C 
ATOM   2919  N   SER A 518     -12.247 -20.060  42.450  1.00 17.97    -0.226 NA
ATOM   2920  CA  SER A 518     -11.270 -21.128  42.288  1.00 21.67     0.219 C 
ATOM   2921  C   SER A 518     -10.527 -21.369  43.594  1.00 23.45     0.277 C 
ATOM   2922  O   SER A 518     -10.330 -20.450  44.403  1.00 19.03    -0.268 OA
ATOM   2923  CB  SER A 518     -10.271 -20.810  41.170  1.00 24.14     0.216 C 
ATOM   2924  OG  SER A 518      -9.251 -19.937  41.620  1.00 23.68    -0.218 OA
ATOM   2925  N   LYS A 519     -10.102 -22.627  43.781  1.00 21.21    -0.229 NA
ATOM   2926  CA  LYS A 519      -9.242 -22.972  44.908  1.00 22.77     0.186 C 
ATOM   2927  C   LYS A 519      -7.890 -22.287  44.808  1.00 18.73     0.274 C 
ATOM   2928  O   LYS A 519      -7.277 -21.977  45.839  1.00 18.24    -0.268 OA
ATOM   2929  CB  LYS A 519      -9.042 -24.487  44.971  1.00 24.86     0.034 C 
ATOM   2930  CG  LYS A 519     -10.335 -25.251  45.145  1.00 25.48     0.005 C 
ATOM   2931  CD  LYS A 519     -10.257 -26.637  44.532  1.00 33.52     0.041 C 
ATOM   2932  CE  LYS A 519      -9.787 -27.653  45.542  1.00 34.15     0.338 C 
ATOM   2933  NZ  LYS A 519      -9.901 -29.044  44.991  1.00 36.87     0.618 N 
ATOM   2934  N   ALA A 520      -7.403 -22.072  43.582  1.00 18.51    -0.229 NA
ATOM   2935  CA  ALA A 520      -6.117 -21.412  43.395  1.00 20.98     0.186 C 
ATOM   2936  C   ALA A 520      -6.122 -20.029  44.024  1.00 21.01     0.274 C 
ATOM   2937  O   ALA A 520      -5.128 -19.609  44.628  1.00 17.34    -0.268 OA
ATOM   2938  CB  ALA A 520      -5.784 -21.305  41.907  1.00 21.03     0.037 C 
ATOM   2939  N   ALA A 521      -7.242 -19.310  43.875  1.00 18.23    -0.229 NA
ATOM   2940  CA  ALA A 521      -7.388 -17.930  44.338  1.00 22.88     0.186 C 
ATOM   2941  C   ALA A 521      -7.746 -17.856  45.814  1.00 15.90     0.274 C 
ATOM   2942  O   ALA A 521      -7.245 -16.994  46.537  1.00 19.53    -0.268 OA
ATOM   2943  CB  ALA A 521      -8.478 -17.218  43.525  1.00 17.63     0.037 C 
ATOM   2944  N   TRP A 522      -8.641 -18.725  46.270  1.00 18.26    -0.228 NA
ATOM   2945  CA  TRP A 522      -9.190 -18.609  47.610  1.00 16.91     0.191 C 
ATOM   2946  C   TRP A 522      -8.526 -19.533  48.614  1.00 19.86     0.275 C 
ATOM   2947  O   TRP A 522      -8.683 -19.325  49.825  1.00 19.67    -0.268 OA
ATOM   2948  CB  TRP A 522     -10.689 -18.918  47.575  1.00 19.10     0.062 C 
ATOM   2949  CG  TRP A 522     -11.534 -17.803  47.065  1.00 18.94     0.001 A 
ATOM   2950  CD1 TRP A 522     -12.125 -17.703  45.832  1.00 15.80     0.095 A 
ATOM   2951  CD2 TRP A 522     -11.911 -16.634  47.789  1.00 19.97     0.015 A 
ATOM   2952  NE1 TRP A 522     -12.853 -16.532  45.749  1.00 17.21    -0.244 NA
ATOM   2953  CE2 TRP A 522     -12.749 -15.866  46.943  1.00 16.20     0.081 A 
ATOM   2954  CE3 TRP A 522     -11.636 -16.166  49.078  1.00 18.24     0.001 A 
ATOM   2955  CZ2 TRP A 522     -13.294 -14.639  47.342  1.00 20.89     0.019 A 
ATOM   2956  CZ3 TRP A 522     -12.190 -14.953  49.480  1.00 19.47     0.000 A 
ATOM   2957  CH2 TRP A 522     -13.009 -14.202  48.608  1.00 18.82     0.002 A 
ATOM   2958  N   GLY A 523      -7.826 -20.563  48.145  1.00 18.21    -0.226 NA
ATOM   2959  CA  GLY A 523      -7.172 -21.522  49.025  1.00 16.44     0.218 C 
ATOM   2960  C   GLY A 523      -8.004 -22.774  49.228  1.00 19.90     0.277 C 
ATOM   2961  O   GLY A 523      -9.234 -22.753  49.175  1.00 20.15    -0.268 OA
ATOM   2962  N   ALA A 524      -7.320 -23.885  49.481  1.00 21.22    -0.229 NA
ATOM   2963  CA  ALA A 524      -7.967 -25.155  49.773  1.00 23.97     0.186 C 
ATOM   2964  C   ALA A 524      -7.253 -25.797  50.954  1.00 21.74     0.274 C 
ATOM   2965  O   ALA A 524      -6.020 -25.819  51.001  1.00 22.97    -0.268 OA
ATOM   2966  CB  ALA A 524      -7.928 -26.097  48.568  1.00 26.24     0.037 C 
ATOM   2967  N   LEU A 525      -8.032 -26.318  51.891  1.00 22.39    -0.229 NA
ATOM   2968  CA  LEU A 525      -7.467 -26.955  53.077  1.00 21.68     0.186 C 
ATOM   2969  C   LEU A 525      -6.725 -28.240  52.712  1.00 26.33     0.274 C 
ATOM   2970  O   LEU A 525      -7.178 -29.025  51.877  1.00 25.53    -0.268 OA
ATOM   2971  CB  LEU A 525      -8.569 -27.264  54.085  1.00 26.37     0.034 C 
ATOM   2972  CG  LEU A 525      -9.066 -26.096  54.946  1.00 24.91     0.002 C 
ATOM   2973  CD1 LEU A 525     -10.242 -26.541  55.807  1.00 31.19     0.000 C 
ATOM   2974  CD2 LEU A 525      -7.946 -25.514  55.803  1.00 28.13     0.000 C 
ATOM   2975  N   GLU A 526      -5.587 -28.454  53.366  1.00 20.46    -0.229 NA
ATOM   2976  CA  GLU A 526      -4.728 -29.616  53.171  1.00 26.66     0.187 C 
ATOM   2977  C   GLU A 526      -4.329 -30.152  54.536  1.00 30.31     0.274 C 
ATOM   2978  O   GLU A 526      -4.573 -29.517  55.566  1.00 24.48    -0.268 OA
ATOM   2979  CB  GLU A 526      -3.455 -29.269  52.378  1.00 28.62     0.045 C 
ATOM   2980  CG  GLU A 526      -3.631 -29.091  50.896  1.00 37.86     0.100 C 
ATOM   2981  CD  GLU A 526      -2.319 -28.762  50.196  1.00 29.93     0.185 C 
ATOM   2982  OE1 GLU A 526      -1.307 -28.486  50.883  1.00 35.52    -0.647 OA
ATOM   2983  OE2 GLU A 526      -2.306 -28.761  48.948  1.00 46.86    -0.647 OA
ATOM   2984  N   LYS A 527      -3.689 -31.322  54.533  1.00 26.11    -0.229 NA
ATOM   2985  CA  LYS A 527      -3.085 -31.908  55.736  1.00 27.97     0.186 C 
ATOM   2986  C   LYS A 527      -4.087 -31.998  56.883  1.00 30.38     0.274 C 
ATOM   2987  O   LYS A 527      -3.880 -31.444  57.965  1.00 33.19    -0.268 OA
ATOM   2988  CB  LYS A 527      -1.847 -31.122  56.177  1.00 24.39     0.034 C 
ATOM   2989  CG  LYS A 527      -0.615 -31.396  55.312  1.00 40.14     0.005 C 
ATOM   2990  CD  LYS A 527       0.573 -30.529  55.716  1.00 49.97     0.041 C 
ATOM   2991  CE  LYS A 527       1.885 -31.322  55.701  1.00 54.64     0.338 C 
ATOM   2992  NZ  LYS A 527       2.173 -31.958  57.021  1.00 62.60     0.618 N 
ATOM   2993  N   ASN A 528      -5.197 -32.689  56.621  1.00 25.25    -0.228 NA
ATOM   2994  CA  ASN A 528      -6.169 -32.975  57.672  1.00 33.39     0.196 C 
ATOM   2995  C   ASN A 528      -6.752 -31.683  58.247  1.00 33.74     0.275 C 
ATOM   2996  O   ASN A 528      -6.929 -31.547  59.458  1.00 37.24    -0.268 OA
ATOM   2997  CB  ASN A 528      -5.517 -33.823  58.773  1.00 37.13     0.126 C 
ATOM   2998  CG  ASN A 528      -6.518 -34.544  59.639  1.00 34.97     0.276 C 
ATOM   2999  OD1 ASN A 528      -7.607 -34.896  59.192  1.00 37.86    -0.269 OA
ATOM   3000  ND2 ASN A 528      -6.144 -34.782  60.896  1.00 45.00    -0.107 N 
ATOM   3001  N   GLY A 529      -7.020 -30.712  57.374  1.00 30.54    -0.226 NA
ATOM   3002  CA  GLY A 529      -7.621 -29.457  57.790  1.00 28.68     0.218 C 
ATOM   3003  C   GLY A 529      -6.708 -28.481  58.503  1.00 25.93     0.277 C 
ATOM   3004  O   GLY A 529      -7.189 -27.458  58.996  1.00 31.76    -0.268 OA
ATOM   3005  N   THR A 530      -5.406 -28.743  58.574  1.00 27.71    -0.226 NA
ATOM   3006  CA  THR A 530      -4.519 -27.893  59.353  1.00 31.44     0.216 C 
ATOM   3007  C   THR A 530      -3.765 -26.870  58.518  1.00 36.67     0.277 C 
ATOM   3008  O   THR A 530      -3.079 -26.015  59.090  1.00 29.06    -0.268 OA
ATOM   3009  CB  THR A 530      -3.497 -28.740  60.128  1.00 29.18     0.184 C 
ATOM   3010  OG1 THR A 530      -2.581 -29.345  59.207  1.00 35.17    -0.221 OA
ATOM   3011  CG2 THR A 530      -4.198 -29.813  60.935  1.00 32.42     0.038 C 
ATOM   3012  N   GLN A 531      -3.872 -26.927  57.193  1.00 27.18    -0.229 NA
ATOM   3013  CA  GLN A 531      -3.045 -26.095  56.337  1.00 23.34     0.187 C 
ATOM   3014  C   GLN A 531      -3.897 -25.570  55.186  1.00 26.90     0.274 C 
ATOM   3015  O   GLN A 531      -4.666 -26.329  54.593  1.00 27.55    -0.268 OA
ATOM   3016  CB  GLN A 531      -1.857 -26.928  55.842  1.00 33.81     0.044 C 
ATOM   3017  CG  GLN A 531      -0.923 -26.297  54.854  1.00 34.07     0.094 C 
ATOM   3018  CD  GLN A 531       0.302 -27.175  54.653  1.00 36.42     0.274 C 
ATOM   3019  OE1 GLN A 531       1.193 -27.219  55.505  1.00 38.58    -0.269 OA
ATOM   3020  NE2 GLN A 531       0.343 -27.886  53.537  1.00 36.69    -0.107 N 
ATOM   3021  N   LEU A 532      -3.791 -24.271  54.900  1.00 22.60    -0.229 NA
ATOM   3022  CA  LEU A 532      -4.485 -23.658  53.770  1.00 24.61     0.186 C 
ATOM   3023  C   LEU A 532      -3.472 -23.404  52.658  1.00 23.91     0.274 C 
ATOM   3024  O   LEU A 532      -2.524 -22.630  52.837  1.00 22.98    -0.268 OA
ATOM   3025  CB  LEU A 532      -5.184 -22.356  54.182  1.00 21.21     0.034 C 
ATOM   3026  CG  LEU A 532      -6.057 -21.667  53.113  1.00 21.52     0.002 C 
ATOM   3027  CD1 LEU A 532      -7.348 -22.429  52.825  1.00 22.41     0.000 C 
ATOM   3028  CD2 LEU A 532      -6.353 -20.217  53.512  1.00 21.37     0.000 C 
ATOM   3029  N   MET A 533      -3.663 -24.060  51.515  1.00 19.93    -0.229 NA
ATOM   3030  CA  MET A 533      -2.738 -23.940  50.394  1.00 19.24     0.187 C 
ATOM   3031  C   MET A 533      -3.341 -23.023  49.336  1.00 20.99     0.274 C 
ATOM   3032  O   MET A 533      -4.462 -23.252  48.882  1.00 19.50    -0.268 OA
ATOM   3033  CB  MET A 533      -2.430 -25.310  49.782  1.00 22.51     0.046 C 
ATOM   3034  CG  MET A 533      -1.312 -25.306  48.756  1.00 24.99     0.060 C 
ATOM   3035  SD  MET A 533      -1.834 -24.788  47.094  1.00 26.34    -0.139 SA
ATOM   3036  CE  MET A 533      -2.885 -26.163  46.633  1.00 30.58     0.069 C 
ATOM   3037  N   ILE A 534      -2.580 -22.005  48.945  1.00 20.33    -0.229 NA
ATOM   3038  CA  ILE A 534      -2.988 -21.003  47.967  1.00 19.43     0.186 C 
ATOM   3039  C   ILE A 534      -1.941 -20.978  46.869  1.00 16.94     0.274 C 
ATOM   3040  O   ILE A 534      -0.741 -21.027  47.154  1.00 20.62    -0.268 OA
ATOM   3041  CB  ILE A 534      -3.117 -19.609  48.622  1.00 18.20     0.032 C 
ATOM   3042  CG1 ILE A 534      -4.247 -19.604  49.663  1.00 18.85     0.002 C 
ATOM   3043  CG2 ILE A 534      -3.291 -18.520  47.559  1.00 14.15     0.003 C 
ATOM   3044  CD1 ILE A 534      -4.256 -18.345  50.547  1.00 17.76     0.000 C 
ATOM   3045  N   ARG A 535      -2.386 -20.900  45.619  1.00 17.64    -0.229 NA
ATOM   3046  CA  ARG A 535      -1.454 -20.909  44.497  1.00 21.35     0.186 C 
ATOM   3047  C   ARG A 535      -1.114 -19.527  43.969  1.00 20.26     0.274 C 
ATOM   3048  O   ARG A 535      -0.053 -19.363  43.360  1.00 19.11    -0.268 OA
ATOM   3049  CB  ARG A 535      -2.023 -21.732  43.338  1.00 17.63     0.036 C 
ATOM   3050  CG  ARG A 535      -2.392 -23.160  43.728  1.00 22.03     0.029 C 
ATOM   3051  CD  ARG A 535      -2.782 -23.987  42.491  1.00 25.67     0.145 C 
ATOM   3052  NE  ARG A 535      -3.275 -25.297  42.893  1.00 27.34    -0.083 NA
ATOM   3053  CZ  ARG A 535      -2.537 -26.403  42.927  1.00 33.69     0.782 C 
ATOM   3054  NH1 ARG A 535      -1.263 -26.366  42.564  1.00 33.45     0.063 N 
ATOM   3055  NH2 ARG A 535      -3.084 -27.550  43.321  1.00 32.78     0.063 N 
ATOM   3056  N   SER A 536      -1.984 -18.534  44.171  1.00 17.24    -0.226 NA
ATOM   3057  CA  SER A 536      -1.945 -17.291  43.412  1.00 15.80     0.219 C 
ATOM   3058  C   SER A 536      -1.863 -16.061  44.316  1.00 16.55     0.277 C 
ATOM   3059  O   SER A 536      -2.147 -16.114  45.515  1.00 19.90    -0.268 OA
ATOM   3060  CB  SER A 536      -3.198 -17.153  42.528  1.00 16.07     0.216 C 
ATOM   3061  OG  SER A 536      -3.209 -18.139  41.501  1.00 28.22    -0.218 OA
ATOM   3062  N   TYR A 537      -1.478 -14.939  43.706  1.00 16.55    -0.228 NA
ATOM   3063  CA  TYR A 537      -1.633 -13.616  44.305  1.00 17.88     0.191 C 
ATOM   3064  C   TYR A 537      -2.988 -13.050  43.896  1.00 15.82     0.275 C 
ATOM   3065  O   TYR A 537      -3.307 -13.016  42.699  1.00 17.50    -0.268 OA
ATOM   3066  CB  TYR A 537      -0.547 -12.646  43.826  1.00 15.76     0.060 C 
ATOM   3067  CG  TYR A 537       0.881 -13.023  44.168  1.00 18.06    -0.020 A 
ATOM   3068  CD1 TYR A 537       1.599 -13.909  43.362  1.00 20.02    -0.002 A 
ATOM   3069  CD2 TYR A 537       1.525 -12.450  45.253  1.00 18.99    -0.002 A 
ATOM   3070  CE1 TYR A 537       2.923 -14.233  43.660  1.00 19.44     0.027 A 
ATOM   3071  CE2 TYR A 537       2.851 -12.782  45.572  1.00 18.09     0.027 A 
ATOM   3072  CZ  TYR A 537       3.533 -13.661  44.769  1.00 22.58     0.131 A 
ATOM   3073  OH  TYR A 537       4.841 -13.974  45.091  1.00 22.47    -0.190 OA
ATOM   3074  N   GLU A 538      -3.770 -12.594  44.881  1.00 14.49    -0.229 NA
ATOM   3075  CA  GLU A 538      -5.062 -11.939  44.659  1.00 16.41     0.187 C 
ATOM   3076  C   GLU A 538      -5.198 -10.794  45.654  1.00 16.77     0.274 C 
ATOM   3077  O   GLU A 538      -4.565 -10.799  46.714  1.00 15.83    -0.268 OA
ATOM   3078  CB  GLU A 538      -6.271 -12.889  44.866  1.00 15.37     0.045 C 
ATOM   3079  CG  GLU A 538      -6.181 -14.212  44.138  1.00 19.46     0.100 C 
ATOM   3080  CD  GLU A 538      -6.539 -14.112  42.659  1.00 20.32     0.185 C 
ATOM   3081  OE1 GLU A 538      -6.331 -15.109  41.922  1.00 22.76    -0.647 OA
ATOM   3082  OE2 GLU A 538      -7.010 -13.045  42.224  1.00 20.28    -0.647 OA
ATOM   3083  N   LEU A 539      -6.081  -9.840  45.350  1.00 15.82    -0.229 NA
ATOM   3084  CA  LEU A 539      -6.292  -8.740  46.286  1.00 13.25     0.186 C 
ATOM   3085  C   LEU A 539      -7.666  -8.103  46.105  1.00 11.11     0.274 C 
ATOM   3086  O   LEU A 539      -8.133  -7.910  44.984  1.00 13.10    -0.268 OA
ATOM   3087  CB  LEU A 539      -5.215  -7.669  46.124  1.00 15.64     0.034 C 
ATOM   3088  CG  LEU A 539      -5.002  -6.748  47.334  1.00 13.51     0.002 C 
ATOM   3089  CD1 LEU A 539      -4.589  -7.541  48.567  1.00 15.17     0.000 C 
ATOM   3090  CD2 LEU A 539      -3.924  -5.730  46.975  1.00 16.93     0.000 C 
ATOM   3091  N   GLY A 540      -8.288  -7.758  47.226  1.00 14.66    -0.226 NA
ATOM   3092  CA  GLY A 540      -9.580  -7.104  47.214  1.00 17.32     0.218 C 
ATOM   3093  C   GLY A 540      -9.766  -6.294  48.481  1.00 16.48     0.277 C 
ATOM   3094  O   GLY A 540      -8.911  -6.290  49.368  1.00 14.16    -0.268 OA
ATOM   3095  N   VAL A 541     -10.890  -5.587  48.569  1.00 13.45    -0.229 NA
ATOM   3096  CA  VAL A 541     -11.208  -4.835  49.779  1.00 14.59     0.186 C 
ATOM   3097  C   VAL A 541     -12.617  -5.194  50.219  1.00 12.92     0.274 C 
ATOM   3098  O   VAL A 541     -13.511  -5.371  49.383  1.00 13.91    -0.268 OA
ATOM   3099  CB  VAL A 541     -11.067  -3.314  49.577  1.00 15.30     0.032 C 
ATOM   3100  CG1 VAL A 541      -9.594  -2.951  49.313  1.00 18.43     0.003 C 
ATOM   3101  CG2 VAL A 541     -11.923  -2.845  48.432  1.00 16.59     0.003 C 
ATOM   3102  N   LEU A 542     -12.806  -5.291  51.535  1.00 13.49    -0.229 NA
ATOM   3103  CA  LEU A 542     -14.066  -5.686  52.150  1.00 13.65     0.186 C 
ATOM   3104  C   LEU A 542     -14.727  -4.476  52.809  1.00 16.56     0.274 C 
ATOM   3105  O   LEU A 542     -14.102  -3.789  53.627  1.00 14.65    -0.268 OA
ATOM   3106  CB  LEU A 542     -13.824  -6.776  53.197  1.00 12.93     0.034 C 
ATOM   3107  CG  LEU A 542     -15.026  -7.224  54.022  1.00 14.30     0.002 C 
ATOM   3108  CD1 LEU A 542     -16.011  -7.989  53.096  1.00 15.76     0.000 C 
ATOM   3109  CD2 LEU A 542     -14.598  -8.112  55.191  1.00 15.16     0.000 C 
ATOM   3110  N   PHE A 543     -15.997  -4.245  52.479  1.00 15.26    -0.228 NA
ATOM   3111  CA  PHE A 543     -16.818  -3.196  53.082  1.00 15.76     0.191 C 
ATOM   3112  C   PHE A 543     -17.697  -3.841  54.144  1.00 16.37     0.275 C 
ATOM   3113  O   PHE A 543     -18.573  -4.651  53.815  1.00 15.73    -0.268 OA
ATOM   3114  CB  PHE A 543     -17.689  -2.514  52.024  1.00 14.40     0.060 C 
ATOM   3115  CG  PHE A 543     -16.914  -1.797  50.961  1.00 15.96    -0.020 A 
ATOM   3116  CD1 PHE A 543     -16.468  -2.471  49.828  1.00 14.43    -0.004 A 
ATOM   3117  CD2 PHE A 543     -16.634  -0.437  51.081  1.00 17.73    -0.004 A 
ATOM   3118  CE1 PHE A 543     -15.754  -1.810  48.841  1.00 18.75    -0.000 A 
ATOM   3119  CE2 PHE A 543     -15.923   0.227  50.083  1.00 17.50    -0.000 A 
ATOM   3120  CZ  PHE A 543     -15.489  -0.457  48.967  1.00 16.15     0.000 A 
ATOM   3121  N   LEU A 544     -17.464  -3.481  55.424  1.00 15.46    -0.229 NA
ATOM   3122  CA  LEU A 544     -18.247  -3.961  56.565  1.00 14.00     0.185 C 
ATOM   3123  C   LEU A 544     -19.026  -2.819  57.192  1.00 17.53     0.256 C 
ATOM   3124  O   LEU A 544     -18.450  -1.760  57.464  1.00 15.77    -0.270 OA
ATOM   3125  CB  LEU A 544     -17.324  -4.583  57.631  1.00 16.81     0.034 C 
ATOM   3126  CG  LEU A 544     -16.739  -5.951  57.265  1.00 19.63     0.002 C 
ATOM   3127  CD1 LEU A 544     -15.848  -6.501  58.388  1.00 16.76     0.000 C 
ATOM   3128  CD2 LEU A 544     -17.858  -6.881  56.978  1.00 24.71     0.000 C 
ATOM   3129  N   PRO A 545     -20.329  -2.993  57.442  1.00 18.31    -0.312 N 
ATOM   3130  CA  PRO A 545     -21.108  -1.910  58.061  1.00 19.54     0.165 C 
ATOM   3131  C   PRO A 545     -20.500  -1.380  59.348  1.00 19.68     0.272 C 
ATOM   3132  O   PRO A 545     -20.534  -0.165  59.568  1.00 20.29    -0.269 OA
ATOM   3133  CB  PRO A 545     -22.477  -2.562  58.296  1.00 21.21     0.034 C 
ATOM   3134  CG  PRO A 545     -22.588  -3.565  57.151  1.00 18.36     0.027 C 
ATOM   3135  CD  PRO A 545     -21.170  -4.112  56.992  1.00 17.46     0.105 C 
ATOM   3136  N   SER A 546     -19.932  -2.250  60.195  1.00 20.01    -0.226 NA
ATOM   3137  CA  SER A 546     -19.314  -1.769  61.433  1.00 22.65     0.219 C 
ATOM   3138  C   SER A 546     -18.222  -0.740  61.166  1.00 24.55     0.277 C 
ATOM   3139  O   SER A 546     -18.038   0.193  61.964  1.00 22.44    -0.268 OA
ATOM   3140  CB  SER A 546     -18.749  -2.937  62.238  1.00 21.57     0.216 C 
ATOM   3141  OG  SER A 546     -17.660  -3.548  61.574  1.00 24.20    -0.218 OA
ATOM   3142  N   ALA A 547     -17.509  -0.859  60.045  1.00 18.07    -0.229 NA
ATOM   3143  CA  ALA A 547     -16.453   0.108  59.761  1.00 18.52     0.186 C 
ATOM   3144  C   ALA A 547     -16.998   1.479  59.409  1.00 24.73     0.274 C 
ATOM   3145  O   ALA A 547     -16.219   2.436  59.292  1.00 20.38    -0.268 OA
ATOM   3146  CB  ALA A 547     -15.568  -0.401  58.623  1.00 19.30     0.037 C 
ATOM   3147  N   PHE A 548     -18.313   1.594  59.238  1.00 19.36    -0.228 NA
ATOM   3148  CA  PHE A 548     -18.948   2.852  58.865  1.00 23.53     0.191 C 
ATOM   3149  C   PHE A 548     -19.959   3.295  59.905  1.00 25.44     0.275 C 
ATOM   3150  O   PHE A 548     -20.743   4.222  59.647  1.00 30.67    -0.268 OA
ATOM   3151  CB  PHE A 548     -19.618   2.722  57.495  1.00 20.50     0.060 C 
ATOM   3152  CG  PHE A 548     -18.649   2.451  56.384  1.00 20.57    -0.020 A 
ATOM   3153  CD1 PHE A 548     -18.190   1.167  56.142  1.00 22.24    -0.004 A 
ATOM   3154  CD2 PHE A 548     -18.171   3.485  55.601  1.00 25.39    -0.004 A 
ATOM   3155  CE1 PHE A 548     -17.265   0.920  55.139  1.00 18.99    -0.000 A 
ATOM   3156  CE2 PHE A 548     -17.260   3.242  54.588  1.00 26.08    -0.000 A 
ATOM   3157  CZ  PHE A 548     -16.803   1.954  54.358  1.00 19.58     0.000 A 
ATOM   3158  N   GLY A 549     -19.970   2.642  61.059  1.00 22.54    -0.226 NA
ATOM   3159  CA  GLY A 549     -20.914   2.949  62.115  1.00 27.83     0.218 C 
ATOM   3160  C   GLY A 549     -22.319   2.465  61.846  1.00 31.11     0.277 C 
ATOM   3161  O   GLY A 549     -23.277   3.091  62.303  1.00 27.47    -0.268 OA
ATOM   3162  N   LEU A 550     -22.473   1.357  61.126  1.00 25.48    -0.229 NA
ATOM   3163  CA  LEU A 550     -23.789   0.894  60.698  1.00 23.21     0.186 C 
ATOM   3164  C   LEU A 550     -23.967  -0.576  61.041  1.00 29.23     0.274 C 
ATOM   3165  O   LEU A 550     -22.996  -1.301  61.283  1.00 25.93    -0.268 OA
ATOM   3166  CB  LEU A 550     -23.991   1.098  59.196  1.00 20.77     0.034 C 
ATOM   3167  CG  LEU A 550     -23.909   2.540  58.698  1.00 27.04     0.002 C 
ATOM   3168  CD1 LEU A 550     -23.797   2.579  57.198  1.00 30.21     0.000 C 
ATOM   3169  CD2 LEU A 550     -25.121   3.362  59.181  1.00 30.31     0.000 C 
ATOM   3170  N   ASP A 551     -25.238  -1.011  61.073  1.00 22.96    -0.228 NA
ATOM   3171  CA  ASP A 551     -25.537  -2.420  61.282  1.00 28.03     0.197 C 
ATOM   3172  C   ASP A 551     -25.611  -3.185  59.973  1.00 21.24     0.275 C 
ATOM   3173  O   ASP A 551     -25.314  -4.385  59.944  1.00 29.76    -0.268 OA
ATOM   3174  CB  ASP A 551     -26.867  -2.580  62.017  1.00 31.72     0.132 C 
ATOM   3175  CG  ASP A 551     -26.754  -2.245  63.482  1.00 49.17     0.188 C 
ATOM   3176  OD1 ASP A 551     -25.685  -2.524  64.069  1.00 46.22    -0.647 OA
ATOM   3177  OD2 ASP A 551     -27.728  -1.701  64.040  1.00 63.02    -0.647 OA
ATOM   3178  N   SER A 552     -26.031  -2.513  58.907  1.00 20.22    -0.226 NA
ATOM   3179  CA  SER A 552     -26.077  -3.078  57.564  1.00 21.85     0.219 C 
ATOM   3180  C   SER A 552     -26.019  -1.925  56.576  1.00 19.79     0.277 C 
ATOM   3181  O   SER A 552     -26.155  -0.761  56.955  1.00 22.14    -0.268 OA
ATOM   3182  CB  SER A 552     -27.343  -3.920  57.353  1.00 31.63     0.216 C 
ATOM   3183  OG  SER A 552     -28.492  -3.121  57.566  1.00 23.25    -0.218 OA
ATOM   3184  N   PHE A 553     -25.803  -2.261  55.295  1.00 13.98    -0.228 NA
ATOM   3185  CA  PHE A 553     -25.885  -1.303  54.199  1.00 17.00     0.191 C 
ATOM   3186  C   PHE A 553     -27.235  -1.447  53.509  1.00 23.55     0.275 C 
ATOM   3187  O   PHE A 553     -27.666  -2.564  53.212  1.00 18.94    -0.268 OA
ATOM   3188  CB  PHE A 553     -24.780  -1.520  53.152  1.00 17.21     0.060 C 
ATOM   3189  CG  PHE A 553     -23.377  -1.390  53.682  1.00 17.45    -0.020 A 
ATOM   3190  CD1 PHE A 553     -22.976  -0.250  54.362  1.00 20.17    -0.004 A 
ATOM   3191  CD2 PHE A 553     -22.441  -2.398  53.455  1.00 19.32    -0.004 A 
ATOM   3192  CE1 PHE A 553     -21.662  -0.129  54.845  1.00 20.32    -0.000 A 
ATOM   3193  CE2 PHE A 553     -21.127  -2.293  53.940  1.00 20.37    -0.000 A 
ATOM   3194  CZ  PHE A 553     -20.736  -1.155  54.625  1.00 19.77     0.000 A 
ATOM   3195  N   LYS A 554     -27.899  -0.326  53.252  1.00 20.24    -0.229 NA
ATOM   3196  CA  LYS A 554     -29.017  -0.340  52.315  1.00 22.13     0.186 C 
ATOM   3197  C   LYS A 554     -28.479  -0.462  50.895  1.00 23.69     0.274 C 
ATOM   3198  O   LYS A 554     -27.440   0.114  50.570  1.00 30.34    -0.268 OA
ATOM   3199  CB  LYS A 554     -29.836   0.941  52.470  1.00 32.04     0.034 C 
ATOM   3200  CG  LYS A 554     -31.256   0.844  51.967  1.00 42.70     0.005 C 
ATOM   3201  CD  LYS A 554     -32.030   2.110  52.310  1.00 42.60     0.041 C 
ATOM   3202  CE  LYS A 554     -33.242   2.256  51.415  1.00 57.13     0.338 C 
ATOM   3203  NZ  LYS A 554     -32.895   2.202  49.961  1.00 57.67     0.618 N 
ATOM   3204  N   VAL A 555     -29.162  -1.234  50.045  1.00 20.80    -0.229 NA
ATOM   3205  CA  VAL A 555     -28.738  -1.337  48.648  1.00 17.87     0.186 C 
ATOM   3206  C   VAL A 555     -29.247  -0.122  47.882  1.00 29.54     0.274 C 
ATOM   3207  O   VAL A 555     -30.441   0.201  47.931  1.00 29.76    -0.268 OA
ATOM   3208  CB  VAL A 555     -29.234  -2.646  48.010  1.00 24.73     0.032 C 
ATOM   3209  CG1 VAL A 555     -28.942  -2.646  46.494  1.00 28.01     0.003 C 
ATOM   3210  CG2 VAL A 555     -28.590  -3.870  48.702  1.00 21.56     0.003 C 
ATOM   3211  N   LYS A 556     -28.342   0.557  47.173  1.00 22.69    -0.229 NA
ATOM   3212  CA  LYS A 556     -28.715   1.683  46.323  1.00 28.79     0.186 C 
ATOM   3213  C   LYS A 556     -29.575   1.202  45.155  1.00 32.49     0.274 C 
ATOM   3214  O   LYS A 556     -29.252   0.208  44.492  1.00 29.95    -0.268 OA
ATOM   3215  CB  LYS A 556     -27.456   2.384  45.808  1.00 32.22     0.034 C 
ATOM   3216  CG  LYS A 556     -27.667   3.741  45.157  1.00 31.57     0.005 C 
ATOM   3217  CD  LYS A 556     -26.330   4.444  44.934  1.00 35.51     0.041 C 
ATOM   3218  CE  LYS A 556     -26.531   5.881  44.502  1.00 46.83     0.338 C 
ATOM   3219  NZ  LYS A 556     -25.303   6.473  43.905  1.00 49.63     0.618 N 
ATOM   3220  N   GLN A 557     -30.668   1.918  44.885  1.00 35.74    -0.229 NA
ATOM   3221  CA  GLN A 557     -31.646   1.400  43.931  1.00 40.17     0.187 C 
ATOM   3222  C   GLN A 557     -31.197   1.589  42.483  1.00 44.12     0.274 C 
ATOM   3223  O   GLN A 557     -31.414   0.708  41.641  1.00 44.74    -0.268 OA
ATOM   3224  CB  GLN A 557     -33.003   2.051  44.191  1.00 46.64     0.044 C 
ATOM   3225  CG  GLN A 557     -33.705   1.395  45.368  1.00 42.52     0.094 C 
ATOM   3226  CD  GLN A 557     -33.556  -0.127  45.349  1.00 54.78     0.274 C 
ATOM   3227  OE1 GLN A 557     -32.840  -0.713  46.171  1.00 42.07    -0.269 OA
ATOM   3228  NE2 GLN A 557     -34.238  -0.773  44.406  1.00 47.14    -0.107 N 
ATOM   3229  N   LYS A 558     -30.569   2.718  42.177  1.00 40.22    -0.229 NA
ATOM   3230  CA  LYS A 558     -29.900   2.926  40.901  1.00 42.94     0.186 C 
ATOM   3231  C   LYS A 558     -28.448   3.302  41.172  1.00 39.90     0.274 C 
ATOM   3232  O   LYS A 558     -28.178   4.195  41.983  1.00 42.80    -0.268 OA
ATOM   3233  CB  LYS A 558     -30.614   4.000  40.076  1.00 45.61     0.034 C 
ATOM   3234  CG  LYS A 558     -32.004   3.580  39.595  1.00 57.07     0.005 C 
ATOM   3235  CD  LYS A 558     -32.242   4.011  38.148  1.00 59.43     0.041 C 
ATOM   3236  CE  LYS A 558     -31.323   3.275  37.169  1.00 58.06     0.338 C 
ATOM   3237  NZ  LYS A 558     -32.011   2.174  36.421  1.00 54.84     0.618 N 
ATOM   3238  N   PHE A 559     -27.519   2.611  40.498  1.00 37.42    -0.228 NA
ATOM   3239  CA  PHE A 559     -26.099   2.710  40.844  1.00 32.23     0.191 C 
ATOM   3240  C   PHE A 559     -25.598   4.149  40.775  1.00 43.91     0.275 C 
ATOM   3241  O   PHE A 559     -24.822   4.586  41.638  1.00 40.54    -0.268 OA
ATOM   3242  CB  PHE A 559     -25.274   1.804  39.919  1.00 32.68     0.060 C 
ATOM   3243  CG  PHE A 559     -23.804   1.743  40.260  1.00 30.39    -0.020 A 
ATOM   3244  CD1 PHE A 559     -22.910   2.619  39.670  1.00 34.19    -0.004 A 
ATOM   3245  CD2 PHE A 559     -23.314   0.800  41.155  1.00 29.10    -0.004 A 
ATOM   3246  CE1 PHE A 559     -21.554   2.574  39.976  1.00 32.88    -0.000 A 
ATOM   3247  CE2 PHE A 559     -21.926   0.740  41.459  1.00 17.76    -0.000 A 
ATOM   3248  CZ  PHE A 559     -21.067   1.629  40.874  1.00 31.42     0.000 A 
ATOM   3249  N   PHE A 560     -26.028   4.899  39.762  1.00 36.89    -0.228 NA
ATOM   3250  CA  PHE A 560     -25.551   6.259  39.541  1.00 51.59     0.191 C 
ATOM   3251  C   PHE A 560     -26.542   7.324  40.015  1.00 57.29     0.275 C 
ATOM   3252  O   PHE A 560     -26.387   8.497  39.658  1.00 59.43    -0.268 OA
ATOM   3253  CB  PHE A 560     -25.226   6.469  38.055  1.00 48.22     0.060 C 
ATOM   3254  CG  PHE A 560     -24.065   5.639  37.555  1.00 43.67    -0.020 A 
ATOM   3255  CD1 PHE A 560     -22.766   5.926  37.948  1.00 43.45    -0.004 A 
ATOM   3256  CD2 PHE A 560     -24.278   4.568  36.700  1.00 38.05    -0.004 A 
ATOM   3257  CE1 PHE A 560     -21.698   5.168  37.494  1.00 40.21    -0.000 A 
ATOM   3258  CE2 PHE A 560     -23.213   3.803  36.241  1.00 36.06    -0.000 A 
ATOM   3259  CZ  PHE A 560     -21.921   4.103  36.638  1.00 36.82     0.000 A 
ATOM   3260  N   ALA A 561     -27.545   6.950  40.810  1.00 56.62    -0.229 NA
ATOM   3261  CA  ALA A 561     -28.567   7.886  41.262  1.00 59.06     0.186 C 
ATOM   3262  C   ALA A 561     -28.126   8.563  42.562  1.00 63.53     0.274 C 
ATOM   3263  O   ALA A 561     -26.955   8.516  42.947  1.00 72.06    -0.268 OA
ATOM   3264  CB  ALA A 561     -29.906   7.170  41.421  1.00 57.86     0.037 C 
ATOM   3265  N   GLY A 562     -29.062   9.212  43.250  1.00 69.50    -0.228 NA
ATOM   3266  CA  GLY A 562     -28.762   9.901  44.496  1.00 64.24     0.200 C 
ATOM   3267  C   GLY A 562     -29.971  10.553  45.143  1.00 74.89     0.234 C 
ATOM   3268  O   GLY A 562     -30.267  10.317  46.316  1.00 79.26    -0.286 OA
ATOM   3269  N   PRO A 566     -30.377   9.751  51.559  1.00 69.90     0.346 N 
ATOM   3270  CA  PRO A 566     -29.560   8.596  51.167  1.00 58.77     0.336 C 
ATOM   3271  C   PRO A 566     -28.103   8.961  50.884  1.00 70.19     0.286 C 
ATOM   3272  O   PRO A 566     -27.844   9.802  50.023  1.00 80.50    -0.268 OA
ATOM   3273  CB  PRO A 566     -30.247   8.103  49.888  1.00 65.34     0.048 C 
ATOM   3274  CG  PRO A 566     -30.909   9.321  49.323  1.00 57.01     0.041 C 
ATOM   3275  CD  PRO A 566     -31.377  10.094  50.530  1.00 66.96     0.291 C 
ATOM   3276  N   MET A 567     -27.165   8.337  51.596  1.00 58.68    -0.229 NA
ATOM   3277  CA  MET A 567     -25.747   8.558  51.332  1.00 59.99     0.186 C 
ATOM   3278  C   MET A 567     -24.948   7.335  51.757  1.00 51.98     0.274 C 
ATOM   3279  O   MET A 567     -23.979   6.949  51.091  1.00 48.09    -0.268 OA
ATOM   3280  CB  MET A 567     -25.246   9.809  52.056  1.00 66.27     0.037 C 
ATOM   3281  N   ALA A 568     -25.352   6.726  52.870  1.00 52.96    -0.229 NA
ATOM   3282  CA  ALA A 568     -24.831   5.434  53.314  1.00 52.49     0.186 C 
ATOM   3283  C   ALA A 568     -25.608   4.263  52.717  1.00 49.22     0.274 C 
ATOM   3284  O   ALA A 568     -25.961   3.304  53.419  1.00 52.10    -0.268 OA
ATOM   3285  CB  ALA A 568     -24.839   5.370  54.835  1.00 49.91     0.037 C 
ATOM   3286  N   THR A 569     -25.916   4.324  51.425  1.00 39.15    -0.226 NA
ATOM   3287  CA  THR A 569     -26.492   3.199  50.701  1.00 23.08     0.216 C 
ATOM   3288  C   THR A 569     -25.439   2.674  49.729  1.00 25.87     0.277 C 
ATOM   3289  O   THR A 569     -24.759   3.457  49.056  1.00 22.81    -0.268 OA
ATOM   3290  CB  THR A 569     -27.785   3.600  49.982  1.00 35.21     0.184 C 
ATOM   3291  OG1 THR A 569     -27.487   4.294  48.769  1.00 38.83    -0.221 OA
ATOM   3292  CG2 THR A 569     -28.636   4.498  50.881  1.00 35.75     0.038 C 
ATOM   3293  N   PHE A 570     -25.292   1.360  49.669  1.00 23.10    -0.228 NA
ATOM   3294  CA  PHE A 570     -24.102   0.870  48.968  1.00 18.99     0.189 C 
ATOM   3295  C   PHE A 570     -24.402   0.624  47.493  1.00 19.66     0.257 C 
ATOM   3296  O   PHE A 570     -25.450   0.048  47.168  1.00 21.25    -0.270 OA
ATOM   3297  CB  PHE A 570     -23.587  -0.406  49.613  1.00 18.65     0.060 C 
ATOM   3298  CG  PHE A 570     -22.240  -0.813  49.097  1.00 20.08    -0.020 A 
ATOM   3299  CD1 PHE A 570     -22.135  -1.581  47.952  1.00 17.58    -0.004 A 
ATOM   3300  CD2 PHE A 570     -21.078  -0.399  49.745  1.00 20.19    -0.004 A 
ATOM   3301  CE1 PHE A 570     -20.900  -1.937  47.442  1.00 18.90    -0.000 A 
ATOM   3302  CE2 PHE A 570     -19.832  -0.747  49.243  1.00 17.65    -0.000 A 
ATOM   3303  CZ  PHE A 570     -19.742  -1.517  48.101  1.00 22.95     0.000 A 
ATOM   3304  N   PRO A 571     -23.528   1.069  46.570  1.00 19.40    -0.312 N 
ATOM   3305  CA  PRO A 571     -23.832   0.930  45.146  1.00 21.42     0.165 C 
ATOM   3306  C   PRO A 571     -23.492  -0.455  44.616  1.00 21.84     0.272 C 
ATOM   3307  O   PRO A 571     -22.357  -0.727  44.236  1.00 27.35    -0.269 OA
ATOM   3308  CB  PRO A 571     -22.970   2.017  44.501  1.00 25.32     0.034 C 
ATOM   3309  CG  PRO A 571     -21.790   2.134  45.398  1.00 23.00     0.027 C 
ATOM   3310  CD  PRO A 571     -22.262   1.795  46.800  1.00 20.34     0.105 C 
ATOM   3311  N   VAL A 572     -24.469  -1.340  44.609  1.00 20.62    -0.229 NA
ATOM   3312  CA  VAL A 572     -24.283  -2.672  44.037  1.00 20.37     0.184 C 
ATOM   3313  C   VAL A 572     -24.394  -2.559  42.519  1.00 22.17     0.256 C 
ATOM   3314  O   VAL A 572     -25.369  -1.970  42.024  1.00 21.78    -0.270 OA
ATOM   3315  CB  VAL A 572     -25.321  -3.642  44.603  1.00 18.24     0.032 C 
ATOM   3316  CG1 VAL A 572     -25.206  -4.996  43.917  1.00 17.04     0.003 C 
ATOM   3317  CG2 VAL A 572     -25.152  -3.768  46.102  1.00 18.09     0.003 C 
ATOM   3318  N   PRO A 573     -23.417  -3.049  41.749  1.00 20.67    -0.312 N 
ATOM   3319  CA  PRO A 573     -23.364  -2.704  40.318  1.00 19.64     0.165 C 
ATOM   3320  C   PRO A 573     -24.199  -3.583  39.393  1.00 21.39     0.272 C 
ATOM   3321  O   PRO A 573     -24.294  -3.270  38.201  1.00 24.17    -0.269 OA
ATOM   3322  CB  PRO A 573     -21.856  -2.828  39.996  1.00 20.78     0.034 C 
ATOM   3323  CG  PRO A 573     -21.353  -3.859  40.927  1.00 21.54     0.027 C 
ATOM   3324  CD  PRO A 573     -22.166  -3.691  42.219  1.00 17.38     0.105 C 
ATOM   3325  N   TYR A 574     -24.834  -4.648  39.879  1.00 16.61    -0.228 NA
ATOM   3326  CA  TYR A 574     -25.706  -5.464  39.047  1.00 22.65     0.191 C 
ATOM   3327  C   TYR A 574     -27.047  -5.649  39.747  1.00 20.44     0.275 C 
ATOM   3328  O   TYR A 574     -27.205  -5.296  40.917  1.00 17.44    -0.268 OA
ATOM   3329  CB  TYR A 574     -25.071  -6.810  38.737  1.00 20.28     0.060 C 
ATOM   3330  CG  TYR A 574     -24.391  -7.448  39.911  1.00 20.75    -0.020 A 
ATOM   3331  CD1 TYR A 574     -25.106  -8.191  40.820  1.00 18.90    -0.002 A 
ATOM   3332  CD2 TYR A 574     -23.025  -7.310  40.091  1.00 21.70    -0.002 A 
ATOM   3333  CE1 TYR A 574     -24.479  -8.774  41.904  1.00 22.00     0.027 A 
ATOM   3334  CE2 TYR A 574     -22.385  -7.894  41.151  1.00 22.19     0.027 A 
ATOM   3335  CZ  TYR A 574     -23.114  -8.619  42.054  1.00 18.38     0.131 A 
ATOM   3336  OH  TYR A 574     -22.480  -9.212  43.096  1.00 22.59    -0.190 OA
ATOM   3337  N   ASP A 575     -28.013  -6.203  39.009  1.00 17.56    -0.228 NA
ATOM   3338  CA  ASP A 575     -29.398  -6.285  39.473  1.00 19.23     0.197 C 
ATOM   3339  C   ASP A 575     -29.595  -7.388  40.503  1.00 20.41     0.275 C 
ATOM   3340  O   ASP A 575     -28.950  -8.438  40.457  1.00 19.87    -0.268 OA
ATOM   3341  CB  ASP A 575     -30.348  -6.538  38.299  1.00 17.22     0.132 C 
ATOM   3342  CG  ASP A 575     -30.258  -5.461  37.232  1.00 17.38     0.188 C 
ATOM   3343  OD1 ASP A 575     -30.050  -4.271  37.579  1.00 22.10    -0.647 OA
ATOM   3344  OD2 ASP A 575     -30.377  -5.812  36.040  1.00 19.72    -0.647 OA
ATOM   3345  N   LEU A 576     -30.526  -7.140  41.430  1.00 18.67    -0.229 NA
ATOM   3346  CA  LEU A 576     -30.971  -8.088  42.435  1.00 16.39     0.185 C 
ATOM   3347  C   LEU A 576     -32.491  -8.182  42.358  1.00 21.89     0.256 C 
ATOM   3348  O   LEU A 576     -33.156  -7.186  42.050  1.00 22.67    -0.270 OA
ATOM   3349  CB  LEU A 576     -30.559  -7.643  43.842  1.00 23.17     0.034 C 
ATOM   3350  CG  LEU A 576     -29.059  -7.505  44.084  1.00 23.99     0.002 C 
ATOM   3351  CD1 LEU A 576     -28.767  -6.950  45.493  1.00 24.51     0.000 C 
ATOM   3352  CD2 LEU A 576     -28.402  -8.860  43.891  1.00 20.76     0.000 C 
ATOM   3353  N   PRO A 577     -33.071  -9.369  42.571  1.00 20.98    -0.312 N 
ATOM   3354  CA  PRO A 577     -32.383 -10.639  42.800  1.00 19.79     0.163 C 
ATOM   3355  C   PRO A 577     -31.782 -11.133  41.487  1.00 17.60     0.254 C 
ATOM   3356  O   PRO A 577     -32.281 -10.780  40.425  1.00 22.43    -0.270 OA
ATOM   3357  CB  PRO A 577     -33.494 -11.578  43.287  1.00 24.67     0.034 C 
ATOM   3358  CG  PRO A 577     -34.783 -10.755  43.243  1.00 30.40     0.027 C 
ATOM   3359  CD  PRO A 577     -34.516  -9.566  42.380  1.00 25.32     0.105 C 
ATOM   3360  N   PRO A 578     -30.715 -11.920  41.556  1.00 21.83    -0.312 N 
ATOM   3361  CA  PRO A 578     -30.137 -12.465  40.323  1.00 16.33     0.165 C 
ATOM   3362  C   PRO A 578     -31.107 -13.441  39.675  1.00 20.43     0.272 C 
ATOM   3363  O   PRO A 578     -31.932 -14.068  40.346  1.00 20.47    -0.269 OA
ATOM   3364  CB  PRO A 578     -28.863 -13.173  40.799  1.00 22.09     0.034 C 
ATOM   3365  CG  PRO A 578     -28.599 -12.636  42.194  1.00 23.22     0.027 C 
ATOM   3366  CD  PRO A 578     -29.957 -12.297  42.757  1.00 21.45     0.105 C 
ATOM   3367  N   GLU A 579     -31.014 -13.559  38.351  1.00 18.70    -0.229 NA
ATOM   3368  CA  GLU A 579     -31.969 -14.340  37.566  1.00 21.76     0.187 C 
ATOM   3369  C   GLU A 579     -31.346 -15.673  37.156  1.00 18.94     0.274 C 
ATOM   3370  O   GLU A 579     -30.302 -15.692  36.492  1.00 19.60    -0.268 OA
ATOM   3371  CB  GLU A 579     -32.421 -13.571  36.325  1.00 26.17     0.045 C 
ATOM   3372  CG  GLU A 579     -33.605 -14.239  35.627  1.00 28.62     0.100 C 
ATOM   3373  CD  GLU A 579     -33.958 -13.596  34.295  1.00 37.48     0.185 C 
ATOM   3374  OE1 GLU A 579     -33.512 -12.453  34.047  1.00 32.75    -0.647 OA
ATOM   3375  OE2 GLU A 579     -34.682 -14.242  33.501  1.00 37.00    -0.647 OA
ATOM   3376  N   LEU A 580     -32.004 -16.776  37.516  1.00 22.00    -0.229 NA
ATOM   3377  CA  LEU A 580     -31.493 -18.105  37.193  1.00 21.97     0.186 C 
ATOM   3378  C   LEU A 580     -31.398 -18.301  35.680  1.00 21.82     0.274 C 
ATOM   3379  O   LEU A 580     -32.202 -17.758  34.910  1.00 20.27    -0.268 OA
ATOM   3380  CB  LEU A 580     -32.409 -19.170  37.813  1.00 20.96     0.034 C 
ATOM   3381  CG  LEU A 580     -31.924 -20.618  37.759  1.00 21.25     0.002 C 
ATOM   3382  CD1 LEU A 580     -30.772 -20.877  38.710  1.00 18.01     0.000 C 
ATOM   3383  CD2 LEU A 580     -33.087 -21.584  38.049  1.00 27.96     0.000 C 
ATOM   3384  N   TYR A 581     -30.389 -19.070  35.249  1.00 19.45    -0.228 NA
ATOM   3385  CA  TYR A 581     -30.312 -19.477  33.851  1.00 21.96     0.191 C 
ATOM   3386  C   TYR A 581     -31.629 -20.121  33.438  1.00 21.58     0.275 C 
ATOM   3387  O   TYR A 581     -32.235 -20.862  34.215  1.00 22.42    -0.268 OA
ATOM   3388  CB  TYR A 581     -29.198 -20.498  33.621  1.00 18.75     0.060 C 
ATOM   3389  CG  TYR A 581     -27.777 -19.994  33.443  1.00 19.70    -0.020 A 
ATOM   3390  CD1 TYR A 581     -27.397 -18.699  33.795  1.00 20.77    -0.002 A 
ATOM   3391  CD2 TYR A 581     -26.799 -20.849  32.941  1.00 18.25    -0.002 A 
ATOM   3392  CE1 TYR A 581     -26.061 -18.277  33.635  1.00 17.75     0.027 A 
ATOM   3393  CE2 TYR A 581     -25.485 -20.442  32.776  1.00 19.52     0.027 A 
ATOM   3394  CZ  TYR A 581     -25.119 -19.156  33.134  1.00 16.72     0.131 A 
ATOM   3395  OH  TYR A 581     -23.806 -18.788  32.967  1.00 16.39    -0.190 OA
ATOM   3396  N   GLY A 582     -32.061 -19.846  32.213  1.00 22.42    -0.226 NA
ATOM   3397  CA  GLY A 582     -33.169 -20.586  31.642  1.00 24.03     0.218 C 
ATOM   3398  C   GLY A 582     -32.731 -21.962  31.165  1.00 27.27     0.277 C 
ATOM   3399  O   GLY A 582     -31.548 -22.263  31.071  1.00 22.31    -0.268 OA
ATOM   3400  N   SER A 583     -33.716 -22.809  30.849  1.00 29.79    -0.226 NA
ATOM   3401  CA  SER A 583     -33.400 -24.196  30.516  1.00 29.66     0.219 C 
ATOM   3402  C   SER A 583     -32.531 -24.294  29.268  1.00 25.62     0.277 C 
ATOM   3403  O   SER A 583     -31.762 -25.249  29.125  1.00 30.72    -0.268 OA
ATOM   3404  CB  SER A 583     -34.685 -25.007  30.333  1.00 31.26     0.216 C 
ATOM   3405  OG  SER A 583     -35.336 -24.610  29.146  1.00 32.60    -0.218 OA
ATOM   3406  N   LYS A 584     -32.629 -23.324  28.363  1.00 21.87    -0.229 NA
ATOM   3407  CA  LYS A 584     -31.829 -23.320  27.143  1.00 27.92     0.186 C 
ATOM   3408  C   LYS A 584     -30.504 -22.590  27.304  1.00 27.47     0.274 C 
ATOM   3409  O   LYS A 584     -29.703 -22.569  26.362  1.00 25.76    -0.268 OA
ATOM   3410  CB  LYS A 584     -32.614 -22.685  25.986  1.00 35.42     0.034 C 
ATOM   3411  CG  LYS A 584     -33.800 -23.524  25.514  1.00 45.62     0.005 C 
ATOM   3412  CD  LYS A 584     -34.661 -22.777  24.506  1.00 45.33     0.041 C 
ATOM   3413  CE  LYS A 584     -35.910 -23.569  24.163  1.00 53.14     0.338 C 
ATOM   3414  NZ  LYS A 584     -36.873 -22.779  23.351  1.00 59.80     0.618 N 
ATOM   3415  N   ASP A 585     -30.265 -21.957  28.448  1.00 25.12    -0.228 NA
ATOM   3416  CA  ASP A 585     -29.010 -21.241  28.633  1.00 23.02     0.197 C 
ATOM   3417  C   ASP A 585     -27.885 -22.206  28.975  1.00 20.73     0.275 C 
ATOM   3418  O   ASP A 585     -28.106 -23.291  29.525  1.00 24.06    -0.268 OA
ATOM   3419  CB  ASP A 585     -29.136 -20.186  29.735  1.00 22.38     0.132 C 
ATOM   3420  CG  ASP A 585     -29.886 -18.944  29.271  1.00 22.20     0.188 C 
ATOM   3421  OD1 ASP A 585     -29.549 -18.396  28.199  1.00 24.35    -0.647 OA
ATOM   3422  OD2 ASP A 585     -30.837 -18.528  29.977  1.00 25.17    -0.647 OA
ATOM   3423  N   ARG A 586     -26.660 -21.792  28.657  1.00 20.23    -0.229 NA
ATOM   3424  CA  ARG A 586     -25.459 -22.542  28.966  1.00 21.77     0.185 C 
ATOM   3425  C   ARG A 586     -24.413 -21.564  29.471  1.00 20.39     0.256 C 
ATOM   3426  O   ARG A 586     -24.389 -20.408  29.035  1.00 19.63    -0.270 OA
ATOM   3427  CB  ARG A 586     -24.903 -23.278  27.732  1.00 25.65     0.036 C 
ATOM   3428  CG  ARG A 586     -25.887 -24.282  27.119  1.00 27.52     0.029 C 
ATOM   3429  CD  ARG A 586     -26.169 -25.441  28.062  1.00 34.18     0.145 C 
ATOM   3430  NE  ARG A 586     -27.065 -26.425  27.442  1.00 37.52    -0.083 NA
ATOM   3431  CZ  ARG A 586     -28.391 -26.433  27.575  1.00 44.79     0.782 C 
ATOM   3432  NH1 ARG A 586     -29.002 -25.512  28.315  1.00 32.47     0.063 N 
ATOM   3433  NH2 ARG A 586     -29.112 -27.369  26.964  1.00 45.99     0.063 N 
ATOM   3434  N   PRO A 587     -23.537 -21.992  30.373  1.00 21.89    -0.312 N 
ATOM   3435  CA  PRO A 587     -22.460 -21.099  30.803  1.00 21.04     0.165 C 
ATOM   3436  C   PRO A 587     -21.500 -20.856  29.651  1.00 24.47     0.272 C 
ATOM   3437  O   PRO A 587     -21.236 -21.753  28.842  1.00 23.50    -0.269 OA
ATOM   3438  CB  PRO A 587     -21.793 -21.868  31.947  1.00 23.68     0.034 C 
ATOM   3439  CG  PRO A 587     -22.085 -23.309  31.643  1.00 23.11     0.027 C 
ATOM   3440  CD  PRO A 587     -23.458 -23.310  31.030  1.00 22.14     0.105 C 
ATOM   3441  N   TRP A 588     -21.010 -19.622  29.550  1.00 19.11    -0.228 NA
ATOM   3442  CA  TRP A 588     -19.986 -19.340  28.554  1.00 21.40     0.191 C 
ATOM   3443  C   TRP A 588     -18.769 -20.242  28.773  1.00 23.76     0.275 C 
ATOM   3444  O   TRP A 588     -18.166 -20.246  29.851  1.00 22.96    -0.268 OA
ATOM   3445  CB  TRP A 588     -19.550 -17.870  28.591  1.00 22.09     0.062 C 
ATOM   3446  CG  TRP A 588     -18.369 -17.681  27.670  1.00 21.37     0.001 A 
ATOM   3447  CD1 TRP A 588     -17.049 -17.643  28.019  1.00 21.98     0.095 A 
ATOM   3448  CD2 TRP A 588     -18.411 -17.557  26.240  1.00 19.26     0.015 A 
ATOM   3449  NE1 TRP A 588     -16.266 -17.514  26.891  1.00 21.04    -0.244 NA
ATOM   3450  CE2 TRP A 588     -17.078 -17.451  25.789  1.00 21.89     0.081 A 
ATOM   3451  CE3 TRP A 588     -19.443 -17.543  25.302  1.00 19.07     0.001 A 
ATOM   3452  CZ2 TRP A 588     -16.756 -17.313  24.429  1.00 24.77     0.019 A 
ATOM   3453  CZ3 TRP A 588     -19.124 -17.404  23.957  1.00 23.41     0.000 A 
ATOM   3454  CH2 TRP A 588     -17.792 -17.287  23.535  1.00 25.77     0.002 A 
ATOM   3455  N   ILE A 589     -18.393 -20.988  27.736  1.00 21.34    -0.229 NA
ATOM   3456  CA  ILE A 589     -17.225 -21.867  27.757  1.00 21.96     0.186 C 
ATOM   3457  C   ILE A 589     -16.360 -21.470  26.566  1.00 22.01     0.274 C 
ATOM   3458  O   ILE A 589     -16.841 -21.482  25.429  1.00 24.65    -0.268 OA
ATOM   3459  CB  ILE A 589     -17.635 -23.352  27.693  1.00 21.14     0.032 C 
ATOM   3460  CG1 ILE A 589     -18.298 -23.764  29.008  1.00 27.36     0.002 C 
ATOM   3461  CG2 ILE A 589     -16.424 -24.247  27.392  1.00 25.92     0.003 C 
ATOM   3462  CD1 ILE A 589     -19.073 -25.052  28.936  1.00 29.40     0.000 C 
ATOM   3463  N   TRP A 590     -15.105 -21.065  26.825  1.00 21.26    -0.228 NA
ATOM   3464  CA  TRP A 590     -14.400 -20.247  25.841  1.00 23.34     0.191 C 
ATOM   3465  C   TRP A 590     -13.758 -21.056  24.723  1.00 31.57     0.275 C 
ATOM   3466  O   TRP A 590     -13.463 -20.485  23.673  1.00 32.74    -0.268 OA
ATOM   3467  CB  TRP A 590     -13.330 -19.352  26.496  1.00 27.73     0.062 C 
ATOM   3468  CG  TRP A 590     -12.044 -20.003  26.973  1.00 34.96     0.001 A 
ATOM   3469  CD1 TRP A 590     -11.866 -21.296  27.384  1.00 34.30     0.095 A 
ATOM   3470  CD2 TRP A 590     -10.765 -19.361  27.104  1.00 33.20     0.015 A 
ATOM   3471  NE1 TRP A 590     -10.550 -21.498  27.758  1.00 34.42    -0.244 NA
ATOM   3472  CE2 TRP A 590      -9.856 -20.327  27.593  1.00 39.89     0.081 A 
ATOM   3473  CE3 TRP A 590     -10.299 -18.065  26.850  1.00 36.71     0.001 A 
ATOM   3474  CZ2 TRP A 590      -8.507 -20.036  27.831  1.00 41.19     0.019 A 
ATOM   3475  CZ3 TRP A 590      -8.952 -17.778  27.084  1.00 40.26     0.000 A 
ATOM   3476  CH2 TRP A 590      -8.077 -18.761  27.573  1.00 34.27     0.002 A 
ATOM   3477  N   ASN A 591     -13.578 -22.363  24.887  1.00 32.26    -0.228 NA
ATOM   3478  CA  ASN A 591     -12.812 -23.129  23.908  1.00 35.27     0.196 C 
ATOM   3479  C   ASN A 591     -13.665 -24.180  23.199  1.00 37.27     0.275 C 
ATOM   3480  O   ASN A 591     -13.196 -25.274  22.891  1.00 38.93    -0.268 OA
ATOM   3481  CB  ASN A 591     -11.580 -23.754  24.561  1.00 37.22     0.126 C 
ATOM   3482  CG  ASN A 591     -11.923 -24.765  25.650  1.00 35.79     0.276 C 
ATOM   3483  OD1 ASN A 591     -13.015 -24.755  26.221  1.00 34.25    -0.269 OA
ATOM   3484  ND2 ASN A 591     -10.971 -25.645  25.947  1.00 37.60    -0.107 N 
ATOM   3485  N   ILE A 592     -14.928 -23.855  22.929  1.00 30.06    -0.229 NA
ATOM   3486  CA  ILE A 592     -15.773 -24.612  22.004  1.00 27.99     0.184 C 
ATOM   3487  C   ILE A 592     -16.436 -23.610  21.069  1.00 39.26     0.256 C 
ATOM   3488  O   ILE A 592     -16.500 -22.411  21.383  1.00 35.05    -0.270 OA
ATOM   3489  CB  ILE A 592     -16.824 -25.468  22.749  1.00 33.59     0.032 C 
ATOM   3490  CG1 ILE A 592     -17.810 -24.574  23.508  1.00 32.56     0.002 C 
ATOM   3491  CG2 ILE A 592     -16.154 -26.466  23.692  1.00 32.67     0.003 C 
ATOM   3492  CD1 ILE A 592     -18.938 -25.331  24.119  1.00 30.51     0.000 C 
ATOM   3493  N   PRO A 593     -16.911 -24.052  19.901  1.00 35.52    -0.312 N 
ATOM   3494  CA  PRO A 593     -17.475 -23.101  18.937  1.00 32.01     0.165 C 
ATOM   3495  C   PRO A 593     -18.939 -22.771  19.192  1.00 26.65     0.272 C 
ATOM   3496  O   PRO A 593     -19.702 -23.558  19.756  1.00 32.17    -0.269 OA
ATOM   3497  CB  PRO A 593     -17.307 -23.824  17.594  1.00 39.82     0.034 C 
ATOM   3498  CG  PRO A 593     -17.385 -25.259  17.948  1.00 38.35     0.027 C 
ATOM   3499  CD  PRO A 593     -16.758 -25.399  19.314  1.00 39.00     0.105 C 
ATOM   3500  N   TYR A 594     -19.322 -21.569  18.764  1.00 28.66    -0.228 NA
ATOM   3501  CA  TYR A 594     -20.716 -21.128  18.752  1.00 33.74     0.191 C 
ATOM   3502  C   TYR A 594     -21.008 -20.612  17.352  1.00 32.83     0.275 C 
ATOM   3503  O   TYR A 594     -20.475 -19.576  16.946  1.00 32.33    -0.268 OA
ATOM   3504  CB  TYR A 594     -20.977 -20.056  19.815  1.00 29.21     0.060 C 
ATOM   3505  CG  TYR A 594     -20.582 -20.543  21.179  1.00 24.57    -0.020 A 
ATOM   3506  CD1 TYR A 594     -21.389 -21.427  21.880  1.00 26.84    -0.002 A 
ATOM   3507  CD2 TYR A 594     -19.375 -20.163  21.749  1.00 26.92    -0.002 A 
ATOM   3508  CE1 TYR A 594     -21.012 -21.902  23.137  1.00 29.94     0.027 A 
ATOM   3509  CE2 TYR A 594     -18.991 -20.630  23.006  1.00 27.07     0.027 A 
ATOM   3510  CZ  TYR A 594     -19.810 -21.495  23.688  1.00 24.13     0.131 A 
ATOM   3511  OH  TYR A 594     -19.427 -21.959  24.922  1.00 24.07    -0.190 OA
ATOM   3512  N   VAL A 595     -21.836 -21.349  16.611  1.00 37.19    -0.229 NA
ATOM   3513  CA  VAL A 595     -22.041 -21.091  15.191  1.00 40.44     0.186 C 
ATOM   3514  C   VAL A 595     -23.529 -21.123  14.862  1.00 39.59     0.274 C 
ATOM   3515  O   VAL A 595     -23.910 -21.181  13.690  1.00 39.01    -0.268 OA
ATOM   3516  CB  VAL A 595     -21.272 -22.115  14.330  1.00 29.68     0.032 C 
ATOM   3517  CG1 VAL A 595     -19.777 -22.039  14.595  1.00 33.13     0.003 C 
ATOM   3518  CG2 VAL A 595     -21.791 -23.507  14.601  1.00 37.62     0.003 C 
ATOM   3519  N   LYS A 596     -24.383 -21.095  15.887  1.00 33.93    -0.229 NA
ATOM   3520  CA  LYS A 596     -25.823 -21.135  15.649  1.00 31.00     0.186 C 
ATOM   3521  C   LYS A 596     -26.393 -19.748  15.366  1.00 38.80     0.274 C 
ATOM   3522  O   LYS A 596     -27.312 -19.611  14.549  1.00 38.57    -0.268 OA
ATOM   3523  CB  LYS A 596     -26.547 -21.753  16.848  1.00 34.10     0.034 C 
ATOM   3524  CG  LYS A 596     -26.257 -23.224  17.118  1.00 51.03     0.005 C 
ATOM   3525  CD  LYS A 596     -27.534 -23.990  17.481  1.00 56.63     0.041 C 
ATOM   3526  CE  LYS A 596     -27.539 -25.397  16.869  1.00 64.70     0.338 C 
ATOM   3527  NZ  LYS A 596     -28.759 -25.698  16.052  1.00 56.68     0.618 N 
ATOM   3528  N   ALA A 597     -25.880 -18.715  16.041  1.00 26.26    -0.229 NA
ATOM   3529  CA  ALA A 597     -26.386 -17.363  15.924  1.00 26.82     0.185 C 
ATOM   3530  C   ALA A 597     -25.217 -16.393  16.033  1.00 28.58     0.256 C 
ATOM   3531  O   ALA A 597     -24.328 -16.591  16.877  1.00 29.58    -0.270 OA
ATOM   3532  CB  ALA A 597     -27.429 -17.060  17.014  1.00 27.28     0.037 C 
ATOM   3533  N   PRO A 598     -25.183 -15.354  15.200  1.00 27.36    -0.312 N 
ATOM   3534  CA  PRO A 598     -24.034 -14.446  15.174  1.00 26.35     0.165 C 
ATOM   3535  C   PRO A 598     -24.116 -13.380  16.259  1.00 27.85     0.272 C 
ATOM   3536  O   PRO A 598     -25.177 -13.119  16.827  1.00 25.83    -0.269 OA
ATOM   3537  CB  PRO A 598     -24.143 -13.811  13.788  1.00 27.69     0.034 C 
ATOM   3538  CG  PRO A 598     -25.617 -13.709  13.590  1.00 27.32     0.027 C 
ATOM   3539  CD  PRO A 598     -26.190 -14.976  14.189  1.00 27.50     0.105 C 
ATOM   3540  N   ASP A 599     -22.964 -12.740  16.532  1.00 23.52    -0.228 NA
ATOM   3541  CA  ASP A 599     -22.903 -11.788  17.638  1.00 25.29     0.197 C 
ATOM   3542  C   ASP A 599     -23.227 -10.380  17.138  1.00 26.53     0.275 C 
ATOM   3543  O   ASP A 599     -23.666 -10.182  15.997  1.00 23.38    -0.268 OA
ATOM   3544  CB  ASP A 599     -21.549 -11.879  18.353  1.00 24.55     0.132 C 
ATOM   3545  CG  ASP A 599     -20.379 -11.377  17.512  1.00 23.26     0.188 C 
ATOM   3546  OD1 ASP A 599     -20.597 -10.800  16.423  1.00 21.60    -0.647 OA
ATOM   3547  OD2 ASP A 599     -19.219 -11.538  17.976  1.00 23.21    -0.647 OA
ATOM   3548  N   THR A 600     -23.019  -9.381  17.996  1.00 19.67    -0.226 NA
ATOM   3549  CA  THR A 600     -23.384  -8.004  17.682  1.00 19.48     0.216 C 
ATOM   3550  C   THR A 600     -22.533  -7.402  16.575  1.00 20.43     0.277 C 
ATOM   3551  O   THR A 600     -22.873  -6.330  16.077  1.00 23.38    -0.268 OA
ATOM   3552  CB  THR A 600     -23.268  -7.120  18.916  1.00 24.28     0.184 C 
ATOM   3553  OG1 THR A 600     -22.002  -7.358  19.540  1.00 24.25    -0.221 OA
ATOM   3554  CG2 THR A 600     -24.385  -7.439  19.901  1.00 23.03     0.038 C 
ATOM   3555  N   HIS A 601     -21.433  -8.046  16.211  1.00 22.97    -0.228 NA
ATOM   3556  CA  HIS A 601     -20.597  -7.602  15.108  1.00 27.72     0.192 C 
ATOM   3557  C   HIS A 601     -20.751  -8.482  13.874  1.00 32.64     0.275 C 
ATOM   3558  O   HIS A 601     -20.015  -8.294  12.897  1.00 24.97    -0.268 OA
ATOM   3559  CB  HIS A 601     -19.134  -7.557  15.561  1.00 24.40     0.082 C 
ATOM   3560  CG  HIS A 601     -18.896  -6.614  16.698  1.00 31.69     0.082 A 
ATOM   3561  ND1 HIS A 601     -18.528  -5.299  16.512  1.00 35.56    -0.227 NA
ATOM   3562  CD2 HIS A 601     -19.020  -6.784  18.037  1.00 27.12     0.116 A 
ATOM   3563  CE1 HIS A 601     -18.413  -4.706  17.687  1.00 38.69     0.199 A 
ATOM   3564  NE2 HIS A 601     -18.706  -5.584  18.628  1.00 24.75    -0.221 NA
ATOM   3565  N   GLY A 602     -21.678  -9.441  13.902  1.00 26.79    -0.226 NA
ATOM   3566  CA  GLY A 602     -21.947 -10.291  12.762  1.00 27.21     0.218 C 
ATOM   3567  C   GLY A 602     -21.133 -11.560  12.665  1.00 30.10     0.277 C 
ATOM   3568  O   GLY A 602     -21.166 -12.203  11.610  1.00 29.83    -0.268 OA
ATOM   3569  N   ASN A 603     -20.434 -11.967  13.730  1.00 23.25    -0.228 NA
ATOM   3570  CA  ASN A 603     -19.480 -13.065  13.665  1.00 23.41     0.196 C 
ATOM   3571  C   ASN A 603     -19.895 -14.236  14.545  1.00 33.64     0.275 C 
ATOM   3572  O   ASN A 603     -20.667 -14.092  15.497  1.00 25.97    -0.268 OA
ATOM   3573  CB  ASN A 603     -18.080 -12.595  14.071  1.00 27.13     0.126 C 
ATOM   3574  CG  ASN A 603     -17.636 -11.394  13.291  1.00 32.59     0.276 C 
ATOM   3575  OD1 ASN A 603     -17.716 -11.387  12.062  1.00 32.48    -0.269 OA
ATOM   3576  ND2 ASN A 603     -17.191 -10.354  13.990  1.00 25.03    -0.107 N 
ATOM   3577  N   MET A 604     -19.352 -15.405  14.212  1.00 28.45    -0.229 NA
ATOM   3578  CA  MET A 604     -19.441 -16.593  15.045  1.00 28.73     0.187 C 
ATOM   3579  C   MET A 604     -18.167 -16.730  15.876  1.00 27.36     0.274 C 
ATOM   3580  O   MET A 604     -17.255 -15.902  15.803  1.00 36.58    -0.268 OA
ATOM   3581  CB  MET A 604     -19.672 -17.836  14.180  1.00 33.79     0.046 C 
ATOM   3582  CG  MET A 604     -20.820 -17.693  13.212  1.00 39.89     0.060 C 
ATOM   3583  SD  MET A 604     -22.377 -17.639  14.113  1.00 34.85    -0.139 SA
ATOM   3584  CE  MET A 604     -23.580 -17.712  12.775  1.00 35.34     0.069 C 
ATOM   3585  N   TRP A 605     -18.104 -17.794  16.677  1.00 31.09    -0.228 NA
ATOM   3586  CA  TRP A 605     -16.966 -18.067  17.553  1.00 34.52     0.191 C 
ATOM   3587  C   TRP A 605     -16.387 -19.418  17.163  1.00 33.04     0.275 C 
ATOM   3588  O   TRP A 605     -17.036 -20.452  17.354  1.00 32.44    -0.268 OA
ATOM   3589  CB  TRP A 605     -17.391 -18.064  19.022  1.00 27.84     0.062 C 
ATOM   3590  CG  TRP A 605     -16.283 -18.199  20.028  1.00 28.27     0.001 A 
ATOM   3591  CD1 TRP A 605     -16.072 -19.251  20.872  1.00 25.00     0.095 A 
ATOM   3592  CD2 TRP A 605     -15.269 -17.231  20.336  1.00 24.24     0.015 A 
ATOM   3593  NE1 TRP A 605     -14.988 -19.004  21.667  1.00 27.91    -0.244 NA
ATOM   3594  CE2 TRP A 605     -14.477 -17.771  21.357  1.00 25.11     0.081 A 
ATOM   3595  CE3 TRP A 605     -14.951 -15.966  19.835  1.00 25.95     0.001 A 
ATOM   3596  CZ2 TRP A 605     -13.385 -17.089  21.899  1.00 27.77     0.019 A 
ATOM   3597  CZ3 TRP A 605     -13.878 -15.290  20.365  1.00 27.31     0.000 A 
ATOM   3598  CH2 TRP A 605     -13.105 -15.849  21.397  1.00 27.21     0.002 A 
ATOM   3599  N   VAL A 606     -15.173 -19.409  16.621  1.00 35.17    -0.229 NA
ATOM   3600  CA  VAL A 606     -14.518 -20.643  16.192  1.00 45.06     0.184 C 
ATOM   3601  C   VAL A 606     -13.113 -20.661  16.783  1.00 45.09     0.256 C 
ATOM   3602  O   VAL A 606     -12.178 -20.111  16.182  1.00 48.18    -0.270 OA
ATOM   3603  CB  VAL A 606     -14.498 -20.768  14.659  1.00 42.68     0.032 C 
ATOM   3604  CG1 VAL A 606     -13.828 -22.063  14.245  1.00 42.78     0.003 C 
ATOM   3605  CG2 VAL A 606     -15.913 -20.717  14.105  1.00 38.70     0.003 C 
ATOM   3606  N   PRO A 607     -12.920 -21.267  17.967  1.00 47.54    -0.313 N 
ATOM   3607  CA  PRO A 607     -11.643 -21.283  18.694  1.00 51.54     0.149 C 
ATOM   3608  C   PRO A 607     -10.507 -21.940  17.911  1.00 53.44     0.229 C 
ATOM   3609  O   PRO A 607     -10.789 -22.584  16.901  1.00 48.74    -0.286 OA
ATOM   3610  CB  PRO A 607     -11.969 -22.092  19.957  1.00 43.36     0.032 C 
ATOM   3611  CG  PRO A 607     -13.448 -21.949  20.133  1.00 36.73     0.027 C 
ATOM   3612  CD  PRO A 607     -14.003 -21.908  18.735  1.00 38.68     0.105 C 
TER    3613      PRO A 607 
ATOM   3614  N   ASN B 162       3.930  15.846  74.842  1.00 88.55     0.627 N 
ATOM   3615  CA  ASN B 162       4.170  14.407  74.801  1.00 68.93     0.388 C 
ATOM   3616  C   ASN B 162       3.033  13.695  74.077  1.00 61.01     0.272 C 
ATOM   3617  O   ASN B 162       1.956  14.266  73.892  1.00 64.67    -0.270 OA
ATOM   3618  CB  ASN B 162       4.324  13.853  76.215  1.00 58.66     0.141 C 
ATOM   3619  CG  ASN B 162       3.118  14.135  77.084  1.00 55.08     0.277 C 
ATOM   3620  OD1 ASN B 162       1.981  13.872  76.691  1.00 48.12    -0.269 OA
ATOM   3621  ND2 ASN B 162       3.357  14.674  78.278  1.00 48.12    -0.107 N 
ATOM   3622  N   PRO B 163       3.269  12.458  73.653  1.00 56.43    -0.312 N 
ATOM   3623  CA  PRO B 163       2.170  11.665  73.090  1.00 52.86     0.165 C 
ATOM   3624  C   PRO B 163       1.479  10.790  74.122  1.00 37.82     0.272 C 
ATOM   3625  O   PRO B 163       0.348  10.336  73.898  1.00 43.81    -0.269 OA
ATOM   3626  CB  PRO B 163       2.866  10.815  72.018  1.00 42.08     0.034 C 
ATOM   3627  CG  PRO B 163       4.243  10.624  72.547  1.00 56.47     0.027 C 
ATOM   3628  CD  PRO B 163       4.589  11.872  73.348  1.00 47.51     0.105 C 
ATOM   3629  N   PHE B 164       2.134  10.533  75.258  1.00 31.08    -0.228 NA
ATOM   3630  CA  PHE B 164       1.632   9.450  76.087  1.00 22.71     0.191 C 
ATOM   3631  C   PHE B 164       0.498   9.895  76.994  1.00 23.90     0.275 C 
ATOM   3632  O   PHE B 164      -0.365   9.074  77.320  1.00 21.66    -0.268 OA
ATOM   3633  CB  PHE B 164       2.780   8.814  76.876  1.00 22.84     0.060 C 
ATOM   3634  CG  PHE B 164       3.814   8.187  75.985  1.00 26.96    -0.020 A 
ATOM   3635  CD1 PHE B 164       3.472   7.133  75.145  1.00 28.41    -0.004 A 
ATOM   3636  CD2 PHE B 164       5.105   8.687  75.936  1.00 27.00    -0.004 A 
ATOM   3637  CE1 PHE B 164       4.411   6.566  74.297  1.00 29.21    -0.000 A 
ATOM   3638  CE2 PHE B 164       6.051   8.126  75.081  1.00 31.44    -0.000 A 
ATOM   3639  CZ  PHE B 164       5.704   7.067  74.265  1.00 30.50     0.000 A 
ATOM   3640  N   GLN B 165       0.455  11.176  77.370  1.00 21.21    -0.229 NA
ATOM   3641  CA  GLN B 165      -0.593  11.705  78.255  1.00 20.42     0.187 C 
ATOM   3642  C   GLN B 165      -0.733  10.873  79.527  1.00 24.12     0.274 C 
ATOM   3643  O   GLN B 165      -1.841  10.602  80.009  1.00 21.31    -0.268 OA
ATOM   3644  CB  GLN B 165      -1.923  11.808  77.519  1.00 19.39     0.044 C 
ATOM   3645  CG  GLN B 165      -1.892  12.830  76.414  1.00 22.31     0.094 C 
ATOM   3646  CD  GLN B 165      -1.706  14.223  76.967  1.00 27.46     0.274 C 
ATOM   3647  OE1 GLN B 165      -2.477  14.662  77.815  1.00 27.90    -0.269 OA
ATOM   3648  NE2 GLN B 165      -0.675  14.917  76.506  1.00 33.97    -0.107 N 
ATOM   3649  N   PHE B 166       0.409  10.482  80.088  1.00 20.76    -0.228 NA
ATOM   3650  CA  PHE B 166       0.477   9.760  81.349  1.00 20.17     0.191 C 
ATOM   3651  C   PHE B 166       1.009  10.714  82.410  1.00 19.32     0.275 C 
ATOM   3652  O   PHE B 166       2.122  11.227  82.277  1.00 20.02    -0.268 OA
ATOM   3653  CB  PHE B 166       1.375   8.530  81.220  1.00 18.44     0.060 C 
ATOM   3654  CG  PHE B 166       1.648   7.834  82.520  1.00 21.14    -0.020 A 
ATOM   3655  CD1 PHE B 166       0.622   7.254  83.249  1.00 22.03    -0.004 A 
ATOM   3656  CD2 PHE B 166       2.931   7.774  83.033  1.00 30.07    -0.004 A 
ATOM   3657  CE1 PHE B 166       0.870   6.614  84.438  1.00 23.09    -0.000 A 
ATOM   3658  CE2 PHE B 166       3.185   7.136  84.230  1.00 36.82    -0.000 A 
ATOM   3659  CZ  PHE B 166       2.149   6.556  84.938  1.00 29.24     0.000 A 
ATOM   3660  N   TYR B 167       0.227  10.926  83.465  1.00 19.41    -0.228 NA
ATOM   3661  CA  TYR B 167       0.525  11.915  84.488  1.00 22.41     0.191 C 
ATOM   3662  C   TYR B 167       0.563  11.271  85.868  1.00 22.45     0.275 C 
ATOM   3663  O   TYR B 167      -0.064  10.239  86.115  1.00 23.96    -0.268 OA
ATOM   3664  CB  TYR B 167      -0.527  13.025  84.492  1.00 20.22     0.060 C 
ATOM   3665  CG  TYR B 167      -0.676  13.785  83.202  1.00 28.12    -0.020 A 
ATOM   3666  CD1 TYR B 167      -1.472  13.292  82.169  1.00 24.26    -0.002 A 
ATOM   3667  CD2 TYR B 167      -0.056  15.017  83.022  1.00 26.27    -0.002 A 
ATOM   3668  CE1 TYR B 167      -1.632  13.992  81.004  1.00 26.01     0.027 A 
ATOM   3669  CE2 TYR B 167      -0.216  15.721  81.856  1.00 30.28     0.027 A 
ATOM   3670  CZ  TYR B 167      -1.012  15.199  80.849  1.00 25.99     0.131 A 
ATOM   3671  OH  TYR B 167      -1.171  15.891  79.679  1.00 30.39    -0.190 OA
ATOM   3672  N   LEU B 168       1.303  11.893  86.779  1.00 20.87    -0.229 NA
ATOM   3673  CA  LEU B 168       1.180  11.578  88.193  1.00 18.47     0.186 C 
ATOM   3674  C   LEU B 168       0.314  12.628  88.883  1.00 20.40     0.274 C 
ATOM   3675  O   LEU B 168       0.162  13.751  88.399  1.00 25.37    -0.268 OA
ATOM   3676  CB  LEU B 168       2.561  11.521  88.869  1.00 20.28     0.034 C 
ATOM   3677  CG  LEU B 168       3.555  10.494  88.314  1.00 26.06     0.002 C 
ATOM   3678  CD1 LEU B 168       4.836  10.530  89.121  1.00 25.29     0.000 C 
ATOM   3679  CD2 LEU B 168       2.966   9.095  88.339  1.00 24.68     0.000 C 
ATOM   3680  N   THR B 169      -0.254  12.248  90.023  1.00 18.99    -0.226 NA
ATOM   3681  CA  THR B 169      -0.977  13.231  90.818  1.00 21.07     0.216 C 
ATOM   3682  C   THR B 169       0.004  14.124  91.573  1.00 26.17     0.277 C 
ATOM   3683  O   THR B 169       1.149  13.753  91.835  1.00 23.09    -0.268 OA
ATOM   3684  CB  THR B 169      -1.930  12.578  91.826  1.00 21.84     0.184 C 
ATOM   3685  OG1 THR B 169      -1.222  11.651  92.659  1.00 20.10    -0.221 OA
ATOM   3686  CG2 THR B 169      -3.112  11.879  91.109  1.00 23.32     0.038 C 
ATOM   3687  N   ARG B 170      -0.478  15.313  91.920  1.00 25.34    -0.229 NA
ATOM   3688  CA  ARG B 170       0.291  16.260  92.724  1.00 26.47     0.186 C 
ATOM   3689  C   ARG B 170       0.564  15.706  94.121  1.00 23.83     0.274 C 
ATOM   3690  O   ARG B 170      -0.301  15.084  94.744  1.00 26.50    -0.268 OA
ATOM   3691  CB  ARG B 170      -0.485  17.576  92.814  1.00 27.16     0.036 C 
ATOM   3692  CG  ARG B 170       0.304  18.744  93.393  1.00 42.59     0.029 C 
ATOM   3693  CD  ARG B 170      -0.602  19.954  93.634  1.00 37.78     0.145 C 
ATOM   3694  NE  ARG B 170      -1.519  19.719  94.751  1.00 53.37    -0.083 NA
ATOM   3695  CZ  ARG B 170      -2.643  20.399  94.966  1.00 46.67     0.782 C 
ATOM   3696  NH1 ARG B 170      -3.402  20.103  96.013  1.00 47.72     0.063 N 
ATOM   3697  NH2 ARG B 170      -3.011  21.374  94.143  1.00 47.58     0.063 N 
ATOM   3698  N   VAL B 171       1.779  15.936  94.625  1.00 23.04    -0.229 NA
ATOM   3699  CA  VAL B 171       2.187  15.474  95.950  1.00 24.79     0.186 C 
ATOM   3700  C   VAL B 171       2.501  16.706  96.794  1.00 30.88     0.274 C 
ATOM   3701  O   VAL B 171       3.394  17.489  96.447  1.00 30.38    -0.268 OA
ATOM   3702  CB  VAL B 171       3.397  14.522  95.885  1.00 25.93     0.032 C 
ATOM   3703  CG1 VAL B 171       3.964  14.234  97.281  1.00 21.33     0.003 C 
ATOM   3704  CG2 VAL B 171       3.014  13.208  95.192  1.00 24.94     0.003 C 
ATOM   3705  N   SER B 172       1.752  16.892  97.879  1.00 32.09    -0.226 NA
ATOM   3706  CA  SER B 172       2.039  17.985  98.800  1.00 29.46     0.219 C 
ATOM   3707  C   SER B 172       3.293  17.671  99.597  1.00 25.46     0.277 C 
ATOM   3708  O   SER B 172       3.441  16.573 100.139  1.00 27.94    -0.268 OA
ATOM   3709  CB  SER B 172       0.862  18.220  99.746  1.00 32.52     0.216 C 
ATOM   3710  OG  SER B 172      -0.240  18.771  99.047  1.00 47.92    -0.218 OA
ATOM   3711  N   GLY B 173       4.194  18.635  99.687  1.00 31.60    -0.226 NA
ATOM   3712  CA  GLY B 173       5.361  18.467 100.525  1.00 30.75     0.218 C 
ATOM   3713  C   GLY B 173       6.608  18.002  99.816  1.00 27.35     0.277 C 
ATOM   3714  O   GLY B 173       7.562  17.594 100.486  1.00 32.18    -0.268 OA
ATOM   3715  N   VAL B 174       6.621  18.021  98.487  1.00 31.48    -0.229 NA
ATOM   3716  CA  VAL B 174       7.848  17.890  97.717  1.00 28.90     0.186 C 
ATOM   3717  C   VAL B 174       8.096  19.221  97.027  1.00 29.07     0.274 C 
ATOM   3718  O   VAL B 174       7.193  20.050  96.888  1.00 32.67    -0.268 OA
ATOM   3719  CB  VAL B 174       7.784  16.737  96.690  1.00 30.88     0.032 C 
ATOM   3720  CG1 VAL B 174       7.522  15.418  97.403  1.00 29.24     0.003 C 
ATOM   3721  CG2 VAL B 174       6.716  17.011  95.647  1.00 24.98     0.003 C 
ATOM   3722  N   LYS B 175       9.335  19.412  96.570  1.00 29.83    -0.229 NA
ATOM   3723  CA  LYS B 175       9.692  20.632  95.862  1.00 28.93     0.185 C 
ATOM   3724  C   LYS B 175       8.795  20.834  94.639  1.00 34.66     0.256 C 
ATOM   3725  O   LYS B 175       8.350  19.864  94.015  1.00 37.89    -0.270 OA
ATOM   3726  CB  LYS B 175      11.163  20.589  95.437  1.00 35.98     0.034 C 
ATOM   3727  CG  LYS B 175      12.141  20.626  96.599  1.00 38.73     0.005 C 
ATOM   3728  CD  LYS B 175      13.571  20.818  96.120  1.00 40.17     0.041 C 
ATOM   3729  CE  LYS B 175      14.548  20.834  97.292  1.00 53.95     0.338 C 
ATOM   3730  NZ  LYS B 175      15.954  21.040  96.838  1.00 53.09     0.618 N 
ATOM   3731  N   PRO B 176       8.517  22.089  94.271  1.00 34.98    -0.312 N 
ATOM   3732  CA  PRO B 176       7.620  22.342  93.131  1.00 35.33     0.165 C 
ATOM   3733  C   PRO B 176       8.080  21.728  91.819  1.00 36.56     0.272 C 
ATOM   3734  O   PRO B 176       7.235  21.452  90.955  1.00 34.80    -0.269 OA
ATOM   3735  CB  PRO B 176       7.593  23.875  93.042  1.00 43.60     0.034 C 
ATOM   3736  CG  PRO B 176       7.928  24.335  94.421  1.00 45.20     0.027 C 
ATOM   3737  CD  PRO B 176       8.920  23.335  94.944  1.00 39.06     0.105 C 
ATOM   3738  N   LYS B 177       9.385  21.517  91.628  1.00 29.88    -0.229 NA
ATOM   3739  CA  LYS B 177       9.841  20.919  90.379  1.00 35.36     0.186 C 
ATOM   3740  C   LYS B 177       9.324  19.497  90.207  1.00 34.05     0.274 C 
ATOM   3741  O   LYS B 177       9.212  19.026  89.071  1.00 34.02    -0.268 OA
ATOM   3742  CB  LYS B 177      11.369  20.930  90.300  1.00 28.94     0.034 C 
ATOM   3743  CG  LYS B 177      12.051  19.958  91.233  1.00 33.68     0.005 C 
ATOM   3744  CD  LYS B 177      13.562  20.058  91.109  1.00 38.66     0.041 C 
ATOM   3745  CE  LYS B 177      14.241  19.476  92.333  1.00 40.72     0.338 C 
ATOM   3746  NZ  LYS B 177      15.664  19.900  92.449  1.00 55.72     0.618 N 
ATOM   3747  N   TYR B 178       8.996  18.812  91.299  1.00 32.63    -0.228 NA
ATOM   3748  CA  TYR B 178       8.421  17.475  91.233  1.00 32.33     0.191 C 
ATOM   3749  C   TYR B 178       6.910  17.485  91.059  1.00 31.94     0.275 C 
ATOM   3750  O   TYR B 178       6.300  16.413  91.029  1.00 39.06    -0.268 OA
ATOM   3751  CB  TYR B 178       8.782  16.684  92.485  1.00 28.19     0.060 C 
ATOM   3752  CG  TYR B 178      10.259  16.456  92.623  1.00 28.16    -0.020 A 
ATOM   3753  CD1 TYR B 178      10.977  15.819  91.615  1.00 29.28    -0.002 A 
ATOM   3754  CD2 TYR B 178      10.946  16.885  93.752  1.00 32.01    -0.002 A 
ATOM   3755  CE1 TYR B 178      12.349  15.621  91.731  1.00 29.96     0.027 A 
ATOM   3756  CE2 TYR B 178      12.313  16.686  93.878  1.00 31.65     0.027 A 
ATOM   3757  CZ  TYR B 178      13.006  16.052  92.865  1.00 35.43     0.131 A 
ATOM   3758  OH  TYR B 178      14.363  15.847  92.994  1.00 41.96    -0.190 OA
ATOM   3759  N   ASN B 179       6.288  18.656  90.958  1.00 28.89    -0.228 NA
ATOM   3760  CA  ASN B 179       4.875  18.739  90.616  1.00 28.76     0.196 C 
ATOM   3761  C   ASN B 179       4.651  19.487  89.310  1.00 33.38     0.275 C 
ATOM   3762  O   ASN B 179       3.499  19.736  88.946  1.00 36.34    -0.268 OA
ATOM   3763  CB  ASN B 179       4.073  19.402  91.742  1.00 29.78     0.126 C 
ATOM   3764  CG  ASN B 179       3.875  18.491  92.944  1.00 32.35     0.276 C 
ATOM   3765  OD1 ASN B 179       3.640  17.293  92.806  1.00 26.78    -0.269 OA
ATOM   3766  ND2 ASN B 179       3.984  19.062  94.140  1.00 28.32    -0.107 N 
ATOM   3767  N   SER B 180       5.715  19.838  88.585  1.00 36.34    -0.226 NA
ATOM   3768  CA  SER B 180       5.548  20.687  87.408  1.00 28.41     0.219 C 
ATOM   3769  C   SER B 180       4.681  20.010  86.349  1.00 35.53     0.277 C 
ATOM   3770  O   SER B 180       3.769  20.631  85.790  1.00 44.73    -0.268 OA
ATOM   3771  CB  SER B 180       6.913  21.067  86.833  1.00 39.19     0.216 C 
ATOM   3772  OG  SER B 180       7.495  19.972  86.159  1.00 54.75    -0.218 OA
ATOM   3773  N   GLY B 181       4.934  18.735  86.069  1.00 38.00    -0.226 NA
ATOM   3774  CA  GLY B 181       4.077  18.027  85.135  1.00 36.43     0.218 C 
ATOM   3775  C   GLY B 181       2.954  17.193  85.741  1.00 39.66     0.277 C 
ATOM   3776  O   GLY B 181       2.404  16.331  85.049  1.00 33.60    -0.268 OA
ATOM   3777  N   ALA B 182       2.579  17.436  87.000  1.00 30.06    -0.229 NA
ATOM   3778  CA  ALA B 182       1.600  16.602  87.690  1.00 25.61     0.186 C 
ATOM   3779  C   ALA B 182       0.209  17.230  87.620  1.00 28.87     0.274 C 
ATOM   3780  O   ALA B 182       0.044  18.386  87.242  1.00 33.01    -0.268 OA
ATOM   3781  CB  ALA B 182       2.025  16.370  89.143  1.00 27.66     0.037 C 
ATOM   3782  N   LEU B 183      -0.808  16.442  87.975  1.00 27.12    -0.229 NA
ATOM   3783  CA  LEU B 183      -2.196  16.884  87.878  1.00 28.88     0.186 C 
ATOM   3784  C   LEU B 183      -2.915  16.669  89.196  1.00 29.01     0.274 C 
ATOM   3785  O   LEU B 183      -2.892  15.566  89.743  1.00 26.14    -0.268 OA
ATOM   3786  CB  LEU B 183      -2.949  16.129  86.777  1.00 27.79     0.034 C 
ATOM   3787  CG  LEU B 183      -2.598  16.410  85.317  1.00 30.28     0.002 C 
ATOM   3788  CD1 LEU B 183      -3.504  15.581  84.408  1.00 27.78     0.000 C 
ATOM   3789  CD2 LEU B 183      -2.720  17.885  84.987  1.00 34.59     0.000 C 
ATOM   3790  N   HIS B 184      -3.581  17.709  89.688  1.00 29.28    -0.228 NA
ATOM   3791  CA  HIS B 184      -4.554  17.554  90.760  1.00 29.21     0.192 C 
ATOM   3792  C   HIS B 184      -5.939  17.371  90.151  1.00 21.08     0.275 C 
ATOM   3793  O   HIS B 184      -6.175  17.732  88.999  1.00 26.13    -0.268 OA
ATOM   3794  CB  HIS B 184      -4.539  18.773  91.683  1.00 31.93     0.082 C 
ATOM   3795  CG  HIS B 184      -5.339  18.605  92.940  1.00 30.39     0.082 A 
ATOM   3796  ND1 HIS B 184      -5.255  17.483  93.739  1.00 30.35    -0.227 NA
ATOM   3797  CD2 HIS B 184      -6.221  19.434  93.549  1.00 33.92     0.116 A 
ATOM   3798  CE1 HIS B 184      -6.051  17.628  94.786  1.00 32.44     0.199 A 
ATOM   3799  NE2 HIS B 184      -6.650  18.803  94.693  1.00 31.78    -0.221 NA
ATOM   3800  N   ILE B 185      -6.855  16.798  90.935  1.00 24.49    -0.229 NA
ATOM   3801  CA  ILE B 185      -8.210  16.587  90.417  1.00 24.57     0.186 C 
ATOM   3802  C   ILE B 185      -8.847  17.910  90.010  1.00 34.25     0.274 C 
ATOM   3803  O   ILE B 185      -9.612  17.970  89.038  1.00 28.54    -0.268 OA
ATOM   3804  CB  ILE B 185      -9.083  15.831  91.434  1.00 27.36     0.032 C 
ATOM   3805  CG1 ILE B 185     -10.502  15.651  90.873  1.00 25.87     0.002 C 
ATOM   3806  CG2 ILE B 185      -9.116  16.551  92.791  1.00 28.52     0.003 C 
ATOM   3807  CD1 ILE B 185     -11.304  14.586  91.608  1.00 26.80     0.000 C 
ATOM   3808  N   LYS B 186      -8.536  18.995  90.724  1.00 34.66    -0.229 NA
ATOM   3809  CA  LYS B 186      -9.063  20.296  90.328  1.00 28.16     0.186 C 
ATOM   3810  C   LYS B 186      -8.546  20.715  88.959  1.00 31.07     0.274 C 
ATOM   3811  O   LYS B 186      -9.239  21.425  88.221  1.00 35.15    -0.268 OA
ATOM   3812  CB  LYS B 186      -8.701  21.342  91.384  1.00 30.48     0.034 C 
ATOM   3813  CG  LYS B 186      -9.512  21.206  92.644  1.00 39.46     0.005 C 
ATOM   3814  CD  LYS B 186      -9.632  22.532  93.363  1.00 43.95     0.041 C 
ATOM   3815  CE  LYS B 186     -10.504  22.391  94.598  1.00 42.81     0.338 C 
ATOM   3816  NZ  LYS B 186     -10.217  23.477  95.574  1.00 65.45     0.618 N 
ATOM   3817  N   ASP B 187      -7.328  20.298  88.604  1.00 26.03    -0.228 NA
ATOM   3818  CA  ASP B 187      -6.824  20.563  87.261  1.00 25.74     0.197 C 
ATOM   3819  C   ASP B 187      -7.626  19.805  86.212  1.00 26.68     0.275 C 
ATOM   3820  O   ASP B 187      -7.903  20.336  85.136  1.00 29.78    -0.268 OA
ATOM   3821  CB  ASP B 187      -5.353  20.170  87.158  1.00 30.59     0.132 C 
ATOM   3822  CG  ASP B 187      -4.470  20.986  88.060  1.00 37.53     0.188 C 
ATOM   3823  OD1 ASP B 187      -4.635  22.225  88.069  1.00 39.23    -0.647 OA
ATOM   3824  OD2 ASP B 187      -3.606  20.388  88.736  1.00 33.46    -0.647 OA
ATOM   3825  N   ILE B 188      -7.986  18.557  86.507  1.00 31.64    -0.229 NA
ATOM   3826  CA  ILE B 188      -8.685  17.727  85.530  1.00 26.89     0.186 C 
ATOM   3827  C   ILE B 188     -10.063  18.307  85.230  1.00 29.03     0.274 C 
ATOM   3828  O   ILE B 188     -10.537  18.262  84.091  1.00 30.84    -0.268 OA
ATOM   3829  CB  ILE B 188      -8.772  16.279  86.046  1.00 25.17     0.032 C 
ATOM   3830  CG1 ILE B 188      -7.372  15.662  86.171  1.00 26.64     0.002 C 
ATOM   3831  CG2 ILE B 188      -9.661  15.424  85.147  1.00 31.06     0.003 C 
ATOM   3832  CD1 ILE B 188      -7.380  14.357  86.953  1.00 22.38     0.000 C 
ATOM   3833  N   LEU B 189     -10.717  18.882  86.238  1.00 32.16    -0.229 NA
ATOM   3834  CA  LEU B 189     -12.092  19.347  86.104  1.00 29.97     0.186 C 
ATOM   3835  C   LEU B 189     -12.198  20.826  85.744  1.00 37.48     0.274 C 
ATOM   3836  O   LEU B 189     -13.314  21.333  85.605  1.00 36.13    -0.268 OA
ATOM   3837  CB  LEU B 189     -12.861  19.067  87.398  1.00 26.64     0.034 C 
ATOM   3838  CG  LEU B 189     -12.906  17.595  87.814  1.00 31.80     0.002 C 
ATOM   3839  CD1 LEU B 189     -13.625  17.416  89.128  1.00 34.53     0.000 C 
ATOM   3840  CD2 LEU B 189     -13.569  16.743  86.720  1.00 31.45     0.000 C 
ATOM   3841  N   SER B 190     -11.071  21.508  85.558  1.00 37.18    -0.225 NA
ATOM   3842  CA  SER B 190     -11.053  22.940  85.291  1.00 38.37     0.229 C 
ATOM   3843  C   SER B 190     -11.695  23.273  83.940  1.00 43.84     0.265 C 
ATOM   3844  O   SER B 190     -11.697  22.445  83.021  1.00 40.89    -0.256 OA
ATOM   3845  CB  SER B 190      -9.611  23.441  85.328  1.00 36.60     0.218 C 
ATOM   3846  OG  SER B 190      -9.389  24.507  84.418  1.00 37.08    -0.218 OA
ATOM   3847  N  APRO B 191     -12.252  24.482  83.793  0.67 40.09    -0.303 N 
ATOM   3848  N  BPRO B 191     -12.260  24.477  83.800  0.33 40.01    -0.303 N 
ATOM   3849  CA APRO B 191     -12.842  24.868  82.501  0.67 36.72     0.159 C 
ATOM   3850  CA BPRO B 191     -12.845  24.867  82.506  0.33 36.80     0.159 C 
ATOM   3851  C  APRO B 191     -11.827  24.962  81.378  0.67 38.08     0.240 C 
ATOM   3852  C  BPRO B 191     -11.830  24.946  81.381  0.33 38.05     0.240 C 
ATOM   3853  O  APRO B 191     -12.225  25.017  80.208  0.67 37.07    -0.276 OA
ATOM   3854  O  BPRO B 191     -12.229  24.979  80.210  0.33 37.10    -0.276 OA
ATOM   3855  CB APRO B 191     -13.473  26.235  82.799  0.67 37.70     0.034 C 
ATOM   3856  CB BPRO B 191     -13.464  26.241  82.801  0.33 37.72     0.034 C 
ATOM   3857  CG APRO B 191     -12.672  26.764  83.934  0.67 35.64     0.027 C 
ATOM   3858  CG BPRO B 191     -13.671  26.255  84.279  0.33 36.95     0.027 C 
ATOM   3859  CD APRO B 191     -12.371  25.565  84.786  0.67 39.90     0.106 C 
ATOM   3860  CD BPRO B 191     -12.523  25.480  84.846  0.33 39.85     0.106 C 
ATOM   3861  N   LEU B 192     -10.533  24.979  81.692  1.00 34.88    -0.162 NA
ATOM   3862  CA  LEU B 192      -9.523  24.890  80.650  1.00 35.53     0.152 C 
ATOM   3863  C   LEU B 192      -9.599  23.557  79.909  1.00 35.96     0.267 C 
ATOM   3864  O   LEU B 192      -9.172  23.479  78.752  1.00 38.80    -0.269 OA
ATOM   3865  CB  LEU B 192      -8.127  25.078  81.253  1.00 39.19     0.026 C 
ATOM   3866  CG  LEU B 192      -7.845  26.414  81.949  1.00 39.20     0.002 C 
ATOM   3867  CD1 LEU B 192      -6.582  26.316  82.774  1.00 43.45     0.000 C 
ATOM   3868  CD2 LEU B 192      -7.735  27.543  80.930  1.00 43.77     0.000 C 
ATOM   3869  N   PHE B 193     -10.136  22.515  80.551  1.00 34.28    -0.229 NA
ATOM   3870  CA  PHE B 193     -10.256  21.196  79.934  1.00 42.20     0.191 C 
ATOM   3871  C   PHE B 193     -11.531  21.024  79.117  1.00 41.66     0.275 C 
ATOM   3872  O   PHE B 193     -11.579  20.125  78.270  1.00 37.37    -0.268 OA
ATOM   3873  CB  PHE B 193     -10.202  20.098  81.001  1.00 31.93     0.060 C 
ATOM   3874  CG  PHE B 193      -8.800  19.686  81.383  1.00 40.12    -0.020 A 
ATOM   3875  CD1 PHE B 193      -7.772  20.616  81.423  1.00 38.78    -0.004 A 
ATOM   3876  CD2 PHE B 193      -8.514  18.369  81.709  1.00 39.37    -0.004 A 
ATOM   3877  CE1 PHE B 193      -6.482  20.245  81.771  1.00 48.57    -0.000 A 
ATOM   3878  CE2 PHE B 193      -7.226  17.990  82.060  1.00 47.60    -0.000 A 
ATOM   3879  CZ  PHE B 193      -6.206  18.932  82.090  1.00 35.81     0.000 A 
ATOM   3880  N   GLY B 194     -12.547  21.839  79.355  1.00 37.85    -0.226 NA
ATOM   3881  CA  GLY B 194     -13.794  21.814  78.608  1.00 32.52     0.218 C 
ATOM   3882  C   GLY B 194     -14.935  22.353  79.449  1.00 40.40     0.277 C 
ATOM   3883  O   GLY B 194     -14.844  22.480  80.667  1.00 38.53    -0.268 OA
ATOM   3884  N   THR B 195     -16.049  22.660  78.779  1.00 40.63    -0.226 NA
ATOM   3885  CA  THR B 195     -17.240  23.213  79.437  1.00 33.71     0.216 C 
ATOM   3886  C   THR B 195     -18.158  22.069  79.857  1.00 33.38     0.277 C 
ATOM   3887  O   THR B 195     -18.915  21.530  79.045  1.00 36.59    -0.268 OA
ATOM   3888  CB  THR B 195     -17.959  24.188  78.512  1.00 39.93     0.184 C 
ATOM   3889  OG1 THR B 195     -17.026  25.157  78.023  1.00 41.12    -0.221 OA
ATOM   3890  CG2 THR B 195     -19.089  24.892  79.246  1.00 39.30     0.038 C 
ATOM   3891  N   LEU B 196     -18.119  21.724  81.137  1.00 30.91    -0.229 NA
ATOM   3892  CA  LEU B 196     -18.714  20.483  81.601  1.00 32.05     0.186 C 
ATOM   3893  C   LEU B 196     -20.231  20.524  81.494  1.00 46.37     0.274 C 
ATOM   3894  O   LEU B 196     -20.883  21.430  82.023  1.00 46.68    -0.268 OA
ATOM   3895  CB  LEU B 196     -18.299  20.209  83.039  1.00 31.77     0.034 C 
ATOM   3896  CG  LEU B 196     -18.630  18.807  83.541  1.00 34.56     0.002 C 
ATOM   3897  CD1 LEU B 196     -17.771  17.795  82.776  1.00 33.12     0.000 C 
ATOM   3898  CD2 LEU B 196     -18.384  18.707  85.041  1.00 36.80     0.000 C 
ATOM   3899  N   VAL B 197     -20.788  19.531  80.811  1.00 37.02    -0.227 NA
ATOM   3900  CA  VAL B 197     -22.229  19.355  80.718  1.00 37.86     0.200 C 
ATOM   3901  C   VAL B 197     -22.715  18.288  81.687  1.00 35.32     0.295 C 
ATOM   3902  O   VAL B 197     -23.764  18.444  82.314  1.00 37.61    -0.253 OA
ATOM   3903  CB  VAL B 197     -22.621  19.009  79.264  1.00 34.64     0.033 C 
ATOM   3904  CG1 VAL B 197     -24.028  18.463  79.207  1.00 41.35     0.003 C 
ATOM   3905  CG2 VAL B 197     -22.485  20.215  78.370  1.00 33.96     0.003 C 
ATOM   3906  N  ASER B 198     -21.975  17.190  81.807  0.32 31.50    -0.215 NA
ATOM   3907  N  BSER B 198     -21.938  17.219  81.849  0.68 31.44    -0.215 NA
ATOM   3908  CA ASER B 198     -22.299  16.130  82.751  0.32 29.59     0.213 C 
ATOM   3909  CA BSER B 198     -22.318  16.066  82.651  0.68 29.51     0.213 C 
ATOM   3910  C  ASER B 198     -21.057  15.274  82.932  0.32 28.45     0.245 C 
ATOM   3911  C  BSER B 198     -21.065  15.237  82.895  0.68 28.36     0.245 C 
ATOM   3912  O  ASER B 198     -20.083  15.393  82.185  0.32 32.75    -0.276 OA
ATOM   3913  O  BSER B 198     -20.087  15.348  82.151  0.68 32.88    -0.276 OA
ATOM   3914  CB ASER B 198     -23.487  15.283  82.277  0.32 29.72     0.216 C 
ATOM   3915  CB BSER B 198     -23.396  15.235  81.945  0.68 30.06     0.216 C 
ATOM   3916  OG ASER B 198     -23.219  14.692  81.020  0.32 28.54    -0.218 OA
ATOM   3917  OG BSER B 198     -23.941  14.266  82.809  0.68 30.57    -0.218 OA
ATOM   3918  N   SER B 199     -21.105  14.396  83.930  1.00 29.50    -0.159 NA
ATOM   3919  CA  SER B 199     -19.936  13.589  84.250  1.00 26.35     0.185 C 
ATOM   3920  C   SER B 199     -20.328  12.297  84.946  1.00 30.25     0.270 C 
ATOM   3921  O   SER B 199     -21.328  12.223  85.662  1.00 28.69    -0.269 OA
ATOM   3922  CB  SER B 199     -18.940  14.380  85.118  1.00 28.76     0.209 C 
ATOM   3923  OG  SER B 199     -19.244  14.264  86.500  1.00 28.57    -0.219 OA
ATOM   3924  N   ALA B 200     -19.499  11.280  84.754  1.00 22.26    -0.229 NA
ATOM   3925  CA  ALA B 200     -19.612  10.032  85.484  1.00 20.37     0.186 C 
ATOM   3926  C   ALA B 200     -18.306   9.763  86.226  1.00 25.72     0.274 C 
ATOM   3927  O   ALA B 200     -17.217   9.946  85.665  1.00 25.02    -0.268 OA
ATOM   3928  CB  ALA B 200     -19.940   8.870  84.527  1.00 22.52     0.037 C 
ATOM   3929  N   GLN B 201     -18.419   9.339  87.489  1.00 22.75    -0.229 NA
ATOM   3930  CA  GLN B 201     -17.275   9.005  88.341  1.00 22.13     0.187 C 
ATOM   3931  C   GLN B 201     -17.393   7.537  88.754  1.00 28.59     0.274 C 
ATOM   3932  O   GLN B 201     -18.186   7.186  89.636  1.00 24.69    -0.268 OA
ATOM   3933  CB  GLN B 201     -17.188   9.938  89.567  1.00 22.32     0.044 C 
ATOM   3934  CG  GLN B 201     -16.964  11.407  89.231  1.00 26.53     0.094 C 
ATOM   3935  CD  GLN B 201     -15.531  11.707  88.831  1.00 25.34     0.274 C 
ATOM   3936  OE1 GLN B 201     -14.659  10.856  88.957  1.00 25.59    -0.269 OA
ATOM   3937  NE2 GLN B 201     -15.286  12.916  88.351  1.00 26.94    -0.107 N 
ATOM   3938  N   PHE B 202     -16.599   6.674  88.110  1.00 21.30    -0.228 NA
ATOM   3939  CA  PHE B 202     -16.449   5.290  88.539  1.00 20.75     0.191 C 
ATOM   3940  C   PHE B 202     -15.374   5.260  89.610  1.00 21.26     0.275 C 
ATOM   3941  O   PHE B 202     -14.294   5.821  89.407  1.00 23.11    -0.268 OA
ATOM   3942  CB  PHE B 202     -16.014   4.368  87.387  1.00 21.80     0.060 C 
ATOM   3943  CG  PHE B 202     -16.949   4.346  86.195  1.00 23.00    -0.020 A 
ATOM   3944  CD1 PHE B 202     -17.185   5.484  85.455  1.00 21.24    -0.004 A 
ATOM   3945  CD2 PHE B 202     -17.551   3.160  85.795  1.00 26.32    -0.004 A 
ATOM   3946  CE1 PHE B 202     -18.029   5.467  84.347  1.00 24.13    -0.000 A 
ATOM   3947  CE2 PHE B 202     -18.405   3.137  84.684  1.00 17.71    -0.000 A 
ATOM   3948  CZ  PHE B 202     -18.643   4.290  83.979  1.00 22.62     0.000 A 
ATOM   3949  N   ASN B 203     -15.641   4.590  90.724  1.00 21.95    -0.228 NA
ATOM   3950  CA  ASN B 203     -14.623   4.478  91.764  1.00 26.55     0.196 C 
ATOM   3951  C   ASN B 203     -15.033   3.422  92.773  1.00 30.30     0.275 C 
ATOM   3952  O   ASN B 203     -16.068   2.760  92.641  1.00 26.19    -0.268 OA
ATOM   3953  CB  ASN B 203     -14.367   5.815  92.457  1.00 22.97     0.126 C 
ATOM   3954  CG  ASN B 203     -12.895   6.041  92.728  1.00 18.04     0.276 C 
ATOM   3955  OD1 ASN B 203     -12.286   5.334  93.538  1.00 22.59    -0.269 OA
ATOM   3956  ND2 ASN B 203     -12.312   6.996  92.022  1.00 20.66    -0.107 N 
ATOM   3957  N   TYR B 204     -14.188   3.268  93.785  1.00 24.97    -0.227 NA
ATOM   3958  CA  TYR B 204     -14.413   2.369  94.905  1.00 27.97     0.204 C 
ATOM   3959  C   TYR B 204     -14.871   3.136  96.143  1.00 35.22     0.296 C 
ATOM   3960  O   TYR B 204     -15.936   2.842  96.697  1.00 28.94    -0.253 OA
ATOM   3961  CB  TYR B 204     -13.136   1.574  95.203  1.00 32.10     0.062 C 
ATOM   3962  CG  TYR B 204     -13.207   0.811  96.497  1.00 34.44    -0.020 A 
ATOM   3963  CD1 TYR B 204     -14.198  -0.144  96.705  1.00 37.80    -0.002 A 
ATOM   3964  CD2 TYR B 204     -12.303   1.056  97.525  1.00 34.27    -0.002 A 
ATOM   3965  CE1 TYR B 204     -14.290  -0.834  97.899  1.00 42.66     0.027 A 
ATOM   3966  CE2 TYR B 204     -12.382   0.360  98.725  1.00 40.33     0.027 A 
ATOM   3967  CZ  TYR B 204     -13.379  -0.585  98.903  1.00 46.00     0.131 A 
ATOM   3968  OH  TYR B 204     -13.472  -1.278 100.088  1.00 47.94    -0.190 OA
ATOM   3969  N  ACYS B 205     -14.078   4.113  96.580  0.35 28.22    -0.217 NA
ATOM   3970  N  BCYS B 205     -14.106   4.144  96.569  0.65 28.16    -0.217 NA
ATOM   3971  CA ACYS B 205     -14.394   4.950  97.726  0.35 30.95     0.192 C 
ATOM   3972  CA BCYS B 205     -14.408   4.914  97.772  0.65 30.99     0.192 C 
ATOM   3973  C  ACYS B 205     -14.761   6.353  97.267  0.35 30.18     0.243 C 
ATOM   3974  C  BCYS B 205     -14.611   6.387  97.432  0.65 30.10     0.243 C 
ATOM   3975  O  ACYS B 205     -14.254   6.852  96.258  0.35 30.81    -0.276 OA
ATOM   3976  O  BCYS B 205     -13.829   6.973  96.676  0.65 30.62    -0.276 OA
ATOM   3977  CB ACYS B 205     -13.215   5.023  98.700  0.35 30.64     0.102 C 
ATOM   3978  CB BCYS B 205     -13.289   4.759  98.811  0.65 30.11     0.102 C 
ATOM   3979  SG ACYS B 205     -13.034   3.562  99.713  0.35 33.50    -0.080 SA
ATOM   3980  SG BCYS B 205     -13.659   5.526 100.392  0.65 36.58    -0.080 SA
ATOM   3981  N   PHE B 206     -15.656   6.988  98.017  1.00 24.12    -0.161 NA
ATOM   3982  CA  PHE B 206     -16.111   8.331  97.689  1.00 21.56     0.156 C 
ATOM   3983  C   PHE B 206     -16.218   9.171  98.959  1.00 30.81     0.268 C 
ATOM   3984  O   PHE B 206     -16.691   8.685  99.989  1.00 32.90    -0.269 OA
ATOM   3985  CB  PHE B 206     -17.496   8.314  97.017  1.00 23.82     0.053 C 
ATOM   3986  CG  PHE B 206     -17.561   7.519  95.736  1.00 27.14    -0.020 A 
ATOM   3987  CD1 PHE B 206     -17.615   6.133  95.760  1.00 25.68    -0.004 A 
ATOM   3988  CD2 PHE B 206     -17.613   8.165  94.519  1.00 26.85    -0.004 A 
ATOM   3989  CE1 PHE B 206     -17.688   5.406  94.577  1.00 27.58    -0.000 A 
ATOM   3990  CE2 PHE B 206     -17.703   7.448  93.327  1.00 28.25    -0.000 A 
ATOM   3991  CZ  PHE B 206     -17.740   6.075  93.357  1.00 22.02     0.000 A 
ATOM   3992  N   ASP B 207     -15.789  10.430  98.874  1.00 27.38    -0.229 NA
ATOM   3993  CA  ASP B 207     -16.156  11.476  99.834  1.00 30.19     0.197 C 
ATOM   3994  C   ASP B 207     -16.916  12.509  99.014  1.00 26.65     0.275 C 
ATOM   3995  O   ASP B 207     -16.306  13.365  98.364  1.00 30.28    -0.268 OA
ATOM   3996  CB  ASP B 207     -14.929  12.078 100.528  1.00 33.03     0.132 C 
ATOM   3997  CG  ASP B 207     -15.284  13.183 101.546  1.00 39.33     0.188 C 
ATOM   3998  OD1 ASP B 207     -16.371  13.792 101.453  1.00 31.27    -0.647 OA
ATOM   3999  OD2 ASP B 207     -14.440  13.463 102.430  1.00 34.42    -0.647 OA
ATOM   4000  N   VAL B 208     -18.253  12.427  99.045  1.00 32.42    -0.229 NA
ATOM   4001  CA  VAL B 208     -19.064  13.209  98.115  1.00 28.94     0.186 C 
ATOM   4002  C   VAL B 208     -18.928  14.696  98.397  1.00 31.37     0.274 C 
ATOM   4003  O   VAL B 208     -18.873  15.515  97.475  1.00 26.47    -0.268 OA
ATOM   4004  CB  VAL B 208     -20.536  12.760  98.171  1.00 34.25     0.032 C 
ATOM   4005  CG1 VAL B 208     -21.359  13.567  97.195  1.00 34.32     0.003 C 
ATOM   4006  CG2 VAL B 208     -20.662  11.266  97.901  1.00 28.65     0.003 C 
ATOM   4007  N   ASP B 209     -18.881  15.071  99.676  1.00 34.76    -0.228 NA
ATOM   4008  CA  ASP B 209     -18.678  16.471 100.023  1.00 32.74     0.197 C 
ATOM   4009  C   ASP B 209     -17.359  16.988  99.456  1.00 32.19     0.275 C 
ATOM   4010  O   ASP B 209     -17.309  18.057  98.837  1.00 31.81    -0.268 OA
ATOM   4011  CB  ASP B 209     -18.721  16.627 101.541  1.00 36.22     0.132 C 
ATOM   4012  CG  ASP B 209     -19.291  17.949 101.968  1.00 52.47     0.188 C 
ATOM   4013  OD1 ASP B 209     -18.564  18.960 101.872  1.00 62.92    -0.647 OA
ATOM   4014  OD2 ASP B 209     -20.463  17.976 102.399  1.00 57.74    -0.647 OA
ATOM   4015  N   TRP B 210     -16.274  16.238  99.664  1.00 35.36    -0.228 NA
ATOM   4016  CA  TRP B 210     -14.991  16.605  99.066  1.00 30.13     0.191 C 
ATOM   4017  C   TRP B 210     -15.076  16.619  97.542  1.00 28.23     0.275 C 
ATOM   4018  O   TRP B 210     -14.546  17.524  96.889  1.00 28.85    -0.268 OA
ATOM   4019  CB  TRP B 210     -13.907  15.635  99.549  1.00 31.70     0.062 C 
ATOM   4020  CG  TRP B 210     -12.565  15.850  98.936  1.00 29.33     0.001 A 
ATOM   4021  CD1 TRP B 210     -11.595  16.703  99.370  1.00 31.36     0.095 A 
ATOM   4022  CD2 TRP B 210     -12.031  15.190  97.774  1.00 29.96     0.015 A 
ATOM   4023  NE1 TRP B 210     -10.493  16.629  98.546  1.00 33.51    -0.244 NA
ATOM   4024  CE2 TRP B 210     -10.735  15.708  97.558  1.00 33.45     0.081 A 
ATOM   4025  CE3 TRP B 210     -12.525  14.222  96.893  1.00 33.28     0.001 A 
ATOM   4026  CZ2 TRP B 210      -9.924  15.284  96.502  1.00 28.99     0.019 A 
ATOM   4027  CZ3 TRP B 210     -11.712  13.800  95.835  1.00 26.26     0.000 A 
ATOM   4028  CH2 TRP B 210     -10.427  14.329  95.657  1.00 27.79     0.002 A 
ATOM   4029  N   LEU B 211     -15.779  15.645  96.962  1.00 28.97    -0.229 NA
ATOM   4030  CA  LEU B 211     -15.809  15.512  95.506  1.00 32.55     0.186 C 
ATOM   4031  C   LEU B 211     -16.421  16.740  94.839  1.00 30.97     0.274 C 
ATOM   4032  O   LEU B 211     -15.859  17.287  93.887  1.00 26.43    -0.268 OA
ATOM   4033  CB  LEU B 211     -16.578  14.248  95.120  1.00 32.77     0.034 C 
ATOM   4034  CG  LEU B 211     -16.763  14.021  93.616  1.00 34.48     0.002 C 
ATOM   4035  CD1 LEU B 211     -15.417  13.921  92.904  1.00 34.82     0.000 C 
ATOM   4036  CD2 LEU B 211     -17.599  12.781  93.378  1.00 31.25     0.000 C 
ATOM   4037  N   VAL B 212     -17.579  17.194  95.322  1.00 34.04    -0.229 NA
ATOM   4038  CA  VAL B 212     -18.236  18.322  94.667  1.00 29.69     0.186 C 
ATOM   4039  C   VAL B 212     -17.366  19.572  94.735  1.00 26.53     0.274 C 
ATOM   4040  O   VAL B 212     -17.321  20.364  93.787  1.00 26.49    -0.268 OA
ATOM   4041  CB  VAL B 212     -19.634  18.560  95.273  1.00 32.55     0.032 C 
ATOM   4042  CG1 VAL B 212     -20.261  19.817  94.671  1.00 38.86     0.003 C 
ATOM   4043  CG2 VAL B 212     -20.521  17.355  95.011  1.00 32.22     0.003 C 
ATOM   4044  N   LYS B 213     -16.639  19.760  95.841  1.00 31.24    -0.229 NA
ATOM   4045  CA  LYS B 213     -15.750  20.918  95.957  1.00 34.67     0.186 C 
ATOM   4046  C   LYS B 213     -14.616  20.904  94.934  1.00 38.34     0.274 C 
ATOM   4047  O   LYS B 213     -14.049  21.961  94.630  1.00 36.38    -0.268 OA
ATOM   4048  CB  LYS B 213     -15.181  20.990  97.377  1.00 33.74     0.034 C 
ATOM   4049  CG  LYS B 213     -16.214  21.427  98.414  1.00 37.20     0.005 C 
ATOM   4050  CD  LYS B 213     -15.742  21.177  99.845  1.00 40.46     0.041 C 
ATOM   4051  CE  LYS B 213     -16.868  21.454 100.838  1.00 56.13     0.338 C 
ATOM   4052  NZ  LYS B 213     -16.605  20.855 102.182  1.00 52.26     0.618 N 
ATOM   4053  N   GLN B 214     -14.276  19.737  94.388  1.00 38.46    -0.229 NA
ATOM   4054  CA  GLN B 214     -13.241  19.673  93.367  1.00 32.65     0.187 C 
ATOM   4055  C   GLN B 214     -13.722  20.172  92.012  1.00 34.18     0.274 C 
ATOM   4056  O   GLN B 214     -12.898  20.609  91.198  1.00 35.18    -0.268 OA
ATOM   4057  CB  GLN B 214     -12.721  18.239  93.247  1.00 31.60     0.044 C 
ATOM   4058  CG  GLN B 214     -12.410  17.630  94.590  1.00 27.78     0.094 C 
ATOM   4059  CD  GLN B 214     -11.586  18.563  95.443  1.00 38.62     0.274 C 
ATOM   4060  OE1 GLN B 214     -10.511  19.018  95.029  1.00 35.82    -0.269 OA
ATOM   4061  NE2 GLN B 214     -12.097  18.884  96.635  1.00 32.94    -0.107 N 
ATOM   4062  N   TYR B 215     -15.030  20.129  91.747  1.00 33.56    -0.228 NA
ATOM   4063  CA  TYR B 215     -15.534  20.710  90.515  1.00 30.65     0.189 C 
ATOM   4064  C   TYR B 215     -15.491  22.235  90.604  1.00 38.68     0.257 C 
ATOM   4065  O   TYR B 215     -15.619  22.804  91.693  1.00 36.95    -0.270 OA
ATOM   4066  CB  TYR B 215     -16.967  20.243  90.239  1.00 33.61     0.060 C 
ATOM   4067  CG  TYR B 215     -17.104  18.791  89.783  1.00 29.35    -0.020 A 
ATOM   4068  CD1 TYR B 215     -17.021  17.747  90.692  1.00 27.17    -0.002 A 
ATOM   4069  CD2 TYR B 215     -17.333  18.478  88.445  1.00 35.74    -0.002 A 
ATOM   4070  CE1 TYR B 215     -17.147  16.427  90.290  1.00 30.43     0.027 A 
ATOM   4071  CE2 TYR B 215     -17.463  17.157  88.031  1.00 26.26     0.027 A 
ATOM   4072  CZ  TYR B 215     -17.376  16.140  88.952  1.00 29.93     0.131 A 
ATOM   4073  OH  TYR B 215     -17.518  14.823  88.556  1.00 29.30    -0.190 OA
ATOM   4074  N   PRO B 216     -15.288  22.918  89.478  1.00 38.50    -0.312 N 
ATOM   4075  CA  PRO B 216     -15.352  24.374  89.496  1.00 40.86     0.163 C 
ATOM   4076  C   PRO B 216     -16.725  24.835  89.937  1.00 51.02     0.254 C 
ATOM   4077  O   PRO B 216     -17.732  24.131  89.729  1.00 40.28    -0.270 OA
ATOM   4078  CB  PRO B 216     -15.069  24.759  88.037  1.00 41.38     0.034 C 
ATOM   4079  CG  PRO B 216     -14.303  23.608  87.487  1.00 35.78     0.027 C 
ATOM   4080  CD  PRO B 216     -14.890  22.400  88.156  1.00 35.86     0.105 C 
ATOM   4081  N   PRO B 217     -16.814  26.008  90.574  1.00 46.80    -0.312 N 
ATOM   4082  CA  PRO B 217     -18.118  26.468  91.082  1.00 44.03     0.165 C 
ATOM   4083  C   PRO B 217     -19.214  26.450  90.032  1.00 41.51     0.272 C 
ATOM   4084  O   PRO B 217     -20.319  25.969  90.306  1.00 45.84    -0.269 OA
ATOM   4085  CB  PRO B 217     -17.805  27.890  91.568  1.00 43.50     0.034 C 
ATOM   4086  CG  PRO B 217     -16.356  27.836  91.939  1.00 51.05     0.027 C 
ATOM   4087  CD  PRO B 217     -15.729  26.949  90.902  1.00 39.10     0.105 C 
ATOM   4088  N   GLU B 218     -18.919  26.915  88.818  1.00 42.03    -0.229 NA
ATOM   4089  CA  GLU B 218     -19.926  26.971  87.766  1.00 44.25     0.187 C 
ATOM   4090  C   GLU B 218     -20.443  25.590  87.360  1.00 52.84     0.274 C 
ATOM   4091  O   GLU B 218     -21.568  25.486  86.858  1.00 50.45    -0.268 OA
ATOM   4092  CB  GLU B 218     -19.353  27.701  86.552  1.00 41.51     0.045 C 
ATOM   4093  CG  GLU B 218     -18.039  27.127  86.028  1.00 51.41     0.100 C 
ATOM   4094  CD  GLU B 218     -16.796  27.712  86.695  1.00 58.24     0.185 C 
ATOM   4095  OE1 GLU B 218     -16.718  27.720  87.946  1.00 55.94    -0.647 OA
ATOM   4096  OE2 GLU B 218     -15.888  28.153  85.957  1.00 52.21    -0.647 OA
ATOM   4097  N   PHE B 219     -19.668  24.526  87.582  1.00 50.23    -0.228 NA
ATOM   4098  CA  PHE B 219     -20.042  23.184  87.147  1.00 38.54     0.191 C 
ATOM   4099  C   PHE B 219     -20.626  22.335  88.266  1.00 45.02     0.275 C 
ATOM   4100  O   PHE B 219     -20.985  21.178  88.027  1.00 43.23    -0.268 OA
ATOM   4101  CB  PHE B 219     -18.821  22.462  86.550  1.00 41.41     0.060 C 
ATOM   4102  CG  PHE B 219     -18.239  23.137  85.340  1.00 30.72    -0.020 A 
ATOM   4103  CD1 PHE B 219     -19.000  24.008  84.577  1.00 45.40    -0.004 A 
ATOM   4104  CD2 PHE B 219     -16.926  22.888  84.955  1.00 29.98    -0.004 A 
ATOM   4105  CE1 PHE B 219     -18.462  24.634  83.460  1.00 39.68    -0.000 A 
ATOM   4106  CE2 PHE B 219     -16.381  23.512  83.844  1.00 34.01    -0.000 A 
ATOM   4107  CZ  PHE B 219     -17.151  24.386  83.092  1.00 42.44     0.000 A 
ATOM   4108  N   ARG B 220     -20.744  22.875  89.480  1.00 44.42    -0.229 NA
ATOM   4109  CA  ARG B 220     -21.069  22.030  90.619  1.00 37.05     0.186 C 
ATOM   4110  C   ARG B 220     -22.514  21.570  90.652  1.00 36.79     0.274 C 
ATOM   4111  O   ARG B 220     -22.833  20.682  91.450  1.00 40.80    -0.268 OA
ATOM   4112  CB  ARG B 220     -20.730  22.752  91.919  1.00 45.46     0.036 C 
ATOM   4113  CG  ARG B 220     -19.295  22.566  92.295  1.00 40.86     0.029 C 
ATOM   4114  CD  ARG B 220     -18.906  23.383  93.499  1.00 39.75     0.145 C 
ATOM   4115  NE  ARG B 220     -17.518  23.802  93.381  1.00 43.25    -0.083 NA
ATOM   4116  CZ  ARG B 220     -16.904  24.585  94.255  1.00 46.06     0.782 C 
ATOM   4117  NH1 ARG B 220     -17.568  25.037  95.308  1.00 48.46     0.063 N 
ATOM   4118  NH2 ARG B 220     -15.636  24.916  94.071  1.00 47.41     0.063 N 
ATOM   4119  N   LYS B 221     -23.387  22.126  89.812  1.00 38.43    -0.229 NA
ATOM   4120  CA  LYS B 221     -24.764  21.662  89.732  1.00 41.59     0.186 C 
ATOM   4121  C   LYS B 221     -25.023  20.740  88.543  1.00 46.00     0.274 C 
ATOM   4122  O   LYS B 221     -26.101  20.137  88.476  1.00 44.95    -0.268 OA
ATOM   4123  CB  LYS B 221     -25.724  22.858  89.670  1.00 49.88     0.034 C 
ATOM   4124  CG  LYS B 221     -25.666  23.764  90.896  1.00 44.15     0.005 C 
ATOM   4125  CD  LYS B 221     -26.166  23.047  92.144  1.00 53.10     0.041 C 
ATOM   4126  CE  LYS B 221     -27.652  23.282  92.365  1.00 52.20     0.338 C 
ATOM   4127  NZ  LYS B 221     -28.132  22.634  93.620  1.00 55.61     0.618 N 
ATOM   4128  N   LYS B 222     -24.072  20.609  87.615  1.00 47.30    -0.229 NA
ATOM   4129  CA  LYS B 222     -24.251  19.697  86.491  1.00 39.44     0.185 C 
ATOM   4130  C   LYS B 222     -24.411  18.264  87.002  1.00 35.75     0.256 C 
ATOM   4131  O   LYS B 222     -23.920  17.919  88.082  1.00 37.52    -0.270 OA
ATOM   4132  CB  LYS B 222     -23.068  19.786  85.528  1.00 35.31     0.034 C 
ATOM   4133  CG  LYS B 222     -22.647  21.195  85.176  1.00 41.19     0.005 C 
ATOM   4134  CD  LYS B 222     -23.705  21.929  84.375  1.00 46.79     0.041 C 
ATOM   4135  CE  LYS B 222     -23.166  23.268  83.893  1.00 52.67     0.338 C 
ATOM   4136  NZ  LYS B 222     -24.133  24.027  83.049  1.00 47.00     0.618 N 
ATOM   4137  N   PRO B 223     -25.105  17.407  86.253  1.00 30.82    -0.312 N 
ATOM   4138  CA  PRO B 223     -25.367  16.049  86.746  1.00 30.72     0.165 C 
ATOM   4139  C   PRO B 223     -24.082  15.253  86.935  1.00 32.64     0.272 C 
ATOM   4140  O   PRO B 223     -23.134  15.376  86.159  1.00 34.66    -0.269 OA
ATOM   4141  CB  PRO B 223     -26.249  15.439  85.648  1.00 32.29     0.034 C 
ATOM   4142  CG  PRO B 223     -26.820  16.601  84.921  1.00 40.35     0.027 C 
ATOM   4143  CD  PRO B 223     -25.788  17.677  84.976  1.00 34.07     0.105 C 
ATOM   4144  N   ILE B 224     -24.071  14.421  87.972  1.00 32.31    -0.229 NA
ATOM   4145  CA  ILE B 224     -22.938  13.566  88.293  1.00 31.91     0.186 C 
ATOM   4146  C   ILE B 224     -23.477  12.182  88.597  1.00 34.95     0.274 C 
ATOM   4147  O   ILE B 224     -24.414  12.037  89.390  1.00 37.39    -0.268 OA
ATOM   4148  CB  ILE B 224     -22.123  14.091  89.495  1.00 33.85     0.032 C 
ATOM   4149  CG1 ILE B 224     -21.553  15.479  89.208  1.00 29.95     0.002 C 
ATOM   4150  CG2 ILE B 224     -20.992  13.116  89.836  1.00 34.76     0.003 C 
ATOM   4151  CD1 ILE B 224     -20.868  16.108  90.406  1.00 35.54     0.000 C 
ATOM   4152  N   LEU B 225     -22.883  11.170  87.983  1.00 28.74    -0.229 NA
ATOM   4153  CA  LEU B 225     -23.262   9.784  88.206  1.00 21.63     0.186 C 
ATOM   4154  C   LEU B 225     -22.123   9.084  88.933  1.00 31.37     0.274 C 
ATOM   4155  O   LEU B 225     -20.998   9.030  88.422  1.00 30.39    -0.268 OA
ATOM   4156  CB  LEU B 225     -23.572   9.092  86.875  1.00 26.72     0.034 C 
ATOM   4157  CG  LEU B 225     -23.860   7.590  86.942  1.00 27.22     0.002 C 
ATOM   4158  CD1 LEU B 225     -25.204   7.296  87.621  1.00 27.73     0.000 C 
ATOM   4159  CD2 LEU B 225     -23.824   6.987  85.530  1.00 26.12     0.000 C 
ATOM   4160  N   LEU B 226     -22.409   8.556  90.117  1.00 26.20    -0.229 NA
ATOM   4161  CA  LEU B 226     -21.438   7.805  90.897  1.00 27.75     0.186 C 
ATOM   4162  C   LEU B 226     -21.652   6.321  90.632  1.00 33.16     0.274 C 
ATOM   4163  O   LEU B 226     -22.729   5.792  90.914  1.00 31.06    -0.268 OA
ATOM   4164  CB  LEU B 226     -21.567   8.106  92.398  1.00 27.29     0.034 C 
ATOM   4165  CG  LEU B 226     -21.542   9.572  92.862  1.00 37.88     0.002 C 
ATOM   4166  CD1 LEU B 226     -21.673   9.705  94.410  1.00 27.15     0.000 C 
ATOM   4167  CD2 LEU B 226     -20.287  10.289  92.366  1.00 34.76     0.000 C 
ATOM   4168  N   VAL B 227     -20.632   5.646  90.099  1.00 28.06    -0.229 NA
ATOM   4169  CA  VAL B 227     -20.684   4.204  89.871  1.00 26.76     0.186 C 
ATOM   4170  C   VAL B 227     -19.832   3.520  90.928  1.00 27.09     0.274 C 
ATOM   4171  O   VAL B 227     -18.608   3.711  90.962  1.00 25.17    -0.268 OA
ATOM   4172  CB  VAL B 227     -20.208   3.833  88.458  1.00 24.23     0.032 C 
ATOM   4173  CG1 VAL B 227     -20.364   2.337  88.227  1.00 26.15     0.003 C 
ATOM   4174  CG2 VAL B 227     -20.947   4.645  87.416  1.00 24.17     0.003 C 
ATOM   4175  N   HIS B 228     -20.467   2.689  91.763  1.00 27.12    -0.228 NA
ATOM   4176  CA  HIS B 228     -19.838   2.075  92.929  1.00 29.39     0.192 C 
ATOM   4177  C   HIS B 228     -20.257   0.609  93.004  1.00 26.84     0.275 C 
ATOM   4178  O   HIS B 228     -21.073   0.133  92.207  1.00 35.13    -0.268 OA
ATOM   4179  CB  HIS B 228     -20.256   2.808  94.200  1.00 30.50     0.082 C 
ATOM   4180  CG  HIS B 228     -21.721   2.678  94.467  1.00 28.48     0.082 A 
ATOM   4181  ND1 HIS B 228     -22.248   1.646  95.213  1.00 32.46    -0.227 NA
ATOM   4182  CD2 HIS B 228     -22.775   3.391  94.006  1.00 29.62     0.116 A 
ATOM   4183  CE1 HIS B 228     -23.566   1.756  95.239  1.00 27.85     0.199 A 
ATOM   4184  NE2 HIS B 228     -23.911   2.807  94.516  1.00 35.61    -0.221 NA
ATOM   4185  N   GLY B 229     -19.733  -0.108  93.996  1.00 25.54    -0.226 NA
ATOM   4186  CA  GLY B 229     -20.104  -1.505  94.183  1.00 27.24     0.218 C 
ATOM   4187  C   GLY B 229     -20.646  -1.820  95.567  1.00 34.96     0.277 C 
ATOM   4188  O   GLY B 229     -20.719  -2.989  95.968  1.00 31.93    -0.268 OA
ATOM   4189  N   ASP B 230     -21.028  -0.782  96.309  1.00 28.86    -0.228 NA
ATOM   4190  CA  ASP B 230     -21.372  -0.946  97.719  1.00 36.37     0.197 C 
ATOM   4191  C   ASP B 230     -22.730  -1.628  97.897  1.00 42.76     0.275 C 
ATOM   4192  O   ASP B 230     -23.643  -1.464  97.086  1.00 39.29    -0.268 OA
ATOM   4193  CB  ASP B 230     -21.382   0.412  98.420  1.00 36.39     0.132 C 
ATOM   4194  CG  ASP B 230     -19.985   0.981  98.607  1.00 41.04     0.188 C 
ATOM   4195  OD1 ASP B 230     -19.022   0.180  98.657  1.00 42.46    -0.647 OA
ATOM   4196  OD2 ASP B 230     -19.857   2.220  98.727  1.00 39.28    -0.647 OA
ATOM   4197  N   LYS B 231     -22.860  -2.394  98.985  1.00 40.84    -0.229 NA
ATOM   4198  CA  LYS B 231     -24.088  -3.112  99.302  1.00 42.09     0.186 C 
ATOM   4199  C   LYS B 231     -24.514  -2.833 100.740  1.00 48.25     0.274 C 
ATOM   4200  O   LYS B 231     -23.709  -2.431 101.581  1.00 38.58    -0.268 OA
ATOM   4201  CB  LYS B 231     -23.925  -4.632  99.113  1.00 47.31     0.034 C 
ATOM   4202  CG  LYS B 231     -23.605  -5.091  97.691  1.00 43.54     0.005 C 
ATOM   4203  CD  LYS B 231     -23.277  -6.579  97.688  1.00 50.49     0.041 C 
ATOM   4204  CE  LYS B 231     -23.036  -7.116  96.283  1.00 40.83     0.338 C 
ATOM   4205  NZ  LYS B 231     -22.510  -8.515  96.319  1.00 40.41     0.618 N 
ATOM   4206  N   ARG B 232     -25.802  -3.052 101.008  1.00 49.60    -0.229 NA
ATOM   4207  CA  ARG B 232     -26.365  -3.086 102.374  1.00 39.42     0.186 C 
ATOM   4208  C   ARG B 232     -26.122  -1.739 103.054  1.00 43.22     0.274 C 
ATOM   4209  O   ARG B 232     -26.507  -0.696 102.499  1.00 37.39    -0.268 OA
ATOM   4210  CB  ARG B 232     -25.803  -4.303 103.099  1.00 44.24     0.036 C 
ATOM   4211  CG  ARG B 232     -26.240  -5.628 102.487  1.00 49.07     0.029 C 
ATOM   4212  CD  ARG B 232     -25.727  -6.817 103.284  1.00 38.03     0.145 C 
ATOM   4213  NE  ARG B 232     -24.268  -6.863 103.313  1.00 61.11    -0.083 NA
ATOM   4214  CZ  ARG B 232     -23.522  -7.440 102.376  1.00 64.71     0.782 C 
ATOM   4215  NH1 ARG B 232     -24.097  -8.027 101.334  1.00 61.28     0.063 N 
ATOM   4216  NH2 ARG B 232     -22.199  -7.430 102.481  1.00 63.71     0.063 N 
ATOM   4217  N   GLU B 233     -25.515  -1.701 104.243  1.00 46.18    -0.229 NA
ATOM   4218  CA  GLU B 233     -25.395  -0.436 104.958  1.00 44.34     0.187 C 
ATOM   4219  C   GLU B 233     -24.395   0.497 104.282  1.00 43.94     0.274 C 
ATOM   4220  O   GLU B 233     -24.609   1.716 104.237  1.00 43.48    -0.268 OA
ATOM   4221  CB  GLU B 233     -25.014  -0.698 106.413  1.00 59.39     0.045 C 
ATOM   4222  CG  GLU B 233     -26.084  -1.462 107.180  1.00 67.38     0.100 C 
ATOM   4223  CD  GLU B 233     -25.630  -2.849 107.600  1.00 85.47     0.185 C 
ATOM   4224  OE1 GLU B 233     -25.295  -3.028 108.792  1.00 87.38    -0.647 OA
ATOM   4225  OE2 GLU B 233     -25.611  -3.759 106.739  1.00 78.81    -0.647 OA
ATOM   4226  N   ALA B 234     -23.306  -0.054 103.736  1.00 53.88    -0.229 NA
ATOM   4227  CA  ALA B 234     -22.375   0.759 102.956  1.00 41.05     0.186 C 
ATOM   4228  C   ALA B 234     -23.101   1.482 101.832  1.00 35.37     0.274 C 
ATOM   4229  O   ALA B 234     -22.919   2.690 101.629  1.00 42.77    -0.268 OA
ATOM   4230  CB  ALA B 234     -21.254  -0.119 102.397  1.00 41.31     0.037 C 
ATOM   4231  N   LYS B 235     -23.946   0.753 101.098  1.00 41.75    -0.229 NA
ATOM   4232  CA  LYS B 235     -24.770   1.370 100.063  1.00 38.88     0.186 C 
ATOM   4233  C   LYS B 235     -25.648   2.473 100.643  1.00 39.68     0.274 C 
ATOM   4234  O   LYS B 235     -25.752   3.564 100.068  1.00 35.81    -0.268 OA
ATOM   4235  CB  LYS B 235     -25.620   0.297  99.381  1.00 43.65     0.034 C 
ATOM   4236  CG  LYS B 235     -26.443   0.777  98.201  1.00 36.61     0.005 C 
ATOM   4237  CD  LYS B 235     -27.316  -0.358  97.662  1.00 37.52     0.041 C 
ATOM   4238  CE  LYS B 235     -28.257   0.123  96.568  1.00 36.92     0.338 C 
ATOM   4239  NZ  LYS B 235     -29.067   1.298  96.994  1.00 51.46     0.618 N 
ATOM   4240  N   ALA B 236     -26.287   2.204 101.786  1.00 50.13    -0.229 NA
ATOM   4241  CA  ALA B 236     -27.083   3.227 102.457  1.00 47.46     0.186 C 
ATOM   4242  C   ALA B 236     -26.233   4.446 102.797  1.00 43.77     0.274 C 
ATOM   4243  O   ALA B 236     -26.630   5.589 102.536  1.00 41.13    -0.268 OA
ATOM   4244  CB  ALA B 236     -27.721   2.644 103.721  1.00 41.11     0.037 C 
ATOM   4245  N   HIS B 237     -25.050   4.218 103.370  1.00 44.25    -0.228 NA
ATOM   4246  CA  HIS B 237     -24.183   5.333 103.741  1.00 45.75     0.192 C 
ATOM   4247  C   HIS B 237     -23.833   6.192 102.532  1.00 40.61     0.275 C 
ATOM   4248  O   HIS B 237     -23.844   7.424 102.618  1.00 40.04    -0.268 OA
ATOM   4249  CB  HIS B 237     -22.915   4.817 104.425  1.00 47.96     0.082 C 
ATOM   4250  CG  HIS B 237     -22.072   5.899 105.031  1.00 61.61     0.082 A 
ATOM   4251  ND1 HIS B 237     -21.214   6.680 104.286  1.00 63.05    -0.227 NA
ATOM   4252  CD2 HIS B 237     -21.957   6.331 106.309  1.00 67.18     0.116 A 
ATOM   4253  CE1 HIS B 237     -20.606   7.545 105.079  1.00 56.55     0.199 A 
ATOM   4254  NE2 HIS B 237     -21.037   7.354 106.312  1.00 61.38    -0.221 NA
ATOM   4255  N   LEU B 238     -23.545   5.564 101.384  1.00 44.19    -0.229 NA
ATOM   4256  CA  LEU B 238     -23.184   6.349 100.206  1.00 39.77     0.186 C 
ATOM   4257  C   LEU B 238     -24.362   7.180  99.711  1.00 38.01     0.274 C 
ATOM   4258  O   LEU B 238     -24.199   8.363  99.385  1.00 36.39    -0.268 OA
ATOM   4259  CB  LEU B 238     -22.662   5.440  99.088  1.00 40.05     0.034 C 
ATOM   4260  CG  LEU B 238     -22.234   6.217  97.835  1.00 29.90     0.002 C 
ATOM   4261  CD1 LEU B 238     -21.037   7.144  98.116  1.00 32.64     0.000 C 
ATOM   4262  CD2 LEU B 238     -21.900   5.269  96.695  1.00 41.37     0.000 C 
ATOM   4263  N   HIS B 239     -25.550   6.572  99.618  1.00 41.09    -0.228 NA
ATOM   4264  CA  HIS B 239     -26.752   7.335  99.289  1.00 44.67     0.192 C 
ATOM   4265  C   HIS B 239     -26.955   8.486 100.269  1.00 41.53     0.275 C 
ATOM   4266  O   HIS B 239     -27.307   9.605  99.869  1.00 34.34    -0.268 OA
ATOM   4267  CB  HIS B 239     -27.973   6.411  99.290  1.00 40.12     0.082 C 
ATOM   4268  CG  HIS B 239     -28.103   5.562  98.059  1.00 45.72     0.082 A 
ATOM   4269  ND1 HIS B 239     -28.793   5.974  96.939  1.00 47.06    -0.227 NA
ATOM   4270  CD2 HIS B 239     -27.648   4.316  97.782  1.00 51.17     0.116 A 
ATOM   4271  CE1 HIS B 239     -28.753   5.022  96.023  1.00 47.76     0.199 A 
ATOM   4272  NE2 HIS B 239     -28.065   4.004  96.510  1.00 43.66    -0.221 NA
ATOM   4273  N   ALA B 240     -26.721   8.230 101.559  1.00 42.26    -0.229 NA
ATOM   4274  CA  ALA B 240     -26.815   9.289 102.559  1.00 44.01     0.186 C 
ATOM   4275  C   ALA B 240     -25.897  10.459 102.215  1.00 45.56     0.274 C 
ATOM   4276  O   ALA B 240     -26.316  11.621 102.268  1.00 40.48    -0.268 OA
ATOM   4277  CB  ALA B 240     -26.494   8.726 103.943  1.00 45.06     0.037 C 
ATOM   4278  N   GLN B 241     -24.643  10.167 101.834  1.00 39.08    -0.229 NA
ATOM   4279  CA  GLN B 241     -23.716  11.225 101.425  1.00 36.85     0.187 C 
ATOM   4280  C   GLN B 241     -24.264  12.047 100.264  1.00 37.65     0.274 C 
ATOM   4281  O   GLN B 241     -24.035  13.260 100.185  1.00 34.85    -0.268 OA
ATOM   4282  CB  GLN B 241     -22.368  10.630 101.009  1.00 41.62     0.044 C 
ATOM   4283  CG  GLN B 241     -21.524  10.006 102.085  1.00 39.13     0.094 C 
ATOM   4284  CD  GLN B 241     -20.079   9.866 101.629  1.00 38.60     0.274 C 
ATOM   4285  OE1 GLN B 241     -19.457  10.839 101.215  1.00 28.81    -0.269 OA
ATOM   4286  NE2 GLN B 241     -19.553   8.645 101.673  1.00 38.19    -0.107 N 
ATOM   4287  N   ALA B 242     -24.952  11.396  99.323  1.00 39.47    -0.229 NA
ATOM   4288  CA  ALA B 242     -25.301  12.068  98.077  1.00 41.29     0.186 C 
ATOM   4289  C   ALA B 242     -26.582  12.889  98.186  1.00 39.56     0.274 C 
ATOM   4290  O   ALA B 242     -26.739  13.873  97.455  1.00 34.42    -0.268 OA
ATOM   4291  CB  ALA B 242     -25.431  11.036  96.953  1.00 44.92     0.037 C 
ATOM   4292  N   LYS B 243     -27.491  12.510  99.094  1.00 47.80    -0.229 NA
ATOM   4293  CA  LYS B 243     -28.804  13.134  99.279  1.00 40.10     0.185 C 
ATOM   4294  C   LYS B 243     -28.777  14.664  99.224  1.00 40.35     0.256 C 
ATOM   4295  O   LYS B 243     -29.634  15.261  98.557  1.00 45.91    -0.270 OA
ATOM   4296  CB  LYS B 243     -29.414  12.654 100.600  1.00 47.88     0.034 C 
ATOM   4297  CG  LYS B 243     -30.938  12.676 100.651  1.00 48.87     0.005 C 
ATOM   4298  CD  LYS B 243     -31.430  12.067 101.961  1.00 54.67     0.041 C 
ATOM   4299  CE  LYS B 243     -32.922  12.284 102.164  1.00 64.82     0.338 C 
ATOM   4300  NZ  LYS B 243     -33.724  11.529 101.164  1.00 58.27     0.618 N 
ATOM   4301  N   PRO B 244     -27.822  15.346  99.874  1.00 48.21    -0.312 N 
ATOM   4302  CA  PRO B 244     -27.827  16.820  99.826  1.00 36.87     0.165 C 
ATOM   4303  C   PRO B 244     -27.667  17.426  98.445  1.00 40.13     0.272 C 
ATOM   4304  O   PRO B 244     -28.026  18.595  98.272  1.00 42.44    -0.269 OA
ATOM   4305  CB  PRO B 244     -26.651  17.201 100.733  1.00 37.70     0.034 C 
ATOM   4306  CG  PRO B 244     -26.565  16.096 101.688  1.00 44.43     0.027 C 
ATOM   4307  CD  PRO B 244     -26.874  14.861 100.896  1.00 46.07     0.105 C 
ATOM   4308  N   TYR B 245     -27.134  16.698  97.461  1.00 45.49    -0.228 NA
ATOM   4309  CA  TYR B 245     -26.909  17.231  96.118  1.00 40.89     0.191 C 
ATOM   4310  C   TYR B 245     -27.903  16.591  95.153  1.00 49.39     0.275 C 
ATOM   4311  O   TYR B 245     -27.870  15.374  94.929  1.00 44.70    -0.268 OA
ATOM   4312  CB  TYR B 245     -25.465  16.996  95.664  1.00 40.34     0.060 C 
ATOM   4313  CG  TYR B 245     -24.437  17.396  96.711  1.00 31.23    -0.020 A 
ATOM   4314  CD1 TYR B 245     -23.885  18.673  96.724  1.00 29.66    -0.002 A 
ATOM   4315  CD2 TYR B 245     -24.025  16.495  97.678  1.00 33.64    -0.002 A 
ATOM   4316  CE1 TYR B 245     -22.947  19.040  97.697  1.00 28.14     0.027 A 
ATOM   4317  CE2 TYR B 245     -23.097  16.845  98.645  1.00 33.38     0.027 A 
ATOM   4318  CZ  TYR B 245     -22.561  18.114  98.651  1.00 34.76     0.131 A 
ATOM   4319  OH  TYR B 245     -21.636  18.439  99.621  1.00 45.20    -0.190 OA
ATOM   4320  N   GLU B 246     -28.785  17.421  94.585  1.00 45.96    -0.229 NA
ATOM   4321  CA  GLU B 246     -29.885  16.924  93.768  1.00 51.01     0.186 C 
ATOM   4322  C   GLU B 246     -29.425  16.418  92.411  1.00 43.56     0.274 C 
ATOM   4323  O   GLU B 246     -30.149  15.644  91.777  1.00 51.76    -0.268 OA
ATOM   4324  CB  GLU B 246     -30.927  18.024  93.571  1.00 55.26     0.037 C 
ATOM   4325  N   ASN B 247     -28.252  16.838  91.955  1.00 50.55    -0.228 NA
ATOM   4326  CA  ASN B 247     -27.731  16.472  90.648  1.00 36.70     0.196 C 
ATOM   4327  C   ASN B 247     -26.941  15.168  90.659  1.00 43.75     0.275 C 
ATOM   4328  O   ASN B 247     -26.347  14.815  89.637  1.00 39.71    -0.268 OA
ATOM   4329  CB  ASN B 247     -26.844  17.593  90.111  1.00 40.20     0.126 C 
ATOM   4330  CG  ASN B 247     -25.826  18.074  91.137  1.00 54.32     0.276 C 
ATOM   4331  OD1 ASN B 247     -26.107  18.113  92.339  1.00 43.94    -0.269 OA
ATOM   4332  ND2 ASN B 247     -24.633  18.435  90.666  1.00 44.80    -0.107 N 
ATOM   4333  N   ILE B 248     -26.921  14.437  91.766  1.00 36.53    -0.229 NA
ATOM   4334  CA  ILE B 248     -26.035  13.291  91.902  1.00 40.77     0.186 C 
ATOM   4335  C   ILE B 248     -26.878  12.030  91.869  1.00 43.69     0.274 C 
ATOM   4336  O   ILE B 248     -27.701  11.793  92.764  1.00 43.64    -0.268 OA
ATOM   4337  CB  ILE B 248     -25.186  13.362  93.176  1.00 42.30     0.032 C 
ATOM   4338  CG1 ILE B 248     -24.090  14.409  93.013  1.00 38.44     0.002 C 
ATOM   4339  CG2 ILE B 248     -24.573  12.002  93.487  1.00 31.23     0.003 C 
ATOM   4340  CD1 ILE B 248     -23.109  14.434  94.167  1.00 34.77     0.000 C 
ATOM   4341  N   SER B 249     -26.677  11.227  90.828  1.00 28.74    -0.226 NA
ATOM   4342  CA  SER B 249     -27.297   9.920  90.705  1.00 32.02     0.219 C 
ATOM   4343  C   SER B 249     -26.275   8.839  91.027  1.00 34.42     0.277 C 
ATOM   4344  O   SER B 249     -25.063   9.074  90.995  1.00 34.71    -0.268 OA
ATOM   4345  CB  SER B 249     -27.848   9.728  89.289  1.00 35.75     0.216 C 
ATOM   4346  OG  SER B 249     -28.367  10.952  88.786  1.00 45.71    -0.218 OA
ATOM   4347  N   LEU B 250     -26.772   7.646  91.342  1.00 27.62    -0.229 NA
ATOM   4348  CA  LEU B 250     -25.914   6.537  91.740  1.00 31.88     0.186 C 
ATOM   4349  C   LEU B 250     -26.241   5.289  90.928  1.00 41.66     0.274 C 
ATOM   4350  O   LEU B 250     -27.389   5.061  90.539  1.00 34.07    -0.268 OA
ATOM   4351  CB  LEU B 250     -26.047   6.226  93.234  1.00 30.25     0.034 C 
ATOM   4352  CG  LEU B 250     -25.474   7.288  94.177  1.00 37.09     0.002 C 
ATOM   4353  CD1 LEU B 250     -26.470   8.435  94.360  1.00 42.85     0.000 C 
ATOM   4354  CD2 LEU B 250     -25.126   6.665  95.506  1.00 38.64     0.000 C 
ATOM   4355  N   CYS B 251     -25.210   4.478  90.685  1.00 32.45    -0.228 NA
ATOM   4356  CA  CYS B 251     -25.337   3.198  89.992  1.00 30.19     0.198 C 
ATOM   4357  C   CYS B 251     -24.553   2.162  90.773  1.00 34.07     0.275 C 
ATOM   4358  O   CYS B 251     -23.327   2.266  90.891  1.00 33.97    -0.268 OA
ATOM   4359  CB  CYS B 251     -24.819   3.279  88.547  1.00 36.89     0.103 C 
ATOM   4360  SG  CYS B 251     -24.583   1.647  87.732  1.00 36.51    -0.080 SA
ATOM   4361  N   GLN B 252     -25.249   1.176  91.314  1.00 28.85    -0.229 NA
ATOM   4362  CA  GLN B 252     -24.605   0.087  92.028  1.00 34.78     0.187 C 
ATOM   4363  C   GLN B 252     -24.231  -0.979  91.013  1.00 43.65     0.274 C 
ATOM   4364  O   GLN B 252     -25.104  -1.668  90.474  1.00 34.06    -0.268 OA
ATOM   4365  CB  GLN B 252     -25.517  -0.482  93.110  1.00 30.50     0.044 C 
ATOM   4366  CG  GLN B 252     -25.030  -1.813  93.680  1.00 31.54     0.094 C 
ATOM   4367  CD  GLN B 252     -26.077  -2.497  94.544  1.00 44.69     0.274 C 
ATOM   4368  OE1 GLN B 252     -27.256  -2.148  94.497  1.00 49.20    -0.269 OA
ATOM   4369  NE2 GLN B 252     -25.649  -3.475  95.340  1.00 43.71    -0.107 N 
ATOM   4370  N   ALA B 253     -22.936  -1.094  90.729  1.00 34.35    -0.229 NA
ATOM   4371  CA  ALA B 253     -22.466  -2.165  89.867  1.00 31.35     0.186 C 
ATOM   4372  C   ALA B 253     -22.753  -3.497  90.530  1.00 35.79     0.274 C 
ATOM   4373  O   ALA B 253     -22.447  -3.691  91.708  1.00 31.92    -0.268 OA
ATOM   4374  CB  ALA B 253     -20.964  -2.022  89.598  1.00 31.93     0.037 C 
ATOM   4375  N   LYS B 254     -23.344  -4.419  89.775  1.00 31.63    -0.229 NA
ATOM   4376  CA  LYS B 254     -23.661  -5.719  90.341  1.00 35.67     0.186 C 
ATOM   4377  C   LYS B 254     -22.381  -6.490  90.620  1.00 36.30     0.274 C 
ATOM   4378  O   LYS B 254     -21.426  -6.449  89.839  1.00 38.65    -0.268 OA
ATOM   4379  CB  LYS B 254     -24.578  -6.509  89.401  1.00 40.16     0.034 C 
ATOM   4380  CG  LYS B 254     -24.152  -6.501  87.941  1.00 45.05     0.005 C 
ATOM   4381  CD  LYS B 254     -25.290  -6.968  87.036  1.00 48.69     0.041 C 
ATOM   4382  CE  LYS B 254     -24.810  -7.262  85.619  1.00 49.48     0.338 C 
ATOM   4383  NZ  LYS B 254     -23.896  -8.437  85.562  1.00 43.79     0.618 N 
ATOM   4384  N   LEU B 255     -22.358  -7.184  91.758  1.00 29.28    -0.229 NA
ATOM   4385  CA  LEU B 255     -21.217  -7.993  92.182  1.00 32.50     0.186 C 
ATOM   4386  C   LEU B 255     -21.759  -9.352  92.609  1.00 46.04     0.274 C 
ATOM   4387  O   LEU B 255     -21.946  -9.620  93.799  1.00 49.41    -0.268 OA
ATOM   4388  CB  LEU B 255     -20.454  -7.306  93.294  1.00 38.00     0.034 C 
ATOM   4389  CG  LEU B 255     -19.579  -6.143  92.830  1.00 34.78     0.002 C 
ATOM   4390  CD1 LEU B 255     -19.260  -5.252  94.007  1.00 33.30     0.000 C 
ATOM   4391  CD2 LEU B 255     -18.303  -6.680  92.189  1.00 30.23     0.000 C 
ATOM   4392  N   ASP B 256     -22.010 -10.216  91.627  1.00 51.61    -0.228 NA
ATOM   4393  CA  ASP B 256     -22.673 -11.482  91.904  1.00 53.83     0.197 C 
ATOM   4394  C   ASP B 256     -21.712 -12.570  92.357  1.00 49.47     0.275 C 
ATOM   4395  O   ASP B 256     -22.156 -13.562  92.941  1.00 57.15    -0.268 OA
ATOM   4396  CB  ASP B 256     -23.453 -11.947  90.671  1.00 51.69     0.132 C 
ATOM   4397  CG  ASP B 256     -24.600 -11.006  90.321  1.00 58.74     0.188 C 
ATOM   4398  OD1 ASP B 256     -25.232 -10.455  91.250  1.00 60.62    -0.647 OA
ATOM   4399  OD2 ASP B 256     -24.865 -10.807  89.117  1.00 67.60    -0.647 OA
ATOM   4400  N   ILE B 257     -20.427 -12.416  92.120  1.00 43.04    -0.229 NA
ATOM   4401  CA  ILE B 257     -19.450 -13.369  92.626  1.00 45.54     0.186 C 
ATOM   4402  C   ILE B 257     -18.954 -12.880  93.980  1.00 52.65     0.274 C 
ATOM   4403  O   ILE B 257     -18.752 -11.677  94.187  1.00 50.55    -0.268 OA
ATOM   4404  CB  ILE B 257     -18.294 -13.555  91.628  1.00 42.96     0.032 C 
ATOM   4405  CG1 ILE B 257     -18.804 -14.205  90.343  1.00 43.00     0.002 C 
ATOM   4406  CG2 ILE B 257     -17.187 -14.393  92.234  1.00 43.45     0.003 C 
ATOM   4407  CD1 ILE B 257     -17.696 -14.633  89.410  1.00 40.65     0.000 C 
ATOM   4408  N   ALA B 258     -18.779 -13.812  94.914  1.00 43.37    -0.229 NA
ATOM   4409  CA  ALA B 258     -18.355 -13.457  96.261  1.00 44.13     0.186 C 
ATOM   4410  C   ALA B 258     -16.948 -12.868  96.261  1.00 52.66     0.274 C 
ATOM   4411  O   ALA B 258     -16.116 -13.186  95.406  1.00 47.01    -0.268 OA
ATOM   4412  CB  ALA B 258     -18.397 -14.682  97.174  1.00 51.76     0.037 C 
ATOM   4413  N   PHE B 259     -16.693 -12.003  97.247  1.00 40.46    -0.228 NA
ATOM   4414  CA  PHE B 259     -15.382 -11.394  97.473  1.00 43.71     0.191 C 
ATOM   4415  C   PHE B 259     -14.938 -10.547  96.284  1.00 44.62     0.275 C 
ATOM   4416  O   PHE B 259     -13.741 -10.393  96.027  1.00 48.56    -0.268 OA
ATOM   4417  CB  PHE B 259     -14.331 -12.452  97.818  1.00 48.04     0.060 C 
ATOM   4418  CG  PHE B 259     -14.720 -13.319  98.984  1.00 60.47    -0.020 A 
ATOM   4419  CD1 PHE B 259     -14.577 -12.859 100.284  1.00 62.23    -0.004 A 
ATOM   4420  CD2 PHE B 259     -15.250 -14.582  98.780  1.00 55.55    -0.004 A 
ATOM   4421  CE1 PHE B 259     -14.943 -13.651 101.359  1.00 61.14    -0.000 A 
ATOM   4422  CE2 PHE B 259     -15.618 -15.378  99.848  1.00 55.34    -0.000 A 
ATOM   4423  CZ  PHE B 259     -15.466 -14.911 101.139  1.00 45.47     0.000 A 
ATOM   4424  N   GLY B 260     -15.903  -9.989  95.564  1.00 40.88    -0.225 NA
ATOM   4425  CA  GLY B 260     -15.631  -9.097  94.459  1.00 38.86     0.233 C 
ATOM   4426  C   GLY B 260     -15.856  -7.649  94.855  1.00 43.48     0.298 C 
ATOM   4427  O   GLY B 260     -16.621  -7.348  95.768  1.00 36.86    -0.253 OA
ATOM   4428  N  ATHR B 261     -15.175  -6.752  94.150  0.50 36.50    -0.215 NA
ATOM   4429  N  BTHR B 261     -15.169  -6.751  94.149  0.50 36.50    -0.215 NA
ATOM   4430  CA ATHR B 261     -15.251  -5.332  94.432  0.50 33.76     0.211 C 
ATOM   4431  CA BTHR B 261     -15.185  -5.329  94.446  0.50 33.74     0.211 C 
ATOM   4432  C  ATHR B 261     -15.299  -4.565  93.122  0.50 32.79     0.245 C 
ATOM   4433  C  BTHR B 261     -15.220  -4.543  93.141  0.50 32.77     0.245 C 
ATOM   4434  O  ATHR B 261     -14.958  -5.086  92.058  0.50 30.82    -0.276 OA
ATOM   4435  O  BTHR B 261     -14.798  -5.032  92.091  0.50 30.76    -0.276 OA
ATOM   4436  CB ATHR B 261     -14.059  -4.878  95.271  0.50 37.81     0.183 C 
ATOM   4437  CB BTHR B 261     -13.959  -4.934  95.279  0.50 37.80     0.183 C 
ATOM   4438  OG1ATHR B 261     -12.915  -5.655  94.901  0.50 37.08    -0.221 OA
ATOM   4439  OG1BTHR B 261     -13.659  -5.981  96.210  0.50 36.81    -0.221 OA
ATOM   4440  CG2ATHR B 261     -14.345  -5.093  96.740  0.50 37.04     0.038 C 
ATOM   4441  CG2BTHR B 261     -14.216  -3.660  96.040  0.50 36.53     0.038 C 
ATOM   4442  N   HIS B 262     -15.740  -3.317  93.203  1.00 26.95    -0.161 NA
ATOM   4443  CA  HIS B 262     -15.717  -2.418  92.052  1.00 25.14     0.158 C 
ATOM   4444  C   HIS B 262     -14.533  -1.478  92.245  1.00 28.86     0.268 C 
ATOM   4445  O   HIS B 262     -14.647  -0.438  92.896  1.00 24.26    -0.269 OA
ATOM   4446  CB  HIS B 262     -17.020  -1.649  91.899  1.00 24.40     0.074 C 
ATOM   4447  CG  HIS B 262     -17.065  -0.773  90.685  1.00 25.93     0.082 A 
ATOM   4448  ND1 HIS B 262     -16.813   0.577  90.741  1.00 20.57    -0.227 NA
ATOM   4449  CD2 HIS B 262     -17.341  -1.050  89.385  1.00 23.86     0.116 A 
ATOM   4450  CE1 HIS B 262     -16.926   1.098  89.530  1.00 24.43     0.199 A 
ATOM   4451  NE2 HIS B 262     -17.257   0.132  88.689  1.00 26.29    -0.221 NA
ATOM   4452  N   HIS B 263     -13.389  -1.851  91.657  1.00 28.38    -0.229 NA
ATOM   4453  CA  HIS B 263     -12.138  -1.119  91.826  1.00 22.60     0.192 C 
ATOM   4454  C   HIS B 263     -11.882  -0.087  90.740  1.00 26.52     0.275 C 
ATOM   4455  O   HIS B 263     -11.050   0.803  90.944  1.00 27.26    -0.268 OA
ATOM   4456  CB  HIS B 263     -10.953  -2.079  91.833  1.00 29.07     0.082 C 
ATOM   4457  CG  HIS B 263     -10.797  -2.860  93.096  1.00 35.96     0.082 A 
ATOM   4458  ND1 HIS B 263     -10.437  -4.191  93.100  1.00 36.07    -0.227 NA
ATOM   4459  CD2 HIS B 263     -10.926  -2.499  94.394  1.00 35.96     0.116 A 
ATOM   4460  CE1 HIS B 263     -10.350  -4.618  94.347  1.00 40.41     0.199 A 
ATOM   4461  NE2 HIS B 263     -10.651  -3.614  95.152  1.00 41.42    -0.221 NA
ATOM   4462  N   THR B 264     -12.546  -0.208  89.590  1.00 24.80    -0.226 NA
ATOM   4463  CA  THR B 264     -12.331   0.680  88.455  1.00 20.63     0.216 C 
ATOM   4464  C   THR B 264     -12.400   2.150  88.845  1.00 26.58     0.277 C 
ATOM   4465  O   THR B 264     -13.358   2.596  89.492  1.00 23.13    -0.268 OA
ATOM   4466  CB  THR B 264     -13.377   0.389  87.377  1.00 21.97     0.184 C 
ATOM   4467  OG1 THR B 264     -13.155  -0.921  86.841  1.00 23.12    -0.221 OA
ATOM   4468  CG2 THR B 264     -13.334   1.443  86.256  1.00 22.07     0.038 C 
ATOM   4469  N   LYS B 265     -11.387   2.908  88.417  1.00 21.63    -0.229 NA
ATOM   4470  CA  LYS B 265     -11.327   4.350  88.627  1.00 19.91     0.186 C 
ATOM   4471  C   LYS B 265     -11.303   5.041  87.275  1.00 21.42     0.274 C 
ATOM   4472  O   LYS B 265     -10.297   5.001  86.557  1.00 22.21    -0.268 OA
ATOM   4473  CB  LYS B 265     -10.120   4.703  89.497  1.00 19.06     0.034 C 
ATOM   4474  CG  LYS B 265     -10.318   4.023  90.846  1.00 23.57     0.005 C 
ATOM   4475  CD  LYS B 265      -9.111   3.917  91.687  1.00 32.59     0.041 C 
ATOM   4476  CE  LYS B 265      -9.507   3.390  93.053  1.00 28.35     0.338 C 
ATOM   4477  NZ  LYS B 265      -9.622   1.913  93.028  1.00 32.98     0.618 N 
ATOM   4478  N   MET B 266     -12.409   5.692  86.934  1.00 21.67    -0.229 NA
ATOM   4479  CA  MET B 266     -12.560   6.283  85.619  1.00 19.14     0.187 C 
ATOM   4480  C   MET B 266     -13.460   7.505  85.726  1.00 21.31     0.274 C 
ATOM   4481  O   MET B 266     -14.411   7.522  86.514  1.00 24.76    -0.268 OA
ATOM   4482  CB  MET B 266     -13.130   5.267  84.606  1.00 18.46     0.046 C 
ATOM   4483  CG  MET B 266     -13.425   5.879  83.250  1.00 17.89     0.060 C 
ATOM   4484  SD  MET B 266     -13.721   4.666  81.929  1.00 21.43    -0.139 SA
ATOM   4485  CE  MET B 266     -15.103   3.796  82.649  1.00 22.81     0.069 C 
ATOM   4486  N   MET B 267     -13.142   8.531  84.951  1.00 19.33    -0.229 NA
ATOM   4487  CA  MET B 267     -14.024   9.674  84.776  1.00 21.92     0.187 C 
ATOM   4488  C   MET B 267     -14.492   9.713  83.332  1.00 24.02     0.274 C 
ATOM   4489  O   MET B 267     -13.671   9.648  82.412  1.00 22.34    -0.268 OA
ATOM   4490  CB  MET B 267     -13.318  10.986  85.122  1.00 22.32     0.046 C 
ATOM   4491  CG  MET B 267     -12.655  10.991  86.476  1.00 20.51     0.060 C 
ATOM   4492  SD  MET B 267     -11.937  12.612  86.837  1.00 26.25    -0.139 SA
ATOM   4493  CE  MET B 267     -10.929  12.164  88.241  1.00 24.87     0.069 C 
ATOM   4494  N   LEU B 268     -15.806   9.834  83.130  1.00 20.49    -0.229 NA
ATOM   4495  CA  LEU B 268     -16.356  10.213  81.831  1.00 22.30     0.186 C 
ATOM   4496  C   LEU B 268     -16.815  11.666  81.913  1.00 25.23     0.274 C 
ATOM   4497  O   LEU B 268     -17.630  12.011  82.777  1.00 26.02    -0.268 OA
ATOM   4498  CB  LEU B 268     -17.515   9.295  81.422  1.00 22.74     0.034 C 
ATOM   4499  CG  LEU B 268     -17.311   7.775  81.497  1.00 21.38     0.002 C 
ATOM   4500  CD1 LEU B 268     -18.561   7.043  81.037  1.00 19.94     0.000 C 
ATOM   4501  CD2 LEU B 268     -16.122   7.373  80.611  1.00 25.06     0.000 C 
ATOM   4502  N   LEU B 269     -16.290  12.512  81.032  1.00 23.15    -0.229 NA
ATOM   4503  CA  LEU B 269     -16.495  13.960  81.117  1.00 31.55     0.186 C 
ATOM   4504  C   LEU B 269     -17.101  14.473  79.814  1.00 29.05     0.274 C 
ATOM   4505  O   LEU B 269     -16.393  14.666  78.822  1.00 27.40    -0.268 OA
ATOM   4506  CB  LEU B 269     -15.180  14.669  81.424  1.00 25.66     0.034 C 
ATOM   4507  CG  LEU B 269     -14.515  14.212  82.723  1.00 23.87     0.002 C 
ATOM   4508  CD1 LEU B 269     -13.050  14.674  82.794  1.00 21.63     0.000 C 
ATOM   4509  CD2 LEU B 269     -15.297  14.728  83.926  1.00 29.16     0.000 C 
ATOM   4510  N   LEU B 270     -18.408  14.731  79.822  1.00 32.35    -0.229 NA
ATOM   4511  CA  LEU B 270     -19.092  15.246  78.641  1.00 30.52     0.186 C 
ATOM   4512  C   LEU B 270     -19.041  16.771  78.640  1.00 32.34     0.274 C 
ATOM   4513  O   LEU B 270     -19.482  17.414  79.601  1.00 32.89    -0.268 OA
ATOM   4514  CB  LEU B 270     -20.537  14.745  78.599  1.00 28.47     0.034 C 
ATOM   4515  CG  LEU B 270     -21.365  15.268  77.417  1.00 31.69     0.002 C 
ATOM   4516  CD1 LEU B 270     -20.725  14.907  76.063  1.00 28.06     0.000 C 
ATOM   4517  CD2 LEU B 270     -22.784  14.749  77.510  1.00 25.02     0.000 C 
ATOM   4518  N   TYR B 271     -18.501  17.346  77.573  1.00 27.32    -0.228 NA
ATOM   4519  CA  TYR B 271     -18.400  18.789  77.411  1.00 31.99     0.191 C 
ATOM   4520  C   TYR B 271     -19.322  19.279  76.304  1.00 42.83     0.275 C 
ATOM   4521  O   TYR B 271     -19.860  18.502  75.511  1.00 31.13    -0.268 OA
ATOM   4522  CB  TYR B 271     -16.974  19.219  77.065  1.00 34.04     0.060 C 
ATOM   4523  CG  TYR B 271     -15.901  18.681  77.968  1.00 32.94    -0.020 A 
ATOM   4524  CD1 TYR B 271     -15.938  18.903  79.340  1.00 32.35    -0.002 A 
ATOM   4525  CD2 TYR B 271     -14.832  17.963  77.441  1.00 34.85    -0.002 A 
ATOM   4526  CE1 TYR B 271     -14.931  18.417  80.168  1.00 30.99     0.027 A 
ATOM   4527  CE2 TYR B 271     -13.829  17.473  78.252  1.00 35.40     0.027 A 
ATOM   4528  CZ  TYR B 271     -13.879  17.703  79.614  1.00 31.75     0.131 A 
ATOM   4529  OH  TYR B 271     -12.874  17.211  80.418  1.00 31.88    -0.190 OA
ATOM   4530  N   GLU B 272     -19.473  20.606  76.250  1.00 39.39    -0.229 NA
ATOM   4531  CA  GLU B 272     -20.053  21.233  75.071  1.00 39.77     0.187 C 
ATOM   4532  C   GLU B 272     -19.184  20.994  73.848  1.00 41.67     0.274 C 
ATOM   4533  O   GLU B 272     -19.700  20.836  72.736  1.00 40.16    -0.268 OA
ATOM   4534  CB  GLU B 272     -20.235  22.732  75.306  1.00 41.08     0.045 C 
ATOM   4535  CG  GLU B 272     -21.294  23.070  76.349  1.00 46.98     0.100 C 
ATOM   4536  CD  GLU B 272     -21.421  24.564  76.602  1.00 50.28     0.185 C 
ATOM   4537  OE1 GLU B 272     -20.701  25.345  75.940  1.00 51.72    -0.647 OA
ATOM   4538  OE2 GLU B 272     -22.248  24.953  77.457  1.00 50.91    -0.647 OA
ATOM   4539  N   GLU B 273     -17.869  20.941  74.036  1.00 39.03    -0.229 NA
ATOM   4540  CA  GLU B 273     -16.925  20.810  72.936  1.00 39.02     0.187 C 
ATOM   4541  C   GLU B 273     -16.613  19.363  72.571  1.00 29.99     0.274 C 
ATOM   4542  O   GLU B 273     -15.922  19.139  71.574  1.00 36.40    -0.268 OA
ATOM   4543  CB  GLU B 273     -15.611  21.529  73.274  1.00 37.27     0.045 C 
ATOM   4544  CG  GLU B 273     -15.759  23.011  73.613  1.00 43.04     0.100 C 
ATOM   4545  CD  GLU B 273     -15.997  23.268  75.090  1.00 40.88     0.185 C 
ATOM   4546  OE1 GLU B 273     -16.363  22.323  75.831  1.00 36.39    -0.647 OA
ATOM   4547  OE2 GLU B 273     -15.818  24.431  75.506  1.00 47.15    -0.647 OA
ATOM   4548  N   GLY B 274     -17.077  18.390  73.342  1.00 35.01    -0.226 NA
ATOM   4549  CA  GLY B 274     -16.659  17.021  73.064  1.00 35.97     0.218 C 
ATOM   4550  C   GLY B 274     -16.763  16.149  74.303  1.00 31.43     0.277 C 
ATOM   4551  O   GLY B 274     -17.574  16.408  75.193  1.00 35.96    -0.268 OA
ATOM   4552  N   LEU B 275     -15.925  15.106  74.327  1.00 26.52    -0.229 NA
ATOM   4553  CA  LEU B 275     -15.962  14.077  75.356  1.00 24.05     0.186 C 
ATOM   4554  C   LEU B 275     -14.536  13.744  75.777  1.00 27.42     0.274 C 
ATOM   4555  O   LEU B 275     -13.640  13.692  74.931  1.00 25.45    -0.268 OA
ATOM   4556  CB  LEU B 275     -16.669  12.804  74.846  1.00 24.43     0.034 C 
ATOM   4557  CG  LEU B 275     -16.651  11.570  75.742  1.00 24.46     0.002 C 
ATOM   4558  CD1 LEU B 275     -17.473  11.770  77.029  1.00 26.33     0.000 C 
ATOM   4559  CD2 LEU B 275     -17.139  10.328  74.986  1.00 27.48     0.000 C 
ATOM   4560  N   ARG B 276     -14.322  13.538  77.078  1.00 26.03    -0.229 NA
ATOM   4561  CA  ARG B 276     -13.024  13.104  77.580  1.00 23.44     0.186 C 
ATOM   4562  C   ARG B 276     -13.192  11.903  78.502  1.00 24.36     0.274 C 
ATOM   4563  O   ARG B 276     -14.175  11.795  79.243  1.00 27.41    -0.268 OA
ATOM   4564  CB  ARG B 276     -12.271  14.244  78.310  1.00 26.41     0.036 C 
ATOM   4565  CG  ARG B 276     -10.879  13.808  78.811  1.00 28.83     0.029 C 
ATOM   4566  CD  ARG B 276     -10.015  14.943  79.376  1.00 31.39     0.145 C 
ATOM   4567  NE  ARG B 276     -10.254  16.251  78.770  1.00 25.26    -0.083 NA
ATOM   4568  CZ  ARG B 276      -9.521  16.793  77.804  1.00 29.70     0.782 C 
ATOM   4569  NH1 ARG B 276      -8.504  16.123  77.264  1.00 30.51     0.063 N 
ATOM   4570  NH2 ARG B 276      -9.827  18.003  77.352  1.00 32.98     0.063 N 
ATOM   4571  N   VAL B 277     -12.220  10.992  78.446  1.00 20.62    -0.229 NA
ATOM   4572  CA  VAL B 277     -12.157   9.817  79.307  1.00 19.41     0.186 C 
ATOM   4573  C   VAL B 277     -10.883   9.931  80.130  1.00 20.12     0.274 C 
ATOM   4574  O   VAL B 277      -9.816  10.225  79.581  1.00 21.69    -0.268 OA
ATOM   4575  CB  VAL B 277     -12.162   8.507  78.489  1.00 18.34     0.032 C 
ATOM   4576  CG1 VAL B 277     -11.982   7.289  79.398  1.00 19.85     0.003 C 
ATOM   4577  CG2 VAL B 277     -13.456   8.401  77.693  1.00 25.43     0.003 C 
ATOM   4578  N   VAL B 278     -10.997   9.712  81.434  1.00 21.28    -0.229 NA
ATOM   4579  CA  VAL B 278      -9.851   9.690  82.336  1.00 19.50     0.186 C 
ATOM   4580  C   VAL B 278      -9.829   8.334  83.014  1.00 19.40     0.274 C 
ATOM   4581  O   VAL B 278     -10.807   7.939  83.657  1.00 24.72    -0.268 OA
ATOM   4582  CB  VAL B 278      -9.929  10.817  83.380  1.00 20.05     0.032 C 
ATOM   4583  CG1 VAL B 278      -8.688  10.783  84.282  1.00 20.86     0.003 C 
ATOM   4584  CG2 VAL B 278     -10.090  12.164  82.688  1.00 20.53     0.003 C 
ATOM   4585  N   ILE B 279      -8.714   7.621  82.897  1.00 16.82    -0.229 NA
ATOM   4586  CA  ILE B 279      -8.554   6.344  83.580  1.00 13.62     0.186 C 
ATOM   4587  C   ILE B 279      -7.377   6.507  84.530  1.00 21.22     0.274 C 
ATOM   4588  O   ILE B 279      -6.286   6.898  84.105  1.00 20.43    -0.268 OA
ATOM   4589  CB  ILE B 279      -8.372   5.186  82.579  1.00 18.27     0.032 C 
ATOM   4590  CG1 ILE B 279      -9.699   4.992  81.834  1.00 18.15     0.002 C 
ATOM   4591  CG2 ILE B 279      -7.986   3.905  83.290  1.00 17.39     0.003 C 
ATOM   4592  CD1 ILE B 279      -9.636   4.169  80.526  1.00 24.32     0.000 C 
ATOM   4593  N   HIS B 280      -7.611   6.277  85.818  1.00 20.83    -0.228 NA
ATOM   4594  CA  HIS B 280      -6.626   6.684  86.819  1.00 18.63     0.192 C 
ATOM   4595  C   HIS B 280      -6.634   5.681  87.967  1.00 20.97     0.275 C 
ATOM   4596  O   HIS B 280      -7.218   4.597  87.868  1.00 22.80    -0.268 OA
ATOM   4597  CB  HIS B 280      -6.908   8.131  87.238  1.00 21.10     0.082 C 
ATOM   4598  CG  HIS B 280      -8.206   8.303  87.959  1.00 22.59     0.082 A 
ATOM   4599  ND1 HIS B 280      -8.273   8.449  89.328  1.00 22.65    -0.227 NA
ATOM   4600  CD2 HIS B 280      -9.485   8.343  87.510  1.00 23.86     0.116 A 
ATOM   4601  CE1 HIS B 280      -9.537   8.577  89.692  1.00 23.72     0.199 A 
ATOM   4602  NE2 HIS B 280     -10.295   8.513  88.611  1.00 19.73    -0.221 NA
ATOM   4603  N   THR B 281      -5.937   6.008  89.063  1.00 18.44    -0.226 NA
ATOM   4604  CA  THR B 281      -5.773   5.030  90.125  1.00 13.65     0.216 C 
ATOM   4605  C   THR B 281      -6.226   5.507  91.506  1.00 15.86     0.277 C 
ATOM   4606  O   THR B 281      -6.089   4.740  92.462  1.00 19.50    -0.268 OA
ATOM   4607  CB  THR B 281      -4.311   4.535  90.213  1.00 20.75     0.184 C 
ATOM   4608  OG1 THR B 281      -3.437   5.583  90.686  1.00 19.38    -0.221 OA
ATOM   4609  CG2 THR B 281      -3.801   4.021  88.826  1.00 21.39     0.038 C 
ATOM   4610  N   SER B 282      -6.795   6.707  91.630  1.00 19.71    -0.226 NA
ATOM   4611  CA  SER B 282      -7.084   7.320  92.932  1.00 21.30     0.219 C 
ATOM   4612  C   SER B 282      -8.540   7.146  93.369  1.00 21.57     0.277 C 
ATOM   4613  O   SER B 282      -9.463   7.324  92.575  1.00 22.73    -0.268 OA
ATOM   4614  CB  SER B 282      -6.800   8.816  92.895  1.00 21.41     0.216 C 
ATOM   4615  OG  SER B 282      -5.435   9.094  92.659  1.00 21.65    -0.218 OA
ATOM   4616  N   ASN B 283      -8.738   6.870  94.654  1.00 20.16    -0.228 NA
ATOM   4617  CA  ASN B 283     -10.080   6.998  95.217  1.00 20.51     0.196 C 
ATOM   4618  C   ASN B 283     -10.485   8.473  95.283  1.00 25.93     0.275 C 
ATOM   4619  O   ASN B 283      -9.653   9.373  95.221  1.00 25.26    -0.268 OA
ATOM   4620  CB  ASN B 283     -10.137   6.369  96.604  1.00 21.31     0.126 C 
ATOM   4621  CG  ASN B 283     -10.019   4.862  96.560  1.00 24.39     0.276 C 
ATOM   4622  OD1 ASN B 283     -11.006   4.167  96.319  1.00 26.23    -0.269 OA
ATOM   4623  ND2 ASN B 283      -8.816   4.340  96.820  1.00 23.75    -0.107 N 
ATOM   4624  N   LEU B 284     -11.788   8.726  95.383  1.00 23.31    -0.229 NA
ATOM   4625  CA  LEU B 284     -12.265  10.107  95.387  1.00 18.96     0.186 C 
ATOM   4626  C   LEU B 284     -12.395  10.594  96.833  1.00 27.46     0.274 C 
ATOM   4627  O   LEU B 284     -13.476  10.876  97.336  1.00 25.65    -0.268 OA
ATOM   4628  CB  LEU B 284     -13.578  10.234  94.614  1.00 24.01     0.034 C 
ATOM   4629  CG  LEU B 284     -13.415   9.970  93.110  1.00 23.98     0.002 C 
ATOM   4630  CD1 LEU B 284     -14.774   9.834  92.420  1.00 29.07     0.000 C 
ATOM   4631  CD2 LEU B 284     -12.578  11.062  92.454  1.00 26.86     0.000 C 
ATOM   4632  N   ILE B 285     -11.243  10.633  97.504  1.00 27.77    -0.229 NA
ATOM   4633  CA  ILE B 285     -11.110  11.122  98.874  1.00 24.78     0.186 C 
ATOM   4634  C   ILE B 285      -9.833  11.951  98.948  1.00 34.28     0.274 C 
ATOM   4635  O   ILE B 285      -8.886  11.747  98.186  1.00 24.24    -0.268 OA
ATOM   4636  CB  ILE B 285     -11.069   9.986  99.926  1.00 25.16     0.032 C 
ATOM   4637  CG1 ILE B 285      -9.787   9.153  99.768  1.00 28.05     0.002 C 
ATOM   4638  CG2 ILE B 285     -12.331   9.110  99.839  1.00 26.32     0.003 C 
ATOM   4639  CD1 ILE B 285      -9.790   7.824 100.508  1.00 26.32     0.000 C 
ATOM   4640  N   HIS B 286      -9.805  12.887  99.899  1.00 25.25    -0.228 NA
ATOM   4641  CA  HIS B 286      -8.677  13.812  99.986  1.00 25.12     0.192 C 
ATOM   4642  C   HIS B 286      -7.341  13.079 100.062  1.00 23.23     0.275 C 
ATOM   4643  O   HIS B 286      -6.377  13.457  99.387  1.00 28.03    -0.268 OA
ATOM   4644  CB  HIS B 286      -8.839  14.726 101.204  1.00 30.07     0.082 C 
ATOM   4645  CG  HIS B 286      -7.611  15.523 101.523  1.00 31.27     0.082 A 
ATOM   4646  ND1 HIS B 286      -7.368  16.766 100.978  1.00 39.29    -0.227 NA
ATOM   4647  CD2 HIS B 286      -6.554  15.252 102.326  1.00 35.47     0.116 A 
ATOM   4648  CE1 HIS B 286      -6.219  17.230 101.436  1.00 31.47     0.199 A 
ATOM   4649  NE2 HIS B 286      -5.702  16.329 102.251  1.00 33.36    -0.221 NA
ATOM   4650  N   ALA B 287      -7.261  12.038 100.893  1.00 22.90    -0.229 NA
ATOM   4651  CA  ALA B 287      -5.969  11.420 101.171  1.00 24.18     0.186 C 
ATOM   4652  C   ALA B 287      -5.351  10.794  99.928  1.00 28.26     0.274 C 
ATOM   4653  O   ALA B 287      -4.122  10.690  99.834  1.00 26.78    -0.268 OA
ATOM   4654  CB  ALA B 287      -6.101  10.362 102.259  1.00 24.94     0.037 C 
ATOM   4655  N   ASP B 288      -6.167  10.363  98.971  1.00 25.67    -0.228 NA
ATOM   4656  CA  ASP B 288      -5.592   9.678  97.819  1.00 24.40     0.197 C 
ATOM   4657  C   ASP B 288      -4.929  10.623  96.832  1.00 27.81     0.275 C 
ATOM   4658  O   ASP B 288      -4.162  10.155  95.979  1.00 27.50    -0.268 OA
ATOM   4659  CB  ASP B 288      -6.666   8.851  97.100  1.00 22.95     0.132 C 
ATOM   4660  CG  ASP B 288      -6.631   7.392  97.507  1.00 28.88     0.188 C 
ATOM   4661  OD1 ASP B 288      -6.402   7.118  98.707  1.00 27.39    -0.647 OA
ATOM   4662  OD2 ASP B 288      -6.808   6.513  96.630  1.00 23.56    -0.647 OA
ATOM   4663  N   TRP B 289      -5.195  11.926  96.932  1.00 24.31    -0.228 NA
ATOM   4664  CA  TRP B 289      -4.589  12.930  96.070  1.00 23.01     0.191 C 
ATOM   4665  C   TRP B 289      -3.608  13.827  96.814  1.00 20.27     0.275 C 
ATOM   4666  O   TRP B 289      -3.174  14.841  96.260  1.00 25.34    -0.268 OA
ATOM   4667  CB  TRP B 289      -5.667  13.796  95.417  1.00 22.60     0.062 C 
ATOM   4668  CG  TRP B 289      -6.666  13.040  94.580  1.00 22.65     0.001 A 
ATOM   4669  CD1 TRP B 289      -7.670  12.236  95.028  1.00 25.79     0.095 A 
ATOM   4670  CD2 TRP B 289      -6.757  13.038  93.149  1.00 24.69     0.015 A 
ATOM   4671  NE1 TRP B 289      -8.378  11.725  93.964  1.00 23.03    -0.244 NA
ATOM   4672  CE2 TRP B 289      -7.839  12.201  92.799  1.00 24.51     0.081 A 
ATOM   4673  CE3 TRP B 289      -6.025  13.654  92.131  1.00 21.41     0.001 A 
ATOM   4674  CZ2 TRP B 289      -8.207  11.968  91.473  1.00 24.78     0.019 A 
ATOM   4675  CZ3 TRP B 289      -6.398  13.420  90.802  1.00 26.71     0.000 A 
ATOM   4676  CH2 TRP B 289      -7.484  12.591  90.496  1.00 23.28     0.002 A 
ATOM   4677  N   HIS B 290      -3.247  13.477  98.043  1.00 26.35    -0.228 NA
ATOM   4678  CA  HIS B 290      -2.455  14.371  98.881  1.00 29.03     0.192 C 
ATOM   4679  C   HIS B 290      -0.966  14.050  98.803  1.00 22.19     0.275 C 
ATOM   4680  O   HIS B 290      -0.197  14.809  98.209  1.00 26.17    -0.268 OA
ATOM   4681  CB  HIS B 290      -2.951  14.291 100.323  1.00 28.63     0.082 C 
ATOM   4682  CG  HIS B 290      -2.359  15.332 101.221  1.00 30.16     0.082 A 
ATOM   4683  ND1 HIS B 290      -1.850  15.036 102.466  1.00 37.90    -0.227 NA
ATOM   4684  CD2 HIS B 290      -2.185  16.663 101.046  1.00 30.64     0.116 A 
ATOM   4685  CE1 HIS B 290      -1.386  16.141 103.022  1.00 31.20     0.199 A 
ATOM   4686  NE2 HIS B 290      -1.583  17.143 102.185  1.00 31.62    -0.221 NA
ATOM   4687  N   GLN B 291      -0.551  12.918  99.372  1.00 19.96    -0.229 NA
ATOM   4688  CA  GLN B 291       0.864  12.572  99.427  1.00 23.99     0.187 C 
ATOM   4689  C   GLN B 291       1.132  11.161  98.912  1.00 25.12     0.274 C 
ATOM   4690  O   GLN B 291       2.045  10.484  99.402  1.00 22.05    -0.268 OA
ATOM   4691  CB  GLN B 291       1.396  12.730 100.851  1.00 26.83     0.044 C 
ATOM   4692  CG  GLN B 291       1.283  14.160 101.375  1.00 34.71     0.094 C 
ATOM   4693  CD  GLN B 291       1.969  14.331 102.714  1.00 37.72     0.274 C 
ATOM   4694  OE1 GLN B 291       1.736  13.554 103.633  1.00 31.28    -0.269 OA
ATOM   4695  NE2 GLN B 291       2.831  15.342 102.824  1.00 34.67    -0.107 N 
ATOM   4696  N   LYS B 292       0.355  10.697  97.930  1.00 20.54    -0.229 NA
ATOM   4697  CA  LYS B 292       0.564   9.375  97.349  1.00 22.34     0.186 C 
ATOM   4698  C   LYS B 292       1.053   9.497  95.912  1.00 16.91     0.274 C 
ATOM   4699  O   LYS B 292       0.836  10.517  95.248  1.00 18.62    -0.268 OA
ATOM   4700  CB  LYS B 292      -0.730   8.547  97.384  1.00 21.54     0.034 C 
ATOM   4701  CG  LYS B 292      -1.146   8.188  98.818  1.00 22.48     0.005 C 
ATOM   4702  CD  LYS B 292      -2.307   7.200  98.876  1.00 31.66     0.041 C 
ATOM   4703  CE  LYS B 292      -2.878   7.119 100.294  1.00 26.33     0.338 C 
ATOM   4704  NZ  LYS B 292      -1.867   6.775 101.350  1.00 27.54     0.618 N 
ATOM   4705  N   THR B 293       1.702   8.428  95.437  1.00 15.98    -0.226 NA
ATOM   4706  CA  THR B 293       2.015   8.275  94.014  1.00 16.25     0.216 C 
ATOM   4707  C   THR B 293       0.827   7.589  93.345  1.00 15.27     0.277 C 
ATOM   4708  O   THR B 293       0.499   6.440  93.669  1.00 18.38    -0.268 OA
ATOM   4709  CB  THR B 293       3.300   7.475  93.796  1.00 19.31     0.184 C 
ATOM   4710  OG1 THR B 293       4.411   8.160  94.411  1.00 17.73    -0.221 OA
ATOM   4711  CG2 THR B 293       3.588   7.327  92.301  1.00 17.08     0.038 C 
ATOM   4712  N   GLN B 294       0.175   8.308  92.440  1.00 17.66    -0.229 NA
ATOM   4713  CA  GLN B 294      -1.001   7.848  91.712  1.00 17.89     0.187 C 
ATOM   4714  C   GLN B 294      -0.777   8.155  90.245  1.00 20.64     0.274 C 
ATOM   4715  O   GLN B 294       0.004   9.044  89.898  1.00 20.00    -0.268 OA
ATOM   4716  CB  GLN B 294      -2.283   8.543  92.194  1.00 20.51     0.044 C 
ATOM   4717  CG  GLN B 294      -2.540   8.442  93.695  1.00 20.29     0.094 C 
ATOM   4718  CD  GLN B 294      -3.482   7.310  94.032  1.00 25.52     0.274 C 
ATOM   4719  OE1 GLN B 294      -3.585   6.331  93.285  1.00 20.15    -0.269 OA
ATOM   4720  NE2 GLN B 294      -4.188   7.435  95.155  1.00 21.08    -0.107 N 
ATOM   4721  N   GLY B 295      -1.461   7.410  89.381  1.00 20.09    -0.226 NA
ATOM   4722  CA  GLY B 295      -1.282   7.539  87.945  1.00 20.03     0.218 C 
ATOM   4723  C   GLY B 295      -2.578   7.913  87.253  1.00 17.33     0.277 C 
ATOM   4724  O   GLY B 295      -3.660   7.508  87.682  1.00 18.46    -0.268 OA
ATOM   4725  N   ILE B 296      -2.453   8.693  86.168  1.00 16.73    -0.229 NA
ATOM   4726  CA  ILE B 296      -3.577   9.210  85.386  1.00 21.21     0.186 C 
ATOM   4727  C   ILE B 296      -3.285   9.044  83.895  1.00 18.71     0.274 C 
ATOM   4728  O   ILE B 296      -2.210   9.425  83.425  1.00 21.93    -0.268 OA
ATOM   4729  CB  ILE B 296      -3.835  10.703  85.675  1.00 18.39     0.032 C 
ATOM   4730  CG1 ILE B 296      -4.197  10.928  87.154  1.00 21.31     0.002 C 
ATOM   4731  CG2 ILE B 296      -4.903  11.252  84.766  1.00 18.17     0.003 C 
ATOM   4732  CD1 ILE B 296      -3.866  12.347  87.634  1.00 21.84     0.000 C 
ATOM   4733  N   TRP B 297      -4.255   8.534  83.139  1.00 18.76    -0.228 NA
ATOM   4734  CA  TRP B 297      -4.230   8.651  81.684  1.00 20.69     0.191 C 
ATOM   4735  C   TRP B 297      -5.335   9.598  81.249  1.00 19.06     0.275 C 
ATOM   4736  O   TRP B 297      -6.501   9.415  81.632  1.00 20.71    -0.268 OA
ATOM   4737  CB  TRP B 297      -4.398   7.295  80.986  1.00 21.99     0.062 C 
ATOM   4738  CG  TRP B 297      -4.509   7.456  79.490  1.00 22.35     0.001 A 
ATOM   4739  CD1 TRP B 297      -3.496   7.744  78.622  1.00 21.67     0.095 A 
ATOM   4740  CD2 TRP B 297      -5.707   7.382  78.697  1.00 19.33     0.015 A 
ATOM   4741  NE1 TRP B 297      -3.983   7.830  77.330  1.00 19.63    -0.244 NA
ATOM   4742  CE2 TRP B 297      -5.337   7.618  77.354  1.00 22.15     0.081 A 
ATOM   4743  CE3 TRP B 297      -7.053   7.122  78.991  1.00 22.24     0.001 A 
ATOM   4744  CZ2 TRP B 297      -6.262   7.597  76.305  1.00 20.29     0.019 A 
ATOM   4745  CZ3 TRP B 297      -7.977   7.112  77.939  1.00 21.52     0.000 A 
ATOM   4746  CH2 TRP B 297      -7.576   7.355  76.620  1.00 20.63     0.002 A 
ATOM   4747  N   LEU B 298      -4.976  10.597  80.441  1.00 20.30    -0.229 NA
ATOM   4748  CA  LEU B 298      -5.922  11.571  79.898  1.00 23.22     0.186 C 
ATOM   4749  C   LEU B 298      -6.148  11.302  78.419  1.00 23.11     0.274 C 
ATOM   4750  O   LEU B 298      -5.207  11.378  77.622  1.00 23.91    -0.268 OA
ATOM   4751  CB  LEU B 298      -5.416  13.005  80.057  1.00 24.03     0.034 C 
ATOM   4752  CG  LEU B 298      -5.387  13.794  81.362  1.00 28.70     0.002 C 
ATOM   4753  CD1 LEU B 298      -5.097  15.250  80.994  1.00 30.32     0.000 C 
ATOM   4754  CD2 LEU B 298      -6.692  13.668  82.111  1.00 25.55     0.000 C 
ATOM   4755  N   SER B 299      -7.398  11.027  78.046  1.00 22.74    -0.226 NA
ATOM   4756  CA  SER B 299      -7.733  10.905  76.634  1.00 20.98     0.217 C 
ATOM   4757  C   SER B 299      -7.624  12.266  75.957  1.00 26.51     0.259 C 
ATOM   4758  O   SER B 299      -7.650  13.304  76.625  1.00 27.48    -0.270 OA
ATOM   4759  CB  SER B 299      -9.160  10.371  76.470  1.00 19.69     0.216 C 
ATOM   4760  OG  SER B 299     -10.085  11.446  76.523  1.00 22.36    -0.218 OA
ATOM   4761  N   PRO B 300      -7.517  12.301  74.629  1.00 23.18    -0.312 N 
ATOM   4762  CA  PRO B 300      -7.706  13.571  73.925  1.00 23.61     0.165 C 
ATOM   4763  C   PRO B 300      -9.152  14.028  74.056  1.00 22.24     0.272 C 
ATOM   4764  O   PRO B 300     -10.022  13.306  74.553  1.00 23.19    -0.269 OA
ATOM   4765  CB  PRO B 300      -7.334  13.265  72.471  1.00 26.13     0.034 C 
ATOM   4766  CG  PRO B 300      -7.443  11.787  72.341  1.00 27.27     0.027 C 
ATOM   4767  CD  PRO B 300      -7.198  11.192  73.706  1.00 24.74     0.105 C 
ATOM   4768  N   LEU B 301      -9.385  15.276  73.641  1.00 27.36    -0.229 NA
ATOM   4769  CA  LEU B 301     -10.744  15.789  73.472  1.00 24.77     0.186 C 
ATOM   4770  C   LEU B 301     -11.357  15.139  72.241  1.00 22.55     0.274 C 
ATOM   4771  O   LEU B 301     -10.916  15.375  71.113  1.00 30.54    -0.268 OA
ATOM   4772  CB  LEU B 301     -10.748  17.306  73.328  1.00 31.08     0.034 C 
ATOM   4773  CG  LEU B 301     -12.142  17.909  73.120  1.00 33.74     0.002 C 
ATOM   4774  CD1 LEU B 301     -12.959  17.731  74.371  1.00 28.46     0.000 C 
ATOM   4775  CD2 LEU B 301     -12.053  19.383  72.732  1.00 41.95     0.000 C 
ATOM   4776  N   TYR B 302     -12.339  14.283  72.462  1.00 24.08    -0.228 NA
ATOM   4777  CA  TYR B 302     -12.988  13.579  71.370  1.00 24.85     0.189 C 
ATOM   4778  C   TYR B 302     -14.111  14.451  70.829  1.00 25.60     0.257 C 
ATOM   4779  O   TYR B 302     -15.030  14.780  71.587  1.00 27.08    -0.270 OA
ATOM   4780  CB  TYR B 302     -13.568  12.267  71.861  1.00 23.20     0.060 C 
ATOM   4781  CG  TYR B 302     -12.600  11.247  72.437  1.00 21.51    -0.020 A 
ATOM   4782  CD1 TYR B 302     -11.500  10.807  71.710  1.00 21.94    -0.002 A 
ATOM   4783  CD2 TYR B 302     -12.852  10.648  73.673  1.00 20.58    -0.002 A 
ATOM   4784  CE1 TYR B 302     -10.644   9.827  72.225  1.00 19.58     0.027 A 
ATOM   4785  CE2 TYR B 302     -12.015   9.665  74.190  1.00 21.25     0.027 A 
ATOM   4786  CZ  TYR B 302     -10.913   9.265  73.452  1.00 20.59     0.131 A 
ATOM   4787  OH  TYR B 302     -10.103   8.286  73.958  1.00 22.41    -0.190 OA
ATOM   4788  N   PRO B 303     -14.099  14.828  69.554  1.00 25.24    -0.312 N 
ATOM   4789  CA  PRO B 303     -15.207  15.623  69.005  1.00 28.00     0.165 C 
ATOM   4790  C   PRO B 303     -16.455  14.781  68.758  1.00 37.14     0.272 C 
ATOM   4791  O   PRO B 303     -16.407  13.554  68.647  1.00 26.66    -0.269 OA
ATOM   4792  CB  PRO B 303     -14.634  16.159  67.692  1.00 35.57     0.034 C 
ATOM   4793  CG  PRO B 303     -13.642  15.116  67.259  1.00 29.44     0.027 C 
ATOM   4794  CD  PRO B 303     -13.039  14.583  68.558  1.00 28.19     0.105 C 
ATOM   4795  N   ARG B 304     -17.598  15.465  68.697  1.00 32.31    -0.229 NA
ATOM   4796  CA  ARG B 304     -18.830  14.780  68.329  1.00 30.59     0.186 C 
ATOM   4797  C   ARG B 304     -18.834  14.513  66.827  1.00 32.64     0.274 C 
ATOM   4798  O   ARG B 304     -18.294  15.287  66.035  1.00 31.17    -0.268 OA
ATOM   4799  CB  ARG B 304     -20.055  15.608  68.730  1.00 35.41     0.037 C 
ATOM   4800  N   ILE B 305     -19.412  13.389  66.432  1.00 33.76    -0.229 NA
ATOM   4801  CA  ILE B 305     -19.462  13.064  65.011  1.00 33.85     0.186 C 
ATOM   4802  C   ILE B 305     -20.530  13.932  64.360  1.00 39.66     0.274 C 
ATOM   4803  O   ILE B 305     -21.639  14.070  64.891  1.00 40.65    -0.268 OA
ATOM   4804  CB  ILE B 305     -19.726  11.567  64.799  1.00 38.14     0.032 C 
ATOM   4805  CG1 ILE B 305     -18.469  10.763  65.172  1.00 32.25     0.002 C 
ATOM   4806  CG2 ILE B 305     -20.131  11.300  63.350  1.00 43.25     0.003 C 
ATOM   4807  CD1 ILE B 305     -18.698   9.277  65.397  1.00 26.58     0.000 C 
ATOM   4808  N   ALA B 306     -20.172  14.565  63.239  1.00 52.66    -0.229 NA
ATOM   4809  CA  ALA B 306     -21.064  15.472  62.521  1.00 59.00     0.186 C 
ATOM   4810  C   ALA B 306     -22.441  14.848  62.328  1.00 66.47     0.274 C 
ATOM   4811  O   ALA B 306     -22.609  13.973  61.474  1.00 68.00    -0.268 OA
ATOM   4812  CB  ALA B 306     -20.455  15.851  61.170  1.00 51.18     0.037 C 
ATOM   4813  N   ASP B 307     -23.421  15.280  63.126  1.00 70.72    -0.228 NA
ATOM   4814  CA  ASP B 307     -24.744  14.659  63.118  1.00 74.82     0.197 C 
ATOM   4815  C   ASP B 307     -25.355  14.702  61.722  1.00 69.02     0.275 C 
ATOM   4816  O   ASP B 307     -25.565  15.779  61.156  1.00 65.50    -0.268 OA
ATOM   4817  CB  ASP B 307     -25.661  15.350  64.126  1.00 77.92     0.132 C 
ATOM   4818  CG  ASP B 307     -26.728  14.418  64.670  1.00 82.46     0.188 C 
ATOM   4819  OD1 ASP B 307     -27.220  13.566  63.899  1.00 79.27    -0.647 OA
ATOM   4820  OD2 ASP B 307     -27.068  14.532  65.869  1.00 73.99    -0.647 OA
ATOM   4821  N   GLY B 308     -25.653  13.520  61.183  1.00 68.39    -0.226 NA
ATOM   4822  CA  GLY B 308     -25.931  13.322  59.778  1.00 67.27     0.218 C 
ATOM   4823  C   GLY B 308     -24.890  12.478  59.071  1.00 58.46     0.277 C 
ATOM   4824  O   GLY B 308     -25.183  11.913  58.009  1.00 65.07    -0.268 OA
ATOM   4825  N   THR B 309     -23.687  12.375  59.635  1.00 59.31    -0.226 NA
ATOM   4826  CA  THR B 309     -22.611  11.560  59.085  1.00 63.32     0.216 C 
ATOM   4827  C   THR B 309     -22.609  10.179  59.729  1.00 52.63     0.277 C 
ATOM   4828  O   THR B 309     -22.873  10.035  60.927  1.00 49.60    -0.268 OA
ATOM   4829  CB  THR B 309     -21.253  12.237  59.312  1.00 63.33     0.184 C 
ATOM   4830  OG1 THR B 309     -21.296  13.579  58.810  1.00 73.05    -0.221 OA
ATOM   4831  CG2 THR B 309     -20.123  11.475  58.630  1.00 55.51     0.038 C 
ATOM   4832  N   HIS B 310     -22.312   9.163  58.926  1.00 47.72    -0.228 NA
ATOM   4833  CA  HIS B 310     -22.115   7.799  59.410  1.00 47.29     0.192 C 
ATOM   4834  C   HIS B 310     -20.629   7.474  59.307  1.00 46.19     0.275 C 
ATOM   4835  O   HIS B 310     -20.117   7.215  58.216  1.00 39.88    -0.268 OA
ATOM   4836  CB  HIS B 310     -22.954   6.803  58.617  1.00 51.56     0.082 C 
ATOM   4837  CG  HIS B 310     -24.429   7.003  58.773  1.00 60.49     0.082 A 
ATOM   4838  ND1 HIS B 310     -25.091   6.758  59.957  1.00 51.78    -0.227 NA
ATOM   4839  CD2 HIS B 310     -25.368   7.428  57.896  1.00 59.43     0.116 A 
ATOM   4840  CE1 HIS B 310     -26.376   7.023  59.802  1.00 62.55     0.199 A 
ATOM   4841  NE2 HIS B 310     -26.570   7.432  58.561  1.00 59.52    -0.221 NA
ATOM   4842  N   LYS B 311     -19.935   7.504  60.441  1.00 42.82    -0.229 NA
ATOM   4843  CA  LYS B 311     -18.566   7.020  60.511  1.00 37.29     0.186 C 
ATOM   4844  C   LYS B 311     -18.416   6.240  61.805  1.00 32.96     0.274 C 
ATOM   4845  O   LYS B 311     -19.259   6.322  62.698  1.00 29.77    -0.268 OA
ATOM   4846  CB  LYS B 311     -17.533   8.158  60.418  1.00 40.38     0.034 C 
ATOM   4847  CG  LYS B 311     -17.797   9.335  61.342  1.00 39.54     0.005 C 
ATOM   4848  CD  LYS B 311     -16.589  10.263  61.432  1.00 46.30     0.041 C 
ATOM   4849  CE  LYS B 311     -16.101  10.713  60.059  1.00 50.19     0.338 C 
ATOM   4850  NZ  LYS B 311     -14.809  11.461  60.168  1.00 50.72     0.618 N 
ATOM   4851  N   SER B 312     -17.348   5.450  61.898  1.00 22.66    -0.226 NA
ATOM   4852  CA  SER B 312     -17.231   4.592  63.073  1.00 21.81     0.219 C 
ATOM   4853  C   SER B 312     -16.754   5.361  64.298  1.00 22.27     0.277 C 
ATOM   4854  O   SER B 312     -17.114   5.010  65.430  1.00 23.12    -0.268 OA
ATOM   4855  CB  SER B 312     -16.276   3.438  62.791  1.00 23.18     0.216 C 
ATOM   4856  OG  SER B 312     -14.954   3.917  62.668  1.00 23.41    -0.218 OA
ATOM   4857  N   GLY B 313     -15.934   6.387  64.092  1.00 21.95    -0.226 NA
ATOM   4858  CA  GLY B 313     -15.239   7.010  65.204  1.00 22.87     0.218 C 
ATOM   4859  C   GLY B 313     -14.266   6.101  65.923  1.00 23.56     0.277 C 
ATOM   4860  O   GLY B 313     -13.901   6.388  67.070  1.00 22.55    -0.268 OA
ATOM   4861  N   GLU B 314     -13.807   5.022  65.275  1.00 20.67    -0.227 NA
ATOM   4862  CA  GLU B 314     -12.997   4.000  65.933  1.00 21.18     0.200 C 
ATOM   4863  C   GLU B 314     -11.500   4.260  65.731  1.00 17.46     0.295 C 
ATOM   4864  O   GLU B 314     -11.085   4.836  64.723  1.00 19.21    -0.253 OA
ATOM   4865  CB  GLU B 314     -13.382   2.613  65.398  1.00 20.61     0.047 C 
ATOM   4866  CG  GLU B 314     -12.701   1.442  66.078  1.00 19.74     0.100 C 
ATOM   4867  CD  GLU B 314     -12.913   1.420  67.586  1.00 27.89     0.185 C 
ATOM   4868  OE1 GLU B 314     -13.819   0.692  68.044  1.00 21.67    -0.647 OA
ATOM   4869  OE2 GLU B 314     -12.161   2.107  68.311  1.00 20.59    -0.647 OA
ATOM   4870  N  ASER B 315     -10.689   3.830  66.716  0.62 19.07    -0.214 NA
ATOM   4871  N  BSER B 315     -10.688   3.830  66.720  0.38 19.09    -0.214 NA
ATOM   4872  CA ASER B 315      -9.243   3.974  66.677  0.62 18.49     0.228 C 
ATOM   4873  CA BSER B 315      -9.238   3.962  66.717  0.38 18.53     0.228 C 
ATOM   4874  C  ASER B 315      -8.577   2.673  66.252  0.62 20.75     0.367 C 
ATOM   4875  C  BSER B 315      -8.575   2.669  66.260  0.38 20.72     0.367 C 
ATOM   4876  O  ASER B 315      -9.164   1.593  66.362  0.62 18.16    -0.261 OA
ATOM   4877  O  BSER B 315      -9.171   1.591  66.337  0.38 18.22    -0.261 OA
ATOM   4878  CB ASER B 315      -8.723   4.386  68.057  0.62 17.46     0.216 C 
ATOM   4879  CB BSER B 315      -8.739   4.325  68.122  0.38 17.49     0.216 C 
ATOM   4880  OG ASER B 315      -8.571   3.251  68.886  0.62 18.35    -0.218 OA
ATOM   4881  OG BSER B 315      -7.401   3.899  68.329  0.38 21.09    -0.218 OA
ATOM   4882  N   PRO B 316      -7.326   2.735  65.785  1.00 21.04     0.100 N 
ATOM   4883  CA  PRO B 316      -6.595   1.492  65.484  1.00 20.08     0.284 C 
ATOM   4884  C   PRO B 316      -6.474   0.551  66.677  1.00 21.03     0.282 C 
ATOM   4885  O   PRO B 316      -6.249  -0.650  66.476  1.00 21.69    -0.268 OA
ATOM   4886  CB  PRO B 316      -5.218   1.998  65.012  1.00 21.63     0.044 C 
ATOM   4887  CG  PRO B 316      -5.134   3.433  65.494  1.00 25.60     0.037 C 
ATOM   4888  CD  PRO B 316      -6.548   3.936  65.419  1.00 20.59     0.235 C 
ATOM   4889  N   THR B 317      -6.616   1.038  67.913  1.00 17.77    -0.226 NA
ATOM   4890  CA  THR B 317      -6.550   0.162  69.080  1.00 13.69     0.216 C 
ATOM   4891  C   THR B 317      -7.916  -0.378  69.504  1.00 17.71     0.277 C 
ATOM   4892  O   THR B 317      -7.997  -1.063  70.527  1.00 17.34    -0.268 OA
ATOM   4893  CB  THR B 317      -5.927   0.890  70.276  1.00 18.51     0.184 C 
ATOM   4894  OG1 THR B 317      -6.792   1.957  70.660  1.00 19.17    -0.221 OA
ATOM   4895  CG2 THR B 317      -4.551   1.473  69.902  1.00 18.74     0.038 C 
ATOM   4896  N   HIS B 318      -8.971  -0.087  68.744  1.00 20.37    -0.228 NA
ATOM   4897  CA  HIS B 318     -10.329  -0.568  69.006  1.00 21.73     0.192 C 
ATOM   4898  C   HIS B 318     -10.883  -0.031  70.326  1.00 20.83     0.275 C 
ATOM   4899  O   HIS B 318     -11.808  -0.613  70.899  1.00 18.19    -0.268 OA
ATOM   4900  CB  HIS B 318     -10.390  -2.103  68.980  1.00 20.44     0.082 C 
ATOM   4901  CG  HIS B 318     -11.626  -2.654  68.330  1.00 31.97     0.082 A 
ATOM   4902  ND1 HIS B 318     -11.910  -2.474  66.991  1.00 33.36    -0.227 NA
ATOM   4903  CD2 HIS B 318     -12.644  -3.395  68.832  1.00 36.11     0.116 A 
ATOM   4904  CE1 HIS B 318     -13.057  -3.065  66.701  1.00 35.97     0.199 A 
ATOM   4905  NE2 HIS B 318     -13.521  -3.636  67.799  1.00 36.82    -0.221 NA
ATOM   4906  N   PHE B 319     -10.362   1.112  70.786  1.00 18.20    -0.228 NA
ATOM   4907  CA  PHE B 319     -10.706   1.623  72.114  1.00 14.72     0.191 C 
ATOM   4908  C   PHE B 319     -12.189   1.962  72.241  1.00 20.83     0.275 C 
ATOM   4909  O   PHE B 319     -12.790   1.729  73.301  1.00 20.64    -0.268 OA
ATOM   4910  CB  PHE B 319      -9.835   2.846  72.425  1.00 17.63     0.060 C 
ATOM   4911  CG  PHE B 319      -9.995   3.384  73.830  1.00 18.30    -0.020 A 
ATOM   4912  CD1 PHE B 319      -9.144   2.977  74.843  1.00 19.56    -0.004 A 
ATOM   4913  CD2 PHE B 319     -10.956   4.353  74.112  1.00 20.98    -0.004 A 
ATOM   4914  CE1 PHE B 319      -9.268   3.498  76.127  1.00 21.02    -0.000 A 
ATOM   4915  CE2 PHE B 319     -11.083   4.876  75.388  1.00 18.39    -0.000 A 
ATOM   4916  CZ  PHE B 319     -10.237   4.449  76.395  1.00 22.16     0.000 A 
ATOM   4917  N   LYS B 320     -12.805   2.504  71.181  1.00 17.74    -0.229 NA
ATOM   4918  CA  LYS B 320     -14.210   2.900  71.282  1.00 21.79     0.186 C 
ATOM   4919  C   LYS B 320     -15.105   1.688  71.534  1.00 24.29     0.274 C 
ATOM   4920  O   LYS B 320     -15.882   1.659  72.500  1.00 20.81    -0.268 OA
ATOM   4921  CB  LYS B 320     -14.638   3.655  70.018  1.00 17.77     0.034 C 
ATOM   4922  CG  LYS B 320     -16.080   4.138  70.043  1.00 18.57     0.005 C 
ATOM   4923  CD  LYS B 320     -16.394   5.105  68.899  1.00 22.68     0.041 C 
ATOM   4924  CE  LYS B 320     -17.901   5.428  68.925  1.00 25.16     0.338 C 
ATOM   4925  NZ  LYS B 320     -18.354   6.343  67.856  1.00 20.96     0.618 N 
ATOM   4926  N   ALA B 321     -15.005   0.667  70.680  1.00 20.79    -0.229 NA
ATOM   4927  CA  ALA B 321     -15.786  -0.547  70.902  1.00 19.92     0.186 C 
ATOM   4928  C   ALA B 321     -15.429  -1.226  72.223  1.00 23.24     0.274 C 
ATOM   4929  O   ALA B 321     -16.303  -1.785  72.899  1.00 20.23    -0.268 OA
ATOM   4930  CB  ALA B 321     -15.586  -1.518  69.734  1.00 22.46     0.037 C 
ATOM   4931  N   ASP B 322     -14.149  -1.215  72.600  1.00 20.29    -0.228 NA
ATOM   4932  CA  ASP B 322     -13.738  -1.911  73.814  1.00 19.28     0.197 C 
ATOM   4933  C   ASP B 322     -14.275  -1.210  75.060  1.00 19.40     0.275 C 
ATOM   4934  O   ASP B 322     -14.642  -1.872  76.042  1.00 19.38    -0.268 OA
ATOM   4935  CB  ASP B 322     -12.211  -2.036  73.859  1.00 19.36     0.132 C 
ATOM   4936  CG  ASP B 322     -11.672  -2.978  72.776  1.00 24.20     0.188 C 
ATOM   4937  OD1 ASP B 322     -12.495  -3.714  72.185  1.00 25.09    -0.647 OA
ATOM   4938  OD2 ASP B 322     -10.443  -2.992  72.521  1.00 21.14    -0.647 OA
ATOM   4939  N   LEU B 323     -14.329   0.125  75.032  1.00 19.52    -0.229 NA
ATOM   4940  CA  LEU B 323     -14.899   0.865  76.156  1.00 19.56     0.186 C 
ATOM   4941  C   LEU B 323     -16.392   0.604  76.272  1.00 24.75     0.274 C 
ATOM   4942  O   LEU B 323     -16.905   0.370  77.376  1.00 23.11    -0.268 OA
ATOM   4943  CB  LEU B 323     -14.628   2.363  75.996  1.00 21.26     0.034 C 
ATOM   4944  CG  LEU B 323     -15.205   3.235  77.116  1.00 25.82     0.002 C 
ATOM   4945  CD1 LEU B 323     -14.627   2.809  78.456  1.00 21.86     0.000 C 
ATOM   4946  CD2 LEU B 323     -14.939   4.699  76.820  1.00 23.87     0.000 C 
ATOM   4947  N   ILE B 324     -17.098   0.630  75.138  1.00 21.37    -0.227 NA
ATOM   4948  CA  ILE B 324     -18.534   0.356  75.152  1.00 19.12     0.200 C 
ATOM   4949  C   ILE B 324     -18.789  -1.045  75.683  1.00 22.78     0.295 C 
ATOM   4950  O   ILE B 324     -19.676  -1.255  76.520  1.00 25.90    -0.253 OA
ATOM   4951  CB  ILE B 324     -19.131   0.570  73.751  1.00 20.19     0.033 C 
ATOM   4952  CG1 ILE B 324     -19.201   2.066  73.432  1.00 25.08     0.003 C 
ATOM   4953  CG2 ILE B 324     -20.534  -0.072  73.638  1.00 24.00     0.003 C 
ATOM   4954  CD1 ILE B 324     -19.489   2.387  71.991  1.00 26.48     0.000 C 
ATOM   4955  N  ASER B 325     -17.997  -2.023  75.228  0.40 19.54    -0.215 NA
ATOM   4956  N  BSER B 325     -17.994  -2.020  75.233  0.60 19.45    -0.215 NA
ATOM   4957  CA ASER B 325     -18.141  -3.391  75.720  0.40 23.24     0.213 C 
ATOM   4958  CA BSER B 325     -18.139  -3.391  75.712  0.60 23.23     0.213 C 
ATOM   4959  C  ASER B 325     -17.923  -3.467  77.225  0.40 27.12     0.245 C 
ATOM   4960  C  BSER B 325     -17.905  -3.486  77.218  0.60 27.22     0.245 C 
ATOM   4961  O  ASER B 325     -18.623  -4.211  77.923  0.40 24.84    -0.276 OA
ATOM   4962  O  BSER B 325     -18.581  -4.257  77.910  0.60 24.81    -0.276 OA
ATOM   4963  CB ASER B 325     -17.163  -4.320  75.002  0.40 24.71     0.216 C 
ATOM   4964  CB BSER B 325     -17.178  -4.309  74.958  0.60 24.73     0.216 C 
ATOM   4965  OG ASER B 325     -17.500  -4.460  73.637  0.40 19.34    -0.218 OA
ATOM   4966  OG BSER B 325     -17.117  -5.589  75.552  0.60 27.56    -0.218 OA
ATOM   4967  N   TYR B 326     -16.948  -2.716  77.745  1.00 23.19    -0.161 NA
ATOM   4968  CA  TYR B 326     -16.719  -2.716  79.185  1.00 19.19     0.156 C 
ATOM   4969  C   TYR B 326     -17.950  -2.190  79.916  1.00 22.93     0.267 C 
ATOM   4970  O   TYR B 326     -18.411  -2.785  80.899  1.00 23.58    -0.269 OA
ATOM   4971  CB  TYR B 326     -15.462  -1.896  79.537  1.00 15.64     0.053 C 
ATOM   4972  CG  TYR B 326     -15.319  -1.732  81.039  1.00 17.93    -0.020 A 
ATOM   4973  CD1 TYR B 326     -14.844  -2.773  81.828  1.00 20.33    -0.002 A 
ATOM   4974  CD2 TYR B 326     -15.693  -0.545  81.660  1.00 22.69    -0.002 A 
ATOM   4975  CE1 TYR B 326     -14.744  -2.633  83.213  1.00 19.59     0.027 A 
ATOM   4976  CE2 TYR B 326     -15.595  -0.395  83.037  1.00 19.96     0.027 A 
ATOM   4977  CZ  TYR B 326     -15.131  -1.442  83.802  1.00 20.67     0.131 A 
ATOM   4978  OH  TYR B 326     -15.049  -1.297  85.175  1.00 24.87    -0.190 OA
ATOM   4979  N   LEU B 327     -18.521  -1.090  79.422  1.00 19.79    -0.229 NA
ATOM   4980  CA  LEU B 327     -19.705  -0.533  80.067  1.00 24.86     0.186 C 
ATOM   4981  C   LEU B 327     -20.912  -1.446  79.891  1.00 30.88     0.274 C 
ATOM   4982  O   LEU B 327     -21.812  -1.449  80.739  1.00 23.60    -0.268 OA
ATOM   4983  CB  LEU B 327     -20.000   0.857  79.501  1.00 18.25     0.034 C 
ATOM   4984  CG  LEU B 327     -18.868   1.861  79.732  1.00 26.67     0.002 C 
ATOM   4985  CD1 LEU B 327     -19.142   3.182  79.026  1.00 25.50     0.000 C 
ATOM   4986  CD2 LEU B 327     -18.697   2.075  81.223  1.00 32.30     0.000 C 
ATOM   4987  N   MET B 328     -20.956  -2.211  78.794  1.00 26.72    -0.229 NA
ATOM   4988  CA  MET B 328     -22.096  -3.090  78.548  1.00 26.85     0.187 C 
ATOM   4989  C   MET B 328     -22.203  -4.171  79.607  1.00 30.42     0.274 C 
ATOM   4990  O   MET B 328     -23.314  -4.591  79.960  1.00 29.47    -0.268 OA
ATOM   4991  CB  MET B 328     -21.978  -3.724  77.155  1.00 26.73     0.046 C 
ATOM   4992  CG  MET B 328     -22.470  -2.835  76.059  1.00 33.72     0.060 C 
ATOM   4993  SD  MET B 328     -24.267  -2.740  76.084  1.00 52.39    -0.139 SA
ATOM   4994  CE  MET B 328     -24.550  -1.541  74.790  1.00 50.47     0.069 C 
ATOM   4995  N   ALA B 329     -21.063  -4.620  80.133  1.00 28.75    -0.229 NA
ATOM   4996  CA  ALA B 329     -21.045  -5.675  81.131  1.00 28.16     0.186 C 
ATOM   4997  C   ALA B 329     -21.739  -5.266  82.422  1.00 25.00     0.274 C 
ATOM   4998  O   ALA B 329     -22.097  -6.144  83.212  1.00 30.55    -0.268 OA
ATOM   4999  CB  ALA B 329     -19.604  -6.093  81.428  1.00 28.80     0.037 C 
ATOM   5000  N   TYR B 330     -21.935  -3.964  82.656  1.00 23.37    -0.228 NA
[truncated: 175,629 more chars]
