# Supplementary material for: Mechanism of salidroside promoting testosterone secretion induced by H2O2 in TM3 Leydig cells based on metabolomics and network pharmacology
Source: Front Chem. 2025 Feb 27;13:1544876. doi: 10.3389/fchem.2025.1544876 (PMC11904911; doi:10.3389/fchem.2025.1544876)
Supplement: Supplementary file 1 [file DataSheet1.ZIP › Supplementary document/Molecular docking/Molecular docking/results/AMACR_2_Salidroside.pdbqt]

MODEL 1
REMARK VINA RESULT:      -7.3      0.000      0.000
REMARK  Name = Unnamed
REMARK  10 active torsions:
REMARK  status: ('A' for Active; 'I' for Inactive)
REMARK    1  A    between atoms: O_2  and  C_12
REMARK    2  A    between atoms: O_2  and  C_14
REMARK    3  A    between atoms: O_3  and  C_8
REMARK    4  A    between atoms: O_4  and  C_9
REMARK    5  A    between atoms: O_5  and  C_10
REMARK    6  A    between atoms: O_6  and  C_13
REMARK    7  A    between atoms: O_7  and  C_21
REMARK    8  A    between atoms: C_11  and  C_13
REMARK    9  A    between atoms: C_14  and  C_15
REMARK   10  A    between atoms: C_15  and  C_16
REMARK                            x       y       z     vdW  Elec       q    Type
REMARK                         _______ _______ _______ _____ _____    ______ ____
ROOT
ATOM      1  O   UNL     1      29.601  -6.029 -17.491  0.00  0.00    -0.341 OA
ATOM      2  C   UNL     1      30.735  -6.768 -17.037  0.00  0.00    +0.282 C 
ATOM      3  C   UNL     1      31.043  -7.920 -17.985  0.00  0.00    +0.201 C 
ATOM      4  C   UNL     1      31.239  -7.410 -19.408  0.00  0.00    +0.179 C 
ATOM      5  C   UNL     1      30.075  -6.517 -19.823  0.00  0.00    +0.177 C 
ATOM     23  C   UNL     1      29.819  -5.443 -18.775  0.00  0.00    +0.178 C 
ENDROOT
BRANCH   5   6
ATOM      6  O   UNL     1      30.379  -5.904 -21.046  0.00  0.00    -0.386 OA
ATOM      7  H   UNL     1      30.439  -6.589 -21.689  0.00  0.00    +0.210 HD
ENDBRANCH   5   6
BRANCH   4   8
ATOM      8  O   UNL     1      31.315  -8.504 -20.282  0.00  0.00    -0.386 OA
ATOM      9  H   UNL     1      31.902  -8.260 -20.977  0.00  0.00    +0.210 HD
ENDBRANCH   4   8
BRANCH   3  10
ATOM     10  O   UNL     1      32.216  -8.561 -17.561  0.00  0.00    -0.384 OA
ATOM     11  H   UNL     1      32.184  -9.441 -17.896  0.00  0.00    +0.210 HD
ENDBRANCH   3  10
BRANCH   2  12
ATOM     12  O   UNL     1      30.467  -7.283 -15.760  0.00  0.00    -0.348 OA
BRANCH  12  13
ATOM     13  C   UNL     1      29.267  -8.002 -15.858  0.00  0.00    +0.168 C 
BRANCH  13  14
ATOM     14  C   UNL     1      29.084  -8.857 -14.610  0.00  0.00    +0.063 C 
BRANCH  14  15
ATOM     15  C   UNL     1      30.089  -9.965 -14.613  0.00  0.00    -0.045 A 
ATOM     16  C   UNL     1      30.962 -10.118 -13.536  0.00  0.00    +0.007 A 
ATOM     17  C   UNL     1      31.899 -11.151 -13.539  0.00  0.00    +0.045 A 
ATOM     18  C   UNL     1      31.964 -12.032 -14.619  0.00  0.00    +0.117 A 
ATOM     19  C   UNL     1      31.091 -11.878 -15.696  0.00  0.00    +0.045 A 
ATOM     22  C   UNL     1      30.153 -10.845 -15.694  0.00  0.00    +0.007 A 
BRANCH  18  20
ATOM     20  O   UNL     1      32.874 -13.035 -14.622  0.00  0.00    -0.507 OA
ATOM     21  H   UNL     1      32.590 -13.695 -15.277  0.00  0.00    +0.292 HD
ENDBRANCH  18  20
ENDBRANCH  14  15
ENDBRANCH  13  14
ENDBRANCH  12  13
ENDBRANCH   2  12
BRANCH  23  24
ATOM     24  C   UNL     1      28.588  -4.640 -19.172  0.00  0.00    +0.190 C 
BRANCH  24  25
ATOM     25  O   UNL     1      28.848  -3.272 -19.009  0.00  0.00    -0.392 OA
ATOM     26  H   UNL     1      29.317  -3.177 -18.199  0.00  0.00    +0.210 HD
ENDBRANCH  24  25
ENDBRANCH  23  24
TORSDOF 10
ENDMDL
MODEL 2
REMARK VINA RESULT:      -7.3      2.299      3.731
REMARK  Name = Unnamed
REMARK  10 active torsions:
REMARK  status: ('A' for Active; 'I' for Inactive)
REMARK    1  A    between atoms: O_2  and  C_12
REMARK    2  A    between atoms: O_2  and  C_14
REMARK    3  A    between atoms: O_3  and  C_8
REMARK    4  A    between atoms: O_4  and  C_9
REMARK    5  A    between atoms: O_5  and  C_10
REMARK    6  A    between atoms: O_6  and  C_13
REMARK    7  A    between atoms: O_7  and  C_21
REMARK    8  A    between atoms: C_11  and  C_13
REMARK    9  A    between atoms: C_14  and  C_15
REMARK   10  A    between atoms: C_15  and  C_16
REMARK                            x       y       z     vdW  Elec       q    Type
REMARK                         _______ _______ _______ _____ _____    ______ ____
ROOT
ATOM      1  O   UNL     1      30.123 -10.108 -17.993  0.00  0.00    -0.341 OA
ATOM      2  C   UNL     1      29.759  -8.993 -17.179  0.00  0.00    +0.282 C 
ATOM      3  C   UNL     1      30.915  -8.008 -17.064  0.00  0.00    +0.201 C 
ATOM      4  C   UNL     1      31.386  -7.566 -18.446  0.00  0.00    +0.179 C 
ATOM      5  C   UNL     1      31.644  -8.775 -19.337  0.00  0.00    +0.177 C 
ATOM     23  C   UNL     1      30.448  -9.718 -19.327  0.00  0.00    +0.178 C 
ENDROOT
BRANCH   5   6
ATOM      6  O   UNL     1      31.874  -8.338 -20.649  0.00  0.00    -0.386 OA
ATOM      7  H   UNL     1      32.132  -7.434 -20.595  0.00  0.00    +0.210 HD
ENDBRANCH   5   6
BRANCH   4   8
ATOM      8  O   UNL     1      32.572  -6.829 -18.312  0.00  0.00    -0.386 OA
ATOM      9  H   UNL     1      33.207  -7.224 -18.886  0.00  0.00    +0.210 HD
ENDBRANCH   4   8
BRANCH   3  10
ATOM     10  O   UNL     1      30.491  -6.884 -16.341  0.00  0.00    -0.384 OA
ATOM     11  H   UNL     1      29.872  -6.427 -16.884  0.00  0.00    +0.210 HD
ENDBRANCH   3  10
BRANCH   2  12
ATOM     12  O   UNL     1      29.416  -9.451 -15.899  0.00  0.00    -0.348 OA
BRANCH  12  13
ATOM     13  C   UNL     1      30.208 -10.581 -15.648  0.00  0.00    +0.168 C 
BRANCH  13  14
ATOM     14  C   UNL     1      30.101 -10.960 -14.177  0.00  0.00    +0.063 C 
BRANCH  14  15
ATOM     15  C   UNL     1      31.395 -10.654 -13.488  0.00  0.00    -0.045 A 
ATOM     16  C   UNL     1      32.000 -11.618 -12.682  0.00  0.00    +0.007 A 
ATOM     17  C   UNL     1      33.206 -11.333 -12.040  0.00  0.00    +0.045 A 
ATOM     18  C   UNL     1      33.806 -10.084 -12.205  0.00  0.00    +0.117 A 
ATOM     19  C   UNL     1      33.199  -9.121 -13.011  0.00  0.00    +0.045 A 
ATOM     22  C   UNL     1      31.994  -9.405 -13.653  0.00  0.00    +0.007 A 
BRANCH  18  20
ATOM     20  O   UNL     1      34.976  -9.807 -11.581  0.00  0.00    -0.507 OA
ATOM     21  H   UNL     1      35.700 -10.033 -12.189  0.00  0.00    +0.292 HD
ENDBRANCH  18  20
ENDBRANCH  14  15
ENDBRANCH  13  14
ENDBRANCH  12  13
ENDBRANCH   2  12
BRANCH  23  24
ATOM     24  C   UNL     1      30.784 -10.959 -20.142  0.00  0.00    +0.190 C 
BRANCH  24  25
ATOM     25  O   UNL     1      32.171 -11.159 -20.142  0.00  0.00    -0.392 OA
ATOM     26  H   UNL     1      32.368 -11.721 -19.414  0.00  0.00    +0.210 HD
ENDBRANCH  24  25
ENDBRANCH  23  24
TORSDOF 10
ENDMDL
MODEL 3
REMARK VINA RESULT:      -7.2      1.905      7.147
REMARK  Name = Unnamed
REMARK  10 active torsions:
REMARK  status: ('A' for Active; 'I' for Inactive)
REMARK    1  A    between atoms: O_2  and  C_12
REMARK    2  A    between atoms: O_2  and  C_14
REMARK    3  A    between atoms: O_3  and  C_8
REMARK    4  A    between atoms: O_4  and  C_9
REMARK    5  A    between atoms: O_5  and  C_10
REMARK    6  A    between atoms: O_6  and  C_13
REMARK    7  A    between atoms: O_7  and  C_21
REMARK    8  A    between atoms: C_11  and  C_13
REMARK    9  A    between atoms: C_14  and  C_15
REMARK   10  A    between atoms: C_15  and  C_16
REMARK                            x       y       z     vdW  Elec       q    Type
REMARK                         _______ _______ _______ _____ _____    ______ ____
ROOT
ATOM      1  O   UNL     1      32.294  -9.103 -14.693  0.00  0.00    -0.341 OA
ATOM      2  C   UNL     1      30.937  -8.797 -15.013  0.00  0.00    +0.282 C 
ATOM      3  C   UNL     1      30.131 -10.073 -15.222  0.00  0.00    +0.201 C 
ATOM      4  C   UNL     1      30.231 -10.980 -14.000  0.00  0.00    +0.179 C 
ATOM      5  C   UNL     1      31.688 -11.186 -13.602  0.00  0.00    +0.177 C 
ATOM     23  C   UNL     1      32.408  -9.850 -13.482  0.00  0.00    +0.178 C 
ENDROOT
BRANCH   5   6
ATOM      6  O   UNL     1      31.737 -11.848 -12.367  0.00  0.00    -0.386 OA
ATOM      7  H   UNL     1      31.127 -12.563 -12.415  0.00  0.00    +0.210 HD
ENDBRANCH   5   6
BRANCH   4   8
ATOM      8  O   UNL     1      29.655 -12.223 -14.303  0.00  0.00    -0.386 OA
ATOM      9  H   UNL     1      30.325 -12.743 -14.712  0.00  0.00    +0.210 HD
ENDBRANCH   4   8
BRANCH   3  10
ATOM     10  O   UNL     1      28.787  -9.737 -15.437  0.00  0.00    -0.384 OA
ATOM     11  H   UNL     1      28.699  -9.529 -16.351  0.00  0.00    +0.210 HD
ENDBRANCH   3  10
BRANCH   2  12
ATOM     12  O   UNL     1      30.901  -8.034 -16.188  0.00  0.00    -0.348 OA
BRANCH  12  13
ATOM     13  C   UNL     1      31.702  -8.700 -17.127  0.00  0.00    +0.168 C 
BRANCH  13  14
ATOM     14  C   UNL     1      31.095  -8.541 -18.515  0.00  0.00    +0.063 C 
BRANCH  14  15
ATOM     15  C   UNL     1      30.465  -7.189 -18.633  0.00  0.00    -0.045 A 
ATOM     16  C   UNL     1      29.188  -7.059 -19.177  0.00  0.00    +0.007 A 
ATOM     17  C   UNL     1      28.601  -5.798 -19.287  0.00  0.00    +0.045 A 
ATOM     18  C   UNL     1      29.293  -4.667 -18.853  0.00  0.00    +0.117 A 
ATOM     19  C   UNL     1      30.571  -4.797 -18.310  0.00  0.00    +0.045 A 
ATOM     22  C   UNL     1      31.157  -6.057 -18.199  0.00  0.00    +0.007 A 
BRANCH  18  20
ATOM     20  O   UNL     1      28.723  -3.442 -18.960  0.00  0.00    -0.507 OA
ATOM     21  H   UNL     1      27.891  -3.540 -19.453  0.00  0.00    +0.292 HD
ENDBRANCH  18  20
ENDBRANCH  14  15
ENDBRANCH  13  14
ENDBRANCH  12  13
ENDBRANCH   2  12
BRANCH  23  24
ATOM     24  C   UNL     1      33.880 -10.100 -13.187  0.00  0.00    +0.190 C 
BRANCH  24  25
ATOM     25  O   UNL     1      34.085 -10.111 -11.800  0.00  0.00    -0.392 OA
ATOM     26  H   UNL     1      33.483 -10.738 -11.439  0.00  0.00    +0.210 HD
ENDBRANCH  24  25
ENDBRANCH  23  24
TORSDOF 10
ENDMDL
MODEL 4
REMARK VINA RESULT:      -7.0      2.091      6.766
REMARK  Name = Unnamed
REMARK  10 active torsions:
REMARK  status: ('A' for Active; 'I' for Inactive)
REMARK    1  A    between atoms: O_2  and  C_12
REMARK    2  A    between atoms: O_2  and  C_14
REMARK    3  A    between atoms: O_3  and  C_8
REMARK    4  A    between atoms: O_4  and  C_9
REMARK    5  A    between atoms: O_5  and  C_10
REMARK    6  A    between atoms: O_6  and  C_13
REMARK    7  A    between atoms: O_7  and  C_21
REMARK    8  A    between atoms: C_11  and  C_13
REMARK    9  A    between atoms: C_14  and  C_15
REMARK   10  A    between atoms: C_15  and  C_16
REMARK                            x       y       z     vdW  Elec       q    Type
REMARK                         _______ _______ _______ _____ _____    ______ ____
ROOT
ATOM      1  O   UNL     1      30.532 -11.027 -16.201  0.00  0.00    -0.341 OA
ATOM      2  C   UNL     1      31.217  -9.811 -15.896  0.00  0.00    +0.282 C 
ATOM      3  C   UNL     1      30.235  -8.738 -15.442  0.00  0.00    +0.201 C 
ATOM      4  C   UNL     1      29.408  -9.229 -14.259  0.00  0.00    +0.179 C 
ATOM      5  C   UNL     1      28.792 -10.590 -14.563  0.00  0.00    +0.177 C 
ATOM     23  C   UNL     1      29.852 -11.562 -15.065  0.00  0.00    +0.178 C 
ENDROOT
BRANCH   5   6
ATOM      6  O   UNL     1      28.214 -11.104 -13.394  0.00  0.00    -0.386 OA
ATOM      7  H   UNL     1      28.921 -11.375 -12.834  0.00  0.00    +0.210 HD
ENDBRANCH   5   6
BRANCH   4   8
ATOM      8  O   UNL     1      28.384  -8.307 -14.000  0.00  0.00    -0.386 OA
ATOM      9  H   UNL     1      28.415  -8.112 -13.079  0.00  0.00    +0.210 HD
ENDBRANCH   4   8
BRANCH   3  10
ATOM     10  O   UNL     1      30.951  -7.595 -15.060  0.00  0.00    -0.384 OA
ATOM     11  H   UNL     1      30.360  -7.055 -14.563  0.00  0.00    +0.210 HD
ENDBRANCH   3  10
BRANCH   2  12
ATOM     12  O   UNL     1      31.890  -9.363 -17.041  0.00  0.00    -0.348 OA
BRANCH  12  13
ATOM     13  C   UNL     1      30.969  -9.414 -18.097  0.00  0.00    +0.168 C 
BRANCH  13  14
ATOM     14  C   UNL     1      31.408  -8.458 -19.200  0.00  0.00    +0.063 C 
BRANCH  14  15
ATOM     15  C   UNL     1      30.704  -7.148 -19.034  0.00  0.00    -0.045 A 
ATOM     16  C   UNL     1      31.272  -6.145 -18.249  0.00  0.00    +0.007 A 
ATOM     17  C   UNL     1      30.615  -4.924 -18.093  0.00  0.00    +0.045 A 
ATOM     18  C   UNL     1      29.390  -4.707 -18.723  0.00  0.00    +0.117 A 
ATOM     19  C   UNL     1      28.822  -5.710 -19.508  0.00  0.00    +0.045 A 
ATOM     22  C   UNL     1      29.478  -6.931 -19.663  0.00  0.00    +0.007 A 
BRANCH  18  20
ATOM     20  O   UNL     1      28.752  -3.521 -18.572  0.00  0.00    -0.507 OA
ATOM     21  H   UNL     1      28.104  -3.618 -17.854  0.00  0.00    +0.292 HD
ENDBRANCH  18  20
ENDBRANCH  14  15
ENDBRANCH  13  14
ENDBRANCH  12  13
ENDBRANCH   2  12
BRANCH  23  24
ATOM     24  C   UNL     1      29.183 -12.873 -15.456  0.00  0.00    +0.190 C 
BRANCH  24  25
ATOM     25  O   UNL     1      28.550 -12.723 -16.698  0.00  0.00    -0.392 OA
ATOM     26  H   UNL     1      27.895 -12.055 -16.593  0.00  0.00    +0.210 HD
ENDBRANCH  24  25
ENDBRANCH  23  24
TORSDOF 10
ENDMDL
MODEL 5
REMARK VINA RESULT:      -6.8      2.068      3.722
REMARK  Name = Unnamed
REMARK  10 active torsions:
REMARK  status: ('A' for Active; 'I' for Inactive)
REMARK    1  A    between atoms: O_2  and  C_12
REMARK    2  A    between atoms: O_2  and  C_14
REMARK    3  A    between atoms: O_3  and  C_8
REMARK    4  A    between atoms: O_4  and  C_9
REMARK    5  A    between atoms: O_5  and  C_10
REMARK    6  A    between atoms: O_6  and  C_13
REMARK    7  A    between atoms: O_7  and  C_21
REMARK    8  A    between atoms: C_11  and  C_13
REMARK    9  A    between atoms: C_14  and  C_15
REMARK   10  A    between atoms: C_15  and  C_16
REMARK                            x       y       z     vdW  Elec       q    Type
REMARK                         _______ _______ _______ _____ _____    ______ ____
ROOT
ATOM      1  O   UNL     1      30.651  -9.360 -17.520  0.00  0.00    -0.341 OA
ATOM      2  C   UNL     1      31.627  -9.322 -18.562  0.00  0.00    +0.282 C 
ATOM      3  C   UNL     1      31.145  -8.458 -19.720  0.00  0.00    +0.201 C 
ATOM      4  C   UNL     1      30.786  -7.057 -19.236  0.00  0.00    +0.179 C 
ATOM      5  C   UNL     1      29.844  -7.129 -18.039  0.00  0.00    +0.177 C 
ATOM     23  C   UNL     1      30.396  -8.066 -16.973  0.00  0.00    +0.178 C 
ENDROOT
BRANCH   5   6
ATOM      6  O   UNL     1      29.697  -5.846 -17.493  0.00  0.00    -0.386 OA
ATOM      7  H   UNL     1      28.777  -5.718 -17.339  0.00  0.00    +0.210 HD
ENDBRANCH   5   6
BRANCH   4   8
ATOM      8  O   UNL     1      30.157  -6.359 -20.277  0.00  0.00    -0.386 OA
ATOM      9  H   UNL     1      29.402  -6.862 -20.528  0.00  0.00    +0.210 HD
ENDBRANCH   4   8
BRANCH   3  10
ATOM     10  O   UNL     1      32.164  -8.366 -20.678  0.00  0.00    -0.384 OA
ATOM     11  H   UNL     1      32.976  -8.283 -20.208  0.00  0.00    +0.210 HD
ENDBRANCH   3  10
BRANCH   2  12
ATOM     12  O   UNL     1      31.855 -10.626 -19.025  0.00  0.00    -0.348 OA
BRANCH  12  13
ATOM     13  C   UNL     1      32.743 -11.226 -18.121  0.00  0.00    +0.168 C 
BRANCH  13  14
ATOM     14  C   UNL     1      32.311 -12.664 -17.863  0.00  0.00    +0.063 C 
BRANCH  14  15
ATOM     15  C   UNL     1      31.127 -12.672 -16.948  0.00  0.00    -0.045 A 
ATOM     16  C   UNL     1      31.216 -12.084 -15.686  0.00  0.00    +0.007 A 
ATOM     17  C   UNL     1      30.112 -12.092 -14.832  0.00  0.00    +0.045 A 
ATOM     18  C   UNL     1      28.919 -12.688 -15.241  0.00  0.00    +0.117 A 
ATOM     19  C   UNL     1      28.831 -13.276 -16.503  0.00  0.00    +0.045 A 
ATOM     22  C   UNL     1      29.933 -13.268 -17.356  0.00  0.00    +0.007 A 
BRANCH  18  20
ATOM     20  O   UNL     1      27.847 -12.696 -14.413  0.00  0.00    -0.507 OA
ATOM     21  H   UNL     1      27.450 -13.582 -14.444  0.00  0.00    +0.292 HD
ENDBRANCH  18  20
ENDBRANCH  14  15
ENDBRANCH  13  14
ENDBRANCH  12  13
ENDBRANCH   2  12
BRANCH  23  24
ATOM     24  C   UNL     1      29.382  -8.192 -15.845  0.00  0.00    +0.190 C 
BRANCH  24  25
ATOM     25  O   UNL     1      28.084  -8.152 -16.375  0.00  0.00    -0.392 OA
ATOM     26  H   UNL     1      27.524  -7.805 -15.703  0.00  0.00    +0.210 HD
ENDBRANCH  24  25
ENDBRANCH  23  24
TORSDOF 10
ENDMDL
MODEL 6
REMARK VINA RESULT:      -6.8      2.168      4.167
REMARK  Name = Unnamed
REMARK  10 active torsions:
REMARK  status: ('A' for Active; 'I' for Inactive)
REMARK    1  A    between atoms: O_2  and  C_12
REMARK    2  A    between atoms: O_2  and  C_14
REMARK    3  A    between atoms: O_3  and  C_8
REMARK    4  A    between atoms: O_4  and  C_9
REMARK    5  A    between atoms: O_5  and  C_10
REMARK    6  A    between atoms: O_6  and  C_13
REMARK    7  A    between atoms: O_7  and  C_21
REMARK    8  A    between atoms: C_11  and  C_13
REMARK    9  A    between atoms: C_14  and  C_15
REMARK   10  A    between atoms: C_15  and  C_16
REMARK                            x       y       z     vdW  Elec       q    Type
REMARK                         _______ _______ _______ _____ _____    ______ ____
ROOT
ATOM      1  O   UNL     1      31.138  -9.734 -17.888  0.00  0.00    -0.341 OA
ATOM      2  C   UNL     1      30.173 -10.495 -17.162  0.00  0.00    +0.282 C 
ATOM      3  C   UNL     1      29.851  -9.828 -15.831  0.00  0.00    +0.201 C 
ATOM      4  C   UNL     1      29.385  -8.391 -16.047  0.00  0.00    +0.179 C 
ATOM      5  C   UNL     1      30.369  -7.637 -16.934  0.00  0.00    +0.177 C 
ATOM     23  C   UNL     1      30.664  -8.424 -18.203  0.00  0.00    +0.178 C 
ENDROOT
BRANCH   5   6
ATOM      6  O   UNL     1      29.816  -6.396 -17.280  0.00  0.00    -0.386 OA
ATOM      7  H   UNL     1      29.873  -5.848 -16.517  0.00  0.00    +0.210 HD
ENDBRANCH   5   6
BRANCH   4   8
ATOM      8  O   UNL     1      29.295  -7.746 -14.805  0.00  0.00    -0.386 OA
ATOM      9  H   UNL     1      28.441  -7.352 -14.761  0.00  0.00    +0.210 HD
ENDBRANCH   4   8
BRANCH   3  10
ATOM     10  O   UNL     1      28.833 -10.549 -15.191  0.00  0.00    -0.384 OA
ATOM     11  H   UNL     1      28.257  -9.918 -14.794  0.00  0.00    +0.210 HD
ENDBRANCH   3  10
BRANCH   2  12
ATOM     12  O   UNL     1      30.688 -11.777 -16.920  0.00  0.00    -0.348 OA
BRANCH  12  13
ATOM     13  C   UNL     1      32.018 -11.608 -16.510  0.00  0.00    +0.168 C 
BRANCH  13  14
ATOM     14  C   UNL     1      32.321 -12.564 -15.363  0.00  0.00    +0.063 C 
BRANCH  14  15
ATOM     15  C   UNL     1      33.041 -11.827 -14.277  0.00  0.00    -0.045 A 
ATOM     16  C   UNL     1      33.876 -12.519 -13.400  0.00  0.00    +0.007 A 
ATOM     17  C   UNL     1      34.547 -11.832 -12.388  0.00  0.00    +0.045 A 
ATOM     18  C   UNL     1      34.383 -10.454 -12.253  0.00  0.00    +0.117 A 
ATOM     19  C   UNL     1      33.547  -9.763 -13.131  0.00  0.00    +0.045 A 
ATOM     22  C   UNL     1      32.877 -10.448 -14.142  0.00  0.00    +0.007 A 
BRANCH  18  20
ATOM     20  O   UNL     1      35.035  -9.786 -11.270  0.00  0.00    -0.507 OA
ATOM     21  H   UNL     1      35.986  -9.954 -11.373  0.00  0.00    +0.292 HD
ENDBRANCH  18  20
ENDBRANCH  14  15
ENDBRANCH  13  14
ENDBRANCH  12  13
ENDBRANCH   2  12
BRANCH  23  24
ATOM     24  C   UNL     1      31.726  -7.690 -19.011  0.00  0.00    +0.190 C 
BRANCH  24  25
ATOM     25  O   UNL     1      32.627  -7.063 -18.139  0.00  0.00    -0.392 OA
ATOM     26  H   UNL     1      33.061  -6.389 -18.632  0.00  0.00    +0.210 HD
ENDBRANCH  24  25
ENDBRANCH  23  24
TORSDOF 10
ENDMDL
MODEL 7
REMARK VINA RESULT:      -6.8      2.198      3.368
REMARK  Name = Unnamed
REMARK  10 active torsions:
REMARK  status: ('A' for Active; 'I' for Inactive)
REMARK    1  A    between atoms: O_2  and  C_12
REMARK    2  A    between atoms: O_2  and  C_14
REMARK    3  A    between atoms: O_3  and  C_8
REMARK    4  A    between atoms: O_4  and  C_9
REMARK    5  A    between atoms: O_5  and  C_10
REMARK    6  A    between atoms: O_6  and  C_13
REMARK    7  A    between atoms: O_7  and  C_21
REMARK    8  A    between atoms: C_11  and  C_13
REMARK    9  A    between atoms: C_14  and  C_15
REMARK   10  A    between atoms: C_15  and  C_16
REMARK                            x       y       z     vdW  Elec       q    Type
REMARK                         _______ _______ _______ _____ _____    ______ ____
ROOT
ATOM      1  O   UNL     1      31.449  -7.587 -16.925  0.00  0.00    -0.341 OA
ATOM      2  C   UNL     1      31.013  -8.931 -16.717  0.00  0.00    +0.282 C 
ATOM      3  C   UNL     1      29.529  -8.969 -16.374  0.00  0.00    +0.201 C 
ATOM      4  C   UNL     1      28.707  -8.271 -17.453  0.00  0.00    +0.179 C 
ATOM      5  C   UNL     1      29.274  -6.887 -17.748  0.00  0.00    +0.177 C 
ATOM     23  C   UNL     1      30.771  -6.963 -18.015  0.00  0.00    +0.178 C 
ENDROOT
BRANCH   5   6
ATOM      6  O   UNL     1      28.631  -6.358 -18.875  0.00  0.00    -0.386 OA
ATOM      7  H   UNL     1      27.815  -5.994 -18.580  0.00  0.00    +0.210 HD
ENDBRANCH   5   6
BRANCH   4   8
ATOM      8  O   UNL     1      27.383  -8.143 -17.010  0.00  0.00    -0.386 OA
ATOM      9  H   UNL     1      26.935  -8.937 -17.249  0.00  0.00    +0.210 HD
ENDBRANCH   4   8
BRANCH   3  10
ATOM     10  O   UNL     1      29.116 -10.305 -16.273  0.00  0.00    -0.384 OA
ATOM     11  H   UNL     1      28.297 -10.374 -16.733  0.00  0.00    +0.210 HD
ENDBRANCH   3  10
BRANCH   2  12
ATOM     12  O   UNL     1      31.744  -9.493 -15.661  0.00  0.00    -0.348 OA
BRANCH  12  13
ATOM     13  C   UNL     1      32.492 -10.548 -16.204  0.00  0.00    +0.168 C 
BRANCH  13  14
ATOM     14  C   UNL     1      32.108 -11.851 -15.514  0.00  0.00    +0.063 C 
BRANCH  14  15
ATOM     15  C   UNL     1      32.776 -11.922 -14.177  0.00  0.00    -0.045 A 
ATOM     16  C   UNL     1      32.033 -11.721 -13.014  0.00  0.00    +0.007 A 
ATOM     17  C   UNL     1      32.657 -11.787 -11.767  0.00  0.00    +0.045 A 
ATOM     18  C   UNL     1      34.023 -12.055 -11.684  0.00  0.00    +0.117 A 
ATOM     19  C   UNL     1      34.766 -12.255 -12.848  0.00  0.00    +0.045 A 
ATOM     22  C   UNL     1      34.144 -12.189 -14.094  0.00  0.00    +0.007 A 
BRANCH  18  20
ATOM     20  O   UNL     1      34.629 -12.119 -10.474  0.00  0.00    -0.507 OA
ATOM     21  H   UNL     1      34.519 -11.258 -10.037  0.00  0.00    +0.292 HD
ENDBRANCH  18  20
ENDBRANCH  14  15
ENDBRANCH  13  14
ENDBRANCH  12  13
ENDBRANCH   2  12
BRANCH  23  24
ATOM     24  C   UNL     1      31.317  -5.554 -18.202  0.00  0.00    +0.190 C 
BRANCH  24  25
ATOM     25  O   UNL     1      30.376  -4.622 -17.741  0.00  0.00    -0.392 OA
ATOM     26  H   UNL     1      29.525  -4.975 -17.931  0.00  0.00    +0.210 HD
ENDBRANCH  24  25
ENDBRANCH  23  24
TORSDOF 10
ENDMDL
MODEL 8
REMARK VINA RESULT:      -6.8      3.010      4.968
REMARK  Name = Unnamed
REMARK  10 active torsions:
REMARK  status: ('A' for Active; 'I' for Inactive)
REMARK    1  A    between atoms: O_2  and  C_12
REMARK    2  A    between atoms: O_2  and  C_14
REMARK    3  A    between atoms: O_3  and  C_8
REMARK    4  A    between atoms: O_4  and  C_9
REMARK    5  A    between atoms: O_5  and  C_10
REMARK    6  A    between atoms: O_6  and  C_13
REMARK    7  A    between atoms: O_7  and  C_21
REMARK    8  A    between atoms: C_11  and  C_13
REMARK    9  A    between atoms: C_14  and  C_15
REMARK   10  A    between atoms: C_15  and  C_16
REMARK                            x       y       z     vdW  Elec       q    Type
REMARK                         _______ _______ _______ _____ _____    ______ ____
ROOT
ATOM      1  O   UNL     1      31.537  -9.919 -17.096  0.00  0.00    -0.341 OA
ATOM      2  C   UNL     1      30.554 -10.795 -16.543  0.00  0.00    +0.282 C 
ATOM      3  C   UNL     1      29.883 -10.157 -15.334  0.00  0.00    +0.201 C 
ATOM      4  C   UNL     1      29.286  -8.802 -15.700  0.00  0.00    +0.179 C 
ATOM      5  C   UNL     1      30.321  -7.933 -16.406  0.00  0.00    +0.177 C 
ATOM     23  C   UNL     1      30.969  -8.692 -17.556  0.00  0.00    +0.178 C 
ENDROOT
BRANCH   5   6
ATOM      6  O   UNL     1      29.691  -6.786 -16.909  0.00  0.00    -0.386 OA
ATOM      7  H   UNL     1      28.972  -6.593 -16.332  0.00  0.00    +0.210 HD
ENDBRANCH   5   6
BRANCH   4   8
ATOM      8  O   UNL     1      28.861  -8.156 -14.530  0.00  0.00    -0.386 OA
ATOM      9  H   UNL     1      29.637  -7.881 -14.072  0.00  0.00    +0.210 HD
ENDBRANCH   4   8
BRANCH   3  10
ATOM     10  O   UNL     1      28.861 -11.001 -14.878  0.00  0.00    -0.384 OA
ATOM     11  H   UNL     1      28.968 -11.826 -15.321  0.00  0.00    +0.210 HD
ENDBRANCH   3  10
BRANCH   2  12
ATOM     12  O   UNL     1      31.173 -11.989 -16.148  0.00  0.00    -0.348 OA
BRANCH  12  13
ATOM     13  C   UNL     1      32.290 -11.631 -15.380  0.00  0.00    +0.168 C 
BRANCH  13  14
ATOM     14  C   UNL     1      33.055 -12.886 -14.980  0.00  0.00    +0.063 C 
BRANCH  14  15
ATOM     15  C   UNL     1      34.479 -12.766 -15.424  0.00  0.00    -0.045 A 
ATOM     16  C   UNL     1      34.850 -11.756 -16.312  0.00  0.00    +0.007 A 
ATOM     17  C   UNL     1      36.177 -11.645 -16.727  0.00  0.00    +0.045 A 
ATOM     18  C   UNL     1      37.133 -12.543 -16.255  0.00  0.00    +0.117 A 
ATOM     19  C   UNL     1      36.761 -13.554 -15.368  0.00  0.00    +0.045 A 
ATOM     22  C   UNL     1      35.435 -13.666 -14.952  0.00  0.00    +0.007 A 
BRANCH  18  20
ATOM     20  O   UNL     1      38.423 -12.436 -16.658  0.00  0.00    -0.507 OA
ATOM     21  H   UNL     1      38.423 -12.152 -17.587  0.00  0.00    +0.292 HD
ENDBRANCH  18  20
ENDBRANCH  14  15
ENDBRANCH  13  14
ENDBRANCH  12  13
ENDBRANCH   2  12
BRANCH  23  24
ATOM     24  C   UNL     1      32.066  -7.832 -18.167  0.00  0.00    +0.190 C 
BRANCH  24  25
ATOM     25  O   UNL     1      31.531  -7.061 -19.209  0.00  0.00    -0.392 OA
ATOM     26  H   UNL     1      31.531  -6.167 -18.916  0.00  0.00    +0.210 HD
ENDBRANCH  24  25
ENDBRANCH  23  24
TORSDOF 10
ENDMDL
MODEL 9
REMARK VINA RESULT:      -6.8      2.288      4.003
REMARK  Name = Unnamed
REMARK  10 active torsions:
REMARK  status: ('A' for Active; 'I' for Inactive)
REMARK    1  A    between atoms: O_2  and  C_12
REMARK    2  A    between atoms: O_2  and  C_14
REMARK    3  A    between atoms: O_3  and  C_8
REMARK    4  A    between atoms: O_4  and  C_9
REMARK    5  A    between atoms: O_5  and  C_10
REMARK    6  A    between atoms: O_6  and  C_13
REMARK    7  A    between atoms: O_7  and  C_21
REMARK    8  A    between atoms: C_11  and  C_13
REMARK    9  A    between atoms: C_14  and  C_15
REMARK   10  A    between atoms: C_15  and  C_16
REMARK                            x       y       z     vdW  Elec       q    Type
REMARK                         _______ _______ _______ _____ _____    ______ ____
ROOT
ATOM      1  O   UNL     1      30.982 -10.426 -18.571  0.00  0.00    -0.341 OA
ATOM      2  C   UNL     1      29.627 -10.011 -18.401  0.00  0.00    +0.282 C 
ATOM      3  C   UNL     1      29.520  -8.950 -17.314  0.00  0.00    +0.201 C 
ATOM      4  C   UNL     1      30.435  -7.769 -17.620  0.00  0.00    +0.179 C 
ATOM      5  C   UNL     1      31.849  -8.251 -17.925  0.00  0.00    +0.177 C 
ATOM     23  C   UNL     1      31.828  -9.351 -18.979  0.00  0.00    +0.178 C 
ENDROOT
BRANCH   5   6
ATOM      6  O   UNL     1      32.609  -7.173 -18.400  0.00  0.00    -0.386 OA
ATOM      7  H   UNL     1      32.651  -6.540 -17.705  0.00  0.00    +0.210 HD
ENDBRANCH   5   6
BRANCH   4   8
ATOM      8  O   UNL     1      30.469  -6.914 -16.509  0.00  0.00    -0.386 OA
ATOM      9  H   UNL     1      29.577  -6.775 -16.242  0.00  0.00    +0.210 HD
ENDBRANCH   4   8
BRANCH   3  10
ATOM     10  O   UNL     1      28.195  -8.498 -17.242  0.00  0.00    -0.384 OA
ATOM     11  H   UNL     1      27.931  -8.563 -16.341  0.00  0.00    +0.210 HD
ENDBRANCH   3  10
BRANCH   2  12
ATOM     12  O   UNL     1      28.848 -11.119 -18.040  0.00  0.00    -0.348 OA
BRANCH  12  13
ATOM     13  C   UNL     1      29.737 -12.114 -17.607  0.00  0.00    +0.168 C 
BRANCH  13  14
ATOM     14  C   UNL     1      29.307 -12.619 -16.236  0.00  0.00    +0.063 C 
BRANCH  14  15
ATOM     15  C   UNL     1      30.119 -11.941 -15.177  0.00  0.00    -0.045 A 
ATOM     16  C   UNL     1      29.588 -10.858 -14.477  0.00  0.00    +0.007 A 
ATOM     17  C   UNL     1      30.346 -10.226 -13.491  0.00  0.00    +0.045 A 
ATOM     18  C   UNL     1      31.634 -10.677 -13.205  0.00  0.00    +0.117 A 
ATOM     19  C   UNL     1      32.164 -11.760 -13.905  0.00  0.00    +0.045 A 
ATOM     22  C   UNL     1      31.408 -12.393 -14.891  0.00  0.00    +0.007 A 
BRANCH  18  20
ATOM     20  O   UNL     1      32.370 -10.063 -12.247  0.00  0.00    -0.507 OA
ATOM     21  H   UNL     1      33.054  -9.532 -12.688  0.00  0.00    +0.292 HD
ENDBRANCH  18  20
ENDBRANCH  14  15
ENDBRANCH  13  14
ENDBRANCH  12  13
ENDBRANCH   2  12
BRANCH  23  24
ATOM     24  C   UNL     1      33.243  -9.877 -19.179  0.00  0.00    +0.190 C 
BRANCH  24  25
ATOM     25  O   UNL     1      33.968  -9.739 -17.987  0.00  0.00    -0.392 OA
ATOM     26  H   UNL     1      33.585  -9.020 -17.515  0.00  0.00    +0.210 HD
ENDBRANCH  24  25
ENDBRANCH  23  24
TORSDOF 10
ENDMDL
