# Supplementary material for: Mechanism of salidroside promoting testosterone secretion induced by H2O2 in TM3 Leydig cells based on metabolomics and network pharmacology
Source: Front Chem. 2025 Feb 27;13:1544876. doi: 10.3389/fchem.2025.1544876 (PMC11904911; doi:10.3389/fchem.2025.1544876)
Supplement: Supplementary file 1 [file DataSheet1.ZIP › Supplementary document/Molecular docking/Molecular docking/results/CYP3A4_2_Salidroside.pdbqt]

MODEL 1
REMARK VINA RESULT:      -7.8      0.000      0.000
REMARK  Name = Unnamed
REMARK  10 active torsions:
REMARK  status: ('A' for Active; 'I' for Inactive)
REMARK    1  A    between atoms: O_2  and  C_12
REMARK    2  A    between atoms: O_2  and  C_14
REMARK    3  A    between atoms: O_3  and  C_8
REMARK    4  A    between atoms: O_4  and  C_9
REMARK    5  A    between atoms: O_5  and  C_10
REMARK    6  A    between atoms: O_6  and  C_13
REMARK    7  A    between atoms: O_7  and  C_21
REMARK    8  A    between atoms: C_11  and  C_13
REMARK    9  A    between atoms: C_14  and  C_15
REMARK   10  A    between atoms: C_15  and  C_16
REMARK                            x       y       z     vdW  Elec       q    Type
REMARK                         _______ _______ _______ _____ _____    ______ ____
ROOT
ATOM      1  O   UNL     1     -15.369 -25.979  -6.923  0.00  0.00    -0.341 OA
ATOM      2  C   UNL     1     -15.005 -26.342  -5.591  0.00  0.00    +0.282 C 
ATOM      3  C   UNL     1     -16.041 -27.279  -4.985  0.00  0.00    +0.201 C 
ATOM      4  C   UNL     1     -16.239 -28.508  -5.867  0.00  0.00    +0.179 C 
ATOM      5  C   UNL     1     -16.499 -28.095  -7.311  0.00  0.00    +0.177 C 
ATOM     23  C   UNL     1     -15.439 -27.112  -7.790  0.00  0.00    +0.178 C 
ENDROOT
BRANCH   5   6
ATOM      6  O   UNL     1     -16.472 -29.234  -8.126  0.00  0.00    -0.386 OA
ATOM      7  H   UNL     1     -17.284 -29.250  -8.603  0.00  0.00    +0.210 HD
ENDBRANCH   5   6
BRANCH   4   8
ATOM      8  O   UNL     1     -17.336 -29.242  -5.392  0.00  0.00    -0.386 OA
ATOM      9  H   UNL     1     -17.224 -30.128  -5.691  0.00  0.00    +0.210 HD
ENDBRANCH   4   8
BRANCH   3  10
ATOM     10  O   UNL     1     -15.603 -27.689  -3.717  0.00  0.00    -0.384 OA
ATOM     11  H   UNL     1     -16.269 -28.255  -3.366  0.00  0.00    +0.210 HD
ENDBRANCH   3  10
BRANCH   2  12
ATOM     12  O   UNL     1     -14.919 -25.183  -4.807  0.00  0.00    -0.348 OA
BRANCH  12  13
ATOM     13  C   UNL     1     -15.489 -24.144  -5.556  0.00  0.00    +0.168 C 
BRANCH  13  14
ATOM     14  C   UNL     1     -15.662 -22.915  -4.673  0.00  0.00    +0.063 C 
BRANCH  14  15
ATOM     15  C   UNL     1     -15.053 -21.726  -5.347  0.00  0.00    -0.045 A 
ATOM     16  C   UNL     1     -14.474 -20.712  -4.585  0.00  0.00    +0.007 A 
ATOM     17  C   UNL     1     -13.907 -19.603  -5.214  0.00  0.00    +0.045 A 
ATOM     18  C   UNL     1     -13.920 -19.508  -6.605  0.00  0.00    +0.117 A 
ATOM     19  C   UNL     1     -14.500 -20.523  -7.367  0.00  0.00    +0.045 A 
ATOM     22  C   UNL     1     -15.067 -21.631  -6.739  0.00  0.00    +0.007 A 
BRANCH  18  20
ATOM     20  O   UNL     1     -13.370 -18.432  -7.217  0.00  0.00    -0.507 OA
ATOM     21  H   UNL     1     -14.089 -17.910  -7.611  0.00  0.00    +0.292 HD
ENDBRANCH  18  20
ENDBRANCH  14  15
ENDBRANCH  13  14
ENDBRANCH  12  13
ENDBRANCH   2  12
BRANCH  23  24
ATOM     24  C   UNL     1     -15.790 -26.644  -9.195  0.00  0.00    +0.190 C 
BRANCH  24  25
ATOM     25  O   UNL     1     -17.116 -26.991  -9.487  0.00  0.00    -0.392 OA
ATOM     26  H   UNL     1     -17.370 -27.651  -8.865  0.00  0.00    +0.210 HD
ENDBRANCH  24  25
ENDBRANCH  23  24
TORSDOF 10
ENDMDL
MODEL 2
REMARK VINA RESULT:      -6.9      1.988      7.750
REMARK  Name = Unnamed
REMARK  10 active torsions:
REMARK  status: ('A' for Active; 'I' for Inactive)
REMARK    1  A    between atoms: O_2  and  C_12
REMARK    2  A    between atoms: O_2  and  C_14
REMARK    3  A    between atoms: O_3  and  C_8
REMARK    4  A    between atoms: O_4  and  C_9
REMARK    5  A    between atoms: O_5  and  C_10
REMARK    6  A    between atoms: O_6  and  C_13
REMARK    7  A    between atoms: O_7  and  C_21
REMARK    8  A    between atoms: C_11  and  C_13
REMARK    9  A    between atoms: C_14  and  C_15
REMARK   10  A    between atoms: C_15  and  C_16
REMARK                            x       y       z     vdW  Elec       q    Type
REMARK                         _______ _______ _______ _____ _____    ______ ____
ROOT
ATOM      1  O   UNL     1     -14.910 -21.299  -5.564  0.00  0.00    -0.341 OA
ATOM      2  C   UNL     1     -15.373 -22.272  -6.501  0.00  0.00    +0.282 C 
ATOM      3  C   UNL     1     -16.084 -21.600  -7.669  0.00  0.00    +0.201 C 
ATOM      4  C   UNL     1     -15.177 -20.568  -8.332  0.00  0.00    +0.179 C 
ATOM      5  C   UNL     1     -14.593 -19.620  -7.290  0.00  0.00    +0.177 C 
ATOM     23  C   UNL     1     -13.964 -20.400  -6.143  0.00  0.00    +0.178 C 
ENDROOT
BRANCH   5   6
ATOM      6  O   UNL     1     -13.613 -18.821  -7.895  0.00  0.00    -0.386 OA
ATOM      7  H   UNL     1     -13.492 -18.069  -7.342  0.00  0.00    +0.210 HD
ENDBRANCH   5   6
BRANCH   4   8
ATOM      8  O   UNL     1     -15.923 -19.830  -9.261  0.00  0.00    -0.386 OA
ATOM      9  H   UNL     1     -15.533 -19.977 -10.106  0.00  0.00    +0.210 HD
ENDBRANCH   4   8
BRANCH   3  10
ATOM     10  O   UNL     1     -16.437 -22.575  -8.612  0.00  0.00    -0.384 OA
ATOM     11  H   UNL     1     -16.707 -22.118  -9.391  0.00  0.00    +0.210 HD
ENDBRANCH   3  10
BRANCH   2  12
ATOM     12  O   UNL     1     -16.266 -23.141  -5.858  0.00  0.00    -0.348 OA
BRANCH  12  13
ATOM     13  C   UNL     1     -15.490 -24.030  -5.100  0.00  0.00    +0.168 C 
BRANCH  13  14
ATOM     14  C   UNL     1     -14.916 -25.107  -6.012  0.00  0.00    +0.063 C 
BRANCH  14  15
ATOM     15  C   UNL     1     -15.488 -26.437  -5.635  0.00  0.00    -0.045 A 
ATOM     16  C   UNL     1     -16.066 -27.250  -6.609  0.00  0.00    +0.007 A 
ATOM     17  C   UNL     1     -16.599 -28.490  -6.256  0.00  0.00    +0.045 A 
ATOM     18  C   UNL     1     -16.555 -28.917  -4.929  0.00  0.00    +0.117 A 
ATOM     19  C   UNL     1     -15.977 -28.103  -3.955  0.00  0.00    +0.045 A 
ATOM     22  C   UNL     1     -15.443 -26.864  -4.307  0.00  0.00    +0.007 A 
BRANCH  18  20
ATOM     20  O   UNL     1     -17.073 -30.121  -4.587  0.00  0.00    -0.507 OA
ATOM     21  H   UNL     1     -17.274 -30.101  -3.636  0.00  0.00    +0.292 HD
ENDBRANCH  18  20
ENDBRANCH  14  15
ENDBRANCH  13  14
ENDBRANCH  12  13
ENDBRANCH   2  12
BRANCH  23  24
ATOM     24  C   UNL     1     -13.487 -19.423  -5.077  0.00  0.00    +0.190 C 
BRANCH  24  25
ATOM     25  O   UNL     1     -14.261 -18.254  -5.133  0.00  0.00    -0.392 OA
ATOM     26  H   UNL     1     -13.698 -17.541  -4.888  0.00  0.00    +0.210 HD
ENDBRANCH  24  25
ENDBRANCH  23  24
TORSDOF 10
ENDMDL
MODEL 3
REMARK VINA RESULT:      -6.9     13.373     15.704
REMARK  Name = Unnamed
REMARK  10 active torsions:
REMARK  status: ('A' for Active; 'I' for Inactive)
REMARK    1  A    between atoms: O_2  and  C_12
REMARK    2  A    between atoms: O_2  and  C_14
REMARK    3  A    between atoms: O_3  and  C_8
REMARK    4  A    between atoms: O_4  and  C_9
REMARK    5  A    between atoms: O_5  and  C_10
REMARK    6  A    between atoms: O_6  and  C_13
REMARK    7  A    between atoms: O_7  and  C_21
REMARK    8  A    between atoms: C_11  and  C_13
REMARK    9  A    between atoms: C_14  and  C_15
REMARK   10  A    between atoms: C_15  and  C_16
REMARK                            x       y       z     vdW  Elec       q    Type
REMARK                         _______ _______ _______ _____ _____    ______ ____
ROOT
ATOM      1  O   UNL     1     -22.835 -14.960 -11.550  0.00  0.00    -0.341 OA
ATOM      2  C   UNL     1     -22.380 -13.668 -11.149  0.00  0.00    +0.282 C 
ATOM      3  C   UNL     1     -20.979 -13.399 -11.685  0.00  0.00    +0.201 C 
ATOM      4  C   UNL     1     -20.940 -13.563 -13.200  0.00  0.00    +0.179 C 
ATOM      5  C   UNL     1     -21.551 -14.898 -13.611  0.00  0.00    +0.177 C 
ATOM     23  C   UNL     1     -22.919 -15.085 -12.970  0.00  0.00    +0.178 C 
ENDROOT
BRANCH   5   6
ATOM      6  O   UNL     1     -21.687 -14.931 -15.005  0.00  0.00    -0.386 OA
ATOM      7  H   UNL     1     -22.482 -15.401 -15.192  0.00  0.00    +0.210 HD
ENDBRANCH   5   6
BRANCH   4   8
ATOM      8  O   UNL     1     -19.607 -13.513 -13.633  0.00  0.00    -0.386 OA
ATOM      9  H   UNL     1     -19.557 -14.015 -14.429  0.00  0.00    +0.210 HD
ENDBRANCH   4   8
BRANCH   3  10
ATOM     10  O   UNL     1     -20.605 -12.088 -11.354  0.00  0.00    -0.384 OA
ATOM     11  H   UNL     1     -20.572 -11.602 -12.160  0.00  0.00    +0.210 HD
ENDBRANCH   3  10
BRANCH   2  12
ATOM     12  O   UNL     1     -22.356 -13.602  -9.749  0.00  0.00    -0.348 OA
BRANCH  12  13
ATOM     13  C   UNL     1     -23.635 -13.196  -9.342  0.00  0.00    +0.168 C 
BRANCH  13  14
ATOM     14  C   UNL     1     -23.605 -11.719  -8.972  0.00  0.00    +0.063 C 
BRANCH  14  15
ATOM     15  C   UNL     1     -24.770 -11.023  -9.603  0.00  0.00    -0.045 A 
ATOM     16  C   UNL     1     -25.742 -10.423  -8.803  0.00  0.00    +0.007 A 
ATOM     17  C   UNL     1     -26.828  -9.775  -9.392  0.00  0.00    +0.045 A 
ATOM     18  C   UNL     1     -26.942  -9.727 -10.781  0.00  0.00    +0.117 A 
ATOM     19  C   UNL     1     -25.970 -10.328 -11.581  0.00  0.00    +0.045 A 
ATOM     22  C   UNL     1     -24.884 -10.975 -10.993  0.00  0.00    +0.007 A 
BRANCH  18  20
ATOM     20  O   UNL     1     -27.997  -9.098 -11.353  0.00  0.00    -0.507 OA
ATOM     21  H   UNL     1     -27.667  -8.295 -11.790  0.00  0.00    +0.292 HD
ENDBRANCH  18  20
ENDBRANCH  14  15
ENDBRANCH  13  14
ENDBRANCH  12  13
ENDBRANCH   2  12
BRANCH  23  24
ATOM     24  C   UNL     1     -23.449 -16.469 -13.318  0.00  0.00    +0.190 C 
BRANCH  24  25
ATOM     25  O   UNL     1     -22.377 -17.313 -13.645  0.00  0.00    -0.392 OA
ATOM     26  H   UNL     1     -22.714 -17.970 -14.229  0.00  0.00    +0.210 HD
ENDBRANCH  24  25
ENDBRANCH  23  24
TORSDOF 10
ENDMDL
MODEL 4
REMARK VINA RESULT:      -6.8     12.651     14.016
REMARK  Name = Unnamed
REMARK  10 active torsions:
REMARK  status: ('A' for Active; 'I' for Inactive)
REMARK    1  A    between atoms: O_2  and  C_12
REMARK    2  A    between atoms: O_2  and  C_14
REMARK    3  A    between atoms: O_3  and  C_8
REMARK    4  A    between atoms: O_4  and  C_9
REMARK    5  A    between atoms: O_5  and  C_10
REMARK    6  A    between atoms: O_6  and  C_13
REMARK    7  A    between atoms: O_7  and  C_21
REMARK    8  A    between atoms: C_11  and  C_13
REMARK    9  A    between atoms: C_14  and  C_15
REMARK   10  A    between atoms: C_15  and  C_16
REMARK                            x       y       z     vdW  Elec       q    Type
REMARK                         _______ _______ _______ _____ _____    ______ ____
ROOT
ATOM      1  O   UNL     1     -23.724 -14.911 -12.440  0.00  0.00    -0.341 OA
ATOM      2  C   UNL     1     -23.319 -13.642 -11.927  0.00  0.00    +0.282 C 
ATOM      3  C   UNL     1     -21.822 -13.435 -12.121  0.00  0.00    +0.201 C 
ATOM      4  C   UNL     1     -21.441 -13.595 -13.589  0.00  0.00    +0.179 C 
ATOM      5  C   UNL     1     -21.997 -14.900 -14.148  0.00  0.00    +0.177 C 
ATOM     23  C   UNL     1     -23.483 -15.028 -13.843  0.00  0.00    +0.178 C 
ENDROOT
BRANCH   5   6
ATOM      6  O   UNL     1     -21.809 -14.922 -15.537  0.00  0.00    -0.386 OA
ATOM      7  H   UNL     1     -21.679 -14.030 -15.810  0.00  0.00    +0.210 HD
ENDBRANCH   5   6
BRANCH   4   8
ATOM      8  O   UNL     1     -20.043 -13.604 -13.702  0.00  0.00    -0.386 OA
ATOM      9  H   UNL     1     -19.788 -12.758 -14.030  0.00  0.00    +0.210 HD
ENDBRANCH   4   8
BRANCH   3  10
ATOM     10  O   UNL     1     -21.479 -12.144 -11.695  0.00  0.00    -0.384 OA
ATOM     11  H   UNL     1     -22.267 -11.744 -11.370  0.00  0.00    +0.210 HD
ENDBRANCH   3  10
BRANCH   2  12
ATOM     12  O   UNL     1     -23.617 -13.583 -10.558  0.00  0.00    -0.348 OA
BRANCH  12  13
ATOM     13  C   UNL     1     -22.976 -14.676  -9.957  0.00  0.00    +0.168 C 
BRANCH  13  14
ATOM     14  C   UNL     1     -23.455 -14.816  -8.517  0.00  0.00    +0.063 C 
BRANCH  14  15
ATOM     15  C   UNL     1     -22.473 -14.158  -7.599  0.00  0.00    -0.045 A 
ATOM     16  C   UNL     1     -22.259 -14.674  -6.321  0.00  0.00    +0.007 A 
ATOM     17  C   UNL     1     -21.345 -14.060  -5.465  0.00  0.00    +0.045 A 
ATOM     18  C   UNL     1     -20.644 -12.931  -5.887  0.00  0.00    +0.117 A 
ATOM     19  C   UNL     1     -20.859 -12.415  -7.165  0.00  0.00    +0.045 A 
ATOM     22  C   UNL     1     -21.772 -13.028  -8.021  0.00  0.00    +0.007 A 
BRANCH  18  20
ATOM     20  O   UNL     1     -19.755 -12.334  -5.056  0.00  0.00    -0.507 OA
ATOM     21  H   UNL     1     -19.812 -12.774  -4.191  0.00  0.00    +0.292 HD
ENDBRANCH  18  20
ENDBRANCH  14  15
ENDBRANCH  13  14
ENDBRANCH  12  13
ENDBRANCH   2  12
BRANCH  23  24
ATOM     24  C   UNL     1     -23.977 -16.385 -14.323  0.00  0.00    +0.190 C 
BRANCH  24  25
ATOM     25  O   UNL     1     -22.945 -17.326 -14.210  0.00  0.00    -0.392 OA
ATOM     26  H   UNL     1     -22.862 -17.746 -15.048  0.00  0.00    +0.210 HD
ENDBRANCH  24  25
ENDBRANCH  23  24
TORSDOF 10
ENDMDL
MODEL 5
REMARK VINA RESULT:      -6.8     11.467     14.149
REMARK  Name = Unnamed
REMARK  10 active torsions:
REMARK  status: ('A' for Active; 'I' for Inactive)
REMARK    1  A    between atoms: O_2  and  C_12
REMARK    2  A    between atoms: O_2  and  C_14
REMARK    3  A    between atoms: O_3  and  C_8
REMARK    4  A    between atoms: O_4  and  C_9
REMARK    5  A    between atoms: O_5  and  C_10
REMARK    6  A    between atoms: O_6  and  C_13
REMARK    7  A    between atoms: O_7  and  C_21
REMARK    8  A    between atoms: C_11  and  C_13
REMARK    9  A    between atoms: C_14  and  C_15
REMARK   10  A    between atoms: C_15  and  C_16
REMARK                            x       y       z     vdW  Elec       q    Type
REMARK                         _______ _______ _______ _____ _____    ______ ____
ROOT
ATOM      1  O   UNL     1     -23.729 -14.499 -12.179  0.00  0.00    -0.341 OA
ATOM      2  C   UNL     1     -23.143 -13.288 -11.699  0.00  0.00    +0.282 C 
ATOM      3  C   UNL     1     -21.626 -13.335 -11.831  0.00  0.00    +0.201 C 
ATOM      4  C   UNL     1     -21.218 -13.625 -13.272  0.00  0.00    +0.179 C 
ATOM      5  C   UNL     1     -21.957 -14.848 -13.802  0.00  0.00    +0.177 C 
ATOM     23  C   UNL     1     -23.455 -14.719 -13.562  0.00  0.00    +0.178 C 
ENDROOT
BRANCH   5   6
ATOM      6  O   UNL     1     -21.720 -14.967 -15.179  0.00  0.00    -0.386 OA
ATOM      7  H   UNL     1     -21.386 -15.834 -15.326  0.00  0.00    +0.210 HD
ENDBRANCH   5   6
BRANCH   4   8
ATOM      8  O   UNL     1     -19.837 -13.864 -13.319  0.00  0.00    -0.386 OA
ATOM      9  H   UNL     1     -19.437 -13.094 -13.685  0.00  0.00    +0.210 HD
ENDBRANCH   4   8
BRANCH   3  10
ATOM     10  O   UNL     1     -21.093 -12.097 -11.443  0.00  0.00    -0.384 OA
ATOM     11  H   UNL     1     -20.533 -11.808 -12.143  0.00  0.00    +0.210 HD
ENDBRANCH   3  10
BRANCH   2  12
ATOM     12  O   UNL     1     -23.481 -13.116 -10.350  0.00  0.00    -0.348 OA
BRANCH  12  13
ATOM     13  C   UNL     1     -23.003 -14.243  -9.666  0.00  0.00    +0.168 C 
BRANCH  13  14
ATOM     14  C   UNL     1     -22.857 -13.915  -8.185  0.00  0.00    +0.063 C 
BRANCH  14  15
ATOM     15  C   UNL     1     -23.226 -15.113  -7.369  0.00  0.00    -0.045 A 
ATOM     16  C   UNL     1     -24.348 -15.870  -7.710  0.00  0.00    +0.007 A 
ATOM     17  C   UNL     1     -24.693 -16.987  -6.948  0.00  0.00    +0.045 A 
ATOM     18  C   UNL     1     -23.917 -17.347  -5.847  0.00  0.00    +0.117 A 
ATOM     19  C   UNL     1     -22.796 -16.589  -5.507  0.00  0.00    +0.045 A 
ATOM     22  C   UNL     1     -22.450 -15.473  -6.267  0.00  0.00    +0.007 A 
BRANCH  18  20
ATOM     20  O   UNL     1     -24.251 -18.432  -5.107  0.00  0.00    -0.507 OA
ATOM     21  H   UNL     1     -24.006 -19.226  -5.611  0.00  0.00    +0.292 HD
ENDBRANCH  18  20
ENDBRANCH  14  15
ENDBRANCH  13  14
ENDBRANCH  12  13
ENDBRANCH   2  12
BRANCH  23  24
ATOM     24  C   UNL     1     -24.145 -16.001 -14.009  0.00  0.00    +0.190 C 
BRANCH  24  25
ATOM     25  O   UNL     1     -23.206 -17.040 -14.074  0.00  0.00    -0.392 OA
ATOM     26  H   UNL     1     -23.444 -17.580 -14.807  0.00  0.00    +0.210 HD
ENDBRANCH  24  25
ENDBRANCH  23  24
TORSDOF 10
ENDMDL
MODEL 6
REMARK VINA RESULT:      -6.7      2.236      2.691
REMARK  Name = Unnamed
REMARK  10 active torsions:
REMARK  status: ('A' for Active; 'I' for Inactive)
REMARK    1  A    between atoms: O_2  and  C_12
REMARK    2  A    between atoms: O_2  and  C_14
REMARK    3  A    between atoms: O_3  and  C_8
REMARK    4  A    between atoms: O_4  and  C_9
REMARK    5  A    between atoms: O_5  and  C_10
REMARK    6  A    between atoms: O_6  and  C_13
REMARK    7  A    between atoms: O_7  and  C_21
REMARK    8  A    between atoms: C_11  and  C_13
REMARK    9  A    between atoms: C_14  and  C_15
REMARK   10  A    between atoms: C_15  and  C_16
REMARK                            x       y       z     vdW  Elec       q    Type
REMARK                         _______ _______ _______ _____ _____    ______ ____
ROOT
ATOM      1  O   UNL     1     -15.450 -26.012  -6.929  0.00  0.00    -0.341 OA
ATOM      2  C   UNL     1     -15.035 -26.367  -5.610  0.00  0.00    +0.282 C 
ATOM      3  C   UNL     1     -16.038 -27.315  -4.965  0.00  0.00    +0.201 C 
ATOM      4  C   UNL     1     -16.254 -28.547  -5.836  0.00  0.00    +0.179 C 
ATOM      5  C   UNL     1     -16.569 -28.141  -7.271  0.00  0.00    +0.177 C 
ATOM     23  C   UNL     1     -15.538 -27.148  -7.790  0.00  0.00    +0.178 C 
ENDROOT
BRANCH   5   6
ATOM      6  O   UNL     1     -16.559 -29.282  -8.085  0.00  0.00    -0.386 OA
ATOM      7  H   UNL     1     -15.690 -29.643  -8.040  0.00  0.00    +0.210 HD
ENDBRANCH   5   6
BRANCH   4   8
ATOM      8  O   UNL     1     -17.325 -29.292  -5.322  0.00  0.00    -0.386 OA
ATOM      9  H   UNL     1     -17.571 -29.914  -5.985  0.00  0.00    +0.210 HD
ENDBRANCH   4   8
BRANCH   3  10
ATOM     10  O   UNL     1     -15.550 -27.717  -3.713  0.00  0.00    -0.384 OA
ATOM     11  H   UNL     1     -16.275 -27.684  -3.113  0.00  0.00    +0.210 HD
ENDBRANCH   3  10
BRANCH   2  12
ATOM     12  O   UNL     1     -14.934 -25.205  -4.831  0.00  0.00    -0.348 OA
BRANCH  12  13
ATOM     13  C   UNL     1     -15.115 -24.120  -5.700  0.00  0.00    +0.168 C 
BRANCH  13  14
ATOM     14  C   UNL     1     -15.941 -23.045  -5.004  0.00  0.00    +0.063 C 
BRANCH  14  15
ATOM     15  C   UNL     1     -16.878 -22.420  -5.989  0.00  0.00    -0.045 A 
ATOM     16  C   UNL     1     -16.779 -22.736  -7.343  0.00  0.00    +0.007 A 
ATOM     17  C   UNL     1     -17.652 -22.152  -8.262  0.00  0.00    +0.045 A 
ATOM     18  C   UNL     1     -18.624 -21.252  -7.825  0.00  0.00    +0.117 A 
ATOM     19  C   UNL     1     -18.722 -20.936  -6.470  0.00  0.00    +0.045 A 
ATOM     22  C   UNL     1     -17.850 -21.519  -5.551  0.00  0.00    +0.007 A 
BRANCH  18  20
ATOM     20  O   UNL     1     -19.473 -20.685  -8.716  0.00  0.00    -0.507 OA
ATOM     21  H   UNL     1     -19.701 -21.356  -9.382  0.00  0.00    +0.292 HD
ENDBRANCH  18  20
ENDBRANCH  14  15
ENDBRANCH  13  14
ENDBRANCH  12  13
ENDBRANCH   2  12
BRANCH  23  24
ATOM     24  C   UNL     1     -15.944 -26.687  -9.183  0.00  0.00    +0.190 C 
BRANCH  24  25
ATOM     25  O   UNL     1     -17.088 -25.882  -9.095  0.00  0.00    -0.392 OA
ATOM     26  H   UNL     1     -17.818 -26.458  -8.949  0.00  0.00    +0.210 HD
ENDBRANCH  24  25
ENDBRANCH  23  24
TORSDOF 10
ENDMDL
MODEL 7
REMARK VINA RESULT:      -6.7     11.245     11.897
REMARK  Name = Unnamed
REMARK  10 active torsions:
REMARK  status: ('A' for Active; 'I' for Inactive)
REMARK    1  A    between atoms: O_2  and  C_12
REMARK    2  A    between atoms: O_2  and  C_14
REMARK    3  A    between atoms: O_3  and  C_8
REMARK    4  A    between atoms: O_4  and  C_9
REMARK    5  A    between atoms: O_5  and  C_10
REMARK    6  A    between atoms: O_6  and  C_13
REMARK    7  A    between atoms: O_7  and  C_21
REMARK    8  A    between atoms: C_11  and  C_13
REMARK    9  A    between atoms: C_14  and  C_15
REMARK   10  A    between atoms: C_15  and  C_16
REMARK                            x       y       z     vdW  Elec       q    Type
REMARK                         _______ _______ _______ _____ _____    ______ ____
ROOT
ATOM      1  O   UNL     1     -28.090 -25.112  -4.591  0.00  0.00    -0.341 OA
ATOM      2  C   UNL     1     -27.827 -23.914  -3.860  0.00  0.00    +0.282 C 
ATOM      3  C   UNL     1     -28.370 -24.019  -2.440  0.00  0.00    +0.201 C 
ATOM      4  C   UNL     1     -27.800 -25.244  -1.733  0.00  0.00    +0.179 C 
ATOM      5  C   UNL     1     -27.978 -26.490  -2.594  0.00  0.00    +0.177 C 
ATOM     23  C   UNL     1     -27.458 -26.250  -4.005  0.00  0.00    +0.178 C 
ENDROOT
BRANCH   5   6
ATOM      6  O   UNL     1     -27.268 -27.552  -2.016  0.00  0.00    -0.386 OA
ATOM      7  H   UNL     1     -26.416 -27.561  -2.415  0.00  0.00    +0.210 HD
ENDBRANCH   5   6
BRANCH   4   8
ATOM      8  O   UNL     1     -28.470 -25.425  -0.515  0.00  0.00    -0.386 OA
ATOM      9  H   UNL     1     -29.379 -25.567  -0.720  0.00  0.00    +0.210 HD
ENDBRANCH   4   8
BRANCH   3  10
ATOM     10  O   UNL     1     -28.009 -22.867  -1.725  0.00  0.00    -0.384 OA
ATOM     11  H   UNL     1     -27.501 -23.152  -0.985  0.00  0.00    +0.210 HD
ENDBRANCH   3  10
BRANCH   2  12
ATOM     12  O   UNL     1     -28.444 -22.835  -4.508  0.00  0.00    -0.348 OA
BRANCH  12  13
ATOM     13  C   UNL     1     -27.491 -22.288  -5.379  0.00  0.00    +0.168 C 
BRANCH  13  14
ATOM     14  C   UNL     1     -26.379 -21.634  -4.569  0.00  0.00    +0.063 C 
BRANCH  14  15
ATOM     15  C   UNL     1     -25.579 -20.733  -5.457  0.00  0.00    -0.045 A 
ATOM     16  C   UNL     1     -24.368 -20.207  -5.008  0.00  0.00    +0.007 A 
ATOM     17  C   UNL     1     -23.622 -19.367  -5.836  0.00  0.00    +0.045 A 
ATOM     18  C   UNL     1     -24.088 -19.053  -7.113  0.00  0.00    +0.117 A 
ATOM     19  C   UNL     1     -25.300 -19.580  -7.561  0.00  0.00    +0.045 A 
ATOM     22  C   UNL     1     -26.045 -20.419  -6.735  0.00  0.00    +0.007 A 
BRANCH  18  20
ATOM     20  O   UNL     1     -23.364 -18.238  -7.917  0.00  0.00    -0.507 OA
ATOM     21  H   UNL     1     -22.603 -17.912  -7.407  0.00  0.00    +0.292 HD
ENDBRANCH  18  20
ENDBRANCH  14  15
ENDBRANCH  13  14
ENDBRANCH  12  13
ENDBRANCH   2  12
BRANCH  23  24
ATOM     24  C   UNL     1     -27.747 -27.477  -4.859  0.00  0.00    +0.190 C 
BRANCH  24  25
ATOM     25  O   UNL     1     -26.818 -28.484  -4.563  0.00  0.00    -0.392 OA
ATOM     26  H   UNL     1     -26.930 -28.701  -3.654  0.00  0.00    +0.210 HD
ENDBRANCH  24  25
ENDBRANCH  23  24
TORSDOF 10
ENDMDL
MODEL 8
REMARK VINA RESULT:      -6.6     13.341     16.258
REMARK  Name = Unnamed
REMARK  10 active torsions:
REMARK  status: ('A' for Active; 'I' for Inactive)
REMARK    1  A    between atoms: O_2  and  C_12
REMARK    2  A    between atoms: O_2  and  C_14
REMARK    3  A    between atoms: O_3  and  C_8
REMARK    4  A    between atoms: O_4  and  C_9
REMARK    5  A    between atoms: O_5  and  C_10
REMARK    6  A    between atoms: O_6  and  C_13
REMARK    7  A    between atoms: O_7  and  C_21
REMARK    8  A    between atoms: C_11  and  C_13
REMARK    9  A    between atoms: C_14  and  C_15
REMARK   10  A    between atoms: C_15  and  C_16
REMARK                            x       y       z     vdW  Elec       q    Type
REMARK                         _______ _______ _______ _____ _____    ______ ____
ROOT
ATOM      1  O   UNL     1     -23.470 -14.785 -12.065  0.00  0.00    -0.341 OA
ATOM      2  C   UNL     1     -23.175 -15.239 -13.386  0.00  0.00    +0.282 C 
ATOM      3  C   UNL     1     -21.910 -14.574 -13.915  0.00  0.00    +0.201 C 
ATOM      4  C   UNL     1     -20.740 -14.807 -12.965  0.00  0.00    +0.179 C 
ATOM      5  C   UNL     1     -21.125 -14.435 -11.538  0.00  0.00    +0.177 C 
ATOM     23  C   UNL     1     -22.432 -15.108 -11.139  0.00  0.00    +0.178 C 
ENDROOT
BRANCH   5   6
ATOM      6  O   UNL     1     -20.110 -14.850 -10.665  0.00  0.00    -0.386 OA
ATOM      7  H   UNL     1     -20.185 -14.325  -9.888  0.00  0.00    +0.210 HD
ENDBRANCH   5   6
BRANCH   4   8
ATOM      8  O   UNL     1     -19.655 -14.016 -13.371  0.00  0.00    -0.386 OA
ATOM      9  H   UNL     1     -19.951 -13.496 -14.098  0.00  0.00    +0.210 HD
ENDBRANCH   4   8
BRANCH   3  10
ATOM     10  O   UNL     1     -21.598 -15.114 -15.171  0.00  0.00    -0.384 OA
ATOM     11  H   UNL     1     -20.663 -15.059 -15.268  0.00  0.00    +0.210 HD
ENDBRANCH   3  10
BRANCH   2  12
ATOM     12  O   UNL     1     -24.248 -14.924 -14.232  0.00  0.00    -0.348 OA
BRANCH  12  13
ATOM     13  C   UNL     1     -24.258 -13.529 -14.369  0.00  0.00    +0.168 C 
BRANCH  13  14
ATOM     14  C   UNL     1     -25.672 -13.060 -14.687  0.00  0.00    +0.063 C 
BRANCH  14  15
ATOM     15  C   UNL     1     -26.082 -12.009 -13.703  0.00  0.00    -0.045 A 
ATOM     16  C   UNL     1     -27.237 -11.259 -13.924  0.00  0.00    +0.007 A 
ATOM     17  C   UNL     1     -27.618 -10.279 -13.007  0.00  0.00    +0.045 A 
ATOM     18  C   UNL     1     -26.844 -10.049 -11.870  0.00  0.00    +0.117 A 
ATOM     19  C   UNL     1     -25.689 -10.800 -11.650  0.00  0.00    +0.045 A 
ATOM     22  C   UNL     1     -25.307 -11.779 -12.565  0.00  0.00    +0.007 A 
BRANCH  18  20
ATOM     20  O   UNL     1     -27.214  -9.097 -10.979  0.00  0.00    -0.507 OA
ATOM     21  H   UNL     1     -26.407  -8.716 -10.595  0.00  0.00    +0.292 HD
ENDBRANCH  18  20
ENDBRANCH  14  15
ENDBRANCH  13  14
ENDBRANCH  12  13
ENDBRANCH   2  12
BRANCH  23  24
ATOM     24  C   UNL     1     -22.836 -14.631  -9.751  0.00  0.00    +0.190 C 
BRANCH  24  25
ATOM     25  O   UNL     1     -22.345 -13.335  -9.539  0.00  0.00    -0.392 OA
ATOM     26  H   UNL     1     -21.919 -13.337  -8.700  0.00  0.00    +0.210 HD
ENDBRANCH  24  25
ENDBRANCH  23  24
TORSDOF 10
ENDMDL
MODEL 9
REMARK VINA RESULT:      -6.6     11.417     14.635
REMARK  Name = Unnamed
REMARK  10 active torsions:
REMARK  status: ('A' for Active; 'I' for Inactive)
REMARK    1  A    between atoms: O_2  and  C_12
REMARK    2  A    between atoms: O_2  and  C_14
REMARK    3  A    between atoms: O_3  and  C_8
REMARK    4  A    between atoms: O_4  and  C_9
REMARK    5  A    between atoms: O_5  and  C_10
REMARK    6  A    between atoms: O_6  and  C_13
REMARK    7  A    between atoms: O_7  and  C_21
REMARK    8  A    between atoms: C_11  and  C_13
REMARK    9  A    between atoms: C_14  and  C_15
REMARK   10  A    between atoms: C_15  and  C_16
REMARK                            x       y       z     vdW  Elec       q    Type
REMARK                         _______ _______ _______ _____ _____    ______ ____
ROOT
ATOM      1  O   UNL     1     -21.751 -14.088 -11.453  0.00  0.00    -0.341 OA
ATOM      2  C   UNL     1     -22.350 -13.333 -10.400  0.00  0.00    +0.282 C 
ATOM      3  C   UNL     1     -22.692 -11.925 -10.872  0.00  0.00    +0.201 C 
ATOM      4  C   UNL     1     -23.584 -11.972 -12.107  0.00  0.00    +0.179 C 
ATOM      5  C   UNL     1     -22.985 -12.888 -13.168  0.00  0.00    +0.177 C 
ATOM     23  C   UNL     1     -22.627 -14.242 -12.571  0.00  0.00    +0.178 C 
ENDROOT
BRANCH   5   6
ATOM      6  O   UNL     1     -23.918 -13.071 -14.197  0.00  0.00    -0.386 OA
ATOM      7  H   UNL     1     -23.875 -13.978 -14.448  0.00  0.00    +0.210 HD
ENDBRANCH   5   6
BRANCH   4   8
ATOM      8  O   UNL     1     -23.709 -10.678 -12.633  0.00  0.00    -0.386 OA
ATOM      9  H   UNL     1     -23.638 -10.079 -11.909  0.00  0.00    +0.210 HD
ENDBRANCH   4   8
BRANCH   3  10
ATOM     10  O   UNL     1     -23.364 -11.247  -9.844  0.00  0.00    -0.384 OA
ATOM     11  H   UNL     1     -22.706 -10.825  -9.318  0.00  0.00    +0.210 HD
ENDBRANCH   3  10
BRANCH   2  12
ATOM     12  O   UNL     1     -21.454 -13.252  -9.325  0.00  0.00    -0.348 OA
BRANCH  12  13
ATOM     13  C   UNL     1     -21.737 -14.335  -8.480  0.00  0.00    +0.168 C 
BRANCH  13  14
ATOM     14  C   UNL     1     -23.220 -14.334  -8.133  0.00  0.00    +0.063 C 
BRANCH  14  15
ATOM     15  C   UNL     1     -23.531 -15.516  -7.269  0.00  0.00    -0.045 A 
ATOM     16  C   UNL     1     -22.787 -15.749  -6.112  0.00  0.00    +0.007 A 
ATOM     17  C   UNL     1     -23.076 -16.852  -5.307  0.00  0.00    +0.045 A 
ATOM     18  C   UNL     1     -24.109 -17.720  -5.659  0.00  0.00    +0.117 A 
ATOM     19  C   UNL     1     -24.853 -17.486  -6.816  0.00  0.00    +0.045 A 
ATOM     22  C   UNL     1     -24.564 -16.385  -7.621  0.00  0.00    +0.007 A 
BRANCH  18  20
ATOM     20  O   UNL     1     -24.391 -18.790  -4.877  0.00  0.00    -0.507 OA
ATOM     21  H   UNL     1     -24.931 -18.483  -4.130  0.00  0.00    +0.292 HD
ENDBRANCH  18  20
ENDBRANCH  14  15
ENDBRANCH  13  14
ENDBRANCH  12  13
ENDBRANCH   2  12
BRANCH  23  24
ATOM     24  C   UNL     1     -21.937 -15.090 -13.631  0.00  0.00    +0.190 C 
BRANCH  24  25
ATOM     25  O   UNL     1     -21.340 -14.252 -14.584  0.00  0.00    -0.392 OA
ATOM     26  H   UNL     1     -21.016 -13.499 -14.123  0.00  0.00    +0.210 HD
ENDBRANCH  24  25
ENDBRANCH  23  24
TORSDOF 10
ENDMDL
