# Supplementary material for: Mechanism of salidroside promoting testosterone secretion induced by H2O2 in TM3 Leydig cells based on metabolomics and network pharmacology
Source: Front Chem. 2025 Feb 27;13:1544876. doi: 10.3389/fchem.2025.1544876 (PMC11904911; doi:10.3389/fchem.2025.1544876)
Supplement: Supplementary file 1 [file DataSheet1.ZIP › Supplementary document/Molecular docking/Molecular docking/results/ECHS1_2_Salidroside.pdbqt]

MODEL 1
REMARK VINA RESULT:      -6.2      0.000      0.000
REMARK  Name = Unnamed
REMARK  10 active torsions:
REMARK  status: ('A' for Active; 'I' for Inactive)
REMARK    1  A    between atoms: O_2  and  C_12
REMARK    2  A    between atoms: O_2  and  C_14
REMARK    3  A    between atoms: O_3  and  C_8
REMARK    4  A    between atoms: O_4  and  C_9
REMARK    5  A    between atoms: O_5  and  C_10
REMARK    6  A    between atoms: O_6  and  C_13
REMARK    7  A    between atoms: O_7  and  C_21
REMARK    8  A    between atoms: C_11  and  C_13
REMARK    9  A    between atoms: C_14  and  C_15
REMARK   10  A    between atoms: C_15  and  C_16
REMARK                            x       y       z     vdW  Elec       q    Type
REMARK                         _______ _______ _______ _____ _____    ______ ____
ROOT
ATOM      1  O   UNL     1      -8.587  33.318  54.957  0.00  0.00    -0.341 OA
ATOM      2  C   UNL     1      -9.189  33.489  53.674  0.00  0.00    +0.282 C 
ATOM      3  C   UNL     1      -8.243  34.215  52.726  0.00  0.00    +0.201 C 
ATOM      4  C   UNL     1      -6.909  33.481  52.628  0.00  0.00    +0.179 C 
ATOM      5  C   UNL     1      -6.350  33.197  54.017  0.00  0.00    +0.177 C 
ATOM     23  C   UNL     1      -7.400  32.527  54.895  0.00  0.00    +0.178 C 
ENDROOT
BRANCH   5   6
ATOM      6  O   UNL     1      -5.240  32.350  53.901  0.00  0.00    -0.386 OA
ATOM      7  H   UNL     1      -4.474  32.897  53.919  0.00  0.00    +0.210 HD
ENDBRANCH   5   6
BRANCH   4   8
ATOM      8  O   UNL     1      -5.999  34.277  51.918  0.00  0.00    -0.386 OA
ATOM      9  H   UNL     1      -5.839  35.044  52.440  0.00  0.00    +0.210 HD
ENDBRANCH   4   8
BRANCH   3  10
ATOM     10  O   UNL     1      -8.827  34.277  51.453  0.00  0.00    -0.384 OA
ATOM     11  H   UNL     1      -8.389  34.966  50.983  0.00  0.00    +0.210 HD
ENDBRANCH   3  10
BRANCH   2  12
ATOM     12  O   UNL     1     -10.364  34.240  53.814  0.00  0.00    -0.348 OA
BRANCH  12  13
ATOM     13  C   UNL     1     -10.930  33.880  55.045  0.00  0.00    +0.168 C 
BRANCH  13  14
ATOM     14  C   UNL     1     -11.666  35.076  55.635  0.00  0.00    +0.063 C 
BRANCH  14  15
ATOM     15  C   UNL     1     -13.098  35.043  55.205  0.00  0.00    -0.045 A 
ATOM     16  C   UNL     1     -13.782  33.828  55.150  0.00  0.00    +0.007 A 
ATOM     17  C   UNL     1     -15.118  33.797  54.748  0.00  0.00    +0.045 A 
ATOM     18  C   UNL     1     -15.770  34.981  54.401  0.00  0.00    +0.117 A 
ATOM     19  C   UNL     1     -15.085  36.195  54.455  0.00  0.00    +0.045 A 
ATOM     22  C   UNL     1     -13.750  36.227  54.857  0.00  0.00    +0.007 A 
BRANCH  18  20
ATOM     20  O   UNL     1     -17.067  34.951  54.010  0.00  0.00    -0.507 OA
ATOM     21  H   UNL     1     -17.584  35.471  54.648  0.00  0.00    +0.292 HD
ENDBRANCH  18  20
ENDBRANCH  14  15
ENDBRANCH  13  14
ENDBRANCH  12  13
ENDBRANCH   2  12
BRANCH  23  24
ATOM     24  C   UNL     1      -6.840  32.355  56.300  0.00  0.00    +0.190 C 
BRANCH  24  25
ATOM     25  O   UNL     1      -5.959  33.408  56.585  0.00  0.00    -0.392 OA
ATOM     26  H   UNL     1      -5.782  33.845  55.771  0.00  0.00    +0.210 HD
ENDBRANCH  24  25
ENDBRANCH  23  24
TORSDOF 10
ENDMDL
MODEL 2
REMARK VINA RESULT:      -6.1      1.865      3.495
REMARK  Name = Unnamed
REMARK  10 active torsions:
REMARK  status: ('A' for Active; 'I' for Inactive)
REMARK    1  A    between atoms: O_2  and  C_12
REMARK    2  A    between atoms: O_2  and  C_14
REMARK    3  A    between atoms: O_3  and  C_8
REMARK    4  A    between atoms: O_4  and  C_9
REMARK    5  A    between atoms: O_5  and  C_10
REMARK    6  A    between atoms: O_6  and  C_13
REMARK    7  A    between atoms: O_7  and  C_21
REMARK    8  A    between atoms: C_11  and  C_13
REMARK    9  A    between atoms: C_14  and  C_15
REMARK   10  A    between atoms: C_15  and  C_16
REMARK                            x       y       z     vdW  Elec       q    Type
REMARK                         _______ _______ _______ _____ _____    ______ ____
ROOT
ATOM      1  O   UNL     1     -10.228  32.783  52.141  0.00  0.00    -0.341 OA
ATOM      2  C   UNL     1      -9.782  33.630  53.201  0.00  0.00    +0.282 C 
ATOM      3  C   UNL     1      -8.260  33.684  53.244  0.00  0.00    +0.201 C 
ATOM      4  C   UNL     1      -7.698  34.126  51.897  0.00  0.00    +0.179 C 
ATOM      5  C   UNL     1      -8.289  33.289  50.768  0.00  0.00    +0.177 C 
ATOM     23  C   UNL     1      -9.809  33.256  50.861  0.00  0.00    +0.178 C 
ENDROOT
BRANCH   5   6
ATOM      6  O   UNL     1      -7.916  33.847  49.538  0.00  0.00    -0.386 OA
ATOM      7  H   UNL     1      -8.372  33.367  48.869  0.00  0.00    +0.210 HD
ENDBRANCH   5   6
BRANCH   4   8
ATOM      8  O   UNL     1      -6.304  33.967  51.907  0.00  0.00    -0.386 OA
ATOM      9  H   UNL     1      -6.102  33.358  52.596  0.00  0.00    +0.210 HD
ENDBRANCH   4   8
BRANCH   3  10
ATOM     10  O   UNL     1      -7.862  34.597  54.230  0.00  0.00    -0.384 OA
ATOM     11  H   UNL     1      -7.144  34.203  54.695  0.00  0.00    +0.210 HD
ENDBRANCH   3  10
BRANCH   2  12
ATOM     12  O   UNL     1     -10.259  33.130  54.421  0.00  0.00    -0.348 OA
BRANCH  12  13
ATOM     13  C   UNL     1     -11.615  32.828  54.232  0.00  0.00    +0.168 C 
BRANCH  13  14
ATOM     14  C   UNL     1     -12.394  33.182  55.493  0.00  0.00    +0.063 C 
BRANCH  14  15
ATOM     15  C   UNL     1     -13.272  34.363  55.222  0.00  0.00    -0.045 A 
ATOM     16  C   UNL     1     -14.627  34.176  54.948  0.00  0.00    +0.007 A 
ATOM     17  C   UNL     1     -15.446  35.277  54.695  0.00  0.00    +0.045 A 
ATOM     18  C   UNL     1     -14.910  36.564  54.715  0.00  0.00    +0.117 A 
ATOM     19  C   UNL     1     -13.554  36.750  54.988  0.00  0.00    +0.045 A 
ATOM     22  C   UNL     1     -12.736  35.651  55.241  0.00  0.00    +0.007 A 
BRANCH  18  20
ATOM     20  O   UNL     1     -15.705  37.634  54.468  0.00  0.00    -0.507 OA
ATOM     21  H   UNL     1     -16.629  37.349  54.566  0.00  0.00    +0.292 HD
ENDBRANCH  18  20
ENDBRANCH  14  15
ENDBRANCH  13  14
ENDBRANCH  12  13
ENDBRANCH   2  12
BRANCH  23  24
ATOM     24  C   UNL     1     -10.355  32.329  49.784  0.00  0.00    +0.190 C 
BRANCH  24  25
ATOM     25  O   UNL     1     -10.549  33.051  48.598  0.00  0.00    -0.392 OA
ATOM     26  H   UNL     1     -11.304  32.685  48.173  0.00  0.00    +0.210 HD
ENDBRANCH  24  25
ENDBRANCH  23  24
TORSDOF 10
ENDMDL
MODEL 3
REMARK VINA RESULT:      -6.1      1.941      2.875
REMARK  Name = Unnamed
REMARK  10 active torsions:
REMARK  status: ('A' for Active; 'I' for Inactive)
REMARK    1  A    between atoms: O_2  and  C_12
REMARK    2  A    between atoms: O_2  and  C_14
REMARK    3  A    between atoms: O_3  and  C_8
REMARK    4  A    between atoms: O_4  and  C_9
REMARK    5  A    between atoms: O_5  and  C_10
REMARK    6  A    between atoms: O_6  and  C_13
REMARK    7  A    between atoms: O_7  and  C_21
REMARK    8  A    between atoms: C_11  and  C_13
REMARK    9  A    between atoms: C_14  and  C_15
REMARK   10  A    between atoms: C_15  and  C_16
REMARK                            x       y       z     vdW  Elec       q    Type
REMARK                         _______ _______ _______ _____ _____    ______ ____
ROOT
ATOM      1  O   UNL     1      -8.696  33.525  53.849  0.00  0.00    -0.341 OA
ATOM      2  C   UNL     1      -9.474  32.336  53.716  0.00  0.00    +0.282 C 
ATOM      3  C   UNL     1     -10.368  32.410  52.484  0.00  0.00    +0.201 C 
ATOM      4  C   UNL     1      -9.540  32.683  51.233  0.00  0.00    +0.179 C 
ATOM      5  C   UNL     1      -8.622  33.882  51.448  0.00  0.00    +0.177 C 
ATOM     23  C   UNL     1      -7.825  33.727  52.736  0.00  0.00    +0.178 C 
ENDROOT
BRANCH   5   6
ATOM      6  O   UNL     1      -7.735  33.981  50.367  0.00  0.00    -0.386 OA
ATOM      7  H   UNL     1      -7.595  33.106  50.047  0.00  0.00    +0.210 HD
ENDBRANCH   5   6
BRANCH   4   8
ATOM      8  O   UNL     1     -10.403  32.949  50.160  0.00  0.00    -0.386 OA
ATOM      9  H   UNL     1     -11.097  33.492  50.494  0.00  0.00    +0.210 HD
ENDBRANCH   4   8
BRANCH   3  10
ATOM     10  O   UNL     1     -11.042  31.190  52.332  0.00  0.00    -0.384 OA
ATOM     11  H   UNL     1     -10.391  30.511  52.367  0.00  0.00    +0.210 HD
ENDBRANCH   3  10
BRANCH   2  12
ATOM     12  O   UNL     1     -10.276  32.180  54.856  0.00  0.00    -0.348 OA
BRANCH  12  13
ATOM     13  C   UNL     1     -10.940  33.399  55.052  0.00  0.00    +0.168 C 
BRANCH  13  14
ATOM     14  C   UNL     1     -12.334  33.135  55.606  0.00  0.00    +0.063 C 
BRANCH  14  15
ATOM     15  C   UNL     1     -13.230  34.286  55.272  0.00  0.00    -0.045 A 
ATOM     16  C   UNL     1     -14.589  34.069  55.042  0.00  0.00    +0.007 A 
ATOM     17  C   UNL     1     -15.424  35.142  54.730  0.00  0.00    +0.045 A 
ATOM     18  C   UNL     1     -14.900  36.432  54.648  0.00  0.00    +0.117 A 
ATOM     19  C   UNL     1     -13.541  36.649  54.878  0.00  0.00    +0.045 A 
ATOM     22  C   UNL     1     -12.706  35.577  55.189  0.00  0.00    +0.007 A 
BRANCH  18  20
ATOM     20  O   UNL     1     -15.711  37.475  54.346  0.00  0.00    -0.507 OA
ATOM     21  H   UNL     1     -15.907  37.436  53.395  0.00  0.00    +0.292 HD
ENDBRANCH  18  20
ENDBRANCH  14  15
ENDBRANCH  13  14
ENDBRANCH  12  13
ENDBRANCH   2  12
BRANCH  23  24
ATOM     24  C   UNL     1      -7.002  34.986  52.968  0.00  0.00    +0.190 C 
BRANCH  24  25
ATOM     25  O   UNL     1      -7.662  36.088  52.406  0.00  0.00    -0.392 OA
ATOM     26  H   UNL     1      -7.806  36.706  53.101  0.00  0.00    +0.210 HD
ENDBRANCH  24  25
ENDBRANCH  23  24
TORSDOF 10
ENDMDL
MODEL 4
REMARK VINA RESULT:      -6.0      1.722      2.718
REMARK  Name = Unnamed
REMARK  10 active torsions:
REMARK  status: ('A' for Active; 'I' for Inactive)
REMARK    1  A    between atoms: O_2  and  C_12
REMARK    2  A    between atoms: O_2  and  C_14
REMARK    3  A    between atoms: O_3  and  C_8
REMARK    4  A    between atoms: O_4  and  C_9
REMARK    5  A    between atoms: O_5  and  C_10
REMARK    6  A    between atoms: O_6  and  C_13
REMARK    7  A    between atoms: O_7  and  C_21
REMARK    8  A    between atoms: C_11  and  C_13
REMARK    9  A    between atoms: C_14  and  C_15
REMARK   10  A    between atoms: C_15  and  C_16
REMARK                            x       y       z     vdW  Elec       q    Type
REMARK                         _______ _______ _______ _____ _____    ______ ____
ROOT
ATOM      1  O   UNL     1      -9.168  33.714  54.095  0.00  0.00    -0.341 OA
ATOM      2  C   UNL     1      -9.154  32.448  54.755  0.00  0.00    +0.282 C 
ATOM      3  C   UNL     1      -8.693  31.350  53.806  0.00  0.00    +0.201 C 
ATOM      4  C   UNL     1      -7.329  31.688  53.212  0.00  0.00    +0.179 C 
ATOM      5  C   UNL     1      -7.333  33.096  52.628  0.00  0.00    +0.177 C 
ATOM     23  C   UNL     1      -7.869  34.099  53.641  0.00  0.00    +0.178 C 
ENDROOT
BRANCH   5   6
ATOM      6  O   UNL     1      -6.023  33.452  52.279  0.00  0.00    -0.386 OA
ATOM      7  H   UNL     1      -6.070  33.890  51.447  0.00  0.00    +0.210 HD
ENDBRANCH   5   6
BRANCH   4   8
ATOM      8  O   UNL     1      -7.030  30.768  52.197  0.00  0.00    -0.386 OA
ATOM      9  H   UNL     1      -6.794  29.960  52.619  0.00  0.00    +0.210 HD
ENDBRANCH   4   8
BRANCH   3  10
ATOM     10  O   UNL     1      -8.600  30.142  54.513  0.00  0.00    -0.384 OA
ATOM     11  H   UNL     1      -8.871  29.459  53.924  0.00  0.00    +0.210 HD
ENDBRANCH   3  10
BRANCH   2  12
ATOM     12  O   UNL     1     -10.448  32.152  55.206  0.00  0.00    -0.348 OA
BRANCH  12  13
ATOM     13  C   UNL     1     -11.216  33.311  55.024  0.00  0.00    +0.168 C 
BRANCH  13  14
ATOM     14  C   UNL     1     -12.656  33.037  55.437  0.00  0.00    +0.063 C 
BRANCH  14  15
ATOM     15  C   UNL     1     -13.487  34.256  55.190  0.00  0.00    -0.045 A 
ATOM     16  C   UNL     1     -12.886  35.514  55.151  0.00  0.00    +0.007 A 
ATOM     17  C   UNL     1     -13.661  36.652  54.921  0.00  0.00    +0.045 A 
ATOM     18  C   UNL     1     -15.037  36.531  54.730  0.00  0.00    +0.117 A 
ATOM     19  C   UNL     1     -15.638  35.272  54.768  0.00  0.00    +0.045 A 
ATOM     22  C   UNL     1     -14.864  34.135  54.998  0.00  0.00    +0.007 A 
BRANCH  18  20
ATOM     20  O   UNL     1     -15.790  37.635  54.506  0.00  0.00    -0.507 OA
ATOM     21  H   UNL     1     -16.267  37.508  53.669  0.00  0.00    +0.292 HD
ENDBRANCH  18  20
ENDBRANCH  14  15
ENDBRANCH  13  14
ENDBRANCH  12  13
ENDBRANCH   2  12
BRANCH  23  24
ATOM     24  C   UNL     1      -7.956  35.471  52.988  0.00  0.00    +0.190 C 
BRANCH  24  25
ATOM     25  O   UNL     1      -6.852  36.244  53.375  0.00  0.00    -0.392 OA
ATOM     26  H   UNL     1      -6.163  36.067  52.759  0.00  0.00    +0.210 HD
ENDBRANCH  24  25
ENDBRANCH  23  24
TORSDOF 10
ENDMDL
MODEL 5
REMARK VINA RESULT:      -5.9      1.845      2.480
REMARK  Name = Unnamed
REMARK  10 active torsions:
REMARK  status: ('A' for Active; 'I' for Inactive)
REMARK    1  A    between atoms: O_2  and  C_12
REMARK    2  A    between atoms: O_2  and  C_14
REMARK    3  A    between atoms: O_3  and  C_8
REMARK    4  A    between atoms: O_4  and  C_9
REMARK    5  A    between atoms: O_5  and  C_10
REMARK    6  A    between atoms: O_6  and  C_13
REMARK    7  A    between atoms: O_7  and  C_21
REMARK    8  A    between atoms: C_11  and  C_13
REMARK    9  A    between atoms: C_14  and  C_15
REMARK   10  A    between atoms: C_15  and  C_16
REMARK                            x       y       z     vdW  Elec       q    Type
REMARK                         _______ _______ _______ _____ _____    ______ ____
ROOT
ATOM      1  O   UNL     1      -9.908  32.808  52.758  0.00  0.00    -0.341 OA
ATOM      2  C   UNL     1      -9.669  34.199  52.546  0.00  0.00    +0.282 C 
ATOM      3  C   UNL     1      -8.205  34.539  52.796  0.00  0.00    +0.201 C 
ATOM      4  C   UNL     1      -7.295  33.674  51.931  0.00  0.00    +0.179 C 
ATOM      5  C   UNL     1      -7.657  32.200  52.078  0.00  0.00    +0.177 C 
ATOM     23  C   UNL     1      -9.150  31.988  51.867  0.00  0.00    +0.178 C 
ENDROOT
BRANCH   5   6
ATOM      6  O   UNL     1      -6.948  31.456  51.125  0.00  0.00    -0.386 OA
ATOM      7  H   UNL     1      -6.677  30.659  51.546  0.00  0.00    +0.210 HD
ENDBRANCH   5   6
BRANCH   4   8
ATOM      8  O   UNL     1      -5.964  33.864  52.332  0.00  0.00    -0.386 OA
ATOM      9  H   UNL     1      -5.438  33.262  51.833  0.00  0.00    +0.210 HD
ENDBRANCH   4   8
BRANCH   3  10
ATOM     10  O   UNL     1      -7.988  35.889  52.485  0.00  0.00    -0.384 OA
ATOM     11  H   UNL     1      -8.032  35.965  51.547  0.00  0.00    +0.210 HD
ENDBRANCH   3  10
BRANCH   2  12
ATOM     12  O   UNL     1     -10.470  34.943  53.424  0.00  0.00    -0.348 OA
BRANCH  12  13
ATOM     13  C   UNL     1     -10.646  34.158  54.573  0.00  0.00    +0.168 C 
BRANCH  13  14
ATOM     14  C   UNL     1     -11.435  34.947  55.610  0.00  0.00    +0.063 C 
BRANCH  14  15
ATOM     15  C   UNL     1     -12.882  34.964  55.230  0.00  0.00    -0.045 A 
ATOM     16  C   UNL     1     -13.608  33.774  55.194  0.00  0.00    +0.007 A 
ATOM     17  C   UNL     1     -14.957  33.791  54.839  0.00  0.00    +0.045 A 
ATOM     18  C   UNL     1     -15.580  34.997  54.518  0.00  0.00    +0.117 A 
ATOM     19  C   UNL     1     -14.852  36.187  54.553  0.00  0.00    +0.045 A 
ATOM     22  C   UNL     1     -13.504  36.172  54.909  0.00  0.00    +0.007 A 
BRANCH  18  20
ATOM     20  O   UNL     1     -16.890  35.013  54.173  0.00  0.00    -0.507 OA
ATOM     21  H   UNL     1     -17.061  35.837  53.686  0.00  0.00    +0.292 HD
ENDBRANCH  18  20
ENDBRANCH  14  15
ENDBRANCH  13  14
ENDBRANCH  12  13
ENDBRANCH   2  12
BRANCH  23  24
ATOM     24  C   UNL     1      -9.488  30.527  52.124  0.00  0.00    +0.190 C 
BRANCH  24  25
ATOM     25  O   UNL     1      -9.203  29.771  50.978  0.00  0.00    -0.392 OA
ATOM     26  H   UNL     1     -10.013  29.385  50.695  0.00  0.00    +0.210 HD
ENDBRANCH  24  25
ENDBRANCH  23  24
TORSDOF 10
ENDMDL
MODEL 6
REMARK VINA RESULT:      -5.9      2.589      7.581
REMARK  Name = Unnamed
REMARK  10 active torsions:
REMARK  status: ('A' for Active; 'I' for Inactive)
REMARK    1  A    between atoms: O_2  and  C_12
REMARK    2  A    between atoms: O_2  and  C_14
REMARK    3  A    between atoms: O_3  and  C_8
REMARK    4  A    between atoms: O_4  and  C_9
REMARK    5  A    between atoms: O_5  and  C_10
REMARK    6  A    between atoms: O_6  and  C_13
REMARK    7  A    between atoms: O_7  and  C_21
REMARK    8  A    between atoms: C_11  and  C_13
REMARK    9  A    between atoms: C_14  and  C_15
REMARK   10  A    between atoms: C_15  and  C_16
REMARK                            x       y       z     vdW  Elec       q    Type
REMARK                         _______ _______ _______ _____ _____    ______ ____
ROOT
ATOM      1  O   UNL     1     -13.514  34.044  54.346  0.00  0.00    -0.341 OA
ATOM      2  C   UNL     1     -13.110  35.083  55.238  0.00  0.00    +0.282 C 
ATOM      3  C   UNL     1     -13.727  36.414  54.829  0.00  0.00    +0.201 C 
ATOM      4  C   UNL     1     -15.246  36.303  54.747  0.00  0.00    +0.179 C 
ATOM      5  C   UNL     1     -15.651  35.106  53.893  0.00  0.00    +0.177 C 
ATOM     23  C   UNL     1     -14.928  33.847  54.353  0.00  0.00    +0.178 C 
ENDROOT
BRANCH   5   6
ATOM      6  O   UNL     1     -17.034  34.910  54.005  0.00  0.00    -0.386 OA
ATOM      7  H   UNL     1     -17.351  35.536  54.632  0.00  0.00    +0.210 HD
ENDBRANCH   5   6
BRANCH   4   8
ATOM      8  O   UNL     1     -15.763  37.474  54.174  0.00  0.00    -0.386 OA
ATOM      9  H   UNL     1     -15.243  37.658  53.410  0.00  0.00    +0.210 HD
ENDBRANCH   4   8
BRANCH   3  10
ATOM     10  O   UNL     1     -13.389  37.388  55.779  0.00  0.00    -0.384 OA
ATOM     11  H   UNL     1     -14.191  37.663  56.188  0.00  0.00    +0.210 HD
ENDBRANCH   3  10
BRANCH   2  12
ATOM     12  O   UNL     1     -11.713  35.196  55.209  0.00  0.00    -0.348 OA
BRANCH  12  13
ATOM     13  C   UNL     1     -11.220  33.989  54.693  0.00  0.00    +0.168 C 
BRANCH  13  14
ATOM     14  C   UNL     1      -9.699  34.051  54.622  0.00  0.00    +0.063 C 
BRANCH  14  15
ATOM     15  C   UNL     1      -9.261  33.913  53.198  0.00  0.00    -0.045 A 
ATOM     16  C   UNL     1      -8.068  34.500  52.776  0.00  0.00    +0.007 A 
ATOM     17  C   UNL     1      -7.660  34.371  51.448  0.00  0.00    +0.045 A 
ATOM     18  C   UNL     1      -8.443  33.656  50.543  0.00  0.00    +0.117 A 
ATOM     19  C   UNL     1      -9.636  33.069  50.966  0.00  0.00    +0.045 A 
ATOM     22  C   UNL     1     -10.045  33.197  52.293  0.00  0.00    +0.007 A 
BRANCH  18  20
ATOM     20  O   UNL     1      -8.047  33.531  49.253  0.00  0.00    -0.507 OA
ATOM     21  H   UNL     1      -7.555  34.334  49.012  0.00  0.00    +0.292 HD
ENDBRANCH  18  20
ENDBRANCH  14  15
ENDBRANCH  13  14
ENDBRANCH  12  13
ENDBRANCH   2  12
BRANCH  23  24
ATOM     24  C   UNL     1     -15.277  32.700  53.414  0.00  0.00    +0.190 C 
BRANCH  24  25
ATOM     25  O   UNL     1     -15.563  33.209  52.139  0.00  0.00    -0.392 OA
ATOM     26  H   UNL     1     -16.271  32.696  51.792  0.00  0.00    +0.210 HD
ENDBRANCH  24  25
ENDBRANCH  23  24
TORSDOF 10
ENDMDL
MODEL 7
REMARK VINA RESULT:      -5.8      2.202      7.265
REMARK  Name = Unnamed
REMARK  10 active torsions:
REMARK  status: ('A' for Active; 'I' for Inactive)
REMARK    1  A    between atoms: O_2  and  C_12
REMARK    2  A    between atoms: O_2  and  C_14
REMARK    3  A    between atoms: O_3  and  C_8
REMARK    4  A    between atoms: O_4  and  C_9
REMARK    5  A    between atoms: O_5  and  C_10
REMARK    6  A    between atoms: O_6  and  C_13
REMARK    7  A    between atoms: O_7  and  C_21
REMARK    8  A    between atoms: C_11  and  C_13
REMARK    9  A    between atoms: C_14  and  C_15
REMARK   10  A    between atoms: C_15  and  C_16
REMARK                            x       y       z     vdW  Elec       q    Type
REMARK                         _______ _______ _______ _____ _____    ______ ____
ROOT
ATOM      1  O   UNL     1     -13.326  34.907  55.124  0.00  0.00    -0.341 OA
ATOM      2  C   UNL     1     -13.678  33.761  54.348  0.00  0.00    +0.282 C 
ATOM      3  C   UNL     1     -15.190  33.580  54.307  0.00  0.00    +0.201 C 
ATOM      4  C   UNL     1     -15.871  34.841  53.786  0.00  0.00    +0.179 C 
ATOM      5  C   UNL     1     -15.380  36.068  54.547  0.00  0.00    +0.177 C 
ATOM     23  C   UNL     1     -13.858  36.113  54.575  0.00  0.00    +0.178 C 
ENDROOT
BRANCH   5   6
ATOM      6  O   UNL     1     -15.863  37.223  53.916  0.00  0.00    -0.386 OA
ATOM      7  H   UNL     1     -15.113  37.747  53.692  0.00  0.00    +0.210 HD
ENDBRANCH   5   6
BRANCH   4   8
ATOM      8  O   UNL     1     -17.257  34.718  53.955  0.00  0.00    -0.386 OA
ATOM      9  H   UNL     1     -17.419  33.844  54.268  0.00  0.00    +0.210 HD
ENDBRANCH   4   8
BRANCH   3  10
ATOM     10  O   UNL     1     -15.501  32.507  53.460  0.00  0.00    -0.384 OA
ATOM     11  H   UNL     1     -15.376  31.718  53.960  0.00  0.00    +0.210 HD
ENDBRANCH   3  10
BRANCH   2  12
ATOM     12  O   UNL     1     -13.094  32.622  54.920  0.00  0.00    -0.348 OA
BRANCH  12  13
ATOM     13  C   UNL     1     -11.919  33.046  55.557  0.00  0.00    +0.168 C 
BRANCH  13  14
ATOM     14  C   UNL     1     -10.733  32.261  55.010  0.00  0.00    +0.063 C 
BRANCH  14  15
ATOM     15  C   UNL     1      -9.796  33.195  54.311  0.00  0.00    -0.045 A 
ATOM     16  C   UNL     1      -8.432  33.163  54.602  0.00  0.00    +0.007 A 
ATOM     17  C   UNL     1      -7.559  34.034  53.950  0.00  0.00    +0.045 A 
ATOM     18  C   UNL     1      -8.050  34.938  53.008  0.00  0.00    +0.117 A 
ATOM     19  C   UNL     1      -9.414  34.970  52.718  0.00  0.00    +0.045 A 
ATOM     22  C   UNL     1     -10.287  34.100  53.368  0.00  0.00    +0.007 A 
BRANCH  18  20
ATOM     20  O   UNL     1      -7.202  35.784  52.375  0.00  0.00    -0.507 OA
ATOM     21  H   UNL     1      -6.574  36.127  53.032  0.00  0.00    +0.292 HD
ENDBRANCH  18  20
ENDBRANCH  14  15
ENDBRANCH  13  14
ENDBRANCH  12  13
ENDBRANCH   2  12
BRANCH  23  24
ATOM     24  C   UNL     1     -13.409  37.291  55.429  0.00  0.00    +0.190 C 
BRANCH  24  25
ATOM     25  O   UNL     1     -12.359  36.888  56.267  0.00  0.00    -0.392 OA
ATOM     26  H   UNL     1     -12.403  35.950  56.330  0.00  0.00    +0.210 HD
ENDBRANCH  24  25
ENDBRANCH  23  24
TORSDOF 10
ENDMDL
MODEL 8
REMARK VINA RESULT:      -5.7      2.276      3.828
REMARK  Name = Unnamed
REMARK  10 active torsions:
REMARK  status: ('A' for Active; 'I' for Inactive)
REMARK    1  A    between atoms: O_2  and  C_12
REMARK    2  A    between atoms: O_2  and  C_14
REMARK    3  A    between atoms: O_3  and  C_8
REMARK    4  A    between atoms: O_4  and  C_9
REMARK    5  A    between atoms: O_5  and  C_10
REMARK    6  A    between atoms: O_6  and  C_13
REMARK    7  A    between atoms: O_7  and  C_21
REMARK    8  A    between atoms: C_11  and  C_13
REMARK    9  A    between atoms: C_14  and  C_15
REMARK   10  A    between atoms: C_15  and  C_16
REMARK                            x       y       z     vdW  Elec       q    Type
REMARK                         _______ _______ _______ _____ _____    ______ ____
ROOT
ATOM      1  O   UNL     1     -10.217  32.609  51.649  0.00  0.00    -0.341 OA
ATOM      2  C   UNL     1     -10.864  33.280  52.730  0.00  0.00    +0.282 C 
ATOM      3  C   UNL     1      -9.862  33.633  53.823  0.00  0.00    +0.201 C 
ATOM      4  C   UNL     1      -8.714  34.460  53.255  0.00  0.00    +0.179 C 
ATOM      5  C   UNL     1      -8.124  33.783  52.023  0.00  0.00    +0.177 C 
ATOM     23  C   UNL     1      -9.220  33.422  51.029  0.00  0.00    +0.178 C 
ENDROOT
BRANCH   5   6
ATOM      6  O   UNL     1      -7.217  34.658  51.409  0.00  0.00    -0.386 OA
ATOM      7  H   UNL     1      -6.424  34.632  51.916  0.00  0.00    +0.210 HD
ENDBRANCH   5   6
BRANCH   4   8
ATOM      8  O   UNL     1      -7.716  34.590  54.231  0.00  0.00    -0.386 OA
ATOM      9  H   UNL     1      -7.260  35.395  54.053  0.00  0.00    +0.210 HD
ENDBRANCH   4   8
BRANCH   3  10
ATOM     10  O   UNL     1     -10.513  34.373  54.819  0.00  0.00    -0.384 OA
ATOM     11  H   UNL     1      -9.975  35.126  54.997  0.00  0.00    +0.210 HD
ENDBRANCH   3  10
BRANCH   2  12
ATOM     12  O   UNL     1     -11.852  32.442  53.266  0.00  0.00    -0.348 OA
BRANCH  12  13
ATOM     13  C   UNL     1     -13.000  32.615  52.479  0.00  0.00    +0.168 C 
BRANCH  13  14
ATOM     14  C   UNL     1     -14.209  32.817  53.383  0.00  0.00    +0.063 C 
BRANCH  14  15
ATOM     15  C   UNL     1     -14.978  34.017  52.927  0.00  0.00    -0.045 A 
ATOM     16  C   UNL     1     -14.740  35.262  53.508  0.00  0.00    +0.007 A 
ATOM     17  C   UNL     1     -15.458  36.380  53.083  0.00  0.00    +0.045 A 
ATOM     18  C   UNL     1     -16.414  36.253  52.076  0.00  0.00    +0.117 A 
ATOM     19  C   UNL     1     -16.653  35.007  51.494  0.00  0.00    +0.045 A 
ATOM     22  C   UNL     1     -15.936  33.889  51.919  0.00  0.00    +0.007 A 
BRANCH  18  20
ATOM     20  O   UNL     1     -17.112  37.338  51.662  0.00  0.00    -0.507 OA
ATOM     21  H   UNL     1     -17.700  37.610  52.386  0.00  0.00    +0.292 HD
ENDBRANCH  18  20
ENDBRANCH  14  15
ENDBRANCH  13  14
ENDBRANCH  12  13
ENDBRANCH   2  12
BRANCH  23  24
ATOM     24  C   UNL     1      -8.606  32.658  49.864  0.00  0.00    +0.190 C 
BRANCH  24  25
ATOM     25  O   UNL     1      -7.991  33.560  48.984  0.00  0.00    -0.392 OA
ATOM     26  H   UNL     1      -7.533  33.047  48.341  0.00  0.00    +0.210 HD
ENDBRANCH  24  25
ENDBRANCH  23  24
TORSDOF 10
ENDMDL
MODEL 9
REMARK VINA RESULT:      -5.2      7.652     10.376
REMARK  Name = Unnamed
REMARK  10 active torsions:
REMARK  status: ('A' for Active; 'I' for Inactive)
REMARK    1  A    between atoms: O_2  and  C_12
REMARK    2  A    between atoms: O_2  and  C_14
REMARK    3  A    between atoms: O_3  and  C_8
REMARK    4  A    between atoms: O_4  and  C_9
REMARK    5  A    between atoms: O_5  and  C_10
REMARK    6  A    between atoms: O_6  and  C_13
REMARK    7  A    between atoms: O_7  and  C_21
REMARK    8  A    between atoms: C_11  and  C_13
REMARK    9  A    between atoms: C_14  and  C_15
REMARK   10  A    between atoms: C_15  and  C_16
REMARK                            x       y       z     vdW  Elec       q    Type
REMARK                         _______ _______ _______ _____ _____    ______ ____
ROOT
ATOM      1  O   UNL     1     -15.602  36.811  45.729  0.00  0.00    -0.341 OA
ATOM      2  C   UNL     1     -16.937  36.324  45.877  0.00  0.00    +0.282 C 
ATOM      3  C   UNL     1     -17.382  35.585  44.621  0.00  0.00    +0.201 C 
ATOM      4  C   UNL     1     -16.408  34.461  44.282  0.00  0.00    +0.179 C 
ATOM      5  C   UNL     1     -14.976  34.982  44.259  0.00  0.00    +0.177 C 
ATOM     23  C   UNL     1     -14.662  35.755  45.533  0.00  0.00    +0.178 C 
ENDROOT
BRANCH   5   6
ATOM      6  O   UNL     1     -14.094  33.898  44.149  0.00  0.00    -0.386 OA
ATOM      7  H   UNL     1     -13.426  34.021  44.801  0.00  0.00    +0.210 HD
ENDBRANCH   5   6
BRANCH   4   8
ATOM      8  O   UNL     1     -16.730  33.940  43.021  0.00  0.00    -0.386 OA
ATOM      9  H   UNL     1     -16.434  34.564  42.381  0.00  0.00    +0.210 HD
ENDBRANCH   4   8
BRANCH   3  10
ATOM     10  O   UNL     1     -18.656  35.039  44.838  0.00  0.00    -0.384 OA
ATOM     11  H   UNL     1     -19.254  35.762  44.915  0.00  0.00    +0.210 HD
ENDBRANCH   3  10
BRANCH   2  12
ATOM     12  O   UNL     1     -17.799  37.406  46.103  0.00  0.00    -0.348 OA
BRANCH  12  13
ATOM     13  C   UNL     1     -17.821  37.623  47.488  0.00  0.00    +0.168 C 
BRANCH  13  14
ATOM     14  C   UNL     1     -18.097  36.306  48.203  0.00  0.00    +0.063 C 
BRANCH  14  15
ATOM     15  C   UNL     1     -17.504  36.351  49.577  0.00  0.00    -0.045 A 
ATOM     16  C   UNL     1     -17.237  35.165  50.260  0.00  0.00    +0.007 A 
ATOM     17  C   UNL     1     -16.684  35.208  51.541  0.00  0.00    +0.045 A 
ATOM     18  C   UNL     1     -16.399  36.436  52.138  0.00  0.00    +0.117 A 
ATOM     19  C   UNL     1     -16.668  37.622  51.453  0.00  0.00    +0.045 A 
ATOM     22  C   UNL     1     -17.219  37.580  50.174  0.00  0.00    +0.007 A 
BRANCH  18  20
ATOM     20  O   UNL     1     -15.863  36.477  53.381  0.00  0.00    -0.507 OA
ATOM     21  H   UNL     1     -15.455  37.351  53.503  0.00  0.00    +0.292 HD
ENDBRANCH  18  20
ENDBRANCH  14  15
ENDBRANCH  13  14
ENDBRANCH  12  13
ENDBRANCH   2  12
BRANCH  23  24
ATOM     24  C   UNL     1     -13.263  36.346  45.427  0.00  0.00    +0.190 C 
BRANCH  24  25
ATOM     25  O   UNL     1     -12.350  35.510  46.085  0.00  0.00    -0.392 OA
ATOM     26  H   UNL     1     -12.009  34.915  45.441  0.00  0.00    +0.210 HD
ENDBRANCH  24  25
ENDBRANCH  23  24
TORSDOF 10
ENDMDL
