# Supplementary material for: Mechanism of salidroside promoting testosterone secretion induced by H2O2 in TM3 Leydig cells based on metabolomics and network pharmacology
Source: Front Chem. 2025 Feb 27;13:1544876. doi: 10.3389/fchem.2025.1544876 (PMC11904911; doi:10.3389/fchem.2025.1544876)
Supplement: Supplementary file 1 [file DataSheet1.ZIP › Supplementary document/Molecular docking/Molecular docking/results/HSD17B10_2_Salidroside.pdbqt]

MODEL 1
REMARK VINA RESULT:      -7.6      0.000      0.000
REMARK  Name = Unnamed
REMARK  10 active torsions:
REMARK  status: ('A' for Active; 'I' for Inactive)
REMARK    1  A    between atoms: O_2  and  C_12
REMARK    2  A    between atoms: O_2  and  C_14
REMARK    3  A    between atoms: O_3  and  C_8
REMARK    4  A    between atoms: O_4  and  C_9
REMARK    5  A    between atoms: O_5  and  C_10
REMARK    6  A    between atoms: O_6  and  C_13
REMARK    7  A    between atoms: O_7  and  C_21
REMARK    8  A    between atoms: C_11  and  C_13
REMARK    9  A    between atoms: C_14  and  C_15
REMARK   10  A    between atoms: C_15  and  C_16
REMARK                            x       y       z     vdW  Elec       q    Type
REMARK                         _______ _______ _______ _____ _____    ______ ____
ROOT
ATOM      1  O   UNL     1     150.049 182.321 167.740  0.00  0.00    -0.341 OA
ATOM      2  C   UNL     1     148.968 181.630 168.366  0.00  0.00    +0.282 C 
ATOM      3  C   UNL     1     148.154 182.578 169.238  0.00  0.00    +0.201 C 
ATOM      4  C   UNL     1     147.662 183.771 168.425  0.00  0.00    +0.179 C 
ATOM      5  C   UNL     1     148.816 184.413 167.663  0.00  0.00    +0.177 C 
ATOM     23  C   UNL     1     149.594 183.365 166.878  0.00  0.00    +0.178 C 
ENDROOT
BRANCH   5   6
ATOM      6  O   UNL     1     148.304 185.368 166.774  0.00  0.00    -0.386 OA
ATOM      7  H   UNL     1     148.928 186.071 166.738  0.00  0.00    +0.210 HD
ENDBRANCH   5   6
BRANCH   4   8
ATOM      8  O   UNL     1     147.099 184.717 169.293  0.00  0.00    -0.386 OA
ATOM      9  H   UNL     1     146.292 184.351 169.612  0.00  0.00    +0.210 HD
ENDBRANCH   4   8
BRANCH   3  10
ATOM     10  O   UNL     1     147.049 181.889 169.758  0.00  0.00    -0.384 OA
ATOM     11  H   UNL     1     147.044 182.040 170.687  0.00  0.00    +0.210 HD
ENDBRANCH   3  10
BRANCH   2  12
ATOM     12  O   UNL     1     149.483 180.599 169.165  0.00  0.00    -0.348 OA
BRANCH  12  13
ATOM     13  C   UNL     1     150.602 180.087 168.493  0.00  0.00    +0.168 C 
BRANCH  13  14
ATOM     14  C   UNL     1     150.182 178.896 167.641  0.00  0.00    +0.063 C 
BRANCH  14  15
ATOM     15  C   UNL     1     151.147 177.771 167.846  0.00  0.00    -0.045 A 
ATOM     16  C   UNL     1     150.912 176.532 167.251  0.00  0.00    +0.007 A 
ATOM     17  C   UNL     1     151.812 175.483 167.443  0.00  0.00    +0.045 A 
ATOM     18  C   UNL     1     152.948 175.674 168.231  0.00  0.00    +0.117 A 
ATOM     19  C   UNL     1     153.182 176.914 168.826  0.00  0.00    +0.045 A 
ATOM     22  C   UNL     1     152.283 177.962 168.635  0.00  0.00    +0.007 A 
BRANCH  18  20
ATOM     20  O   UNL     1     153.822 174.656 168.417  0.00  0.00    -0.507 OA
ATOM     21  H   UNL     1     153.785 174.397 169.353  0.00  0.00    +0.292 HD
ENDBRANCH  18  20
ENDBRANCH  14  15
ENDBRANCH  13  14
ENDBRANCH  12  13
ENDBRANCH   2  12
BRANCH  23  24
ATOM     24  C   UNL     1     150.795 184.026 166.217  0.00  0.00    +0.190 C 
BRANCH  24  25
ATOM     25  O   UNL     1     151.163 185.165 166.946  0.00  0.00    -0.392 OA
ATOM     26  H   UNL     1     151.460 184.868 167.789  0.00  0.00    +0.210 HD
ENDBRANCH  24  25
ENDBRANCH  23  24
TORSDOF 10
ENDMDL
MODEL 2
REMARK VINA RESULT:      -7.6      2.435      7.529
REMARK  Name = Unnamed
REMARK  10 active torsions:
REMARK  status: ('A' for Active; 'I' for Inactive)
REMARK    1  A    between atoms: O_2  and  C_12
REMARK    2  A    between atoms: O_2  and  C_14
REMARK    3  A    between atoms: O_3  and  C_8
REMARK    4  A    between atoms: O_4  and  C_9
REMARK    5  A    between atoms: O_5  and  C_10
REMARK    6  A    between atoms: O_6  and  C_13
REMARK    7  A    between atoms: O_7  and  C_21
REMARK    8  A    between atoms: C_11  and  C_13
REMARK    9  A    between atoms: C_14  and  C_15
REMARK   10  A    between atoms: C_15  and  C_16
REMARK                            x       y       z     vdW  Elec       q    Type
REMARK                         _______ _______ _______ _____ _____    ______ ____
ROOT
ATOM      1  O   UNL     1     151.746 177.961 167.804  0.00  0.00    -0.341 OA
ATOM      2  C   UNL     1     152.603 178.072 168.941  0.00  0.00    +0.282 C 
ATOM      3  C   UNL     1     153.112 176.702 169.369  0.00  0.00    +0.201 C 
ATOM      4  C   UNL     1     153.807 175.998 168.208  0.00  0.00    +0.179 C 
ATOM      5  C   UNL     1     152.921 176.006 166.968  0.00  0.00    +0.177 C 
ATOM     23  C   UNL     1     152.421 177.414 166.671  0.00  0.00    +0.178 C 
ENDROOT
BRANCH   5   6
ATOM      6  O   UNL     1     153.660 175.540 165.872  0.00  0.00    -0.386 OA
ATOM      7  H   UNL     1     153.505 174.614 165.811  0.00  0.00    +0.210 HD
ENDBRANCH   5   6
BRANCH   4   8
ATOM      8  O   UNL     1     154.078 174.671 168.572  0.00  0.00    -0.386 OA
ATOM      9  H   UNL     1     153.258 174.282 168.823  0.00  0.00    +0.210 HD
ENDBRANCH   4   8
BRANCH   3  10
ATOM     10  O   UNL     1     154.023 176.860 170.423  0.00  0.00    -0.384 OA
ATOM     11  H   UNL     1     153.519 176.905 171.217  0.00  0.00    +0.210 HD
ENDBRANCH   3  10
BRANCH   2  12
ATOM     12  O   UNL     1     151.888 178.649 170.001  0.00  0.00    -0.348 OA
BRANCH  12  13
ATOM     13  C   UNL     1     151.671 179.991 169.659  0.00  0.00    +0.168 C 
BRANCH  13  14
ATOM     14  C   UNL     1     150.184 180.308 169.767  0.00  0.00    +0.063 C 
BRANCH  14  15
ATOM     15  C   UNL     1     149.747 181.066 168.553  0.00  0.00    -0.045 A 
ATOM     16  C   UNL     1     150.387 182.254 168.203  0.00  0.00    +0.007 A 
ATOM     17  C   UNL     1     149.979 182.960 167.072  0.00  0.00    +0.045 A 
ATOM     18  C   UNL     1     148.929 182.478 166.290  0.00  0.00    +0.117 A 
ATOM     19  C   UNL     1     148.288 181.290 166.640  0.00  0.00    +0.045 A 
ATOM     22  C   UNL     1     148.696 180.583 167.771  0.00  0.00    +0.007 A 
BRANCH  18  20
ATOM     20  O   UNL     1     148.532 183.164 165.191  0.00  0.00    -0.507 OA
ATOM     21  H   UNL     1     149.280 183.196 164.571  0.00  0.00    +0.292 HD
ENDBRANCH  18  20
ENDBRANCH  14  15
ENDBRANCH  13  14
ENDBRANCH  12  13
ENDBRANCH   2  12
BRANCH  23  24
ATOM     24  C   UNL     1     151.459 177.365 165.492  0.00  0.00    +0.190 C 
BRANCH  24  25
ATOM     25  O   UNL     1     151.076 176.038 165.255  0.00  0.00    -0.392 OA
ATOM     26  H   UNL     1     151.607 175.721 164.546  0.00  0.00    +0.210 HD
ENDBRANCH  24  25
ENDBRANCH  23  24
TORSDOF 10
ENDMDL
MODEL 3
REMARK VINA RESULT:      -7.4      1.452      1.899
REMARK  Name = Unnamed
REMARK  10 active torsions:
REMARK  status: ('A' for Active; 'I' for Inactive)
REMARK    1  A    between atoms: O_2  and  C_12
REMARK    2  A    between atoms: O_2  and  C_14
REMARK    3  A    between atoms: O_3  and  C_8
REMARK    4  A    between atoms: O_4  and  C_9
REMARK    5  A    between atoms: O_5  and  C_10
REMARK    6  A    between atoms: O_6  and  C_13
REMARK    7  A    between atoms: O_7  and  C_21
REMARK    8  A    between atoms: C_11  and  C_13
REMARK    9  A    between atoms: C_14  and  C_15
REMARK   10  A    between atoms: C_15  and  C_16
REMARK                            x       y       z     vdW  Elec       q    Type
REMARK                         _______ _______ _______ _____ _____    ______ ____
ROOT
ATOM      1  O   UNL     1     149.002 182.574 166.790  0.00  0.00    -0.341 OA
ATOM      2  C   UNL     1     148.003 181.960 167.605  0.00  0.00    +0.282 C 
ATOM      3  C   UNL     1     148.103 182.452 169.043  0.00  0.00    +0.201 C 
ATOM      4  C   UNL     1     148.018 183.973 169.100  0.00  0.00    +0.179 C 
ATOM      5  C   UNL     1     149.006 184.603 168.125  0.00  0.00    +0.177 C 
ATOM     23  C   UNL     1     148.857 183.994 166.737  0.00  0.00    +0.178 C 
ENDROOT
BRANCH   5   6
ATOM      6  O   UNL     1     148.762 185.981 168.050  0.00  0.00    -0.386 OA
ATOM      7  H   UNL     1     149.165 186.289 167.257  0.00  0.00    +0.210 HD
ENDBRANCH   5   6
BRANCH   4   8
ATOM      8  O   UNL     1     148.318 184.401 170.401  0.00  0.00    -0.386 OA
ATOM      9  H   UNL     1     147.695 183.991 170.976  0.00  0.00    +0.210 HD
ENDBRANCH   4   8
BRANCH   3  10
ATOM     10  O   UNL     1     147.050 181.904 169.789  0.00  0.00    -0.384 OA
ATOM     11  H   UNL     1     146.839 181.074 169.398  0.00  0.00    +0.210 HD
ENDBRANCH   3  10
BRANCH   2  12
ATOM     12  O   UNL     1     148.181 180.570 167.581  0.00  0.00    -0.348 OA
BRANCH  12  13
ATOM     13  C   UNL     1     149.507 180.325 167.966  0.00  0.00    +0.168 C 
BRANCH  13  14
ATOM     14  C   UNL     1     149.947 178.965 167.439  0.00  0.00    +0.063 C 
BRANCH  14  15
ATOM     15  C   UNL     1     151.094 178.461 168.257  0.00  0.00    -0.045 A 
ATOM     16  C   UNL     1     151.565 179.209 169.335  0.00  0.00    +0.007 A 
ATOM     17  C   UNL     1     152.635 178.738 170.097  0.00  0.00    +0.045 A 
ATOM     18  C   UNL     1     153.233 177.519 169.781  0.00  0.00    +0.117 A 
ATOM     19  C   UNL     1     152.762 176.771 168.701  0.00  0.00    +0.045 A 
ATOM     22  C   UNL     1     151.693 177.241 167.940  0.00  0.00    +0.007 A 
BRANCH  18  20
ATOM     20  O   UNL     1     154.272 177.062 170.520  0.00  0.00    -0.507 OA
ATOM     21  H   UNL     1     155.094 177.267 170.043  0.00  0.00    +0.292 HD
ENDBRANCH  18  20
ENDBRANCH  14  15
ENDBRANCH  13  14
ENDBRANCH  12  13
ENDBRANCH   2  12
BRANCH  23  24
ATOM     24  C   UNL     1     149.926 184.571 165.820  0.00  0.00    +0.190 C 
BRANCH  24  25
ATOM     25  O   UNL     1     149.574 184.335 164.484  0.00  0.00    -0.392 OA
ATOM     26  H   UNL     1     149.538 185.174 164.058  0.00  0.00    +0.210 HD
ENDBRANCH  24  25
ENDBRANCH  23  24
TORSDOF 10
ENDMDL
MODEL 4
REMARK VINA RESULT:      -7.0      1.838      2.371
REMARK  Name = Unnamed
REMARK  10 active torsions:
REMARK  status: ('A' for Active; 'I' for Inactive)
REMARK    1  A    between atoms: O_2  and  C_12
REMARK    2  A    between atoms: O_2  and  C_14
REMARK    3  A    between atoms: O_3  and  C_8
REMARK    4  A    between atoms: O_4  and  C_9
REMARK    5  A    between atoms: O_5  and  C_10
REMARK    6  A    between atoms: O_6  and  C_13
REMARK    7  A    between atoms: O_7  and  C_21
REMARK    8  A    between atoms: C_11  and  C_13
REMARK    9  A    between atoms: C_14  and  C_15
REMARK   10  A    between atoms: C_15  and  C_16
REMARK                            x       y       z     vdW  Elec       q    Type
REMARK                         _______ _______ _______ _____ _____    ______ ____
ROOT
ATOM      1  O   UNL     1     148.930 183.742 166.854  0.00  0.00    -0.341 OA
ATOM      2  C   UNL     1     147.933 183.227 167.736  0.00  0.00    +0.282 C 
ATOM      3  C   UNL     1     148.337 183.440 169.189  0.00  0.00    +0.201 C 
ATOM      4  C   UNL     1     148.619 184.914 169.460  0.00  0.00    +0.179 C 
ATOM      5  C   UNL     1     149.588 185.474 168.425  0.00  0.00    +0.177 C 
ATOM     23  C   UNL     1     149.117 185.149 167.014  0.00  0.00    +0.178 C 
ENDROOT
BRANCH   5   6
ATOM      6  O   UNL     1     149.667 186.865 168.575  0.00  0.00    -0.386 OA
ATOM      7  H   UNL     1     149.862 187.033 169.480  0.00  0.00    +0.210 HD
ENDBRANCH   5   6
BRANCH   4   8
ATOM      8  O   UNL     1     149.182 185.047 170.738  0.00  0.00    -0.386 OA
ATOM      9  H   UNL     1     149.248 185.970 170.915  0.00  0.00    +0.210 HD
ENDBRANCH   4   8
BRANCH   3  10
ATOM     10  O   UNL     1     147.294 183.011 170.023  0.00  0.00    -0.384 OA
ATOM     11  H   UNL     1     147.656 182.365 170.605  0.00  0.00    +0.210 HD
ENDBRANCH   3  10
BRANCH   2  12
ATOM     12  O   UNL     1     147.776 181.854 167.500  0.00  0.00    -0.348 OA
BRANCH  12  13
ATOM     13  C   UNL     1     149.059 181.330 167.289  0.00  0.00    +0.168 C 
BRANCH  13  14
ATOM     14  C   UNL     1     149.050 179.833 167.572  0.00  0.00    +0.063 C 
BRANCH  14  15
ATOM     15  C   UNL     1     150.287 179.461 168.327  0.00  0.00    -0.045 A 
ATOM     16  C   UNL     1     151.103 178.429 167.864  0.00  0.00    +0.007 A 
ATOM     17  C   UNL     1     152.256 178.082 168.569  0.00  0.00    +0.045 A 
ATOM     18  C   UNL     1     152.592 178.766 169.737  0.00  0.00    +0.117 A 
ATOM     19  C   UNL     1     151.775 179.797 170.200  0.00  0.00    +0.045 A 
ATOM     22  C   UNL     1     150.623 180.145 169.497  0.00  0.00    +0.007 A 
BRANCH  18  20
ATOM     20  O   UNL     1     153.712 178.429 170.422  0.00  0.00    -0.507 OA
ATOM     21  H   UNL     1     154.122 177.671 169.972  0.00  0.00    +0.292 HD
ENDBRANCH  18  20
ENDBRANCH  14  15
ENDBRANCH  13  14
ENDBRANCH  12  13
ENDBRANCH   2  12
BRANCH  23  24
ATOM     24  C   UNL     1     150.160 185.631 166.015  0.00  0.00    +0.190 C 
BRANCH  24  25
ATOM     25  O   UNL     1     151.429 185.594 166.609  0.00  0.00    -0.392 OA
ATOM     26  H   UNL     1     151.312 185.275 167.486  0.00  0.00    +0.210 HD
ENDBRANCH  24  25
ENDBRANCH  23  24
TORSDOF 10
ENDMDL
MODEL 5
REMARK VINA RESULT:      -6.9      1.799      2.441
REMARK  Name = Unnamed
REMARK  10 active torsions:
REMARK  status: ('A' for Active; 'I' for Inactive)
REMARK    1  A    between atoms: O_2  and  C_12
REMARK    2  A    between atoms: O_2  and  C_14
REMARK    3  A    between atoms: O_3  and  C_8
REMARK    4  A    between atoms: O_4  and  C_9
REMARK    5  A    between atoms: O_5  and  C_10
REMARK    6  A    between atoms: O_6  and  C_13
REMARK    7  A    between atoms: O_7  and  C_21
REMARK    8  A    between atoms: C_11  and  C_13
REMARK    9  A    between atoms: C_14  and  C_15
REMARK   10  A    between atoms: C_15  and  C_16
REMARK                            x       y       z     vdW  Elec       q    Type
REMARK                         _______ _______ _______ _____ _____    ______ ____
ROOT
ATOM      1  O   UNL     1     149.191 180.690 167.301  0.00  0.00    -0.341 OA
ATOM      2  C   UNL     1     149.668 180.315 168.594  0.00  0.00    +0.282 C 
ATOM      3  C   UNL     1     150.542 181.413 169.186  0.00  0.00    +0.201 C 
ATOM      4  C   UNL     1     149.790 182.739 169.228  0.00  0.00    +0.179 C 
ATOM      5  C   UNL     1     149.181 183.053 167.866  0.00  0.00    +0.177 C 
ATOM     23  C   UNL     1     148.382 181.865 167.346  0.00  0.00    +0.178 C 
ENDROOT
BRANCH   5   6
ATOM      6  O   UNL     1     148.332 184.161 167.987  0.00  0.00    -0.386 OA
ATOM      7  H   UNL     1     148.771 184.889 167.583  0.00  0.00    +0.210 HD
ENDBRANCH   5   6
BRANCH   4   8
ATOM      8  O   UNL     1     150.681 183.762 169.582  0.00  0.00    -0.386 OA
ATOM      9  H   UNL     1     150.333 184.563 169.230  0.00  0.00    +0.210 HD
ENDBRANCH   4   8
BRANCH   3  10
ATOM     10  O   UNL     1     150.911 181.052 170.490  0.00  0.00    -0.384 OA
ATOM     11  H   UNL     1     150.118 181.006 170.996  0.00  0.00    +0.210 HD
ENDBRANCH   3  10
BRANCH   2  12
ATOM     12  O   UNL     1     150.421 179.138 168.482  0.00  0.00    -0.348 OA
BRANCH  12  13
ATOM     13  C   UNL     1     150.247 178.669 167.172  0.00  0.00    +0.168 C 
BRANCH  13  14
ATOM     14  C   UNL     1     150.328 177.148 167.162  0.00  0.00    +0.063 C 
BRANCH  14  15
ATOM     15  C   UNL     1     151.759 176.725 167.051  0.00  0.00    -0.045 A 
ATOM     16  C   UNL     1     152.445 176.891 165.848  0.00  0.00    +0.007 A 
ATOM     17  C   UNL     1     153.779 176.496 165.744  0.00  0.00    +0.045 A 
ATOM     18  C   UNL     1     154.427 175.935 166.844  0.00  0.00    +0.117 A 
ATOM     19  C   UNL     1     153.741 175.769 168.048  0.00  0.00    +0.045 A 
ATOM     22  C   UNL     1     152.408 176.163 168.152  0.00  0.00    +0.007 A 
BRANCH  18  20
ATOM     20  O   UNL     1     155.723 175.552 166.744  0.00  0.00    -0.507 OA
ATOM     21  H   UNL     1     156.215 175.962 167.476  0.00  0.00    +0.292 HD
ENDBRANCH  18  20
ENDBRANCH  14  15
ENDBRANCH  13  14
ENDBRANCH  12  13
ENDBRANCH   2  12
BRANCH  23  24
ATOM     24  C   UNL     1     147.879 182.178 165.943  0.00  0.00    +0.190 C 
BRANCH  24  25
ATOM     25  O   UNL     1     148.813 182.986 165.280  0.00  0.00    -0.392 OA
ATOM     26  H   UNL     1     148.537 183.043 164.381  0.00  0.00    +0.210 HD
ENDBRANCH  24  25
ENDBRANCH  23  24
TORSDOF 10
ENDMDL
MODEL 6
REMARK VINA RESULT:      -6.9      1.956      7.824
REMARK  Name = Unnamed
REMARK  10 active torsions:
REMARK  status: ('A' for Active; 'I' for Inactive)
REMARK    1  A    between atoms: O_2  and  C_12
REMARK    2  A    between atoms: O_2  and  C_14
REMARK    3  A    between atoms: O_3  and  C_8
REMARK    4  A    between atoms: O_4  and  C_9
REMARK    5  A    between atoms: O_5  and  C_10
REMARK    6  A    between atoms: O_6  and  C_13
REMARK    7  A    between atoms: O_7  and  C_21
REMARK    8  A    between atoms: C_11  and  C_13
REMARK    9  A    between atoms: C_14  and  C_15
REMARK   10  A    between atoms: C_15  and  C_16
REMARK                            x       y       z     vdW  Elec       q    Type
REMARK                         _______ _______ _______ _____ _____    ______ ____
ROOT
ATOM      1  O   UNL     1     151.349 177.620 167.331  0.00  0.00    -0.341 OA
ATOM      2  C   UNL     1     151.726 178.600 168.299  0.00  0.00    +0.282 C 
ATOM      3  C   UNL     1     152.284 177.934 169.551  0.00  0.00    +0.201 C 
ATOM      4  C   UNL     1     153.449 177.015 169.199  0.00  0.00    +0.179 C 
ATOM      5  C   UNL     1     153.061 176.064 168.073  0.00  0.00    +0.177 C 
ATOM     23  C   UNL     1     152.460 176.831 166.902  0.00  0.00    +0.178 C 
ENDROOT
BRANCH   5   6
ATOM      6  O   UNL     1     154.203 175.379 167.636  0.00  0.00    -0.386 OA
ATOM      7  H   UNL     1     153.968 174.932 166.841  0.00  0.00    +0.210 HD
ENDBRANCH   5   6
BRANCH   4   8
ATOM      8  O   UNL     1     153.803 176.268 170.332  0.00  0.00    -0.386 OA
ATOM      9  H   UNL     1     154.699 176.001 170.217  0.00  0.00    +0.210 HD
ENDBRANCH   4   8
BRANCH   3  10
ATOM     10  O   UNL     1     152.732 178.926 170.436  0.00  0.00    -0.384 OA
ATOM     11  H   UNL     1     152.159 179.666 170.330  0.00  0.00    +0.210 HD
ENDBRANCH   3  10
BRANCH   2  12
ATOM     12  O   UNL     1     150.600 179.359 168.646  0.00  0.00    -0.348 OA
BRANCH  12  13
ATOM     13  C   UNL     1     149.906 179.621 167.456  0.00  0.00    +0.168 C 
BRANCH  13  14
ATOM     14  C   UNL     1     148.499 180.106 167.784  0.00  0.00    +0.063 C 
BRANCH  14  15
ATOM     15  C   UNL     1     148.352 181.533 167.359  0.00  0.00    -0.045 A 
ATOM     16  C   UNL     1     148.549 181.888 166.025  0.00  0.00    +0.007 A 
ATOM     17  C   UNL     1     148.412 183.219 165.630  0.00  0.00    +0.045 A 
ATOM     18  C   UNL     1     148.077 184.195 166.568  0.00  0.00    +0.117 A 
ATOM     19  C   UNL     1     147.880 183.839 167.903  0.00  0.00    +0.045 A 
ATOM     22  C   UNL     1     148.017 182.509 168.299  0.00  0.00    +0.007 A 
BRANCH  18  20
ATOM     20  O   UNL     1     147.944 185.487 166.184  0.00  0.00    -0.507 OA
ATOM     21  H   UNL     1     148.537 186.026 166.735  0.00  0.00    +0.292 HD
ENDBRANCH  18  20
ENDBRANCH  14  15
ENDBRANCH  13  14
ENDBRANCH  12  13
ENDBRANCH   2  12
BRANCH  23  24
ATOM     24  C   UNL     1     151.990 175.842 165.845  0.00  0.00    +0.190 C 
BRANCH  24  25
ATOM     25  O   UNL     1     151.605 174.643 166.463  0.00  0.00    -0.392 OA
ATOM     26  H   UNL     1     152.256 174.000 166.243  0.00  0.00    +0.210 HD
ENDBRANCH  24  25
ENDBRANCH  23  24
TORSDOF 10
ENDMDL
MODEL 7
REMARK VINA RESULT:      -6.8      7.747     11.564
REMARK  Name = Unnamed
REMARK  10 active torsions:
REMARK  status: ('A' for Active; 'I' for Inactive)
REMARK    1  A    between atoms: O_2  and  C_12
REMARK    2  A    between atoms: O_2  and  C_14
REMARK    3  A    between atoms: O_3  and  C_8
REMARK    4  A    between atoms: O_4  and  C_9
REMARK    5  A    between atoms: O_5  and  C_10
REMARK    6  A    between atoms: O_6  and  C_13
REMARK    7  A    between atoms: O_7  and  C_21
REMARK    8  A    between atoms: C_11  and  C_13
REMARK    9  A    between atoms: C_14  and  C_15
REMARK   10  A    between atoms: C_15  and  C_16
REMARK                            x       y       z     vdW  Elec       q    Type
REMARK                         _______ _______ _______ _____ _____    ______ ____
ROOT
ATOM      1  O   UNL     1     155.460 176.378 164.051  0.00  0.00    -0.341 OA
ATOM      2  C   UNL     1     156.093 175.792 162.913  0.00  0.00    +0.282 C 
ATOM      3  C   UNL     1     157.411 175.137 163.306  0.00  0.00    +0.201 C 
ATOM      4  C   UNL     1     157.194 174.115 164.417  0.00  0.00    +0.179 C 
ATOM      5  C   UNL     1     156.403 174.730 165.566  0.00  0.00    +0.177 C 
ATOM     23  C   UNL     1     155.141 175.408 165.049  0.00  0.00    +0.178 C 
ENDROOT
BRANCH   5   6
ATOM      6  O   UNL     1     156.045 173.721 166.470  0.00  0.00    -0.386 OA
ATOM      7  H   UNL     1     155.160 173.472 166.267  0.00  0.00    +0.210 HD
ENDBRANCH   5   6
BRANCH   4   8
ATOM      8  O   UNL     1     158.441 173.684 164.894  0.00  0.00    -0.386 OA
ATOM      9  H   UNL     1     159.064 173.829 164.203  0.00  0.00    +0.210 HD
ENDBRANCH   4   8
BRANCH   3  10
ATOM     10  O   UNL     1     157.954 174.491 162.187  0.00  0.00    -0.384 OA
ATOM     11  H   UNL     1     158.144 173.606 162.446  0.00  0.00    +0.210 HD
ENDBRANCH   3  10
BRANCH   2  12
ATOM     12  O   UNL     1     156.343 176.791 161.961  0.00  0.00    -0.348 OA
BRANCH  12  13
ATOM     13  C   UNL     1     156.894 177.880 162.652  0.00  0.00    +0.168 C 
BRANCH  13  14
ATOM     14  C   UNL     1     157.607 178.798 161.668  0.00  0.00    +0.063 C 
BRANCH  14  15
ATOM     15  C   UNL     1     159.036 178.373 161.535  0.00  0.00    -0.045 A 
ATOM     16  C   UNL     1     159.371 177.301 160.708  0.00  0.00    +0.007 A 
ATOM     17  C   UNL     1     160.703 176.905 160.585  0.00  0.00    +0.045 A 
ATOM     18  C   UNL     1     161.700 177.581 161.288  0.00  0.00    +0.117 A 
ATOM     19  C   UNL     1     161.364 178.653 162.115  0.00  0.00    +0.045 A 
ATOM     22  C   UNL     1     160.033 179.050 162.239  0.00  0.00    +0.007 A 
BRANCH  18  20
ATOM     20  O   UNL     1     162.994 177.197 161.169  0.00  0.00    -0.507 OA
ATOM     21  H   UNL     1     163.175 177.044 160.226  0.00  0.00    +0.292 HD
ENDBRANCH  18  20
ENDBRANCH  14  15
ENDBRANCH  13  14
ENDBRANCH  12  13
ENDBRANCH   2  12
BRANCH  23  24
ATOM     24  C   UNL     1     154.435 176.098 166.207  0.00  0.00    +0.190 C 
BRANCH  24  25
ATOM     25  O   UNL     1     155.341 176.296 167.258  0.00  0.00    -0.392 OA
ATOM     26  H   UNL     1     154.936 176.895 167.861  0.00  0.00    +0.210 HD
ENDBRANCH  24  25
ENDBRANCH  23  24
TORSDOF 10
ENDMDL
MODEL 8
REMARK VINA RESULT:      -6.8      2.067      7.748
REMARK  Name = Unnamed
REMARK  10 active torsions:
REMARK  status: ('A' for Active; 'I' for Inactive)
REMARK    1  A    between atoms: O_2  and  C_12
REMARK    2  A    between atoms: O_2  and  C_14
REMARK    3  A    between atoms: O_3  and  C_8
REMARK    4  A    between atoms: O_4  and  C_9
REMARK    5  A    between atoms: O_5  and  C_10
REMARK    6  A    between atoms: O_6  and  C_13
REMARK    7  A    between atoms: O_7  and  C_21
REMARK    8  A    between atoms: C_11  and  C_13
REMARK    9  A    between atoms: C_14  and  C_15
REMARK   10  A    between atoms: C_15  and  C_16
REMARK                            x       y       z     vdW  Elec       q    Type
REMARK                         _______ _______ _______ _____ _____    ______ ____
ROOT
ATOM      1  O   UNL     1     151.374 178.117 168.502  0.00  0.00    -0.341 OA
ATOM      2  C   UNL     1     150.603 177.506 167.467  0.00  0.00    +0.282 C 
ATOM      3  C   UNL     1     151.434 177.339 166.202  0.00  0.00    +0.201 C 
ATOM      4  C   UNL     1     152.707 176.551 166.493  0.00  0.00    +0.179 C 
ATOM      5  C   UNL     1     153.447 177.148 167.685  0.00  0.00    +0.177 C 
ATOM     23  C   UNL     1     152.505 177.326 168.869  0.00  0.00    +0.178 C 
ENDROOT
BRANCH   5   6
ATOM      6  O   UNL     1     154.492 176.290 168.054  0.00  0.00    -0.386 OA
ATOM      7  H   UNL     1     155.212 176.470 167.475  0.00  0.00    +0.210 HD
ENDBRANCH   5   6
BRANCH   4   8
ATOM      8  O   UNL     1     153.541 176.593 165.366  0.00  0.00    -0.386 OA
ATOM      9  H   UNL     1     153.118 177.147 164.732  0.00  0.00    +0.210 HD
ENDBRANCH   4   8
BRANCH   3  10
ATOM     10  O   UNL     1     150.677 176.651 165.243  0.00  0.00    -0.384 OA
ATOM     11  H   UNL     1     150.187 175.991 165.703  0.00  0.00    +0.210 HD
ENDBRANCH   3  10
BRANCH   2  12
ATOM     12  O   UNL     1     149.493 178.314 167.184  0.00  0.00    -0.348 OA
BRANCH  12  13
ATOM     13  C   UNL     1     149.727 179.553 167.798  0.00  0.00    +0.168 C 
BRANCH  13  14
ATOM     14  C   UNL     1     149.501 180.671 166.788  0.00  0.00    +0.063 C 
BRANCH  14  15
ATOM     15  C   UNL     1     148.847 181.832 167.468  0.00  0.00    -0.045 A 
ATOM     16  C   UNL     1     148.633 183.020 166.769  0.00  0.00    +0.007 A 
ATOM     17  C   UNL     1     148.023 184.103 167.404  0.00  0.00    +0.045 A 
ATOM     18  C   UNL     1     147.628 183.998 168.737  0.00  0.00    +0.117 A 
ATOM     19  C   UNL     1     147.844 182.810 169.436  0.00  0.00    +0.045 A 
ATOM     22  C   UNL     1     148.452 181.728 168.803  0.00  0.00    +0.007 A 
BRANCH  18  20
ATOM     20  O   UNL     1     147.037 185.050 169.354  0.00  0.00    -0.507 OA
ATOM     21  H   UNL     1     147.402 185.115 170.252  0.00  0.00    +0.292 HD
ENDBRANCH  18  20
ENDBRANCH  14  15
ENDBRANCH  13  14
ENDBRANCH  12  13
ENDBRANCH   2  12
BRANCH  23  24
ATOM     24  C   UNL     1     153.252 178.018 170.001  0.00  0.00    +0.190 C 
BRANCH  24  25
ATOM     25  O   UNL     1     154.138 177.112 170.600  0.00  0.00    -0.392 OA
ATOM     26  H   UNL     1     153.615 176.440 170.999  0.00  0.00    +0.210 HD
ENDBRANCH  24  25
ENDBRANCH  23  24
TORSDOF 10
ENDMDL
MODEL 9
REMARK VINA RESULT:      -6.7      2.409      7.333
REMARK  Name = Unnamed
REMARK  10 active torsions:
REMARK  status: ('A' for Active; 'I' for Inactive)
REMARK    1  A    between atoms: O_2  and  C_12
REMARK    2  A    between atoms: O_2  and  C_14
REMARK    3  A    between atoms: O_3  and  C_8
REMARK    4  A    between atoms: O_4  and  C_9
REMARK    5  A    between atoms: O_5  and  C_10
REMARK    6  A    between atoms: O_6  and  C_13
REMARK    7  A    between atoms: O_7  and  C_21
REMARK    8  A    between atoms: C_11  and  C_13
REMARK    9  A    between atoms: C_14  and  C_15
REMARK   10  A    between atoms: C_15  and  C_16
REMARK                            x       y       z     vdW  Elec       q    Type
REMARK                         _______ _______ _______ _____ _____    ______ ____
ROOT
ATOM      1  O   UNL     1     153.424 177.540 167.622  0.00  0.00    -0.341 OA
ATOM      2  C   UNL     1     152.092 177.902 167.987  0.00  0.00    +0.282 C 
ATOM      3  C   UNL     1     151.188 177.936 166.761  0.00  0.00    +0.201 C 
ATOM      4  C   UNL     1     151.226 176.601 166.025  0.00  0.00    +0.179 C 
ATOM      5  C   UNL     1     152.666 176.175 165.762  0.00  0.00    +0.177 C 
ATOM     23  C   UNL     1     153.490 176.238 167.041  0.00  0.00    +0.178 C 
ENDROOT
BRANCH   5   6
ATOM      6  O   UNL     1     152.675 174.861 165.273  0.00  0.00    -0.386 OA
ATOM      7  H   UNL     1     152.074 174.368 165.804  0.00  0.00    +0.210 HD
ENDBRANCH   5   6
BRANCH   4   8
ATOM      8  O   UNL     1     150.553 176.732 164.801  0.00  0.00    -0.386 OA
ATOM      9  H   UNL     1     150.092 177.552 164.828  0.00  0.00    +0.210 HD
ENDBRANCH   4   8
BRANCH   3  10
ATOM     10  O   UNL     1     149.872 178.197 167.169  0.00  0.00    -0.384 OA
ATOM     11  H   UNL     1     149.321 178.073 166.415  0.00  0.00    +0.210 HD
ENDBRANCH   3  10
BRANCH   2  12
ATOM     12  O   UNL     1     152.106 179.171 168.582  0.00  0.00    -0.348 OA
BRANCH  12  13
ATOM     13  C   UNL     1     151.542 179.025 169.858  0.00  0.00    +0.168 C 
BRANCH  13  14
ATOM     14  C   UNL     1     151.240 180.400 170.440  0.00  0.00    +0.063 C 
BRANCH  14  15
ATOM     15  C   UNL     1     150.277 181.119 169.548  0.00  0.00    -0.045 A 
ATOM     16  C   UNL     1     150.679 182.269 168.870  0.00  0.00    +0.007 A 
ATOM     17  C   UNL     1     149.781 182.939 168.039  0.00  0.00    +0.045 A 
ATOM     18  C   UNL     1     148.481 182.459 167.885  0.00  0.00    +0.117 A 
ATOM     19  C   UNL     1     148.079 181.308 168.564  0.00  0.00    +0.045 A 
ATOM     22  C   UNL     1     148.976 180.638 169.395  0.00  0.00    +0.007 A 
BRANCH  18  20
ATOM     20  O   UNL     1     147.608 183.109 167.078  0.00  0.00    -0.507 OA
ATOM     21  H   UNL     1     147.641 184.054 167.301  0.00  0.00    +0.292 HD
ENDBRANCH  18  20
ENDBRANCH  14  15
ENDBRANCH  13  14
ENDBRANCH  12  13
ENDBRANCH   2  12
BRANCH  23  24
ATOM     24  C   UNL     1     154.940 175.908 166.719  0.00  0.00    +0.190 C 
BRANCH  24  25
ATOM     25  O   UNL     1     155.260 176.397 165.444  0.00  0.00    -0.392 OA
ATOM     26  H   UNL     1     155.874 177.100 165.566  0.00  0.00    +0.210 HD
ENDBRANCH  24  25
ENDBRANCH  23  24
TORSDOF 10
ENDMDL
