# Supplementary material for: Mechanism of salidroside promoting testosterone secretion induced by H2O2 in TM3 Leydig cells based on metabolomics and network pharmacology
Source: Front Chem. 2025 Feb 27;13:1544876. doi: 10.3389/fchem.2025.1544876 (PMC11904911; doi:10.3389/fchem.2025.1544876)
Supplement: Supplementary file 1 [file DataSheet1.ZIP › Supplementary document/Molecular docking/Molecular docking/results/MPO_2_Salidroside.pdbqt]

MODEL 1
REMARK VINA RESULT:      -7.5      0.000      0.000
REMARK  Name = Unnamed
REMARK  10 active torsions:
REMARK  status: ('A' for Active; 'I' for Inactive)
REMARK    1  A    between atoms: O_2  and  C_12
REMARK    2  A    between atoms: O_2  and  C_14
REMARK    3  A    between atoms: O_3  and  C_8
REMARK    4  A    between atoms: O_4  and  C_9
REMARK    5  A    between atoms: O_5  and  C_10
REMARK    6  A    between atoms: O_6  and  C_13
REMARK    7  A    between atoms: O_7  and  C_21
REMARK    8  A    between atoms: C_11  and  C_13
REMARK    9  A    between atoms: C_14  and  C_15
REMARK   10  A    between atoms: C_15  and  C_16
REMARK                            x       y       z     vdW  Elec       q    Type
REMARK                         _______ _______ _______ _____ _____    ______ ____
ROOT
ATOM      1  O   UNL     1     -16.200 -46.386  16.676  0.00  0.00    -0.341 OA
ATOM      2  C   UNL     1     -15.040 -46.251  17.498  0.00  0.00    +0.282 C 
ATOM      3  C   UNL     1     -14.964 -44.852  18.097  0.00  0.00    +0.201 C 
ATOM      4  C   UNL     1     -16.239 -44.525  18.867  0.00  0.00    +0.179 C 
ATOM      5  C   UNL     1     -17.469 -44.801  18.009  0.00  0.00    +0.177 C 
ATOM     23  C   UNL     1     -17.408 -46.202  17.414  0.00  0.00    +0.178 C 
ENDROOT
BRANCH   5   6
ATOM      6  O   UNL     1     -18.618 -44.689  18.805  0.00  0.00    -0.386 OA
ATOM      7  H   UNL     1     -18.334 -44.418  19.661  0.00  0.00    +0.210 HD
ENDBRANCH   5   6
BRANCH   4   8
ATOM      8  O   UNL     1     -16.223 -43.170  19.227  0.00  0.00    -0.386 OA
ATOM      9  H   UNL     1     -16.202 -43.136  20.168  0.00  0.00    +0.210 HD
ENDBRANCH   4   8
BRANCH   3  10
ATOM     10  O   UNL     1     -13.870 -44.787  18.972  0.00  0.00    -0.384 OA
ATOM     11  H   UNL     1     -13.912 -43.950  19.401  0.00  0.00    +0.210 HD
ENDBRANCH   3  10
BRANCH   2  12
ATOM     12  O   UNL     1     -13.896 -46.480  16.720  0.00  0.00    -0.348 OA
BRANCH  12  13
ATOM     13  C   UNL     1     -13.274 -47.623  17.243  0.00  0.00    +0.168 C 
BRANCH  13  14
ATOM     14  C   UNL     1     -11.822 -47.303  17.575  0.00  0.00    +0.063 C 
BRANCH  14  15
ATOM     15  C   UNL     1     -11.019 -48.565  17.568  0.00  0.00    -0.045 A 
ATOM     16  C   UNL     1      -9.835 -48.643  18.300  0.00  0.00    +0.007 A 
ATOM     17  C   UNL     1      -9.086 -49.821  18.293  0.00  0.00    +0.045 A 
ATOM     18  C   UNL     1      -9.522 -50.920  17.553  0.00  0.00    +0.117 A 
ATOM     19  C   UNL     1     -10.706 -50.841  16.820  0.00  0.00    +0.045 A 
ATOM     22  C   UNL     1     -11.455 -49.665  16.827  0.00  0.00    +0.007 A 
BRANCH  18  20
ATOM     20  O   UNL     1      -8.795 -52.063  17.545  0.00  0.00    -0.507 OA
ATOM     21  H   UNL     1      -8.856 -52.452  16.656  0.00  0.00    +0.292 HD
ENDBRANCH  18  20
ENDBRANCH  14  15
ENDBRANCH  13  14
ENDBRANCH  12  13
ENDBRANCH   2  12
BRANCH  23  24
ATOM     24  C   UNL     1     -18.597 -46.401  16.484  0.00  0.00    +0.190 C 
BRANCH  24  25
ATOM     25  O   UNL     1     -18.968 -45.169  15.927  0.00  0.00    -0.392 OA
ATOM     26  H   UNL     1     -18.871 -44.522  16.603  0.00  0.00    +0.210 HD
ENDBRANCH  24  25
ENDBRANCH  23  24
TORSDOF 10
ENDMDL
MODEL 2
REMARK VINA RESULT:      -7.4      1.459      2.173
REMARK  Name = Unnamed
REMARK  10 active torsions:
REMARK  status: ('A' for Active; 'I' for Inactive)
REMARK    1  A    between atoms: O_2  and  C_12
REMARK    2  A    between atoms: O_2  and  C_14
REMARK    3  A    between atoms: O_3  and  C_8
REMARK    4  A    between atoms: O_4  and  C_9
REMARK    5  A    between atoms: O_5  and  C_10
REMARK    6  A    between atoms: O_6  and  C_13
REMARK    7  A    between atoms: O_7  and  C_21
REMARK    8  A    between atoms: C_11  and  C_13
REMARK    9  A    between atoms: C_14  and  C_15
REMARK   10  A    between atoms: C_15  and  C_16
REMARK                            x       y       z     vdW  Elec       q    Type
REMARK                         _______ _______ _______ _____ _____    ______ ____
ROOT
ATOM      1  O   UNL     1     -17.329 -45.347  16.287  0.00  0.00    -0.341 OA
ATOM      2  C   UNL     1     -16.359 -45.786  17.239  0.00  0.00    +0.282 C 
ATOM      3  C   UNL     1     -16.219 -44.775  18.370  0.00  0.00    +0.201 C 
ATOM      4  C   UNL     1     -17.569 -44.509  19.027  0.00  0.00    +0.179 C 
ATOM      5  C   UNL     1     -18.619 -44.168  17.974  0.00  0.00    +0.177 C 
ATOM     23  C   UNL     1     -18.628 -45.211  16.864  0.00  0.00    +0.178 C 
ENDROOT
BRANCH   5   6
ATOM      6  O   UNL     1     -19.882 -44.131  18.581  0.00  0.00    -0.386 OA
ATOM      7  H   UNL     1     -19.911 -43.350  19.106  0.00  0.00    +0.210 HD
ENDBRANCH   5   6
BRANCH   4   8
ATOM      8  O   UNL     1     -17.442 -43.432  19.917  0.00  0.00    -0.386 OA
ATOM      9  H   UNL     1     -17.037 -42.728  19.441  0.00  0.00    +0.210 HD
ENDBRANCH   4   8
BRANCH   3  10
ATOM     10  O   UNL     1     -15.333 -45.284  19.331  0.00  0.00    -0.384 OA
ATOM     11  H   UNL     1     -14.617 -45.677  18.863  0.00  0.00    +0.210 HD
ENDBRANCH   3  10
BRANCH   2  12
ATOM     12  O   UNL     1     -15.121 -45.934  16.598  0.00  0.00    -0.348 OA
BRANCH  12  13
ATOM     13  C   UNL     1     -15.090 -47.233  16.073  0.00  0.00    +0.168 C 
BRANCH  13  14
ATOM     14  C   UNL     1     -14.804 -48.227  17.191  0.00  0.00    +0.063 C 
BRANCH  14  15
ATOM     15  C   UNL     1     -13.326 -48.423  17.318  0.00  0.00    -0.045 A 
ATOM     16  C   UNL     1     -12.804 -49.707  17.478  0.00  0.00    +0.007 A 
ATOM     17  C   UNL     1     -11.426 -49.889  17.597  0.00  0.00    +0.045 A 
ATOM     18  C   UNL     1     -10.570 -48.789  17.556  0.00  0.00    +0.117 A 
ATOM     19  C   UNL     1     -11.093 -47.505  17.396  0.00  0.00    +0.045 A 
ATOM     22  C   UNL     1     -12.470 -47.322  17.277  0.00  0.00    +0.007 A 
BRANCH  18  20
ATOM     20  O   UNL     1      -9.232 -48.966  17.671  0.00  0.00    -0.507 OA
ATOM     21  H   UNL     1      -8.805 -48.526  16.917  0.00  0.00    +0.292 HD
ENDBRANCH  18  20
ENDBRANCH  14  15
ENDBRANCH  13  14
ENDBRANCH  12  13
ENDBRANCH   2  12
BRANCH  23  24
ATOM     24  C   UNL     1     -19.612 -44.782  15.785  0.00  0.00    +0.190 C 
BRANCH  24  25
ATOM     25  O   UNL     1     -19.683 -43.382  15.744  0.00  0.00    -0.392 OA
ATOM     26  H   UNL     1     -19.006 -43.090  15.160  0.00  0.00    +0.210 HD
ENDBRANCH  24  25
ENDBRANCH  23  24
TORSDOF 10
ENDMDL
MODEL 3
REMARK VINA RESULT:      -7.2      3.645      5.795
REMARK  Name = Unnamed
REMARK  10 active torsions:
REMARK  status: ('A' for Active; 'I' for Inactive)
REMARK    1  A    between atoms: O_2  and  C_12
REMARK    2  A    between atoms: O_2  and  C_14
REMARK    3  A    between atoms: O_3  and  C_8
REMARK    4  A    between atoms: O_4  and  C_9
REMARK    5  A    between atoms: O_5  and  C_10
REMARK    6  A    between atoms: O_6  and  C_13
REMARK    7  A    between atoms: O_7  and  C_21
REMARK    8  A    between atoms: C_11  and  C_13
REMARK    9  A    between atoms: C_14  and  C_15
REMARK   10  A    between atoms: C_15  and  C_16
REMARK                            x       y       z     vdW  Elec       q    Type
REMARK                         _______ _______ _______ _____ _____    ______ ____
ROOT
ATOM      1  O   UNL     1     -16.906 -46.224  17.207  0.00  0.00    -0.341 OA
ATOM      2  C   UNL     1     -18.117 -45.470  17.140  0.00  0.00    +0.282 C 
ATOM      3  C   UNL     1     -18.382 -44.757  18.460  0.00  0.00    +0.201 C 
ATOM      4  C   UNL     1     -17.196 -43.881  18.848  0.00  0.00    +0.179 C 
ATOM      5  C   UNL     1     -15.898 -44.678  18.786  0.00  0.00    +0.177 C 
ATOM     23  C   UNL     1     -15.768 -45.396  17.449  0.00  0.00    +0.178 C 
ENDROOT
BRANCH   5   6
ATOM      6  O   UNL     1     -14.814 -43.804  18.946  0.00  0.00    -0.386 OA
ATOM      7  H   UNL     1     -14.174 -44.253  19.470  0.00  0.00    +0.210 HD
ENDBRANCH   5   6
BRANCH   4   8
ATOM      8  O   UNL     1     -17.384 -43.406  20.154  0.00  0.00    -0.386 OA
ATOM      9  H   UNL     1     -16.528 -43.243  20.513  0.00  0.00    +0.210 HD
ENDBRANCH   4   8
BRANCH   3  10
ATOM     10  O   UNL     1     -19.523 -43.953  18.325  0.00  0.00    -0.384 OA
ATOM     11  H   UNL     1     -20.042 -44.326  17.633  0.00  0.00    +0.210 HD
ENDBRANCH   3  10
BRANCH   2  12
ATOM     12  O   UNL     1     -19.183 -46.337  16.864  0.00  0.00    -0.348 OA
BRANCH  12  13
ATOM     13  C   UNL     1     -18.625 -47.512  16.339  0.00  0.00    +0.168 C 
BRANCH  13  14
ATOM     14  C   UNL     1     -18.876 -47.567  14.837  0.00  0.00    +0.063 C 
BRANCH  14  15
ATOM     15  C   UNL     1     -17.964 -48.577  14.216  0.00  0.00    -0.045 A 
ATOM     16  C   UNL     1     -17.996 -48.791  12.838  0.00  0.00    +0.007 A 
ATOM     17  C   UNL     1     -17.145 -49.734  12.259  0.00  0.00    +0.045 A 
ATOM     18  C   UNL     1     -16.263 -50.461  13.057  0.00  0.00    +0.117 A 
ATOM     19  C   UNL     1     -16.232 -50.246  14.435  0.00  0.00    +0.045 A 
ATOM     22  C   UNL     1     -17.081 -49.305  15.015  0.00  0.00    +0.007 A 
BRANCH  18  20
ATOM     20  O   UNL     1     -15.437 -51.376  12.495  0.00  0.00    -0.507 OA
ATOM     21  H   UNL     1     -14.525 -51.051  12.583  0.00  0.00    +0.292 HD
ENDBRANCH  18  20
ENDBRANCH  14  15
ENDBRANCH  13  14
ENDBRANCH  12  13
ENDBRANCH   2  12
BRANCH  23  24
ATOM     24  C   UNL     1     -14.516 -46.262  17.466  0.00  0.00    +0.190 C 
BRANCH  24  25
ATOM     25  O   UNL     1     -14.841 -47.547  17.921  0.00  0.00    -0.392 OA
ATOM     26  H   UNL     1     -14.697 -47.554  18.851  0.00  0.00    +0.210 HD
ENDBRANCH  24  25
ENDBRANCH  23  24
TORSDOF 10
ENDMDL
MODEL 4
REMARK VINA RESULT:      -7.0      3.787      4.806
REMARK  Name = Unnamed
REMARK  10 active torsions:
REMARK  status: ('A' for Active; 'I' for Inactive)
REMARK    1  A    between atoms: O_2  and  C_12
REMARK    2  A    between atoms: O_2  and  C_14
REMARK    3  A    between atoms: O_3  and  C_8
REMARK    4  A    between atoms: O_4  and  C_9
REMARK    5  A    between atoms: O_5  and  C_10
REMARK    6  A    between atoms: O_6  and  C_13
REMARK    7  A    between atoms: O_7  and  C_21
REMARK    8  A    between atoms: C_11  and  C_13
REMARK    9  A    between atoms: C_14  and  C_15
REMARK   10  A    between atoms: C_15  and  C_16
REMARK                            x       y       z     vdW  Elec       q    Type
REMARK                         _______ _______ _______ _____ _____    ______ ____
ROOT
ATOM      1  O   UNL     1     -17.266 -45.496  16.664  0.00  0.00    -0.341 OA
ATOM      2  C   UNL     1     -16.150 -46.346  16.926  0.00  0.00    +0.282 C 
ATOM      3  C   UNL     1     -14.989 -45.549  17.506  0.00  0.00    +0.201 C 
ATOM      4  C   UNL     1     -15.424 -44.793  18.757  0.00  0.00    +0.179 C 
ATOM      5  C   UNL     1     -16.694 -43.993  18.485  0.00  0.00    +0.177 C 
ATOM     23  C   UNL     1     -17.761 -44.876  17.852  0.00  0.00    +0.178 C 
ENDROOT
BRANCH   5   6
ATOM      6  O   UNL     1     -17.181 -43.480  19.695  0.00  0.00    -0.386 OA
ATOM      7  H   UNL     1     -18.043 -43.838  19.818  0.00  0.00    +0.210 HD
ENDBRANCH   5   6
BRANCH   4   8
ATOM      8  O   UNL     1     -14.401 -43.915  19.143  0.00  0.00    -0.386 OA
ATOM      9  H   UNL     1     -13.657 -44.104  18.597  0.00  0.00    +0.210 HD
ENDBRANCH   4   8
BRANCH   3  10
ATOM     10  O   UNL     1     -13.949 -46.428  17.840  0.00  0.00    -0.384 OA
ATOM     11  H   UNL     1     -13.141 -45.968  17.689  0.00  0.00    +0.210 HD
ENDBRANCH   3  10
BRANCH   2  12
ATOM     12  O   UNL     1     -15.740 -46.949  15.729  0.00  0.00    -0.348 OA
BRANCH  12  13
ATOM     13  C   UNL     1     -16.608 -48.027  15.501  0.00  0.00    +0.168 C 
BRANCH  13  14
ATOM     14  C   UNL     1     -16.892 -48.144  14.009  0.00  0.00    +0.063 C 
BRANCH  14  15
ATOM     15  C   UNL     1     -16.256 -49.389  13.476  0.00  0.00    -0.045 A 
ATOM     16  C   UNL     1     -16.700 -49.940  12.274  0.00  0.00    +0.007 A 
ATOM     17  C   UNL     1     -16.107 -51.101  11.778  0.00  0.00    +0.045 A 
ATOM     18  C   UNL     1     -15.070 -51.711  12.483  0.00  0.00    +0.117 A 
ATOM     19  C   UNL     1     -14.626 -51.159  13.686  0.00  0.00    +0.045 A 
ATOM     22  C   UNL     1     -15.218 -49.999  14.182  0.00  0.00    +0.007 A 
BRANCH  18  20
ATOM     20  O   UNL     1     -14.493 -52.839  12.001  0.00  0.00    -0.507 OA
ATOM     21  H   UNL     1     -13.849 -53.151  12.659  0.00  0.00    +0.292 HD
ENDBRANCH  18  20
ENDBRANCH  14  15
ENDBRANCH  13  14
ENDBRANCH  12  13
ENDBRANCH   2  12
BRANCH  23  24
ATOM     24  C   UNL     1     -18.972 -44.021  17.501  0.00  0.00    +0.190 C 
BRANCH  24  25
ATOM     25  O   UNL     1     -19.955 -44.174  18.488  0.00  0.00    -0.392 OA
ATOM     26  H   UNL     1     -19.550 -44.619  19.212  0.00  0.00    +0.210 HD
ENDBRANCH  24  25
ENDBRANCH  23  24
TORSDOF 10
ENDMDL
MODEL 5
REMARK VINA RESULT:      -7.0      3.665      7.815
REMARK  Name = Unnamed
REMARK  10 active torsions:
REMARK  status: ('A' for Active; 'I' for Inactive)
REMARK    1  A    between atoms: O_2  and  C_12
REMARK    2  A    between atoms: O_2  and  C_14
REMARK    3  A    between atoms: O_3  and  C_8
REMARK    4  A    between atoms: O_4  and  C_9
REMARK    5  A    between atoms: O_5  and  C_10
REMARK    6  A    between atoms: O_6  and  C_13
REMARK    7  A    between atoms: O_7  and  C_21
REMARK    8  A    between atoms: C_11  and  C_13
REMARK    9  A    between atoms: C_14  and  C_15
REMARK   10  A    between atoms: C_15  and  C_16
REMARK                            x       y       z     vdW  Elec       q    Type
REMARK                         _______ _______ _______ _____ _____    ______ ____
ROOT
ATOM      1  O   UNL     1     -17.070 -46.307  17.220  0.00  0.00    -0.341 OA
ATOM      2  C   UNL     1     -18.235 -45.485  17.149  0.00  0.00    +0.282 C 
ATOM      3  C   UNL     1     -18.435 -44.719  18.451  0.00  0.00    +0.201 C 
ATOM      4  C   UNL     1     -17.193 -43.905  18.795  0.00  0.00    +0.179 C 
ATOM      5  C   UNL     1     -15.945 -44.780  18.738  0.00  0.00    +0.177 C 
ATOM     23  C   UNL     1     -15.881 -45.542  17.421  0.00  0.00    +0.178 C 
ENDROOT
BRANCH   5   6
ATOM      6  O   UNL     1     -14.809 -43.968  18.855  0.00  0.00    -0.386 OA
ATOM      7  H   UNL     1     -14.059 -44.532  18.775  0.00  0.00    +0.210 HD
ENDBRANCH   5   6
BRANCH   4   8
ATOM      8  O   UNL     1     -17.330 -43.382  20.089  0.00  0.00    -0.386 OA
ATOM      9  H   UNL     1     -17.459 -42.453  19.998  0.00  0.00    +0.210 HD
ENDBRANCH   4   8
BRANCH   3  10
ATOM     10  O   UNL     1     -19.528 -43.853  18.309  0.00  0.00    -0.384 OA
ATOM     11  H   UNL     1     -19.310 -43.246  17.623  0.00  0.00    +0.210 HD
ENDBRANCH   3  10
BRANCH   2  12
ATOM     12  O   UNL     1     -19.355 -46.294  16.914  0.00  0.00    -0.348 OA
BRANCH  12  13
ATOM     13  C   UNL     1     -18.873 -47.580  16.630  0.00  0.00    +0.168 C 
BRANCH  13  14
ATOM     14  C   UNL     1     -19.478 -48.071  15.320  0.00  0.00    +0.063 C 
BRANCH  14  15
ATOM     15  C   UNL     1     -20.588 -49.030  15.613  0.00  0.00    -0.045 A 
ATOM     16  C   UNL     1     -21.771 -48.572  16.193  0.00  0.00    +0.007 A 
ATOM     17  C   UNL     1     -22.806 -49.467  16.466  0.00  0.00    +0.045 A 
ATOM     18  C   UNL     1     -22.658 -50.820  16.158  0.00  0.00    +0.117 A 
ATOM     19  C   UNL     1     -21.475 -51.277  15.578  0.00  0.00    +0.045 A 
ATOM     22  C   UNL     1     -20.440 -50.383  15.305  0.00  0.00    +0.007 A 
BRANCH  18  20
ATOM     20  O   UNL     1     -23.664 -51.689  16.423  0.00  0.00    -0.507 OA
ATOM     21  H   UNL     1     -24.101 -51.906  15.583  0.00  0.00    +0.292 HD
ENDBRANCH  18  20
ENDBRANCH  14  15
ENDBRANCH  13  14
ENDBRANCH  12  13
ENDBRANCH   2  12
BRANCH  23  24
ATOM     24  C   UNL     1     -14.682 -46.480  17.445  0.00  0.00    +0.190 C 
BRANCH  24  25
ATOM     25  O   UNL     1     -15.036 -47.676  18.085  0.00  0.00    -0.392 OA
ATOM     26  H   UNL     1     -15.917 -47.877  17.823  0.00  0.00    +0.210 HD
ENDBRANCH  24  25
ENDBRANCH  23  24
TORSDOF 10
ENDMDL
MODEL 6
REMARK VINA RESULT:      -7.0      1.471      3.075
REMARK  Name = Unnamed
REMARK  10 active torsions:
REMARK  status: ('A' for Active; 'I' for Inactive)
REMARK    1  A    between atoms: O_2  and  C_12
REMARK    2  A    between atoms: O_2  and  C_14
REMARK    3  A    between atoms: O_3  and  C_8
REMARK    4  A    between atoms: O_4  and  C_9
REMARK    5  A    between atoms: O_5  and  C_10
REMARK    6  A    between atoms: O_6  and  C_13
REMARK    7  A    between atoms: O_7  and  C_21
REMARK    8  A    between atoms: C_11  and  C_13
REMARK    9  A    between atoms: C_14  and  C_15
REMARK   10  A    between atoms: C_15  and  C_16
REMARK                            x       y       z     vdW  Elec       q    Type
REMARK                         _______ _______ _______ _____ _____    ______ ____
ROOT
ATOM      1  O   UNL     1     -14.079 -46.596  17.805  0.00  0.00    -0.341 OA
ATOM      2  C   UNL     1     -14.055 -47.691  16.889  0.00  0.00    +0.282 C 
ATOM      3  C   UNL     1     -15.397 -48.410  16.873  0.00  0.00    +0.201 C 
ATOM      4  C   UNL     1     -16.527 -47.436  16.555  0.00  0.00    +0.179 C 
ATOM      5  C   UNL     1     -16.453 -46.213  17.462  0.00  0.00    +0.177 C 
ATOM     23  C   UNL     1     -15.052 -45.615  17.447  0.00  0.00    +0.178 C 
ENDROOT
BRANCH   5   6
ATOM      6  O   UNL     1     -17.369 -45.252  17.013  0.00  0.00    -0.386 OA
ATOM      7  H   UNL     1     -17.912 -45.027  17.749  0.00  0.00    +0.210 HD
ENDBRANCH   5   6
BRANCH   4   8
ATOM      8  O   UNL     1     -17.757 -48.081  16.750  0.00  0.00    -0.386 OA
ATOM      9  H   UNL     1     -18.046 -47.865  17.620  0.00  0.00    +0.210 HD
ENDBRANCH   4   8
BRANCH   3  10
ATOM     10  O   UNL     1     -15.368 -49.415  15.896  0.00  0.00    -0.384 OA
ATOM     11  H   UNL     1     -16.023 -50.048  16.134  0.00  0.00    +0.210 HD
ENDBRANCH   3  10
BRANCH   2  12
ATOM     12  O   UNL     1     -13.055 -48.594  17.278  0.00  0.00    -0.348 OA
BRANCH  12  13
ATOM     13  C   UNL     1     -11.828 -47.936  17.110  0.00  0.00    +0.168 C 
BRANCH  13  14
ATOM     14  C   UNL     1     -10.925 -48.232  18.301  0.00  0.00    +0.063 C 
BRANCH  14  15
ATOM     15  C   UNL     1     -10.010 -49.367  17.963  0.00  0.00    -0.045 A 
ATOM     16  C   UNL     1      -8.776 -49.482  18.602  0.00  0.00    +0.007 A 
ATOM     17  C   UNL     1      -7.923 -50.540  18.286  0.00  0.00    +0.045 A 
ATOM     18  C   UNL     1      -8.305 -51.483  17.332  0.00  0.00    +0.117 A 
ATOM     19  C   UNL     1      -9.539 -51.366  16.693  0.00  0.00    +0.045 A 
ATOM     22  C   UNL     1     -10.392 -50.310  17.007  0.00  0.00    +0.007 A 
BRANCH  18  20
ATOM     20  O   UNL     1      -7.477 -52.511  17.025  0.00  0.00    -0.507 OA
ATOM     21  H   UNL     1      -6.923 -52.692  17.804  0.00  0.00    +0.292 HD
ENDBRANCH  18  20
ENDBRANCH  14  15
ENDBRANCH  13  14
ENDBRANCH  12  13
ENDBRANCH   2  12
BRANCH  23  24
ATOM     24  C   UNL     1     -14.990 -44.464  18.441  0.00  0.00    +0.190 C 
BRANCH  24  25
ATOM     25  O   UNL     1     -13.808 -44.554  19.189  0.00  0.00    -0.392 OA
ATOM     26  H   UNL     1     -13.360 -43.732  19.096  0.00  0.00    +0.210 HD
ENDBRANCH  24  25
ENDBRANCH  23  24
TORSDOF 10
ENDMDL
MODEL 7
REMARK VINA RESULT:      -6.9      4.141      6.957
REMARK  Name = Unnamed
REMARK  10 active torsions:
REMARK  status: ('A' for Active; 'I' for Inactive)
REMARK    1  A    between atoms: O_2  and  C_12
REMARK    2  A    between atoms: O_2  and  C_14
REMARK    3  A    between atoms: O_3  and  C_8
REMARK    4  A    between atoms: O_4  and  C_9
REMARK    5  A    between atoms: O_5  and  C_10
REMARK    6  A    between atoms: O_6  and  C_13
REMARK    7  A    between atoms: O_7  and  C_21
REMARK    8  A    between atoms: C_11  and  C_13
REMARK    9  A    between atoms: C_14  and  C_15
REMARK   10  A    between atoms: C_15  and  C_16
REMARK                            x       y       z     vdW  Elec       q    Type
REMARK                         _______ _______ _______ _____ _____    ______ ____
ROOT
ATOM      1  O   UNL     1     -17.400 -45.621  16.624  0.00  0.00    -0.341 OA
ATOM      2  C   UNL     1     -16.277 -46.434  16.966  0.00  0.00    +0.282 C 
ATOM      3  C   UNL     1     -15.151 -45.583  17.540  0.00  0.00    +0.201 C 
ATOM      4  C   UNL     1     -15.642 -44.772  18.734  0.00  0.00    +0.179 C 
ATOM      5  C   UNL     1     -16.916 -44.014  18.380  0.00  0.00    +0.177 C 
ATOM     23  C   UNL     1     -17.946 -44.950  17.760  0.00  0.00    +0.178 C 
ENDROOT
BRANCH   5   6
ATOM      6  O   UNL     1     -17.452 -43.448  19.545  0.00  0.00    -0.386 OA
ATOM      7  H   UNL     1     -16.795 -43.525  20.215  0.00  0.00    +0.210 HD
ENDBRANCH   5   6
BRANCH   4   8
ATOM      8  O   UNL     1     -14.648 -43.855  19.106  0.00  0.00    -0.386 OA
ATOM      9  H   UNL     1     -13.895 -44.034  18.570  0.00  0.00    +0.210 HD
ENDBRANCH   4   8
BRANCH   3  10
ATOM     10  O   UNL     1     -14.107 -46.423  17.953  0.00  0.00    -0.384 OA
ATOM     11  H   UNL     1     -13.482 -46.451  17.248  0.00  0.00    +0.210 HD
ENDBRANCH   3  10
BRANCH   2  12
ATOM     12  O   UNL     1     -15.817 -47.090  15.816  0.00  0.00    -0.348 OA
BRANCH  12  13
ATOM     13  C   UNL     1     -16.902 -47.813  15.301  0.00  0.00    +0.168 C 
BRANCH  13  14
ATOM     14  C   UNL     1     -16.689 -48.060  13.813  0.00  0.00    +0.063 C 
BRANCH  14  15
ATOM     15  C   UNL     1     -17.738 -47.335  13.031  0.00  0.00    -0.045 A 
ATOM     16  C   UNL     1     -18.643 -48.050  12.246  0.00  0.00    +0.007 A 
ATOM     17  C   UNL     1     -19.621 -47.373  11.517  0.00  0.00    +0.045 A 
ATOM     18  C   UNL     1     -19.695 -45.981  11.573  0.00  0.00    +0.117 A 
ATOM     19  C   UNL     1     -18.790 -45.267  12.358  0.00  0.00    +0.045 A 
ATOM     22  C   UNL     1     -17.812 -45.942  13.087  0.00  0.00    +0.007 A 
BRANCH  18  20
ATOM     20  O   UNL     1     -20.645 -45.324  10.865  0.00  0.00    -0.507 OA
ATOM     21  H   UNL     1     -20.308 -45.189   9.964  0.00  0.00    +0.292 HD
ENDBRANCH  18  20
ENDBRANCH  14  15
ENDBRANCH  13  14
ENDBRANCH  12  13
ENDBRANCH   2  12
BRANCH  23  24
ATOM     24  C   UNL     1     -19.159 -44.140  17.326  0.00  0.00    +0.190 C 
BRANCH  24  25
ATOM     25  O   UNL     1     -20.130 -44.171  18.337  0.00  0.00    -0.392 OA
ATOM     26  H   UNL     1     -20.959 -44.001  17.927  0.00  0.00    +0.210 HD
ENDBRANCH  24  25
ENDBRANCH  23  24
TORSDOF 10
ENDMDL
MODEL 8
REMARK VINA RESULT:      -6.8      3.536      5.607
REMARK  Name = Unnamed
REMARK  10 active torsions:
REMARK  status: ('A' for Active; 'I' for Inactive)
REMARK    1  A    between atoms: O_2  and  C_12
REMARK    2  A    between atoms: O_2  and  C_14
REMARK    3  A    between atoms: O_3  and  C_8
REMARK    4  A    between atoms: O_4  and  C_9
REMARK    5  A    between atoms: O_5  and  C_10
REMARK    6  A    between atoms: O_6  and  C_13
REMARK    7  A    between atoms: O_7  and  C_21
REMARK    8  A    between atoms: C_11  and  C_13
REMARK    9  A    between atoms: C_14  and  C_15
REMARK   10  A    between atoms: C_15  and  C_16
REMARK                            x       y       z     vdW  Elec       q    Type
REMARK                         _______ _______ _______ _____ _____    ______ ____
ROOT
ATOM      1  O   UNL     1     -16.806 -45.146  17.158  0.00  0.00    -0.341 OA
ATOM      2  C   UNL     1     -16.481 -46.454  16.685  0.00  0.00    +0.282 C 
ATOM      3  C   UNL     1     -14.987 -46.573  16.410  0.00  0.00    +0.201 C 
ATOM      4  C   UNL     1     -14.180 -46.208  17.651  0.00  0.00    +0.179 C 
ATOM      5  C   UNL     1     -14.635 -44.865  18.212  0.00  0.00    +0.177 C 
ATOM     23  C   UNL     1     -16.148 -44.840  18.387  0.00  0.00    +0.178 C 
ENDROOT
BRANCH   5   6
ATOM      6  O   UNL     1     -14.024 -44.656  19.456  0.00  0.00    -0.386 OA
ATOM      7  H   UNL     1     -14.678 -44.288  20.024  0.00  0.00    +0.210 HD
ENDBRANCH   5   6
BRANCH   4   8
ATOM      8  O   UNL     1     -12.822 -46.128  17.308  0.00  0.00    -0.386 OA
ATOM      9  H   UNL     1     -12.363 -45.825  18.073  0.00  0.00    +0.210 HD
ENDBRANCH   4   8
BRANCH   3  10
ATOM     10  O   UNL     1     -14.692 -47.893  16.041  0.00  0.00    -0.384 OA
ATOM     11  H   UNL     1     -13.829 -47.886  15.665  0.00  0.00    +0.210 HD
ENDBRANCH   3  10
BRANCH   2  12
ATOM     12  O   UNL     1     -17.187 -46.702  15.499  0.00  0.00    -0.348 OA
BRANCH  12  13
ATOM     13  C   UNL     1     -18.264 -47.535  15.836  0.00  0.00    +0.168 C 
BRANCH  13  14
ATOM     14  C   UNL     1     -18.805 -48.200  14.577  0.00  0.00    +0.063 C 
BRANCH  14  15
ATOM     15  C   UNL     1     -17.776 -49.136  14.025  0.00  0.00    -0.045 A 
ATOM     16  C   UNL     1     -16.993 -49.901  14.890  0.00  0.00    +0.007 A 
ATOM     17  C   UNL     1     -16.033 -50.773  14.375  0.00  0.00    +0.045 A 
ATOM     18  C   UNL     1     -15.856 -50.879  12.995  0.00  0.00    +0.117 A 
ATOM     19  C   UNL     1     -16.639 -50.113  12.131  0.00  0.00    +0.045 A 
ATOM     22  C   UNL     1     -17.598 -49.242  12.645  0.00  0.00    +0.007 A 
BRANCH  18  20
ATOM     20  O   UNL     1     -14.923 -51.725  12.495  0.00  0.00    -0.507 OA
ATOM     21  H   UNL     1     -15.191 -51.967  11.592  0.00  0.00    +0.292 HD
ENDBRANCH  18  20
ENDBRANCH  14  15
ENDBRANCH  13  14
ENDBRANCH  12  13
ENDBRANCH   2  12
BRANCH  23  24
ATOM     24  C   UNL     1     -16.574 -43.453  18.848  0.00  0.00    +0.190 C 
BRANCH  24  25
ATOM     25  O   UNL     1     -17.207 -43.547  20.096  0.00  0.00    -0.392 OA
ATOM     26  H   UNL     1     -16.955 -44.374  20.469  0.00  0.00    +0.210 HD
ENDBRANCH  24  25
ENDBRANCH  23  24
TORSDOF 10
ENDMDL
MODEL 9
REMARK VINA RESULT:      -6.7      3.903      8.160
REMARK  Name = Unnamed
REMARK  10 active torsions:
REMARK  status: ('A' for Active; 'I' for Inactive)
REMARK    1  A    between atoms: O_2  and  C_12
REMARK    2  A    between atoms: O_2  and  C_14
REMARK    3  A    between atoms: O_3  and  C_8
REMARK    4  A    between atoms: O_4  and  C_9
REMARK    5  A    between atoms: O_5  and  C_10
REMARK    6  A    between atoms: O_6  and  C_13
REMARK    7  A    between atoms: O_7  and  C_21
REMARK    8  A    between atoms: C_11  and  C_13
REMARK    9  A    between atoms: C_14  and  C_15
REMARK   10  A    between atoms: C_15  and  C_16
REMARK                            x       y       z     vdW  Elec       q    Type
REMARK                         _______ _______ _______ _____ _____    ______ ____
ROOT
ATOM      1  O   UNL     1     -17.321 -45.039  16.589  0.00  0.00    -0.341 OA
ATOM      2  C   UNL     1     -16.705 -46.157  15.949  0.00  0.00    +0.282 C 
ATOM      3  C   UNL     1     -15.217 -46.211  16.272  0.00  0.00    +0.201 C 
ATOM      4  C   UNL     1     -14.993 -46.233  17.780  0.00  0.00    +0.179 C 
ATOM      5  C   UNL     1     -15.767 -45.106  18.454  0.00  0.00    +0.177 C 
ATOM     23  C   UNL     1     -17.224 -45.112  18.012  0.00  0.00    +0.178 C 
ENDROOT
BRANCH   5   6
ATOM      6  O   UNL     1     -15.708 -45.275  19.844  0.00  0.00    -0.386 OA
ATOM      7  H   UNL     1     -15.009 -44.727  20.158  0.00  0.00    +0.210 HD
ENDBRANCH   5   6
BRANCH   4   8
ATOM      8  O   UNL     1     -13.625 -46.075  18.043  0.00  0.00    -0.386 OA
ATOM      9  H   UNL     1     -13.375 -46.770  18.628  0.00  0.00    +0.210 HD
ENDBRANCH   4   8
BRANCH   3  10
ATOM     10  O   UNL     1     -14.667 -47.371  15.709  0.00  0.00    -0.384 OA
ATOM     11  H   UNL     1     -14.171 -47.101  14.955  0.00  0.00    +0.210 HD
ENDBRANCH   3  10
BRANCH   2  12
ATOM     12  O   UNL     1     -16.870 -46.041  14.562  0.00  0.00    -0.348 OA
BRANCH  12  13
ATOM     13  C   UNL     1     -17.903 -46.919  14.203  0.00  0.00    +0.168 C 
BRANCH  13  14
ATOM     14  C   UNL     1     -17.808 -47.233  12.715  0.00  0.00    +0.063 C 
BRANCH  14  15
ATOM     15  C   UNL     1     -18.917 -46.540  11.987  0.00  0.00    -0.045 A 
ATOM     16  C   UNL     1     -18.959 -45.147  11.944  0.00  0.00    +0.007 A 
ATOM     17  C   UNL     1     -19.993 -44.501  11.266  0.00  0.00    +0.045 A 
ATOM     18  C   UNL     1     -20.984 -45.248  10.630  0.00  0.00    +0.117 A 
ATOM     19  C   UNL     1     -20.941 -46.642  10.673  0.00  0.00    +0.045 A 
ATOM     22  C   UNL     1     -19.909 -47.288  11.351  0.00  0.00    +0.007 A 
BRANCH  18  20
ATOM     20  O   UNL     1     -21.989 -44.621   9.971  0.00  0.00    -0.507 OA
ATOM     21  H   UNL     1     -21.700 -44.474   9.054  0.00  0.00    +0.292 HD
ENDBRANCH  18  20
ENDBRANCH  14  15
ENDBRANCH  13  14
ENDBRANCH  12  13
ENDBRANCH   2  12
BRANCH  23  24
ATOM     24  C   UNL     1     -17.937 -43.913  18.622  0.00  0.00    +0.190 C 
BRANCH  24  25
ATOM     25  O   UNL     1     -16.989 -42.972  19.050  0.00  0.00    -0.392 OA
ATOM     26  H   UNL     1     -17.428 -42.141  19.095  0.00  0.00    +0.210 HD
ENDBRANCH  24  25
ENDBRANCH  23  24
TORSDOF 10
ENDMDL
