# Supplementary material for: Mechanism of salidroside promoting testosterone secretion induced by H2O2 in TM3 Leydig cells based on metabolomics and network pharmacology
Source: Front Chem. 2025 Feb 27;13:1544876. doi: 10.3389/fchem.2025.1544876 (PMC11904911; doi:10.3389/fchem.2025.1544876)
Supplement: Supplementary file 1 [file DataSheet1.ZIP › Supplementary document/Molecular docking/Molecular docking/results/TYR_2_Salidroside.pdbqt]

MODEL 1
REMARK VINA RESULT:      -6.8      0.000      0.000
REMARK  Name = Unnamed
REMARK  10 active torsions:
REMARK  status: ('A' for Active; 'I' for Inactive)
REMARK    1  A    between atoms: O_2  and  C_12
REMARK    2  A    between atoms: O_2  and  C_14
REMARK    3  A    between atoms: O_3  and  C_8
REMARK    4  A    between atoms: O_4  and  C_9
REMARK    5  A    between atoms: O_5  and  C_10
REMARK    6  A    between atoms: O_6  and  C_13
REMARK    7  A    between atoms: O_7  and  C_21
REMARK    8  A    between atoms: C_11  and  C_13
REMARK    9  A    between atoms: C_14  and  C_15
REMARK   10  A    between atoms: C_15  and  C_16
REMARK                            x       y       z     vdW  Elec       q    Type
REMARK                         _______ _______ _______ _____ _____    ______ ____
ROOT
ATOM      1  O   UNL     1      -8.278 -23.532  35.016  0.00  0.00    -0.341 OA
ATOM      2  C   UNL     1      -8.078 -23.246  36.400  0.00  0.00    +0.282 C 
ATOM      3  C   UNL     1      -8.160 -21.747  36.659  0.00  0.00    +0.201 C 
ATOM      4  C   UNL     1      -9.485 -21.185  36.155  0.00  0.00    +0.179 C 
ATOM      5  C   UNL     1      -9.736 -21.613  34.714  0.00  0.00    +0.177 C 
ATOM     23  C   UNL     1      -9.567 -23.119  34.561  0.00  0.00    +0.178 C 
ENDROOT
BRANCH   5   6
ATOM      6  O   UNL     1     -11.042 -21.257  34.350  0.00  0.00    -0.386 OA
ATOM      7  H   UNL     1     -10.975 -20.712  33.585  0.00  0.00    +0.210 HD
ENDBRANCH   5   6
BRANCH   4   8
ATOM      8  O   UNL     1      -9.443 -19.784  36.220  0.00  0.00    -0.386 OA
ATOM      9  H   UNL     1     -10.223 -19.466  35.798  0.00  0.00    +0.210 HD
ENDBRANCH   4   8
BRANCH   3  10
ATOM     10  O   UNL     1      -8.056 -21.513  38.038  0.00  0.00    -0.384 OA
ATOM     11  H   UNL     1      -7.201 -21.808  38.302  0.00  0.00    +0.210 HD
ENDBRANCH   3  10
BRANCH   2  12
ATOM     12  O   UNL     1      -6.813 -23.710  36.787  0.00  0.00    -0.348 OA
BRANCH  12  13
ATOM     13  C   UNL     1      -6.885 -25.111  36.808  0.00  0.00    +0.168 C 
BRANCH  13  14
ATOM     14  C   UNL     1      -8.001 -25.548  37.747  0.00  0.00    +0.063 C 
BRANCH  14  15
ATOM     15  C   UNL     1      -7.541 -25.416  39.165  0.00  0.00    -0.045 A 
ATOM     16  C   UNL     1      -6.292 -25.911  39.542  0.00  0.00    +0.007 A 
ATOM     17  C   UNL     1      -5.864 -25.788  40.864  0.00  0.00    +0.045 A 
ATOM     18  C   UNL     1      -6.683 -25.171  41.809  0.00  0.00    +0.117 A 
ATOM     19  C   UNL     1      -7.932 -24.677  41.431  0.00  0.00    +0.045 A 
ATOM     22  C   UNL     1      -8.361 -24.799  40.110  0.00  0.00    +0.007 A 
BRANCH  18  20
ATOM     20  O   UNL     1      -6.267 -25.051  43.093  0.00  0.00    -0.507 OA
ATOM     21  H   UNL     1      -6.063 -25.941  43.426  0.00  0.00    +0.292 HD
ENDBRANCH  18  20
ENDBRANCH  14  15
ENDBRANCH  13  14
ENDBRANCH  12  13
ENDBRANCH   2  12
BRANCH  23  24
ATOM     24  C   UNL     1      -9.722 -23.493  33.094  0.00  0.00    +0.190 C 
BRANCH  24  25
ATOM     25  O   UNL     1     -11.061 -23.817  32.832  0.00  0.00    -0.392 OA
ATOM     26  H   UNL     1     -11.056 -24.583  32.285  0.00  0.00    +0.210 HD
ENDBRANCH  24  25
ENDBRANCH  23  24
TORSDOF 10
ENDMDL
MODEL 2
REMARK VINA RESULT:      -6.7      1.237      2.742
REMARK  Name = Unnamed
REMARK  10 active torsions:
REMARK  status: ('A' for Active; 'I' for Inactive)
REMARK    1  A    between atoms: O_2  and  C_12
REMARK    2  A    between atoms: O_2  and  C_14
REMARK    3  A    between atoms: O_3  and  C_8
REMARK    4  A    between atoms: O_4  and  C_9
REMARK    5  A    between atoms: O_5  and  C_10
REMARK    6  A    between atoms: O_6  and  C_13
REMARK    7  A    between atoms: O_7  and  C_21
REMARK    8  A    between atoms: C_11  and  C_13
REMARK    9  A    between atoms: C_14  and  C_15
REMARK   10  A    between atoms: C_15  and  C_16
REMARK                            x       y       z     vdW  Elec       q    Type
REMARK                         _______ _______ _______ _____ _____    ______ ____
ROOT
ATOM      1  O   UNL     1      -8.360 -23.107  36.005  0.00  0.00    -0.341 OA
ATOM      2  C   UNL     1      -8.052 -24.050  34.978  0.00  0.00    +0.282 C 
ATOM      3  C   UNL     1      -9.215 -24.184  34.003  0.00  0.00    +0.201 C 
ATOM      4  C   UNL     1      -9.593 -22.825  33.423  0.00  0.00    +0.179 C 
ATOM      5  C   UNL     1      -9.790 -21.803  34.537  0.00  0.00    +0.177 C 
ATOM     23  C   UNL     1      -8.596 -21.799  35.483  0.00  0.00    +0.178 C 
ENDROOT
BRANCH   5   6
ATOM      6  O   UNL     1      -9.933 -20.529  33.971  0.00  0.00    -0.386 OA
ATOM      7  H   UNL     1     -10.810 -20.475  33.635  0.00  0.00    +0.210 HD
ENDBRANCH   5   6
BRANCH   4   8
ATOM      8  O   UNL     1     -10.787 -22.952  32.698  0.00  0.00    -0.386 OA
ATOM      9  H   UNL     1     -11.260 -22.144  32.803  0.00  0.00    +0.210 HD
ENDBRANCH   4   8
BRANCH   3  10
ATOM     10  O   UNL     1      -8.841 -25.042  32.958  0.00  0.00    -0.384 OA
ATOM     11  H   UNL     1      -9.104 -24.626  32.155  0.00  0.00    +0.210 HD
ENDBRANCH   3  10
BRANCH   2  12
ATOM     12  O   UNL     1      -7.795 -25.298  35.561  0.00  0.00    -0.348 OA
BRANCH  12  13
ATOM     13  C   UNL     1      -8.289 -25.241  36.873  0.00  0.00    +0.168 C 
BRANCH  13  14
ATOM     14  C   UNL     1      -7.771 -26.436  37.663  0.00  0.00    +0.063 C 
BRANCH  14  15
ATOM     15  C   UNL     1      -7.366 -25.990  39.033  0.00  0.00    -0.045 A 
ATOM     16  C   UNL     1      -6.258 -25.158  39.196  0.00  0.00    +0.007 A 
ATOM     17  C   UNL     1      -5.880 -24.743  40.473  0.00  0.00    +0.045 A 
ATOM     18  C   UNL     1      -6.609 -25.161  41.587  0.00  0.00    +0.117 A 
ATOM     19  C   UNL     1      -7.716 -25.994  41.423  0.00  0.00    +0.045 A 
ATOM     22  C   UNL     1      -8.095 -26.409  40.147  0.00  0.00    +0.007 A 
BRANCH  18  20
ATOM     20  O   UNL     1      -6.241 -24.758  42.827  0.00  0.00    -0.507 OA
ATOM     21  H   UNL     1      -6.933 -25.038  43.451  0.00  0.00    +0.292 HD
ENDBRANCH  18  20
ENDBRANCH  14  15
ENDBRANCH  13  14
ENDBRANCH  12  13
ENDBRANCH   2  12
BRANCH  23  24
ATOM     24  C   UNL     1      -8.875 -20.845  36.636  0.00  0.00    +0.190 C 
BRANCH  24  25
ATOM     25  O   UNL     1     -10.252 -20.594  36.714  0.00  0.00    -0.392 OA
ATOM     26  H   UNL     1     -10.541 -20.905  37.554  0.00  0.00    +0.210 HD
ENDBRANCH  24  25
ENDBRANCH  23  24
TORSDOF 10
ENDMDL
MODEL 3
REMARK VINA RESULT:      -6.7      2.069      2.830
REMARK  Name = Unnamed
REMARK  10 active torsions:
REMARK  status: ('A' for Active; 'I' for Inactive)
REMARK    1  A    between atoms: O_2  and  C_12
REMARK    2  A    between atoms: O_2  and  C_14
REMARK    3  A    between atoms: O_3  and  C_8
REMARK    4  A    between atoms: O_4  and  C_9
REMARK    5  A    between atoms: O_5  and  C_10
REMARK    6  A    between atoms: O_6  and  C_13
REMARK    7  A    between atoms: O_7  and  C_21
REMARK    8  A    between atoms: C_11  and  C_13
REMARK    9  A    between atoms: C_14  and  C_15
REMARK   10  A    between atoms: C_15  and  C_16
REMARK                            x       y       z     vdW  Elec       q    Type
REMARK                         _______ _______ _______ _____ _____    ______ ____
ROOT
ATOM      1  O   UNL     1      -7.564 -21.598  36.539  0.00  0.00    -0.341 OA
ATOM      2  C   UNL     1      -6.898 -21.117  37.707  0.00  0.00    +0.282 C 
ATOM      3  C   UNL     1      -7.221 -19.647  37.945  0.00  0.00    +0.201 C 
ATOM      4  C   UNL     1      -8.728 -19.432  38.028  0.00  0.00    +0.179 C 
ATOM      5  C   UNL     1      -9.428 -20.069  36.833  0.00  0.00    +0.177 C 
ATOM     23  C   UNL     1      -8.984 -21.515  36.655  0.00  0.00    +0.178 C 
ENDROOT
BRANCH   5   6
ATOM      6  O   UNL     1     -10.813 -20.034  37.040  0.00  0.00    -0.386 OA
ATOM      7  H   UNL     1     -11.176 -20.781  36.595  0.00  0.00    +0.210 HD
ENDBRANCH   5   6
BRANCH   4   8
ATOM      8  O   UNL     1      -8.996 -18.055  38.040  0.00  0.00    -0.386 OA
ATOM      9  H   UNL     1      -9.884 -17.945  37.745  0.00  0.00    +0.210 HD
ENDBRANCH   4   8
BRANCH   3  10
ATOM     10  O   UNL     1      -6.631 -19.237  39.149  0.00  0.00    -0.384 OA
ATOM     11  H   UNL     1      -6.505 -18.305  39.089  0.00  0.00    +0.210 HD
ENDBRANCH   3  10
BRANCH   2  12
ATOM     12  O   UNL     1      -5.514 -21.262  37.540  0.00  0.00    -0.348 OA
BRANCH  12  13
ATOM     13  C   UNL     1      -5.320 -22.393  36.734  0.00  0.00    +0.168 C 
BRANCH  13  14
ATOM     14  C   UNL     1      -4.718 -23.515  37.569  0.00  0.00    +0.063 C 
BRANCH  14  15
ATOM     15  C   UNL     1      -5.800 -24.194  38.347  0.00  0.00    -0.045 A 
ATOM     16  C   UNL     1      -6.865 -24.800  37.680  0.00  0.00    +0.007 A 
ATOM     17  C   UNL     1      -7.874 -25.432  38.406  0.00  0.00    +0.045 A 
ATOM     18  C   UNL     1      -7.820 -25.458  39.800  0.00  0.00    +0.117 A 
ATOM     19  C   UNL     1      -6.755 -24.852  40.466  0.00  0.00    +0.045 A 
ATOM     22  C   UNL     1      -5.745 -24.220  39.742  0.00  0.00    +0.007 A 
BRANCH  18  20
ATOM     20  O   UNL     1      -8.800 -26.072  40.505  0.00  0.00    -0.507 OA
ATOM     21  H   UNL     1      -9.550 -25.458  40.573  0.00  0.00    +0.292 HD
ENDBRANCH  18  20
ENDBRANCH  14  15
ENDBRANCH  13  14
ENDBRANCH  12  13
ENDBRANCH   2  12
BRANCH  23  24
ATOM     24  C   UNL     1      -9.622 -22.082  35.395  0.00  0.00    +0.190 C 
BRANCH  24  25
ATOM     25  O   UNL     1      -9.969 -21.033  34.532  0.00  0.00    -0.392 OA
ATOM     26  H   UNL     1      -9.773 -20.230  34.983  0.00  0.00    +0.210 HD
ENDBRANCH  24  25
ENDBRANCH  23  24
TORSDOF 10
ENDMDL
MODEL 4
REMARK VINA RESULT:      -6.6      1.749      2.947
REMARK  Name = Unnamed
REMARK  10 active torsions:
REMARK  status: ('A' for Active; 'I' for Inactive)
REMARK    1  A    between atoms: O_2  and  C_12
REMARK    2  A    between atoms: O_2  and  C_14
REMARK    3  A    between atoms: O_3  and  C_8
REMARK    4  A    between atoms: O_4  and  C_9
REMARK    5  A    between atoms: O_5  and  C_10
REMARK    6  A    between atoms: O_6  and  C_13
REMARK    7  A    between atoms: O_7  and  C_21
REMARK    8  A    between atoms: C_11  and  C_13
REMARK    9  A    between atoms: C_14  and  C_15
REMARK   10  A    between atoms: C_15  and  C_16
REMARK                            x       y       z     vdW  Elec       q    Type
REMARK                         _______ _______ _______ _____ _____    ______ ____
ROOT
ATOM      1  O   UNL     1      -7.123 -22.194  35.632  0.00  0.00    -0.341 OA
ATOM      2  C   UNL     1      -7.059 -23.463  34.981  0.00  0.00    +0.282 C 
ATOM      3  C   UNL     1      -8.375 -24.215  35.135  0.00  0.00    +0.201 C 
ATOM      4  C   UNL     1      -9.540 -23.376  34.618  0.00  0.00    +0.179 C 
ATOM      5  C   UNL     1      -9.509 -21.981  35.232  0.00  0.00    +0.177 C 
ATOM     23  C   UNL     1      -8.132 -21.352  35.073  0.00  0.00    +0.178 C 
ENDROOT
BRANCH   5   6
ATOM      6  O   UNL     1     -10.459 -21.176  34.588  0.00  0.00    -0.386 OA
ATOM      7  H   UNL     1     -10.106 -20.955  33.744  0.00  0.00    +0.210 HD
ENDBRANCH   5   6
BRANCH   4   8
ATOM      8  O   UNL     1     -10.746 -24.005  34.961  0.00  0.00    -0.386 OA
ATOM      9  H   UNL     1     -11.378 -23.760  34.307  0.00  0.00    +0.210 HD
ENDBRANCH   4   8
BRANCH   3  10
ATOM     10  O   UNL     1      -8.309 -25.410  34.404  0.00  0.00    -0.384 OA
ATOM     11  H   UNL     1      -9.009 -25.959  34.714  0.00  0.00    +0.210 HD
ENDBRANCH   3  10
BRANCH   2  12
ATOM     12  O   UNL     1      -6.028 -24.221  35.552  0.00  0.00    -0.348 OA
BRANCH  12  13
ATOM     13  C   UNL     1      -5.737 -23.638  36.794  0.00  0.00    +0.168 C 
BRANCH  13  14
ATOM     14  C   UNL     1      -5.533 -24.732  37.834  0.00  0.00    +0.063 C 
BRANCH  14  15
ATOM     15  C   UNL     1      -6.673 -24.717  38.803  0.00  0.00    -0.045 A 
ATOM     16  C   UNL     1      -7.098 -25.904  39.399  0.00  0.00    +0.007 A 
ATOM     17  C   UNL     1      -8.161 -25.890  40.302  0.00  0.00    +0.045 A 
ATOM     18  C   UNL     1      -8.800 -24.689  40.609  0.00  0.00    +0.117 A 
ATOM     19  C   UNL     1      -8.375 -23.502  40.012  0.00  0.00    +0.045 A 
ATOM     22  C   UNL     1      -7.312 -23.515  39.110  0.00  0.00    +0.007 A 
BRANCH  18  20
ATOM     20  O   UNL     1      -9.833 -24.675  41.486  0.00  0.00    -0.507 OA
ATOM     21  H   UNL     1      -9.626 -25.297  42.203  0.00  0.00    +0.292 HD
ENDBRANCH  18  20
ENDBRANCH  14  15
ENDBRANCH  13  14
ENDBRANCH  12  13
ENDBRANCH   2  12
BRANCH  23  24
ATOM     24  C   UNL     1      -8.111 -20.007  35.787  0.00  0.00    +0.190 C 
BRANCH  24  25
ATOM     25  O   UNL     1      -8.692 -19.031  34.965  0.00  0.00    -0.392 OA
ATOM     26  H   UNL     1      -8.919 -18.306  35.519  0.00  0.00    +0.210 HD
ENDBRANCH  24  25
ENDBRANCH  23  24
TORSDOF 10
ENDMDL
MODEL 5
REMARK VINA RESULT:      -6.5      1.818      2.533
REMARK  Name = Unnamed
REMARK  10 active torsions:
REMARK  status: ('A' for Active; 'I' for Inactive)
REMARK    1  A    between atoms: O_2  and  C_12
REMARK    2  A    between atoms: O_2  and  C_14
REMARK    3  A    between atoms: O_3  and  C_8
REMARK    4  A    between atoms: O_4  and  C_9
REMARK    5  A    between atoms: O_5  and  C_10
REMARK    6  A    between atoms: O_6  and  C_13
REMARK    7  A    between atoms: O_7  and  C_21
REMARK    8  A    between atoms: C_11  and  C_13
REMARK    9  A    between atoms: C_14  and  C_15
REMARK   10  A    between atoms: C_15  and  C_16
REMARK                            x       y       z     vdW  Elec       q    Type
REMARK                         _______ _______ _______ _____ _____    ______ ____
ROOT
ATOM      1  O   UNL     1      -7.348 -23.456  34.207  0.00  0.00    -0.341 OA
ATOM      2  C   UNL     1      -7.665 -22.768  35.418  0.00  0.00    +0.282 C 
ATOM      3  C   UNL     1      -8.739 -21.715  35.174  0.00  0.00    +0.201 C 
ATOM      4  C   UNL     1      -9.977 -22.343  34.544  0.00  0.00    +0.179 C 
ATOM      5  C   UNL     1      -9.595 -23.179  33.327  0.00  0.00    +0.177 C 
ATOM     23  C   UNL     1      -8.474 -24.151  33.671  0.00  0.00    +0.178 C 
ENDROOT
BRANCH   5   6
ATOM      6  O   UNL     1     -10.715 -23.902  32.896  0.00  0.00    -0.386 OA
ATOM      7  H   UNL     1     -10.396 -24.710  32.533  0.00  0.00    +0.210 HD
ENDBRANCH   5   6
BRANCH   4   8
ATOM      8  O   UNL     1     -10.856 -21.326  34.147  0.00  0.00    -0.386 OA
ATOM      9  H   UNL     1     -11.654 -21.744  33.871  0.00  0.00    +0.210 HD
ENDBRANCH   4   8
BRANCH   3  10
ATOM     10  O   UNL     1      -9.093 -21.130  36.398  0.00  0.00    -0.384 OA
ATOM     11  H   UNL     1      -8.363 -21.251  36.981  0.00  0.00    +0.210 HD
ENDBRANCH   3  10
BRANCH   2  12
ATOM     12  O   UNL     1      -6.510 -22.142  35.907  0.00  0.00    -0.348 OA
BRANCH  12  13
ATOM     13  C   UNL     1      -5.582 -23.158  36.177  0.00  0.00    +0.168 C 
BRANCH  13  14
ATOM     14  C   UNL     1      -5.168 -23.091  37.642  0.00  0.00    +0.063 C 
BRANCH  14  15
ATOM     15  C   UNL     1      -6.197 -23.778  38.484  0.00  0.00    -0.045 A 
ATOM     16  C   UNL     1      -7.217 -23.038  39.081  0.00  0.00    +0.007 A 
ATOM     17  C   UNL     1      -8.176 -23.678  39.866  0.00  0.00    +0.045 A 
ATOM     18  C   UNL     1      -8.115 -25.059  40.054  0.00  0.00    +0.117 A 
ATOM     19  C   UNL     1      -7.093 -25.799  39.457  0.00  0.00    +0.045 A 
ATOM     22  C   UNL     1      -6.135 -25.159  38.672  0.00  0.00    +0.007 A 
BRANCH  18  20
ATOM     20  O   UNL     1      -9.046 -25.682  40.817  0.00  0.00    -0.507 OA
ATOM     21  H   UNL     1      -8.624 -26.450  41.236  0.00  0.00    +0.292 HD
ENDBRANCH  18  20
ENDBRANCH  14  15
ENDBRANCH  13  14
ENDBRANCH  12  13
ENDBRANCH   2  12
BRANCH  23  24
ATOM     24  C   UNL     1      -8.049 -24.890  32.410  0.00  0.00    +0.190 C 
BRANCH  24  25
ATOM     25  O   UNL     1      -8.743 -26.106  32.324  0.00  0.00    -0.392 OA
ATOM     26  H   UNL     1      -9.444 -25.979  31.709  0.00  0.00    +0.210 HD
ENDBRANCH  24  25
ENDBRANCH  23  24
TORSDOF 10
ENDMDL
MODEL 6
REMARK VINA RESULT:      -6.4      1.028      2.878
REMARK  Name = Unnamed
REMARK  10 active torsions:
REMARK  status: ('A' for Active; 'I' for Inactive)
REMARK    1  A    between atoms: O_2  and  C_12
REMARK    2  A    between atoms: O_2  and  C_14
REMARK    3  A    between atoms: O_3  and  C_8
REMARK    4  A    between atoms: O_4  and  C_9
REMARK    5  A    between atoms: O_5  and  C_10
REMARK    6  A    between atoms: O_6  and  C_13
REMARK    7  A    between atoms: O_7  and  C_21
REMARK    8  A    between atoms: C_11  and  C_13
REMARK    9  A    between atoms: C_14  and  C_15
REMARK   10  A    between atoms: C_15  and  C_16
REMARK                            x       y       z     vdW  Elec       q    Type
REMARK                         _______ _______ _______ _____ _____    ______ ____
ROOT
ATOM      1  O   UNL     1      -7.982 -22.927  36.562  0.00  0.00    -0.341 OA
ATOM      2  C   UNL     1      -8.305 -23.682  35.393  0.00  0.00    +0.282 C 
ATOM      3  C   UNL     1      -9.663 -23.268  34.842  0.00  0.00    +0.201 C 
ATOM      4  C   UNL     1      -9.701 -21.768  34.570  0.00  0.00    +0.179 C 
ATOM      5  C   UNL     1      -9.228 -20.989  35.792  0.00  0.00    +0.177 C 
ATOM     23  C   UNL     1      -7.894 -21.528  36.292  0.00  0.00    +0.178 C 
ENDROOT
BRANCH   5   6
ATOM      6  O   UNL     1      -9.078 -19.639  35.446  0.00  0.00    -0.386 OA
ATOM      7  H   UNL     1      -9.591 -19.141  36.059  0.00  0.00    +0.210 HD
ENDBRANCH   5   6
BRANCH   4   8
ATOM      8  O   UNL     1     -11.016 -21.390  34.263  0.00  0.00    -0.386 OA
ATOM      9  H   UNL     1     -11.581 -22.067  34.594  0.00  0.00    +0.210 HD
ENDBRANCH   4   8
BRANCH   3  10
ATOM     10  O   UNL     1      -9.902 -23.959  33.645  0.00  0.00    -0.384 OA
ATOM     11  H   UNL     1     -10.107 -24.848  33.878  0.00  0.00    +0.210 HD
ENDBRANCH   3  10
BRANCH   2  12
ATOM     12  O   UNL     1      -8.338 -25.045  35.721  0.00  0.00    -0.348 OA
BRANCH  12  13
ATOM     13  C   UNL     1      -7.349 -25.251  36.694  0.00  0.00    +0.168 C 
BRANCH  13  14
ATOM     14  C   UNL     1      -7.832 -26.292  37.696  0.00  0.00    +0.063 C 
BRANCH  14  15
ATOM     15  C   UNL     1      -7.405 -25.893  39.074  0.00  0.00    -0.045 A 
ATOM     16  C   UNL     1      -8.128 -26.334  40.183  0.00  0.00    +0.007 A 
ATOM     17  C   UNL     1      -7.730 -25.961  41.467  0.00  0.00    +0.045 A 
ATOM     18  C   UNL     1      -6.610 -25.148  41.643  0.00  0.00    +0.117 A 
ATOM     19  C   UNL     1      -5.888 -24.708  40.533  0.00  0.00    +0.045 A 
ATOM     22  C   UNL     1      -6.285 -25.080  39.249  0.00  0.00    +0.007 A 
BRANCH  18  20
ATOM     20  O   UNL     1      -6.224 -24.787  42.890  0.00  0.00    -0.507 OA
ATOM     21  H   UNL     1      -6.560 -25.452  43.513  0.00  0.00    +0.292 HD
ENDBRANCH  18  20
ENDBRANCH  14  15
ENDBRANCH  13  14
ENDBRANCH  12  13
ENDBRANCH   2  12
BRANCH  23  24
ATOM     24  C   UNL     1      -7.507 -20.797  37.570  0.00  0.00    +0.190 C 
BRANCH  24  25
ATOM     25  O   UNL     1      -8.637 -20.168  38.111  0.00  0.00    -0.392 OA
ATOM     26  H   UNL     1      -8.751 -19.359  37.644  0.00  0.00    +0.210 HD
ENDBRANCH  24  25
ENDBRANCH  23  24
TORSDOF 10
ENDMDL
MODEL 7
REMARK VINA RESULT:      -6.4      5.575      9.523
REMARK  Name = Unnamed
REMARK  10 active torsions:
REMARK  status: ('A' for Active; 'I' for Inactive)
REMARK    1  A    between atoms: O_2  and  C_12
REMARK    2  A    between atoms: O_2  and  C_14
REMARK    3  A    between atoms: O_3  and  C_8
REMARK    4  A    between atoms: O_4  and  C_9
REMARK    5  A    between atoms: O_5  and  C_10
REMARK    6  A    between atoms: O_6  and  C_13
REMARK    7  A    between atoms: O_7  and  C_21
REMARK    8  A    between atoms: C_11  and  C_13
REMARK    9  A    between atoms: C_14  and  C_15
REMARK   10  A    between atoms: C_15  and  C_16
REMARK                            x       y       z     vdW  Elec       q    Type
REMARK                         _______ _______ _______ _____ _____    ______ ____
ROOT
ATOM      1  O   UNL     1      -5.729 -19.459  36.160  0.00  0.00    -0.341 OA
ATOM      2  C   UNL     1      -6.529 -18.600  35.348  0.00  0.00    +0.282 C 
ATOM      3  C   UNL     1      -8.011 -18.893  35.549  0.00  0.00    +0.201 C 
ATOM      4  C   UNL     1      -8.387 -18.784  37.023  0.00  0.00    +0.179 C 
ATOM      5  C   UNL     1      -7.436 -19.610  37.882  0.00  0.00    +0.177 C 
ATOM     23  C   UNL     1      -5.986 -19.278  37.553  0.00  0.00    +0.178 C 
ENDROOT
BRANCH   5   6
ATOM      6  O   UNL     1      -7.676 -19.329  39.234  0.00  0.00    -0.386 OA
ATOM      7  H   UNL     1      -8.597 -19.461  39.382  0.00  0.00    +0.210 HD
ENDBRANCH   5   6
BRANCH   4   8
ATOM      8  O   UNL     1      -9.695 -19.256  37.199  0.00  0.00    -0.386 OA
ATOM      9  H   UNL     1     -10.186 -18.562  37.606  0.00  0.00    +0.210 HD
ENDBRANCH   4   8
BRANCH   3  10
ATOM     10  O   UNL     1      -8.765 -17.968  34.813  0.00  0.00    -0.384 OA
ATOM     11  H   UNL     1      -9.311 -18.464  34.227  0.00  0.00    +0.210 HD
ENDBRANCH   3  10
BRANCH   2  12
ATOM     12  O   UNL     1      -6.200 -18.803  34.001  0.00  0.00    -0.348 OA
BRANCH  12  13
ATOM     13  C   UNL     1      -5.411 -17.712  33.609  0.00  0.00    +0.168 C 
BRANCH  13  14
ATOM     14  C   UNL     1      -5.977 -17.109  32.329  0.00  0.00    +0.063 C 
BRANCH  14  15
ATOM     15  C   UNL     1      -6.475 -15.726  32.608  0.00  0.00    -0.045 A 
ATOM     16  C   UNL     1      -7.065 -14.978  31.589  0.00  0.00    +0.007 A 
ATOM     17  C   UNL     1      -7.529 -13.688  31.848  0.00  0.00    +0.045 A 
ATOM     18  C   UNL     1      -7.403 -13.146  33.127  0.00  0.00    +0.117 A 
ATOM     19  C   UNL     1      -6.812 -13.894  34.146  0.00  0.00    +0.045 A 
ATOM     22  C   UNL     1      -6.348 -15.183  33.887  0.00  0.00    +0.007 A 
BRANCH  18  20
ATOM     20  O   UNL     1      -7.853 -11.894  33.380  0.00  0.00    -0.507 OA
ATOM     21  H   UNL     1      -7.113 -11.277  33.251  0.00  0.00    +0.292 HD
ENDBRANCH  18  20
ENDBRANCH  14  15
ENDBRANCH  13  14
ENDBRANCH  12  13
ENDBRANCH   2  12
BRANCH  23  24
ATOM     24  C   UNL     1      -5.070 -20.194  38.353  0.00  0.00    +0.190 C 
BRANCH  24  25
ATOM     25  O   UNL     1      -4.150 -19.422  39.075  0.00  0.00    -0.392 OA
ATOM     26  H   UNL     1      -4.544 -19.235  39.909  0.00  0.00    +0.210 HD
ENDBRANCH  24  25
ENDBRANCH  23  24
TORSDOF 10
ENDMDL
MODEL 8
REMARK VINA RESULT:      -6.2      2.691      5.062
REMARK  Name = Unnamed
REMARK  10 active torsions:
REMARK  status: ('A' for Active; 'I' for Inactive)
REMARK    1  A    between atoms: O_2  and  C_12
REMARK    2  A    between atoms: O_2  and  C_14
REMARK    3  A    between atoms: O_3  and  C_8
REMARK    4  A    between atoms: O_4  and  C_9
REMARK    5  A    between atoms: O_5  and  C_10
REMARK    6  A    between atoms: O_6  and  C_13
REMARK    7  A    between atoms: O_7  and  C_21
REMARK    8  A    between atoms: C_11  and  C_13
REMARK    9  A    between atoms: C_14  and  C_15
REMARK   10  A    between atoms: C_15  and  C_16
REMARK                            x       y       z     vdW  Elec       q    Type
REMARK                         _______ _______ _______ _____ _____    ______ ____
ROOT
ATOM      1  O   UNL     1      -7.436 -23.215  34.969  0.00  0.00    -0.341 OA
ATOM      2  C   UNL     1      -6.348 -23.540  35.834  0.00  0.00    +0.282 C 
ATOM      3  C   UNL     1      -6.850 -23.839  37.241  0.00  0.00    +0.201 C 
ATOM      4  C   UNL     1      -7.899 -24.946  37.217  0.00  0.00    +0.179 C 
ATOM      5  C   UNL     1      -8.982 -24.635  36.190  0.00  0.00    +0.177 C 
ATOM     23  C   UNL     1      -8.364 -24.292  34.841  0.00  0.00    +0.178 C 
ENDROOT
BRANCH   5   6
ATOM      6  O   UNL     1      -9.812 -25.755  36.044  0.00  0.00    -0.386 OA
ATOM      7  H   UNL     1     -10.527 -25.497  35.489  0.00  0.00    +0.210 HD
ENDBRANCH   5   6
BRANCH   4   8
ATOM      8  O   UNL     1      -8.483 -25.053  38.487  0.00  0.00    -0.386 OA
ATOM      9  H   UNL     1      -8.557 -25.972  38.679  0.00  0.00    +0.210 HD
ENDBRANCH   4   8
BRANCH   3  10
ATOM     10  O   UNL     1      -5.769 -24.248  38.036  0.00  0.00    -0.384 OA
ATOM     11  H   UNL     1      -5.012 -24.276  37.476  0.00  0.00    +0.210 HD
ENDBRANCH   3  10
BRANCH   2  12
ATOM     12  O   UNL     1      -5.460 -22.457  35.884  0.00  0.00    -0.348 OA
BRANCH  12  13
ATOM     13  C   UNL     1      -6.143 -21.349  35.362  0.00  0.00    +0.168 C 
BRANCH  13  14
ATOM     14  C   UNL     1      -6.111 -20.210  36.372  0.00  0.00    +0.063 C 
BRANCH  14  15
ATOM     15  C   UNL     1      -7.491 -19.970  36.899  0.00  0.00    -0.045 A 
ATOM     16  C   UNL     1      -7.706 -18.998  37.876  0.00  0.00    +0.007 A 
ATOM     17  C   UNL     1      -8.993 -18.775  38.366  0.00  0.00    +0.045 A 
ATOM     18  C   UNL     1     -10.064 -19.524  37.880  0.00  0.00    +0.117 A 
ATOM     19  C   UNL     1      -9.848 -20.496  36.904  0.00  0.00    +0.045 A 
ATOM     22  C   UNL     1      -8.563 -20.720  36.413  0.00  0.00    +0.007 A 
BRANCH  18  20
ATOM     20  O   UNL     1     -11.314 -19.308  38.357  0.00  0.00    -0.507 OA
ATOM     21  H   UNL     1     -11.853 -20.089  38.150  0.00  0.00    +0.292 HD
ENDBRANCH  18  20
ENDBRANCH  14  15
ENDBRANCH  13  14
ENDBRANCH  12  13
ENDBRANCH   2  12
BRANCH  23  24
ATOM     24  C   UNL     1      -9.469 -23.887  33.874  0.00  0.00    +0.190 C 
BRANCH  24  25
ATOM     25  O   UNL     1     -10.457 -23.171  34.565  0.00  0.00    -0.392 OA
ATOM     26  H   UNL     1     -10.729 -22.467  34.003  0.00  0.00    +0.210 HD
ENDBRANCH  24  25
ENDBRANCH  23  24
TORSDOF 10
ENDMDL
MODEL 9
REMARK VINA RESULT:      -6.2      5.214      9.559
REMARK  Name = Unnamed
REMARK  10 active torsions:
REMARK  status: ('A' for Active; 'I' for Inactive)
REMARK    1  A    between atoms: O_2  and  C_12
REMARK    2  A    between atoms: O_2  and  C_14
REMARK    3  A    between atoms: O_3  and  C_8
REMARK    4  A    between atoms: O_4  and  C_9
REMARK    5  A    between atoms: O_5  and  C_10
REMARK    6  A    between atoms: O_6  and  C_13
REMARK    7  A    between atoms: O_7  and  C_21
REMARK    8  A    between atoms: C_11  and  C_13
REMARK    9  A    between atoms: C_14  and  C_15
REMARK   10  A    between atoms: C_15  and  C_16
REMARK                            x       y       z     vdW  Elec       q    Type
REMARK                         _______ _______ _______ _____ _____    ______ ____
ROOT
ATOM      1  O   UNL     1      -7.095 -18.968  36.279  0.00  0.00    -0.341 OA
ATOM      2  C   UNL     1      -8.022 -18.840  35.201  0.00  0.00    +0.282 C 
ATOM      3  C   UNL     1      -8.608 -20.197  34.829  0.00  0.00    +0.201 C 
ATOM      4  C   UNL     1      -9.248 -20.859  36.045  0.00  0.00    +0.179 C 
ATOM      5  C   UNL     1      -8.280 -20.866  37.223  0.00  0.00    +0.177 C 
ATOM     23  C   UNL     1      -7.712 -19.474  37.463  0.00  0.00    +0.178 C 
ENDROOT
BRANCH   5   6
ATOM      6  O   UNL     1      -8.960 -21.290  38.373  0.00  0.00    -0.386 OA
ATOM      7  H   UNL     1      -9.700 -21.796  38.084  0.00  0.00    +0.210 HD
ENDBRANCH   5   6
BRANCH   4   8
ATOM      8  O   UNL     1      -9.590 -22.180  35.721  0.00  0.00    -0.386 OA
ATOM      9  H   UNL     1      -9.773 -22.197  34.797  0.00  0.00    +0.210 HD
ENDBRANCH   4   8
BRANCH   3  10
ATOM     10  O   UNL     1      -9.582 -20.019  33.837  0.00  0.00    -0.384 OA
ATOM     11  H   UNL     1      -9.746 -19.094  33.776  0.00  0.00    +0.210 HD
ENDBRANCH   3  10
BRANCH   2  12
ATOM     12  O   UNL     1      -7.361 -18.305  34.086  0.00  0.00    -0.348 OA
BRANCH  12  13
ATOM     13  C   UNL     1      -6.898 -17.036  34.462  0.00  0.00    +0.168 C 
BRANCH  13  14
ATOM     14  C   UNL     1      -8.052 -16.223  35.034  0.00  0.00    +0.063 C 
BRANCH  14  15
ATOM     15  C   UNL     1      -8.391 -15.108  34.096  0.00  0.00    -0.045 A 
ATOM     16  C   UNL     1      -9.625 -14.465  34.193  0.00  0.00    +0.007 A 
ATOM     17  C   UNL     1      -9.941 -13.426  33.318  0.00  0.00    +0.045 A 
ATOM     18  C   UNL     1      -9.023 -13.029  32.345  0.00  0.00    +0.117 A 
ATOM     19  C   UNL     1      -7.789 -13.673  32.249  0.00  0.00    +0.045 A 
ATOM     22  C   UNL     1      -7.472 -14.712  33.123  0.00  0.00    +0.007 A 
BRANCH  18  20
ATOM     20  O   UNL     1      -9.329 -12.020  31.495  0.00  0.00    -0.507 OA
ATOM     21  H   UNL     1      -8.881 -11.217  31.809  0.00  0.00    +0.292 HD
ENDBRANCH  18  20
ENDBRANCH  14  15
ENDBRANCH  13  14
ENDBRANCH  12  13
ENDBRANCH   2  12
BRANCH  23  24
ATOM     24  C   UNL     1      -6.675 -19.542  38.575  0.00  0.00    +0.190 C 
BRANCH  24  25
ATOM     25  O   UNL     1      -7.221 -19.022  39.757  0.00  0.00    -0.392 OA
ATOM     26  H   UNL     1      -7.473 -19.756  40.290  0.00  0.00    +0.210 HD
ENDBRANCH  24  25
ENDBRANCH  23  24
TORSDOF 10
ENDMDL
