# Supplementary material for: Mechanism of salidroside promoting testosterone secretion induced by H2O2 in TM3 Leydig cells based on metabolomics and network pharmacology
Source: Front Chem. 2025 Feb 27;13:1544876. doi: 10.3389/fchem.2025.1544876 (PMC11904911; doi:10.3389/fchem.2025.1544876)
Supplement: Supplementary file 1 [file DataSheet1.ZIP › Supplementary document/Molecular dynamics simulation/AMACR/1111.pdb]

CRYST1  181.106   79.153   59.103  90.00  91.66  90.00 C 1 2 1       1
ATOM      1  N   MET A   1       9.667 -20.727   4.339  1.00 48.69           N  
ATOM      2  CA  MET A   1      11.098 -20.369   4.580  1.00 58.15           C  
ATOM      3  C   MET A   1      11.141 -19.154   5.493  1.00 56.90           C  
ATOM      4  O   MET A   1      10.309 -18.279   5.329  1.00 52.94           O  
ATOM      5  CB  MET A   1      11.791 -19.914   3.293  1.00 48.56           C  
ATOM      6  CG  MET A   1      12.055 -20.997   2.240  1.00 53.11           C  
ATOM      7  SD  MET A   1      12.097 -20.309   0.567  1.00 53.56           S  
ATOM      8  CE  MET A   1      12.418 -21.734  -0.486  1.00 44.74           C  
ATOM      9  H   MET A   1       9.615 -21.456   3.810  1.00 51.44           H  
ATOM     10  HA  MET A   1      11.575 -21.135   4.991  1.00 54.22           H  
ATOM     11  HB2 MET A   1      11.242 -19.212   2.884  1.00 51.68           H  
ATOM     12  HB3 MET A   1      12.650 -19.506   3.536  1.00 51.67           H  
ATOM     13  HG2 MET A   1      12.909 -21.432   2.426  1.00 51.95           H  
ATOM     14  HG3 MET A   1      11.353 -21.676   2.286  1.00 52.05           H  
ATOM     15  HE1 MET A   1      12.478 -21.444  -1.415  1.00 46.79           H  
ATOM     16  HE2 MET A   1      13.258 -22.151  -0.220  1.00 46.79           H  
ATOM     17  HE3 MET A   1      11.691 -22.377  -0.392  1.00 46.79           H  
ATOM     18  N   ALA A   2      12.155 -19.053   6.363  1.00 51.67           N  
ATOM     19  CA  ALA A   2      12.196 -17.987   7.361  1.00 59.78           C  
ATOM     20  C   ALA A   2      12.879 -16.707   6.855  1.00 60.53           C  
ATOM     21  O   ALA A   2      13.633 -16.699   5.890  1.00 50.58           O  
ATOM     22  CB  ALA A   2      12.855 -18.449   8.654  1.00 55.20           C  
ATOM     23  H   ALA A   2      12.837 -19.661   6.335  1.00 54.65           H  
ATOM     24  HA  ALA A   2      11.251 -17.748   7.574  1.00 57.37           H  
ATOM     25  HB1 ALA A   2      12.390 -19.231   8.996  1.00 56.51           H  
ATOM     26  HB2 ALA A   2      13.785 -18.675   8.485  1.00 56.51           H  
ATOM     27  HB3 ALA A   2      12.811 -17.739   9.315  1.00 56.49           H  
ATOM     28  N   GLY A   3      12.606 -15.618   7.565  1.00 57.54           N  
ATOM     29  CA  GLY A   3      13.158 -14.319   7.251  1.00 59.76           C  
ATOM     30  C   GLY A   3      12.177 -13.410   6.534  1.00 45.13           C  
ATOM     31  O   GLY A   3      11.150 -13.895   6.085  1.00 56.01           O  
ATOM     32  H   GLY A   3      12.044 -15.689   8.283  1.00 58.73           H  
ATOM     33  HA2 GLY A   3      13.447 -13.891   8.086  1.00 55.51           H  
ATOM     34  HA3 GLY A   3      13.958 -14.439   6.687  1.00 55.52           H  
ATOM     35  N   PRO A   4      12.521 -12.101   6.398  1.00 44.44           N  
ATOM     36  CA  PRO A   4      11.572 -11.050   5.993  1.00 42.12           C  
ATOM     37  C   PRO A   4      11.080 -11.044   4.541  1.00 46.24           C  
ATOM     38  O   PRO A   4      10.038 -10.487   4.215  1.00 48.46           O  
ATOM     39  CB  PRO A   4      12.441  -9.801   6.306  1.00 50.67           C  
ATOM     40  CG  PRO A   4      13.871 -10.233   5.970  1.00 45.36           C  
ATOM     41  CD  PRO A   4      13.878 -11.565   6.659  1.00 46.76           C  
ATOM     42  HA  PRO A   4      10.795 -11.072   6.606  1.00 44.75           H  
ATOM     43  HB2 PRO A   4      12.166  -9.033   5.752  1.00 47.44           H  
ATOM     44  HB3 PRO A   4      12.364  -9.550   7.257  1.00 47.44           H  
ATOM     45  HG2 PRO A   4      14.009 -10.322   5.004  1.00 46.82           H  
ATOM     46  HG3 PRO A   4      14.536  -9.623   6.350  1.00 46.86           H  
ATOM     47  HD2 PRO A   4      14.571 -12.151   6.283  1.00 45.99           H  
ATOM     48  HD3 PRO A   4      14.036 -11.460   7.624  1.00 45.92           H  
ATOM     49  N   LEU A   5      11.859 -11.647   3.648  1.00 49.39           N  
ATOM     50  CA  LEU A   5      11.494 -11.664   2.245  1.00 48.50           C  
ATOM     51  C   LEU A   5      10.756 -12.946   1.919  1.00 51.99           C  
ATOM     52  O   LEU A   5      10.595 -13.230   0.726  1.00 43.01           O  
ATOM     53  CB  LEU A   5      12.761 -11.614   1.406  1.00 55.92           C  
ATOM     54  CG  LEU A   5      13.669 -10.412   1.629  1.00 54.77           C  
ATOM     55  CD1 LEU A   5      14.802 -10.467   0.656  1.00 42.34           C  
ATOM     56  CD2 LEU A   5      12.824  -9.165   1.430  1.00 54.53           C  
ATOM     57  H   LEU A   5      12.632 -12.056   3.912  1.00 48.40           H  
ATOM     58  HA  LEU A   5      10.919 -10.889   2.040  1.00 50.65           H  
ATOM     59  HB2 LEU A   5      13.280 -12.432   1.584  1.00 53.82           H  
ATOM     60  HB3 LEU A   5      12.501 -11.630   0.456  1.00 53.66           H  
ATOM     61  HG  LEU A   5      14.021 -10.434   2.556  1.00 52.32           H  
ATOM     62 HD11 LEU A   5      15.298 -11.293   0.781  1.00 45.80           H  
ATOM     63 HD12 LEU A   5      15.393  -9.709   0.802  1.00 45.77           H  
ATOM     64 HD13 LEU A   5      14.453 -10.434  -0.251  1.00 45.80           H  
ATOM     65 HD21 LEU A   5      12.173  -9.090   2.148  1.00 54.49           H  
ATOM     66 HD22 LEU A   5      12.360  -9.218   0.577  1.00 54.55           H  
ATOM     67 HD23 LEU A   5      13.399  -8.381   1.435  1.00 54.41           H  
ATOM     68  N   SER A   6      10.425 -13.742   2.964  1.00 47.67           N  
ATOM     69  CA  SER A   6       9.602 -14.916   2.765  1.00 46.98           C  
ATOM     70  C   SER A   6       8.402 -14.489   1.919  1.00 46.96           C  
ATOM     71  O   SER A   6       7.758 -13.524   2.275  1.00 63.38           O  
ATOM     72  CB  SER A   6       9.190 -15.448   4.054  1.00 42.18           C  
ATOM     73  OG  SER A   6       8.110 -16.300   3.771  1.00 46.47           O  
ATOM     74  H   SER A   6      10.733 -13.555   3.803  1.00 48.41           H  
ATOM     75  HA  SER A   6      10.122 -15.600   2.276  1.00 46.12           H  
ATOM     76  HB2 SER A   6       9.921 -15.946   4.464  1.00 44.31           H  
ATOM     77  HB3 SER A   6       8.907 -14.725   4.646  1.00 44.31           H  
ATOM     78  HG  SER A   6       7.788 -16.612   4.497  0.00 45.94           H  
ATOM     79  N   GLY A   7       8.126 -15.126   0.787  1.00 46.14           N  
ATOM     80  CA  GLY A   7       7.025 -14.675  -0.060  1.00 48.37           C  
ATOM     81  C   GLY A   7       7.570 -14.300  -1.428  1.00 54.90           C  
ATOM     82  O   GLY A   7       7.002 -14.562  -2.472  1.00 45.87           O  
ATOM     83  H   GLY A   7       8.620 -15.852   0.533  1.00 46.82           H  
ATOM     84  HA2 GLY A   7       6.362 -15.399  -0.150  1.00 49.22           H  
ATOM     85  HA3 GLY A   7       6.581 -13.897   0.349  1.00 49.28           H  
ATOM     86  N   LEU A   8       8.762 -13.731  -1.433  1.00 67.90           N  
ATOM     87  CA  LEU A   8       9.285 -13.146  -2.654  1.00 56.57           C  
ATOM     88  C   LEU A   8       9.831 -14.216  -3.581  1.00 47.71           C  
ATOM     89  O   LEU A   8      10.309 -15.270  -3.176  1.00 61.11           O  
ATOM     90  CB  LEU A   8      10.349 -12.157  -2.205  1.00 57.60           C  
ATOM     91  CG  LEU A   8      11.033 -11.358  -3.307  1.00 52.55           C  
ATOM     92  CD1 LEU A   8      10.141 -10.290  -3.882  1.00 59.12           C  
ATOM     93  CD2 LEU A   8      12.230 -10.805  -2.617  1.00 48.82           C  
ATOM     94  H   LEU A   8       9.263 -13.699  -0.670  1.00 61.52           H  
ATOM     95  HA  LEU A   8       8.555 -12.657  -3.112  1.00 56.77           H  
ATOM     96  HB2 LEU A   8       9.934 -11.524  -1.575  1.00 56.12           H  
ATOM     97  HB3 LEU A   8      11.039 -12.658  -1.712  1.00 56.02           H  
ATOM     98  HG  LEU A   8      11.324 -11.974  -4.028  1.00 53.77           H  
ATOM     99 HD11 LEU A   8       9.343 -10.698  -4.256  1.00 57.02           H  
ATOM    100 HD12 LEU A   8      10.616  -9.810  -4.581  1.00 57.06           H  
ATOM    101 HD13 LEU A   8       9.885  -9.668  -3.180  1.00 57.06           H  
ATOM    102 HD21 LEU A   8      12.806 -11.533  -2.327  1.00 50.02           H  
ATOM    103 HD22 LEU A   8      11.950 -10.286  -1.844  1.00 50.01           H  
ATOM    104 HD23 LEU A   8      12.720 -10.232  -3.229  1.00 49.96           H  
ATOM    105  N   ARG A   9       9.706 -13.953  -4.860  1.00 43.34           N  
ATOM    106  CA  ARG A   9       9.964 -15.005  -5.812  1.00 54.72           C  
ATOM    107  C   ARG A   9      10.925 -14.476  -6.846  1.00 46.95           C  
ATOM    108  O   ARG A   9      10.554 -13.546  -7.534  1.00 45.97           O  
ATOM    109  CB  ARG A   9       8.699 -15.516  -6.518  1.00 69.14           C  
ATOM    110  CG  ARG A   9       7.838 -16.381  -5.606  1.00 70.50           C  
ATOM    111  CD  ARG A   9       6.672 -16.955  -6.393  1.00 73.12           C  
ATOM    112  NE  ARG A   9       5.836 -17.897  -5.630  1.00 72.66           N  
ATOM    113  CZ  ARG A   9       4.712 -18.356  -6.153  1.00 69.49           C  
ATOM    114  NH1 ARG A   9       4.335 -18.009  -7.386  1.00 59.42           N1+
ATOM    115  NH2 ARG A   9       3.991 -19.207  -5.477  1.00 69.05           N  
ATOM    116  H   ARG A   9       9.463 -13.122  -5.152  1.00 46.86           H  
ATOM    117  HA  ARG A   9      10.389 -15.764  -5.341  1.00 52.82           H  
ATOM    118  HB2 ARG A   9       8.170 -14.749  -6.825  1.00 65.75           H  
ATOM    119  HB3 ARG A   9       8.958 -16.040  -7.306  1.00 65.76           H  
ATOM    120  HG2 ARG A   9       8.378 -17.116  -5.241  1.00 70.78           H  
ATOM    121  HG3 ARG A   9       7.495 -15.840  -4.862  1.00 70.78           H  
ATOM    122  HD2 ARG A   9       6.116 -16.209  -6.700  1.00 72.22           H  
ATOM    123  HD3 ARG A   9       7.024 -17.410  -7.185  1.00 72.26           H  
ATOM    124  HE  ARG A   9       6.086 -18.148  -4.834  1.00 71.95           H  
ATOM    125 HH11 ARG A   9       4.885 -17.582  -7.929  1.00 62.62           H  
ATOM    126 HH12 ARG A   9       3.521 -18.214  -7.665  1.00 62.51           H  
ATOM    127 HH21 ARG A   9       4.268 -19.493  -4.687  1.00 69.20           H  
ATOM    128 HH22 ARG A   9       3.224 -19.497  -5.808  1.00 69.05           H  
ATOM    129  N   VAL A  10      12.074 -15.161  -6.978  1.00 47.90           N  
ATOM    130  CA  VAL A  10      13.236 -14.680  -7.712  1.00 48.03           C  
ATOM    131  C   VAL A  10      13.644 -15.722  -8.741  1.00 34.25           C  
ATOM    132  O   VAL A  10      13.925 -16.858  -8.415  1.00 41.19           O  
ATOM    133  CB  VAL A  10      14.480 -14.398  -6.831  1.00 44.86           C  
ATOM    134  CG1 VAL A  10      15.552 -13.717  -7.661  1.00 45.04           C  
ATOM    135  CG2 VAL A  10      14.163 -13.635  -5.542  1.00 40.75           C  
ATOM    136  H   VAL A  10      12.131 -15.985  -6.586  1.00 47.70           H  
ATOM    137  HA  VAL A  10      12.991 -13.858  -8.175  1.00 44.33           H  
ATOM    138  HB  VAL A  10      14.842 -15.272  -6.560  1.00 44.60           H  
ATOM    139 HG11 VAL A  10      15.192 -12.903  -8.052  1.00 44.98           H  
ATOM    140 HG12 VAL A  10      15.847 -14.313  -8.369  1.00 44.85           H  
ATOM    141 HG13 VAL A  10      16.309 -13.494  -7.092  1.00 44.96           H  
ATOM    142 HG21 VAL A  10      14.985 -13.477  -5.048  1.00 41.88           H  
ATOM    143 HG22 VAL A  10      13.554 -14.159  -4.995  1.00 41.94           H  
ATOM    144 HG23 VAL A  10      13.750 -12.783  -5.761  1.00 41.91           H  
ATOM    145  N   VAL A  11      13.841 -15.275  -9.947  1.00 31.90           N  
ATOM    146  CA  VAL A  11      14.519 -16.091 -10.922  1.00 41.23           C  
ATOM    147  C   VAL A  11      15.897 -15.519 -11.226  1.00 46.61           C  
ATOM    148  O   VAL A  11      15.982 -14.386 -11.697  1.00 42.57           O  
ATOM    149  CB  VAL A  11      13.680 -16.076 -12.202  1.00 46.90           C  
ATOM    150  CG1 VAL A  11      14.420 -16.691 -13.404  1.00 42.02           C  
ATOM    151  CG2 VAL A  11      12.371 -16.754 -11.868  1.00 50.91           C  
ATOM    152  H   VAL A  11      13.549 -14.442 -10.186  1.00 34.67           H  
ATOM    153  HA  VAL A  11      14.600 -17.004 -10.593  1.00 41.12           H  
ATOM    154  HB  VAL A  11      13.488 -15.133 -12.415  1.00 45.39           H  
ATOM    155 HG11 VAL A  11      14.718 -17.589 -13.178  1.00 43.39           H  
ATOM    156 HG12 VAL A  11      15.190 -16.144 -13.631  1.00 43.40           H  
ATOM    157 HG13 VAL A  11      13.820 -16.734 -14.167  1.00 43.39           H  
ATOM    158 HG21 VAL A  11      11.812 -16.789 -12.663  1.00 49.64           H  
ATOM    159 HG22 VAL A  11      11.911 -16.253 -11.174  1.00 49.56           H  
ATOM    160 HG23 VAL A  11      12.543 -17.658 -11.555  1.00 49.59           H  
ATOM    161  N   GLU A  12      16.929 -16.365 -11.074  1.00 46.11           N  
ATOM    162  CA  GLU A  12      18.310 -15.975 -11.281  1.00 41.33           C  
ATOM    163  C   GLU A  12      18.840 -16.599 -12.572  1.00 48.17           C  
ATOM    164  O   GLU A  12      18.752 -17.815 -12.745  1.00 56.15           O  
ATOM    165  CB  GLU A  12      19.052 -16.550 -10.073  1.00 40.71           C  
ATOM    166  CG  GLU A  12      20.563 -16.419 -10.278  1.00 43.09           C  
ATOM    167  CD  GLU A  12      21.488 -16.975  -9.223  1.00 42.83           C  
ATOM    168  OE1 GLU A  12      20.910 -17.571  -8.236  1.00 31.86           O  
ATOM    169  OE2 GLU A  12      22.757 -16.775  -9.466  1.00 40.73           O1-
ATOM    170  H   GLU A  12      16.754 -17.230 -10.836  1.00 44.96           H  
ATOM    171  HA  GLU A  12      18.380 -14.987 -11.316  1.00 43.30           H  
ATOM    172  HB2 GLU A  12      18.777 -16.069  -9.265  1.00 41.38           H  
ATOM    173  HB3 GLU A  12      18.811 -17.493  -9.962  1.00 41.40           H  
ATOM    174  HG2 GLU A  12      20.797 -16.849 -11.127  1.00 42.51           H  
ATOM    175  HG3 GLU A  12      20.774 -15.467 -10.384  1.00 42.49           H  
ATOM    176  N   LEU A  13      19.434 -15.811 -13.467  1.00 41.33           N  
ATOM    177  CA  LEU A  13      20.012 -16.411 -14.658  1.00 42.68           C  
ATOM    178  C   LEU A  13      21.512 -16.626 -14.459  1.00 41.79           C  
ATOM    179  O   LEU A  13      22.297 -15.731 -14.755  1.00 53.55           O  
ATOM    180  CB  LEU A  13      19.779 -15.645 -15.968  1.00 38.36           C  
ATOM    181  CG  LEU A  13      18.340 -15.323 -16.403  1.00 42.23           C  
ATOM    182  CD1 LEU A  13      18.286 -14.727 -17.844  1.00 41.75           C  
ATOM    183  CD2 LEU A  13      17.431 -16.546 -16.334  1.00 49.22           C  
ATOM    184  H   LEU A  13      19.482 -14.907 -13.343  1.00 43.18           H  
ATOM    185  HA  LEU A  13      19.603 -17.307 -14.761  1.00 41.76           H  
ATOM    186  HB2 LEU A  13      20.272 -14.794 -15.909  1.00 40.25           H  
ATOM    187  HB3 LEU A  13      20.206 -16.156 -16.693  1.00 40.20           H  
ATOM    188  HG  LEU A  13      17.978 -14.641 -15.780  1.00 42.65           H  
ATOM    189 HD11 LEU A  13      18.801 -13.903 -17.874  1.00 41.89           H  
ATOM    190 HD12 LEU A  13      17.362 -14.540 -18.083  1.00 41.89           H  
ATOM    191 HD13 LEU A  13      18.660 -15.366 -18.474  1.00 41.89           H  
ATOM    192 HD21 LEU A  13      17.376 -16.860 -15.416  1.00 46.99           H  
ATOM    193 HD22 LEU A  13      17.793 -17.252 -16.896  1.00 47.03           H  
ATOM    194 HD23 LEU A  13      16.542 -16.308 -16.647  1.00 47.03           H  
ATOM    195  N   ALA A  14      21.885 -17.880 -14.175  1.00 54.85           N  
ATOM    196  CA  ALA A  14      23.232 -18.313 -13.806  1.00 54.92           C  
ATOM    197  C   ALA A  14      24.291 -17.513 -14.550  1.00 55.86           C  
ATOM    198  O   ALA A  14      24.275 -17.376 -15.786  1.00 59.01           O  
ATOM    199  CB  ALA A  14      23.413 -19.825 -14.001  1.00 45.75           C  
ATOM    200  H   ALA A  14      21.239 -18.525 -14.214  1.00 51.20           H  
ATOM    201  HA  ALA A  14      23.341 -18.119 -12.835  1.00 53.44           H  
ATOM    202  HB1 ALA A  14      22.772 -20.305 -13.451  1.00 48.26           H  
ATOM    203  HB2 ALA A  14      23.270 -20.054 -14.935  1.00 48.26           H  
ATOM    204  HB3 ALA A  14      24.314 -20.083 -13.742  1.00 48.26           H  
ATOM    205  N   GLY A  15      25.184 -16.957 -13.723  1.00 66.41           N  
ATOM    206  CA  GLY A  15      26.436 -16.354 -14.165  1.00 70.93           C  
ATOM    207  C   GLY A  15      27.357 -16.210 -12.952  1.00 80.49           C  
ATOM    208  O   GLY A  15      27.156 -16.878 -11.901  1.00 51.39           O  
ATOM    209  H   GLY A  15      24.999 -16.949 -12.828  1.00 64.58           H  
ATOM    210  HA2 GLY A  15      26.858 -16.926 -14.848  1.00 71.75           H  
ATOM    211  HA3 GLY A  15      26.256 -15.470 -14.562  1.00 71.85           H  
ATOM    212  N   ILE A  16      28.302 -15.268 -13.077  1.00 78.77           N  
ATOM    213  CA  ILE A  16      29.433 -15.257 -12.170  1.00 75.68           C  
ATOM    214  C   ILE A  16      29.396 -14.069 -11.192  1.00 65.41           C  
ATOM    215  O   ILE A  16      29.044 -12.941 -11.592  1.00 52.32           O  
ATOM    216  CB  ILE A  16      30.673 -15.282 -13.072  1.00 93.48           C  
ATOM    217  CG1 ILE A  16      30.531 -16.387 -14.160  1.00 95.08           C  
ATOM    218  CG2 ILE A  16      31.935 -15.411 -12.208  1.00 90.64           C  
ATOM    219  CD1 ILE A  16      31.441 -16.261 -15.376  1.00 97.21           C  
ATOM    220  H   ILE A  16      28.240 -14.629 -13.728  1.00 78.49           H  
ATOM    221  HA  ILE A  16      29.420 -16.084 -11.651  1.00 76.92           H  
ATOM    222  HB  ILE A  16      30.716 -14.421 -13.534  1.00 89.61           H  
ATOM    223 HG12 ILE A  16      30.706 -17.253 -13.735  1.00 95.12           H  
ATOM    224 HG13 ILE A  16      29.606 -16.399 -14.475  1.00 94.81           H  
ATOM    225 HG21 ILE A  16      32.710 -15.540 -12.781  1.00 91.45           H  
ATOM    226 HG22 ILE A  16      31.847 -16.169 -11.608  1.00 91.43           H  
ATOM    227 HG23 ILE A  16      32.055 -14.598 -11.686  1.00 91.30           H  
ATOM    228 HD11 ILE A  16      31.186 -15.488 -15.913  1.00 96.57           H  
ATOM    229 HD12 ILE A  16      31.364 -17.072 -15.915  1.00 96.57           H  
ATOM    230 HD13 ILE A  16      32.367 -16.160 -15.078  1.00 96.55           H  
ATOM    231  N   GLY A  17      29.770 -14.345  -9.914  1.00 69.18           N  
ATOM    232  CA  GLY A  17      30.274 -13.361  -8.933  1.00 60.26           C  
ATOM    233  C   GLY A  17      29.183 -12.439  -8.352  1.00 72.73           C  
ATOM    234  O   GLY A  17      28.476 -12.781  -7.393  1.00 65.80           O  
ATOM    235  H   GLY A  17      29.699 -15.213  -9.636  1.00 66.32           H  
ATOM    236  HA2 GLY A  17      30.708 -13.849  -8.195  1.00 64.90           H  
ATOM    237  HA3 GLY A  17      30.965 -12.810  -9.369  1.00 64.87           H  
ATOM    238  N   PRO A  18      28.963 -11.206  -8.872  1.00 58.77           N  
ATOM    239  CA  PRO A  18      27.989 -10.324  -8.261  1.00 52.89           C  
ATOM    240  C   PRO A  18      26.578 -10.936  -8.304  1.00 52.74           C  
ATOM    241  O   PRO A  18      25.961 -11.099  -7.257  1.00 54.06           O  
ATOM    242  CB  PRO A  18      28.193  -9.005  -9.020  1.00 37.42           C  
ATOM    243  CG  PRO A  18      28.668  -9.439 -10.344  1.00 45.96           C  
ATOM    244  CD  PRO A  18      29.584 -10.586 -10.040  1.00 58.70           C  
ATOM    245  HA  PRO A  18      28.251 -10.189  -7.316  1.00 50.82           H  
ATOM    246  HB2 PRO A  18      27.346  -8.505  -9.093  1.00 42.27           H  
ATOM    247  HB3 PRO A  18      28.864  -8.441  -8.574  1.00 42.30           H  
ATOM    248  HG2 PRO A  18      27.921  -9.727 -10.909  1.00 46.30           H  
ATOM    249  HG3 PRO A  18      29.151  -8.717 -10.797  1.00 46.32           H  
ATOM    250  HD2 PRO A  18      29.632 -11.208 -10.793  1.00 55.55           H  
ATOM    251  HD3 PRO A  18      30.489 -10.266  -9.829  1.00 55.55           H  
ATOM    252  N   GLY A  19      26.098 -11.362  -9.467  1.00 39.65           N  
ATOM    253  CA  GLY A  19      24.687 -11.731  -9.565  1.00 41.27           C  
ATOM    254  C   GLY A  19      24.283 -12.819  -8.577  1.00 40.47           C  
ATOM    255  O   GLY A  19      23.302 -12.695  -7.840  1.00 50.43           O  
ATOM    256  H   GLY A  19      26.637 -11.430 -10.202  1.00 42.94           H  
ATOM    257  HA2 GLY A  19      24.137 -10.928  -9.406  1.00 40.70           H  
ATOM    258  HA3 GLY A  19      24.504 -12.042 -10.483  1.00 40.70           H  
ATOM    259  N   PRO A  20      25.001 -13.947  -8.507  1.00 36.22           N  
ATOM    260  CA  PRO A  20      24.767 -14.947  -7.444  1.00 33.98           C  
ATOM    261  C   PRO A  20      24.865 -14.467  -6.016  1.00 33.69           C  
ATOM    262  O   PRO A  20      24.262 -15.045  -5.085  1.00 40.60           O  
ATOM    263  CB  PRO A  20      25.710 -16.086  -7.671  1.00 35.47           C  
ATOM    264  CG  PRO A  20      26.534 -15.651  -8.882  1.00 45.21           C  
ATOM    265  CD  PRO A  20      25.886 -14.422  -9.556  1.00 39.65           C  
ATOM    266  HA  PRO A  20      23.849 -15.285  -7.586  1.00 34.81           H  
ATOM    267  HB2 PRO A  20      26.288 -16.230  -6.886  1.00 37.12           H  
ATOM    268  HB3 PRO A  20      25.217 -16.918  -7.862  1.00 37.09           H  
ATOM    269  HG2 PRO A  20      27.446 -15.428  -8.599  1.00 41.55           H  
ATOM    270  HG3 PRO A  20      26.592 -16.388  -9.525  1.00 41.60           H  
ATOM    271  HD2 PRO A  20      26.562 -13.751  -9.791  1.00 39.97           H  
ATOM    272  HD3 PRO A  20      25.383 -14.680 -10.360  1.00 39.95           H  
ATOM    273  N   HIS A  21      25.684 -13.454  -5.808  1.00 38.09           N  
ATOM    274  CA  HIS A  21      25.896 -13.014  -4.431  1.00 39.57           C  
ATOM    275  C   HIS A  21      24.619 -12.299  -3.972  1.00 36.97           C  
ATOM    276  O   HIS A  21      24.178 -12.428  -2.827  1.00 38.49           O  
ATOM    277  CB  HIS A  21      27.152 -12.144  -4.300  1.00 34.27           C  
ATOM    278  CG  HIS A  21      27.447 -11.732  -2.914  1.00 29.82           C  
ATOM    279  CD2 HIS A  21      27.945 -12.477  -1.900  1.00 31.41           C  
ATOM    280  ND1 HIS A  21      27.255 -10.456  -2.437  1.00 32.43           N  
ATOM    281  CE1 HIS A  21      27.584 -10.472  -1.155  1.00 34.08           C  
ATOM    282  NE2 HIS A  21      28.060 -11.689  -0.827  1.00 32.06           N  
ATOM    283  H   HIS A  21      26.125 -13.042  -6.494  1.00 37.34           H  
ATOM    284  HA  HIS A  21      26.019 -13.817  -3.866  1.00 37.78           H  
ATOM    285  HB2 HIS A  21      27.919 -12.645  -4.654  1.00 34.27           H  
ATOM    286  HB3 HIS A  21      27.037 -11.341  -4.853  1.00 34.34           H  
ATOM    287  HD1 HIS A  21      26.962  -9.772  -2.917  0.00 32.35           H  
ATOM    288  HD2 HIS A  21      28.189 -13.381  -1.941  1.00 31.23           H  
ATOM    289  HE1 HIS A  21      27.566  -9.720  -0.589  1.00 33.19           H  
ATOM    290  HE2 HIS A  21      28.387 -11.909  -0.047  0.00 31.93           H  
ATOM    291  N   ALA A  22      24.015 -11.586  -4.912  1.00 34.09           N  
ATOM    292  CA  ALA A  22      22.733 -10.942  -4.713  1.00 33.86           C  
ATOM    293  C   ALA A  22      21.671 -12.017  -4.493  1.00 34.87           C  
ATOM    294  O   ALA A  22      21.042 -12.033  -3.467  1.00 38.50           O  
ATOM    295  CB  ALA A  22      22.447 -10.049  -5.906  1.00 27.17           C  
ATOM    296  H   ALA A  22      24.428 -11.485  -5.721  1.00 34.70           H  
ATOM    297  HA  ALA A  22      22.789 -10.382  -3.891  1.00 32.87           H  
ATOM    298  HB1 ALA A  22      23.157  -9.391  -6.000  1.00 29.02           H  
ATOM    299  HB2 ALA A  22      22.399 -10.586  -6.714  1.00 29.10           H  
ATOM    300  HB3 ALA A  22      21.600  -9.590  -5.776  1.00 29.02           H  
ATOM    301  N   ALA A  23      21.539 -12.972  -5.407  1.00 40.95           N  
ATOM    302  CA  ALA A  23      20.494 -13.990  -5.279  1.00 39.05           C  
ATOM    303  C   ALA A  23      20.640 -14.702  -3.924  1.00 37.98           C  
ATOM    304  O   ALA A  23      19.647 -15.068  -3.254  1.00 33.47           O  
ATOM    305  CB  ALA A  23      20.621 -14.938  -6.465  1.00 37.65           C  
ATOM    306  H   ALA A  23      22.101 -12.995  -6.128  1.00 38.91           H  
ATOM    307  HA  ALA A  23      19.605 -13.538  -5.307  1.00 38.95           H  
ATOM    308  HB1 ALA A  23      20.512 -14.442  -7.294  1.00 38.08           H  
ATOM    309  HB2 ALA A  23      21.498 -15.358  -6.456  1.00 38.08           H  
ATOM    310  HB3 ALA A  23      19.936 -15.625  -6.410  1.00 38.14           H  
ATOM    311  N   MET A  24      21.907 -14.871  -3.502  1.00 36.57           N  
ATOM    312  CA  MET A  24      22.182 -15.576  -2.252  1.00 38.96           C  
ATOM    313  C   MET A  24      21.546 -14.850  -1.076  1.00 39.20           C  
ATOM    314  O   MET A  24      20.993 -15.478  -0.216  1.00 48.48           O  
ATOM    315  CB  MET A  24      23.686 -15.686  -1.950  1.00 36.85           C  
ATOM    316  CG  MET A  24      24.002 -16.540  -0.712  1.00 35.54           C  
ATOM    317  SD  MET A  24      25.757 -16.442  -0.286  1.00 46.84           S  
ATOM    318  CE  MET A  24      25.855 -14.779   0.418  1.00 44.22           C  
ATOM    319  H   MET A  24      22.607 -14.565  -4.003  1.00 37.45           H  
ATOM    320  HA  MET A  24      21.790 -16.484  -2.314  1.00 38.20           H  
ATOM    321  HB2 MET A  24      24.136 -16.076  -2.729  1.00 37.06           H  
ATOM    322  HB3 MET A  24      24.047 -14.784  -1.817  1.00 37.15           H  
ATOM    323  HG2 MET A  24      23.473 -16.232   0.049  1.00 37.86           H  
ATOM    324  HG3 MET A  24      23.769 -17.472  -0.890  1.00 37.85           H  
ATOM    325  HE1 MET A  24      26.766 -14.606   0.718  1.00 44.84           H  
ATOM    326  HE2 MET A  24      25.607 -14.123  -0.260  1.00 44.79           H  
ATOM    327  HE3 MET A  24      25.245 -14.711   1.176  1.00 44.84           H  
ATOM    328  N   ILE A  25      21.756 -13.535  -0.991  1.00 44.81           N  
ATOM    329  CA  ILE A  25      21.378 -12.755   0.173  1.00 43.16           C  
ATOM    330  C   ILE A  25      19.848 -12.740   0.215  1.00 50.13           C  
ATOM    331  O   ILE A  25      19.264 -12.817   1.314  1.00 40.65           O  
ATOM    332  CB  ILE A  25      22.010 -11.334   0.106  1.00 45.35           C  
ATOM    333  CG1 ILE A  25      23.513 -11.458   0.402  1.00 44.38           C  
ATOM    334  CG2 ILE A  25      21.291 -10.320   1.020  1.00 43.23           C  
ATOM    335  CD1 ILE A  25      24.385 -10.216   0.313  1.00 39.27           C  
ATOM    336  H   ILE A  25      22.156 -13.106  -1.691  1.00 42.99           H  
ATOM    337  HA  ILE A  25      21.710 -13.207   0.973  1.00 45.06           H  
ATOM    338  HB  ILE A  25      21.919 -11.016  -0.814  1.00 44.35           H  
ATOM    339 HG12 ILE A  25      23.608 -11.822   1.306  1.00 43.36           H  
ATOM    340 HG13 ILE A  25      23.883 -12.124  -0.212  1.00 43.34           H  
ATOM    341 HG21 ILE A  25      21.746  -9.463   0.978  1.00 43.80           H  
ATOM    342 HG22 ILE A  25      21.298 -10.645   1.936  1.00 43.83           H  
ATOM    343 HG23 ILE A  25      20.371 -10.208   0.726  1.00 43.86           H  
ATOM    344 HD11 ILE A  25      24.347  -9.853  -0.592  1.00 40.74           H  
ATOM    345 HD12 ILE A  25      25.307 -10.451   0.529  1.00 40.69           H  
ATOM    346 HD13 ILE A  25      24.067  -9.544   0.945  1.00 40.74           H  
ATOM    347  N   LEU A  26      19.209 -12.622  -0.977  1.00 35.38           N  
ATOM    348  CA  LEU A  26      17.764 -12.693  -1.056  1.00 35.07           C  
ATOM    349  C   LEU A  26      17.319 -14.007  -0.401  1.00 44.98           C  
ATOM    350  O   LEU A  26      16.524 -14.001   0.557  1.00 40.67           O  
ATOM    351  CB  LEU A  26      17.306 -12.596  -2.516  1.00 37.47           C  
ATOM    352  CG  LEU A  26      17.456 -11.232  -3.214  1.00 35.24           C  
ATOM    353  CD1 LEU A  26      16.905 -11.141  -4.658  1.00 35.33           C  
ATOM    354  CD2 LEU A  26      16.770 -10.128  -2.431  1.00 33.57           C  
ATOM    355  H   LEU A  26      19.690 -12.485  -1.742  1.00 38.45           H  
ATOM    356  HA  LEU A  26      17.384 -11.940  -0.539  1.00 37.17           H  
ATOM    357  HB2 LEU A  26      17.806 -13.264  -3.038  1.00 36.45           H  
ATOM    358  HB3 LEU A  26      16.357 -12.857  -2.554  1.00 36.45           H  
ATOM    359  HG  LEU A  26      18.423 -11.016  -3.251  1.00 35.41           H  
ATOM    360 HD11 LEU A  26      17.353 -11.797  -5.218  1.00 35.31           H  
ATOM    361 HD12 LEU A  26      17.065 -10.250  -5.013  1.00 35.30           H  
ATOM    362 HD13 LEU A  26      15.949 -11.320  -4.653  1.00 35.34           H  
ATOM    363 HD21 LEU A  26      17.196 -10.030  -1.563  1.00 34.09           H  
ATOM    364 HD22 LEU A  26      15.832 -10.351  -2.308  1.00 34.07           H  
ATOM    365 HD23 LEU A  26      16.841  -9.290  -2.920  1.00 34.08           H  
ATOM    366  N   GLY A  27      17.894 -15.128  -0.911  1.00 47.12           N  
ATOM    367  CA  GLY A  27      17.705 -16.447  -0.315  1.00 46.12           C  
ATOM    368  C   GLY A  27      17.866 -16.480   1.214  1.00 41.57           C  
ATOM    369  O   GLY A  27      16.944 -16.931   1.892  1.00 42.06           O  
ATOM    370  H   GLY A  27      18.419 -15.058  -1.656  1.00 46.08           H  
ATOM    371  HA2 GLY A  27      16.804 -16.771  -0.550  1.00 45.28           H  
ATOM    372  HA3 GLY A  27      18.356 -17.068  -0.719  1.00 45.26           H  
ATOM    373  N   ASP A  28      19.036 -16.037   1.716  1.00 38.84           N  
ATOM    374  CA  ASP A  28      19.359 -15.876   3.132  1.00 41.71           C  
ATOM    375  C   ASP A  28      18.211 -15.256   3.936  1.00 40.97           C  
ATOM    376  O   ASP A  28      18.032 -15.464   5.153  1.00 35.82           O  
ATOM    377  CB  ASP A  28      20.659 -15.099   3.331  1.00 42.88           C  
ATOM    378  CG  ASP A  28      21.962 -15.744   2.877  1.00 46.33           C  
ATOM    379  OD1 ASP A  28      21.951 -16.962   2.680  1.00 52.08           O  
ATOM    380  OD2 ASP A  28      22.971 -15.028   2.692  1.00 41.57           O1-
ATOM    381  H   ASP A  28      19.686 -15.817   1.112  1.00 40.20           H  
ATOM    382  HA  ASP A  28      19.522 -16.771   3.501  1.00 41.26           H  
ATOM    383  HB2 ASP A  28      20.579 -14.243   2.863  1.00 43.32           H  
ATOM    384  HB3 ASP A  28      20.749 -14.900   4.285  1.00 43.17           H  
ATOM    385  N   LEU A  29      17.460 -14.426   3.235  1.00 43.02           N  
ATOM    386  CA  LEU A  29      16.533 -13.551   3.899  1.00 46.90           C  
ATOM    387  C   LEU A  29      15.116 -14.053   3.686  1.00 46.23           C  
ATOM    388  O   LEU A  29      14.156 -13.367   4.089  1.00 51.12           O  
ATOM    389  CB  LEU A  29      16.730 -12.137   3.337  1.00 57.39           C  
ATOM    390  CG  LEU A  29      17.332 -11.057   4.262  1.00 50.23           C  
ATOM    391  CD1 LEU A  29      18.589 -11.434   5.018  1.00 44.30           C  
ATOM    392  CD2 LEU A  29      17.526  -9.799   3.421  1.00 49.62           C  
ATOM    393  H   LEU A  29      17.545 -14.377   2.328  1.00 43.42           H  
ATOM    394  HA  LEU A  29      16.728 -13.548   4.868  1.00 47.58           H  
ATOM    395  HB2 LEU A  29      17.296 -12.202   2.535  1.00 52.87           H  
ATOM    396  HB3 LEU A  29      15.856 -11.811   3.022  1.00 53.00           H  
ATOM    397  HG  LEU A  29      16.646 -10.841   4.945  1.00 50.15           H  
ATOM    398 HD11 LEU A  29      18.398 -12.170   5.623  1.00 45.98           H  
ATOM    399 HD12 LEU A  29      18.902 -10.669   5.530  1.00 45.96           H  
ATOM    400 HD13 LEU A  29      19.278 -11.704   4.388  1.00 45.97           H  
ATOM    401 HD21 LEU A  29      16.668  -9.507   3.070  1.00 49.81           H  
ATOM    402 HD22 LEU A  29      18.128  -9.991   2.683  1.00 49.82           H  
ATOM    403 HD23 LEU A  29      17.905  -9.095   3.973  1.00 49.81           H  
ATOM    404  N   GLY A  30      15.002 -15.224   3.059  1.00 38.66           N  
ATOM    405  CA  GLY A  30      13.737 -15.956   3.013  1.00 32.69           C  
ATOM    406  C   GLY A  30      13.146 -16.092   1.610  1.00 34.05           C  
ATOM    407  O   GLY A  30      12.143 -16.763   1.380  1.00 41.53           O  
ATOM    408  H   GLY A  30      15.728 -15.586   2.641  1.00 38.99           H  
ATOM    409  HA2 GLY A  30      13.885 -16.857   3.384  1.00 34.45           H  
ATOM    410  HA3 GLY A  30      13.083 -15.501   3.593  1.00 34.56           H  
ATOM    411  N   ALA A  31      13.718 -15.415   0.627  1.00 39.93           N  
ATOM    412  CA  ALA A  31      13.057 -15.451  -0.659  1.00 38.90           C  
ATOM    413  C   ALA A  31      13.175 -16.862  -1.188  1.00 43.03           C  
ATOM    414  O   ALA A  31      14.064 -17.627  -0.767  1.00 61.57           O  
ATOM    415  CB  ALA A  31      13.688 -14.475  -1.638  1.00 46.15           C  
ATOM    416  H   ALA A  31      14.493 -14.944   0.741  1.00 38.23           H  
ATOM    417  HA  ALA A  31      12.092 -15.228  -0.536  1.00 41.05           H  
ATOM    418  HB1 ALA A  31      13.624 -13.571  -1.286  1.00 43.87           H  
ATOM    419  HB2 ALA A  31      14.624 -14.703  -1.769  1.00 43.87           H  
ATOM    420  HB3 ALA A  31      13.224 -14.521  -2.491  1.00 43.87           H  
ATOM    421  N   ASP A  32      12.300 -17.122  -2.157  1.00 41.98           N  
ATOM    422  CA  ASP A  32      12.297 -18.346  -2.897  1.00 42.10           C  
ATOM    423  C   ASP A  32      12.978 -18.005  -4.216  1.00 42.63           C  
ATOM    424  O   ASP A  32      12.410 -17.381  -5.111  1.00 30.07           O  
ATOM    425  CB  ASP A  32      10.890 -18.914  -2.930  1.00 53.83           C  
ATOM    426  CG  ASP A  32      10.676 -20.093  -3.861  1.00 59.73           C  
ATOM    427  OD1 ASP A  32      11.683 -20.627  -4.373  1.00 63.21           O  
ATOM    428  OD2 ASP A  32       9.496 -20.436  -4.102  1.00 57.95           O1-
ATOM    429  H   ASP A  32      11.671 -16.491  -2.362  1.00 42.29           H  
ATOM    430  HA  ASP A  32      12.852 -19.000  -2.416  1.00 44.32           H  
ATOM    431  HB2 ASP A  32      10.645 -19.195  -2.023  1.00 52.10           H  
ATOM    432  HB3 ASP A  32      10.272 -18.202  -3.199  1.00 52.04           H  
ATOM    433  N   VAL A  33      14.225 -18.486  -4.302  1.00 50.56           N  
ATOM    434  CA  VAL A  33      15.120 -18.150  -5.387  1.00 50.51           C  
ATOM    435  C   VAL A  33      15.257 -19.391  -6.238  1.00 46.96           C  
ATOM    436  O   VAL A  33      15.535 -20.477  -5.711  1.00 49.00           O  
ATOM    437  CB  VAL A  33      16.510 -17.704  -4.859  1.00 55.74           C  
ATOM    438  CG1 VAL A  33      17.477 -17.355  -5.985  1.00 48.53           C  
ATOM    439  CG2 VAL A  33      16.454 -16.564  -3.842  1.00 55.60           C  
ATOM    440  H   VAL A  33      14.528 -19.052  -3.651  1.00 48.44           H  
ATOM    441  HA  VAL A  33      14.729 -17.432  -5.918  1.00 50.44           H  
ATOM    442  HB  VAL A  33      16.894 -18.481  -4.389  1.00 53.27           H  
ATOM    443 HG11 VAL A  33      17.095 -16.649  -6.534  1.00 50.53           H  
ATOM    444 HG12 VAL A  33      17.637 -18.141  -6.533  1.00 50.51           H  
ATOM    445 HG13 VAL A  33      18.318 -17.050  -5.606  1.00 50.47           H  
ATOM    446 HG21 VAL A  33      17.354 -16.342  -3.552  1.00 55.43           H  
ATOM    447 HG22 VAL A  33      15.925 -16.839  -3.074  1.00 55.56           H  
ATOM    448 HG23 VAL A  33      16.045 -15.783  -4.252  1.00 55.58           H  
ATOM    449  N   VAL A  34      15.195 -19.185  -7.552  1.00 51.02           N  
ATOM    450  CA  VAL A  34      15.263 -20.302  -8.487  1.00 59.48           C  
ATOM    451  C   VAL A  34      16.212 -19.940  -9.622  1.00 45.13           C  
ATOM    452  O   VAL A  34      15.932 -19.028 -10.404  1.00 37.59           O  
ATOM    453  CB  VAL A  34      13.847 -20.687  -9.009  1.00 59.52           C  
ATOM    454  CG1 VAL A  34      13.849 -21.597 -10.222  1.00 51.13           C  
ATOM    455  CG2 VAL A  34      12.965 -21.281  -7.906  1.00 57.81           C  
ATOM    456  H   VAL A  34      15.111 -18.336  -7.879  1.00 51.71           H  
ATOM    457  HA  VAL A  34      15.630 -21.072  -8.015  1.00 54.60           H  
ATOM    458  HB  VAL A  34      13.416 -19.846  -9.291  1.00 57.51           H  
ATOM    459 HG11 VAL A  34      14.352 -22.404 -10.021  1.00 53.48           H  
ATOM    460 HG12 VAL A  34      14.260 -21.139 -10.974  1.00 53.44           H  
ATOM    461 HG13 VAL A  34      12.935 -21.834 -10.451  1.00 53.51           H  
ATOM    462 HG21 VAL A  34      12.094 -21.508  -8.273  1.00 58.30           H  
ATOM    463 HG22 VAL A  34      12.854 -20.630  -7.192  1.00 58.25           H  
ATOM    464 HG23 VAL A  34      13.384 -22.082  -7.550  1.00 58.29           H  
ATOM    465  N   ARG A  35      17.236 -20.789  -9.777  1.00 45.72           N  
ATOM    466  CA  ARG A  35      18.363 -20.483 -10.636  1.00 45.40           C  
ATOM    467  C   ARG A  35      18.383 -21.411 -11.841  1.00 45.43           C  
ATOM    468  O   ARG A  35      18.386 -22.642 -11.694  1.00 43.89           O  
ATOM    469  CB  ARG A  35      19.639 -20.634  -9.809  1.00 48.46           C  
ATOM    470  CG  ARG A  35      20.935 -20.530 -10.606  1.00 53.38           C  
ATOM    471  CD  ARG A  35      22.133 -20.657  -9.679  1.00 63.84           C  
ATOM    472  NE  ARG A  35      23.338 -21.139 -10.357  1.00 63.02           N  
ATOM    473  CZ  ARG A  35      24.394 -20.419 -10.584  1.00 60.75           C  
ATOM    474  NH1 ARG A  35      24.487 -19.148 -10.192  1.00 55.99           N1+
ATOM    475  NH2 ARG A  35      25.363 -21.013 -11.243  1.00 67.61           N  
ATOM    476  H   ARG A  35      17.227 -21.589  -9.336  1.00 45.69           H  
ATOM    477  HA  ARG A  35      18.283 -19.546 -10.944  1.00 45.90           H  
ATOM    478  HB2 ARG A  35      19.642 -19.943  -9.112  1.00 48.82           H  
ATOM    479  HB3 ARG A  35      19.616 -21.506  -9.360  1.00 48.87           H  
ATOM    480  HG2 ARG A  35      20.970 -21.245 -11.278  1.00 54.36           H  
ATOM    481  HG3 ARG A  35      20.970 -19.663 -11.066  1.00 54.40           H  
ATOM    482  HD2 ARG A  35      22.310 -19.787  -9.271  1.00 60.92           H  
ATOM    483  HD3 ARG A  35      21.908 -21.278  -8.956  1.00 60.90           H  
ATOM    484  HE  ARG A  35      23.343 -21.968 -10.625  1.00 62.73           H  
ATOM    485 HH11 ARG A  35      23.794 -18.719  -9.856  1.00 57.53           H  
ATOM    486 HH12 ARG A  35      25.261 -18.728 -10.274  1.00 57.57           H  
ATOM    487 HH21 ARG A  35      25.278 -21.853 -11.508  1.00 65.34           H  
ATOM    488 HH22 ARG A  35      26.105 -20.568 -11.422  1.00 65.26           H  
ATOM    489  N   ILE A  36      18.508 -20.783 -13.004  1.00 39.17           N  
ATOM    490  CA  ILE A  36      18.481 -21.459 -14.283  1.00 50.27           C  
ATOM    491  C   ILE A  36      19.906 -21.562 -14.858  1.00 57.35           C  
ATOM    492  O   ILE A  36      20.497 -20.564 -15.322  1.00 39.68           O  
ATOM    493  CB  ILE A  36      17.554 -20.682 -15.237  1.00 50.50           C  
ATOM    494  CG1 ILE A  36      16.095 -20.736 -14.843  1.00 47.45           C  
ATOM    495  CG2 ILE A  36      17.741 -21.144 -16.680  1.00 55.65           C  
ATOM    496  CD1 ILE A  36      15.169 -19.920 -15.766  1.00 43.01           C  
ATOM    497  H   ILE A  36      18.622 -19.876 -13.000  1.00 43.04           H  
ATOM    498  HA  ILE A  36      18.118 -22.355 -14.160  1.00 49.30           H  
ATOM    499  HB  ILE A  36      17.826 -19.743 -15.198  1.00 50.72           H  
ATOM    500 HG12 ILE A  36      15.802 -21.669 -14.852  1.00 47.15           H  
ATOM    501 HG13 ILE A  36      16.003 -20.401 -13.928  1.00 47.05           H  
ATOM    502 HG21 ILE A  36      17.140 -20.652 -17.262  1.00 53.98           H  
ATOM    503 HG22 ILE A  36      17.545 -22.093 -16.746  1.00 54.04           H  
ATOM    504 HG23 ILE A  36      18.655 -20.983 -16.963  1.00 53.98           H  
ATOM    505 HD11 ILE A  36      15.502 -19.005 -15.836  1.00 44.29           H  
ATOM    506 HD12 ILE A  36      14.270 -19.908 -15.387  1.00 44.29           H  
ATOM    507 HD13 ILE A  36      15.137 -20.322 -16.655  1.00 44.38           H  
ATOM    508  N   ASP A  37      20.375 -22.807 -14.994  1.00 65.35           N  
ATOM    509  CA  ASP A  37      21.695 -23.103 -15.514  1.00 67.53           C  
ATOM    510  C   ASP A  37      21.614 -23.545 -16.992  1.00 72.37           C  
ATOM    511  O   ASP A  37      20.552 -23.547 -17.604  1.00 63.55           O  
ATOM    512  CB  ASP A  37      22.346 -24.039 -14.505  1.00 65.76           C  
ATOM    513  CG  ASP A  37      23.659 -23.534 -13.894  1.00 85.23           C  
ATOM    514  OD1 ASP A  37      24.543 -23.052 -14.716  1.00 57.81           O  
ATOM    515  OD2 ASP A  37      23.794 -23.604 -12.591  1.00 69.07           O1-
ATOM    516  H   ASP A  37      19.837 -23.507 -14.756  1.00 63.63           H  
ATOM    517  HA  ASP A  37      22.220 -22.272 -15.486  1.00 67.36           H  
ATOM    518  HB2 ASP A  37      21.723 -24.214 -13.770  1.00 70.12           H  
ATOM    519  HB3 ASP A  37      22.530 -24.893 -14.949  1.00 70.20           H  
ATOM    520  N   ARG A  38      22.768 -23.865 -17.601  1.00 71.54           N  
ATOM    521  CA  ARG A  38      22.841 -24.727 -18.776  1.00 76.21           C  
ATOM    522  C   ARG A  38      22.758 -26.206 -18.354  1.00 92.75           C  
ATOM    523  O   ARG A  38      22.814 -26.508 -17.156  1.00 64.01           O  
ATOM    524  CB  ARG A  38      24.248 -24.656 -19.372  1.00 79.86           C  
ATOM    525  CG  ARG A  38      24.807 -23.360 -19.924  1.00 86.56           C  
ATOM    526  CD  ARG A  38      26.223 -23.588 -20.467  1.00 99.44           C  
ATOM    527  NE  ARG A  38      26.792 -22.279 -20.818  1.00123.66           N  
ATOM    528  CZ  ARG A  38      28.076 -21.857 -20.786  1.00112.25           C  
ATOM    529  NH1 ARG A  38      29.080 -22.672 -20.529  1.00111.63           N1+
ATOM    530  NH2 ARG A  38      28.380 -20.590 -21.031  1.00 80.98           N  
ATOM    531  H   ARG A  38      23.547 -23.528 -17.262  1.00 72.78           H  
ATOM    532  HA  ARG A  38      22.129 -24.492 -19.423  1.00 78.57           H  
ATOM    533  HB2 ARG A  38      24.867 -24.966 -18.676  1.00 80.68           H  
ATOM    534  HB3 ARG A  38      24.287 -25.318 -20.094  1.00 80.66           H  
ATOM    535  HG2 ARG A  38      24.229 -23.033 -20.648  1.00 87.69           H  
ATOM    536  HG3 ARG A  38      24.835 -22.682 -19.214  1.00 87.69           H  
ATOM    537  HD2 ARG A  38      26.781 -24.019 -19.789  1.00101.48           H  
ATOM    538  HD3 ARG A  38      26.194 -24.159 -21.262  1.00101.52           H  
ATOM    539  HE  ARG A  38      26.219 -21.681 -21.091  1.00114.09           H  
ATOM    540 HH11 ARG A  38      28.971 -23.545 -20.626  1.00111.54           H  
ATOM    541 HH12 ARG A  38      29.858 -22.347 -20.262  1.00111.28           H  
ATOM    542 HH21 ARG A  38      27.734 -19.989 -21.094  1.00 90.04           H  
ATOM    543 HH22 ARG A  38      29.224 -20.346 -21.132  1.00 89.98           H  
ATOM    544  N   PRO A  39      22.618 -27.189 -19.290  1.00 90.99           N  
ATOM    545  CA  PRO A  39      22.926 -28.606 -18.988  1.00 70.38           C  
ATOM    546  C   PRO A  39      24.390 -29.097 -19.142  1.00 52.10           C  
ATOM    547  O   PRO A  39      24.648 -30.091 -18.404  1.00 45.95           O  
ATOM    548  CB  PRO A  39      21.936 -29.355 -19.923  1.00 79.26           C  
ATOM    549  CG  PRO A  39      21.253 -28.276 -20.812  1.00 68.85           C  
ATOM    550  CD  PRO A  39      22.017 -26.980 -20.619  1.00 82.83           C  
ATOM    551  HA  PRO A  39      22.644 -28.769 -18.054  1.00 71.43           H  
ATOM    552  HB2 PRO A  39      22.416 -30.009 -20.483  1.00 74.66           H  
ATOM    553  HB3 PRO A  39      21.262 -29.842 -19.394  1.00 74.79           H  
ATOM    554  HG2 PRO A  39      21.277 -28.546 -21.754  1.00 74.08           H  
ATOM    555  HG3 PRO A  39      20.317 -28.160 -20.548  1.00 74.08           H  
ATOM    556  HD2 PRO A  39      22.707 -26.865 -21.310  1.00 81.23           H  
ATOM    557  HD3 PRO A  39      21.412 -26.206 -20.625  1.00 81.23           H  
ATOM    558  N   ILE A  45      24.766 -32.197  -7.495  1.00 89.05           N  
ATOM    559  CA  ILE A  45      24.959 -31.260  -6.338  1.00 94.64           C  
ATOM    560  C   ILE A  45      26.101 -30.310  -6.718  1.00 93.93           C  
ATOM    561  O   ILE A  45      27.078 -30.747  -7.328  1.00 81.82           O  
ATOM    562  CB  ILE A  45      25.205 -32.019  -5.002  1.00 94.62           C  
ATOM    563  CG1 ILE A  45      23.993 -32.930  -4.575  1.00 83.33           C  
ATOM    564  CG2 ILE A  45      25.574 -31.030  -3.887  1.00103.40           C  
ATOM    565  CD1 ILE A  45      24.323 -34.104  -3.643  1.00 66.25           C  
ATOM    566  H   ILE A  45      24.077 -32.758  -7.343  1.00 90.61           H  
ATOM    567  HA  ILE A  45      24.142 -30.734  -6.240  1.00 93.39           H  
ATOM    568  HB  ILE A  45      25.974 -32.606  -5.139  1.00 94.01           H  
ATOM    569 HG12 ILE A  45      23.322 -32.368  -4.138  1.00 81.32           H  
ATOM    570 HG13 ILE A  45      23.585 -33.295  -5.385  1.00 81.39           H  
ATOM    571 HG21 ILE A  45      25.640 -31.505  -3.041  1.00100.68           H  
ATOM    572 HG22 ILE A  45      24.888 -30.344  -3.819  1.00100.68           H  
ATOM    573 HG23 ILE A  45      26.428 -30.614  -4.087  1.00100.49           H  
ATOM    574 HD11 ILE A  45      25.006 -34.669  -4.052  1.00 70.85           H  
ATOM    575 HD12 ILE A  45      23.517 -34.633  -3.487  1.00 70.85           H  
ATOM    576 HD13 ILE A  45      24.654 -33.761  -2.792  1.00 70.86           H  
ATOM    577  N   SER A  46      25.953 -29.008  -6.400  1.00 90.15           N  
ATOM    578  CA  SER A  46      27.082 -28.087  -6.418  1.00 86.90           C  
ATOM    579  C   SER A  46      27.853 -28.150  -5.086  1.00102.17           C  
ATOM    580  O   SER A  46      27.278 -28.295  -3.993  1.00 71.43           O  
ATOM    581  CB  SER A  46      26.677 -26.669  -6.796  1.00 72.08           C  
ATOM    582  OG  SER A  46      27.623 -25.708  -6.318  1.00 58.11           O  
ATOM    583  H   SER A  46      25.128 -28.692  -6.167  1.00 90.18           H  
ATOM    584  HA  SER A  46      27.700 -28.405  -7.124  1.00 87.51           H  
ATOM    585  HB2 SER A  46      26.610 -26.602  -7.767  1.00 71.42           H  
ATOM    586  HB3 SER A  46      25.799 -26.473  -6.417  1.00 71.51           H  
ATOM    587  HG  SER A  46      27.338 -24.931  -6.564  0.00 57.80           H  
ATOM    588  N   ARG A  47      29.195 -28.088  -5.226  1.00133.33           N  
ATOM    589  CA  ARG A  47      30.158 -28.075  -4.130  1.00119.25           C  
ATOM    590  C   ARG A  47      30.373 -26.636  -3.644  1.00100.47           C  
ATOM    591  O   ARG A  47      31.192 -26.446  -2.743  1.00 72.21           O  
ATOM    592  CB  ARG A  47      31.522 -28.656  -4.562  1.00131.93           C  
ATOM    593  CG  ARG A  47      31.538 -30.031  -5.235  1.00147.86           C  
ATOM    594  CD  ARG A  47      32.862 -30.488  -5.893  1.00142.35           C  
ATOM    595  NE  ARG A  47      32.706 -31.671  -6.769  1.00141.60           N  
ATOM    596  CZ  ARG A  47      33.631 -32.353  -7.525  1.00137.52           C  
ATOM    597  NH1 ARG A  47      34.931 -32.052  -7.567  1.00135.61           N1+
ATOM    598  NH2 ARG A  47      33.253 -33.380  -8.276  1.00 93.02           N  
ATOM    599  H   ARG A  47      29.528 -28.047  -6.076  1.00121.50           H  
ATOM    600  HA  ARG A  47      29.795 -28.615  -3.383  1.00119.83           H  
ATOM    601  HB2 ARG A  47      31.941 -28.014  -5.175  1.00132.06           H  
ATOM    602  HB3 ARG A  47      32.091 -28.704  -3.764  1.00131.86           H  
ATOM    603  HG2 ARG A  47      31.283 -30.702  -4.565  1.00142.78           H  
ATOM    604  HG3 ARG A  47      30.835 -30.046  -5.921  1.00142.60           H  
ATOM    605  HD2 ARG A  47      33.226 -29.747  -6.418  1.00143.38           H  
ATOM    606  HD3 ARG A  47      33.507 -30.697  -5.187  1.00143.38           H  
ATOM    607  HE  ARG A  47      31.898 -31.993  -6.817  1.00140.09           H  
ATOM    608 HH11 ARG A  47      35.235 -31.365  -7.102  1.00136.05           H  
ATOM    609 HH12 ARG A  47      35.486 -32.535  -8.057  1.00135.46           H  
ATOM    610 HH21 ARG A  47      32.401 -33.618  -8.297  1.00105.55           H  
ATOM    611 HH22 ARG A  47      33.847 -33.826  -8.751  1.00105.52           H  
ATOM    612  N   ASP A  48      29.678 -25.672  -4.293  1.00 78.57           N  
ATOM    613  CA  ASP A  48      29.764 -24.244  -4.031  1.00 75.25           C  
ATOM    614  C   ASP A  48      28.587 -23.826  -3.115  1.00 75.06           C  
ATOM    615  O   ASP A  48      27.416 -24.138  -3.371  1.00 68.94           O  
ATOM    616  CB  ASP A  48      29.981 -23.515  -5.350  1.00 49.99           C  
ATOM    617  CG  ASP A  48      29.941 -21.981  -5.382  1.00 64.33           C  
ATOM    618  OD1 ASP A  48      29.866 -21.210  -4.308  1.00 43.82           O  
ATOM    619  OD2 ASP A  48      30.034 -21.521  -6.542  1.00 86.31           O1-
ATOM    620  H   ASP A  48      29.108 -25.936  -4.955  1.00 82.96           H  
ATOM    621  HA  ASP A  48      30.595 -24.089  -3.529  1.00 69.88           H  
ATOM    622  HB2 ASP A  48      30.853 -23.790  -5.702  1.00 58.21           H  
ATOM    623  HB3 ASP A  48      29.302 -23.829  -5.981  1.00 58.32           H  
ATOM    624  N   ALA A  49      28.957 -23.160  -2.001  1.00 45.36           N  
ATOM    625  CA  ALA A  49      28.040 -22.798  -0.939  1.00 60.43           C  
ATOM    626  C   ALA A  49      27.407 -21.520  -1.419  1.00 69.97           C  
ATOM    627  O   ALA A  49      26.446 -21.115  -0.776  1.00 90.04           O  
ATOM    628  CB  ALA A  49      28.671 -22.546   0.491  1.00 49.72           C  
ATOM    629  H   ALA A  49      29.836 -22.929  -1.904  1.00 54.90           H  
ATOM    630  HA  ALA A  49      27.334 -23.498  -0.872  1.00 56.89           H  
ATOM    631  HB1 ALA A  49      29.106 -23.357   0.804  1.00 52.65           H  
ATOM    632  HB2 ALA A  49      29.327 -21.832   0.436  1.00 52.84           H  
ATOM    633  HB3 ALA A  49      27.973 -22.294   1.118  1.00 52.75           H  
ATOM    634  N   MET A  50      28.029 -20.836  -2.410  1.00 61.83           N  
ATOM    635  CA  MET A  50      27.532 -19.507  -2.699  1.00 57.44           C  
ATOM    636  C   MET A  50      26.151 -19.805  -3.230  1.00 55.50           C  
ATOM    637  O   MET A  50      25.269 -18.941  -3.146  1.00 84.44           O  
ATOM    638  CB  MET A  50      28.329 -18.569  -3.646  1.00 72.85           C  
ATOM    639  CG  MET A  50      27.708 -17.074  -3.763  1.00 60.87           C  
ATOM    640  SD  MET A  50      28.456 -15.833  -4.874  1.00 53.46           S  
ATOM    641  CE  MET A  50      29.910 -15.563  -3.861  1.00 55.93           C  
ATOM    642  H   MET A  50      28.741 -21.173  -2.871  1.00 62.34           H  
ATOM    643  HA  MET A  50      27.420 -19.041  -1.832  1.00 60.61           H  
ATOM    644  HB2 MET A  50      29.252 -18.505  -3.319  1.00 66.35           H  
ATOM    645  HB3 MET A  50      28.356 -18.973  -4.539  1.00 66.24           H  
ATOM    646  HG2 MET A  50      26.773 -17.164  -4.032  1.00 61.87           H  
ATOM    647  HG3 MET A  50      27.699 -16.686  -2.866  1.00 61.58           H  
ATOM    648  HE1 MET A  50      30.481 -14.896  -4.285  1.00 55.16           H  
ATOM    649  HE2 MET A  50      29.638 -15.244  -2.980  1.00 55.27           H  
ATOM    650  HE3 MET A  50      30.401 -16.400  -3.766  1.00 55.27           H  
ATOM    651  N   LEU A  51      25.970 -21.047  -3.710  1.00 45.33           N  
ATOM    652  CA  LEU A  51      24.666 -21.392  -4.270  1.00 45.57           C  
ATOM    653  C   LEU A  51      23.674 -21.922  -3.219  1.00 41.15           C  
ATOM    654  O   LEU A  51      22.763 -22.663  -3.573  1.00 47.92           O  
ATOM    655  CB  LEU A  51      24.945 -22.358  -5.413  1.00 51.27           C  
ATOM    656  CG  LEU A  51      25.861 -21.837  -6.523  1.00 42.04           C  
ATOM    657  CD1 LEU A  51      25.767 -22.673  -7.820  1.00 35.59           C  
ATOM    658  CD2 LEU A  51      25.504 -20.366  -6.813  1.00 43.51           C  
ATOM    659  H   LEU A  51      26.647 -21.660  -3.732  1.00 48.07           H  
ATOM    660  HA  LEU A  51      24.274 -20.570  -4.648  1.00 45.87           H  
ATOM    661  HB2 LEU A  51      25.348 -23.173  -5.035  1.00 47.70           H  
ATOM    662  HB3 LEU A  51      24.083 -22.612  -5.818  1.00 47.70           H  
ATOM    663  HG  LEU A  51      26.797 -21.872  -6.197  1.00 42.59           H  
ATOM    664 HD11 LEU A  51      26.020 -23.593  -7.633  1.00 37.35           H  
ATOM    665 HD12 LEU A  51      26.368 -22.303  -8.490  1.00 37.35           H  
ATOM    666 HD13 LEU A  51      24.856 -22.650  -8.156  1.00 37.35           H  
ATOM    667 HD21 LEU A  51      25.764 -19.809  -6.061  1.00 43.18           H  
ATOM    668 HD22 LEU A  51      24.546 -20.287  -6.960  1.00 43.11           H  
ATOM    669 HD23 LEU A  51      25.977 -20.070  -7.609  1.00 43.10           H  
ATOM    670  N   ARG A  52      23.814 -21.501  -1.947  1.00 32.47           N  
ATOM    671  CA  ARG A  52      22.864 -21.832  -0.900  1.00 36.59           C  
ATOM    672  C   ARG A  52      21.562 -21.044  -1.076  1.00 36.93           C  
ATOM    673  O   ARG A  52      21.533 -20.043  -1.777  1.00 38.94           O  
ATOM    674  CB  ARG A  52      23.454 -21.538   0.479  1.00 44.41           C  
ATOM    675  CG  ARG A  52      23.563 -20.053   0.790  1.00 49.67           C  
ATOM    676  CD  ARG A  52      24.676 -19.694   1.788  1.00 45.20           C  
ATOM    677  NE  ARG A  52      24.461 -18.399   2.431  1.00 41.85           N  
ATOM    678  CZ  ARG A  52      25.177 -17.909   3.407  1.00 42.10           C  
ATOM    679  NH1 ARG A  52      26.263 -18.509   3.822  1.00 41.77           N1+
ATOM    680  NH2 ARG A  52      24.812 -16.766   3.933  1.00 49.68           N  
ATOM    681  H   ARG A  52      24.536 -20.986  -1.727  1.00 35.82           H  
ATOM    682  HA  ARG A  52      22.660 -22.800  -0.959  1.00 37.18           H  
ATOM    683  HB2 ARG A  52      22.893 -21.962   1.162  1.00 43.66           H  
ATOM    684  HB3 ARG A  52      24.347 -21.941   0.535  1.00 43.80           H  
ATOM    685  HG2 ARG A  52      23.723 -19.564  -0.045  1.00 47.00           H  
ATOM    686  HG3 ARG A  52      22.705 -19.742   1.153  1.00 47.23           H  
ATOM    687  HD2 ARG A  52      24.724 -20.390   2.475  1.00 45.36           H  
ATOM    688  HD3 ARG A  52      25.534 -19.680   1.316  1.00 45.47           H  
ATOM    689  HE  ARG A  52      23.803 -17.911   2.136  1.00 42.84           H  
ATOM    690 HH11 ARG A  52      26.569 -19.225   3.405  1.00 41.97           H  
ATOM    691 HH12 ARG A  52      26.695 -18.193   4.526  1.00 41.99           H  
ATOM    692 HH21 ARG A  52      24.249 -16.240   3.506  1.00 47.10           H  
ATOM    693 HH22 ARG A  52      25.141 -16.519   4.717  1.00 47.10           H  
ATOM    694  N   ASN A  53      20.509 -21.528  -0.393  1.00 41.03           N  
ATOM    695  CA  ASN A  53      19.182 -20.918  -0.357  1.00 40.39           C  
ATOM    696  C   ASN A  53      18.659 -20.742  -1.776  1.00 37.49           C  
ATOM    697  O   ASN A  53      18.168 -19.709  -2.145  1.00 53.01           O  
ATOM    698  CB  ASN A  53      19.257 -19.663   0.525  1.00 39.92           C  
ATOM    699  CG  ASN A  53      19.421 -20.075   1.968  1.00 40.67           C  
ATOM    700  ND2 ASN A  53      19.907 -19.261   2.888  1.00 40.21           N  
ATOM    701  OD1 ASN A  53      19.130 -21.223   2.247  1.00 46.66           O  
ATOM    702  H   ASN A  53      20.634 -22.297   0.085  1.00 39.83           H  
ATOM    703  HA  ASN A  53      18.579 -21.551   0.093  1.00 39.92           H  
ATOM    704  HB2 ASN A  53      20.015 -19.108   0.251  1.00 40.20           H  
ATOM    705  HB3 ASN A  53      18.437 -19.142   0.424  1.00 40.31           H  
ATOM    706 HD21 ASN A  53      19.629 -19.324   3.729  1.00 40.48           H  
ATOM    707 HD22 ASN A  53      20.509 -18.647   2.658  1.00 40.39           H  
ATOM    708  N   ARG A  54      18.805 -21.746  -2.613  1.00 45.79           N  
ATOM    709  CA  ARG A  54      18.398 -21.743  -4.010  1.00 52.32           C  
ATOM    710  C   ARG A  54      17.748 -23.094  -4.313  1.00 60.12           C  
ATOM    711  O   ARG A  54      18.024 -24.074  -3.588  1.00 52.17           O  
ATOM    712  CB  ARG A  54      19.648 -21.912  -4.874  1.00 68.77           C  
ATOM    713  CG  ARG A  54      20.161 -20.835  -5.807  1.00 74.46           C  
ATOM    714  CD  ARG A  54      20.407 -19.578  -5.048  1.00 77.15           C  
ATOM    715  NE  ARG A  54      21.421 -18.802  -5.771  1.00 63.83           N  
ATOM    716  CZ  ARG A  54      22.522 -18.400  -5.236  1.00 49.43           C  
ATOM    717  NH1 ARG A  54      22.749 -18.795  -4.013  1.00 47.91           N1+
ATOM    718  NH2 ARG A  54      23.347 -17.580  -5.871  1.00 53.26           N  
ATOM    719  H   ARG A  54      19.185 -22.511  -2.288  1.00 45.16           H  
ATOM    720  HA  ARG A  54      17.811 -20.976  -4.230  1.00 54.73           H  
ATOM    721  HB2 ARG A  54      20.380 -22.126  -4.259  1.00 65.33           H  
ATOM    722  HB3 ARG A  54      19.509 -22.715  -5.421  1.00 65.61           H  
ATOM    723  HG2 ARG A  54      20.999 -21.132  -6.225  1.00 73.67           H  
ATOM    724  HG3 ARG A  54      19.500 -20.665  -6.512  1.00 73.72           H  
ATOM    725  HD2 ARG A  54      19.580 -19.059  -4.986  1.00 72.87           H  
ATOM    726  HD3 ARG A  54      20.711 -19.784  -4.145  1.00 72.19           H  
ATOM    727  HE  ARG A  54      21.269 -18.602  -6.605  1.00 62.58           H  
ATOM    728 HH11 ARG A  54      22.275 -19.428  -3.627  1.00 48.88           H  
ATOM    729 HH12 ARG A  54      23.411 -18.418  -3.561  1.00 48.55           H  
ATOM    730 HH21 ARG A  54      23.147 -17.299  -6.685  1.00 52.02           H  
ATOM    731 HH22 ARG A  54      24.096 -17.318  -5.481  1.00 51.98           H  
ATOM    732  N   ARG A  55      16.950 -23.130  -5.399  1.00 58.46           N  
ATOM    733  CA  ARG A  55      16.654 -24.357  -6.126  1.00 56.59           C  
ATOM    734  C   ARG A  55      17.234 -24.244  -7.530  1.00 62.21           C  
ATOM    735  O   ARG A  55      16.998 -23.225  -8.193  1.00 52.67           O  
ATOM    736  CB  ARG A  55      15.156 -24.648  -6.258  1.00 47.04           C  
ATOM    737  CG  ARG A  55      14.524 -25.179  -4.985  1.00 52.93           C  
ATOM    738  CD  ARG A  55      13.052 -25.464  -5.245  1.00 65.29           C  
ATOM    739  NE  ARG A  55      12.198 -24.268  -5.351  1.00 59.03           N  
ATOM    740  CZ  ARG A  55      10.901 -24.277  -5.535  1.00 52.56           C  
ATOM    741  NH1 ARG A  55      10.338 -25.226  -6.233  1.00 61.86           N1+
ATOM    742  NH2 ARG A  55      10.161 -23.300  -5.104  1.00 55.01           N  
ATOM    743  H   ARG A  55      16.576 -22.350  -5.694  1.00 58.35           H  
ATOM    744  HA  ARG A  55      17.090 -25.115  -5.660  1.00 56.06           H  
ATOM    745  HB2 ARG A  55      14.696 -23.822  -6.520  1.00 50.41           H  
ATOM    746  HB3 ARG A  55      15.023 -25.305  -6.975  1.00 50.51           H  
ATOM    747  HG2 ARG A  55      14.975 -26.006  -4.708  1.00 54.05           H  
ATOM    748  HG3 ARG A  55      14.608 -24.512  -4.268  1.00 54.05           H  
ATOM    749  HD2 ARG A  55      12.980 -25.981  -6.073  1.00 60.61           H  
ATOM    750  HD3 ARG A  55      12.716 -26.028  -4.518  1.00 60.75           H  
ATOM    751  HE  ARG A  55      12.586 -23.490  -5.290  1.00 58.68           H  
ATOM    752 HH11 ARG A  55      10.829 -25.856  -6.608  1.00 58.92           H  
ATOM    753 HH12 ARG A  55       9.459 -25.241  -6.329  1.00 58.83           H  
ATOM    754 HH21 ARG A  55      10.517 -22.680  -4.586  1.00 54.37           H  
ATOM    755 HH22 ARG A  55       9.306 -23.255  -5.327  1.00 54.37           H  
ATOM    756  N   ILE A  56      17.948 -25.286  -8.004  1.00 62.15           N  
ATOM    757  CA  ILE A  56      18.605 -25.165  -9.305  1.00 54.55           C  
ATOM    758  C   ILE A  56      17.772 -25.831 -10.389  1.00 48.79           C  
ATOM    759  O   ILE A  56      17.285 -26.927 -10.169  1.00 71.14           O  
ATOM    760  CB  ILE A  56      20.010 -25.781  -9.291  1.00 50.18           C  
ATOM    761  CG1 ILE A  56      20.875 -25.217  -8.148  1.00 55.11           C  
ATOM    762  CG2 ILE A  56      20.656 -25.589 -10.675  1.00 60.45           C  
ATOM    763  CD1 ILE A  56      22.034 -24.314  -8.604  1.00 60.81           C  
ATOM    764  H   ILE A  56      18.027 -26.060  -7.525  1.00 60.32           H  
ATOM    765  HA  ILE A  56      18.693 -24.217  -9.520  1.00 53.92           H  
ATOM    766  HB  ILE A  56      19.910 -26.742  -9.139  1.00 53.66           H  
ATOM    767 HG12 ILE A  56      20.303 -24.706  -7.541  1.00 55.21           H  
ATOM    768 HG13 ILE A  56      21.248 -25.968  -7.642  1.00 55.18           H  
ATOM    769 HG21 ILE A  56      21.564 -25.936 -10.663  1.00 57.27           H  
ATOM    770 HG22 ILE A  56      20.673 -24.644 -10.902  1.00 57.27           H  
ATOM    771 HG23 ILE A  56      20.142 -26.070 -11.345  1.00 57.17           H  
ATOM    772 HD11 ILE A  56      22.665 -24.819  -9.150  1.00 59.09           H  
ATOM    773 HD12 ILE A  56      22.497 -23.969  -7.817  1.00 59.09           H  
ATOM    774 HD13 ILE A  56      21.682 -23.566  -9.122  1.00 59.10           H  
ATOM    775  N   VAL A  57      17.640 -25.192 -11.561  1.00 49.97           N  
ATOM    776  CA  VAL A  57      16.946 -25.814 -12.685  1.00 56.85           C  
ATOM    777  C   VAL A  57      17.793 -25.593 -13.924  1.00 48.95           C  
ATOM    778  O   VAL A  57      18.684 -24.763 -13.877  1.00 71.89           O  
ATOM    779  CB  VAL A  57      15.492 -25.364 -12.974  1.00 58.27           C  
ATOM    780  CG1 VAL A  57      14.658 -25.410 -11.704  1.00 52.03           C  
ATOM    781  CG2 VAL A  57      15.412 -23.993 -13.644  1.00 53.77           C  
ATOM    782  H   VAL A  57      17.987 -24.353 -11.663  1.00 51.17           H  
ATOM    783  HA  VAL A  57      16.922 -26.776 -12.518  1.00 54.21           H  
ATOM    784  HB  VAL A  57      15.106 -26.020 -13.599  1.00 55.93           H  
ATOM    785 HG11 VAL A  57      15.038 -24.807 -11.043  1.00 53.77           H  
ATOM    786 HG12 VAL A  57      14.655 -26.316 -11.350  1.00 53.79           H  
ATOM    787 HG13 VAL A  57      13.747 -25.138 -11.902  1.00 53.79           H  
ATOM    788 HG21 VAL A  57      14.481 -23.728 -13.728  1.00 55.03           H  
ATOM    789 HG22 VAL A  57      15.816 -24.036 -14.527  1.00 54.96           H  
ATOM    790 HG23 VAL A  57      15.886 -23.339 -13.103  1.00 55.03           H  
ATOM    791  N   THR A  58      17.438 -26.312 -15.005  1.00 46.63           N  
ATOM    792  CA  THR A  58      18.227 -26.463 -16.215  1.00 51.24           C  
ATOM    793  C   THR A  58      17.347 -26.017 -17.361  1.00 45.47           C  
ATOM    794  O   THR A  58      16.190 -26.359 -17.261  1.00 54.43           O  
ATOM    795  CB  THR A  58      18.548 -27.952 -16.344  1.00 51.34           C  
ATOM    796  CG2 THR A  58      19.425 -28.364 -17.510  1.00 54.95           C  
ATOM    797  OG1 THR A  58      19.383 -28.093 -15.219  1.00 45.06           O  
ATOM    798  H   THR A  58      16.637 -26.750 -14.973  1.00 48.35           H  
ATOM    799  HA  THR A  58      19.048 -25.926 -16.168  1.00 49.31           H  
ATOM    800  HB  THR A  58      17.745 -28.518 -16.256  1.00 50.63           H  
ATOM    801  HG1 THR A  58      20.044 -27.586 -15.277  0.00 45.65           H  
ATOM    802 HG21 THR A  58      19.577 -29.323 -17.479  1.00 53.83           H  
ATOM    803 HG22 THR A  58      20.278 -27.900 -17.455  1.00 53.78           H  
ATOM    804 HG23 THR A  58      18.986 -28.133 -18.345  1.00 53.80           H  
ATOM    805  N   ALA A  59      17.851 -25.194 -18.308  1.00 46.31           N  
ATOM    806  CA  ALA A  59      17.208 -24.993 -19.608  1.00 49.73           C  
ATOM    807  C   ALA A  59      18.187 -24.453 -20.642  1.00 54.63           C  
ATOM    808  O   ALA A  59      19.144 -23.774 -20.324  1.00 60.20           O  
ATOM    809  CB  ALA A  59      16.024 -24.090 -19.537  1.00 45.04           C  
ATOM    810  H   ALA A  59      18.625 -24.742 -18.131  1.00 46.92           H  
ATOM    811  HA  ALA A  59      16.899 -25.886 -19.925  1.00 49.14           H  
ATOM    812  HB1 ALA A  59      15.359 -24.468 -18.938  1.00 46.45           H  
ATOM    813  HB2 ALA A  59      16.297 -23.218 -19.205  1.00 46.42           H  
ATOM    814  HB3 ALA A  59      15.636 -23.988 -20.423  1.00 46.45           H  
ATOM    815  N   ASP A  60      17.953 -24.819 -21.891  1.00 67.21           N  
ATOM    816  CA  ASP A  60      18.722 -24.274 -22.976  1.00 64.02           C  
ATOM    817  C   ASP A  60      17.883 -23.124 -23.499  1.00 69.57           C  
ATOM    818  O   ASP A  60      17.063 -23.333 -24.383  1.00 85.78           O  
ATOM    819  CB  ASP A  60      19.042 -25.335 -24.017  1.00 76.83           C  
ATOM    820  CG  ASP A  60      19.689 -24.836 -25.314  1.00 91.84           C  
ATOM    821  OD1 ASP A  60      20.107 -23.628 -25.374  1.00 79.63           O  
ATOM    822  OD2 ASP A  60      19.777 -25.656 -26.281  1.00 67.34           O1-
ATOM    823  H   ASP A  60      17.295 -25.426 -22.074  1.00 63.11           H  
ATOM    824  HA  ASP A  60      19.570 -23.922 -22.624  1.00 67.67           H  
ATOM    825  HB2 ASP A  60      19.644 -25.995 -23.614  1.00 76.74           H  
ATOM    826  HB3 ASP A  60      18.211 -25.797 -24.254  1.00 76.68           H  
ATOM    827  N   LEU A  61      18.126 -21.929 -22.949  1.00 61.95           N  
ATOM    828  CA  LEU A  61      17.510 -20.680 -23.386  1.00 68.63           C  
ATOM    829  C   LEU A  61      17.791 -20.360 -24.858  1.00 72.01           C  
ATOM    830  O   LEU A  61      17.272 -19.362 -25.386  1.00 60.98           O  
ATOM    831  CB  LEU A  61      18.028 -19.546 -22.496  1.00 69.23           C  
ATOM    832  CG  LEU A  61      18.080 -19.896 -21.008  1.00 65.58           C  
ATOM    833  CD1 LEU A  61      19.082 -19.037 -20.293  1.00 64.52           C  
ATOM    834  CD2 LEU A  61      16.702 -19.780 -20.385  1.00 67.64           C  
ATOM    835  H   LEU A  61      18.751 -21.891 -22.284  1.00 65.23           H  
ATOM    836  HA  LEU A  61      16.530 -20.762 -23.266  1.00 67.97           H  
ATOM    837  HB2 LEU A  61      18.936 -19.306 -22.795  1.00 68.22           H  
ATOM    838  HB3 LEU A  61      17.442 -18.763 -22.615  1.00 68.23           H  
ATOM    839  HG  LEU A  61      18.374 -20.835 -20.914  1.00 66.37           H  
ATOM    840 HD11 LEU A  61      19.964 -19.179 -20.675  1.00 64.86           H  
ATOM    841 HD12 LEU A  61      19.096 -19.271 -19.350  1.00 64.84           H  
ATOM    842 HD13 LEU A  61      18.835 -18.101 -20.390  1.00 64.84           H  
ATOM    843 HD21 LEU A  61      16.092 -20.391 -20.832  1.00 67.00           H  
ATOM    844 HD22 LEU A  61      16.377 -18.870 -20.483  1.00 67.02           H  
ATOM    845 HD23 LEU A  61      16.751 -20.005 -19.442  1.00 66.92           H  
ATOM    846  N   LYS A  62      18.641 -21.172 -25.523  1.00 70.07           N  
ATOM    847  CA  LYS A  62      18.863 -20.968 -26.940  1.00 73.17           C  
ATOM    848  C   LYS A  62      17.621 -21.524 -27.682  1.00 78.16           C  
ATOM    849  O   LYS A  62      17.080 -20.836 -28.545  1.00 82.97           O  
ATOM    850  CB  LYS A  62      20.357 -21.304 -27.206  1.00 71.69           C  
ATOM    851  CG  LYS A  62      21.293 -20.121 -27.697  1.00 84.00           C  
ATOM    852  CD  LYS A  62      20.934 -19.569 -29.109  1.00 98.95           C  
ATOM    853  CE  LYS A  62      20.675 -18.080 -29.440  1.00 98.15           C  
ATOM    854  NZ  LYS A  62      21.805 -17.165 -29.306  1.00101.15           N1+
ATOM    855  H   LYS A  62      19.091 -21.837 -25.088  1.00 71.15           H  
ATOM    856  HA  LYS A  62      18.836 -19.989 -27.091  1.00 73.19           H  
ATOM    857  HB2 LYS A  62      20.746 -21.671 -26.386  1.00 74.59           H  
ATOM    858  HB3 LYS A  62      20.388 -22.012 -27.885  1.00 74.60           H  
ATOM    859  HG2 LYS A  62      21.239 -19.390 -27.044  1.00 84.15           H  
ATOM    860  HG3 LYS A  62      22.220 -20.444 -27.708  1.00 84.15           H  
ATOM    861  HD2 LYS A  62      21.643 -19.882 -29.711  1.00 95.09           H  
ATOM    862  HD3 LYS A  62      20.132 -20.064 -29.390  1.00 94.86           H  
ATOM    863  HE2 LYS A  62      20.344 -18.018 -30.353  1.00 99.04           H  
ATOM    864  HE3 LYS A  62      19.967 -17.758 -28.854  1.00 99.04           H  
ATOM    865  HZ1 LYS A  62      22.519 -17.487 -29.765  1.00100.22           H  
ATOM    866  HZ2 LYS A  62      22.033 -17.092 -28.429  1.00100.22           H  
ATOM    867  HZ3 LYS A  62      21.587 -16.346 -29.625  1.00100.22           H  
ATOM    868  N   SER A  63      17.077 -22.676 -27.231  1.00 77.95           N  
ATOM    869  CA  SER A  63      16.015 -23.402 -27.929  1.00 72.28           C  
ATOM    870  C   SER A  63      14.620 -22.924 -27.530  1.00 78.86           C  
ATOM    871  O   SER A  63      14.372 -22.501 -26.419  1.00 83.71           O  
ATOM    872  CB  SER A  63      16.101 -24.881 -27.677  1.00 75.14           C  
ATOM    873  OG  SER A  63      16.041 -25.138 -26.282  1.00 72.45           O  
ATOM    874  H   SER A  63      17.393 -23.028 -26.449  1.00 76.60           H  
ATOM    875  HA  SER A  63      16.127 -23.247 -28.901  1.00 75.18           H  
ATOM    876  HB2 SER A  63      15.361 -25.332 -28.126  1.00 73.87           H  
ATOM    877  HB3 SER A  63      16.939 -25.226 -28.038  1.00 73.85           H  
ATOM    878  HG  SER A  63      16.100 -25.986 -26.142  0.00 71.60           H  
ATOM    879  N   ASP A  64      13.667 -23.072 -28.442  1.00 91.56           N  
ATOM    880  CA  ASP A  64      12.322 -22.569 -28.237  1.00 80.90           C  
ATOM    881  C   ASP A  64      11.722 -23.205 -26.998  1.00 71.87           C  
ATOM    882  O   ASP A  64      10.784 -22.643 -26.453  1.00 63.65           O  
ATOM    883  CB  ASP A  64      11.434 -22.880 -29.431  1.00 82.57           C  
ATOM    884  CG  ASP A  64      11.686 -22.026 -30.661  1.00 75.55           C  
ATOM    885  OD1 ASP A  64      12.285 -20.943 -30.525  1.00 79.78           O  
ATOM    886  OD2 ASP A  64      11.268 -22.445 -31.736  1.00 72.95           O1-
ATOM    887  H   ASP A  64      13.860 -23.502 -29.225  1.00 85.66           H  
ATOM    888  HA  ASP A  64      12.366 -21.595 -28.106  1.00 81.39           H  
ATOM    889  HB2 ASP A  64      11.558 -23.819 -29.680  1.00 80.55           H  
ATOM    890  HB3 ASP A  64      10.497 -22.760 -29.169  1.00 80.48           H  
ATOM    891  N   GLN A  65      12.249 -24.380 -26.612  1.00 75.42           N  
ATOM    892  CA  GLN A  65      11.745 -25.235 -25.534  1.00 86.71           C  
ATOM    893  C   GLN A  65      12.040 -24.593 -24.161  1.00 88.46           C  
ATOM    894  O   GLN A  65      11.134 -24.391 -23.341  1.00 68.87           O  
ATOM    895  CB  GLN A  65      12.366 -26.613 -25.871  1.00 95.59           C  
ATOM    896  CG  GLN A  65      12.294 -27.711 -24.804  1.00 91.51           C  
ATOM    897  CD  GLN A  65      10.902 -28.299 -24.584  1.00103.86           C  
ATOM    898  NE2 GLN A  65      10.574 -28.578 -23.322  1.00 80.30           N  
ATOM    899  OE1 GLN A  65      10.109 -28.512 -25.522  1.00 91.16           O  
ATOM    900  H   GLN A  65      12.971 -24.686 -27.080  1.00 77.38           H  
ATOM    901  HA  GLN A  65      10.762 -25.308 -25.636  1.00 86.19           H  
ATOM    902  HB2 GLN A  65      11.929 -26.946 -26.682  1.00 92.52           H  
ATOM    903  HB3 GLN A  65      13.310 -26.471 -26.092  1.00 92.31           H  
ATOM    904  HG2 GLN A  65      12.899 -28.440 -25.057  1.00 95.10           H  
ATOM    905  HG3 GLN A  65      12.615 -27.347 -23.952  1.00 94.94           H  
ATOM    906 HE21 GLN A  65       9.763 -28.886 -23.137  1.00 86.98           H  
ATOM    907 HE22 GLN A  65      11.161 -28.459 -22.668  1.00 87.03           H  
ATOM    908  N   GLY A  66      13.330 -24.290 -23.927  1.00 98.90           N  
ATOM    909  CA  GLY A  66      13.818 -23.592 -22.744  1.00 93.74           C  
ATOM    910  C   GLY A  66      13.420 -22.106 -22.699  1.00 80.16           C  
ATOM    911  O   GLY A  66      12.920 -21.614 -21.684  1.00 63.48           O  
ATOM    912  H   GLY A  66      13.946 -24.540 -24.556  1.00 94.95           H  
ATOM    913  HA2 GLY A  66      13.464 -24.045 -21.943  1.00 91.70           H  
ATOM    914  HA3 GLY A  66      14.801 -23.664 -22.717  1.00 91.71           H  
ATOM    915  N   LEU A  67      13.626 -21.353 -23.786  1.00 70.23           N  
ATOM    916  CA  LEU A  67      13.092 -20.001 -23.819  1.00 61.93           C  
ATOM    917  C   LEU A  67      11.688 -20.002 -23.223  1.00 64.73           C  
ATOM    918  O   LEU A  67      11.398 -19.202 -22.338  1.00 71.60           O  
ATOM    919  CB  LEU A  67      13.062 -19.405 -25.216  1.00 54.03           C  
ATOM    920  CG  LEU A  67      12.349 -18.053 -25.321  1.00 59.62           C  
ATOM    921  CD1 LEU A  67      13.045 -17.096 -24.396  1.00 67.36           C  
ATOM    922  CD2 LEU A  67      12.292 -17.448 -26.747  1.00 52.07           C  
ATOM    923  H   LEU A  67      14.092 -21.677 -24.502  1.00 70.36           H  
ATOM    924  HA  LEU A  67      13.669 -19.439 -23.244  1.00 62.49           H  
ATOM    925  HB2 LEU A  67      13.991 -19.294 -25.524  1.00 57.00           H  
ATOM    926  HB3 LEU A  67      12.612 -20.044 -25.815  1.00 57.00           H  
ATOM    927  HG  LEU A  67      11.417 -18.166 -25.002  1.00 58.49           H  
ATOM    928 HD11 LEU A  67      12.913 -17.373 -23.475  1.00 64.91           H  
ATOM    929 HD12 LEU A  67      12.677 -16.204 -24.519  1.00 64.85           H  
ATOM    930 HD13 LEU A  67      13.996 -17.083 -24.598  1.00 64.85           H  
ATOM    931 HD21 LEU A  67      11.826 -18.061 -27.341  1.00 54.15           H  
ATOM    932 HD22 LEU A  67      13.196 -17.306 -27.076  1.00 54.15           H  
ATOM    933 HD23 LEU A  67      11.820 -16.600 -26.722  1.00 54.16           H  
ATOM    934  N   GLU A  68      10.831 -20.934 -23.673  1.00 76.02           N  
ATOM    935  CA  GLU A  68       9.418 -20.869 -23.349  1.00 74.58           C  
ATOM    936  C   GLU A  68       9.202 -21.187 -21.876  1.00 63.74           C  
ATOM    937  O   GLU A  68       8.348 -20.568 -21.249  1.00 93.87           O  
ATOM    938  CB  GLU A  68       8.522 -21.726 -24.237  1.00 92.16           C  
ATOM    939  CG  GLU A  68       7.055 -21.315 -24.091  1.00116.23           C  
ATOM    940  CD  GLU A  68       5.971 -22.231 -24.646  1.00101.32           C  
ATOM    941  OE1 GLU A  68       6.155 -23.471 -24.792  1.00 66.06           O  
ATOM    942  OE2 GLU A  68       4.919 -21.627 -24.953  1.00100.31           O1-
ATOM    943  H   GLU A  68      11.133 -21.617 -24.200  1.00 72.79           H  
ATOM    944  HA  GLU A  68       9.129 -19.931 -23.491  1.00 75.84           H  
ATOM    945  HB2 GLU A  68       8.800 -21.619 -25.170  1.00 92.34           H  
ATOM    946  HB3 GLU A  68       8.633 -22.668 -23.994  1.00 92.42           H  
ATOM    947  HG2 GLU A  68       6.867 -21.188 -23.138  1.00106.09           H  
ATOM    948  HG3 GLU A  68       6.943 -20.436 -24.511  1.00106.61           H  
ATOM    949  N   LEU A  69       9.970 -22.122 -21.319  1.00 62.72           N  
ATOM    950  CA  LEU A  69       9.872 -22.460 -19.892  1.00 71.50           C  
ATOM    951  C   LEU A  69      10.419 -21.361 -18.963  1.00 69.21           C  
ATOM    952  O   LEU A  69       9.925 -21.201 -17.854  1.00 52.99           O  
ATOM    953  CB  LEU A  69      10.573 -23.790 -19.599  1.00 78.22           C  
ATOM    954  CG  LEU A  69       9.921 -25.029 -20.226  1.00 82.14           C  
ATOM    955  CD1 LEU A  69      10.782 -26.286 -20.134  1.00 92.84           C  
ATOM    956  CD2 LEU A  69       8.584 -25.257 -19.566  1.00 76.24           C  
ATOM    957  H   LEU A  69      10.576 -22.571 -21.835  1.00 65.05           H  
ATOM    958  HA  LEU A  69       8.910 -22.562 -19.682  1.00 70.57           H  
ATOM    959  HB2 LEU A  69      11.500 -23.728 -19.924  1.00 77.46           H  
ATOM    960  HB3 LEU A  69      10.602 -23.914 -18.623  1.00 77.32           H  
ATOM    961  HG  LEU A  69       9.758 -24.840 -21.185  1.00 81.93           H  
ATOM    962 HD11 LEU A  69      11.621 -26.139 -20.602  1.00 89.55           H  
ATOM    963 HD12 LEU A  69      10.311 -27.033 -20.541  1.00 89.55           H  
ATOM    964 HD13 LEU A  69      10.964 -26.488 -19.201  1.00 89.55           H  
ATOM    965 HD21 LEU A  69       7.991 -24.512 -19.759  1.00 77.84           H  
ATOM    966 HD22 LEU A  69       8.704 -25.334 -18.604  1.00 77.92           H  
ATOM    967 HD23 LEU A  69       8.190 -26.078 -19.907  1.00 77.92           H  
ATOM    968  N   ALA A  70      11.478 -20.647 -19.371  1.00 70.63           N  
ATOM    969  CA  ALA A  70      11.995 -19.527 -18.598  1.00 66.64           C  
ATOM    970  C   ALA A  70      10.891 -18.502 -18.355  1.00 67.97           C  
ATOM    971  O   ALA A  70      10.686 -18.064 -17.208  1.00 62.87           O  
ATOM    972  CB  ALA A  70      13.157 -18.873 -19.322  1.00 59.93           C  
ATOM    973  H   ALA A  70      11.894 -20.869 -20.154  1.00 69.27           H  
ATOM    974  HA  ALA A  70      12.306 -19.870 -17.715  1.00 66.34           H  
ATOM    975  HB1 ALA A  70      13.865 -19.525 -19.459  1.00 61.85           H  
ATOM    976  HB2 ALA A  70      12.859 -18.537 -20.183  1.00 61.89           H  
ATOM    977  HB3 ALA A  70      13.499 -18.135 -18.790  1.00 61.85           H  
ATOM    978  N   LEU A  71      10.224 -18.120 -19.466  1.00 72.37           N  
ATOM    979  CA  LEU A  71       9.172 -17.109 -19.478  1.00 69.90           C  
ATOM    980  C   LEU A  71       8.019 -17.559 -18.571  1.00 74.07           C  
ATOM    981  O   LEU A  71       7.492 -16.785 -17.761  1.00 77.52           O  
ATOM    982  CB  LEU A  71       8.736 -16.795 -20.914  1.00 59.43           C  
ATOM    983  CG  LEU A  71       9.711 -15.961 -21.756  1.00 68.69           C  
ATOM    984  CD1 LEU A  71       9.547 -15.820 -23.276  1.00 65.38           C  
ATOM    985  CD2 LEU A  71       9.670 -14.559 -21.187  1.00 76.05           C  
ATOM    986  H   LEU A  71      10.447 -18.515 -20.260  1.00 70.51           H  
ATOM    987  HA  LEU A  71       9.552 -16.287 -19.079  1.00 69.13           H  
ATOM    988  HB2 LEU A  71       8.578 -17.649 -21.380  1.00 63.79           H  
ATOM    989  HB3 LEU A  71       7.873 -16.321 -20.876  1.00 63.90           H  
ATOM    990  HG  LEU A  71      10.622 -16.317 -21.594  1.00 67.55           H  
ATOM    991 HD11 LEU A  71       9.584 -16.699 -23.689  1.00 66.35           H  
ATOM    992 HD12 LEU A  71      10.262 -15.266 -23.631  1.00 66.38           H  
ATOM    993 HD13 LEU A  71       8.690 -15.406 -23.473  1.00 66.35           H  
ATOM    994 HD21 LEU A  71       9.975 -14.570 -20.265  1.00 73.68           H  
ATOM    995 HD22 LEU A  71       8.760 -14.219 -21.222  1.00 73.66           H  
ATOM    996 HD23 LEU A  71      10.250 -13.980 -21.709  1.00 73.64           H  
ATOM    997  N   LYS A  72       7.681 -18.844 -18.598  1.00 69.05           N  
ATOM    998  CA  LYS A  72       6.661 -19.311 -17.667  1.00 84.65           C  
ATOM    999  C   LYS A  72       7.084 -19.019 -16.214  1.00 71.29           C  
ATOM   1000  O   LYS A  72       6.251 -18.634 -15.391  1.00 67.03           O  
ATOM   1001  CB  LYS A  72       6.253 -20.744 -18.060  1.00 89.23           C  
ATOM   1002  CG  LYS A  72       5.597 -20.813 -19.450  1.00 93.45           C  
ATOM   1003  CD  LYS A  72       4.862 -22.099 -19.803  1.00 97.67           C  
ATOM   1004  CE  LYS A  72       4.331 -22.020 -21.210  1.00 91.82           C  
ATOM   1005  NZ  LYS A  72       3.701 -23.316 -21.468  1.00 87.10           N1+
ATOM   1006  H   LYS A  72       8.075 -19.429 -19.179  1.00 73.76           H  
ATOM   1007  HA  LYS A  72       5.851 -18.764 -17.834  1.00 79.66           H  
ATOM   1008  HB2 LYS A  72       7.048 -21.318 -18.057  1.00 89.10           H  
ATOM   1009  HB3 LYS A  72       5.622 -21.094 -17.395  1.00 89.10           H  
ATOM   1010  HG2 LYS A  72       4.963 -20.067 -19.522  1.00 93.27           H  
ATOM   1011  HG3 LYS A  72       6.293 -20.661 -20.122  1.00 93.15           H  
ATOM   1012  HD2 LYS A  72       5.478 -22.860 -19.728  1.00 95.28           H  
ATOM   1013  HD3 LYS A  72       4.116 -22.233 -19.178  1.00 95.29           H  
ATOM   1014  HE2 LYS A  72       3.669 -21.309 -21.291  1.00 91.97           H  
ATOM   1015  HE3 LYS A  72       5.051 -21.868 -21.846  1.00 92.05           H  
ATOM   1016  HZ1 LYS A  72       3.054 -23.476 -20.853  1.00 88.65           H  
ATOM   1017  HZ2 LYS A  72       4.321 -23.976 -21.427  1.00 88.65           H  
ATOM   1018  HZ3 LYS A  72       3.328 -23.314 -22.293  1.00 88.57           H  
ATOM   1019  N   LEU A  73       8.382 -19.154 -15.901  1.00 76.09           N  
ATOM   1020  CA  LEU A  73       8.863 -18.985 -14.534  1.00 64.22           C  
ATOM   1021  C   LEU A  73       8.866 -17.509 -14.207  1.00 55.47           C  
ATOM   1022  O   LEU A  73       8.333 -17.169 -13.155  1.00 56.95           O  
ATOM   1023  CB  LEU A  73      10.250 -19.559 -14.260  1.00 53.17           C  
ATOM   1024  CG  LEU A  73      10.302 -20.988 -13.730  1.00 53.36           C  
ATOM   1025  CD1 LEU A  73      11.731 -21.400 -13.741  1.00 58.23           C  
ATOM   1026  CD2 LEU A  73       9.753 -21.198 -12.319  1.00 58.94           C  
ATOM   1027  H   LEU A  73       8.982 -19.373 -16.554  1.00 72.00           H  
ATOM   1028  HA  LEU A  73       8.215 -19.429 -13.930  1.00 62.39           H  
ATOM   1029  HB2 LEU A  73      10.767 -19.520 -15.097  1.00 55.72           H  
ATOM   1030  HB3 LEU A  73      10.703 -18.973 -13.611  1.00 55.59           H  
ATOM   1031  HG  LEU A  73       9.801 -21.574 -14.354  1.00 55.22           H  
ATOM   1032 HD11 LEU A  73      12.073 -21.368 -14.650  1.00 56.69           H  
ATOM   1033 HD12 LEU A  73      11.811 -22.307 -13.399  1.00 56.72           H  
ATOM   1034 HD13 LEU A  73      12.248 -20.797 -13.181  1.00 56.69           H  
ATOM   1035 HD21 LEU A  73       8.819 -20.934 -12.291  1.00 57.27           H  
ATOM   1036 HD22 LEU A  73      10.261 -20.659 -11.690  1.00 57.22           H  
ATOM   1037 HD23 LEU A  73       9.831 -22.136 -12.077  1.00 57.24           H  
ATOM   1038  N   ILE A  74       9.466 -16.712 -15.114  1.00 49.23           N  
ATOM   1039  CA  ILE A  74       9.594 -15.265 -14.955  1.00 62.71           C  
ATOM   1040  C   ILE A  74       8.233 -14.596 -14.755  1.00 69.77           C  
ATOM   1041  O   ILE A  74       8.119 -13.686 -13.919  1.00 68.97           O  
ATOM   1042  CB  ILE A  74      10.339 -14.658 -16.151  1.00 57.44           C  
ATOM   1043  CG1 ILE A  74      11.788 -15.110 -16.157  1.00 68.68           C  
ATOM   1044  CG2 ILE A  74      10.189 -13.131 -16.204  1.00 53.67           C  
ATOM   1045  CD1 ILE A  74      12.531 -14.817 -17.448  1.00 69.01           C  
ATOM   1046  H   ILE A  74       9.809 -17.095 -15.870  1.00 53.91           H  
ATOM   1047  HA  ILE A  74      10.131 -15.100 -14.155  1.00 60.09           H  
ATOM   1048  HB  ILE A  74       9.924 -15.018 -16.960  1.00 59.60           H  
ATOM   1049 HG12 ILE A  74      12.256 -14.665 -15.421  1.00 65.82           H  
ATOM   1050 HG13 ILE A  74      11.821 -16.073 -15.989  1.00 65.74           H  
ATOM   1051 HG21 ILE A  74      10.720 -12.776 -16.936  1.00 54.93           H  
ATOM   1052 HG22 ILE A  74      10.496 -12.744 -15.367  1.00 54.81           H  
ATOM   1053 HG23 ILE A  74       9.256 -12.897 -16.345  1.00 54.87           H  
ATOM   1054 HD11 ILE A  74      12.065 -15.238 -18.196  1.00 68.87           H  
ATOM   1055 HD12 ILE A  74      13.437 -15.176 -17.389  1.00 68.87           H  
ATOM   1056 HD13 ILE A  74      12.575 -13.854 -17.596  1.00 68.71           H  
ATOM   1057  N   ALA A  75       7.227 -15.112 -15.495  1.00 65.27           N  
ATOM   1058  CA  ALA A  75       5.840 -14.650 -15.449  1.00 66.24           C  
ATOM   1059  C   ALA A  75       5.196 -14.754 -14.069  1.00 50.99           C  
ATOM   1060  O   ALA A  75       4.254 -14.014 -13.814  1.00 58.88           O  
ATOM   1061  CB  ALA A  75       4.999 -15.413 -16.437  1.00 57.19           C  
ATOM   1062  H   ALA A  75       7.427 -15.792 -16.071  1.00 66.23           H  
ATOM   1063  HA  ALA A  75       5.836 -13.691 -15.710  1.00 61.13           H  
ATOM   1064  HB1 ALA A  75       5.341 -15.270 -17.335  1.00 59.83           H  
ATOM   1065  HB2 ALA A  75       5.030 -16.362 -16.229  1.00 59.79           H  
ATOM   1066  HB3 ALA A  75       4.079 -15.104 -16.391  1.00 59.72           H  
ATOM   1067  N   LYS A  76       5.687 -15.670 -13.226  1.00 50.09           N  
ATOM   1068  CA  LYS A  76       5.152 -15.973 -11.903  1.00 58.03           C  
ATOM   1069  C   LYS A  76       6.042 -15.338 -10.817  1.00 62.80           C  
ATOM   1070  O   LYS A  76       5.746 -15.402  -9.600  1.00 51.37           O  
ATOM   1071  CB  LYS A  76       5.063 -17.507 -11.700  1.00 72.40           C  
ATOM   1072  CG  LYS A  76       4.119 -18.425 -12.552  1.00 76.94           C  
ATOM   1073  CD  LYS A  76       2.619 -18.132 -12.527  1.00 83.26           C  
ATOM   1074  CE  LYS A  76       2.003 -18.554 -11.232  1.00103.88           C  
ATOM   1075  NZ  LYS A  76       0.699 -17.947 -10.926  1.00113.00           N1+
ATOM   1076  H   LYS A  76       6.404 -16.160 -13.508  1.00 52.38           H  
ATOM   1077  HA  LYS A  76       4.242 -15.588 -11.834  1.00 59.47           H  
ATOM   1078  HB2 LYS A  76       5.973 -17.855 -11.811  1.00 69.75           H  
ATOM   1079  HB3 LYS A  76       4.825 -17.651 -10.759  1.00 69.78           H  
ATOM   1080  HG2 LYS A  76       4.423 -18.382 -13.484  1.00 77.24           H  
ATOM   1081  HG3 LYS A  76       4.255 -19.351 -12.254  1.00 77.31           H  
ATOM   1082  HD2 LYS A  76       2.475 -17.170 -12.656  1.00 86.11           H  
ATOM   1083  HD3 LYS A  76       2.183 -18.612 -13.263  1.00 86.11           H  
ATOM   1084  HE2 LYS A  76       1.895 -19.521 -11.243  1.00100.57           H  
ATOM   1085  HE3 LYS A  76       2.616 -18.338 -10.506  1.00100.14           H  
ATOM   1086  HZ1 LYS A  76       0.094 -18.187 -11.557  1.00110.11           H  
ATOM   1087  HZ2 LYS A  76       0.775 -17.044 -10.916  1.00110.11           H  
ATOM   1088  HZ3 LYS A  76       0.412 -18.230 -10.115  1.00110.11           H  
ATOM   1089  N   ALA A  77       7.160 -14.730 -11.263  1.00 64.79           N  
ATOM   1090  CA  ALA A  77       8.249 -14.325 -10.380  1.00 60.33           C  
ATOM   1091  C   ALA A  77       8.159 -12.829 -10.090  1.00 54.68           C  
ATOM   1092  O   ALA A  77       7.686 -12.072 -10.955  1.00 40.81           O  
ATOM   1093  CB  ALA A  77       9.553 -14.645 -11.059  1.00 58.08           C  
ATOM   1094  H   ALA A  77       7.238 -14.543 -12.153  1.00 62.94           H  
ATOM   1095  HA  ALA A  77       8.181 -14.828  -9.522  1.00 59.58           H  
ATOM   1096  HB1 ALA A  77       9.592 -15.596 -11.259  1.00 58.76           H  
ATOM   1097  HB2 ALA A  77       9.625 -14.140 -11.885  1.00 58.80           H  
ATOM   1098  HB3 ALA A  77      10.293 -14.410 -10.474  1.00 58.76           H  
ATOM   1099  N   ASP A  78       8.647 -12.411  -8.904  1.00 52.24           N  
ATOM   1100  CA  ASP A  78       8.749 -10.985  -8.569  1.00 49.52           C  
ATOM   1101  C   ASP A  78      10.004 -10.296  -9.098  1.00 43.73           C  
ATOM   1102  O   ASP A  78       9.949  -9.118  -9.380  1.00 45.62           O  
ATOM   1103  CB  ASP A  78       8.740 -10.768  -7.084  1.00 40.85           C  
ATOM   1104  CG  ASP A  78       7.421 -11.188  -6.499  1.00 49.46           C  
ATOM   1105  OD1 ASP A  78       6.370 -10.731  -7.043  1.00 49.86           O  
ATOM   1106  OD2 ASP A  78       7.493 -11.952  -5.522  1.00 60.70           O1-
ATOM   1107  H   ASP A  78       8.922 -13.029  -8.289  1.00 52.27           H  
ATOM   1108  HA  ASP A  78       7.965 -10.524  -8.944  1.00 47.19           H  
ATOM   1109  HB2 ASP A  78       9.460 -11.286  -6.668  1.00 44.71           H  
ATOM   1110  HB3 ASP A  78       8.884  -9.819  -6.885  1.00 44.62           H  
ATOM   1111  N   VAL A  79      11.099 -11.043  -9.245  1.00 49.47           N  
ATOM   1112  CA  VAL A  79      12.405 -10.509  -9.577  1.00 47.35           C  
ATOM   1113  C   VAL A  79      13.121 -11.417 -10.577  1.00 41.94           C  
ATOM   1114  O   VAL A  79      13.153 -12.630 -10.402  1.00 37.94           O  
ATOM   1115  CB  VAL A  79      13.240 -10.410  -8.292  1.00 50.34           C  
ATOM   1116  CG1 VAL A  79      14.588  -9.802  -8.635  1.00 57.31           C  
ATOM   1117  CG2 VAL A  79      12.550  -9.626  -7.174  1.00 44.35           C  
ATOM   1118  H   VAL A  79      11.026 -11.946  -9.125  1.00 47.57           H  
ATOM   1119  HA  VAL A  79      12.301  -9.619  -9.963  1.00 47.11           H  
ATOM   1120  HB  VAL A  79      13.392 -11.329  -7.971  1.00 49.74           H  
ATOM   1121 HG11 VAL A  79      14.455  -8.949  -9.083  1.00 55.11           H  
ATOM   1122 HG12 VAL A  79      15.080 -10.401  -9.220  1.00 54.97           H  
ATOM   1123 HG13 VAL A  79      15.096  -9.661  -7.818  1.00 55.11           H  
ATOM   1124 HG21 VAL A  79      13.155  -9.540  -6.419  1.00 46.03           H  
ATOM   1125 HG22 VAL A  79      11.748 -10.096  -6.892  1.00 46.04           H  
ATOM   1126 HG23 VAL A  79      12.310  -8.741  -7.498  1.00 46.03           H  
ATOM   1127  N   LEU A  80      13.802 -10.813 -11.554  1.00 39.83           N  
ATOM   1128  CA  LEU A  80      14.705 -11.554 -12.401  1.00 39.84           C  
ATOM   1129  C   LEU A  80      16.105 -10.968 -12.264  1.00 47.55           C  
ATOM   1130  O   LEU A  80      16.259  -9.754 -12.347  1.00 52.07           O  
ATOM   1131  CB  LEU A  80      14.233 -11.401 -13.833  1.00 43.84           C  
ATOM   1132  CG  LEU A  80      15.223 -11.856 -14.906  1.00 43.56           C  
ATOM   1133  CD1 LEU A  80      15.298 -13.359 -14.867  1.00 50.99           C  
ATOM   1134  CD2 LEU A  80      14.803 -11.367 -16.277  1.00 42.84           C  
ATOM   1135  H   LEU A  80      13.698  -9.915 -11.693  1.00 40.44           H  
ATOM   1136  HA  LEU A  80      14.703 -12.506 -12.142  1.00 41.90           H  
ATOM   1137  HB2 LEU A  80      13.399 -11.914 -13.939  1.00 42.90           H  
ATOM   1138  HB3 LEU A  80      14.022 -10.451 -13.987  1.00 42.81           H  
ATOM   1139  HG  LEU A  80      16.118 -11.485 -14.698  1.00 44.80           H  
ATOM   1140 HD11 LEU A  80      15.647 -13.645 -14.008  1.00 48.52           H  
ATOM   1141 HD12 LEU A  80      15.885 -13.673 -15.574  1.00 48.59           H  
ATOM   1142 HD13 LEU A  80      14.410 -13.733 -14.996  1.00 48.67           H  
ATOM   1143 HD21 LEU A  80      14.775 -10.399 -16.274  1.00 43.05           H  
ATOM   1144 HD22 LEU A  80      13.922 -11.716 -16.492  1.00 43.05           H  
ATOM   1145 HD23 LEU A  80      15.444 -11.671 -16.942  1.00 43.05           H  
ATOM   1146  N   ILE A  81      17.128 -11.820 -12.076  1.00 47.29           N  
ATOM   1147  CA  ILE A  81      18.503 -11.351 -12.012  1.00 41.10           C  
ATOM   1148  C   ILE A  81      19.253 -11.853 -13.232  1.00 37.87           C  
ATOM   1149  O   ILE A  81      19.231 -13.029 -13.467  1.00 45.75           O  
ATOM   1150  CB  ILE A  81      19.207 -11.779 -10.716  1.00 35.15           C  
ATOM   1151  CG1 ILE A  81      18.565 -11.139  -9.467  1.00 37.24           C  
ATOM   1152  CG2 ILE A  81      20.698 -11.445 -10.783  1.00 35.01           C  
ATOM   1153  CD1 ILE A  81      18.988 -11.757  -8.140  1.00 35.28           C  
ATOM   1154  H   ILE A  81      16.961 -12.714 -11.987  1.00 45.80           H  
ATOM   1155  HA  ILE A  81      18.494 -10.375 -12.038  1.00 40.51           H  
ATOM   1156  HB  ILE A  81      19.119 -12.750 -10.633  1.00 36.55           H  
ATOM   1157 HG12 ILE A  81      18.793 -10.187  -9.454  1.00 36.31           H  
ATOM   1158 HG13 ILE A  81      17.592 -11.209  -9.547  1.00 36.35           H  
ATOM   1159 HG21 ILE A  81      21.122 -11.674  -9.939  1.00 35.06           H  
ATOM   1160 HG22 ILE A  81      20.811 -10.494 -10.951  1.00 35.05           H  
ATOM   1161 HG23 ILE A  81      21.117 -11.951 -11.498  1.00 35.07           H  
ATOM   1162 HD11 ILE A  81      18.765 -12.707  -8.138  1.00 35.84           H  
ATOM   1163 HD12 ILE A  81      18.515 -11.313  -7.410  1.00 35.84           H  
ATOM   1164 HD13 ILE A  81      19.949 -11.650  -8.014  1.00 35.83           H  
ATOM   1165  N   GLU A  82      19.994 -10.976 -13.894  1.00 37.88           N  
ATOM   1166  CA  GLU A  82      20.741 -11.296 -15.095  1.00 48.29           C  
ATOM   1167  C   GLU A  82      22.067 -10.559 -14.949  1.00 42.67           C  
ATOM   1168  O   GLU A  82      22.069  -9.428 -14.524  1.00 40.68           O  
ATOM   1169  CB  GLU A  82      20.031 -11.023 -16.442  1.00 41.94           C  
ATOM   1170  CG  GLU A  82      20.001  -9.555 -16.899  1.00 41.24           C  
ATOM   1171  CD  GLU A  82      21.121  -9.066 -17.802  1.00 44.79           C  
ATOM   1172  OE1 GLU A  82      21.954  -9.978 -18.069  1.00 55.91           O  
ATOM   1173  OE2 GLU A  82      21.253  -7.840 -18.201  1.00 47.24           O1-
ATOM   1174  H   GLU A  82      20.034 -10.118 -13.579  1.00 40.06           H  
ATOM   1175  HA  GLU A  82      20.937 -12.267 -15.074  1.00 43.81           H  
ATOM   1176  HB2 GLU A  82      20.463 -11.563 -17.136  1.00 43.21           H  
ATOM   1177  HB3 GLU A  82      19.104 -11.329 -16.368  1.00 43.15           H  
ATOM   1178  HG2 GLU A  82      19.153  -9.397 -17.365  1.00 42.20           H  
ATOM   1179  HG3 GLU A  82      19.989  -8.984 -16.101  1.00 42.19           H  
ATOM   1180  N   GLY A  83      23.164 -11.217 -15.330  1.00 42.25           N  
ATOM   1181  CA  GLY A  83      24.498 -10.700 -15.160  1.00 38.81           C  
ATOM   1182  C   GLY A  83      25.249 -10.682 -16.493  1.00 40.63           C  
ATOM   1183  O   GLY A  83      26.446 -10.615 -16.479  1.00 45.73           O  
ATOM   1184  H   GLY A  83      23.067 -12.036 -15.725  1.00 41.59           H  
ATOM   1185  HA2 GLY A  83      24.453  -9.787 -14.794  1.00 39.96           H  
ATOM   1186  HA3 GLY A  83      24.985 -11.265 -14.514  1.00 40.00           H  
ATOM   1187  N   TYR A  84      24.599 -10.783 -17.653  1.00 40.21           N  
ATOM   1188  CA  TYR A  84      25.372 -10.875 -18.875  1.00 35.78           C  
ATOM   1189  C   TYR A  84      25.507  -9.472 -19.500  1.00 40.65           C  
ATOM   1190  O   TYR A  84      24.915  -8.464 -19.054  1.00 48.45           O  
ATOM   1191  CB  TYR A  84      24.723 -11.805 -19.907  1.00 37.58           C  
ATOM   1192  CG  TYR A  84      24.078 -13.094 -19.433  1.00 42.37           C  
ATOM   1193  CD1 TYR A  84      24.866 -14.213 -19.105  1.00 54.10           C  
ATOM   1194  CD2 TYR A  84      22.686 -13.243 -19.418  1.00 47.55           C  
ATOM   1195  CE1 TYR A  84      24.309 -15.404 -18.657  1.00 51.26           C  
ATOM   1196  CE2 TYR A  84      22.106 -14.436 -19.000  1.00 46.64           C  
ATOM   1197  CZ  TYR A  84      22.925 -15.510 -18.636  1.00 56.98           C  
ATOM   1198  OH  TYR A  84      22.429 -16.695 -18.211  1.00 55.76           O  
ATOM   1199  H   TYR A  84      23.686 -10.787 -17.689  1.00 39.31           H  
ATOM   1200  HA  TYR A  84      26.279 -11.222 -18.663  1.00 37.85           H  
ATOM   1201  HB2 TYR A  84      24.040 -11.285 -20.389  1.00 38.31           H  
ATOM   1202  HB3 TYR A  84      25.408 -12.038 -20.571  1.00 38.25           H  
ATOM   1203  HD1 TYR A  84      25.807 -14.127 -19.113  1.00 50.43           H  
ATOM   1204  HD2 TYR A  84      22.134 -12.515 -19.656  1.00 46.13           H  
ATOM   1205  HE1 TYR A  84      24.853 -16.135 -18.419  1.00 53.02           H  
ATOM   1206  HE2 TYR A  84      21.169 -14.522 -18.963  1.00 49.06           H  
ATOM   1207  HH  TYR A  84      22.315 -16.683 -17.345  0.00 54.15           H  
ATOM   1208  N   ARG A  85      26.250  -9.451 -20.612  1.00 39.62           N  
ATOM   1209  CA  ARG A  85      26.442  -8.276 -21.430  1.00 42.92           C  
ATOM   1210  C   ARG A  85      25.078  -7.700 -21.754  1.00 44.64           C  
ATOM   1211  O   ARG A  85      24.134  -8.437 -22.049  1.00 46.94           O  
ATOM   1212  CB  ARG A  85      27.226  -8.374 -22.749  1.00 47.17           C  
ATOM   1213  CG  ARG A  85      28.699  -8.672 -22.585  1.00 52.15           C  
ATOM   1214  CD  ARG A  85      29.406  -9.284 -23.794  1.00 68.96           C  
ATOM   1215  NE  ARG A  85      30.620  -9.932 -23.257  1.00 68.43           N  
ATOM   1216  CZ  ARG A  85      31.924  -9.737 -23.563  1.00 65.56           C  
ATOM   1217  NH1 ARG A  85      32.337  -8.899 -24.522  1.00 54.50           N1+
ATOM   1218  NH2 ARG A  85      32.826 -10.459 -22.916  1.00 70.27           N  
ATOM   1219  H   ARG A  85      26.672 -10.221 -20.866  1.00 40.52           H  
ATOM   1220  HA  ARG A  85      26.925  -7.619 -20.871  1.00 43.46           H  
ATOM   1221  HB2 ARG A  85      26.825  -9.076 -23.302  1.00 47.43           H  
ATOM   1222  HB3 ARG A  85      27.132  -7.526 -23.233  1.00 47.28           H  
ATOM   1223  HG2 ARG A  85      29.161  -7.839 -22.345  1.00 54.35           H  
ATOM   1224  HG3 ARG A  85      28.805  -9.282 -21.823  1.00 54.42           H  
ATOM   1225  HD2 ARG A  85      28.839  -9.950 -24.234  1.00 64.52           H  
ATOM   1226  HD3 ARG A  85      29.652  -8.592 -24.440  1.00 64.53           H  
ATOM   1227  HE  ARG A  85      30.480 -10.541 -22.650  1.00 67.65           H  
ATOM   1228 HH11 ARG A  85      31.749  -8.482 -25.032  1.00 57.84           H  
ATOM   1229 HH12 ARG A  85      33.202  -8.762 -24.645  1.00 57.87           H  
ATOM   1230 HH21 ARG A  85      32.571 -11.064 -22.325  1.00 68.72           H  
ATOM   1231 HH22 ARG A  85      33.687 -10.336 -23.078  1.00 68.56           H  
ATOM   1232  N   PRO A  86      24.979  -6.352 -21.753  1.00 46.24           N  
ATOM   1233  CA  PRO A  86      23.879  -5.669 -22.407  1.00 53.64           C  
ATOM   1234  C   PRO A  86      23.729  -6.240 -23.816  1.00 64.86           C  
ATOM   1235  O   PRO A  86      24.732  -6.486 -24.536  1.00 44.67           O  
ATOM   1236  CB  PRO A  86      24.252  -4.204 -22.449  1.00 54.34           C  
ATOM   1237  CG  PRO A  86      25.460  -4.074 -21.592  1.00 55.24           C  
ATOM   1238  CD  PRO A  86      25.985  -5.426 -21.245  1.00 50.20           C  
ATOM   1239  HA  PRO A  86      23.047  -5.796 -21.887  1.00 54.23           H  
ATOM   1240  HB2 PRO A  86      24.451  -3.920 -23.373  1.00 54.43           H  
ATOM   1241  HB3 PRO A  86      23.519  -3.646 -22.106  1.00 54.29           H  
ATOM   1242  HG2 PRO A  86      26.148  -3.559 -22.061  1.00 53.71           H  
ATOM   1243  HG3 PRO A  86      25.232  -3.590 -20.770  1.00 53.81           H  
ATOM   1244  HD2 PRO A  86      26.855  -5.578 -21.677  1.00 50.23           H  
ATOM   1245  HD3 PRO A  86      26.092  -5.520 -20.272  1.00 50.26           H  
ATOM   1246  N   GLY A  87      22.441  -6.372 -24.181  1.00 74.40           N  
ATOM   1247  CA  GLY A  87      22.075  -6.926 -25.464  1.00 74.58           C  
ATOM   1248  C   GLY A  87      21.932  -8.449 -25.437  1.00 62.58           C  
ATOM   1249  O   GLY A  87      21.238  -8.965 -26.307  1.00 52.59           O  
ATOM   1250  H   GLY A  87      21.778  -6.106 -23.611  1.00 71.71           H  
ATOM   1251  HA2 GLY A  87      21.219  -6.526 -25.749  1.00 71.63           H  
ATOM   1252  HA3 GLY A  87      22.757  -6.675 -26.130  1.00 71.44           H  
ATOM   1253  N   VAL A  88      22.536  -9.153 -24.457  1.00 49.16           N  
ATOM   1254  CA  VAL A  88      22.468 -10.609 -24.437  1.00 48.39           C  
ATOM   1255  C   VAL A  88      21.063 -11.164 -24.099  1.00 52.60           C  
ATOM   1256  O   VAL A  88      20.611 -12.062 -24.799  1.00 49.56           O  
ATOM   1257  CB  VAL A  88      23.551 -11.265 -23.563  1.00 48.36           C  
ATOM   1258  CG1 VAL A  88      23.282 -12.755 -23.290  1.00 43.23           C  
ATOM   1259  CG2 VAL A  88      24.946 -11.041 -24.156  1.00 55.73           C  
ATOM   1260  H   VAL A  88      22.989  -8.722 -23.791  1.00 52.11           H  
ATOM   1261  HA  VAL A  88      22.656 -10.895 -25.352  1.00 49.40           H  
ATOM   1262  HB  VAL A  88      23.529 -10.807 -22.691  1.00 48.63           H  
ATOM   1263 HG11 VAL A  88      23.167 -13.225 -24.133  1.00 44.68           H  
ATOM   1264 HG12 VAL A  88      22.477 -12.850 -22.754  1.00 44.71           H  
ATOM   1265 HG13 VAL A  88      24.035 -13.137 -22.808  1.00 44.68           H  
ATOM   1266 HG21 VAL A  88      25.616 -11.420 -23.563  1.00 53.44           H  
ATOM   1267 HG22 VAL A  88      25.105 -10.088 -24.257  1.00 53.39           H  
ATOM   1268 HG23 VAL A  88      25.002 -11.472 -25.025  1.00 53.44           H  
ATOM   1269  N   THR A  89      20.384 -10.742 -23.022  1.00 50.93           N  
ATOM   1270  CA  THR A  89      19.038 -11.265 -22.790  1.00 55.64           C  
ATOM   1271  C   THR A  89      18.084 -10.853 -23.912  1.00 48.43           C  
ATOM   1272  O   THR A  89      17.188 -11.615 -24.238  1.00 42.45           O  
ATOM   1273  CB  THR A  89      18.442 -10.876 -21.443  1.00 50.77           C  
ATOM   1274  CG2 THR A  89      19.208 -11.497 -20.299  1.00 59.55           C  
ATOM   1275  OG1 THR A  89      18.456  -9.462 -21.393  1.00 57.62           O  
ATOM   1276  H   THR A  89      20.747 -10.139 -22.439  1.00 52.35           H  
ATOM   1277  HA  THR A  89      19.104 -12.245 -22.804  1.00 52.39           H  
ATOM   1278  HB  THR A  89      17.508 -11.191 -21.400  1.00 54.46           H  
ATOM   1279  HG1 THR A  89      19.270  -9.178 -21.467  0.00 56.31           H  
ATOM   1280 HG21 THR A  89      18.811 -11.223 -19.455  1.00 56.76           H  
ATOM   1281 HG22 THR A  89      20.134 -11.204 -20.331  1.00 56.66           H  
ATOM   1282 HG23 THR A  89      19.173 -12.466 -20.372  1.00 56.76           H  
ATOM   1283  N   GLU A  90      18.298  -9.669 -24.484  1.00 50.06           N  
ATOM   1284  CA  GLU A  90      17.492  -9.176 -25.592  1.00 50.14           C  
ATOM   1285  C   GLU A  90      17.457 -10.199 -26.724  1.00 53.72           C  
ATOM   1286  O   GLU A  90      16.377 -10.492 -27.237  1.00 58.94           O  
ATOM   1287  CB  GLU A  90      17.950  -7.811 -26.131  1.00 53.93           C  
ATOM   1288  CG  GLU A  90      17.570  -6.575 -25.289  1.00 54.85           C  
ATOM   1289  CD  GLU A  90      18.441  -6.239 -24.063  1.00 58.88           C  
ATOM   1290  OE1 GLU A  90      19.279  -7.027 -23.527  1.00 47.34           O  
ATOM   1291  OE2 GLU A  90      18.314  -5.074 -23.664  1.00 59.14           O1-
ATOM   1292  H   GLU A  90      18.972  -9.138 -24.168  1.00 49.77           H  
ATOM   1293  HA  GLU A  90      16.565  -9.064 -25.260  1.00 51.51           H  
ATOM   1294  HB2 GLU A  90      18.925  -7.824 -26.220  1.00 53.25           H  
ATOM   1295  HB3 GLU A  90      17.575  -7.689 -27.028  1.00 53.25           H  
ATOM   1296  HG2 GLU A  90      17.569  -5.791 -25.879  1.00 55.55           H  
ATOM   1297  HG3 GLU A  90      16.647  -6.690 -24.977  1.00 55.51           H  
ATOM   1298  N   ARG A  91      18.633 -10.740 -27.089  1.00 63.12           N  
ATOM   1299  CA  ARG A  91      18.803 -11.569 -28.281  1.00 65.53           C  
ATOM   1300  C   ARG A  91      18.295 -12.976 -28.010  1.00 61.89           C  
ATOM   1301  O   ARG A  91      17.796 -13.618 -28.911  1.00 79.73           O  
ATOM   1302  CB  ARG A  91      20.235 -11.618 -28.840  1.00 74.81           C  
ATOM   1303  CG  ARG A  91      20.574 -10.386 -29.685  1.00 93.37           C  
ATOM   1304  CD  ARG A  91      21.860 -10.491 -30.526  1.00 90.99           C  
ATOM   1305  NE  ARG A  91      23.055 -10.544 -29.670  1.00 99.66           N  
ATOM   1306  CZ  ARG A  91      23.608  -9.523 -28.998  1.00 90.46           C  
ATOM   1307  NH1 ARG A  91      23.220  -8.269 -29.252  1.00 84.21           N1+
ATOM   1308  NH2 ARG A  91      24.545  -9.777 -28.080  1.00 58.84           N  
ATOM   1309  H   ARG A  91      19.368 -10.579 -26.570  1.00 61.08           H  
ATOM   1310  HA  ARG A  91      18.232 -11.182 -28.994  1.00 66.10           H  
ATOM   1311  HB2 ARG A  91      20.869 -11.679 -28.094  1.00 76.35           H  
ATOM   1312  HB3 ARG A  91      20.339 -12.422 -29.393  1.00 76.28           H  
ATOM   1313  HG2 ARG A  91      19.823 -10.202 -30.290  1.00 88.07           H  
ATOM   1314  HG3 ARG A  91      20.656  -9.610 -29.088  1.00 88.21           H  
ATOM   1315  HD2 ARG A  91      21.821 -11.302 -31.073  1.00 93.48           H  
ATOM   1316  HD3 ARG A  91      21.924  -9.723 -31.128  1.00 93.39           H  
ATOM   1317  HE  ARG A  91      23.447 -11.318 -29.590  1.00 94.74           H  
ATOM   1318 HH11 ARG A  91      22.581  -8.103 -29.837  1.00 86.17           H  
ATOM   1319 HH12 ARG A  91      23.611  -7.600 -28.827  1.00 85.71           H  
ATOM   1320 HH21 ARG A  91      24.776 -10.611 -27.902  1.00 67.67           H  
ATOM   1321 HH22 ARG A  91      24.933  -9.107 -27.653  1.00 67.55           H  
ATOM   1322  N   LEU A  92      18.376 -13.423 -26.764  1.00 50.09           N  
ATOM   1323  CA  LEU A  92      17.739 -14.647 -26.346  1.00 54.99           C  
ATOM   1324  C   LEU A  92      16.205 -14.521 -26.358  1.00 63.45           C  
ATOM   1325  O   LEU A  92      15.450 -15.499 -26.263  1.00 59.60           O  
ATOM   1326  CB  LEU A  92      18.228 -14.894 -24.917  1.00 61.62           C  
ATOM   1327  CG  LEU A  92      19.671 -15.367 -24.700  1.00 63.55           C  
ATOM   1328  CD1 LEU A  92      19.780 -15.504 -23.177  1.00 67.10           C  
ATOM   1329  CD2 LEU A  92      20.155 -16.668 -25.368  1.00 58.94           C  
ATOM   1330  H   LEU A  92      18.858 -12.947 -26.151  1.00 54.04           H  
ATOM   1331  HA  LEU A  92      18.027 -15.387 -26.939  1.00 56.65           H  
ATOM   1332  HB2 LEU A  92      18.099 -14.063 -24.405  1.00 60.31           H  
ATOM   1333  HB3 LEU A  92      17.627 -15.559 -24.508  1.00 60.51           H  
ATOM   1334  HG  LEU A  92      20.279 -14.638 -24.985  1.00 62.87           H  
ATOM   1335 HD11 LEU A  92      19.610 -14.643 -22.760  1.00 65.95           H  
ATOM   1336 HD12 LEU A  92      20.674 -15.805 -22.943  1.00 66.00           H  
ATOM   1337 HD13 LEU A  92      19.129 -16.152 -22.860  1.00 65.95           H  
ATOM   1338 HD21 LEU A  92      20.066 -16.590 -26.333  1.00 60.25           H  
ATOM   1339 HD22 LEU A  92      19.618 -17.414 -25.053  1.00 60.25           H  
ATOM   1340 HD23 LEU A  92      21.088 -16.823 -25.141  1.00 60.25           H  
ATOM   1341  N   GLY A  93      15.710 -13.297 -26.324  1.00 61.53           N  
ATOM   1342  CA  GLY A  93      14.273 -13.110 -26.293  1.00 65.62           C  
ATOM   1343  C   GLY A  93      13.743 -13.046 -24.879  1.00 62.01           C  
ATOM   1344  O   GLY A  93      12.539 -13.127 -24.683  1.00 81.29           O  
ATOM   1345  H   GLY A  93      16.258 -12.567 -26.306  1.00 62.64           H  
ATOM   1346  HA2 GLY A  93      14.049 -12.273 -26.764  1.00 63.80           H  
ATOM   1347  HA3 GLY A  93      13.836 -13.852 -26.774  1.00 63.78           H  
ATOM   1348  N   LEU A  94      14.666 -12.888 -23.935  1.00 60.50           N  
ATOM   1349  CA  LEU A  94      14.320 -12.601 -22.559  1.00 58.82           C  
ATOM   1350  C   LEU A  94      14.569 -11.159 -22.166  1.00 48.63           C  
ATOM   1351  O   LEU A  94      14.658 -10.903 -20.981  1.00 50.55           O  
ATOM   1352  CB  LEU A  94      15.157 -13.512 -21.683  1.00 61.44           C  
ATOM   1353  CG  LEU A  94      14.703 -14.968 -21.678  1.00 72.70           C  
ATOM   1354  CD1 LEU A  94      15.692 -15.906 -20.978  1.00 67.32           C  
ATOM   1355  CD2 LEU A  94      13.323 -15.014 -21.043  1.00 70.52           C  
ATOM   1356  H   LEU A  94      15.550 -12.957 -24.154  1.00 60.57           H  
ATOM   1357  HA  LEU A  94      13.362 -12.801 -22.424  1.00 57.86           H  
ATOM   1358  HB2 LEU A  94      16.090 -13.474 -21.995  1.00 63.15           H  
ATOM   1359  HB3 LEU A  94      15.127 -13.174 -20.759  1.00 63.10           H  
ATOM   1360  HG  LEU A  94      14.616 -15.267 -22.620  1.00 69.03           H  
ATOM   1361 HD11 LEU A  94      16.553 -15.865 -21.428  1.00 68.85           H  
ATOM   1362 HD12 LEU A  94      15.354 -16.817 -21.012  1.00 68.84           H  
ATOM   1363 HD13 LEU A  94      15.798 -15.635 -20.051  1.00 68.85           H  
ATOM   1364 HD21 LEU A  94      12.685 -14.545 -21.605  1.00 70.92           H  
ATOM   1365 HD22 LEU A  94      13.354 -14.593 -20.167  1.00 71.01           H  
ATOM   1366 HD23 LEU A  94      13.043 -15.940 -20.945  1.00 71.09           H  
ATOM   1367  N   GLY A  95      14.690 -10.245 -23.130  1.00 62.34           N  
ATOM   1368  CA  GLY A  95      14.923  -8.835 -22.819  1.00 57.93           C  
ATOM   1369  C   GLY A  95      13.925  -8.305 -21.791  1.00 61.03           C  
ATOM   1370  O   GLY A  95      13.025  -9.005 -21.328  1.00 73.43           O  
ATOM   1371  H   GLY A  95      14.623 -10.497 -24.005  1.00 57.82           H  
ATOM   1372  HA2 GLY A  95      15.839  -8.734 -22.470  1.00 59.62           H  
ATOM   1373  HA3 GLY A  95      14.853  -8.307 -23.648  1.00 59.63           H  
ATOM   1374  N   PRO A  96      14.049  -7.038 -21.373  1.00 71.07           N  
ATOM   1375  CA  PRO A  96      13.038  -6.426 -20.506  1.00 62.95           C  
ATOM   1376  C   PRO A  96      11.656  -6.277 -21.142  1.00 59.41           C  
ATOM   1377  O   PRO A  96      10.681  -6.457 -20.422  1.00 59.60           O  
ATOM   1378  CB  PRO A  96      13.653  -5.055 -20.167  1.00 54.25           C  
ATOM   1379  CG  PRO A  96      15.116  -5.282 -20.457  1.00 56.44           C  
ATOM   1380  CD  PRO A  96      15.151  -6.137 -21.712  1.00 56.30           C  
ATOM   1381  HA  PRO A  96      12.964  -6.963 -19.677  1.00 61.92           H  
ATOM   1382  HB2 PRO A  96      13.282  -4.345 -20.743  1.00 56.58           H  
ATOM   1383  HB3 PRO A  96      13.508  -4.823 -19.220  1.00 56.57           H  
ATOM   1384  HG2 PRO A  96      15.576  -4.430 -20.606  1.00 55.90           H  
ATOM   1385  HG3 PRO A  96      15.549  -5.746 -19.710  1.00 55.90           H  
ATOM   1386  HD2 PRO A  96      14.961  -5.610 -22.520  1.00 59.46           H  
ATOM   1387  HD3 PRO A  96      16.006  -6.613 -21.802  1.00 59.45           H  
ATOM   1388  N   GLU A  97      11.576  -5.959 -22.465  1.00 68.66           N  
ATOM   1389  CA  GLU A  97      10.295  -5.631 -23.116  1.00 74.86           C  
ATOM   1390  C   GLU A  97       9.470  -6.894 -23.371  1.00 76.48           C  
ATOM   1391  O   GLU A  97       8.249  -6.862 -23.328  1.00 82.49           O  
ATOM   1392  CB  GLU A  97      10.414  -4.848 -24.422  1.00 75.05           C  
ATOM   1393  CG  GLU A  97      11.576  -3.856 -24.363  1.00 96.90           C  
ATOM   1394  CD  GLU A  97      11.380  -2.428 -24.878  1.00 96.77           C  
ATOM   1395  OE1 GLU A  97      12.296  -1.957 -25.586  1.00 82.44           O  
ATOM   1396  OE2 GLU A  97      10.376  -1.755 -24.538  1.00 88.13           O1-
ATOM   1397  H   GLU A  97      12.337  -5.964 -22.970  1.00 67.94           H  
ATOM   1398  HA  GLU A  97       9.780  -5.061 -22.488  1.00 73.78           H  
ATOM   1399  HB2 GLU A  97      10.554  -5.475 -25.162  1.00 79.46           H  
ATOM   1400  HB3 GLU A  97       9.575  -4.368 -24.587  1.00 79.46           H  
ATOM   1401  HG2 GLU A  97      11.867  -3.784 -23.429  1.00 90.89           H  
ATOM   1402  HG3 GLU A  97      12.332  -4.245 -24.853  1.00 91.21           H  
ATOM   1403  N   GLU A  98      10.170  -8.012 -23.575  1.00 70.00           N  
ATOM   1404  CA  GLU A  98       9.589  -9.333 -23.678  1.00 65.38           C  
ATOM   1405  C   GLU A  98       8.985  -9.744 -22.342  1.00 64.09           C  
ATOM   1406  O   GLU A  98       7.836 -10.165 -22.303  1.00 76.51           O  
ATOM   1407  CB  GLU A  98      10.680 -10.267 -24.207  1.00 76.78           C  
ATOM   1408  CG  GLU A  98      10.940 -10.090 -25.707  1.00 79.27           C  
ATOM   1409  CD  GLU A  98       9.792 -10.762 -26.443  1.00 75.20           C  
ATOM   1410  OE1 GLU A  98       9.679 -12.021 -26.350  1.00 72.04           O  
ATOM   1411  OE2 GLU A  98       8.970 -10.031 -27.027  1.00 65.24           O1-
ATOM   1412  H   GLU A  98      11.076  -7.937 -23.667  1.00 70.47           H  
ATOM   1413  HA  GLU A  98       8.858  -9.294 -24.346  1.00 68.12           H  
ATOM   1414  HB2 GLU A  98      11.511 -10.096 -23.716  1.00 74.49           H  
ATOM   1415  HB3 GLU A  98      10.415 -11.194 -24.029  1.00 74.47           H  
ATOM   1416  HG2 GLU A  98      10.969  -9.137 -25.937  1.00 77.64           H  
ATOM   1417  HG3 GLU A  98      11.788 -10.516 -25.957  1.00 77.74           H  
ATOM   1418  N   CYS A  99       9.744  -9.633 -21.248  1.00 63.13           N  
ATOM   1419  CA  CYS A  99       9.248 -10.016 -19.928  1.00 58.62           C  
ATOM   1420  C   CYS A  99       8.032  -9.171 -19.527  1.00 48.05           C  
ATOM   1421  O   CYS A  99       7.186  -9.632 -18.777  1.00 42.49           O  
ATOM   1422  CB  CYS A  99      10.331  -9.924 -18.847  1.00 52.93           C  
ATOM   1423  SG  CYS A  99      11.750 -10.982 -19.200  1.00 56.04           S  
ATOM   1424  H   CYS A  99      10.597  -9.313 -21.323  1.00 62.31           H  
ATOM   1425  HA  CYS A  99       8.959 -10.962 -19.981  1.00 56.37           H  
ATOM   1426  HB2 CYS A  99      10.641  -8.994 -18.775  1.00 54.82           H  
ATOM   1427  HB3 CYS A  99       9.949 -10.188 -17.981  1.00 54.87           H  
ATOM   1428  HG  CYS A  99      12.404 -10.697 -18.223  0.00 56.11           H  
ATOM   1429  N   ALA A 100       7.981  -7.923 -19.989  1.00 44.02           N  
ATOM   1430  CA  ALA A 100       6.914  -7.003 -19.624  1.00 63.79           C  
ATOM   1431  C   ALA A 100       5.585  -7.490 -20.205  1.00 68.45           C  
ATOM   1432  O   ALA A 100       4.562  -7.485 -19.524  1.00 69.30           O  
ATOM   1433  CB  ALA A 100       7.267  -5.580 -20.075  1.00 68.11           C  
ATOM   1434  H   ALA A 100       8.643  -7.624 -20.543  1.00 49.23           H  
ATOM   1435  HA  ALA A 100       6.833  -7.010 -18.630  1.00 60.57           H  
ATOM   1436  HB1 ALA A 100       8.094  -5.297 -19.648  1.00 66.82           H  
ATOM   1437  HB2 ALA A 100       7.382  -5.561 -21.040  1.00 66.82           H  
ATOM   1438  HB3 ALA A 100       6.552  -4.971 -19.824  1.00 66.82           H  
ATOM   1439  N   LYS A 101       5.639  -7.933 -21.468  1.00 72.79           N  
ATOM   1440  CA  LYS A 101       4.539  -8.587 -22.166  1.00 65.74           C  
ATOM   1441  C   LYS A 101       3.765  -9.534 -21.237  1.00 74.48           C  
ATOM   1442  O   LYS A 101       2.540  -9.490 -21.243  1.00 77.78           O  
ATOM   1443  CB  LYS A 101       5.080  -9.312 -23.417  1.00 68.31           C  
ATOM   1444  CG  LYS A 101       5.402  -8.326 -24.532  1.00 70.74           C  
ATOM   1445  CD  LYS A 101       5.830  -8.679 -25.959  1.00 65.90           C  
ATOM   1446  CE  LYS A 101       5.882  -7.249 -26.537  1.00 62.91           C  
ATOM   1447  NZ  LYS A 101       6.389  -7.151 -27.902  1.00 70.12           N1+
ATOM   1448  H   LYS A 101       6.422  -7.815 -21.926  1.00 69.80           H  
ATOM   1449  HA  LYS A 101       3.913  -7.882 -22.469  1.00 69.15           H  
ATOM   1450  HB2 LYS A 101       5.889  -9.812 -23.187  1.00 68.34           H  
ATOM   1451  HB3 LYS A 101       4.408  -9.949 -23.741  1.00 68.31           H  
ATOM   1452  HG2 LYS A 101       4.609  -7.752 -24.615  1.00 68.95           H  
ATOM   1453  HG3 LYS A 101       6.099  -7.737 -24.172  1.00 69.04           H  
ATOM   1454  HD2 LYS A 101       6.718  -9.096 -25.981  1.00 66.25           H  
ATOM   1455  HD3 LYS A 101       5.151  -9.217 -26.422  1.00 66.26           H  
ATOM   1456  HE2 LYS A 101       4.986  -6.867 -26.522  1.00 65.31           H  
ATOM   1457  HE3 LYS A 101       6.446  -6.693 -25.971  1.00 65.31           H  
ATOM   1458  HZ1 LYS A 101       5.851  -7.619 -28.461  1.00 67.82           H  
ATOM   1459  HZ2 LYS A 101       7.227  -7.491 -27.943  1.00 67.82           H  
ATOM   1460  HZ3 LYS A 101       6.405  -6.283 -28.162  1.00 67.82           H  
ATOM   1461  N   VAL A 102       4.490 -10.349 -20.447  1.00 61.43           N  
ATOM   1462  CA  VAL A 102       3.963 -11.491 -19.723  1.00 59.61           C  
ATOM   1463  C   VAL A 102       3.934 -11.228 -18.214  1.00 68.06           C  
ATOM   1464  O   VAL A 102       3.427 -12.089 -17.465  1.00 61.26           O  
ATOM   1465  CB  VAL A 102       4.812 -12.752 -20.001  1.00 55.73           C  
ATOM   1466  CG1 VAL A 102       5.389 -12.789 -21.424  1.00 65.63           C  
ATOM   1467  CG2 VAL A 102       5.951 -12.901 -19.022  1.00 60.67           C  
ATOM   1468  H   VAL A 102       5.386 -10.182 -20.373  1.00 63.79           H  
ATOM   1469  HA  VAL A 102       3.050 -11.659 -20.028  1.00 60.84           H  
ATOM   1470  HB  VAL A 102       4.219 -13.533 -19.895  1.00 59.09           H  
ATOM   1471 HG11 VAL A 102       6.007 -12.049 -21.546  1.00 62.56           H  
ATOM   1472 HG12 VAL A 102       4.664 -12.715 -22.068  1.00 62.55           H  
ATOM   1473 HG13 VAL A 102       5.859 -13.628 -21.561  1.00 62.53           H  
ATOM   1474 HG21 VAL A 102       6.503 -13.658 -19.282  1.00 59.21           H  
ATOM   1475 HG22 VAL A 102       5.603 -13.053 -18.128  1.00 59.22           H  
ATOM   1476 HG23 VAL A 102       6.492 -12.094 -19.027  1.00 59.11           H  
ATOM   1477  N   ASN A 103       4.559 -10.118 -17.761  1.00 51.02           N  
ATOM   1478  CA  ASN A 103       4.666  -9.834 -16.339  1.00 49.99           C  
ATOM   1479  C   ASN A 103       5.146  -8.402 -16.151  1.00 61.11           C  
ATOM   1480  O   ASN A 103       6.345  -8.159 -16.025  1.00 70.62           O  
ATOM   1481  CB  ASN A 103       5.620 -10.770 -15.593  1.00 48.94           C  
ATOM   1482  CG  ASN A 103       5.593 -10.555 -14.088  1.00 45.59           C  
ATOM   1483  ND2 ASN A 103       6.229 -11.405 -13.319  1.00 50.98           N  
ATOM   1484  OD1 ASN A 103       5.028  -9.594 -13.581  1.00 47.54           O  
ATOM   1485  H   ASN A 103       4.922  -9.528 -18.355  1.00 54.69           H  
ATOM   1486  HA  ASN A 103       3.774  -9.927 -15.934  1.00 52.00           H  
ATOM   1487  HB2 ASN A 103       5.371 -11.695 -15.784  1.00 48.66           H  
ATOM   1488  HB3 ASN A 103       6.531 -10.631 -15.920  1.00 48.61           H  
ATOM   1489 HD21 ASN A 103       6.233 -11.290 -12.439  1.00 49.24           H  
ATOM   1490 HD22 ASN A 103       6.656 -12.094 -13.679  1.00 49.25           H  
ATOM   1491  N   ASP A 104       4.222  -7.449 -16.047  1.00 55.70           N  
ATOM   1492  CA  ASP A 104       4.683  -6.076 -15.993  1.00 60.42           C  
ATOM   1493  C   ASP A 104       4.977  -5.674 -14.554  1.00 56.07           C  
ATOM   1494  O   ASP A 104       5.349  -4.528 -14.304  1.00 46.46           O  
ATOM   1495  CB  ASP A 104       3.719  -5.137 -16.690  1.00 72.39           C  
ATOM   1496  CG  ASP A 104       2.358  -5.042 -16.035  1.00 69.17           C  
ATOM   1497  OD1 ASP A 104       2.129  -5.783 -15.033  1.00 67.25           O  
ATOM   1498  OD2 ASP A 104       1.579  -4.214 -16.537  1.00 60.56           O1-
ATOM   1499  H   ASP A 104       3.330  -7.643 -16.010  1.00 57.94           H  
ATOM   1500  HA  ASP A 104       5.523  -6.016 -16.501  1.00 60.78           H  
ATOM   1501  HB2 ASP A 104       4.112  -4.240 -16.714  1.00 68.73           H  
ATOM   1502  HB3 ASP A 104       3.595  -5.439 -17.614  1.00 68.73           H  
ATOM   1503  N   ARG A 105       4.829  -6.631 -13.633  1.00 58.68           N  
ATOM   1504  CA  ARG A 105       5.157  -6.416 -12.234  1.00 58.00           C  
ATOM   1505  C   ARG A 105       6.609  -6.813 -11.922  1.00 58.36           C  
ATOM   1506  O   ARG A 105       7.041  -6.683 -10.758  1.00 47.88           O  
ATOM   1507  CB  ARG A 105       4.202  -7.239 -11.377  1.00 52.94           C  
ATOM   1508  CG  ARG A 105       2.817  -6.656 -11.212  1.00 56.09           C  
ATOM   1509  CD  ARG A 105       1.940  -7.665 -10.449  1.00 59.93           C  
ATOM   1510  NE  ARG A 105       2.280  -7.874  -9.034  1.00 62.56           N  
ATOM   1511  CZ  ARG A 105       2.056  -6.988  -8.061  1.00 68.01           C  
ATOM   1512  NH1 ARG A 105       1.778  -5.706  -8.350  1.00 67.46           N1+
ATOM   1513  NH2 ARG A 105       2.117  -7.409  -6.808  1.00 58.42           N  
ATOM   1514  H   ARG A 105       4.501  -7.447 -13.880  1.00 57.85           H  
ATOM   1515  HA  ARG A 105       5.034  -5.455 -12.022  1.00 57.16           H  
ATOM   1516  HB2 ARG A 105       4.118  -8.132 -11.772  1.00 54.82           H  
ATOM   1517  HB3 ARG A 105       4.598  -7.348 -10.487  1.00 54.76           H  
ATOM   1518  HG2 ARG A 105       2.868  -5.815 -10.710  1.00 56.32           H  
ATOM   1519  HG3 ARG A 105       2.423  -6.480 -12.094  1.00 56.21           H  
ATOM   1520  HD2 ARG A 105       1.020  -7.357 -10.509  1.00 59.68           H  
ATOM   1521  HD3 ARG A 105       1.988  -8.525 -10.915  1.00 59.62           H  
ATOM   1522  HE  ARG A 105       2.657  -8.629  -8.816  1.00 63.13           H  
ATOM   1523 HH11 ARG A 105       1.370  -5.494  -9.105  1.00 67.30           H  
ATOM   1524 HH12 ARG A 105       2.004  -5.073  -7.774  1.00 67.49           H  
ATOM   1525 HH21 ARG A 105       2.213  -8.271  -6.633  1.00 61.26           H  
ATOM   1526 HH22 ARG A 105       2.061  -6.824  -6.148  1.00 61.31           H  
ATOM   1527  N   LEU A 106       7.357  -7.249 -12.955  1.00 51.16           N  
ATOM   1528  CA  LEU A 106       8.693  -7.810 -12.755  1.00 52.48           C  
ATOM   1529  C   LEU A 106       9.707  -6.702 -12.524  1.00 48.36           C  
ATOM   1530  O   LEU A 106       9.861  -5.837 -13.400  1.00 52.40           O  
ATOM   1531  CB  LEU A 106       9.152  -8.599 -13.972  1.00 53.98           C  
ATOM   1532  CG  LEU A 106      10.504  -9.309 -13.875  1.00 60.81           C  
ATOM   1533  CD1 LEU A 106      10.440 -10.478 -12.893  1.00 57.98           C  
ATOM   1534  CD2 LEU A 106      10.961  -9.712 -15.287  1.00 64.59           C  
ATOM   1535  H   LEU A 106       7.030  -7.195 -13.806  1.00 53.19           H  
ATOM   1536  HA  LEU A 106       8.669  -8.407 -11.965  1.00 51.68           H  
ATOM   1537  HB2 LEU A 106       8.464  -9.275 -14.172  1.00 55.11           H  
ATOM   1538  HB3 LEU A 106       9.180  -7.985 -14.742  1.00 55.15           H  
ATOM   1539  HG  LEU A 106      11.167  -8.660 -13.523  1.00 59.55           H  
ATOM   1540 HD11 LEU A 106      10.214 -10.147 -12.007  1.00 58.63           H  
ATOM   1541 HD12 LEU A 106      11.303 -10.923 -12.860  1.00 58.75           H  
ATOM   1542 HD13 LEU A 106       9.761 -11.110 -13.184  1.00 58.75           H  
ATOM   1543 HD21 LEU A 106      11.048  -8.917 -15.840  1.00 63.19           H  
ATOM   1544 HD22 LEU A 106      10.305 -10.310 -15.682  1.00 63.29           H  
ATOM   1545 HD23 LEU A 106      11.820 -10.164 -15.234  1.00 63.38           H  
ATOM   1546  N   ILE A 107      10.431  -6.846 -11.398  1.00 42.67           N  
ATOM   1547  CA  ILE A 107      11.687  -6.158 -11.135  1.00 50.58           C  
ATOM   1548  C   ILE A 107      12.845  -6.814 -11.932  1.00 53.49           C  
ATOM   1549  O   ILE A 107      13.373  -7.886 -11.564  1.00 47.34           O  
ATOM   1550  CB  ILE A 107      11.937  -6.136  -9.612  1.00 49.16           C  
ATOM   1551  CG1 ILE A 107      10.777  -5.574  -8.859  1.00 48.98           C  
ATOM   1552  CG2 ILE A 107      13.187  -5.353  -9.256  1.00 55.82           C  
ATOM   1553  CD1 ILE A 107      10.441  -4.159  -9.305  1.00 50.65           C  
ATOM   1554  H   ILE A 107      10.120  -7.424 -10.763  1.00 45.85           H  
ATOM   1555  HA  ILE A 107      11.595  -5.236 -11.440  1.00 49.11           H  
ATOM   1556  HB  ILE A 107      12.066  -7.060  -9.316  1.00 50.57           H  
ATOM   1557 HG12 ILE A 107       9.995  -6.149  -8.986  1.00 49.36           H  
ATOM   1558 HG13 ILE A 107      10.995  -5.563  -7.905  1.00 49.52           H  
ATOM   1559 HG21 ILE A 107      13.256  -5.269  -8.290  1.00 53.66           H  
ATOM   1560 HG22 ILE A 107      13.144  -4.467  -9.654  1.00 53.69           H  
ATOM   1561 HG23 ILE A 107      13.970  -5.818  -9.594  1.00 53.73           H  
ATOM   1562 HD11 ILE A 107      11.238  -3.602  -9.290  1.00 49.94           H  
ATOM   1563 HD12 ILE A 107       9.773  -3.783  -8.699  1.00 50.10           H  
ATOM   1564 HD13 ILE A 107      10.077  -4.176 -10.211  1.00 50.10           H  
ATOM   1565  N   TYR A 108      13.287  -6.129 -13.010  1.00 41.70           N  
ATOM   1566  CA  TYR A 108      14.264  -6.695 -13.926  1.00 41.07           C  
ATOM   1567  C   TYR A 108      15.617  -6.099 -13.582  1.00 40.12           C  
ATOM   1568  O   TYR A 108      15.915  -4.982 -13.978  1.00 46.89           O  
ATOM   1569  CB  TYR A 108      13.820  -6.431 -15.365  1.00 42.62           C  
ATOM   1570  CG  TYR A 108      14.560  -7.216 -16.442  1.00 43.54           C  
ATOM   1571  CD1 TYR A 108      15.897  -6.973 -16.745  1.00 50.10           C  
ATOM   1572  CD2 TYR A 108      13.900  -8.165 -17.214  1.00 41.21           C  
ATOM   1573  CE1 TYR A 108      16.554  -7.684 -17.743  1.00 55.65           C  
ATOM   1574  CE2 TYR A 108      14.538  -8.880 -18.219  1.00 44.50           C  
ATOM   1575  CZ  TYR A 108      15.873  -8.637 -18.495  1.00 61.86           C  
ATOM   1576  OH  TYR A 108      16.525  -9.375 -19.469  1.00 55.71           O  
ATOM   1577  H   TYR A 108      12.968  -5.287 -13.171  1.00 44.19           H  
ATOM   1578  HA  TYR A 108      14.301  -7.678 -13.786  1.00 41.41           H  
ATOM   1579  HB2 TYR A 108      12.861  -6.634 -15.432  1.00 42.46           H  
ATOM   1580  HB3 TYR A 108      13.927  -5.472 -15.549  1.00 42.47           H  
ATOM   1581  HD1 TYR A 108      16.376  -6.328 -16.249  1.00 49.60           H  
ATOM   1582  HD2 TYR A 108      12.989  -8.340 -17.041  1.00 42.85           H  
ATOM   1583  HE1 TYR A 108      17.465  -7.517 -17.915  1.00 55.32           H  
ATOM   1584  HE2 TYR A 108      14.069  -9.532 -18.708  1.00 47.34           H  
ATOM   1585  HH  TYR A 108      16.849 -10.097 -19.126  0.00 54.64           H  
ATOM   1586  N   ALA A 109      16.393  -6.833 -12.780  1.00 43.97           N  
ATOM   1587  CA  ALA A 109      17.651  -6.355 -12.205  1.00 43.29           C  
ATOM   1588  C   ALA A 109      18.885  -6.697 -13.054  1.00 47.80           C  
ATOM   1589  O   ALA A 109      19.289  -7.873 -13.059  1.00 39.09           O  
ATOM   1590  CB  ALA A 109      17.808  -6.975 -10.837  1.00 44.08           C  
ATOM   1591  H   ALA A 109      16.127  -7.684 -12.581  1.00 42.85           H  
ATOM   1592  HA  ALA A 109      17.599  -5.367 -12.112  1.00 44.30           H  
ATOM   1593  HB1 ALA A 109      17.046  -6.736 -10.282  1.00 43.81           H  
ATOM   1594  HB2 ALA A 109      17.854  -7.942 -10.917  1.00 43.78           H  
ATOM   1595  HB3 ALA A 109      18.621  -6.647 -10.420  1.00 43.70           H  
ATOM   1596  N   ARG A 110      19.580  -5.681 -13.626  1.00 41.33           N  
ATOM   1597  CA  ARG A 110      20.725  -5.996 -14.476  1.00 41.92           C  
ATOM   1598  C   ARG A 110      22.036  -5.637 -13.798  1.00 41.27           C  
ATOM   1599  O   ARG A 110      22.246  -4.463 -13.487  1.00 43.38           O  
ATOM   1600  CB  ARG A 110      20.655  -5.356 -15.863  1.00 39.76           C  
ATOM   1601  CG  ARG A 110      19.232  -5.548 -16.385  1.00 50.82           C  
ATOM   1602  CD  ARG A 110      18.970  -5.082 -17.829  1.00 47.78           C  
ATOM   1603  NE  ARG A 110      19.582  -5.969 -18.828  1.00 45.00           N  
ATOM   1604  CZ  ARG A 110      19.236  -5.923 -20.126  1.00 49.45           C  
ATOM   1605  NH1 ARG A 110      18.340  -5.035 -20.556  1.00 49.55           N1+
ATOM   1606  NH2 ARG A 110      19.829  -6.689 -21.022  1.00 51.28           N  
ATOM   1607  H   ARG A 110      19.341  -4.810 -13.486  1.00 42.94           H  
ATOM   1608  HA  ARG A 110      20.725  -6.974 -14.628  1.00 41.20           H  
ATOM   1609  HB2 ARG A 110      20.863  -4.399 -15.807  1.00 42.54           H  
ATOM   1610  HB3 ARG A 110      21.295  -5.785 -16.469  1.00 42.56           H  
ATOM   1611  HG2 ARG A 110      19.003  -6.501 -16.321  1.00 47.33           H  
ATOM   1612  HG3 ARG A 110      18.614  -5.068 -15.792  1.00 47.33           H  
ATOM   1613  HD2 ARG A 110      18.002  -5.051 -17.974  1.00 47.80           H  
ATOM   1614  HD3 ARG A 110      19.322  -4.176 -17.944  1.00 47.77           H  
ATOM   1615  HE  ARG A 110      20.188  -6.537 -18.572  1.00 46.73           H  
ATOM   1616 HH11 ARG A 110      18.133  -4.330 -20.066  1.00 49.50           H  
ATOM   1617 HH12 ARG A 110      17.955  -5.151 -21.345  1.00 49.57           H  
ATOM   1618 HH21 ARG A 110      20.418  -7.293 -20.759  1.00 50.64           H  
ATOM   1619 HH22 ARG A 110      19.644  -6.597 -21.878  1.00 50.72           H  
ATOM   1620  N   MET A 111      22.923  -6.647 -13.687  1.00 34.00           N  
ATOM   1621  CA  MET A 111      24.170  -6.556 -12.951  1.00 33.51           C  
ATOM   1622  C   MET A 111      25.373  -6.570 -13.896  1.00 30.53           C  
ATOM   1623  O   MET A 111      25.752  -7.576 -14.463  1.00 28.71           O  
ATOM   1624  CB  MET A 111      24.248  -7.744 -11.998  1.00 33.67           C  
ATOM   1625  CG  MET A 111      25.387  -7.742 -10.999  1.00 33.53           C  
ATOM   1626  SD  MET A 111      25.267  -6.400  -9.818  1.00 34.01           S  
ATOM   1627  CE  MET A 111      26.688  -5.557 -10.494  1.00 39.58           C  
ATOM   1628  H   MET A 111      22.732  -7.438 -14.103  1.00 35.58           H  
ATOM   1629  HA  MET A 111      24.172  -5.712 -12.432  1.00 33.17           H  
ATOM   1630  HB2 MET A 111      23.403  -7.789 -11.501  1.00 33.59           H  
ATOM   1631  HB3 MET A 111      24.310  -8.562 -12.536  1.00 33.56           H  
ATOM   1632  HG2 MET A 111      25.388  -8.589 -10.511  1.00 33.67           H  
ATOM   1633  HG3 MET A 111      26.237  -7.672 -11.477  1.00 33.73           H  
ATOM   1634  HE1 MET A 111      26.835  -4.727 -10.004  1.00 38.07           H  
ATOM   1635  HE2 MET A 111      27.475  -6.126 -10.410  1.00 38.05           H  
ATOM   1636  HE3 MET A 111      26.529  -5.353 -11.434  1.00 38.02           H  
ATOM   1637  N   THR A 112      26.044  -5.433 -14.014  1.00 32.87           N  
ATOM   1638  CA  THR A 112      27.166  -5.278 -14.933  1.00 35.96           C  
ATOM   1639  C   THR A 112      28.269  -4.488 -14.225  1.00 41.05           C  
ATOM   1640  O   THR A 112      28.043  -3.901 -13.147  1.00 46.06           O  
ATOM   1641  CB  THR A 112      26.754  -4.603 -16.270  1.00 32.48           C  
ATOM   1642  CG2 THR A 112      25.709  -5.373 -17.068  1.00 30.84           C  
ATOM   1643  OG1 THR A 112      26.237  -3.287 -16.049  1.00 32.07           O  
ATOM   1644  H   THR A 112      25.791  -4.713 -13.510  1.00 33.05           H  
ATOM   1645  HA  THR A 112      27.516  -6.171 -15.141  1.00 35.48           H  
ATOM   1646  HB  THR A 112      27.559  -4.530 -16.837  1.00 32.76           H  
ATOM   1647  HG1 THR A 112      25.543  -3.326 -15.530  0.00 31.52           H  
ATOM   1648 HG21 THR A 112      25.510  -4.895 -17.890  1.00 31.31           H  
ATOM   1649 HG22 THR A 112      24.897  -5.460 -16.541  1.00 31.31           H  
ATOM   1650 HG23 THR A 112      26.051  -6.257 -17.283  1.00 31.31           H  
ATOM   1651  N   GLY A 113      29.441  -4.449 -14.884  1.00 40.56           N  
ATOM   1652  CA  GLY A 113      30.557  -3.615 -14.489  1.00 37.24           C  
ATOM   1653  C   GLY A 113      30.299  -2.184 -14.938  1.00 40.77           C  
ATOM   1654  O   GLY A 113      30.171  -1.280 -14.086  1.00 37.48           O  
ATOM   1655  H   GLY A 113      29.541  -4.979 -15.622  1.00 39.76           H  
ATOM   1656  HA2 GLY A 113      30.666  -3.646 -13.512  1.00 38.70           H  
ATOM   1657  HA3 GLY A 113      31.377  -3.952 -14.904  1.00 38.73           H  
ATOM   1658  N   TRP A 114      30.162  -2.032 -16.270  1.00 36.15           N  
ATOM   1659  CA  TRP A 114      30.264  -0.742 -16.943  1.00 42.86           C  
ATOM   1660  C   TRP A 114      28.908  -0.058 -17.116  1.00 44.52           C  
ATOM   1661  O   TRP A 114      28.833   1.161 -17.353  1.00 39.98           O  
ATOM   1662  CB  TRP A 114      30.905  -0.947 -18.321  1.00 38.93           C  
ATOM   1663  CG  TRP A 114      32.321  -1.432 -18.249  1.00 36.40           C  
ATOM   1664  CD1 TRP A 114      32.855  -2.539 -18.847  1.00 38.78           C  
ATOM   1665  CD2 TRP A 114      33.398  -0.806 -17.541  1.00 31.09           C  
ATOM   1666  CE2 TRP A 114      34.560  -1.562 -17.792  1.00 39.06           C  
ATOM   1667  CE3 TRP A 114      33.484   0.306 -16.744  1.00 31.21           C  
ATOM   1668  NE1 TRP A 114      34.200  -2.628 -18.573  1.00 37.82           N  
ATOM   1669  CZ2 TRP A 114      35.799  -1.223 -17.267  1.00 39.00           C  
ATOM   1670  CZ3 TRP A 114      34.683   0.583 -16.143  1.00 32.82           C  
ATOM   1671  CH2 TRP A 114      35.820  -0.120 -16.449  1.00 36.61           C  
ATOM   1672  H   TRP A 114      30.005  -2.774 -16.780  1.00 38.70           H  
ATOM   1673  HA  TRP A 114      30.850  -0.151 -16.404  1.00 40.82           H  
ATOM   1674  HB2 TRP A 114      30.370  -1.600 -18.820  1.00 39.17           H  
ATOM   1675  HB3 TRP A 114      30.884  -0.095 -18.806  1.00 39.23           H  
ATOM   1676  HD1 TRP A 114      32.382  -3.142 -19.398  1.00 37.97           H  
ATOM   1677  HE1 TRP A 114      34.739  -3.246 -18.874  1.00 38.27           H  
ATOM   1678  HE3 TRP A 114      32.717   0.813 -16.543  1.00 31.77           H  
ATOM   1679  HZ2 TRP A 114      36.564  -1.753 -17.414  1.00 38.31           H  
ATOM   1680  HZ3 TRP A 114      34.762   1.372 -15.632  1.00 33.34           H  
ATOM   1681  HH2 TRP A 114      36.634   0.135 -16.051  1.00 36.17           H  
ATOM   1682  N   GLY A 115      27.838  -0.869 -17.060  1.00 43.54           N  
ATOM   1683  CA  GLY A 115      26.467  -0.380 -17.115  1.00 44.92           C  
ATOM   1684  C   GLY A 115      25.788  -0.886 -18.379  1.00 45.38           C  
ATOM   1685  O   GLY A 115      26.422  -1.602 -19.147  1.00 51.96           O  
ATOM   1686  H   GLY A 115      27.970  -1.771 -16.993  1.00 43.96           H  
ATOM   1687  HA2 GLY A 115      25.973  -0.698 -16.326  1.00 44.52           H  
ATOM   1688  HA3 GLY A 115      26.464   0.606 -17.104  1.00 44.63           H  
ATOM   1689  N   GLN A 116      24.539  -0.456 -18.614  1.00 52.22           N  
ATOM   1690  CA  GLN A 116      23.786  -0.887 -19.789  1.00 54.85           C  
ATOM   1691  C   GLN A 116      24.234  -0.169 -21.073  1.00 51.60           C  
ATOM   1692  O   GLN A 116      24.229  -0.778 -22.163  1.00 57.02           O  
ATOM   1693  CB  GLN A 116      22.283  -0.707 -19.562  1.00 56.87           C  
ATOM   1694  CG  GLN A 116      21.675  -1.794 -18.687  1.00 47.23           C  
ATOM   1695  CD  GLN A 116      21.865  -3.183 -19.224  1.00 47.64           C  
ATOM   1696  NE2 GLN A 116      21.531  -3.335 -20.499  1.00 45.62           N  
ATOM   1697  OE1 GLN A 116      22.265  -4.110 -18.502  1.00 63.92           O  
ATOM   1698  H   GLN A 116      24.148   0.124 -18.027  1.00 51.01           H  
ATOM   1699  HA  GLN A 116      23.955  -1.853 -19.915  1.00 53.95           H  
ATOM   1700  HB2 GLN A 116      22.129   0.164 -19.140  1.00 54.02           H  
ATOM   1701  HB3 GLN A 116      21.828  -0.700 -20.430  1.00 53.93           H  
ATOM   1702  HG2 GLN A 116      22.076  -1.748 -17.793  1.00 49.30           H  
ATOM   1703  HG3 GLN A 116      20.713  -1.627 -18.589  1.00 49.35           H  
ATOM   1704 HE21 GLN A 116      21.715  -4.099 -20.908  1.00 46.50           H  
ATOM   1705 HE22 GLN A 116      21.109  -2.691 -20.939  1.00 46.42           H  
ATOM   1706  N   THR A 117      24.640   1.106 -20.929  1.00 43.54           N  
ATOM   1707  CA  THR A 117      24.921   2.032 -22.028  1.00 47.70           C  
ATOM   1708  C   THR A 117      26.366   2.517 -21.884  1.00 44.07           C  
ATOM   1709  O   THR A 117      26.971   2.373 -20.843  1.00 48.96           O  
ATOM   1710  CB  THR A 117      23.910   3.192 -21.942  1.00 57.30           C  
ATOM   1711  CG2 THR A 117      22.473   2.663 -21.897  1.00 53.15           C  
ATOM   1712  OG1 THR A 117      24.094   3.995 -20.754  1.00 49.37           O  
ATOM   1713  H   THR A 117      24.746   1.422 -20.078  1.00 46.38           H  
ATOM   1714  HA  THR A 117      24.812   1.565 -22.885  1.00 47.82           H  
ATOM   1715  HB  THR A 117      24.009   3.766 -22.738  1.00 53.10           H  
ATOM   1716  HG1 THR A 117      23.997   3.509 -20.065  0.00 49.44           H  
ATOM   1717 HG21 THR A 117      21.852   3.411 -21.889  1.00 54.32           H  
ATOM   1718 HG22 THR A 117      22.345   2.130 -21.094  1.00 54.26           H  
ATOM   1719 HG23 THR A 117      22.305   2.112 -22.681  1.00 54.32           H  
ATOM   1720  N   GLY A 118      26.960   2.974 -22.976  1.00 49.61           N  
ATOM   1721  CA  GLY A 118      28.169   3.779 -22.977  1.00 41.88           C  
ATOM   1722  C   GLY A 118      29.367   3.028 -23.532  1.00 42.15           C  
ATOM   1723  O   GLY A 118      29.320   1.800 -23.651  1.00 36.32           O  
ATOM   1724  H   GLY A 118      26.584   2.769 -23.784  1.00 46.42           H  
ATOM   1725  HA2 GLY A 118      28.011   4.587 -23.519  1.00 43.69           H  
ATOM   1726  HA3 GLY A 118      28.365   4.070 -22.055  1.00 43.71           H  
ATOM   1727  N   PRO A 119      30.484   3.755 -23.805  1.00 46.81           N  
ATOM   1728  CA  PRO A 119      31.589   3.268 -24.640  1.00 40.23           C  
ATOM   1729  C   PRO A 119      32.176   1.940 -24.248  1.00 45.14           C  
ATOM   1730  O   PRO A 119      32.653   1.237 -25.126  1.00 41.97           O  
ATOM   1731  CB  PRO A 119      32.671   4.371 -24.546  1.00 38.83           C  
ATOM   1732  CG  PRO A 119      32.238   5.313 -23.399  1.00 39.89           C  
ATOM   1733  CD  PRO A 119      30.722   5.138 -23.371  1.00 45.21           C  
ATOM   1734  HA  PRO A 119      31.265   3.216 -25.574  1.00 42.06           H  
ATOM   1735  HB2 PRO A 119      33.555   3.978 -24.356  1.00 39.40           H  
ATOM   1736  HB3 PRO A 119      32.733   4.868 -25.396  1.00 39.38           H  
ATOM   1737  HG2 PRO A 119      32.641   5.040 -22.550  1.00 40.91           H  
ATOM   1738  HG3 PRO A 119      32.484   6.243 -23.589  1.00 40.81           H  
ATOM   1739  HD2 PRO A 119      30.374   5.286 -22.464  1.00 44.35           H  
ATOM   1740  HD3 PRO A 119      30.289   5.772 -23.981  1.00 44.55           H  
ATOM   1741  N   ARG A 120      32.205   1.669 -22.926  1.00 48.24           N  
ATOM   1742  CA  ARG A 120      32.834   0.454 -22.416  1.00 38.53           C  
ATOM   1743  C   ARG A 120      31.815  -0.652 -22.196  1.00 34.34           C  
ATOM   1744  O   ARG A 120      32.228  -1.776 -21.991  1.00 38.12           O  
ATOM   1745  CB  ARG A 120      33.671   0.675 -21.152  1.00 38.67           C  
ATOM   1746  CG  ARG A 120      34.960   1.456 -21.402  1.00 38.81           C  
ATOM   1747  CD  ARG A 120      35.687   1.841 -20.123  1.00 39.49           C  
ATOM   1748  NE  ARG A 120      36.888   2.693 -20.198  1.00 33.45           N  
ATOM   1749  CZ  ARG A 120      38.024   2.176 -20.596  1.00 37.85           C  
ATOM   1750  NH1 ARG A 120      38.040   0.896 -20.901  1.00 37.25           N1+
ATOM   1751  NH2 ARG A 120      39.137   2.881 -20.648  1.00 33.29           N  
ATOM   1752  H   ARG A 120      31.831   2.255 -22.334  1.00 45.04           H  
ATOM   1753  HA  ARG A 120      33.466   0.135 -23.108  1.00 39.48           H  
ATOM   1754  HB2 ARG A 120      33.130   1.159 -20.493  1.00 38.67           H  
ATOM   1755  HB3 ARG A 120      33.901  -0.197 -20.766  1.00 38.65           H  
ATOM   1756  HG2 ARG A 120      35.560   0.916 -21.959  1.00 39.11           H  
ATOM   1757  HG3 ARG A 120      34.746   2.273 -21.902  1.00 38.97           H  
ATOM   1758  HD2 ARG A 120      35.027   2.300 -19.564  1.00 37.82           H  
ATOM   1759  HD3 ARG A 120      35.915   1.015 -19.650  1.00 37.82           H  
ATOM   1760  HE  ARG A 120      36.839   3.535 -19.981  1.00 35.79           H  
ATOM   1761 HH11 ARG A 120      37.480   0.325 -20.529  1.00 37.68           H  
ATOM   1762 HH12 ARG A 120      38.639   0.603 -21.486  1.00 37.44           H  
ATOM   1763 HH21 ARG A 120      39.129   3.733 -20.412  1.00 34.64           H  
ATOM   1764 HH22 ARG A 120      39.888   2.501 -20.918  1.00 34.67           H  
ATOM   1765  N   SER A 121      30.517  -0.401 -22.385  1.00 32.40           N  
ATOM   1766  CA  SER A 121      29.439  -1.308 -21.967  1.00 38.52           C  
ATOM   1767  C   SER A 121      29.443  -2.667 -22.651  1.00 38.35           C  
ATOM   1768  O   SER A 121      28.709  -3.570 -22.210  1.00 35.75           O  
ATOM   1769  CB  SER A 121      28.097  -0.695 -22.192  1.00 39.56           C  
ATOM   1770  OG  SER A 121      27.924  -0.360 -23.558  1.00 39.49           O  
ATOM   1771  H   SER A 121      30.282   0.377 -22.802  1.00 34.39           H  
ATOM   1772  HA  SER A 121      29.542  -1.462 -20.995  1.00 37.42           H  
ATOM   1773  HB2 SER A 121      27.401  -1.323 -21.919  1.00 39.29           H  
ATOM   1774  HB3 SER A 121      28.014   0.109 -21.647  1.00 39.36           H  
ATOM   1775  HG  SER A 121      27.138   0.020 -23.654  0.00 39.88           H  
ATOM   1776  N   GLN A 122      30.217  -2.789 -23.733  1.00 37.69           N  
ATOM   1777  CA  GLN A 122      30.393  -4.080 -24.389  1.00 40.44           C  
ATOM   1778  C   GLN A 122      31.763  -4.688 -24.148  1.00 36.00           C  
ATOM   1779  O   GLN A 122      32.007  -5.744 -24.668  1.00 39.41           O  
ATOM   1780  CB  GLN A 122      30.166  -4.059 -25.905  1.00 39.48           C  
ATOM   1781  CG  GLN A 122      28.718  -3.791 -26.321  1.00 36.36           C  
ATOM   1782  CD  GLN A 122      27.810  -4.953 -26.036  1.00 41.18           C  
ATOM   1783  NE2 GLN A 122      26.648  -4.666 -25.479  1.00 43.28           N  
ATOM   1784  OE1 GLN A 122      28.179  -6.128 -26.192  1.00 66.56           O  
ATOM   1785  H   GLN A 122      30.629  -2.055 -24.087  1.00 38.37           H  
ATOM   1786  HA  GLN A 122      29.724  -4.703 -24.010  1.00 38.85           H  
ATOM   1787  HB2 GLN A 122      30.739  -3.366 -26.296  1.00 38.98           H  
ATOM   1788  HB3 GLN A 122      30.447  -4.919 -26.281  1.00 39.08           H  
ATOM   1789  HG2 GLN A 122      28.387  -3.000 -25.844  1.00 38.18           H  
ATOM   1790  HG3 GLN A 122      28.688  -3.594 -27.281  1.00 38.14           H  
ATOM   1791 HE21 GLN A 122      26.098  -5.321 -25.248  1.00 42.85           H  
ATOM   1792 HE22 GLN A 122      26.413  -3.822 -25.338  1.00 42.59           H  
ATOM   1793  N   GLN A 123      32.620  -4.135 -23.301  1.00 50.74           N  
ATOM   1794  CA  GLN A 123      33.917  -4.764 -23.052  1.00 54.34           C  
ATOM   1795  C   GLN A 123      33.940  -5.593 -21.763  1.00 53.62           C  
ATOM   1796  O   GLN A 123      33.236  -5.363 -20.760  1.00 43.31           O  
ATOM   1797  CB  GLN A 123      35.125  -3.846 -22.952  1.00 64.20           C  
ATOM   1798  CG  GLN A 123      35.474  -3.119 -24.248  1.00 80.14           C  
ATOM   1799  CD  GLN A 123      36.299  -1.884 -23.967  1.00 84.22           C  
ATOM   1800  NE2 GLN A 123      36.498  -1.599 -22.686  1.00 77.93           N  
ATOM   1801  OE1 GLN A 123      36.761  -1.192 -24.879  1.00119.32           O  
ATOM   1802  H   GLN A 123      32.405  -3.363 -22.863  1.00 47.26           H  
ATOM   1803  HA  GLN A 123      34.099  -5.377 -23.808  1.00 54.90           H  
ATOM   1804  HB2 GLN A 123      34.936  -3.186 -22.255  1.00 65.25           H  
ATOM   1805  HB3 GLN A 123      35.902  -4.370 -22.663  1.00 65.01           H  
ATOM   1806  HG2 GLN A 123      35.978  -3.720 -24.837  1.00 76.90           H  
ATOM   1807  HG3 GLN A 123      34.649  -2.860 -24.712  1.00 77.05           H  
ATOM   1808 HE21 GLN A 123      36.745  -0.776 -22.469  1.00 78.49           H  
ATOM   1809 HE22 GLN A 123      36.422  -2.207 -22.048  1.00 79.07           H  
ATOM   1810  N   ALA A 124      34.819  -6.598 -21.847  1.00 54.05           N  
ATOM   1811  CA  ALA A 124      35.139  -7.450 -20.726  1.00 44.23           C  
ATOM   1812  C   ALA A 124      35.792  -6.609 -19.647  1.00 46.87           C  
ATOM   1813  O   ALA A 124      36.351  -5.502 -19.872  1.00 39.74           O  
ATOM   1814  CB  ALA A 124      36.083  -8.586 -21.096  1.00 46.89           C  
ATOM   1815  H   ALA A 124      35.239  -6.755 -22.644  1.00 51.55           H  
ATOM   1816  HA  ALA A 124      34.289  -7.828 -20.366  1.00 46.90           H  
ATOM   1817  HB1 ALA A 124      35.686  -9.123 -21.803  1.00 46.06           H  
ATOM   1818  HB2 ALA A 124      36.928  -8.222 -21.407  1.00 46.03           H  
ATOM   1819  HB3 ALA A 124      36.239  -9.148 -20.319  1.00 46.00           H  
ATOM   1820  N   GLY A 125      35.685  -7.230 -18.471  1.00 40.69           N  
ATOM   1821  CA  GLY A 125      36.324  -6.685 -17.311  1.00 45.92           C  
ATOM   1822  C   GLY A 125      36.098  -7.532 -16.084  1.00 35.33           C  
ATOM   1823  O   GLY A 125      35.263  -8.352 -16.055  1.00 40.61           O  
ATOM   1824  H   GLY A 125      35.207  -8.005 -18.396  1.00 43.24           H  
ATOM   1825  HA2 GLY A 125      37.292  -6.611 -17.484  1.00 41.99           H  
ATOM   1826  HA3 GLY A 125      35.976  -5.776 -17.150  1.00 42.06           H  
ATOM   1827  N   ALA A 126      36.896  -7.318 -15.066  1.00 43.56           N  
ATOM   1828  CA  ALA A 126      36.538  -7.797 -13.758  1.00 35.85           C  
ATOM   1829  C   ALA A 126      36.558  -6.626 -12.787  1.00 32.61           C  
ATOM   1830  O   ALA A 126      36.722  -5.485 -13.197  1.00 31.28           O  
ATOM   1831  CB  ALA A 126      37.500  -8.891 -13.398  1.00 38.43           C  
ATOM   1832  H   ALA A 126      37.682  -6.865 -15.179  1.00 39.70           H  
ATOM   1833  HA  ALA A 126      35.612  -8.165 -13.789  1.00 37.08           H  
ATOM   1834  HB1 ALA A 126      37.468  -9.589 -14.074  1.00 37.60           H  
ATOM   1835  HB2 ALA A 126      38.401  -8.531 -13.353  1.00 37.56           H  
ATOM   1836  N   ASP A 127      36.411  -6.968 -11.501  1.00 30.54           N  
ATOM   1837  CA  ASP A 127      36.397  -6.056 -10.389  1.00 27.53           C  
ATOM   1838  C   ASP A 127      37.544  -5.078 -10.550  1.00 23.09           C  
ATOM   1839  O   ASP A 127      37.339  -3.884 -10.632  1.00 25.42           O  
ATOM   1840  CB  ASP A 127      36.327  -6.809  -9.057  1.00 28.72           C  
ATOM   1841  CG  ASP A 127      36.450  -5.912  -7.826  1.00 27.00           C  
ATOM   1842  OD1 ASP A 127      37.543  -5.281  -7.707  1.00 20.39           O  
ATOM   1843  OD2 ASP A 127      35.434  -5.785  -7.058  1.00 23.99           O1-
ATOM   1844  H   ASP A 127      36.292  -7.854 -11.314  1.00 30.42           H  
ATOM   1845  HA  ASP A 127      35.560  -5.541 -10.441  1.00 27.39           H  
ATOM   1846  HB2 ASP A 127      35.471  -7.282  -9.007  1.00 28.05           H  
ATOM   1847  HB3 ASP A 127      37.043  -7.476  -9.026  1.00 28.05           H  
ATOM   1848  N   ILE A 128      38.759  -5.556 -10.722  1.00 26.44           N  
ATOM   1849  CA  ILE A 128      39.921  -4.666 -10.707  1.00 26.78           C  
ATOM   1850  C   ILE A 128      39.814  -3.586 -11.785  1.00 29.42           C  
ATOM   1851  O   ILE A 128      40.274  -2.486 -11.530  1.00 30.74           O  
ATOM   1852  CB  ILE A 128      41.221  -5.476 -10.783  1.00 25.66           C  
ATOM   1853  CG1 ILE A 128      42.422  -4.674 -10.563  1.00 27.47           C  
ATOM   1854  CG2 ILE A 128      41.301  -6.213 -12.104  1.00 32.18           C  
ATOM   1855  CD1 ILE A 128      43.668  -5.476 -10.245  1.00 27.07           C  
ATOM   1856  H   ILE A 128      38.883  -6.454 -10.836  1.00 25.78           H  
ATOM   1857  HA  ILE A 128      39.919  -4.210  -9.842  1.00 26.97           H  
ATOM   1858  HB  ILE A 128      41.186  -6.147 -10.074  1.00 27.34           H  
ATOM   1859 HG12 ILE A 128      42.591  -4.139 -11.363  1.00 27.07           H  
ATOM   1860 HG13 ILE A 128      42.253  -4.056  -9.823  1.00 27.00           H  
ATOM   1861 HG21 ILE A 128      42.101  -6.764 -12.123  1.00 30.03           H  
ATOM   1862 HG22 ILE A 128      41.336  -5.574 -12.835  1.00 30.07           H  
ATOM   1863 HG23 ILE A 128      40.521  -6.782 -12.211  1.00 30.02           H  
ATOM   1864 HD11 ILE A 128      43.510  -6.020  -9.450  1.00 27.19           H  
ATOM   1865 HD12 ILE A 128      44.411  -4.865 -10.076  1.00 27.20           H  
ATOM   1866 HD13 ILE A 128      43.893  -6.057 -10.995  1.00 27.23           H  
ATOM   1867  N   ASN A 129      39.203  -3.873 -12.938  1.00 31.32           N  
ATOM   1868  CA  ASN A 129      39.068  -2.884 -14.009  1.00 32.69           C  
ATOM   1869  C   ASN A 129      38.048  -1.820 -13.610  1.00 37.64           C  
ATOM   1870  O   ASN A 129      38.227  -0.635 -13.919  1.00 43.13           O  
ATOM   1871  CB  ASN A 129      38.708  -3.463 -15.392  1.00 26.26           C  
ATOM   1872  CG  ASN A 129      39.624  -4.612 -15.763  1.00 29.53           C  
ATOM   1873  ND2 ASN A 129      40.920  -4.355 -15.961  1.00 28.89           N  
ATOM   1874  OD1 ASN A 129      39.195  -5.787 -15.821  1.00 30.09           O  
ATOM   1875  H   ASN A 129      38.860  -4.710 -13.068  1.00 31.03           H  
ATOM   1876  HA  ASN A 129      39.939  -2.437 -14.108  1.00 31.94           H  
ATOM   1877  HB2 ASN A 129      37.783  -3.778 -15.380  1.00 28.36           H  
ATOM   1878  HB3 ASN A 129      38.782  -2.760 -16.067  1.00 28.48           H  
ATOM   1879 HD21 ASN A 129      41.482  -5.018 -16.134  1.00 29.09           H  
ATOM   1880 HD22 ASN A 129      41.217  -3.519 -15.920  1.00 29.07           H  
ATOM   1881  N   TYR A 130      36.930  -2.226 -13.013  1.00 40.46           N  
ATOM   1882  CA  TYR A 130      35.840  -1.264 -12.729  1.00 45.81           C  
ATOM   1883  C   TYR A 130      36.300  -0.246 -11.674  1.00 33.60           C  
ATOM   1884  O   TYR A 130      35.842   0.895 -11.688  1.00 35.74           O  
ATOM   1885  CB  TYR A 130      34.454  -1.847 -12.294  1.00 37.11           C  
ATOM   1886  CG  TYR A 130      34.022  -3.023 -13.141  1.00 30.99           C  
ATOM   1887  CD1 TYR A 130      34.106  -2.944 -14.528  1.00 36.07           C  
ATOM   1888  CD2 TYR A 130      33.759  -4.251 -12.571  1.00 33.55           C  
ATOM   1889  CE1 TYR A 130      33.838  -4.046 -15.321  1.00 34.56           C  
ATOM   1890  CE2 TYR A 130      33.523  -5.371 -13.351  1.00 33.63           C  
ATOM   1891  CZ  TYR A 130      33.562  -5.266 -14.725  1.00 35.76           C  
ATOM   1892  OH  TYR A 130      33.376  -6.390 -15.469  1.00 35.99           O  
ATOM   1893  H   TYR A 130      36.828  -3.102 -12.775  1.00 40.67           H  
ATOM   1894  HA  TYR A 130      35.682  -0.757 -13.569  1.00 40.57           H  
ATOM   1895  HB2 TYR A 130      34.511  -2.130 -11.354  1.00 37.23           H  
ATOM   1896  HB3 TYR A 130      33.778  -1.136 -12.361  1.00 37.29           H  
ATOM   1897  HD1 TYR A 130      34.319  -2.120 -14.936  1.00 34.61           H  
ATOM   1898  HD2 TYR A 130      33.763  -4.336 -11.631  1.00 33.06           H  
ATOM   1899  HE1 TYR A 130      33.889  -3.979 -16.258  1.00 35.16           H  
ATOM   1900  HE2 TYR A 130      33.332  -6.200 -12.946  1.00 34.10           H  
ATOM   1901  HH  TYR A 130      34.115  -6.779 -15.612  0.00 36.21           H  
ATOM   1902  N   ILE A 131      37.117  -0.702 -10.710  1.00 31.49           N  
ATOM   1903  CA  ILE A 131      37.624   0.163  -9.652  1.00 34.65           C  
ATOM   1904  C   ILE A 131      38.927   0.844 -10.098  1.00 36.61           C  
ATOM   1905  O   ILE A 131      39.380   1.771  -9.420  1.00 45.87           O  
ATOM   1906  CB  ILE A 131      37.799  -0.614  -8.334  1.00 29.60           C  
ATOM   1907  CG1 ILE A 131      38.775  -1.712  -8.500  1.00 32.69           C  
ATOM   1908  CG2 ILE A 131      36.498  -1.144  -7.783  1.00 25.43           C  
ATOM   1909  CD1 ILE A 131      39.392  -2.195  -7.208  1.00 33.03           C  
ATOM   1910  H   ILE A 131      37.361  -1.582 -10.712  1.00 32.79           H  
ATOM   1911  HA  ILE A 131      36.960   0.863  -9.494  1.00 33.36           H  
ATOM   1912  HB  ILE A 131      38.167   0.008  -7.675  1.00 30.20           H  
ATOM   1913 HG12 ILE A 131      38.327  -2.467  -8.930  1.00 31.91           H  
ATOM   1914 HG13 ILE A 131      39.492  -1.413  -9.094  1.00 32.03           H  
ATOM   1915 HG21 ILE A 131      36.660  -1.601  -6.941  1.00 26.68           H  
ATOM   1916 HG22 ILE A 131      36.105  -1.767  -8.417  1.00 26.67           H  
ATOM   1917 HG23 ILE A 131      35.883  -0.406  -7.635  1.00 26.63           H  
ATOM   1918 HD11 ILE A 131      39.841  -1.452  -6.763  1.00 32.91           H  
ATOM   1919 HD12 ILE A 131      40.042  -2.897  -7.402  1.00 32.91           H  
ATOM   1920 HD13 ILE A 131      38.699  -2.552  -6.621  1.00 32.84           H  
ATOM   1921  N   SER A 132      39.500   0.448 -11.263  1.00 35.65           N  
ATOM   1922  CA  SER A 132      40.633   1.183 -11.833  1.00 37.52           C  
ATOM   1923  C   SER A 132      40.180   2.530 -12.412  1.00 34.03           C  
ATOM   1924  O   SER A 132      40.915   3.550 -12.401  1.00 29.12           O  
ATOM   1925  CB  SER A 132      41.471   0.386 -12.807  1.00 39.38           C  
ATOM   1926  OG ASER A 132      40.807   0.165 -14.038  0.50 45.89           O  
ATOM   1927  OG BSER A 132      40.807   0.165 -14.038  0.50 45.89           O  
ATOM   1928  H   SER A 132      39.190  -0.294 -11.697  1.00 36.24           H  
ATOM   1929  HA  SER A 132      41.229   1.399 -11.072  1.00 36.86           H  
ATOM   1930  HB2ASER A 132      42.305   0.862 -12.974  0.50 40.34           H  
ATOM   1931  HB2BSER A 132      42.305   0.862 -12.974  0.50 40.34           H  
ATOM   1932  HB3ASER A 132      41.695  -0.474 -12.405  0.50 40.33           H  
ATOM   1933  HB3BSER A 132      41.695  -0.474 -12.405  0.50 40.33           H  
ATOM   1934  HG ASER A 132      41.334  -0.278 -14.528  0.00 44.83           H  
ATOM   1935  HG BSER A 132      41.334  -0.278 -14.528  0.00 44.83           H  
ATOM   1936  N   LEU A 133      38.911   2.569 -12.800  1.00 29.96           N  
ATOM   1937  CA  LEU A 133      38.453   3.660 -13.620  1.00 36.53           C  
ATOM   1938  C   LEU A 133      37.837   4.778 -12.793  1.00 39.99           C  
ATOM   1939  O   LEU A 133      37.625   5.834 -13.348  1.00 36.30           O  
ATOM   1940  CB  LEU A 133      37.472   3.231 -14.711  1.00 42.82           C  
ATOM   1941  CG  LEU A 133      37.691   3.875 -16.098  1.00 41.14           C  
ATOM   1942  CD1 LEU A 133      38.762   3.189 -16.942  1.00 35.53           C  
ATOM   1943  CD2 LEU A 133      36.401   3.856 -16.847  1.00 45.36           C  
ATOM   1944  H   LEU A 133      38.325   1.911 -12.561  1.00 32.38           H  
ATOM   1945  HA  LEU A 133      39.250   4.043 -14.068  1.00 36.75           H  
ATOM   1946  HB2 LEU A 133      37.532   2.252 -14.810  1.00 40.85           H  
ATOM   1947  HB3 LEU A 133      36.559   3.443 -14.407  1.00 40.94           H  
ATOM   1948  HG  LEU A 133      37.959   4.820 -15.964  1.00 41.09           H  
ATOM   1949 HD11 LEU A 133      39.614   3.222 -16.476  1.00 37.10           H  
ATOM   1950 HD12 LEU A 133      38.844   3.644 -17.797  1.00 37.13           H  
ATOM   1951 HD13 LEU A 133      38.513   2.261 -17.093  1.00 37.10           H  
ATOM   1952 HD21 LEU A 133      35.740   4.387 -16.371  1.00 43.98           H  
ATOM   1953 HD22 LEU A 133      36.084   2.941 -16.926  1.00 43.95           H  
ATOM   1954 HD23 LEU A 133      36.535   4.228 -17.735  1.00 43.88           H  
ATOM   1955  N   ASN A 134      37.489   4.559 -11.529  1.00 36.73           N  
ATOM   1956  CA  ASN A 134      36.767   5.580 -10.800  1.00 29.20           C  
ATOM   1957  C   ASN A 134      37.548   6.021  -9.555  1.00 31.89           C  
ATOM   1958  O   ASN A 134      36.977   6.542  -8.578  1.00 31.36           O  
ATOM   1959  CB  ASN A 134      35.402   5.022 -10.483  1.00 33.81           C  
ATOM   1960  CG  ASN A 134      35.495   3.796  -9.575  1.00 38.20           C  
ATOM   1961  ND2 ASN A 134      34.354   3.117  -9.323  1.00 29.83           N  
ATOM   1962  OD1 ASN A 134      36.606   3.506  -9.086  1.00 27.63           O  
ATOM   1963  H   ASN A 134      37.703   3.773 -11.115  1.00 35.53           H  
ATOM   1964  HA  ASN A 134      36.642   6.361 -11.384  1.00 31.95           H  
ATOM   1965  HB2 ASN A 134      34.865   5.710 -10.043  1.00 33.61           H  
ATOM   1966  HB3 ASN A 134      34.954   4.773 -11.316  1.00 33.61           H  
ATOM   1967 HD21 ASN A 134      34.390   2.267  -9.069  1.00 32.18           H  
ATOM   1968 HD22 ASN A 134      33.569   3.522  -9.418  1.00 32.20           H  
ATOM   1969  N   GLY A 135      38.866   5.768  -9.567  1.00 32.26           N  
ATOM   1970  CA  GLY A 135      39.803   6.269  -8.557  1.00 33.93           C  
ATOM   1971  C   GLY A 135      40.062   5.378  -7.329  1.00 36.01           C  
ATOM   1972  O   GLY A 135      41.018   5.641  -6.597  1.00 36.96           O  
ATOM   1973  H   GLY A 135      39.206   5.258 -10.244  1.00 32.61           H  
ATOM   1974  HA2 GLY A 135      40.661   6.439  -8.999  1.00 33.92           H  
ATOM   1975  HA3 GLY A 135      39.469   7.141  -8.240  1.00 33.94           H  
ATOM   1976  N   ILE A 136      39.253   4.310  -7.162  1.00 31.22           N  
ATOM   1977  CA  ILE A 136      39.152   3.532  -5.926  1.00 31.80           C  
ATOM   1978  C   ILE A 136      40.463   2.782  -5.781  1.00 35.34           C  
ATOM   1979  O   ILE A 136      41.167   2.963  -4.770  1.00 32.43           O  
ATOM   1980  CB  ILE A 136      37.877   2.653  -5.977  1.00 29.04           C  
ATOM   1981  CG1 ILE A 136      36.601   3.474  -5.728  1.00 31.01           C  
ATOM   1982  CG2 ILE A 136      37.901   1.484  -5.033  1.00 29.60           C  
ATOM   1983  CD1 ILE A 136      35.275   2.859  -6.166  1.00 30.68           C  
ATOM   1984  H   ILE A 136      38.740   4.049  -7.871  1.00 32.39           H  
ATOM   1985  HA  ILE A 136      39.066   4.155  -5.178  1.00 31.79           H  
ATOM   1986  HB  ILE A 136      37.813   2.291  -6.883  1.00 30.02           H  
ATOM   1987 HG12 ILE A 136      36.545   3.661  -4.769  1.00 30.35           H  
ATOM   1988 HG13 ILE A 136      36.701   4.334  -6.185  1.00 30.46           H  
ATOM   1989 HG21 ILE A 136      37.067   0.992  -5.103  1.00 29.48           H  
ATOM   1990 HG22 ILE A 136      38.012   1.803  -4.122  1.00 29.45           H  
ATOM   1991 HG23 ILE A 136      38.640   0.895  -5.261  1.00 29.47           H  
ATOM   1992 HD11 ILE A 136      35.343   2.543  -7.084  1.00 30.80           H  
ATOM   1993 HD12 ILE A 136      34.563   3.525  -6.101  1.00 30.80           H  
ATOM   1994 HD13 ILE A 136      35.071   2.107  -5.579  1.00 30.77           H  
ATOM   1995  N   LEU A 137      40.846   2.058  -6.855  1.00 33.68           N  
ATOM   1996  CA  LEU A 137      42.045   1.216  -6.835  1.00 31.66           C  
ATOM   1997  C   LEU A 137      43.311   2.032  -6.638  1.00 30.01           C  
ATOM   1998  O   LEU A 137      44.182   1.633  -5.869  1.00 29.31           O  
ATOM   1999  CB  LEU A 137      42.139   0.384  -8.107  1.00 33.87           C  
ATOM   2000  CG  LEU A 137      43.329  -0.571  -8.207  1.00 28.67           C  
ATOM   2001  CD1 LEU A 137      43.530  -1.647  -7.193  1.00 22.59           C  
ATOM   2002  CD2 LEU A 137      43.101  -1.225  -9.557  1.00 34.81           C  
ATOM   2003  H   LEU A 137      40.342   2.086  -7.617  1.00 33.58           H  
ATOM   2004  HA  LEU A 137      41.962   0.600  -6.063  1.00 32.11           H  
ATOM   2005  HB2 LEU A 137      41.310  -0.142  -8.188  1.00 32.14           H  
ATOM   2006  HB3 LEU A 137      42.171   1.002  -8.873  1.00 32.14           H  
ATOM   2007  HG  LEU A 137      44.160  -0.032  -8.261  1.00 29.29           H  
ATOM   2008 HD11 LEU A 137      43.638  -1.249  -6.313  1.00 24.28           H  
ATOM   2009 HD12 LEU A 137      44.325  -2.159  -7.416  1.00 24.32           H  
ATOM   2010 HD13 LEU A 137      42.757  -2.237  -7.188  1.00 24.28           H  
ATOM   2011 HD21 LEU A 137      43.099  -0.546 -10.253  1.00 32.82           H  
ATOM   2012 HD22 LEU A 137      42.247  -1.689  -9.556  1.00 32.79           H  
ATOM   2013 HD23 LEU A 137      43.814  -1.862  -9.733  1.00 32.72           H  
ATOM   2014  N   HIS A 138      43.348   3.233  -7.248  1.00 33.63           N  
ATOM   2015  CA  HIS A 138      44.461   4.173  -7.069  1.00 34.56           C  
ATOM   2016  C   HIS A 138      44.776   4.349  -5.577  1.00 31.35           C  
ATOM   2017  O   HIS A 138      45.931   4.304  -5.190  1.00 34.51           O  
ATOM   2018  CB  HIS A 138      44.225   5.563  -7.695  1.00 40.48           C  
ATOM   2019  CG  HIS A 138      45.471   6.334  -7.850  1.00 35.27           C  
ATOM   2020  CD2 HIS A 138      46.085   7.133  -7.027  1.00 31.79           C  
ATOM   2021  ND1 HIS A 138      46.300   6.206  -8.957  1.00 34.50           N  
ATOM   2022  CE1 HIS A 138      47.415   6.891  -8.773  1.00 32.62           C  
ATOM   2023  NE2 HIS A 138      47.316   7.421  -7.592  1.00 32.07           N  
ATOM   2024  H   HIS A 138      42.660   3.473  -7.801  1.00 32.93           H  
ATOM   2025  HA  HIS A 138      45.255   3.772  -7.503  1.00 34.76           H  
ATOM   2026  HB2 HIS A 138      43.811   5.446  -8.576  1.00 37.73           H  
ATOM   2027  HB3 HIS A 138      43.603   6.067  -7.126  1.00 37.77           H  
ATOM   2028  HD1 HIS A 138      46.120   5.743  -9.662  0.00 33.80           H  
ATOM   2029  HD2 HIS A 138      45.813   7.371  -6.164  1.00 32.69           H  
ATOM   2030  HE1 HIS A 138      48.126   7.002  -9.381  1.00 32.93           H  
ATOM   2031  HE2 HIS A 138      47.913   7.933  -7.191  0.00 32.18           H  
ATOM   2032  N   ALA A 139      43.740   4.433  -4.757  1.00 28.42           N  
ATOM   2033  CA  ALA A 139      43.832   4.917  -3.390  1.00 32.63           C  
ATOM   2034  C   ALA A 139      44.226   3.823  -2.368  1.00 36.65           C  
ATOM   2035  O   ALA A 139      44.456   4.110  -1.167  1.00 33.70           O  
ATOM   2036  CB  ALA A 139      42.460   5.488  -3.051  1.00 27.36           C  
ATOM   2037  H   ALA A 139      42.918   4.182  -5.067  1.00 30.06           H  
ATOM   2038  HA  ALA A 139      44.512   5.645  -3.356  1.00 31.42           H  
ATOM   2039  HB1 ALA A 139      42.232   6.190  -3.684  1.00 28.82           H  
ATOM   2040  HB2 ALA A 139      41.792   4.785  -3.097  1.00 28.84           H  
ATOM   2041  HB3 ALA A 139      42.474   5.858  -2.153  1.00 28.82           H  
ATOM   2042  N   ILE A 140      44.342   2.563  -2.851  1.00 28.66           N  
ATOM   2043  CA  ILE A 140      44.499   1.446  -1.956  1.00 23.49           C  
ATOM   2044  C   ILE A 140      45.921   0.972  -2.036  1.00 23.86           C  
ATOM   2045  O   ILE A 140      46.385   0.513  -3.041  1.00 25.64           O  
ATOM   2046  CB  ILE A 140      43.603   0.326  -2.431  1.00 26.30           C  
ATOM   2047  CG1 ILE A 140      42.198   0.827  -2.571  1.00 30.16           C  
ATOM   2048  CG2 ILE A 140      43.758  -0.889  -1.544  1.00 26.52           C  
ATOM   2049  CD1 ILE A 140      41.161   0.170  -1.742  1.00 28.24           C  
ATOM   2050  H   ILE A 140      44.321   2.409  -3.751  1.00 29.06           H  
ATOM   2051  HA  ILE A 140      44.268   1.700  -1.042  1.00 25.15           H  
ATOM   2052  HB  ILE A 140      43.905   0.072  -3.326  1.00 26.47           H  
ATOM   2053 HG12 ILE A 140      42.187   1.784  -2.367  1.00 28.76           H  
ATOM   2054 HG13 ILE A 140      41.938   0.729  -3.511  1.00 28.76           H  
ATOM   2055 HG21 ILE A 140      43.177  -1.602  -1.860  1.00 26.50           H  
ATOM   2056 HG22 ILE A 140      43.521  -0.660  -0.630  1.00 26.50           H  
ATOM   2057 HG23 ILE A 140      44.679  -1.197  -1.569  1.00 26.53           H  
ATOM   2058 HD11 ILE A 140      41.113  -0.783  -1.944  1.00 28.77           H  
ATOM   2059 HD12 ILE A 140      40.296   0.582  -1.932  1.00 28.80           H  
ATOM   2060 HD13 ILE A 140      41.373   0.292  -0.797  1.00 28.77           H  
ATOM   2061  N   GLY A 141      46.581   0.965  -0.919  1.00 30.06           N  
ATOM   2062  CA  GLY A 141      47.925   0.423  -0.840  1.00 32.29           C  
ATOM   2063  C   GLY A 141      48.866   1.395  -0.119  1.00 33.12           C  
ATOM   2064  O   GLY A 141      48.552   2.561   0.195  1.00 47.02           O  
ATOM   2065  H   GLY A 141      46.201   1.312  -0.164  1.00 28.83           H  
ATOM   2066  HA2 GLY A 141      47.900  -0.435  -0.357  1.00 31.95           H  
ATOM   2067  HA3 GLY A 141      48.266   0.250  -1.749  1.00 31.83           H  
ATOM   2068  N   ARG A 142      50.056   0.867   0.085  1.00 34.85           N  
ATOM   2069  CA  ARG A 142      51.200   1.636   0.494  1.00 35.07           C  
ATOM   2070  C   ARG A 142      51.656   2.525  -0.668  1.00 42.61           C  
ATOM   2071  O   ARG A 142      51.707   2.131  -1.831  1.00 43.03           O  
ATOM   2072  CB  ARG A 142      52.284   0.639   0.936  1.00 44.19           C  
ATOM   2073  CG  ARG A 142      51.910  -0.368   2.032  1.00 56.34           C  
ATOM   2074  CD  ARG A 142      51.642   0.260   3.429  1.00 51.30           C  
ATOM   2075  NE  ARG A 142      51.026  -0.738   4.309  1.00 60.48           N  
ATOM   2076  CZ  ARG A 142      50.386  -0.419   5.412  1.00 50.58           C  
ATOM   2077  NH1 ARG A 142      50.407   0.835   5.801  1.00 46.81           N1+
ATOM   2078  NH2 ARG A 142      49.768  -1.335   6.142  1.00 52.66           N  
ATOM   2079  H   ARG A 142      50.164  -0.030  -0.056  1.00 34.73           H  
ATOM   2080  HA  ARG A 142      50.941   2.205   1.262  1.00 37.98           H  
ATOM   2081  HB2 ARG A 142      52.572   0.136   0.144  1.00 44.31           H  
ATOM   2082  HB3 ARG A 142      53.058   1.155   1.247  1.00 44.31           H  
ATOM   2083  HG2 ARG A 142      51.110  -0.863   1.752  1.00 51.92           H  
ATOM   2084  HG3 ARG A 142      52.637  -1.022   2.118  1.00 52.14           H  
ATOM   2085  HD2 ARG A 142      52.483   0.570   3.824  1.00 54.35           H  
ATOM   2086  HD3 ARG A 142      51.043   1.028   3.332  1.00 54.16           H  
ATOM   2087  HE  ARG A 142      51.096  -1.579   4.097  1.00 55.68           H  
ATOM   2088 HH11 ARG A 142      51.099   1.356   5.615  1.00 48.13           H  
ATOM   2089 HH12 ARG A 142      49.720   1.158   6.258  1.00 47.93           H  
ATOM   2090 HH21 ARG A 142      49.793  -2.185   5.898  1.00 52.05           H  
ATOM   2091 HH22 ARG A 142      49.330  -1.095   6.872  1.00 51.83           H  
ATOM   2092  N   GLY A 143      52.062   3.737  -0.312  1.00 41.49           N  
ATOM   2093  CA  GLY A 143      52.520   4.691  -1.279  1.00 41.00           C  
ATOM   2094  C   GLY A 143      53.824   4.348  -1.964  1.00 37.85           C  
ATOM   2095  O   GLY A 143      54.023   4.854  -3.040  1.00 42.66           O  
ATOM   2096  H   GLY A 143      52.054   3.975   0.570  1.00 41.55           H  
ATOM   2097  HA2 GLY A 143      51.820   4.796  -1.966  1.00 40.42           H  
ATOM   2098  HA3 GLY A 143      52.620   5.563  -0.829  1.00 40.39           H  
ATOM   2099  N   ASP A 144      54.693   3.508  -1.421  1.00 50.76           N  
ATOM   2100  CA  ASP A 144      55.957   3.212  -2.124  1.00 55.21           C  
ATOM   2101  C   ASP A 144      55.859   1.922  -2.974  1.00 59.07           C  
ATOM   2102  O   ASP A 144      56.839   1.191  -3.160  1.00 70.78           O  
ATOM   2103  CB  ASP A 144      57.102   3.167  -1.115  1.00 52.25           C  
ATOM   2104  CG  ASP A 144      56.879   2.239   0.074  1.00 63.25           C  
ATOM   2105  OD1 ASP A 144      55.929   1.393   0.040  1.00 54.43           O  
ATOM   2106  OD2 ASP A 144      57.622   2.413   1.047  1.00 81.91           O1-
ATOM   2107  H   ASP A 144      54.515   3.108  -0.619  1.00 48.17           H  
ATOM   2108  HA  ASP A 144      56.155   3.961  -2.730  1.00 54.22           H  
ATOM   2109  HB2 ASP A 144      57.923   2.890  -1.573  1.00 55.35           H  
ATOM   2110  HB3 ASP A 144      57.245   4.072  -0.769  1.00 55.29           H  
ATOM   2111  N   GLU A 145      54.661   1.600  -3.472  1.00 51.37           N  
ATOM   2112  CA  GLU A 145      54.371   0.332  -4.120  1.00 49.96           C  
ATOM   2113  C   GLU A 145      53.064   0.552  -4.862  1.00 41.38           C  
ATOM   2114  O   GLU A 145      52.404   1.549  -4.694  1.00 44.26           O  
ATOM   2115  CB  GLU A 145      54.456  -0.932  -3.244  1.00 71.84           C  
ATOM   2116  CG  GLU A 145      55.866  -1.568  -3.275  1.00 99.93           C  
ATOM   2117  CD  GLU A 145      56.113  -2.954  -2.685  1.00116.94           C  
ATOM   2118  OE1 GLU A 145      56.784  -3.098  -1.624  1.00114.46           O  
ATOM   2119  OE2 GLU A 145      55.632  -3.918  -3.317  1.00118.93           O1-
ATOM   2120  H   GLU A 145      53.987   2.214  -3.413  1.00 52.57           H  
ATOM   2121  HA  GLU A 145      55.064   0.207  -4.817  1.00 52.46           H  
ATOM   2122  HB2 GLU A 145      54.225  -0.695  -2.322  1.00 71.12           H  
ATOM   2123  HB3 GLU A 145      53.797  -1.584  -3.561  1.00 70.64           H  
ATOM   2124  HG2 GLU A 145      56.161  -1.598  -4.209  1.00 94.80           H  
ATOM   2125  HG3 GLU A 145      56.478  -0.955  -2.820  1.00 95.51           H  
ATOM   2126  N   ARG A 146      52.775  -0.309  -5.801  1.00 32.96           N  
ATOM   2127  CA  ARG A 146      51.825   0.013  -6.819  1.00 32.17           C  
ATOM   2128  C   ARG A 146      50.493  -0.417  -6.238  1.00 28.88           C  
ATOM   2129  O   ARG A 146      50.471  -1.303  -5.454  1.00 28.93           O  
ATOM   2130  CB  ARG A 146      52.307  -0.764  -8.067  1.00 36.08           C  
ATOM   2131  CG  ARG A 146      51.993  -2.244  -8.054  1.00 31.69           C  
ATOM   2132  CD  ARG A 146      52.864  -2.957  -9.017  1.00 33.75           C  
ATOM   2133  NE  ARG A 146      52.406  -4.357  -9.044  1.00 34.83           N  
ATOM   2134  CZ  ARG A 146      53.042  -5.321  -8.388  1.00 38.46           C  
ATOM   2135  NH1 ARG A 146      54.230  -5.059  -7.922  1.00 39.43           N1+
ATOM   2136  NH2 ARG A 146      52.567  -6.536  -8.207  1.00 35.76           N  
ATOM   2137  H   ARG A 146      53.184  -1.127  -5.810  1.00 35.01           H  
ATOM   2138  HA  ARG A 146      51.831   0.990  -6.983  1.00 32.47           H  
ATOM   2139  HB2 ARG A 146      51.889  -0.366  -8.860  1.00 34.15           H  
ATOM   2140  HB3 ARG A 146      53.277  -0.648  -8.153  1.00 34.12           H  
ATOM   2141  HG2 ARG A 146      52.141  -2.607  -7.154  1.00 33.10           H  
ATOM   2142  HG3 ARG A 146      51.055  -2.385  -8.297  1.00 33.09           H  
ATOM   2143  HD2 ARG A 146      52.774  -2.564  -9.909  1.00 33.51           H  
ATOM   2144  HD3 ARG A 146      53.800  -2.906  -8.746  1.00 33.54           H  
ATOM   2145  HE  ARG A 146      51.695  -4.560  -9.505  1.00 35.41           H  
ATOM   2146 HH11 ARG A 146      54.731  -4.420  -8.274  1.00 38.97           H  
ATOM   2147 HH12 ARG A 146      54.546  -5.541  -7.246  1.00 39.05           H  
ATOM   2148 HH21 ARG A 146      51.793  -6.759  -8.568  1.00 36.54           H  
ATOM   2149 HH22 ARG A 146      53.020  -7.126  -7.729  1.00 36.61           H  
ATOM   2150  N   PRO A 147      49.338   0.096  -6.680  1.00 32.36           N  
ATOM   2151  CA  PRO A 147      48.092  -0.133  -5.971  1.00 27.25           C  
ATOM   2152  C   PRO A 147      47.857  -1.607  -5.850  1.00 33.08           C  
ATOM   2153  O   PRO A 147      48.206  -2.339  -6.783  1.00 36.54           O  
ATOM   2154  CB  PRO A 147      47.018   0.503  -6.777  1.00 32.39           C  
ATOM   2155  CG  PRO A 147      47.726   1.224  -7.963  1.00 32.89           C  
ATOM   2156  CD  PRO A 147      49.188   0.920  -7.887  1.00 34.64           C  
ATOM   2157  HA  PRO A 147      48.137   0.286  -5.076  1.00 30.32           H  
ATOM   2158  HB2 PRO A 147      46.384  -0.173  -7.112  1.00 31.23           H  
ATOM   2159  HB3 PRO A 147      46.518   1.151  -6.232  1.00 31.21           H  
ATOM   2160  HG2 PRO A 147      47.361   0.910  -8.817  1.00 33.17           H  
ATOM   2161  HG3 PRO A 147      47.581   2.192  -7.906  1.00 33.17           H  
ATOM   2162  HD2 PRO A 147      49.484   0.429  -8.685  1.00 33.70           H  
ATOM   2163  HD3 PRO A 147      49.713   1.748  -7.813  1.00 33.69           H  
ATOM   2164  N   VAL A 148      47.243  -1.973  -4.693  1.00 41.69           N  
ATOM   2165  CA  VAL A 148      46.897  -3.354  -4.399  1.00 37.76           C  
ATOM   2166  C   VAL A 148      45.380  -3.609  -4.444  1.00 37.02           C  
ATOM   2167  O   VAL A 148      44.545  -2.759  -4.047  1.00 41.62           O  
ATOM   2168  CB  VAL A 148      47.632  -3.653  -3.085  1.00 41.85           C  
ATOM   2169  CG1 VAL A 148      46.798  -3.727  -1.837  1.00 39.96           C  
ATOM   2170  CG2 VAL A 148      48.259  -5.017  -3.256  1.00 57.21           C  
ATOM   2171  H   VAL A 148      47.037  -1.332  -4.076  1.00 38.44           H  
ATOM   2172  HA  VAL A 148      47.305  -3.902  -5.091  1.00 39.05           H  
ATOM   2173  HB  VAL A 148      48.345  -2.982  -2.969  1.00 43.15           H  
ATOM   2174 HG11 VAL A 148      46.124  -4.421  -1.932  1.00 40.58           H  
ATOM   2175 HG12 VAL A 148      46.362  -2.870  -1.688  1.00 40.44           H  
ATOM   2176 HG13 VAL A 148      47.369  -3.933  -1.077  1.00 40.64           H  
ATOM   2177 HG21 VAL A 148      48.763  -5.246  -2.458  1.00 51.77           H  
ATOM   2178 HG22 VAL A 148      48.852  -5.008  -4.021  1.00 51.68           H  
ATOM   2179 HG23 VAL A 148      47.561  -5.679  -3.397  1.00 51.70           H  
ATOM   2180  N   PRO A 149      44.936  -4.711  -5.083  1.00 27.57           N  
ATOM   2181  CA  PRO A 149      43.511  -4.974  -5.242  1.00 30.32           C  
ATOM   2182  C   PRO A 149      42.951  -5.404  -3.877  1.00 31.74           C  
ATOM   2183  O   PRO A 149      43.556  -6.180  -3.163  1.00 35.24           O  
ATOM   2184  CB  PRO A 149      43.367  -6.100  -6.330  1.00 31.60           C  
ATOM   2185  CG  PRO A 149      44.803  -6.455  -6.653  1.00 33.03           C  
ATOM   2186  CD  PRO A 149      45.729  -5.838  -5.574  1.00 34.79           C  
ATOM   2187  HA  PRO A 149      43.063  -4.151  -5.556  1.00 30.21           H  
ATOM   2188  HB2 PRO A 149      42.881  -6.879  -5.972  1.00 31.64           H  
ATOM   2189  HB3 PRO A 149      42.897  -5.763  -7.128  1.00 31.64           H  
ATOM   2190  HG2 PRO A 149      44.912  -7.429  -6.669  1.00 33.08           H  
ATOM   2191  HG3 PRO A 149      45.043  -6.108  -7.537  1.00 33.08           H  
ATOM   2192  HD2 PRO A 149      45.916  -6.482  -4.857  1.00 32.69           H  
ATOM   2193  HD3 PRO A 149      46.575  -5.537  -5.971  1.00 32.67           H  
ATOM   2194  N   PRO A 150      41.797  -4.860  -3.447  1.00 26.88           N  
ATOM   2195  CA  PRO A 150      41.161  -5.275  -2.211  1.00 29.70           C  
ATOM   2196  C   PRO A 150      40.232  -6.472  -2.450  1.00 36.32           C  
ATOM   2197  O   PRO A 150      38.987  -6.435  -2.235  1.00 26.96           O  
ATOM   2198  CB  PRO A 150      40.390  -3.967  -1.950  1.00 30.72           C  
ATOM   2199  CG  PRO A 150      39.893  -3.530  -3.290  1.00 24.35           C  
ATOM   2200  CD  PRO A 150      41.006  -3.890  -4.198  1.00 22.47           C  
ATOM   2201  HA  PRO A 150      41.821  -5.453  -1.495  1.00 30.42           H  
ATOM   2202  HB2 PRO A 150      39.638  -4.120  -1.331  1.00 28.89           H  
ATOM   2203  HB3 PRO A 150      40.984  -3.284  -1.559  1.00 28.90           H  
ATOM   2204  HG2 PRO A 150      39.072  -4.004  -3.532  1.00 25.31           H  
ATOM   2205  HG3 PRO A 150      39.723  -2.564  -3.307  1.00 25.23           H  
ATOM   2206  HD2 PRO A 150      40.663  -4.285  -5.030  1.00 23.87           H  
ATOM   2207  HD3 PRO A 150      41.541  -3.096  -4.420  1.00 23.93           H  
ATOM   2208  N   LEU A 151      40.848  -7.522  -2.990  1.00 30.58           N  
ATOM   2209  CA  LEU A 151      40.126  -8.636  -3.571  1.00 28.71           C  
ATOM   2210  C   LEU A 151      39.111  -8.058  -4.561  1.00 30.33           C  
ATOM   2211  O   LEU A 151      39.428  -7.076  -5.246  1.00 27.60           O  
ATOM   2212  CB  LEU A 151      39.505  -9.476  -2.456  1.00 30.63           C  
ATOM   2213  CG  LEU A 151      40.384  -9.714  -1.221  1.00 33.55           C  
ATOM   2214  CD1 LEU A 151      39.698 -10.663  -0.253  1.00 38.11           C  
ATOM   2215  CD2 LEU A 151      41.711 -10.276  -1.497  1.00 33.67           C  
ATOM   2216  H   LEU A 151      41.761  -7.554  -2.982  1.00 31.38           H  
ATOM   2217  HA  LEU A 151      40.769  -9.192  -4.072  1.00 29.65           H  
ATOM   2218  HB2 LEU A 151      38.676  -9.034  -2.161  1.00 30.76           H  
ATOM   2219  HB3 LEU A 151      39.261 -10.353  -2.833  1.00 30.79           H  
ATOM   2220  HG  LEU A 151      40.509  -8.846  -0.759  1.00 33.80           H  
ATOM   2221 HD11 LEU A 151      38.845 -10.286   0.021  1.00 36.69           H  
ATOM   2222 HD12 LEU A 151      40.260 -10.792   0.530  1.00 36.66           H  
ATOM   2223 HD13 LEU A 151      39.548 -11.519  -0.688  1.00 36.69           H  
ATOM   2224 HD21 LEU A 151      42.208  -9.673  -2.075  1.00 33.59           H  
ATOM   2225 HD22 LEU A 151      41.614 -11.138  -1.936  1.00 33.65           H  
ATOM   2226 HD23 LEU A 151      42.196 -10.392  -0.662  1.00 33.67           H  
ATOM   2227  N   ASN A 152      37.899  -8.654  -4.598  1.00 28.56           N  
ATOM   2228  CA  ASN A 152      36.806  -8.190  -5.425  1.00 28.29           C  
ATOM   2229  C   ASN A 152      35.729  -7.708  -4.500  1.00 31.55           C  
ATOM   2230  O   ASN A 152      34.528  -7.827  -4.843  1.00 36.48           O  
ATOM   2231  CB  ASN A 152      36.240  -9.269  -6.370  1.00 32.29           C  
ATOM   2232  CG  ASN A 152      35.878 -10.566  -5.673  1.00 28.30           C  
ATOM   2233  ND2 ASN A 152      34.954 -11.330  -6.219  1.00 23.12           N  
ATOM   2234  OD1 ASN A 152      36.380 -10.845  -4.581  1.00 24.83           O  
ATOM   2235  H   ASN A 152      37.761  -9.398  -4.086  1.00 28.94           H  
ATOM   2236  HA  ASN A 152      37.121  -7.442  -5.972  1.00 29.57           H  
ATOM   2237  HB2 ASN A 152      35.446  -8.915  -6.815  1.00 30.42           H  
ATOM   2238  HB3 ASN A 152      36.905  -9.460  -7.061  1.00 30.40           H  
ATOM   2239 HD21 ASN A 152      34.716 -12.087  -5.823  1.00 24.63           H  
ATOM   2240 HD22 ASN A 152      34.571 -11.088  -6.981  1.00 24.69           H  
ATOM   2241  N   LEU A 153      36.172  -7.158  -3.354  1.00 32.49           N  
ATOM   2242  CA  LEU A 153      35.222  -6.788  -2.312  1.00 33.41           C  
ATOM   2243  C   LEU A 153      34.497  -5.496  -2.656  1.00 32.23           C  
ATOM   2244  O   LEU A 153      33.428  -5.231  -2.095  1.00 30.13           O  
ATOM   2245  CB  LEU A 153      35.949  -6.672  -0.993  1.00 32.46           C  
ATOM   2246  CG  LEU A 153      36.222  -8.000  -0.294  1.00 36.27           C  
ATOM   2247  CD1 LEU A 153      37.324  -7.796   0.736  1.00 41.99           C  
ATOM   2248  CD2 LEU A 153      34.950  -8.449   0.363  1.00 34.47           C  
ATOM   2249  H   LEU A 153      37.062  -6.993  -3.229  1.00 32.40           H  
ATOM   2250  HA  LEU A 153      34.548  -7.509  -2.244  1.00 32.87           H  
ATOM   2251  HB2 LEU A 153      36.806  -6.214  -1.149  1.00 33.53           H  
ATOM   2252  HB3 LEU A 153      35.412  -6.106  -0.392  1.00 33.52           H  
ATOM   2253  HG  LEU A 153      36.509  -8.672  -0.965  1.00 36.16           H  
ATOM   2254 HD11 LEU A 153      38.134  -7.494   0.292  1.00 40.16           H  
ATOM   2255 HD12 LEU A 153      37.500  -8.635   1.194  1.00 40.20           H  
ATOM   2256 HD13 LEU A 153      37.043  -7.128   1.384  1.00 40.20           H  
ATOM   2257 HD21 LEU A 153      34.252  -8.546  -0.306  1.00 34.95           H  
ATOM   2258 HD22 LEU A 153      34.676  -7.792   1.024  1.00 34.93           H  
ATOM   2259 HD23 LEU A 153      35.097  -9.304   0.801  1.00 34.93           H  
ATOM   2260  N   VAL A 154      35.058  -4.723  -3.596  1.00 27.78           N  
ATOM   2261  CA  VAL A 154      34.592  -3.368  -3.728  1.00 27.12           C  
ATOM   2262  C   VAL A 154      33.737  -3.293  -4.966  1.00 31.97           C  
ATOM   2263  O   VAL A 154      32.669  -2.737  -4.940  1.00 31.65           O  
ATOM   2264  CB  VAL A 154      35.710  -2.349  -3.779  1.00 30.29           C  
ATOM   2265  CG1 VAL A 154      35.073  -1.004  -3.756  1.00 35.07           C  
ATOM   2266  CG2 VAL A 154      36.626  -2.419  -2.561  1.00 37.83           C  
ATOM   2267  H   VAL A 154      35.736  -5.027  -4.127  1.00 28.78           H  
ATOM   2268  HA  VAL A 154      34.029  -3.160  -2.957  1.00 28.79           H  
ATOM   2269  HB  VAL A 154      36.220  -2.478  -4.613  1.00 31.72           H  
ATOM   2270 HG11 VAL A 154      34.504  -0.926  -2.972  1.00 33.48           H  
ATOM   2271 HG12 VAL A 154      34.539  -0.879  -4.557  1.00 33.52           H  
ATOM   2272 HG13 VAL A 154      35.763  -0.321  -3.721  1.00 33.54           H  
ATOM   2273 HG21 VAL A 154      37.318  -1.741  -2.635  1.00 35.39           H  
ATOM   2274 HG22 VAL A 154      37.039  -3.298  -2.514  1.00 35.30           H  
ATOM   2275 HG23 VAL A 154      36.106  -2.263  -1.755  1.00 35.39           H  
ATOM   2276  N   GLY A 155      34.136  -3.957  -6.031  1.00 35.22           N  
ATOM   2277  CA  GLY A 155      33.368  -3.777  -7.239  1.00 33.56           C  
ATOM   2278  C   GLY A 155      32.304  -4.865  -7.315  1.00 33.44           C  
ATOM   2279  O   GLY A 155      31.143  -4.550  -7.428  1.00 35.14           O  
ATOM   2280  H   GLY A 155      34.868  -4.502  -6.023  1.00 33.85           H  
ATOM   2281  HA2 GLY A 155      32.944  -2.887  -7.242  1.00 33.89           H  
ATOM   2282  HA3 GLY A 155      33.965  -3.838  -8.021  1.00 33.86           H  
ATOM   2283  N   ASP A 156      32.693  -6.145  -7.263  1.00 31.81           N  
ATOM   2284  CA  ASP A 156      31.733  -7.249  -7.345  1.00 28.10           C  
ATOM   2285  C   ASP A 156      30.643  -7.154  -6.240  1.00 34.05           C  
ATOM   2286  O   ASP A 156      29.451  -7.264  -6.530  1.00 34.57           O  
ATOM   2287  CB  ASP A 156      32.492  -8.588  -7.378  1.00 31.53           C  
ATOM   2288  CG  ASP A 156      33.198  -8.987  -8.690  1.00 35.69           C  
ATOM   2289  OD1 ASP A 156      32.882  -8.316  -9.692  1.00 38.40           O  
ATOM   2290  OD2 ASP A 156      34.137  -9.911  -8.724  1.00 28.60           O1-
ATOM   2291  H   ASP A 156      33.582  -6.338  -7.176  1.00 31.35           H  
ATOM   2292  HA  ASP A 156      31.274  -7.179  -8.209  1.00 30.53           H  
ATOM   2293  HB2 ASP A 156      33.165  -8.580  -6.669  1.00 31.62           H  
ATOM   2294  HB3 ASP A 156      31.853  -9.300  -7.163  1.00 31.61           H  
ATOM   2295  N   PHE A 157      31.023  -7.003  -4.952  1.00 29.15           N  
ATOM   2296  CA  PHE A 157      30.095  -7.063  -3.844  1.00 29.88           C  
ATOM   2297  C   PHE A 157      29.670  -5.685  -3.298  1.00 33.31           C  
ATOM   2298  O   PHE A 157      28.513  -5.290  -3.502  1.00 33.38           O  
ATOM   2299  CB  PHE A 157      30.709  -8.006  -2.800  1.00 27.86           C  
ATOM   2300  CG  PHE A 157      31.128  -9.319  -3.428  1.00 26.73           C  
ATOM   2301  CD1 PHE A 157      30.273 -10.010  -4.284  1.00 32.28           C  
ATOM   2302  CD2 PHE A 157      32.398  -9.842  -3.224  1.00 29.87           C  
ATOM   2303  CE1 PHE A 157      30.628 -11.255  -4.825  1.00 28.50           C  
ATOM   2304  CE2 PHE A 157      32.784 -11.032  -3.858  1.00 38.82           C  
ATOM   2305  CZ  PHE A 157      31.873 -11.762  -4.627  1.00 29.89           C  
ATOM   2306  H   PHE A 157      31.907  -6.855  -4.771  1.00 30.39           H  
ATOM   2307  HA  PHE A 157      29.273  -7.501  -4.177  1.00 30.01           H  
ATOM   2308  HB2 PHE A 157      31.495  -7.573  -2.399  1.00 28.11           H  
ATOM   2309  HB3 PHE A 157      30.047  -8.179  -2.094  1.00 28.05           H  
ATOM   2310  HD1 PHE A 157      29.392  -9.695  -4.403  1.00 30.04           H  
ATOM   2311  HD2 PHE A 157      33.018  -9.370  -2.690  1.00 30.90           H  
ATOM   2312  HE1 PHE A 157      30.021 -11.709  -5.388  1.00 29.70           H  
ATOM   2313  HE2 PHE A 157      33.639 -11.393  -3.686  1.00 34.24           H  
ATOM   2314  HZ  PHE A 157      32.133 -12.569  -5.041  1.00 31.39           H  
ATOM   2315  N   GLY A 158      30.536  -5.003  -2.525  1.00 32.11           N  
ATOM   2316  CA  GLY A 158      30.149  -3.755  -1.874  1.00 30.70           C  
ATOM   2317  C   GLY A 158      29.478  -2.774  -2.855  1.00 36.29           C  
ATOM   2318  O   GLY A 158      28.444  -2.166  -2.591  1.00 30.27           O  
ATOM   2319  H   GLY A 158      31.386  -5.318  -2.409  1.00 32.00           H  
ATOM   2320  HA2 GLY A 158      29.528  -3.958  -1.136  1.00 32.20           H  
ATOM   2321  HA3 GLY A 158      30.952  -3.333  -1.487  1.00 32.20           H  
ATOM   2322  N   GLY A 159      30.104  -2.589  -4.019  1.00 36.60           N  
ATOM   2323  CA  GLY A 159      29.570  -1.729  -5.052  1.00 37.14           C  
ATOM   2324  C   GLY A 159      28.869  -2.466  -6.199  1.00 37.48           C  
ATOM   2325  O   GLY A 159      28.487  -1.819  -7.166  1.00 32.81           O  
ATOM   2326  H   GLY A 159      30.898  -3.015  -4.172  1.00 36.58           H  
ATOM   2327  HA2 GLY A 159      28.937  -1.096  -4.643  1.00 36.95           H  
ATOM   2328  HA3 GLY A 159      30.313  -1.197  -5.425  1.00 37.06           H  
ATOM   2329  N   GLY A 160      28.596  -3.782  -6.048  1.00 35.60           N  
ATOM   2330  CA  GLY A 160      27.927  -4.523  -7.100  1.00 34.86           C  
ATOM   2331  C   GLY A 160      26.639  -5.170  -6.605  1.00 33.08           C  
ATOM   2332  O   GLY A 160      25.517  -4.673  -6.754  1.00 30.18           O  
ATOM   2333  H   GLY A 160      28.825  -4.213  -5.276  1.00 35.86           H  
ATOM   2334  HA2 GLY A 160      27.720  -3.915  -7.846  1.00 34.68           H  
ATOM   2335  HA3 GLY A 160      28.535  -5.218  -7.439  1.00 34.61           H  
ATOM   2336  N   SER A 161      26.815  -6.338  -6.030  1.00 32.37           N  
ATOM   2337  CA  SER A 161      25.670  -7.072  -5.574  1.00 29.40           C  
ATOM   2338  C   SER A 161      24.853  -6.246  -4.545  1.00 33.81           C  
ATOM   2339  O   SER A 161      23.601  -6.164  -4.628  1.00 33.52           O  
ATOM   2340  CB  SER A 161      26.126  -8.381  -5.118  1.00 26.26           C  
ATOM   2341  OG  SER A 161      27.018  -8.246  -4.020  1.00 27.03           O  
ATOM   2342  H   SER A 161      27.654  -6.683  -5.914  1.00 31.83           H  
ATOM   2343  HA  SER A 161      25.085  -7.221  -6.360  1.00 30.06           H  
ATOM   2344  HB2 SER A 161      25.356  -8.916  -4.848  1.00 27.15           H  
ATOM   2345  HB3 SER A 161      26.578  -8.840  -5.850  1.00 27.17           H  
ATOM   2346  HG  SER A 161      27.267  -9.018  -3.774  0.00 27.30           H  
ATOM   2347  N   MET A 162      25.533  -5.532  -3.642  1.00 29.24           N  
ATOM   2348  CA  MET A 162      24.809  -4.793  -2.610  1.00 29.89           C  
ATOM   2349  C   MET A 162      23.929  -3.694  -3.216  1.00 35.23           C  
ATOM   2350  O   MET A 162      22.820  -3.391  -2.774  1.00 44.03           O  
ATOM   2351  CB  MET A 162      25.786  -4.221  -1.592  1.00 27.45           C  
ATOM   2352  CG  MET A 162      26.578  -5.351  -0.880  1.00 36.06           C  
ATOM   2353  SD  MET A 162      25.653  -6.714  -0.126  1.00 30.33           S  
ATOM   2354  CE  MET A 162      24.633  -5.703   0.949  1.00 37.14           C  
ATOM   2355  H   MET A 162      26.446  -5.497  -3.668  1.00 30.46           H  
ATOM   2356  HA  MET A 162      24.210  -5.432  -2.151  1.00 30.32           H  
ATOM   2357  HB2 MET A 162      26.412  -3.621  -2.050  1.00 29.75           H  
ATOM   2358  HB3 MET A 162      25.288  -3.698  -0.930  1.00 29.79           H  
ATOM   2359  HG2 MET A 162      27.199  -5.741  -1.523  1.00 32.66           H  
ATOM   2360  HG3 MET A 162      27.121  -4.942  -0.177  1.00 32.69           H  
ATOM   2361  HE1 MET A 162      24.067  -6.280   1.494  1.00 35.27           H  
ATOM   2362  HE2 MET A 162      25.204  -5.167   1.529  1.00 35.27           H  
ATOM   2363  HE3 MET A 162      24.071  -5.117   0.409  1.00 35.20           H  
ATOM   2364  N   PHE A 163      24.375  -3.088  -4.293  1.00 36.35           N  
ATOM   2365  CA  PHE A 163      23.550  -2.067  -4.905  1.00 27.24           C  
ATOM   2366  C   PHE A 163      22.502  -2.692  -5.786  1.00 29.31           C  
ATOM   2367  O   PHE A 163      21.475  -2.082  -5.906  1.00 31.54           O  
ATOM   2368  CB  PHE A 163      24.364  -1.061  -5.686  1.00 29.42           C  
ATOM   2369  CG  PHE A 163      25.072  -0.032  -4.794  1.00 36.95           C  
ATOM   2370  CD1 PHE A 163      26.289  -0.310  -4.174  1.00 29.21           C  
ATOM   2371  CD2 PHE A 163      24.538   1.241  -4.615  1.00 33.99           C  
ATOM   2372  CE1 PHE A 163      26.914   0.636  -3.416  1.00 31.33           C  
ATOM   2373  CE2 PHE A 163      25.225   2.203  -3.867  1.00 37.99           C  
ATOM   2374  CZ  PHE A 163      26.391   1.895  -3.259  1.00 35.19           C  
ATOM   2375  H   PHE A 163      25.188  -3.296  -4.655  1.00 33.69           H  
ATOM   2376  HA  PHE A 163      23.083  -1.574  -4.178  1.00 29.77           H  
ATOM   2377  HB2 PHE A 163      25.037  -1.544  -6.215  1.00 30.45           H  
ATOM   2378  HB3 PHE A 163      23.768  -0.588  -6.308  1.00 30.43           H  
ATOM   2379  HD1 PHE A 163      26.677  -1.164  -4.273  1.00 31.44           H  
ATOM   2380  HD2 PHE A 163      23.733   1.473  -5.050  1.00 35.44           H  
ATOM   2381  HE1 PHE A 163      27.733   0.422  -3.000  1.00 31.71           H  
ATOM   2382  HE2 PHE A 163      24.844   3.057  -3.744  1.00 36.27           H  
ATOM   2383  HZ  PHE A 163      26.835   2.534  -2.724  1.00 34.82           H  
ATOM   2384  N   LEU A 164      22.709  -3.900  -6.343  1.00 34.60           N  
ATOM   2385  CA  LEU A 164      21.618  -4.625  -6.990  1.00 33.63           C  
ATOM   2386  C   LEU A 164      20.500  -4.936  -5.973  1.00 35.28           C  
ATOM   2387  O   LEU A 164      19.290  -4.799  -6.231  1.00 27.69           O  
ATOM   2388  CB  LEU A 164      22.123  -5.906  -7.634  1.00 36.40           C  
ATOM   2389  CG  LEU A 164      21.259  -6.571  -8.727  1.00 33.54           C  
ATOM   2390  CD1 LEU A 164      21.311  -6.030 -10.084  1.00 32.83           C  
ATOM   2391  CD2 LEU A 164      21.779  -7.967  -8.923  1.00 33.66           C  
ATOM   2392  H   LEU A 164      23.542  -4.274  -6.323  1.00 33.10           H  
ATOM   2393  HA  LEU A 164      21.239  -4.041  -7.695  1.00 34.59           H  
ATOM   2394  HB2 LEU A 164      23.009  -5.718  -8.020  1.00 35.06           H  
ATOM   2395  HB3 LEU A 164      22.271  -6.565  -6.916  1.00 35.06           H  
ATOM   2396  HG  LEU A 164      20.317  -6.611  -8.420  1.00 33.92           H  
ATOM   2397 HD11 LEU A 164      20.977  -5.117 -10.081  1.00 33.07           H  
ATOM   2398 HD12 LEU A 164      20.764  -6.571 -10.676  1.00 33.13           H  
ATOM   2399 HD13 LEU A 164      22.230  -6.034 -10.401  1.00 33.07           H  
ATOM   2400 HD21 LEU A 164      21.702  -8.461  -8.090  1.00 33.60           H  
ATOM   2401 HD22 LEU A 164      22.712  -7.934  -9.192  1.00 33.61           H  
ATOM   2402 HD23 LEU A 164      21.260  -8.418  -9.610  1.00 33.61           H  
ATOM   2403  N   LEU A 165      20.922  -5.343  -4.780  1.00 37.52           N  
ATOM   2404  CA  LEU A 165      19.992  -5.682  -3.718  1.00 32.73           C  
ATOM   2405  C   LEU A 165      19.178  -4.470  -3.342  1.00 30.13           C  
ATOM   2406  O   LEU A 165      17.950  -4.547  -3.429  1.00 33.96           O  
ATOM   2407  CB  LEU A 165      20.663  -6.320  -2.510  1.00 39.32           C  
ATOM   2408  CG  LEU A 165      21.231  -7.721  -2.799  1.00 44.93           C  
ATOM   2409  CD1 LEU A 165      22.374  -8.052  -1.868  1.00 45.59           C  
ATOM   2410  CD2 LEU A 165      20.145  -8.794  -2.698  1.00 54.94           C  
ATOM   2411  H   LEU A 165      21.819  -5.421  -4.620  1.00 35.84           H  
ATOM   2412  HA  LEU A 165      19.359  -6.346  -4.095  1.00 34.27           H  
ATOM   2413  HB2 LEU A 165      21.399  -5.735  -2.216  1.00 38.92           H  
ATOM   2414  HB3 LEU A 165      20.001  -6.391  -1.785  1.00 38.88           H  
ATOM   2415  HG  LEU A 165      21.581  -7.727  -3.727  1.00 45.45           H  
ATOM   2416 HD11 LEU A 165      23.093  -7.411  -1.995  1.00 45.18           H  
ATOM   2417 HD12 LEU A 165      22.702  -8.946  -2.060  1.00 45.21           H  
ATOM   2418 HD13 LEU A 165      22.066  -8.012  -0.947  1.00 45.32           H  
ATOM   2419 HD21 LEU A 165      19.451  -8.617  -3.355  1.00 51.62           H  
ATOM   2420 HD22 LEU A 165      19.757  -8.782  -1.807  1.00 51.73           H  
ATOM   2421 HD23 LEU A 165      20.536  -9.666  -2.868  1.00 51.66           H  
ATOM   2422  N   VAL A 166      19.846  -3.348  -3.047  1.00 36.91           N  
ATOM   2423  CA  VAL A 166      19.146  -2.101  -2.758  1.00 33.35           C  
ATOM   2424  C   VAL A 166      18.256  -1.666  -3.949  1.00 38.72           C  
ATOM   2425  O   VAL A 166      17.089  -1.263  -3.827  1.00 37.33           O  
ATOM   2426  CB  VAL A 166      20.148  -1.015  -2.411  1.00 35.75           C  
ATOM   2427  CG1 VAL A 166      19.434   0.310  -2.490  1.00 42.35           C  
ATOM   2428  CG2 VAL A 166      20.820  -1.225  -1.065  1.00 40.00           C  
ATOM   2429  H   VAL A 166      20.760  -3.361  -3.022  1.00 34.41           H  
ATOM   2430  HA  VAL A 166      18.571  -2.248  -1.982  1.00 35.40           H  
ATOM   2431  HB  VAL A 166      20.847  -1.026  -3.107  1.00 37.18           H  
ATOM   2432 HG11 VAL A 166      18.641   0.286  -1.929  1.00 40.22           H  
ATOM   2433 HG12 VAL A 166      19.178   0.492  -3.409  1.00 40.24           H  
ATOM   2434 HG13 VAL A 166      20.027   1.014  -2.178  1.00 40.25           H  
ATOM   2435 HG21 VAL A 166      21.456  -0.508  -0.903  1.00 38.70           H  
ATOM   2436 HG22 VAL A 166      21.287  -2.077  -1.064  1.00 38.72           H  
ATOM   2437 HG23 VAL A 166      20.147  -1.225  -0.363  1.00 38.70           H  
ATOM   2438  N   GLY A 167      18.734  -1.809  -5.173  1.00 37.04           N  
ATOM   2439  CA  GLY A 167      17.849  -1.528  -6.308  1.00 41.53           C  
ATOM   2440  C   GLY A 167      16.598  -2.417  -6.377  1.00 47.04           C  
ATOM   2441  O   GLY A 167      15.508  -1.949  -6.648  1.00 37.74           O  
ATOM   2442  H   GLY A 167      19.597  -2.072  -5.319  1.00 38.38           H  
ATOM   2443  HA2 GLY A 167      17.569  -0.586  -6.260  1.00 41.60           H  
ATOM   2444  HA3 GLY A 167      18.366  -1.640  -7.140  1.00 41.56           H  
ATOM   2445  N   ILE A 168      16.778  -3.712  -6.199  1.00 43.82           N  
ATOM   2446  CA  ILE A 168      15.661  -4.625  -6.205  1.00 46.65           C  
ATOM   2447  C   ILE A 168      14.715  -4.239  -5.068  1.00 44.17           C  
ATOM   2448  O   ILE A 168      13.519  -4.153  -5.313  1.00 42.66           O  
ATOM   2449  CB  ILE A 168      16.183  -6.078  -6.078  1.00 47.66           C  
ATOM   2450  CG1 ILE A 168      16.766  -6.603  -7.391  1.00 44.73           C  
ATOM   2451  CG2 ILE A 168      15.105  -7.009  -5.567  1.00 51.93           C  
ATOM   2452  CD1 ILE A 168      17.836  -7.680  -7.243  1.00 40.93           C  
ATOM   2453  H   ILE A 168      17.622  -4.040  -6.075  1.00 45.16           H  
ATOM   2454  HA  ILE A 168      15.188  -4.536  -7.055  1.00 45.76           H  
ATOM   2455  HB  ILE A 168      16.905  -6.075  -5.418  1.00 47.56           H  
ATOM   2456 HG12 ILE A 168      16.035  -6.964  -7.934  1.00 44.51           H  
ATOM   2457 HG13 ILE A 168      17.152  -5.849  -7.882  1.00 44.49           H  
ATOM   2458 HG21 ILE A 168      15.433  -7.924  -5.581  1.00 50.61           H  
ATOM   2459 HG22 ILE A 168      14.319  -6.940  -6.136  1.00 50.60           H  
ATOM   2460 HG23 ILE A 168      14.866  -6.769  -4.656  1.00 50.58           H  
ATOM   2461 HD11 ILE A 168      18.583  -7.332  -6.720  1.00 41.92           H  
ATOM   2462 HD12 ILE A 168      18.156  -7.945  -8.126  1.00 42.00           H  
ATOM   2463 HD13 ILE A 168      17.457  -8.456  -6.789  1.00 41.99           H  
ATOM   2464  N   LEU A 169      15.202  -4.039  -3.830  1.00 46.33           N  
ATOM   2465  CA  LEU A 169      14.260  -3.941  -2.706  1.00 45.48           C  
ATOM   2466  C   LEU A 169      13.545  -2.575  -2.726  1.00 43.95           C  
ATOM   2467  O   LEU A 169      12.340  -2.426  -2.450  1.00 45.89           O  
ATOM   2468  CB  LEU A 169      14.917  -4.253  -1.363  1.00 42.67           C  
ATOM   2469  CG  LEU A 169      15.502  -5.670  -1.257  1.00 47.76           C  
ATOM   2470  CD1 LEU A 169      16.471  -5.855  -0.112  1.00 49.54           C  
ATOM   2471  CD2 LEU A 169      14.454  -6.735  -1.094  1.00 49.56           C  
ATOM   2472  H   LEU A 169      16.101  -3.966  -3.681  1.00 45.61           H  
ATOM   2473  HA  LEU A 169      13.560  -4.626  -2.860  1.00 44.90           H  
ATOM   2474  HB2 LEU A 169      15.641  -3.602  -1.213  1.00 44.40           H  
ATOM   2475  HB3 LEU A 169      14.243  -4.139  -0.654  1.00 44.35           H  
ATOM   2476  HG  LEU A 169      15.993  -5.860  -2.097  1.00 47.35           H  
ATOM   2477 HD11 LEU A 169      17.209  -5.230  -0.206  1.00 49.01           H  
ATOM   2478 HD12 LEU A 169      16.816  -6.764  -0.120  1.00 49.01           H  
ATOM   2479 HD13 LEU A 169      16.015  -5.691   0.730  1.00 49.01           H  
ATOM   2480 HD21 LEU A 169      13.860  -6.725  -1.862  1.00 49.07           H  
ATOM   2481 HD22 LEU A 169      13.941  -6.565  -0.287  1.00 49.03           H  
ATOM   2482 HD23 LEU A 169      14.881  -7.606  -1.028  1.00 49.03           H  
ATOM   2483  N   ALA A 170      14.229  -1.574  -3.235  1.00 38.95           N  
ATOM   2484  CA  ALA A 170      13.565  -0.304  -3.451  1.00 40.64           C  
ATOM   2485  C   ALA A 170      12.515  -0.417  -4.543  1.00 42.61           C  
ATOM   2486  O   ALA A 170      11.493   0.189  -4.440  1.00 45.89           O  
ATOM   2487  CB  ALA A 170      14.560   0.741  -3.863  1.00 43.25           C  
ATOM   2488  H   ALA A 170      15.114  -1.665  -3.443  1.00 40.57           H  
ATOM   2489  HA  ALA A 170      13.119  -0.025  -2.604  1.00 41.26           H  
ATOM   2490  HB1 ALA A 170      15.228   0.849  -3.166  1.00 42.45           H  
ATOM   2491  HB2 ALA A 170      14.997   0.470  -4.688  1.00 42.45           H  
ATOM   2492  HB3 ALA A 170      14.105   1.589  -4.004  1.00 42.45           H  
ATOM   2493  N   ALA A 171      12.782  -1.124  -5.634  1.00 46.41           N  
ATOM   2494  CA  ALA A 171      11.837  -1.138  -6.738  1.00 40.32           C  
ATOM   2495  C   ALA A 171      10.595  -1.861  -6.279  1.00 40.78           C  
ATOM   2496  O   ALA A 171       9.528  -1.618  -6.836  1.00 37.09           O  
ATOM   2497  CB  ALA A 171      12.402  -1.746  -8.002  1.00 39.04           C  
ATOM   2498  H   ALA A 171      13.559  -1.601  -5.700  1.00 43.96           H  
ATOM   2499  HA  ALA A 171      11.583  -0.194  -6.933  1.00 41.31           H  
ATOM   2500  HB1 ALA A 171      13.208  -1.268  -8.262  1.00 39.46           H  
ATOM   2501  HB2 ALA A 171      12.620  -2.680  -7.847  1.00 39.52           H  
ATOM   2502  HB3 ALA A 171      11.747  -1.680  -8.716  1.00 39.56           H  
ATOM   2503  N   LEU A 172      10.764  -2.694  -5.246  1.00 43.16           N  
ATOM   2504  CA  LEU A 172       9.660  -3.464  -4.709  1.00 50.08           C  
ATOM   2505  C   LEU A 172       8.797  -2.529  -3.913  1.00 49.17           C  
ATOM   2506  O   LEU A 172       7.597  -2.498  -4.197  1.00 52.83           O  
ATOM   2507  CB  LEU A 172      10.008  -4.666  -3.844  1.00 54.97           C  
ATOM   2508  CG  LEU A 172      10.717  -5.780  -4.609  1.00 58.02           C  
ATOM   2509  CD1 LEU A 172      11.257  -6.778  -3.592  1.00 64.54           C  
ATOM   2510  CD2 LEU A 172       9.795  -6.379  -5.641  1.00 55.32           C  
ATOM   2511  H   LEU A 172      11.594  -2.809  -4.883  1.00 44.03           H  
ATOM   2512  HA  LEU A 172       9.119  -3.779  -5.476  1.00 49.29           H  
ATOM   2513  HB2 LEU A 172      10.592  -4.364  -3.110  1.00 54.52           H  
ATOM   2514  HB3 LEU A 172       9.176  -5.028  -3.460  1.00 54.46           H  
ATOM   2515  HG  LEU A 172      11.488  -5.383  -5.086  1.00 57.96           H  
ATOM   2516 HD11 LEU A 172      11.884  -6.331  -2.999  1.00 62.31           H  
ATOM   2517 HD12 LEU A 172      11.711  -7.501  -4.056  1.00 62.49           H  
ATOM   2518 HD13 LEU A 172      10.521  -7.140  -3.070  1.00 62.49           H  
ATOM   2519 HD21 LEU A 172       9.527  -5.697  -6.278  1.00 55.93           H  
ATOM   2520 HD22 LEU A 172       9.006  -6.738  -5.202  1.00 56.07           H  
ATOM   2521 HD23 LEU A 172      10.256  -7.094  -6.111  1.00 56.07           H  
ATOM   2522  N   TRP A 173       9.427  -1.754  -3.023  1.00 41.83           N  
ATOM   2523  CA  TRP A 173       8.695  -0.663  -2.382  1.00 45.50           C  
ATOM   2524  C   TRP A 173       7.894   0.257  -3.355  1.00 45.06           C  
ATOM   2525  O   TRP A 173       6.741   0.571  -3.121  1.00 42.02           O  
ATOM   2526  CB  TRP A 173       9.638   0.182  -1.540  1.00 37.66           C  
ATOM   2527  CG  TRP A 173       9.024   1.521  -1.247  1.00 50.69           C  
ATOM   2528  CD1 TRP A 173       9.037   2.704  -1.946  1.00 61.83           C  
ATOM   2529  CD2 TRP A 173       8.250   1.776  -0.077  1.00 43.73           C  
ATOM   2530  CE2 TRP A 173       7.826   3.138  -0.147  1.00 44.49           C  
ATOM   2531  CE3 TRP A 173       7.944   0.967   1.016  1.00 37.23           C  
ATOM   2532  NE1 TRP A 173       8.309   3.679  -1.291  1.00 55.22           N  
ATOM   2533  CZ2 TRP A 173       7.085   3.729   0.846  1.00 51.95           C  
ATOM   2534  CZ3 TRP A 173       7.188   1.546   2.002  1.00 53.49           C  
ATOM   2535  CH2 TRP A 173       6.787   2.905   1.920  1.00 72.27           C  
ATOM   2536  H   TRP A 173      10.303  -1.903  -2.808  1.00 44.26           H  
ATOM   2537  HA  TRP A 173       8.039  -1.079  -1.759  1.00 43.13           H  
ATOM   2538  HB2 TRP A 173       9.818  -0.285  -0.696  1.00 42.07           H  
ATOM   2539  HB3 TRP A 173      10.477   0.311  -2.031  1.00 42.12           H  
ATOM   2540  HD1 TRP A 173       9.450   2.820  -2.781  1.00 57.05           H  
ATOM   2541  HE1 TRP A 173       8.187   4.498  -1.565  1.00 53.72           H  
ATOM   2542  HE3 TRP A 173       8.220   0.067   1.061  1.00 42.35           H  
ATOM   2543  HZ2 TRP A 173       6.806   4.627   0.803  1.00 53.99           H  
ATOM   2544  HZ3 TRP A 173       6.944   1.036   2.757  1.00 52.45           H  
ATOM   2545  HH2 TRP A 173       6.263   3.258   2.618  1.00 61.84           H  
ATOM   2546  N   GLU A 174       8.491   0.715  -4.456  1.00 48.90           N  
ATOM   2547  CA  GLU A 174       7.834   1.527  -5.476  1.00 46.72           C  
ATOM   2548  C   GLU A 174       6.658   0.774  -6.116  1.00 58.90           C  
ATOM   2549  O   GLU A 174       5.611   1.349  -6.357  1.00 65.53           O  
ATOM   2550  CB  GLU A 174       8.828   1.958  -6.555  1.00 39.90           C  
ATOM   2551  CG  GLU A 174       8.325   3.122  -7.396  1.00 47.77           C  
ATOM   2552  CD  GLU A 174       7.265   2.808  -8.449  1.00 55.60           C  
ATOM   2553  OE1 GLU A 174       7.189   1.685  -9.032  1.00 57.71           O  
ATOM   2554  OE2 GLU A 174       6.545   3.798  -8.699  1.00 54.96           O1-
ATOM   2555  H   GLU A 174       9.372   0.505  -4.579  1.00 47.32           H  
ATOM   2556  HA  GLU A 174       7.479   2.341  -5.037  1.00 47.75           H  
ATOM   2557  HB2 GLU A 174       9.670   2.217  -6.126  1.00 43.14           H  
ATOM   2558  HB3 GLU A 174       9.014   1.193  -7.139  1.00 43.23           H  
ATOM   2559  HG2 GLU A 174       7.960   3.805  -6.793  1.00 47.51           H  
ATOM   2560  HG3 GLU A 174       9.091   3.529  -7.853  1.00 47.48           H  
ATOM   2561  N   ARG A 175       6.795  -0.531  -6.341  1.00 62.84           N  
ATOM   2562  CA  ARG A 175       5.744  -1.315  -6.949  1.00 56.71           C  
ATOM   2563  C   ARG A 175       4.508  -1.349  -6.081  1.00 64.90           C  
ATOM   2564  O   ARG A 175       3.405  -1.485  -6.627  1.00 71.11           O  
ATOM   2565  CB  ARG A 175       6.148  -2.783  -7.052  1.00 57.36           C  
ATOM   2566  CG  ARG A 175       5.280  -3.589  -8.011  1.00 57.45           C  
ATOM   2567  CD  ARG A 175       5.815  -5.018  -8.207  1.00 55.07           C  
ATOM   2568  NE  ARG A 175       5.892  -5.851  -6.995  1.00 49.32           N  
ATOM   2569  CZ  ARG A 175       6.206  -7.129  -7.010  1.00 45.37           C  
ATOM   2570  NH1 ARG A 175       6.450  -7.732  -8.162  1.00 47.23           N1+
ATOM   2571  NH2 ARG A 175       6.269  -7.806  -5.878  1.00 41.70           N  
ATOM   2572  H   ARG A 175       7.576  -0.947  -6.109  1.00 60.21           H  
ATOM   2573  HA  ARG A 175       5.524  -0.939  -7.838  1.00 59.38           H  
ATOM   2574  HB2 ARG A 175       7.080  -2.834  -7.352  1.00 57.24           H  
ATOM   2575  HB3 ARG A 175       6.098  -3.191  -6.161  1.00 57.20           H  
ATOM   2576  HG2 ARG A 175       4.366  -3.638  -7.659  1.00 56.99           H  
ATOM   2577  HG3 ARG A 175       5.246  -3.137  -8.879  1.00 56.89           H  
ATOM   2578  HD2 ARG A 175       5.239  -5.465  -8.860  1.00 54.07           H  
ATOM   2579  HD3 ARG A 175       6.708  -4.954  -8.602  1.00 54.10           H  
ATOM   2580  HE  ARG A 175       5.716  -5.479  -6.227  1.00 49.56           H  
ATOM   2581 HH11 ARG A 175       6.740  -7.273  -8.862  1.00 46.82           H  
ATOM   2582 HH12 ARG A 175       6.324  -8.608  -8.227  1.00 46.62           H  
ATOM   2583 HH21 ARG A 175       5.987  -7.436  -5.126  1.00 42.96           H  
ATOM   2584 HH22 ARG A 175       6.591  -8.628  -5.875  1.00 42.92           H  
ATOM   2585  N   GLN A 176       4.708  -1.225  -4.757  1.00 59.51           N  
ATOM   2586  CA  GLN A 176       3.636  -1.460  -3.799  1.00 74.94           C  
ATOM   2587  C   GLN A 176       2.629  -0.320  -3.851  1.00 80.49           C  
ATOM   2588  O   GLN A 176       1.646  -0.377  -3.126  1.00 88.76           O  
ATOM   2589  CB  GLN A 176       4.155  -1.673  -2.373  1.00 89.62           C  
ATOM   2590  CG  GLN A 176       5.084  -2.884  -2.206  1.00123.96           C  
ATOM   2591  CD  GLN A 176       4.448  -4.271  -2.180  1.00115.95           C  
ATOM   2592  NE2 GLN A 176       3.156  -4.377  -2.481  1.00 87.74           N  
ATOM   2593  OE1 GLN A 176       5.124  -5.264  -1.871  1.00100.75           O  
ATOM   2594  H   GLN A 176       5.535  -1.001  -4.441  1.00 63.93           H  
ATOM   2595  HA  GLN A 176       3.167  -2.289  -4.072  1.00 75.12           H  
ATOM   2596  HB2 GLN A 176       4.639  -0.866  -2.098  1.00 92.63           H  
ATOM   2597  HB3 GLN A 176       3.389  -1.774  -1.772  1.00 92.56           H  
ATOM   2598  HG2 GLN A 176       5.730  -2.878  -2.939  1.00112.21           H  
ATOM   2599  HG3 GLN A 176       5.592  -2.774  -1.379  1.00112.73           H  
ATOM   2600 HE21 GLN A 176       2.856  -5.125  -2.858  1.00 95.56           H  
ATOM   2601 HE22 GLN A 176       2.592  -3.717  -2.304  1.00 95.26           H  
ATOM   2602  N   SER A 177       2.882   0.684  -4.716  1.00 79.98           N  
ATOM   2603  CA  SER A 177       1.892   1.699  -5.036  1.00 69.62           C  
ATOM   2604  C   SER A 177       1.836   2.063  -6.531  1.00 51.43           C  
ATOM   2605  O   SER A 177       0.853   2.590  -6.987  1.00 52.46           O  
ATOM   2606  CB  SER A 177       2.121   2.900  -4.170  1.00 68.73           C  
ATOM   2607  OG  SER A 177       3.203   3.628  -4.721  1.00 58.07           O  
ATOM   2608  H   SER A 177       3.716   0.761  -5.080  1.00 76.87           H  
ATOM   2609  HA  SER A 177       1.005   1.329  -4.797  1.00 67.64           H  
ATOM   2610  HB2 SER A 177       1.319   3.456  -4.154  1.00 66.23           H  
ATOM   2611  HB3 SER A 177       2.334   2.619  -3.260  1.00 66.28           H  
ATOM   2612  HG  SER A 177       3.375   4.318  -4.242  0.00 56.88           H  
ATOM   2613  N   SER A 178       2.833   1.802  -7.361  1.00 52.70           N  
ATOM   2614  CA  SER A 178       2.627   1.994  -8.791  1.00 54.53           C  
ATOM   2615  C   SER A 178       1.949   0.754  -9.328  1.00 71.78           C  
ATOM   2616  O   SER A 178       1.221   0.866 -10.313  1.00 56.79           O  
ATOM   2617  CB  SER A 178       3.887   2.242  -9.558  1.00 63.24           C  
ATOM   2618  OG  SER A 178       4.671   1.067  -9.771  1.00 71.62           O  
ATOM   2619  H   SER A 178       3.648   1.527  -7.052  1.00 53.26           H  
ATOM   2620  HA  SER A 178       2.021   2.767  -8.925  1.00 58.50           H  
ATOM   2621  HB2 SER A 178       3.658   2.631 -10.423  1.00 62.93           H  
ATOM   2622  HB3 SER A 178       4.421   2.897  -9.075  1.00 62.86           H  
ATOM   2623  HG  SER A 178       5.381   1.281 -10.184  0.00 72.28           H  
ATOM   2624  N   GLY A 179       2.307  -0.399  -8.701  1.00 69.50           N  
ATOM   2625  CA  GLY A 179       1.822  -1.717  -9.075  1.00 66.77           C  
ATOM   2626  C   GLY A 179       2.453  -2.202 -10.369  1.00 65.52           C  
ATOM   2627  O   GLY A 179       1.975  -3.181 -10.909  1.00 76.58           O  
ATOM   2628  H   GLY A 179       2.897  -0.347  -8.006  1.00 68.94           H  
ATOM   2629  HA2 GLY A 179       2.022  -2.355  -8.352  1.00 67.15           H  
ATOM   2630  HA3 GLY A 179       0.842  -1.680  -9.182  1.00 67.13           H  
ATOM   2631  N   LYS A 180       3.447  -1.456 -10.880  1.00 63.23           N  
ATOM   2632  CA  LYS A 180       4.368  -1.899 -11.908  1.00 61.46           C  
ATOM   2633  C   LYS A 180       5.797  -2.055 -11.349  1.00 63.36           C  
ATOM   2634  O   LYS A 180       6.233  -1.519 -10.305  1.00 50.34           O  
ATOM   2635  CB  LYS A 180       4.382  -1.008 -13.157  1.00 68.89           C  
ATOM   2636  CG  LYS A 180       3.172  -1.108 -14.106  1.00 86.31           C  
ATOM   2637  CD  LYS A 180       3.478  -0.501 -15.477  1.00 89.73           C  
ATOM   2638  CE  LYS A 180       3.923   0.953 -15.403  1.00 95.29           C  
ATOM   2639  NZ  LYS A 180       2.817   1.909 -15.409  1.00102.56           N1+
ATOM   2640  H   LYS A 180       3.558  -0.609 -10.556  1.00 63.48           H  
ATOM   2641  HA  LYS A 180       4.068  -2.795 -12.208  1.00 63.34           H  
ATOM   2642  HB2 LYS A 180       4.456  -0.077 -12.857  1.00 70.92           H  
ATOM   2643  HB3 LYS A 180       5.191  -1.213 -13.674  1.00 70.66           H  
ATOM   2644  HG2 LYS A 180       2.935  -2.054 -14.218  1.00 82.73           H  
ATOM   2645  HG3 LYS A 180       2.409  -0.641 -13.703  1.00 82.73           H  
ATOM   2646  HD2 LYS A 180       4.193  -1.025 -15.901  1.00 90.13           H  
ATOM   2647  HD3 LYS A 180       2.680  -0.564 -16.045  1.00 90.18           H  
ATOM   2648  HE2 LYS A 180       4.445   1.103 -14.595  1.00 95.28           H  
ATOM   2649  HE3 LYS A 180       4.500   1.147 -16.162  1.00 95.60           H  
ATOM   2650  HZ1 LYS A 180       2.226   1.700 -14.754  1.00100.26           H  
ATOM   2651  HZ2 LYS A 180       2.390   1.875 -16.209  1.00100.25           H  
ATOM   2652  HZ3 LYS A 180       3.128   2.750 -15.274  1.00100.26           H  
ATOM   2653  N   GLY A 181       6.551  -2.841 -12.104  1.00 47.68           N  
ATOM   2654  CA  GLY A 181       7.971  -2.976 -11.881  1.00 41.90           C  
ATOM   2655  C   GLY A 181       8.721  -2.131 -12.882  1.00 41.30           C  
ATOM   2656  O   GLY A 181       8.134  -1.277 -13.543  1.00 61.97           O  
ATOM   2657  H   GLY A 181       6.167  -3.317 -12.783  1.00 49.74           H  
ATOM   2658  HA2 GLY A 181       8.195  -2.691 -10.964  1.00 43.21           H  
ATOM   2659  HA3 GLY A 181       8.229  -3.923 -11.981  1.00 43.11           H  
ATOM   2660  N   GLN A 182      10.003  -2.452 -13.006  1.00 44.43           N  
ATOM   2661  CA  GLN A 182      10.934  -1.663 -13.798  1.00 50.16           C  
ATOM   2662  C   GLN A 182      12.339  -2.301 -13.777  1.00 42.46           C  
ATOM   2663  O   GLN A 182      12.584  -3.296 -13.117  1.00 50.35           O  
ATOM   2664  CB  GLN A 182      10.841  -0.202 -13.316  1.00 52.72           C  
ATOM   2665  CG  GLN A 182      11.043   0.034 -11.818  1.00 46.82           C  
ATOM   2666  CD  GLN A 182      11.374   1.478 -11.514  1.00 47.51           C  
ATOM   2667  NE2 GLN A 182      10.900   1.971 -10.368  1.00 45.10           N  
ATOM   2668  OE1 GLN A 182      11.963   2.175 -12.357  1.00 55.40           O  
ATOM   2669  H   GLN A 182      10.316  -3.195 -12.576  1.00 44.83           H  
ATOM   2670  HA  GLN A 182      10.614  -1.679 -14.736  1.00 47.95           H  
ATOM   2671  HB2 GLN A 182      11.518   0.312 -13.804  1.00 50.72           H  
ATOM   2672  HB3 GLN A 182       9.968   0.158 -13.574  1.00 50.75           H  
ATOM   2673  HG2 GLN A 182      10.227  -0.216 -11.340  1.00 48.19           H  
ATOM   2674  HG3 GLN A 182      11.771  -0.537 -11.493  1.00 48.21           H  
ATOM   2675 HE21 GLN A 182      11.037   2.824 -10.166  1.00 45.90           H  
ATOM   2676 HE22 GLN A 182      10.450   1.450  -9.809  1.00 45.87           H  
ATOM   2677  N   VAL A 183      13.254  -1.749 -14.569  1.00 49.22           N  
ATOM   2678  CA  VAL A 183      14.618  -2.243 -14.709  1.00 50.66           C  
ATOM   2679  C   VAL A 183      15.562  -1.459 -13.804  1.00 52.30           C  
ATOM   2680  O   VAL A 183      15.696  -0.244 -13.920  1.00 46.77           O  
ATOM   2681  CB  VAL A 183      15.051  -2.072 -16.176  1.00 43.53           C  
ATOM   2682  CG1 VAL A 183      16.485  -2.557 -16.426  1.00 40.53           C  
ATOM   2683  CG2 VAL A 183      14.010  -2.678 -17.119  1.00 38.58           C  
ATOM   2684  H   VAL A 183      13.015  -1.009 -15.050  1.00 47.74           H  
ATOM   2685  HA  VAL A 183      14.643  -3.186 -14.474  1.00 49.23           H  
ATOM   2686  HB  VAL A 183      15.053  -1.104 -16.355  1.00 43.27           H  
ATOM   2687 HG11 VAL A 183      16.566  -3.486 -16.151  1.00 41.40           H  
ATOM   2688 HG12 VAL A 183      17.108  -2.014 -15.915  1.00 41.44           H  
ATOM   2689 HG13 VAL A 183      16.693  -2.481 -17.372  1.00 41.40           H  
ATOM   2690 HG21 VAL A 183      14.323  -2.607 -18.036  1.00 40.00           H  
ATOM   2691 HG22 VAL A 183      13.169  -2.201 -17.029  1.00 40.08           H  
ATOM   2692 HG23 VAL A 183      13.876  -3.614 -16.896  1.00 40.01           H  
ATOM   2693  N   VAL A 184      16.333  -2.199 -13.024  1.00 49.29           N  
ATOM   2694  CA  VAL A 184      17.449  -1.631 -12.285  1.00 40.02           C  
ATOM   2695  C   VAL A 184      18.746  -1.830 -13.049  1.00 35.44           C  
ATOM   2696  O   VAL A 184      19.004  -2.946 -13.485  1.00 35.51           O  
ATOM   2697  CB  VAL A 184      17.478  -2.500 -11.037  1.00 39.94           C  
ATOM   2698  CG1 VAL A 184      18.686  -2.188 -10.191  1.00 38.57           C  
ATOM   2699  CG2 VAL A 184      16.165  -2.473 -10.249  1.00 44.03           C  
ATOM   2700  H   VAL A 184      16.172  -3.096 -12.959  1.00 47.54           H  
ATOM   2701  HA  VAL A 184      17.293  -0.694 -12.062  1.00 40.78           H  
ATOM   2702  HB  VAL A 184      17.594  -3.427 -11.343  1.00 40.49           H  
ATOM   2703 HG11 VAL A 184      18.698  -1.240  -9.978  1.00 38.97           H  
ATOM   2704 HG12 VAL A 184      19.496  -2.421 -10.675  1.00 38.95           H  
ATOM   2705 HG13 VAL A 184      18.646  -2.702  -9.367  1.00 38.97           H  
ATOM   2706 HG21 VAL A 184      16.263  -3.000  -9.439  1.00 42.80           H  
ATOM   2707 HG22 VAL A 184      15.449  -2.845 -10.790  1.00 42.86           H  
ATOM   2708 HG23 VAL A 184      15.947  -1.556 -10.012  1.00 42.81           H  
ATOM   2709  N   ASP A 185      19.478  -0.743 -13.277  1.00 34.13           N  
ATOM   2710  CA  ASP A 185      20.775  -0.781 -13.952  1.00 37.52           C  
ATOM   2711  C   ASP A 185      21.843  -0.587 -12.869  1.00 39.46           C  
ATOM   2712  O   ASP A 185      22.272   0.555 -12.536  1.00 40.23           O  
ATOM   2713  CB  ASP A 185      20.893   0.199 -15.132  1.00 29.03           C  
ATOM   2714  CG  ASP A 185      22.254   0.403 -15.790  1.00 36.02           C  
ATOM   2715  OD1 ASP A 185      23.221  -0.418 -15.501  1.00 37.47           O  
ATOM   2716  OD2 ASP A 185      22.365   1.340 -16.672  1.00 46.61           O1-
ATOM   2717  H   ASP A 185      19.159   0.067 -12.998  1.00 35.27           H  
ATOM   2718  HA  ASP A 185      20.891  -1.677 -14.339  1.00 35.38           H  
ATOM   2719  HB2 ASP A 185      20.273  -0.099 -15.830  1.00 32.34           H  
ATOM   2720  HB3 ASP A 185      20.583   1.076 -14.823  1.00 32.34           H  
ATOM   2721  N   ALA A 186      22.268  -1.732 -12.360  1.00 30.38           N  
ATOM   2722  CA  ALA A 186      23.343  -1.737 -11.394  1.00 36.66           C  
ATOM   2723  C   ALA A 186      24.693  -2.017 -12.052  1.00 34.49           C  
ATOM   2724  O   ALA A 186      25.039  -3.157 -12.313  1.00 33.72           O  
ATOM   2725  CB  ALA A 186      23.055  -2.688 -10.280  1.00 33.00           C  
ATOM   2726  H   ALA A 186      21.887  -2.524 -12.611  1.00 33.77           H  
ATOM   2727  HA  ALA A 186      23.391  -0.824 -10.999  1.00 34.34           H  
ATOM   2728  HB1 ALA A 186      22.231  -2.430  -9.834  1.00 34.07           H  
ATOM   2729  HB2 ALA A 186      22.959  -3.588 -10.635  1.00 34.07           H  
ATOM   2730  HB3 ALA A 186      23.785  -2.673  -9.639  1.00 34.11           H  
ATOM   2731  N   ALA A 187      25.491  -0.950 -12.159  1.00 35.21           N  
ATOM   2732  CA  ALA A 187      26.855  -1.017 -12.621  1.00 33.13           C  
ATOM   2733  C   ALA A 187      27.835  -0.764 -11.501  1.00 28.63           C  
ATOM   2734  O   ALA A 187      27.805   0.291 -10.873  1.00 32.29           O  
ATOM   2735  CB  ALA A 187      27.063   0.003 -13.699  1.00 37.78           C  
ATOM   2736  H   ALA A 187      25.156  -0.131 -11.931  1.00 34.56           H  
ATOM   2737  HA  ALA A 187      27.019  -1.922 -12.994  1.00 33.43           H  
ATOM   2738  HB1 ALA A 187      26.406  -0.127 -14.400  1.00 36.42           H  
ATOM   2739  HB2 ALA A 187      26.961   0.896 -13.328  1.00 36.29           H  
ATOM   2740  HB3 ALA A 187      27.955  -0.089 -14.072  1.00 36.33           H  
ATOM   2741  N   MET A 188      28.751  -1.709 -11.399  1.00 27.13           N  
ATOM   2742  CA  MET A 188      29.814  -1.687 -10.428  1.00 30.82           C  
ATOM   2743  C   MET A 188      30.565  -0.363 -10.445  1.00 31.87           C  
ATOM   2744  O   MET A 188      31.018   0.072  -9.379  1.00 37.50           O  
ATOM   2745  CB  MET A 188      30.766  -2.874 -10.618  1.00 33.48           C  
ATOM   2746  CG  MET A 188      30.082  -4.265 -10.436  1.00 39.86           C  
ATOM   2747  SD  MET A 188      31.168  -5.735 -10.479  1.00 37.63           S  
ATOM   2748  CE  MET A 188      30.497  -6.281 -12.061  1.00 27.02           C  
ATOM   2749  H   MET A 188      28.714  -2.415 -11.979  1.00 28.52           H  
ATOM   2750  HA  MET A 188      29.393  -1.769  -9.537  1.00 30.76           H  
ATOM   2751  HB2 MET A 188      31.153  -2.824 -11.517  1.00 34.19           H  
ATOM   2752  HB3 MET A 188      31.500  -2.793  -9.972  1.00 34.15           H  
ATOM   2753  HG2 MET A 188      29.613  -4.266  -9.578  1.00 37.77           H  
ATOM   2754  HG3 MET A 188      29.405  -4.370 -11.129  1.00 37.57           H  
ATOM   2755  HE1 MET A 188      30.928  -7.116 -12.325  1.00 29.42           H  
ATOM   2756  HE2 MET A 188      29.537  -6.426 -11.976  1.00 29.46           H  
ATOM   2757  HE3 MET A 188      30.669  -5.604 -12.739  1.00 29.58           H  
ATOM   2758  N   VAL A 189      30.695   0.285 -11.609  1.00 29.32           N  
ATOM   2759  CA  VAL A 189      31.564   1.455 -11.687  1.00 28.94           C  
ATOM   2760  C   VAL A 189      30.915   2.588 -10.905  1.00 33.86           C  
ATOM   2761  O   VAL A 189      31.628   3.387 -10.248  1.00 33.01           O  
ATOM   2762  CB  VAL A 189      31.884   1.855 -13.135  1.00 33.12           C  
ATOM   2763  CG1 VAL A 189      30.661   2.291 -13.949  1.00 32.18           C  
ATOM   2764  CG2 VAL A 189      32.956   2.886 -13.172  1.00 26.86           C  
ATOM   2765  H   VAL A 189      30.265  -0.009 -12.359  1.00 29.87           H  
ATOM   2766  HA  VAL A 189      32.407   1.231 -11.246  1.00 30.63           H  
ATOM   2767  HB  VAL A 189      32.247   1.051 -13.575  1.00 30.85           H  
ATOM   2768 HG11 VAL A 189      30.253   3.070 -13.536  1.00 32.45           H  
ATOM   2769 HG12 VAL A 189      30.014   1.566 -13.979  1.00 32.43           H  
ATOM   2770 HG13 VAL A 189      30.937   2.514 -14.854  1.00 32.45           H  
ATOM   2771 HG21 VAL A 189      33.176   3.092 -14.096  1.00 28.62           H  
ATOM   2772 HG22 VAL A 189      33.748   2.549 -12.720  1.00 28.63           H  
ATOM   2773 HG23 VAL A 189      32.649   3.694 -12.727  1.00 28.66           H  
ATOM   2774  N   ASP A 190      29.561   2.541 -10.928  1.00 32.16           N  
ATOM   2775  CA  ASP A 190      28.705   3.538 -10.313  1.00 32.07           C  
ATOM   2776  C   ASP A 190      28.484   3.179  -8.840  1.00 43.34           C  
ATOM   2777  O   ASP A 190      28.634   4.035  -7.957  1.00 42.11           O  
ATOM   2778  CB  ASP A 190      27.292   3.622 -10.892  1.00 33.63           C  
ATOM   2779  CG  ASP A 190      27.079   4.001 -12.349  1.00 34.90           C  
ATOM   2780  OD1 ASP A 190      27.999   4.594 -12.936  1.00 30.66           O  
ATOM   2781  OD2 ASP A 190      25.970   3.671 -12.862  1.00 31.10           O1-
ATOM   2782  H   ASP A 190      29.156   1.852 -11.371  1.00 32.44           H  
ATOM   2783  HA  ASP A 190      29.143   4.417 -10.374  1.00 34.19           H  
ATOM   2784  HB2 ASP A 190      26.860   2.752 -10.765  1.00 33.61           H  
ATOM   2785  HB3 ASP A 190      26.795   4.267 -10.349  1.00 33.56           H  
ATOM   2786  N   GLY A 191      28.077   1.912  -8.589  1.00 36.77           N  
ATOM   2787  CA  GLY A 191      27.872   1.434  -7.242  1.00 28.36           C  
ATOM   2788  C   GLY A 191      29.106   1.640  -6.377  1.00 28.09           C  
ATOM   2789  O   GLY A 191      28.966   2.154  -5.293  1.00 34.50           O  
ATOM   2790  H   GLY A 191      27.929   1.340  -9.286  1.00 35.96           H  
ATOM   2791  HA2 GLY A 191      27.107   1.914  -6.845  1.00 30.15           H  
ATOM   2792  HA3 GLY A 191      27.646   0.477  -7.272  1.00 30.14           H  
ATOM   2793  N   SER A 192      30.316   1.300  -6.858  1.00 30.98           N  
ATOM   2794  CA  SER A 192      31.514   1.507  -6.045  1.00 31.72           C  
ATOM   2795  C   SER A 192      31.792   3.000  -5.804  1.00 33.61           C  
ATOM   2796  O   SER A 192      32.202   3.407  -4.719  1.00 33.88           O  
ATOM   2797  CB  SER A 192      32.708   0.802  -6.619  1.00 28.76           C  
ATOM   2798  OG  SER A 192      32.818   1.137  -7.981  1.00 35.69           O  
ATOM   2799  H   SER A 192      30.397   0.937  -7.694  1.00 30.45           H  
ATOM   2800  HA  SER A 192      31.335   1.100  -5.159  1.00 31.33           H  
ATOM   2801  HB2 SER A 192      33.510   1.068  -6.143  1.00 30.97           H  
ATOM   2802  HB3 SER A 192      32.595  -0.163  -6.525  1.00 30.96           H  
ATOM   2803  HG  SER A 192      33.506   0.735  -8.287  0.00 35.75           H  
ATOM   2804  N   SER A 193      31.524   3.861  -6.791  1.00 41.87           N  
ATOM   2805  CA  SER A 193      31.664   5.311  -6.619  1.00 32.84           C  
ATOM   2806  C   SER A 193      30.835   5.814  -5.428  1.00 34.01           C  
ATOM   2807  O   SER A 193      31.340   6.537  -4.552  1.00 35.12           O  
ATOM   2808  CB  SER A 193      31.352   5.998  -7.950  1.00 33.39           C  
ATOM   2809  OG  SER A 193      32.310   5.669  -8.991  1.00 33.04           O  
ATOM   2810  H   SER A 193      31.250   3.540  -7.602  1.00 37.50           H  
ATOM   2811  HA  SER A 193      32.613   5.488  -6.408  1.00 34.70           H  
ATOM   2812  HB2 SER A 193      30.460   5.736  -8.243  1.00 33.23           H  
ATOM   2813  HB3 SER A 193      31.348   6.964  -7.814  1.00 33.19           H  
ATOM   2814  HG  SER A 193      32.091   6.076  -9.691  0.00 32.87           H  
ATOM   2815  N   VAL A 194      29.547   5.425  -5.356  1.00 38.64           N  
ATOM   2816  CA  VAL A 194      28.689   5.826  -4.244  1.00 33.29           C  
ATOM   2817  C   VAL A 194      29.173   5.144  -2.971  1.00 27.51           C  
ATOM   2818  O   VAL A 194      28.966   5.629  -1.901  1.00 30.76           O  
ATOM   2819  CB  VAL A 194      27.209   5.467  -4.504  1.00 35.97           C  
ATOM   2820  CG1 VAL A 194      26.299   5.714  -3.292  1.00 31.75           C  
ATOM   2821  CG2 VAL A 194      26.657   6.216  -5.711  1.00 37.27           C  
ATOM   2822  H   VAL A 194      29.199   4.898  -6.015  1.00 36.27           H  
ATOM   2823  HA  VAL A 194      28.760   6.793  -4.129  1.00 33.56           H  
ATOM   2824  HB  VAL A 194      27.177   4.503  -4.710  1.00 34.88           H  
ATOM   2825 HG11 VAL A 194      26.398   6.633  -2.993  1.00 32.93           H  
ATOM   2826 HG12 VAL A 194      26.543   5.111  -2.570  1.00 32.90           H  
ATOM   2827 HG13 VAL A 194      25.375   5.553  -3.544  1.00 32.98           H  
ATOM   2828 HG21 VAL A 194      25.744   5.928  -5.882  1.00 36.87           H  
ATOM   2829 HG22 VAL A 194      27.206   6.029  -6.491  1.00 36.89           H  
ATOM   2830 HG23 VAL A 194      26.664   7.170  -5.531  1.00 36.92           H  
ATOM   2831  N   LEU A 195      29.850   4.009  -3.100  1.00 32.65           N  
ATOM   2832  CA  LEU A 195      30.363   3.312  -1.941  1.00 28.67           C  
ATOM   2833  C   LEU A 195      31.467   4.143  -1.309  1.00 26.98           C  
ATOM   2834  O   LEU A 195      31.610   4.142  -0.077  1.00 32.31           O  
ATOM   2835  CB  LEU A 195      30.786   1.865  -2.260  1.00 26.82           C  
ATOM   2836  CG  LEU A 195      30.943   0.959  -1.038  1.00 27.07           C  
ATOM   2837  CD1 LEU A 195      29.630   0.451  -0.545  1.00 27.39           C  
ATOM   2838  CD2 LEU A 195      31.950  -0.152  -1.237  1.00 33.81           C  
ATOM   2839  H   LEU A 195      29.973   3.641  -3.927  1.00 30.52           H  
ATOM   2840  HA  LEU A 195      29.626   3.270  -1.281  1.00 28.72           H  
ATOM   2841  HB2 LEU A 195      30.111   1.470  -2.859  1.00 27.30           H  
ATOM   2842  HB3 LEU A 195      31.645   1.892  -2.741  1.00 27.35           H  
ATOM   2843  HG  LEU A 195      31.305   1.524  -0.308  1.00 28.27           H  
ATOM   2844 HD11 LEU A 195      29.068   1.199  -0.285  1.00 27.32           H  
ATOM   2845 HD12 LEU A 195      29.774  -0.127   0.223  1.00 27.33           H  
ATOM   2846 HD13 LEU A 195      29.192  -0.054  -1.249  1.00 27.35           H  
ATOM   2847 HD21 LEU A 195      32.814   0.229  -1.464  1.00 31.68           H  
ATOM   2848 HD22 LEU A 195      31.655  -0.733  -1.958  1.00 31.65           H  
ATOM   2849 HD23 LEU A 195      32.030  -0.669  -0.418  1.00 31.64           H  
ATOM   2850  N   ILE A 196      32.286   4.783  -2.150  1.00 28.76           N  
ATOM   2851  CA  ILE A 196      33.454   5.547  -1.694  1.00 31.67           C  
ATOM   2852  C   ILE A 196      33.098   7.033  -1.701  1.00 41.40           C  
ATOM   2853  O   ILE A 196      33.997   7.890  -1.674  1.00 42.95           O  
ATOM   2854  CB  ILE A 196      34.703   5.308  -2.553  1.00 26.44           C  
ATOM   2855  CG1 ILE A 196      35.920   5.728  -1.845  1.00 23.33           C  
ATOM   2856  CG2 ILE A 196      34.631   5.981  -3.919  1.00 24.12           C  
ATOM   2857  CD1 ILE A 196      37.223   5.341  -2.542  1.00 24.07           C  
ATOM   2858  H   ILE A 196      32.120   4.741  -3.048  1.00 28.96           H  
ATOM   2859  HA  ILE A 196      33.657   5.282  -0.776  1.00 31.47           H  
ATOM   2860  HB  ILE A 196      34.772   4.344  -2.704  1.00 26.28           H  
ATOM   2861 HG12 ILE A 196      35.903   6.698  -1.740  1.00 24.56           H  
ATOM   2862 HG13 ILE A 196      35.916   5.330  -0.951  1.00 24.41           H  
ATOM   2863 HG21 ILE A 196      35.376   5.687  -4.468  1.00 24.90           H  
ATOM   2864 HG22 ILE A 196      34.673   6.946  -3.815  1.00 25.02           H  
ATOM   2865 HG23 ILE A 196      33.798   5.740  -4.356  1.00 24.97           H  
ATOM   2866 HD11 ILE A 196      37.245   4.374  -2.674  1.00 23.89           H  
ATOM   2867 HD12 ILE A 196      37.977   5.608  -1.984  1.00 23.86           H  
ATOM   2868 HD13 ILE A 196      37.291   5.787  -3.408  1.00 23.87           H  
ATOM   2869  N   GLN A 197      31.791   7.332  -1.599  1.00 31.68           N  
ATOM   2870  CA  GLN A 197      31.362   8.722  -1.519  1.00 29.95           C  
ATOM   2871  C   GLN A 197      31.976   9.539  -0.387  1.00 31.52           C  
ATOM   2872  O   GLN A 197      31.997  10.762  -0.447  1.00 31.14           O  
ATOM   2873  CB  GLN A 197      29.868   8.733  -1.252  1.00 31.63           C  
ATOM   2874  CG  GLN A 197      29.204  10.043  -1.604  1.00 32.99           C  
ATOM   2875  CD  GLN A 197      29.004  10.971  -0.435  1.00 46.36           C  
ATOM   2876  NE2 GLN A 197      28.502  12.139  -0.832  1.00 61.57           N  
ATOM   2877  OE1 GLN A 197      29.173  10.657   0.759  1.00 32.38           O  
ATOM   2878  H   GLN A 197      31.164   6.669  -1.570  1.00 33.20           H  
ATOM   2879  HA  GLN A 197      31.555   9.165  -2.385  1.00 30.90           H  
ATOM   2880  HB2 GLN A 197      29.451   8.021  -1.778  1.00 31.56           H  
ATOM   2881  HB3 GLN A 197      29.711   8.533  -0.306  1.00 31.62           H  
ATOM   2882  HG2 GLN A 197      29.744  10.507  -2.279  1.00 35.41           H  
ATOM   2883  HG3 GLN A 197      28.328   9.858  -2.005  1.00 35.38           H  
ATOM   2884 HE21 GLN A 197      28.477  12.822  -0.267  1.00 56.33           H  
ATOM   2885 HE22 GLN A 197      28.195  12.236  -1.659  1.00 55.95           H  
ATOM   2886  N   MET A 198      32.283   8.901   0.737  1.00 36.51           N  
ATOM   2887  CA  MET A 198      32.921   9.615   1.836  1.00 42.80           C  
ATOM   2888  C   MET A 198      34.232  10.241   1.340  1.00 36.36           C  
ATOM   2889  O   MET A 198      34.516  11.401   1.612  1.00 46.18           O  
ATOM   2890  CB  MET A 198      33.157   8.678   3.028  1.00 45.26           C  
ATOM   2891  CG  MET A 198      33.229   9.333   4.399  1.00 41.36           C  
ATOM   2892  SD  MET A 198      34.304   8.349   5.471  1.00 39.37           S  
ATOM   2893  CE  MET A 198      33.625   9.113   6.941  1.00 55.06           C  
ATOM   2894  H   MET A 198      32.092   8.012   0.830  1.00 36.58           H  
ATOM   2895  HA  MET A 198      32.316  10.348   2.116  1.00 40.62           H  
ATOM   2896  HB2 MET A 198      32.434   8.015   3.043  1.00 43.60           H  
ATOM   2897  HB3 MET A 198      33.994   8.191   2.871  1.00 43.68           H  
ATOM   2898  HG2 MET A 198      33.590  10.239   4.319  1.00 41.92           H  
ATOM   2899  HG3 MET A 198      32.337   9.388   4.792  1.00 42.16           H  
ATOM   2900  HE1 MET A 198      34.081   8.763   7.728  1.00 50.58           H  
ATOM   2901  HE2 MET A 198      33.752  10.078   6.894  1.00 50.58           H  
ATOM   2902  HE3 MET A 198      32.673   8.911   7.003  1.00 50.52           H  
ATOM   2903  N   MET A 199      34.997   9.531   0.519  1.00 33.96           N  
ATOM   2904  CA  MET A 199      36.284  10.086   0.121  1.00 38.82           C  
ATOM   2905  C   MET A 199      36.107  11.310  -0.794  1.00 39.50           C  
ATOM   2906  O   MET A 199      36.928  12.241  -0.797  1.00 31.53           O  
ATOM   2907  CB  MET A 199      37.114   8.999  -0.574  1.00 39.81           C  
ATOM   2908  CG  MET A 199      37.886   8.137   0.400  1.00 45.79           C  
ATOM   2909  SD  MET A 199      36.767   7.076   1.342  1.00 43.89           S  
ATOM   2910  CE  MET A 199      37.654   7.154   2.895  1.00 42.98           C  
ATOM   2911  H   MET A 199      34.732   8.713   0.209  1.00 35.66           H  
ATOM   2912  HA  MET A 199      36.759  10.380   0.941  1.00 38.21           H  
ATOM   2913  HB2 MET A 199      36.516   8.434  -1.104  1.00 40.51           H  
ATOM   2914  HB3 MET A 199      37.745   9.429  -1.190  1.00 40.80           H  
ATOM   2915  HG2 MET A 199      38.523   7.578  -0.088  1.00 43.92           H  
ATOM   2916  HG3 MET A 199      38.388   8.706   1.018  1.00 43.88           H  
ATOM   2917  HE1 MET A 199      37.158   6.666   3.578  1.00 43.08           H  
ATOM   2918  HE2 MET A 199      38.537   6.756   2.785  1.00 43.21           H  
ATOM   2919  HE3 MET A 199      37.749   8.084   3.168  1.00 43.36           H  
ATOM   2920  N   TRP A 200      35.054  11.239  -1.628  1.00 37.62           N  
ATOM   2921  CA  TRP A 200      34.782  12.257  -2.626  1.00 36.29           C  
ATOM   2922  C   TRP A 200      34.437  13.598  -1.951  1.00 36.81           C  
ATOM   2923  O   TRP A 200      34.887  14.698  -2.358  1.00 32.35           O  
ATOM   2924  CB  TRP A 200      33.676  11.760  -3.568  1.00 36.59           C  
ATOM   2925  CG  TRP A 200      34.149  10.846  -4.669  1.00 31.48           C  
ATOM   2926  CD1 TRP A 200      33.945   9.524  -4.753  1.00 30.85           C  
ATOM   2927  CD2 TRP A 200      34.912  11.201  -5.824  1.00 27.96           C  
ATOM   2928  CE2 TRP A 200      35.100  10.034  -6.567  1.00 29.20           C  
ATOM   2929  CE3 TRP A 200      35.477  12.393  -6.288  1.00 27.06           C  
ATOM   2930  NE1 TRP A 200      34.511   9.028  -5.879  1.00 29.67           N  
ATOM   2931  CZ2 TRP A 200      35.809   9.997  -7.768  1.00 27.92           C  
ATOM   2932  CZ3 TRP A 200      36.214  12.363  -7.441  1.00 22.95           C  
ATOM   2933  CH2 TRP A 200      36.427  11.161  -8.140  1.00 27.58           C  
ATOM   2934  H   TRP A 200      34.492  10.520  -1.574  1.00 37.69           H  
ATOM   2935  HA  TRP A 200      35.609  12.386  -3.165  1.00 36.65           H  
ATOM   2936  HB2 TRP A 200      32.999  11.290  -3.035  1.00 35.33           H  
ATOM   2937  HB3 TRP A 200      33.241  12.539  -3.975  1.00 35.43           H  
ATOM   2938  HD1 TRP A 200      33.451   9.010  -4.134  1.00 30.69           H  
ATOM   2939  HE1 TRP A 200      34.472   8.195  -6.136  1.00 29.83           H  
ATOM   2940  HE3 TRP A 200      35.374  13.193  -5.801  1.00 26.28           H  
ATOM   2941  HZ2 TRP A 200      35.966   9.187  -8.222  1.00 28.09           H  
ATOM   2942  HZ3 TRP A 200      36.592  13.162  -7.769  1.00 24.97           H  
ATOM   2943  HH2 TRP A 200      36.884  11.188  -8.962  1.00 26.57           H  
ATOM   2944  N   ALA A 201      33.638  13.459  -0.889  1.00 35.80           N  
ATOM   2945  CA  ALA A 201      33.242  14.536  -0.016  1.00 33.03           C  
ATOM   2946  C   ALA A 201      34.471  15.091   0.683  1.00 33.18           C  
ATOM   2947  O   ALA A 201      34.672  16.297   0.720  1.00 36.62           O  
ATOM   2948  CB  ALA A 201      32.310  13.978   1.031  1.00 41.07           C  
ATOM   2949  H   ALA A 201      33.310  12.625  -0.708  1.00 35.44           H  
ATOM   2950  HA  ALA A 201      32.797  15.256  -0.544  1.00 34.93           H  
ATOM   2951  HB1 ALA A 201      31.525  13.599   0.601  1.00 38.47           H  
ATOM   2952  HB2 ALA A 201      32.762  13.285   1.539  1.00 38.43           H  
ATOM   2953  HB3 ALA A 201      32.033  14.689   1.634  1.00 38.45           H  
ATOM   2954  N   MET A 202      35.268  14.179   1.238  1.00 33.03           N  
ATOM   2955  CA  MET A 202      36.440  14.589   2.000  1.00 35.27           C  
ATOM   2956  C   MET A 202      37.455  15.290   1.113  1.00 33.61           C  
ATOM   2957  O   MET A 202      38.142  16.135   1.628  1.00 31.19           O  
ATOM   2958  CB  MET A 202      37.104  13.465   2.804  1.00 30.97           C  
ATOM   2959  CG  MET A 202      36.157  12.985   3.935  1.00 35.56           C  
ATOM   2960  SD  MET A 202      37.080  11.928   5.050  1.00 37.40           S  
ATOM   2961  CE  MET A 202      37.519  10.540   4.002  1.00 58.42           C  
ATOM   2962  H   MET A 202      35.085  13.288   1.147  1.00 33.64           H  
ATOM   2963  HA  MET A 202      36.125  15.269   2.649  1.00 33.70           H  
ATOM   2964  HB2 MET A 202      37.308  12.717   2.204  1.00 33.12           H  
ATOM   2965  HB3 MET A 202      37.943  13.791   3.190  1.00 33.08           H  
ATOM   2966  HG2 MET A 202      35.807  13.753   4.429  1.00 34.78           H  
ATOM   2967  HG3 MET A 202      35.407  12.488   3.559  1.00 34.84           H  
ATOM   2968  HE1 MET A 202      38.011   9.882   4.528  1.00 51.95           H  
ATOM   2969  HE2 MET A 202      36.709  10.132   3.645  1.00 51.95           H  
ATOM   2970  HE3 MET A 202      38.081  10.850   3.268  1.00 51.61           H  
ATOM   2971  N   ARG A 203      37.489  15.016  -0.195  1.00 34.61           N  
ATOM   2972  CA  ARG A 203      38.552  15.555  -1.007  1.00 34.27           C  
ATOM   2973  C   ARG A 203      38.401  17.067  -1.119  1.00 33.20           C  
ATOM   2974  O   ARG A 203      39.423  17.823  -1.084  1.00 31.13           O  
ATOM   2975  CB  ARG A 203      38.421  15.043  -2.444  1.00 37.43           C  
ATOM   2976  CG  ARG A 203      39.035  13.673  -2.603  1.00 45.41           C  
ATOM   2977  CD  ARG A 203      39.136  13.330  -4.079  1.00 46.09           C  
ATOM   2978  NE  ARG A 203      40.268  13.941  -4.776  1.00 48.05           N  
ATOM   2979  CZ  ARG A 203      40.064  14.645  -5.827  1.00 42.26           C  
ATOM   2980  NH1 ARG A 203      40.980  14.930  -6.723  1.00 37.13           N1+
ATOM   2981  NH2 ARG A 203      38.841  14.923  -6.026  1.00 42.85           N  
ATOM   2982  H   ARG A 203      36.856  14.478  -0.577  1.00 34.34           H  
ATOM   2983  HA  ARG A 203      39.428  15.323  -0.609  1.00 34.75           H  
ATOM   2984  HB2 ARG A 203      37.473  15.002  -2.691  1.00 38.28           H  
ATOM   2985  HB3 ARG A 203      38.868  15.667  -3.055  1.00 38.36           H  
ATOM   2986  HG2 ARG A 203      39.932  13.664  -2.204  1.00 43.50           H  
ATOM   2987  HG3 ARG A 203      38.481  13.005  -2.151  1.00 43.47           H  
ATOM   2988  HD2 ARG A 203      39.213  12.356  -4.153  1.00 46.36           H  
ATOM   2989  HD3 ARG A 203      38.300  13.586  -4.514  1.00 46.25           H  
ATOM   2990  HE  ARG A 203      41.077  13.826  -4.476  1.00 46.07           H  
ATOM   2991 HH11 ARG A 203      41.833  14.806  -6.534  1.00 38.77           H  
ATOM   2992 HH12 ARG A 203      40.740  15.258  -7.507  1.00 38.72           H  
ATOM   2993 HH21 ARG A 203      38.383  15.411  -5.429  1.00 42.76           H  
ATOM   2994 HH22 ARG A 203      38.453  14.639  -6.785  1.00 42.64           H  
ATOM   2995  N   ALA A 204      37.096  17.442  -1.195  1.00 28.34           N  
ATOM   2996  CA  ALA A 204      36.653  18.830  -1.362  1.00 32.65           C  
ATOM   2997  C   ALA A 204      36.765  19.711  -0.115  1.00 27.90           C  
ATOM   2998  O   ALA A 204      36.395  20.807  -0.234  1.00 37.85           O  
ATOM   2999  CB  ALA A 204      35.213  18.888  -1.814  1.00 35.43           C  
ATOM   3000  H   ALA A 204      36.454  16.794  -1.152  1.00 30.49           H  
ATOM   3001  HA  ALA A 204      37.220  19.242  -2.071  1.00 31.33           H  
ATOM   3002  HB1 ALA A 204      35.109  18.383  -2.638  1.00 34.57           H  
ATOM   3003  HB2 ALA A 204      34.640  18.504  -1.129  1.00 34.57           H  
ATOM   3004  HB3 ALA A 204      34.952  19.811  -1.970  1.00 34.56           H  
ATOM   3005  N   THR A 205      37.197  19.262   1.058  1.00 29.86           N  
ATOM   3006  CA  THR A 205      37.448  20.034   2.263  1.00 26.38           C  
ATOM   3007  C   THR A 205      38.869  19.770   2.777  1.00 30.95           C  
ATOM   3008  O   THR A 205      39.157  20.015   3.959  1.00 30.03           O  
ATOM   3009  CB  THR A 205      36.436  19.514   3.262  1.00 27.13           C  
ATOM   3010  CG2 THR A 205      35.028  19.558   2.690  1.00 26.80           C  
ATOM   3011  OG1 THR A 205      36.729  18.117   3.502  1.00 27.15           O  
ATOM   3012  H   THR A 205      37.333  18.360   1.117  1.00 28.64           H  
ATOM   3013  HA  THR A 205      37.309  20.991   2.095  1.00 28.00           H  
ATOM   3014  HB  THR A 205      36.484  20.021   4.107  1.00 26.95           H  
ATOM   3015  HG1 THR A 205      36.650  17.682   2.771  0.00 27.86           H  
ATOM   3016 HG21 THR A 205      34.391  19.310   3.380  1.00 26.90           H  
ATOM   3017 HG22 THR A 205      34.955  18.936   1.947  1.00 26.92           H  
ATOM   3018 HG23 THR A 205      34.832  20.458   2.378  1.00 26.90           H  
ATOM   3019  N   GLY A 206      39.748  19.179   1.936  1.00 34.49           N  
ATOM   3020  CA  GLY A 206      41.141  18.853   2.293  1.00 34.06           C  
ATOM   3021  C   GLY A 206      41.318  17.696   3.303  1.00 31.59           C  
ATOM   3022  O   GLY A 206      42.412  17.468   3.865  1.00 35.76           O  
ATOM   3023  H   GLY A 206      39.470  18.979   1.089  1.00 33.38           H  
ATOM   3024  HA2 GLY A 206      41.627  18.627   1.465  1.00 33.59           H  
ATOM   3025  HA3 GLY A 206      41.562  19.664   2.665  1.00 33.59           H  
ATOM   3026  N   MET A 207      40.239  16.949   3.570  1.00 32.92           N  
ATOM   3027  CA  MET A 207      40.295  15.792   4.459  1.00 38.26           C  
ATOM   3028  C   MET A 207      40.663  14.543   3.647  1.00 37.52           C  
ATOM   3029  O   MET A 207      40.664  13.477   4.205  1.00 37.31           O  
ATOM   3030  CB  MET A 207      38.977  15.564   5.222  1.00 44.54           C  
ATOM   3031  CG  MET A 207      38.586  16.647   6.242  1.00 44.37           C  
ATOM   3032  SD  MET A 207      36.955  16.491   7.044  1.00 61.30           S  
ATOM   3033  CE  MET A 207      37.600  15.102   8.005  1.00 59.05           C  
ATOM   3034  H   MET A 207      39.441  17.156   3.176  1.00 33.71           H  
ATOM   3035  HA  MET A 207      41.018  15.949   5.117  1.00 37.99           H  
ATOM   3036  HB2 MET A 207      38.254  15.486   4.564  1.00 42.92           H  
ATOM   3037  HB3 MET A 207      39.040  14.704   5.688  1.00 43.08           H  
ATOM   3038  HG2 MET A 207      39.267  16.668   6.944  1.00 47.38           H  
ATOM   3039  HG3 MET A 207      38.614  17.515   5.792  1.00 47.27           H  
ATOM   3040  HE1 MET A 207      36.908  14.784   8.614  1.00 59.50           H  
ATOM   3041  HE2 MET A 207      37.854  14.377   7.406  1.00 59.30           H  
ATOM   3042  HE3 MET A 207      38.374  15.391   8.521  1.00 59.42           H  
ATOM   3043  N   TRP A 208      40.987  14.652   2.348  1.00 35.27           N  
ATOM   3044  CA  TRP A 208      41.494  13.529   1.600  1.00 36.02           C  
ATOM   3045  C   TRP A 208      42.353  14.066   0.453  1.00 35.08           C  
ATOM   3046  O   TRP A 208      42.016  15.063  -0.094  1.00 43.11           O  
ATOM   3047  CB  TRP A 208      40.353  12.580   1.141  1.00 43.46           C  
ATOM   3048  CG  TRP A 208      40.816  11.179   0.736  1.00 40.86           C  
ATOM   3049  CD1 TRP A 208      41.251  10.733  -0.486  1.00 40.39           C  
ATOM   3050  CD2 TRP A 208      41.019  10.065   1.628  1.00 34.69           C  
ATOM   3051  CE2 TRP A 208      41.559   9.010   0.879  1.00 36.80           C  
ATOM   3052  CE3 TRP A 208      40.802   9.875   2.987  1.00 33.36           C  
ATOM   3053  NE1 TRP A 208      41.695   9.433  -0.419  1.00 39.63           N  
ATOM   3054  CZ2 TRP A 208      41.901   7.801   1.472  1.00 42.47           C  
ATOM   3055  CZ3 TRP A 208      41.109   8.667   3.569  1.00 34.49           C  
ATOM   3056  CH2 TRP A 208      41.703   7.655   2.829  1.00 38.44           C  
ATOM   3057  H   TRP A 208      40.871  15.449   1.918  1.00 35.90           H  
ATOM   3058  HA  TRP A 208      42.089  13.009   2.205  1.00 36.94           H  
ATOM   3059  HB2 TRP A 208      39.702  12.499   1.870  1.00 41.05           H  
ATOM   3060  HB3 TRP A 208      39.894  12.993   0.378  1.00 41.07           H  
ATOM   3061  HD1 TRP A 208      41.255  11.253  -1.273  1.00 40.27           H  
ATOM   3062  HE1 TRP A 208      41.999   8.959  -1.084  1.00 39.13           H  
ATOM   3063  HE3 TRP A 208      40.433  10.570   3.506  1.00 34.16           H  
ATOM   3064  HZ2 TRP A 208      42.274   7.103   0.961  1.00 40.04           H  
ATOM   3065  HZ3 TRP A 208      40.977   8.549   4.495  1.00 35.17           H  
ATOM   3066  HH2 TRP A 208      41.890   6.829   3.238  1.00 38.31           H  
ATOM   3067  N   THR A 209      43.377  13.313   0.066  1.00 37.01           N  
ATOM   3068  CA  THR A 209      44.421  13.563  -0.913  1.00 36.88           C  
ATOM   3069  C   THR A 209      44.440  12.438  -1.956  1.00 37.36           C  
ATOM   3070  O   THR A 209      44.545  11.270  -1.530  1.00 40.70           O  
ATOM   3071  CB  THR A 209      45.754  13.484  -0.155  1.00 31.23           C  
ATOM   3072  CG2 THR A 209      46.941  13.888  -0.964  1.00 34.93           C  
ATOM   3073  OG1 THR A 209      45.637  14.523   0.797  1.00 67.97           O  
ATOM   3074  H   THR A 209      43.426  12.503   0.487  1.00 36.54           H  
ATOM   3075  HA  THR A 209      44.305  14.442  -1.334  1.00 35.92           H  
ATOM   3076  HB  THR A 209      45.883  12.614   0.293  1.00 38.44           H  
ATOM   3077  HG1 THR A 209      45.444  15.292   0.364  0.00 63.76           H  
ATOM   3078 HG21 THR A 209      47.748  13.704  -0.459  1.00 33.87           H  
ATOM   3079 HG22 THR A 209      46.891  14.840  -1.158  1.00 34.05           H  
ATOM   3080 HG23 THR A 209      46.957  13.399  -1.791  1.00 33.88           H  
ATOM   3081  N   ASP A 210      44.507  12.760  -3.273  1.00 33.64           N  
ATOM   3082  CA  ASP A 210      44.835  11.758  -4.286  1.00 30.41           C  
ATOM   3083  C   ASP A 210      46.242  11.177  -4.055  1.00 36.55           C  
ATOM   3084  O   ASP A 210      46.646  10.253  -4.759  1.00 32.53           O  
ATOM   3085  CB  ASP A 210      44.886  12.350  -5.674  1.00 31.62           C  
ATOM   3086  CG  ASP A 210      43.571  12.900  -6.172  1.00 44.24           C  
ATOM   3087  OD1 ASP A 210      42.622  12.898  -5.274  1.00 27.67           O  
ATOM   3088  OD2 ASP A 210      43.543  13.165  -7.489  1.00 35.95           O1-
ATOM   3089  H   ASP A 210      44.346  13.621  -3.536  1.00 33.77           H  
ATOM   3090  HA  ASP A 210      44.171  11.033  -4.248  1.00 32.26           H  
ATOM   3091  HB2 ASP A 210      45.544  13.076  -5.685  1.00 33.90           H  
ATOM   3092  HB3 ASP A 210      45.181  11.663  -6.308  1.00 33.91           H  
ATOM   3093  N   THR A 211      47.048  11.713  -3.111  1.00 31.73           N  
ATOM   3094  CA  THR A 211      48.356  11.099  -2.875  1.00 35.82           C  
ATOM   3095  C   THR A 211      48.142   9.827  -2.044  1.00 42.28           C  
ATOM   3096  O   THR A 211      47.347   9.831  -1.098  1.00 42.32           O  
ATOM   3097  CB  THR A 211      49.282  12.112  -2.180  1.00 36.20           C  
ATOM   3098  CG2 THR A 211      50.507  11.474  -1.568  1.00 34.85           C  
ATOM   3099  OG1 THR A 211      49.711  13.121  -3.092  1.00 36.00           O  
ATOM   3100  H   THR A 211      46.804  12.461  -2.655  1.00 33.77           H  
ATOM   3101  HA  THR A 211      48.752  10.855  -3.740  1.00 36.20           H  
ATOM   3102  HB  THR A 211      48.794  12.534  -1.437  1.00 35.78           H  
ATOM   3103  HG1 THR A 211      50.133  12.767  -3.723  0.00 36.28           H  
ATOM   3104 HG21 THR A 211      51.065  12.163  -1.170  1.00 35.27           H  
ATOM   3105 HG22 THR A 211      51.010  11.011  -2.258  1.00 35.27           H  
ATOM   3106 HG23 THR A 211      50.240  10.841  -0.882  1.00 35.32           H  
ATOM   3107  N   ARG A 212      48.895   8.771  -2.378  1.00 45.74           N  
ATOM   3108  CA  ARG A 212      48.568   7.429  -1.955  1.00 41.79           C  
ATOM   3109  C   ARG A 212      49.351   7.107  -0.688  1.00 47.89           C  
ATOM   3110  O   ARG A 212      50.558   7.383  -0.561  1.00 42.52           O  
ATOM   3111  CB  ARG A 212      48.743   6.278  -2.959  1.00 45.15           C  
ATOM   3112  CG  ARG A 212      48.226   5.033  -2.213  1.00 65.68           C  
ATOM   3113  CD  ARG A 212      47.877   3.680  -2.964  1.00 85.74           C  
ATOM   3114  NE  ARG A 212      48.793   3.004  -3.906  1.00 46.15           N  
ATOM   3115  CZ  ARG A 212      49.377   3.735  -4.825  1.00 48.50           C  
ATOM   3116  NH1 ARG A 212      50.648   3.443  -5.017  1.00 46.07           N1+
ATOM   3117  NH2 ARG A 212      48.825   4.885  -5.283  1.00 37.54           N  
ATOM   3118  H   ARG A 212      49.641   8.899  -2.890  1.00 43.85           H  
ATOM   3119  HA  ARG A 212      47.606   7.431  -1.717  1.00 44.41           H  
ATOM   3120  HB2 ARG A 212      48.207   6.444  -3.762  1.00 48.08           H  
ATOM   3121  HB3 ARG A 212      49.685   6.166  -3.207  1.00 48.19           H  
ATOM   3122  HG2 ARG A 212      48.888   4.811  -1.524  1.00 63.48           H  
ATOM   3123  HG3 ARG A 212      47.420   5.299  -1.720  1.00 63.10           H  
ATOM   3124  HD2 ARG A 212      47.665   3.044  -2.253  1.00 68.48           H  
ATOM   3125  HD3 ARG A 212      47.037   3.845  -3.431  1.00 68.67           H  
ATOM   3126  HE  ARG A 212      48.935   2.147  -3.849  1.00 53.51           H  
ATOM   3127 HH11 ARG A 212      51.043   2.821  -4.527  1.00 46.85           H  
ATOM   3128 HH12 ARG A 212      51.104   3.874  -5.640  1.00 46.81           H  
ATOM   3129 HH21 ARG A 212      47.944   4.959  -5.345  1.00 41.12           H  
ATOM   3130 HH22 ARG A 212      49.353   5.547  -5.545  1.00 40.81           H  
ATOM   3131  N   GLY A 213      48.595   6.520   0.253  1.00 41.67           N  
ATOM   3132  CA  GLY A 213      49.177   5.992   1.452  1.00 40.76           C  
ATOM   3133  C   GLY A 213      49.485   7.095   2.423  1.00 40.04           C  
ATOM   3134  O   GLY A 213      50.236   6.864   3.346  1.00 47.21           O  
ATOM   3135  H   GLY A 213      47.690   6.465   0.143  1.00 43.14           H  
ATOM   3136  HA2 GLY A 213      48.549   5.353   1.864  1.00 40.79           H  
ATOM   3137  HA3 GLY A 213      50.005   5.505   1.227  1.00 40.85           H  
ATOM   3138  N   ALA A 214      48.868   8.265   2.187  1.00 54.62           N  
ATOM   3139  CA  ALA A 214      49.160   9.489   2.920  1.00 40.87           C  
ATOM   3140  C   ALA A 214      47.854  10.096   3.425  1.00 33.96           C  
ATOM   3141  O   ALA A 214      47.752  11.296   3.582  1.00 47.43           O  
ATOM   3142  CB  ALA A 214      49.934  10.410   2.015  1.00 39.96           C  
ATOM   3143  H   ALA A 214      48.215   8.296   1.549  1.00 47.25           H  
ATOM   3144  HA  ALA A 214      49.722   9.259   3.710  1.00 41.66           H  
ATOM   3145  HB1 ALA A 214      50.753   9.974   1.727  1.00 40.23           H  
ATOM   3146  HB2 ALA A 214      49.396  10.630   1.236  1.00 40.20           H  
ATOM   3147  HB3 ALA A 214      50.155  11.226   2.492  1.00 40.26           H  
ATOM   3148  N   ASN A 215      46.893   9.267   3.813  1.00 32.29           N  
ATOM   3149  CA  ASN A 215      45.627   9.720   4.355  1.00 28.77           C  
ATOM   3150  C   ASN A 215      45.305   9.015   5.650  1.00 27.50           C  
ATOM   3151  O   ASN A 215      46.156   8.282   6.166  1.00 33.63           O  
ATOM   3152  CB  ASN A 215      44.522   9.405   3.391  1.00 35.13           C  
ATOM   3153  CG  ASN A 215      44.637  10.285   2.190  1.00 38.36           C  
ATOM   3154  ND2 ASN A 215      44.871   9.631   1.063  1.00 43.15           N  
ATOM   3155  OD1 ASN A 215      44.438  11.509   2.295  1.00 33.11           O  
ATOM   3156  H   ASN A 215      47.040   8.368   3.755  1.00 32.00           H  
ATOM   3157  HA  ASN A 215      45.653  10.692   4.500  1.00 30.45           H  
ATOM   3158  HB2 ASN A 215      44.572   8.468   3.125  1.00 34.26           H  
ATOM   3159  HB3 ASN A 215      43.656   9.559   3.814  1.00 34.21           H  
ATOM   3160 HD21 ASN A 215      44.867  10.071   0.292  1.00 41.58           H  
ATOM   3161 HD22 ASN A 215      45.033   8.758   1.069  1.00 41.48           H  
ATOM   3162  N   MET A 216      44.094   9.260   6.160  1.00 32.84           N  
ATOM   3163  CA  MET A 216      43.714   8.969   7.545  1.00 41.74           C  
ATOM   3164  C   MET A 216      43.248   7.500   7.622  1.00 41.63           C  
ATOM   3165  O   MET A 216      43.386   6.807   8.653  1.00 32.15           O  
ATOM   3166  CB  MET A 216      42.673  10.028   7.978  1.00 52.62           C  
ATOM   3167  CG  MET A 216      42.503  10.305   9.493  1.00 66.85           C  
ATOM   3168  SD  MET A 216      40.826  10.553  10.216  1.00 89.09           S  
ATOM   3169  CE  MET A 216      39.168  10.296   9.490  1.00 51.52           C  
ATOM   3170  H   MET A 216      43.466   9.648   5.623  1.00 33.48           H  
ATOM   3171  HA  MET A 216      44.522   9.064   8.110  1.00 41.37           H  
ATOM   3172  HB2 MET A 216      42.909  10.875   7.542  1.00 52.39           H  
ATOM   3173  HB3 MET A 216      41.802   9.755   7.619  1.00 52.64           H  
ATOM   3174  HG2 MET A 216      42.911   9.557   9.975  1.00 66.67           H  
ATOM   3175  HG3 MET A 216      43.031  11.097   9.713  1.00 66.67           H  
ATOM   3176  HE1 MET A 216      38.489  10.630  10.104  1.00 59.05           H  
ATOM   3177  HE2 MET A 216      39.107  10.775   8.644  1.00 59.05           H  
ATOM   3178  HE3 MET A 216      39.026   9.343   9.336  1.00 59.05           H  
ATOM   3179  N   LEU A 217      42.799   6.959   6.466  1.00 37.79           N  
ATOM   3180  CA  LEU A 217      42.181   5.646   6.469  1.00 35.75           C  
ATOM   3181  C   LEU A 217      42.798   4.688   5.472  1.00 34.61           C  
ATOM   3182  O   LEU A 217      42.151   3.673   5.248  1.00 31.77           O  
ATOM   3183  CB  LEU A 217      40.687   5.696   6.199  1.00 34.86           C  
ATOM   3184  CG  LEU A 217      39.902   6.628   7.104  1.00 29.37           C  
ATOM   3185  CD1 LEU A 217      38.477   6.454   6.746  1.00 31.67           C  
ATOM   3186  CD2 LEU A 217      40.083   6.255   8.507  1.00 28.84           C  
ATOM   3187  H   LEU A 217      42.871   7.417   5.678  1.00 38.01           H  
ATOM   3188  HA  LEU A 217      42.320   5.251   7.365  1.00 35.67           H  
ATOM   3189  HB2 LEU A 217      40.550   5.979   5.265  1.00 33.68           H  
ATOM   3190  HB3 LEU A 217      40.323   4.787   6.301  1.00 33.67           H  
ATOM   3191  HG  LEU A 217      40.187   7.566   6.951  1.00 30.66           H  
ATOM   3192 HD11 LEU A 217      38.346   6.678   5.809  1.00 30.99           H  
ATOM   3193 HD12 LEU A 217      37.930   7.039   7.297  1.00 30.95           H  
ATOM   3194 HD13 LEU A 217      38.213   5.530   6.897  1.00 30.97           H  
ATOM   3195 HD21 LEU A 217      41.008   6.382   8.767  1.00 29.17           H  
ATOM   3196 HD22 LEU A 217      39.840   5.321   8.629  1.00 29.07           H  
ATOM   3197 HD23 LEU A 217      39.514   6.811   9.066  1.00 29.07           H  
ATOM   3198  N   ASP A 218      43.997   4.997   4.975  1.00 30.11           N  
ATOM   3199  CA  ASP A 218      44.646   4.213   3.954  1.00 32.53           C  
ATOM   3200  C   ASP A 218      45.986   3.700   4.487  1.00 34.90           C  
ATOM   3201  O   ASP A 218      46.757   3.101   3.734  1.00 34.52           O  
ATOM   3202  CB  ASP A 218      44.804   5.090   2.712  1.00 37.19           C  
ATOM   3203  CG  ASP A 218      45.884   6.171   2.792  1.00 32.94           C  
ATOM   3204  OD1 ASP A 218      46.555   6.156   3.867  1.00 30.09           O  
ATOM   3205  OD2 ASP A 218      46.040   7.005   1.804  1.00 23.85           O1-
ATOM   3206  H   ASP A 218      44.419   5.748   5.278  1.00 31.75           H  
ATOM   3207  HA  ASP A 218      44.075   3.444   3.730  1.00 33.26           H  
ATOM   3208  HB2 ASP A 218      45.010   4.513   1.948  1.00 35.09           H  
ATOM   3209  HB3 ASP A 218      43.947   5.531   2.532  1.00 35.09           H  
ATOM   3210  N   GLY A 219      46.262   3.978   5.764  1.00 28.23           N  
ATOM   3211  CA  GLY A 219      47.460   3.499   6.401  1.00 27.58           C  
ATOM   3212  C   GLY A 219      48.512   4.605   6.521  1.00 29.85           C  
ATOM   3213  O   GLY A 219      49.635   4.321   6.842  1.00 34.10           O  
ATOM   3214  H   GLY A 219      45.678   4.478   6.256  1.00 29.61           H  
ATOM   3215  HA2 GLY A 219      47.234   3.163   7.300  1.00 28.24           H  
ATOM   3216  HA3 GLY A 219      47.830   2.747   5.882  1.00 28.30           H  
ATOM   3217  N   GLY A 220      48.230   5.855   6.173  1.00 35.31           N  
ATOM   3218  CA  GLY A 220      49.190   6.930   6.382  1.00 33.29           C  
ATOM   3219  C   GLY A 220      49.249   7.374   7.850  1.00 32.58           C  
ATOM   3220  O   GLY A 220      50.206   7.941   8.307  1.00 39.42           O  
ATOM   3221  H   GLY A 220      47.421   6.052   5.794  1.00 33.40           H  
ATOM   3222  HA2 GLY A 220      50.083   6.627   6.094  1.00 33.58           H  
ATOM   3223  HA3 GLY A 220      48.936   7.698   5.819  1.00 33.59           H  
ATOM   3224  N   ALA A 221      48.214   7.115   8.618  1.00 34.49           N  
ATOM   3225  CA  ALA A 221      48.151   7.559   9.994  1.00 33.31           C  
ATOM   3226  C   ALA A 221      48.723   6.491  10.905  1.00 35.92           C  
ATOM   3227  O   ALA A 221      48.386   5.320  10.777  1.00 41.93           O  
ATOM   3228  CB  ALA A 221      46.691   7.755  10.335  1.00 35.79           C  
ATOM   3229  H   ALA A 221      47.508   6.644   8.278  1.00 33.77           H  
ATOM   3230  HA  ALA A 221      48.652   8.411  10.101  1.00 34.55           H  
ATOM   3231  HB1 ALA A 221      46.299   8.408   9.731  1.00 35.04           H  
ATOM   3232  HB2 ALA A 221      46.217   6.911  10.248  1.00 35.04           H  
ATOM   3233  HB3 ALA A 221      46.609   8.075  11.250  1.00 35.04           H  
ATOM   3234  N   PRO A 222      49.627   6.807  11.836  1.00 36.87           N  
ATOM   3235  CA  PRO A 222      50.191   5.741  12.675  1.00 34.80           C  
ATOM   3236  C   PRO A 222      49.177   5.084  13.608  1.00 34.78           C  
ATOM   3237  O   PRO A 222      49.448   4.011  14.185  1.00 32.05           O  
ATOM   3238  CB  PRO A 222      51.388   6.387  13.351  1.00 35.55           C  
ATOM   3239  CG  PRO A 222      51.776   7.559  12.415  1.00 39.45           C  
ATOM   3240  CD  PRO A 222      50.406   8.052  11.893  1.00 41.99           C  
ATOM   3241  HA  PRO A 222      50.533   5.046  12.058  1.00 35.37           H  
ATOM   3242  HB2 PRO A 222      51.148   6.718  14.249  1.00 36.19           H  
ATOM   3243  HB3 PRO A 222      52.132   5.745  13.437  1.00 36.20           H  
ATOM   3244  HG2 PRO A 222      52.241   8.267  12.908  1.00 39.09           H  
ATOM   3245  HG3 PRO A 222      52.345   7.252  11.679  1.00 39.09           H  
ATOM   3246  HD2 PRO A 222      50.001   8.700  12.511  1.00 40.15           H  
ATOM   3247  HD3 PRO A 222      50.497   8.459  11.005  1.00 40.03           H  
ATOM   3248  N   TYR A 223      47.991   5.673  13.661  1.00 26.04           N  
ATOM   3249  CA  TYR A 223      47.048   5.214  14.638  1.00 31.88           C  
ATOM   3250  C   TYR A 223      45.877   4.579  13.904  1.00 31.85           C  
ATOM   3251  O   TYR A 223      44.835   4.329  14.527  1.00 29.18           O  
ATOM   3252  CB  TYR A 223      46.623   6.395  15.538  1.00 40.98           C  
ATOM   3253  CG  TYR A 223      46.061   7.648  14.836  1.00 36.91           C  
ATOM   3254  CD1 TYR A 223      44.759   7.740  14.316  1.00 34.93           C  
ATOM   3255  CD2 TYR A 223      46.863   8.766  14.699  1.00 28.62           C  
ATOM   3256  CE1 TYR A 223      44.315   8.909  13.684  1.00 35.92           C  
ATOM   3257  CE2 TYR A 223      46.422   9.943  14.100  1.00 29.81           C  
ATOM   3258  CZ  TYR A 223      45.157  10.004  13.574  1.00 32.34           C  
ATOM   3259  OH  TYR A 223      44.922  11.182  12.984  1.00 36.97           O  
ATOM   3260  H   TYR A 223      47.776   6.373  13.116  1.00 29.40           H  
ATOM   3261  HA  TYR A 223      47.479   4.523  15.206  1.00 32.08           H  
ATOM   3262  HB2 TYR A 223      45.946   6.067  16.171  1.00 37.72           H  
ATOM   3263  HB3 TYR A 223      47.403   6.664  16.072  1.00 37.68           H  
ATOM   3264  HD1 TYR A 223      44.180   6.998  14.378  1.00 35.54           H  
ATOM   3265  HD2 TYR A 223      47.739   8.740  15.050  1.00 30.84           H  
ATOM   3266  HE1 TYR A 223      43.446   8.949  13.326  1.00 34.88           H  
ATOM   3267  HE2 TYR A 223      47.008  10.676  14.008  1.00 30.26           H  
ATOM   3268  HH  TYR A 223      44.577  11.708  13.565  0.00 35.94           H  
ATOM   3269  N   TYR A 224      46.040   4.365  12.592  1.00 31.37           N  
ATOM   3270  CA  TYR A 224      45.028   3.665  11.824  1.00 27.28           C  
ATOM   3271  C   TYR A 224      45.761   2.882  10.742  1.00 29.25           C  
ATOM   3272  O   TYR A 224      45.910   3.359   9.629  1.00 29.41           O  
ATOM   3273  CB  TYR A 224      43.940   4.558  11.270  1.00 26.26           C  
ATOM   3274  CG  TYR A 224      42.748   3.773  10.723  1.00 31.03           C  
ATOM   3275  CD1 TYR A 224      42.766   3.187   9.453  1.00 28.09           C  
ATOM   3276  CD2 TYR A 224      41.530   3.713  11.403  1.00 29.84           C  
ATOM   3277  CE1 TYR A 224      41.653   2.528   8.930  1.00 29.54           C  
ATOM   3278  CE2 TYR A 224      40.402   3.049  10.885  1.00 28.07           C  
ATOM   3279  CZ  TYR A 224      40.466   2.411   9.655  1.00 27.23           C  
ATOM   3280  OH  TYR A 224      39.389   1.760   9.047  1.00 21.92           O  
ATOM   3281  H   TYR A 224      46.790   4.662  12.164  1.00 30.50           H  
ATOM   3282  HA  TYR A 224      44.593   3.012  12.426  1.00 28.33           H  
ATOM   3283  HB2 TYR A 224      43.630   5.157  11.985  1.00 27.52           H  
ATOM   3284  HB3 TYR A 224      44.319   5.111  10.551  1.00 27.54           H  
ATOM   3285  HD1 TYR A 224      43.557   3.224   8.940  1.00 29.04           H  
ATOM   3286  HD2 TYR A 224      41.468   4.111  12.256  1.00 29.83           H  
ATOM   3287  HE1 TYR A 224      41.716   2.117   8.085  1.00 28.61           H  
ATOM   3288  HE2 TYR A 224      39.612   3.000  11.396  1.00 28.28           H  
ATOM   3289  HH  TYR A 224      39.417   0.925   9.243  0.00 22.29           H  
ATOM   3290  N   ASP A 225      46.192   1.661  11.126  1.00 31.55           N  
ATOM   3291  CA  ASP A 225      47.084   0.772  10.394  1.00 28.92           C  
ATOM   3292  C   ASP A 225      47.360  -0.478  11.230  1.00 29.13           C  
ATOM   3293  O   ASP A 225      46.905  -0.603  12.371  1.00 37.72           O  
ATOM   3294  CB  ASP A 225      48.434   1.416  10.154  1.00 29.04           C  
ATOM   3295  CG  ASP A 225      49.164   0.982   8.907  1.00 32.94           C  
ATOM   3296  OD1 ASP A 225      48.517   0.186   8.115  1.00 28.15           O  
ATOM   3297  OD2 ASP A 225      50.322   1.512   8.705  1.00 28.35           O1-
ATOM   3298  H   ASP A 225      45.889   1.361  11.935  1.00 30.33           H  
ATOM   3299  HA  ASP A 225      46.655   0.516   9.547  1.00 29.49           H  
ATOM   3300  HB2 ASP A 225      48.321   2.388  10.102  1.00 29.88           H  
ATOM   3301  HB3 ASP A 225      49.016   1.231  10.920  1.00 29.87           H  
ATOM   3302  N   THR A 226      48.104  -1.400  10.631  1.00 27.02           N  
ATOM   3303  CA  THR A 226      48.470  -2.665  11.230  1.00 28.62           C  
ATOM   3304  C   THR A 226      49.909  -2.572  11.667  1.00 27.38           C  
ATOM   3305  O   THR A 226      50.672  -1.843  11.082  1.00 29.38           O  
ATOM   3306  CB  THR A 226      48.315  -3.816  10.247  1.00 34.36           C  
ATOM   3307  CG2 THR A 226      46.901  -3.915   9.704  1.00 38.03           C  
ATOM   3308  OG1 THR A 226      49.158  -3.721   9.085  1.00 39.79           O  
ATOM   3309  H   THR A 226      48.386  -1.240   9.777  1.00 27.91           H  
ATOM   3310  HA  THR A 226      47.900  -2.827  12.010  1.00 29.15           H  
ATOM   3311  HB  THR A 226      48.519  -4.659  10.718  1.00 34.83           H  
ATOM   3312  HG1 THR A 226      48.972  -2.996   8.655  0.00 38.86           H  
ATOM   3313 HG21 THR A 226      46.836  -4.676   9.104  1.00 36.85           H  
ATOM   3314 HG22 THR A 226      46.681  -3.102   9.219  1.00 36.82           H  
ATOM   3315 HG23 THR A 226      46.278  -4.030  10.441  1.00 36.82           H  
ATOM   3316  N   TYR A 227      50.270  -3.386  12.652  1.00 32.67           N  
ATOM   3317  CA  TYR A 227      51.623  -3.444  13.183  1.00 28.97           C  
ATOM   3318  C   TYR A 227      51.994  -4.920  13.304  1.00 30.62           C  
ATOM   3319  O   TYR A 227      51.226  -5.776  13.695  1.00 29.81           O  
ATOM   3320  CB  TYR A 227      51.757  -2.712  14.542  1.00 32.32           C  
ATOM   3321  CG  TYR A 227      51.775  -1.195  14.461  1.00 28.92           C  
ATOM   3322  CD1 TYR A 227      50.601  -0.491  14.330  1.00 31.06           C  
ATOM   3323  CD2 TYR A 227      52.956  -0.485  14.315  1.00 34.50           C  
ATOM   3324  CE1 TYR A 227      50.590   0.900  14.193  1.00 34.63           C  
ATOM   3325  CE2 TYR A 227      52.964   0.900  14.133  1.00 36.92           C  
ATOM   3326  CZ  TYR A 227      51.774   1.607  14.094  1.00 34.46           C  
ATOM   3327  OH  TYR A 227      51.721   2.983  13.968  1.00 35.12           O  
ATOM   3328  H   TYR A 227      49.638  -3.936  13.018  1.00 30.46           H  
ATOM   3329  HA  TYR A 227      52.238  -3.013  12.531  1.00 30.60           H  
ATOM   3330  HB2 TYR A 227      51.008  -2.987  15.116  1.00 30.74           H  
ATOM   3331  HB3 TYR A 227      52.587  -3.013  14.975  1.00 30.74           H  
ATOM   3332  HD1 TYR A 227      49.779  -0.950  14.409  1.00 31.40           H  
ATOM   3333  HD2 TYR A 227      53.776  -0.949  14.342  1.00 33.69           H  
ATOM   3334  HE1 TYR A 227      49.768   1.360  14.162  1.00 33.71           H  
ATOM   3335  HE2 TYR A 227      53.783   1.363  14.095  1.00 35.63           H  
ATOM   3336  HH  TYR A 227      51.765   3.350  14.742  0.00 35.10           H  
ATOM   3337  N   GLU A 228      53.229  -5.193  12.963  1.00 36.99           N  
ATOM   3338  CA  GLU A 228      53.769  -6.523  13.027  1.00 41.01           C  
ATOM   3339  C   GLU A 228      54.164  -6.692  14.470  1.00 37.75           C  
ATOM   3340  O   GLU A 228      54.731  -5.758  15.036  1.00 44.87           O  
ATOM   3341  CB  GLU A 228      54.915  -6.758  12.031  1.00 42.22           C  
ATOM   3342  CG  GLU A 228      55.466  -8.178  12.053  1.00 47.44           C  
ATOM   3343  CD  GLU A 228      56.334  -8.547  10.875  1.00 44.40           C  
ATOM   3344  OE1 GLU A 228      56.142  -7.824   9.897  1.00 44.77           O  
ATOM   3345  OE2 GLU A 228      57.126  -9.495  10.880  1.00 40.35           O1-
ATOM   3346  H   GLU A 228      53.772  -4.517  12.675  1.00 36.13           H  
ATOM   3347  HA  GLU A 228      53.044  -7.165  12.818  1.00 39.65           H  
ATOM   3348  HB2 GLU A 228      54.590  -6.550  11.131  1.00 43.08           H  
ATOM   3349  HB3 GLU A 228      55.643  -6.134  12.237  1.00 43.08           H  
ATOM   3350  HG2 GLU A 228      55.991  -8.302  12.872  1.00 45.46           H  
ATOM   3351  HG3 GLU A 228      54.714  -8.808  12.090  1.00 45.49           H  
ATOM   3352  N   CYS A 229      53.891  -7.907  14.991  1.00 40.72           N  
ATOM   3353  CA  CYS A 229      54.215  -8.273  16.367  1.00 41.24           C  
ATOM   3354  C   CYS A 229      55.490  -9.117  16.409  1.00 40.30           C  
ATOM   3355  O   CYS A 229      56.015  -9.458  15.354  1.00 42.50           O  
ATOM   3356  CB  CYS A 229      52.988  -8.922  16.993  1.00 35.49           C  
ATOM   3357  SG  CYS A 229      51.603  -7.779  17.099  1.00 38.72           S  
ATOM   3358  H   CYS A 229      53.488  -8.533  14.461  1.00 40.11           H  
ATOM   3359  HA  CYS A 229      54.389  -7.436  16.867  1.00 39.84           H  
ATOM   3360  HB2 CYS A 229      52.718  -9.698  16.454  1.00 37.41           H  
ATOM   3361  HB3 CYS A 229      53.207  -9.237  17.896  1.00 37.48           H  
ATOM   3362  HG  CYS A 229      50.811  -8.528  17.614  0.00 39.01           H  
ATOM   3363  N   ALA A 230      55.901  -9.532  17.626  1.00 38.06           N  
ATOM   3364  CA  ALA A 230      57.123 -10.284  17.886  1.00 40.86           C  
ATOM   3365  C   ALA A 230      57.170 -11.540  17.028  1.00 42.16           C  
ATOM   3366  O   ALA A 230      58.235 -11.980  16.579  1.00 42.53           O  
ATOM   3367  CB  ALA A 230      57.219 -10.674  19.366  1.00 37.58           C  
ATOM   3368  H   ALA A 230      55.379  -9.316  18.344  1.00 39.19           H  
ATOM   3369  HA  ALA A 230      57.902  -9.711  17.645  1.00 39.93           H  
ATOM   3370  HB1 ALA A 230      57.277  -9.873  19.913  1.00 38.53           H  
ATOM   3371  HB2 ALA A 230      56.430 -11.178  19.621  1.00 38.47           H  
ATOM   3372  HB3 ALA A 230      58.010 -11.219  19.511  1.00 38.52           H  
ATOM   3373  N   ASP A 231      55.991 -12.145  16.847  1.00 36.09           N  
ATOM   3374  CA  ASP A 231      55.908 -13.491  16.328  1.00 31.91           C  
ATOM   3375  C   ASP A 231      55.561 -13.407  14.863  1.00 37.56           C  
ATOM   3376  O   ASP A 231      54.892 -14.295  14.414  1.00 39.04           O  
ATOM   3377  CB  ASP A 231      54.746 -14.269  16.926  1.00 27.67           C  
ATOM   3378  CG  ASP A 231      53.363 -13.619  16.977  1.00 33.18           C  
ATOM   3379  OD1 ASP A 231      53.289 -12.429  16.702  1.00 34.98           O  
ATOM   3380  OD2 ASP A 231      52.348 -14.297  17.345  1.00 36.74           O1-
ATOM   3381  H   ASP A 231      55.219 -11.708  17.062  1.00 36.46           H  
ATOM   3382  HA  ASP A 231      56.766 -13.956  16.453  1.00 32.93           H  
ATOM   3383  HB2 ASP A 231      54.657 -15.128  16.463  1.00 29.90           H  
ATOM   3384  HB3 ASP A 231      54.990 -14.480  17.850  1.00 29.86           H  
ATOM   3385  N   GLY A 232      55.763 -12.284  14.191  1.00 28.59           N  
ATOM   3386  CA  GLY A 232      55.462 -12.248  12.781  1.00 28.53           C  
ATOM   3387  C   GLY A 232      53.987 -11.993  12.466  1.00 29.37           C  
ATOM   3388  O   GLY A 232      53.657 -11.959  11.263  1.00 38.79           O  
ATOM   3389  H   GLY A 232      56.089 -11.537  14.602  1.00 30.60           H  
ATOM   3390  HA2 GLY A 232      56.005 -11.538  12.364  1.00 28.75           H  
ATOM   3391  HA3 GLY A 232      55.736 -13.105  12.374  1.00 28.83           H  
ATOM   3392  N   ARG A 233      53.100 -11.883  13.484  1.00 24.82           N  
ATOM   3393  CA  ARG A 233      51.670 -11.722  13.204  1.00 29.56           C  
ATOM   3394  C   ARG A 233      51.221 -10.279  13.464  1.00 39.53           C  
ATOM   3395  O   ARG A 233      52.019  -9.433  13.955  1.00 36.76           O  
ATOM   3396  CB  ARG A 233      50.784 -12.703  13.973  1.00 38.40           C  
ATOM   3397  CG  ARG A 233      51.196 -14.179  14.073  1.00 45.25           C  
ATOM   3398  CD  ARG A 233      50.126 -14.945  14.914  1.00 61.10           C  
ATOM   3399  NE  ARG A 233      50.056 -16.403  14.764  1.00 56.86           N  
ATOM   3400  CZ  ARG A 233      51.114 -17.194  15.039  1.00 78.63           C  
ATOM   3401  NH1 ARG A 233      52.090 -16.772  15.844  1.00 66.51           N1+
ATOM   3402  NH2 ARG A 233      51.182 -18.435  14.549  1.00 79.95           N  
ATOM   3403  H   ARG A 233      53.386 -11.897  14.352  1.00 26.93           H  
ATOM   3404  HA  ARG A 233      51.526 -11.908  12.242  1.00 31.67           H  
ATOM   3405  HB2 ARG A 233      50.691 -12.358  14.887  1.00 37.55           H  
ATOM   3406  HB3 ARG A 233      49.892 -12.670  13.567  1.00 37.63           H  
ATOM   3407  HG2 ARG A 233      51.250 -14.571  13.174  1.00 46.61           H  
ATOM   3408  HG3 ARG A 233      52.072 -14.253  14.510  1.00 46.55           H  
ATOM   3409  HD2 ARG A 233      50.280 -14.735  15.856  1.00 56.12           H  
ATOM   3410  HD3 ARG A 233      49.251 -14.572  14.682  1.00 55.88           H  
ATOM   3411  HE  ARG A 233      49.314 -16.766  14.491  1.00 62.56           H  
ATOM   3412 HH11 ARG A 233      51.971 -16.068  16.364  1.00 69.54           H  
ATOM   3413 HH12 ARG A 233      52.861 -17.207  15.861  1.00 70.05           H  
ATOM   3414 HH21 ARG A 233      50.539 -18.734  14.021  1.00 79.15           H  
ATOM   3415 HH22 ARG A 233      51.869 -18.954  14.751  1.00 79.27           H  
ATOM   3416  N   TYR A 234      49.946  -9.963  13.138  1.00 37.35           N  
ATOM   3417  CA  TYR A 234      49.588  -8.542  13.141  1.00 34.15           C  
ATOM   3418  C   TYR A 234      48.541  -8.166  14.181  1.00 36.78           C  
ATOM   3419  O   TYR A 234      47.689  -8.982  14.517  1.00 34.33           O  
ATOM   3420  CB  TYR A 234      49.137  -8.251  11.715  1.00 36.47           C  
ATOM   3421  CG  TYR A 234      50.162  -8.750  10.713  1.00 32.28           C  
ATOM   3422  CD1 TYR A 234      51.343  -8.066  10.518  1.00 32.86           C  
ATOM   3423  CD2 TYR A 234      49.962  -9.931  10.026  1.00 35.08           C  
ATOM   3424  CE1 TYR A 234      52.302  -8.530   9.642  1.00 44.46           C  
ATOM   3425  CE2 TYR A 234      50.879 -10.388   9.093  1.00 34.73           C  
ATOM   3426  CZ  TYR A 234      52.067  -9.709   8.950  1.00 42.72           C  
ATOM   3427  OH  TYR A 234      53.006 -10.181   8.115  1.00 46.49           O  
ATOM   3428  H   TYR A 234      49.327 -10.598  12.917  1.00 37.13           H  
ATOM   3429  HA  TYR A 234      50.407  -8.014  13.318  1.00 35.66           H  
ATOM   3430  HB2 TYR A 234      48.279  -8.697  11.552  1.00 34.91           H  
ATOM   3431  HB3 TYR A 234      49.019  -7.281  11.607  1.00 34.93           H  
ATOM   3432  HD1 TYR A 234      51.507  -7.276  11.007  1.00 35.26           H  
ATOM   3433  HD2 TYR A 234      49.150 -10.399  10.139  1.00 34.45           H  
ATOM   3434  HE1 TYR A 234      53.110  -8.060   9.523  1.00 40.91           H  
ATOM   3435  HE2 TYR A 234      50.740 -11.206   8.646  1.00 36.58           H  
ATOM   3436  HH  TYR A 234      53.549 -10.708   8.533  0.00 45.74           H  
ATOM   3437  N   VAL A 235      48.593  -6.922  14.678  1.00 38.18           N  
ATOM   3438  CA  VAL A 235      47.414  -6.271  15.268  1.00 41.79           C  
ATOM   3439  C   VAL A 235      46.947  -5.068  14.417  1.00 39.27           C  
ATOM   3440  O   VAL A 235      47.714  -4.509  13.614  1.00 42.58           O  
ATOM   3441  CB  VAL A 235      47.719  -5.846  16.694  1.00 46.44           C  
ATOM   3442  CG1 VAL A 235      48.000  -7.055  17.582  1.00 45.70           C  
ATOM   3443  CG2 VAL A 235      48.901  -4.872  16.698  1.00 57.99           C  
ATOM   3444  H   VAL A 235      49.379  -6.457  14.633  1.00 38.78           H  
ATOM   3445  HA  VAL A 235      46.688  -6.923  15.295  1.00 41.26           H  
ATOM   3446  HB  VAL A 235      46.925  -5.378  17.042  1.00 47.25           H  
ATOM   3447 HG11 VAL A 235      48.734  -7.570  17.211  1.00 45.82           H  
ATOM   3448 HG12 VAL A 235      47.206  -7.615  17.629  1.00 45.88           H  
ATOM   3449 HG13 VAL A 235      48.235  -6.754  18.476  1.00 45.83           H  
ATOM   3450 HG21 VAL A 235      49.067  -4.572  17.607  1.00 54.01           H  
ATOM   3451 HG22 VAL A 235      48.696  -4.104  16.139  1.00 54.11           H  
ATOM   3452 HG23 VAL A 235      49.695  -5.316  16.359  1.00 53.97           H  
ATOM   3453  N   ALA A 236      45.649  -4.755  14.531  1.00 32.75           N  
ATOM   3454  CA  ALA A 236      44.997  -3.608  13.907  1.00 30.84           C  
ATOM   3455  C   ALA A 236      44.720  -2.492  14.925  1.00 33.21           C  
ATOM   3456  O   ALA A 236      44.112  -2.730  15.965  1.00 30.71           O  
ATOM   3457  CB  ALA A 236      43.692  -4.020  13.180  1.00 30.27           C  
ATOM   3458  H   ALA A 236      45.129  -5.305  15.043  1.00 33.84           H  
ATOM   3459  HA  ALA A 236      45.625  -3.242  13.226  1.00 31.66           H  
ATOM   3460  HB1 ALA A 236      43.899  -4.646  12.466  1.00 30.43           H  
ATOM   3461  HB2 ALA A 236      43.086  -4.441  13.812  1.00 30.43           H  
ATOM   3462  HB3 ALA A 236      43.266  -3.232  12.804  1.00 30.43           H  
ATOM   3463  N   VAL A 237      45.197  -1.278  14.597  1.00 34.96           N  
ATOM   3464  CA  VAL A 237      44.991  -0.107  15.434  1.00 36.93           C  
ATOM   3465  C   VAL A 237      44.037   0.851  14.734  1.00 37.36           C  
ATOM   3466  O   VAL A 237      44.371   1.293  13.642  1.00 38.81           O  
ATOM   3467  CB  VAL A 237      46.353   0.567  15.681  1.00 34.55           C  
ATOM   3468  CG1 VAL A 237      46.200   1.790  16.571  1.00 40.20           C  
ATOM   3469  CG2 VAL A 237      47.347  -0.416  16.260  1.00 30.40           C  
ATOM   3470  H   VAL A 237      45.666  -1.179  13.819  1.00 34.90           H  
ATOM   3471  HA  VAL A 237      44.608  -0.382  16.289  1.00 36.08           H  
ATOM   3472  HB  VAL A 237      46.695   0.866  14.807  1.00 35.14           H  
ATOM   3473 HG11 VAL A 237      45.786   1.531  17.411  1.00 38.42           H  
ATOM   3474 HG12 VAL A 237      45.644   2.450  16.127  1.00 38.37           H  
ATOM   3475 HG13 VAL A 237      47.076   2.173  16.748  1.00 38.42           H  
ATOM   3476 HG21 VAL A 237      48.188   0.039  16.435  1.00 31.58           H  
ATOM   3477 HG22 VAL A 237      47.497  -1.139  15.628  1.00 31.59           H  
ATOM   3478 HG23 VAL A 237      46.998  -0.779  17.091  1.00 31.58           H  
ATOM   3479  N   GLY A 238      42.870   1.130  15.335  1.00 31.57           N  
ATOM   3480  CA  GLY A 238      41.888   2.040  14.769  1.00 40.18           C  
ATOM   3481  C   GLY A 238      41.588   3.256  15.695  1.00 41.46           C  
ATOM   3482  O   GLY A 238      40.412   3.677  15.874  1.00 26.00           O  
ATOM   3483  H   GLY A 238      42.681   0.731  16.135  1.00 34.73           H  
ATOM   3484  HA2 GLY A 238      42.215   2.369  13.899  1.00 38.17           H  
ATOM   3485  HA3 GLY A 238      41.052   1.543  14.605  1.00 38.17           H  
ATOM   3486  N   ALA A 239      42.660   3.787  16.307  1.00 32.34           N  
ATOM   3487  CA  ALA A 239      42.479   4.645  17.461  1.00 41.29           C  
ATOM   3488  C   ALA A 239      42.450   6.110  17.026  1.00 46.93           C  
ATOM   3489  O   ALA A 239      43.433   6.837  17.144  1.00 47.71           O  
ATOM   3490  CB  ALA A 239      43.551   4.385  18.469  1.00 37.77           C  
ATOM   3491  H   ALA A 239      43.504   3.615  16.000  1.00 36.25           H  
ATOM   3492  HA  ALA A 239      41.597   4.431  17.874  1.00 39.58           H  
ATOM   3493  HB1 ALA A 239      43.527   3.451  18.739  1.00 38.79           H  
ATOM   3494  HB2 ALA A 239      44.421   4.585  18.084  1.00 38.82           H  
ATOM   3495  HB3 ALA A 239      43.407   4.946  19.247  1.00 38.74           H  
ATOM   3496  N   ILE A 240      41.322   6.554  16.462  1.00 44.16           N  
ATOM   3497  CA  ILE A 240      41.372   7.861  15.847  1.00 46.90           C  
ATOM   3498  C   ILE A 240      41.079   8.852  16.968  1.00 52.54           C  
ATOM   3499  O   ILE A 240      41.849   9.782  17.213  1.00 40.81           O  
ATOM   3500  CB  ILE A 240      40.307   8.021  14.759  1.00 48.27           C  
ATOM   3501  CG1 ILE A 240      40.152   6.821  13.891  1.00 53.67           C  
ATOM   3502  CG2 ILE A 240      40.545   9.324  13.993  1.00 41.39           C  
ATOM   3503  CD1 ILE A 240      40.916   6.962  12.615  1.00 63.80           C  
ATOM   3504  H   ILE A 240      40.545   6.074  16.484  1.00 45.49           H  
ATOM   3505  HA  ILE A 240      42.257   8.028  15.473  1.00 47.44           H  
ATOM   3506  HB  ILE A 240      39.453   8.129  15.219  1.00 47.67           H  
ATOM   3507 HG12 ILE A 240      40.465   6.026  14.367  1.00 54.31           H  
ATOM   3508 HG13 ILE A 240      39.203   6.698  13.683  1.00 54.46           H  
ATOM   3509 HG21 ILE A 240      39.873   9.422  13.297  1.00 43.54           H  
ATOM   3510 HG22 ILE A 240      41.428   9.313  13.590  1.00 43.47           H  
ATOM   3511 HG23 ILE A 240      40.482  10.077  14.604  1.00 43.42           H  
ATOM   3512 HD11 ILE A 240      40.591   7.724  12.101  1.00 59.97           H  
ATOM   3513 HD12 ILE A 240      40.804   6.152  12.086  1.00 59.81           H  
ATOM   3514 HD13 ILE A 240      41.864   7.087  12.816  1.00 60.22           H  
ATOM   3515  N   GLU A 241      39.912   8.641  17.618  1.00 49.99           N  
ATOM   3516  CA  GLU A 241      39.490   9.483  18.723  1.00 47.57           C  
ATOM   3517  C   GLU A 241      40.577   9.535  19.795  1.00 48.10           C  
ATOM   3518  O   GLU A 241      41.105   8.504  20.267  1.00 40.61           O  
ATOM   3519  CB  GLU A 241      38.104   9.026  19.166  1.00 51.51           C  
ATOM   3520  CG  GLU A 241      37.002   9.930  18.608  1.00 55.63           C  
ATOM   3521  CD  GLU A 241      35.621   9.309  18.714  1.00 67.93           C  
ATOM   3522  OE1 GLU A 241      34.943   8.971  19.739  1.00 82.39           O  
ATOM   3523  OE2 GLU A 241      35.217   9.133  17.583  1.00 80.36           O1-
ATOM   3524  H   GLU A 241      39.375   7.947  17.363  1.00 49.93           H  
ATOM   3525  HA  GLU A 241      39.378  10.394  18.362  1.00 48.83           H  
ATOM   3526  HB2 GLU A 241      37.953   8.110  18.860  1.00 51.46           H  
ATOM   3527  HB3 GLU A 241      38.064   9.027  20.145  1.00 51.45           H  
ATOM   3528  HG2 GLU A 241      37.004  10.780  19.098  1.00 57.26           H  
ATOM   3529  HG3 GLU A 241      37.190  10.125  17.665  1.00 57.33           H  
ATOM   3530  N   PRO A 242      40.951  10.759  20.232  1.00 44.64           N  
ATOM   3531  CA  PRO A 242      42.026  10.924  21.232  1.00 46.78           C  
ATOM   3532  C   PRO A 242      41.917  10.123  22.543  1.00 41.05           C  
ATOM   3533  O   PRO A 242      42.933   9.825  23.182  1.00 35.68           O  
ATOM   3534  CB  PRO A 242      42.041  12.441  21.484  1.00 39.34           C  
ATOM   3535  CG  PRO A 242      41.475  12.997  20.189  1.00 44.60           C  
ATOM   3536  CD  PRO A 242      40.378  12.019  19.773  1.00 43.01           C  
ATOM   3537  HA  PRO A 242      42.874  10.676  20.787  1.00 43.79           H  
ATOM   3538  HB2 PRO A 242      41.472  12.680  22.253  1.00 42.05           H  
ATOM   3539  HB3 PRO A 242      42.959  12.767  21.640  1.00 42.05           H  
ATOM   3540  HG2 PRO A 242      41.103  13.893  20.330  1.00 43.00           H  
ATOM   3541  HG3 PRO A 242      42.170  13.050  19.501  1.00 43.00           H  
ATOM   3542  HD2 PRO A 242      39.528  12.217  20.226  1.00 43.74           H  
ATOM   3543  HD3 PRO A 242      40.249  12.030  18.800  1.00 43.80           H  
ATOM   3544  N   GLN A 243      40.693   9.738  22.923  1.00 33.29           N  
ATOM   3545  CA  GLN A 243      40.543   9.016  24.156  1.00 38.93           C  
ATOM   3546  C   GLN A 243      40.869   7.579  23.853  1.00 40.50           C  
ATOM   3547  O   GLN A 243      41.458   6.918  24.698  1.00 44.55           O  
ATOM   3548  CB  GLN A 243      39.204   9.194  24.878  1.00 47.78           C  
ATOM   3549  CG  GLN A 243      37.975   8.750  24.113  1.00 48.05           C  
ATOM   3550  CD  GLN A 243      37.557   9.725  23.037  1.00 55.82           C  
ATOM   3551  NE2 GLN A 243      36.261   9.674  22.730  1.00 63.61           N  
ATOM   3552  OE1 GLN A 243      38.383  10.459  22.463  1.00 47.40           O  
ATOM   3553  H   GLN A 243      39.958   9.942  22.422  1.00 36.65           H  
ATOM   3554  HA  GLN A 243      41.234   9.351  24.783  1.00 39.54           H  
ATOM   3555  HB2 GLN A 243      39.243   8.695  25.721  1.00 45.67           H  
ATOM   3556  HB3 GLN A 243      39.104  10.142  25.106  1.00 45.71           H  
ATOM   3557  HG2 GLN A 243      38.147   7.880  23.699  1.00 49.63           H  
ATOM   3558  HG3 GLN A 243      37.230   8.637  24.742  1.00 49.80           H  
ATOM   3559 HE21 GLN A 243      35.927  10.246  22.140  1.00 61.05           H  
ATOM   3560 HE22 GLN A 243      35.732   9.071  23.109  1.00 60.88           H  
ATOM   3561  N   PHE A 244      40.489   7.140  22.648  1.00 48.25           N  
ATOM   3562  CA  PHE A 244      40.827   5.811  22.163  1.00 44.73           C  
ATOM   3563  C   PHE A 244      42.347   5.766  22.054  1.00 32.19           C  
ATOM   3564  O   PHE A 244      42.989   4.920  22.620  1.00 30.58           O  
ATOM   3565  CB  PHE A 244      40.016   5.481  20.895  1.00 37.40           C  
ATOM   3566  CG  PHE A 244      38.503   5.577  21.048  1.00 40.81           C  
ATOM   3567  CD1 PHE A 244      37.880   5.521  22.309  1.00 46.09           C  
ATOM   3568  CD2 PHE A 244      37.690   5.804  19.929  1.00 46.82           C  
ATOM   3569  CE1 PHE A 244      36.467   5.628  22.422  1.00 63.69           C  
ATOM   3570  CE2 PHE A 244      36.289   5.938  20.041  1.00 49.79           C  
ATOM   3571  CZ  PHE A 244      35.655   5.835  21.282  1.00 49.13           C  
ATOM   3572  H   PHE A 244      39.994   7.687  22.109  1.00 45.16           H  
ATOM   3573  HA  PHE A 244      40.562   5.161  22.866  1.00 41.37           H  
ATOM   3574  HB2 PHE A 244      40.300   6.089  20.178  1.00 39.73           H  
ATOM   3575  HB3 PHE A 244      40.246   4.567  20.613  1.00 39.73           H  
ATOM   3576  HD1 PHE A 244      38.398   5.369  23.082  1.00 48.18           H  
ATOM   3577  HD2 PHE A 244      38.092   5.866  19.077  1.00 46.10           H  
ATOM   3578  HE1 PHE A 244      36.065   5.569  23.273  1.00 55.42           H  
ATOM   3579  HE2 PHE A 244      35.771   6.066  19.263  1.00 48.94           H  
ATOM   3580  HZ  PHE A 244      34.719   5.921  21.359  1.00 52.13           H  
ATOM   3581  N   TYR A 245      42.938   6.737  21.407  1.00 34.96           N  
ATOM   3582  CA  TYR A 245      44.369   6.685  21.193  1.00 35.65           C  
ATOM   3583  C   TYR A 245      45.074   6.570  22.532  1.00 33.39           C  
ATOM   3584  O   TYR A 245      46.085   5.900  22.624  1.00 36.20           O  
ATOM   3585  CB  TYR A 245      44.787   7.897  20.375  1.00 27.79           C  
ATOM   3586  CG  TYR A 245      46.274   8.155  20.306  1.00 28.88           C  
ATOM   3587  CD1 TYR A 245      47.083   7.571  19.355  1.00 25.73           C  
ATOM   3588  CD2 TYR A 245      46.875   9.170  21.075  1.00 45.08           C  
ATOM   3589  CE1 TYR A 245      48.422   7.936  19.174  1.00 26.24           C  
ATOM   3590  CE2 TYR A 245      48.247   9.470  20.985  1.00 40.18           C  
ATOM   3591  CZ  TYR A 245      49.043   8.808  20.050  1.00 39.87           C  
ATOM   3592  OH  TYR A 245      50.382   9.118  19.929  1.00 41.35           O  
ATOM   3593  H   TYR A 245      42.457   7.443  21.083  1.00 34.48           H  
ATOM   3594  HA  TYR A 245      44.575   5.871  20.666  1.00 33.55           H  
ATOM   3595  HB2 TYR A 245      44.446   7.784  19.460  1.00 29.78           H  
ATOM   3596  HB3 TYR A 245      44.350   8.691  20.755  1.00 29.82           H  
ATOM   3597  HD1 TYR A 245      46.701   6.948  18.757  1.00 26.80           H  
ATOM   3598  HD2 TYR A 245      46.363   9.594  21.745  1.00 39.30           H  
ATOM   3599  HE1 TYR A 245      48.951   7.451  18.563  1.00 29.01           H  
ATOM   3600  HE2 TYR A 245      48.631  10.107  21.563  1.00 40.86           H  
ATOM   3601  HH  TYR A 245      50.480   9.810  19.433  0.00 41.29           H  
ATOM   3602  N   ALA A 246      44.590   7.240  23.567  1.00 40.31           N  
ATOM   3603  CA  ALA A 246      45.315   7.293  24.848  1.00 41.27           C  
ATOM   3604  C   ALA A 246      45.230   5.973  25.630  1.00 35.15           C  
ATOM   3605  O   ALA A 246      46.180   5.573  26.309  1.00 42.93           O  
ATOM   3606  CB  ALA A 246      44.744   8.402  25.676  1.00 38.06           C  
ATOM   3607  H   ALA A 246      43.797   7.688  23.490  1.00 38.65           H  
ATOM   3608  HA  ALA A 246      46.275   7.486  24.659  1.00 39.26           H  
ATOM   3609  HB1 ALA A 246      44.849   9.248  25.208  1.00 38.99           H  
ATOM   3610  HB2 ALA A 246      43.799   8.239  25.834  1.00 38.99           H  
ATOM   3611  HB3 ALA A 246      45.209   8.447  26.528  1.00 38.97           H  
ATOM   3612  N   ALA A 247      44.065   5.328  25.573  1.00 26.58           N  
ATOM   3613  CA  ALA A 247      43.892   3.965  26.071  1.00 30.15           C  
ATOM   3614  C   ALA A 247      44.813   2.932  25.389  1.00 38.82           C  
ATOM   3615  O   ALA A 247      45.258   1.927  25.965  1.00 44.44           O  
ATOM   3616  CB  ALA A 247      42.425   3.650  25.898  1.00 29.48           C  
ATOM   3617  H   ALA A 247      43.342   5.757  25.214  1.00 29.37           H  
ATOM   3618  HA  ALA A 247      44.105   3.967  27.045  1.00 30.68           H  
ATOM   3619  HB1 ALA A 247      41.892   4.285  26.405  1.00 29.68           H  
ATOM   3620  HB2 ALA A 247      42.187   3.708  24.958  1.00 29.68           H  
ATOM   3621  HB3 ALA A 247      42.244   2.751  26.220  1.00 29.68           H  
ATOM   3622  N   MET A 248      45.060   3.168  24.098  1.00 43.18           N  
ATOM   3623  CA  MET A 248      46.052   2.443  23.323  1.00 45.64           C  
ATOM   3624  C   MET A 248      47.456   2.709  23.906  1.00 40.44           C  
ATOM   3625  O   MET A 248      48.161   1.785  24.204  1.00 35.30           O  
ATOM   3626  CB  MET A 248      45.899   2.822  21.830  1.00 42.13           C  
ATOM   3627  CG  MET A 248      46.674   1.984  20.852  1.00 44.51           C  
ATOM   3628  SD  MET A 248      48.360   2.536  20.584  1.00 54.46           S  
ATOM   3629  CE  MET A 248      48.014   3.981  19.576  1.00 51.06           C  
ATOM   3630  H   MET A 248      44.572   3.815  23.674  1.00 42.39           H  
ATOM   3631  HA  MET A 248      45.867   1.477  23.426  1.00 43.36           H  
ATOM   3632  HB2 MET A 248      44.947   2.770  21.597  1.00 43.39           H  
ATOM   3633  HB3 MET A 248      46.174   3.755  21.723  1.00 43.51           H  
ATOM   3634  HG2 MET A 248      46.700   1.062  21.175  1.00 45.58           H  
ATOM   3635  HG3 MET A 248      46.208   1.984  19.993  1.00 45.64           H  
ATOM   3636  HE1 MET A 248      48.853   4.406  19.320  1.00 51.87           H  
ATOM   3637  HE2 MET A 248      47.529   3.709  18.775  1.00 51.87           H  
ATOM   3638  HE3 MET A 248      47.473   4.612  20.085  1.00 51.82           H  
ATOM   3639  N   LEU A 249      47.894   3.968  24.085  1.00 47.08           N  
ATOM   3640  CA  LEU A 249      49.215   4.274  24.625  1.00 40.49           C  
ATOM   3641  C   LEU A 249      49.358   3.646  26.009  1.00 43.37           C  
ATOM   3642  O   LEU A 249      50.460   3.267  26.380  1.00 46.63           O  
ATOM   3643  CB  LEU A 249      49.478   5.778  24.731  1.00 46.40           C  
ATOM   3644  CG  LEU A 249      49.551   6.564  23.417  1.00 49.83           C  
ATOM   3645  CD1 LEU A 249      49.968   7.960  23.702  1.00 42.91           C  
ATOM   3646  CD2 LEU A 249      50.506   5.970  22.431  1.00 51.76           C  
ATOM   3647  H   LEU A 249      47.343   4.662  23.860  1.00 43.90           H  
ATOM   3648  HA  LEU A 249      49.893   3.866  24.030  1.00 43.34           H  
ATOM   3649  HB2 LEU A 249      48.767   6.173  25.287  1.00 45.71           H  
ATOM   3650  HB3 LEU A 249      50.327   5.906  25.214  1.00 45.68           H  
ATOM   3651  HG  LEU A 249      48.646   6.582  23.010  1.00 48.08           H  
ATOM   3652 HD11 LEU A 249      49.313   8.383  24.282  1.00 44.90           H  
ATOM   3653 HD12 LEU A 249      50.032   8.458  22.870  1.00 44.94           H  
ATOM   3654 HD13 LEU A 249      50.834   7.957  24.143  1.00 44.91           H  
ATOM   3655 HD21 LEU A 249      50.189   5.093  22.156  1.00 51.03           H  
ATOM   3656 HD22 LEU A 249      51.382   5.883  22.841  1.00 51.16           H  
ATOM   3657 HD23 LEU A 249      50.570   6.547  21.651  1.00 51.05           H  
ATOM   3658  N   ALA A 250      48.283   3.599  26.816  1.00 43.02           N  
ATOM   3659  CA  ALA A 250      48.460   3.046  28.151  1.00 45.09           C  
ATOM   3660  C   ALA A 250      48.634   1.531  28.046  1.00 46.15           C  
ATOM   3661  O   ALA A 250      49.576   1.056  28.654  1.00 42.70           O  
ATOM   3662  CB  ALA A 250      47.375   3.454  29.124  1.00 41.07           C  
ATOM   3663  H   ALA A 250      47.466   3.910  26.550  1.00 43.57           H  
ATOM   3664  HA  ALA A 250      49.319   3.410  28.503  1.00 44.10           H  
ATOM   3665  HB1 ALA A 250      47.359   4.422  29.209  1.00 42.22           H  
ATOM   3666  HB2 ALA A 250      46.512   3.147  28.800  1.00 42.22           H  
ATOM   3667  HB3 ALA A 250      47.550   3.058  29.994  1.00 42.22           H  
ATOM   3668  N   GLY A 251      47.805   0.815  27.252  1.00 35.17           N  
ATOM   3669  CA  GLY A 251      48.004  -0.627  27.000  1.00 38.98           C  
ATOM   3670  C   GLY A 251      49.447  -0.987  26.594  1.00 34.40           C  
ATOM   3671  O   GLY A 251      50.019  -1.997  26.956  1.00 35.22           O  
ATOM   3672  H   GLY A 251      47.096   1.235  26.856  1.00 38.43           H  
ATOM   3673  HA2 GLY A 251      47.765  -1.125  27.817  1.00 37.02           H  
ATOM   3674  HA3 GLY A 251      47.389  -0.911  26.291  1.00 37.09           H  
ATOM   3675  N   LEU A 252      50.093  -0.116  25.861  1.00 34.44           N  
ATOM   3676  CA  LEU A 252      51.437  -0.390  25.400  1.00 37.19           C  
ATOM   3677  C   LEU A 252      52.396   0.037  26.491  1.00 37.98           C  
ATOM   3678  O   LEU A 252      53.588  -0.258  26.446  1.00 47.27           O  
ATOM   3679  CB  LEU A 252      51.713   0.415  24.125  1.00 48.22           C  
ATOM   3680  CG  LEU A 252      50.939   0.031  22.863  1.00 46.54           C  
ATOM   3681  CD1 LEU A 252      51.375   0.983  21.790  1.00 51.34           C  
ATOM   3682  CD2 LEU A 252      51.218  -1.390  22.482  1.00 42.02           C  
ATOM   3683  H   LEU A 252      49.689   0.665  25.614  1.00 35.32           H  
ATOM   3684  HA  LEU A 252      51.539  -1.359  25.221  1.00 38.55           H  
ATOM   3685  HB2 LEU A 252      51.532   1.363  24.321  1.00 45.06           H  
ATOM   3686  HB3 LEU A 252      52.676   0.346  23.927  1.00 45.09           H  
ATOM   3687  HG  LEU A 252      49.968   0.144  23.031  1.00 46.74           H  
ATOM   3688 HD11 LEU A 252      51.167   1.893  22.058  1.00 49.80           H  
ATOM   3689 HD12 LEU A 252      50.909   0.775  20.963  1.00 49.83           H  
ATOM   3690 HD13 LEU A 252      52.334   0.898  21.650  1.00 49.80           H  
ATOM   3691 HD21 LEU A 252      50.900  -1.985  23.182  1.00 43.19           H  
ATOM   3692 HD22 LEU A 252      52.175  -1.513  22.364  1.00 43.29           H  
ATOM   3693 HD23 LEU A 252      50.761  -1.597  21.652  1.00 43.26           H  
ATOM   3694  N   GLY A 253      51.857   0.798  27.451  1.00 49.24           N  
ATOM   3695  CA  GLY A 253      52.643   1.250  28.585  1.00 40.04           C  
ATOM   3696  C   GLY A 253      53.556   2.402  28.215  1.00 44.58           C  
ATOM   3697  O   GLY A 253      54.633   2.490  28.765  1.00 46.64           O  
ATOM   3698  H   GLY A 253      50.987   1.065  27.389  1.00 43.87           H  
ATOM   3699  HA2 GLY A 253      52.035   1.533  29.306  1.00 43.08           H  
ATOM   3700  HA3 GLY A 253      53.184   0.498  28.924  1.00 43.08           H  
ATOM   3701  N   LEU A 254      53.112   3.281  27.310  1.00 47.18           N  
ATOM   3702  CA  LEU A 254      53.918   4.398  26.852  1.00 45.12           C  
ATOM   3703  C   LEU A 254      53.520   5.690  27.538  1.00 42.74           C  
ATOM   3704  O   LEU A 254      52.338   5.978  27.722  1.00 30.20           O  
ATOM   3705  CB  LEU A 254      53.756   4.499  25.339  1.00 45.63           C  
ATOM   3706  CG  LEU A 254      54.517   3.433  24.546  1.00 40.89           C  
ATOM   3707  CD1 LEU A 254      53.918   3.453  23.184  1.00 43.31           C  
ATOM   3708  CD2 LEU A 254      56.029   3.639  24.549  1.00 35.83           C  
ATOM   3709  H   LEU A 254      52.267   3.186  26.974  1.00 46.04           H  
ATOM   3710  HA  LEU A 254      54.866   4.206  27.063  1.00 45.17           H  
ATOM   3711  HB2 LEU A 254      52.797   4.430  25.125  1.00 44.40           H  
ATOM   3712  HB3 LEU A 254      54.072   5.387  25.052  1.00 44.39           H  
ATOM   3713  HG  LEU A 254      54.325   2.549  24.954  1.00 41.19           H  
ATOM   3714 HD11 LEU A 254      52.976   3.217  23.238  1.00 42.60           H  
ATOM   3715 HD12 LEU A 254      54.379   2.811  22.618  1.00 42.58           H  
ATOM   3716 HD13 LEU A 254      54.007   4.342  22.802  1.00 42.59           H  
ATOM   3717 HD21 LEU A 254      56.363   3.595  25.460  1.00 37.31           H  
ATOM   3718 HD22 LEU A 254      56.240   4.508  24.169  1.00 37.26           H  
ATOM   3719 HD23 LEU A 254      56.452   2.943  24.017  1.00 37.26           H  
ATOM   3720  N   ASP A 255      54.544   6.479  27.867  1.00 55.73           N  
ATOM   3721  CA  ASP A 255      54.276   7.806  28.391  1.00 65.47           C  
ATOM   3722  C   ASP A 255      53.765   8.714  27.268  1.00 63.83           C  
ATOM   3723  O   ASP A 255      54.567   9.073  26.390  1.00 54.88           O  
ATOM   3724  CB  ASP A 255      55.529   8.424  28.991  1.00 67.02           C  
ATOM   3725  CG  ASP A 255      55.265   9.568  29.967  1.00 61.46           C  
ATOM   3726  OD1 ASP A 255      54.599  10.582  29.641  1.00 60.54           O  
ATOM   3727  OD2 ASP A 255      55.644   9.388  31.107  1.00 61.11           O1-
ATOM   3728  H   ASP A 255      55.407   6.196  27.767  1.00 54.21           H  
ATOM   3729  HA  ASP A 255      53.590   7.738  29.092  1.00 62.96           H  
ATOM   3730  HB2 ASP A 255      56.022   7.723  29.467  1.00 65.26           H  
ATOM   3731  HB3 ASP A 255      56.101   8.753  28.271  1.00 65.43           H  
ATOM   3732  N   ALA A 256      52.471   9.120  27.326  1.00 55.92           N  
ATOM   3733  CA  ALA A 256      51.912  10.173  26.452  1.00 57.82           C  
ATOM   3734  C   ALA A 256      52.913  11.352  26.251  1.00 54.40           C  
ATOM   3735  O   ALA A 256      53.407  11.633  25.167  1.00 45.98           O  
ATOM   3736  CB  ALA A 256      50.531  10.574  27.034  1.00 59.10           C  
ATOM   3737  H   ALA A 256      51.915   8.721  27.932  1.00 58.24           H  
ATOM   3738  HA  ALA A 256      51.760   9.762  25.556  1.00 57.04           H  
ATOM   3739  HB1 ALA A 256      49.943   9.800  27.046  1.00 58.73           H  
ATOM   3740  HB2 ALA A 256      50.642  10.906  27.941  1.00 58.73           H  
ATOM   3741  HB3 ALA A 256      50.134  11.270  26.484  1.00 58.73           H  
ATOM   3742  N   ALA A 257      53.414  11.929  27.344  1.00 58.23           N  
ATOM   3743  CA  ALA A 257      54.385  13.005  27.303  1.00 68.82           C  
ATOM   3744  C   ALA A 257      55.782  12.683  26.686  1.00 73.64           C  
ATOM   3745  O   ALA A 257      56.611  13.574  26.538  1.00 52.15           O  
ATOM   3746  CB  ALA A 257      54.466  13.495  28.741  1.00 78.36           C  
ATOM   3747  H   ALA A 257      53.135  11.627  28.161  1.00 59.81           H  
ATOM   3748  HA  ALA A 257      53.987  13.735  26.753  1.00 68.91           H  
ATOM   3749  HB1 ALA A 257      53.577  13.732  29.057  1.00 75.22           H  
ATOM   3750  HB2 ALA A 257      54.833  12.798  29.307  1.00 75.14           H  
ATOM   3751  HB3 ALA A 257      55.040  14.278  28.786  1.00 75.32           H  
ATOM   3752  N   GLU A 258      56.161  11.457  26.300  1.00 80.30           N  
ATOM   3753  CA  GLU A 258      57.424  11.290  25.556  1.00 66.34           C  
ATOM   3754  C   GLU A 258      57.124  11.081  24.073  1.00 61.97           C  
ATOM   3755  O   GLU A 258      58.044  10.829  23.288  1.00 46.21           O  
ATOM   3756  CB  GLU A 258      58.297  10.054  25.809  1.00 70.77           C  
ATOM   3757  CG  GLU A 258      58.458   9.660  27.273  1.00 83.17           C  
ATOM   3758  CD  GLU A 258      59.659  10.235  27.955  1.00 75.30           C  
ATOM   3759  OE1 GLU A 258      60.403  11.060  27.341  1.00 56.92           O  
ATOM   3760  OE2 GLU A 258      59.783   9.775  29.131  1.00 72.38           O1-
ATOM   3761  H   GLU A 258      55.656  10.723  26.506  1.00 74.94           H  
ATOM   3762  HA  GLU A 258      57.976  12.105  25.662  1.00 68.65           H  
ATOM   3763  HB2 GLU A 258      57.896   9.287  25.348  1.00 72.08           H  
ATOM   3764  HB3 GLU A 258      59.182  10.205  25.418  1.00 71.98           H  
ATOM   3765  HG2 GLU A 258      57.663   9.949  27.766  1.00 78.15           H  
ATOM   3766  HG3 GLU A 258      58.504   8.683  27.336  1.00 78.28           H  
ATOM   3767  N   LEU A 259      55.823  11.104  23.717  1.00 59.30           N  
ATOM   3768  CA  LEU A 259      55.407  10.894  22.339  1.00 59.74           C  
ATOM   3769  C   LEU A 259      55.142  12.230  21.650  1.00 53.64           C  
ATOM   3770  O   LEU A 259      54.669  13.201  22.230  1.00 53.80           O  
ATOM   3771  CB  LEU A 259      54.162  10.026  22.213  1.00 65.65           C  
ATOM   3772  CG  LEU A 259      54.295   8.566  22.655  1.00 59.59           C  
ATOM   3773  CD1 LEU A 259      53.307   7.812  21.802  1.00 54.52           C  
ATOM   3774  CD2 LEU A 259      55.699   7.951  22.585  1.00 49.25           C  
ATOM   3775  H   LEU A 259      55.181  11.254  24.349  1.00 60.40           H  
ATOM   3776  HA  LEU A 259      56.151  10.447  21.868  1.00 59.16           H  
ATOM   3777  HB2 LEU A 259      53.444  10.444  22.742  1.00 62.71           H  
ATOM   3778  HB3 LEU A 259      53.874  10.042  21.271  1.00 62.66           H  
ATOM   3779  HG  LEU A 259      53.988   8.504  23.596  1.00 57.59           H  
ATOM   3780 HD11 LEU A 259      52.416   8.175  21.938  1.00 56.02           H  
ATOM   3781 HD12 LEU A 259      53.315   6.873  22.052  1.00 55.96           H  
ATOM   3782 HD13 LEU A 259      53.552   7.897  20.866  1.00 55.99           H  
ATOM   3783 HD21 LEU A 259      56.303   8.447  23.163  1.00 52.18           H  
ATOM   3784 HD22 LEU A 259      56.019   7.989  21.672  1.00 52.01           H  
ATOM   3785 HD23 LEU A 259      55.662   7.024  22.876  1.00 52.08           H  
ATOM   3786  N   PRO A 260      55.435  12.318  20.343  1.00 47.27           N  
ATOM   3787  CA  PRO A 260      54.946  13.414  19.530  1.00 48.13           C  
ATOM   3788  C   PRO A 260      53.435  13.466  19.633  1.00 44.79           C  
ATOM   3789  O   PRO A 260      52.775  12.451  19.788  1.00 42.00           O  
ATOM   3790  CB  PRO A 260      55.430  13.127  18.098  1.00 46.26           C  
ATOM   3791  CG  PRO A 260      55.984  11.754  18.130  1.00 48.94           C  
ATOM   3792  CD  PRO A 260      56.357  11.457  19.592  1.00 54.89           C  
ATOM   3793  HA  PRO A 260      55.343  14.258  19.855  1.00 46.85           H  
ATOM   3794  HB2 PRO A 260      54.684  13.187  17.456  1.00 47.26           H  
ATOM   3795  HB3 PRO A 260      56.124  13.774  17.829  1.00 47.27           H  
ATOM   3796  HG2 PRO A 260      55.318  11.110  17.813  1.00 49.48           H  
ATOM   3797  HG3 PRO A 260      56.775  11.689  17.556  1.00 49.54           H  
ATOM   3798  HD2 PRO A 260      56.214  10.508  19.802  1.00 51.79           H  
ATOM   3799  HD3 PRO A 260      57.294  11.694  19.774  1.00 51.71           H  
ATOM   3800  N   PRO A 261      52.826  14.660  19.506  1.00 43.51           N  
ATOM   3801  CA  PRO A 261      51.370  14.744  19.493  1.00 42.61           C  
ATOM   3802  C   PRO A 261      50.778  13.771  18.495  1.00 41.54           C  
ATOM   3803  O   PRO A 261      51.357  13.585  17.397  1.00 46.96           O  
ATOM   3804  CB  PRO A 261      51.234  16.188  18.971  1.00 40.08           C  
ATOM   3805  CG  PRO A 261      52.419  16.890  19.600  1.00 34.17           C  
ATOM   3806  CD  PRO A 261      53.469  15.938  19.186  1.00 33.92           C  
ATOM   3807  HA  PRO A 261      50.980  14.643  20.397  1.00 41.96           H  
ATOM   3808  HB2 PRO A 261      51.283  16.217  17.988  1.00 39.20           H  
ATOM   3809  HB3 PRO A 261      50.385  16.593  19.266  1.00 39.19           H  
ATOM   3810  HG2 PRO A 261      52.562  17.782  19.220  1.00 35.35           H  
ATOM   3811  HG3 PRO A 261      52.338  16.946  20.575  1.00 35.35           H  
ATOM   3812  HD2 PRO A 261      53.665  16.013  18.226  1.00 36.09           H  
ATOM   3813  HD3 PRO A 261      54.292  16.071  19.705  1.00 36.13           H  
ATOM   3814  N   GLN A 262      49.623  13.227  18.863  1.00 29.93           N  
ATOM   3815  CA  GLN A 262      48.870  12.354  17.988  1.00 29.32           C  
ATOM   3816  C   GLN A 262      48.820  12.927  16.571  1.00 38.62           C  
ATOM   3817  O   GLN A 262      49.201  12.187  15.652  1.00 34.57           O  
ATOM   3818  CB  GLN A 262      47.504  12.004  18.551  1.00 28.01           C  
ATOM   3819  CG  GLN A 262      46.647  11.155  17.628  1.00 29.08           C  
ATOM   3820  CD  GLN A 262      45.210  10.975  18.139  1.00 36.51           C  
ATOM   3821  NE2 GLN A 262      44.468  10.127  17.424  1.00 37.40           N  
ATOM   3822  OE1 GLN A 262      44.710  11.599  19.120  1.00 34.19           O  
ATOM   3823  H   GLN A 262      49.289  13.407  19.694  1.00 32.33           H  
ATOM   3824  HA  GLN A 262      49.368  11.499  17.936  1.00 30.73           H  
ATOM   3825  HB2 GLN A 262      47.626  11.527  19.397  1.00 28.60           H  
ATOM   3826  HB3 GLN A 262      47.026  12.837  18.747  1.00 28.58           H  
ATOM   3827  HG2 GLN A 262      46.613  11.570  16.741  1.00 30.40           H  
ATOM   3828  HG3 GLN A 262      47.059  10.270  17.528  1.00 30.37           H  
ATOM   3829 HE21 GLN A 262      43.626   9.976  17.656  1.00 37.16           H  
ATOM   3830 HE22 GLN A 262      44.816   9.716  16.719  1.00 37.07           H  
ATOM   3831  N   ASN A 263      48.445  14.227  16.386  1.00 42.04           N  
ATOM   3832  CA  ASN A 263      48.322  14.812  15.040  1.00 35.11           C  
ATOM   3833  C   ASN A 263      49.379  15.865  14.622  1.00 33.23           C  
ATOM   3834  O   ASN A 263      49.180  16.615  13.666  1.00 36.26           O  
ATOM   3835  CB AASN A 263      46.922  15.354  14.842  0.50 38.79           C  
ATOM   3836  CB BASN A 263      46.930  15.372  14.842  0.50 38.69           C  
ATOM   3837  CG AASN A 263      45.936  14.228  14.759  0.50 36.30           C  
ATOM   3838  CG BASN A 263      45.926  14.262  14.777  0.50 35.88           C  
ATOM   3839  ND2AASN A 263      44.865  14.306  15.526  0.50 40.43           N  
ATOM   3840  ND2BASN A 263      44.853  14.384  15.535  0.50 39.32           N  
ATOM   3841  OD1AASN A 263      46.146  13.280  13.999  0.50 38.26           O  
ATOM   3842  OD1BASN A 263      46.114  13.298  14.030  0.50 38.16           O  
ATOM   3843  H   ASN A 263      48.263  14.749  17.113  1.00 39.50           H  
ATOM   3844  HA AASN A 263      48.415  14.070  14.402  0.50 36.67           H  
ATOM   3845  HA BASN A 263      48.409  14.071  14.400  0.50 36.65           H  
ATOM   3846  HB2AASN A 263      46.688  15.939  15.591  0.50 37.34           H  
ATOM   3847  HB2BASN A 263      46.708  15.968  15.585  0.50 37.19           H  
ATOM   3848  HB3AASN A 263      46.884  15.879  14.018  0.50 37.31           H  
ATOM   3849  HB3BASN A 263      46.896  15.887  14.012  0.50 37.16           H  
ATOM   3850 HD21AASN A 263      44.259  13.659  15.507  0.50 39.11           H  
ATOM   3851 HD21BASN A 263      44.232  13.751  15.529  0.50 38.23           H  
ATOM   3852 HD22AASN A 263      44.752  15.007  16.058  0.50 39.11           H  
ATOM   3853 HD22BASN A 263      44.754  15.101  16.048  0.50 38.23           H  
ATOM   3854  N   ASP A 264      50.599  15.757  15.149  1.00 34.23           N  
ATOM   3855  CA  ASP A 264      51.798  16.335  14.559  1.00 36.71           C  
ATOM   3856  C   ASP A 264      52.298  15.446  13.413  1.00 41.45           C  
ATOM   3857  O   ASP A 264      53.315  14.721  13.571  1.00 33.90           O  
ATOM   3858  CB  ASP A 264      52.882  16.577  15.606  1.00 42.02           C  
ATOM   3859  CG  ASP A 264      54.079  17.416  15.187  1.00 44.54           C  
ATOM   3860  OD1 ASP A 264      54.085  17.824  14.022  1.00 44.89           O  
ATOM   3861  OD2 ASP A 264      55.011  17.625  16.023  1.00 71.01           O1-
ATOM   3862  H   ASP A 264      50.690  15.288  15.929  1.00 34.66           H  
ATOM   3863  HA  ASP A 264      51.561  17.214  14.187  1.00 37.97           H  
ATOM   3864  HB2 ASP A 264      52.466  17.031  16.367  1.00 41.26           H  
ATOM   3865  HB3 ASP A 264      53.213  15.711  15.924  1.00 41.21           H  
ATOM   3866  N   ARG A 265      51.607  15.579  12.256  1.00 37.37           N  
ATOM   3867  CA  ARG A 265      51.937  14.791  11.072  1.00 39.50           C  
ATOM   3868  C   ARG A 265      53.417  14.945  10.765  1.00 37.94           C  
ATOM   3869  O   ARG A 265      54.072  14.074  10.233  1.00 32.83           O  
ATOM   3870  CB  ARG A 265      51.080  15.080   9.827  1.00 37.61           C  
ATOM   3871  CG  ARG A 265      49.577  15.024  10.150  1.00 44.84           C  
ATOM   3872  CD  ARG A 265      48.603  15.303   8.895  1.00 47.80           C  
ATOM   3873  NE  ARG A 265      49.010  14.501   7.738  1.00 40.08           N  
ATOM   3874  CZ  ARG A 265      48.236  13.829   6.893  1.00 40.64           C  
ATOM   3875  NH1 ARG A 265      46.966  14.152   6.821  1.00 42.45           N1+
ATOM   3876  NH2 ARG A 265      48.722  12.918   6.040  1.00 33.26           N  
ATOM   3877  H   ARG A 265      50.928  16.188  12.208  1.00 38.80           H  
ATOM   3878  HA  ARG A 265      51.783  13.843  11.302  1.00 38.37           H  
ATOM   3879  HB2 ARG A 265      51.301  15.969   9.480  1.00 39.58           H  
ATOM   3880  HB3 ARG A 265      51.289  14.420   9.133  1.00 39.59           H  
ATOM   3881  HG2 ARG A 265      49.367  14.139  10.518  1.00 43.36           H  
ATOM   3882  HG3 ARG A 265      49.376  15.682  10.849  1.00 43.53           H  
ATOM   3883  HD2 ARG A 265      47.683  15.078   9.143  1.00 45.14           H  
ATOM   3884  HD3 ARG A 265      48.634  16.253   8.659  1.00 45.19           H  
ATOM   3885  HE  ARG A 265      49.861  14.466   7.564  1.00 41.73           H  
ATOM   3886 HH11 ARG A 265      46.679  14.925   7.142  1.00 41.91           H  
ATOM   3887 HH12 ARG A 265      46.394  13.593   6.443  1.00 41.77           H  
ATOM   3888 HH21 ARG A 265      49.587  12.738   6.036  1.00 35.45           H  
ATOM   3889 HH22 ARG A 265      48.177  12.498   5.484  1.00 35.49           H  
ATOM   3890  N   ALA A 266      53.970  16.103  11.056  1.00 42.47           N  
ATOM   3891  CA  ALA A 266      55.363  16.254  10.729  1.00 43.02           C  
ATOM   3892  C   ALA A 266      56.200  15.133  11.379  1.00 46.44           C  
ATOM   3893  O   ALA A 266      57.244  14.773  10.899  1.00 43.27           O  
ATOM   3894  CB  ALA A 266      55.686  17.635  11.217  1.00 44.25           C  
ATOM   3895  H   ALA A 266      53.497  16.793  11.425  1.00 41.47           H  
ATOM   3896  HA  ALA A 266      55.471  16.209   9.739  1.00 43.63           H  
ATOM   3897  HB1 ALA A 266      55.104  18.281  10.783  1.00 43.85           H  
ATOM   3898  HB2 ALA A 266      55.558  17.681  12.178  1.00 43.86           H  
ATOM   3899  HB3 ALA A 266      56.611  17.846  11.008  1.00 43.87           H  
ATOM   3900  N   ARG A 267      55.790  14.603  12.538  1.00 66.46           N  
ATOM   3901  CA  ARG A 267      56.562  13.612  13.291  1.00 59.72           C  
ATOM   3902  C   ARG A 267      55.873  12.238  13.306  1.00 52.43           C  
ATOM   3903  O   ARG A 267      56.264  11.370  14.081  1.00 48.49           O  
ATOM   3904  CB  ARG A 267      56.714  14.146  14.721  1.00 62.08           C  
ATOM   3905  CG  ARG A 267      57.759  15.252  14.749  1.00 64.95           C  
ATOM   3906  CD  ARG A 267      57.520  16.111  16.002  1.00 53.51           C  
ATOM   3907  NE  ARG A 267      58.370  15.639  17.103  1.00 54.01           N  
ATOM   3908  CZ  ARG A 267      58.053  15.821  18.357  1.00 45.53           C  
ATOM   3909  NH1 ARG A 267      57.106  16.714  18.578  1.00 67.48           N1+
ATOM   3910  NH2 ARG A 267      58.578  15.070  19.320  1.00 38.12           N  
ATOM   3911  H   ARG A 267      54.996  14.884  12.891  1.00 58.82           H  
ATOM   3912  HA  ARG A 267      57.458  13.520  12.878  1.00 59.77           H  
ATOM   3913  HB2 ARG A 267      55.852  14.495  15.034  1.00 62.02           H  
ATOM   3914  HB3 ARG A 267      56.991  13.421  15.322  1.00 62.01           H  
ATOM   3915  HG2 ARG A 267      58.660  14.863  14.780  1.00 61.42           H  
ATOM   3916  HG3 ARG A 267      57.677  15.813  13.947  1.00 61.53           H  
ATOM   3917  HD2 ARG A 267      57.726  17.049  15.808  1.00 56.05           H  
ATOM   3918  HD3 ARG A 267      56.582  16.049  16.266  1.00 56.20           H  
ATOM   3919  HE  ARG A 267      59.115  15.228  16.917  1.00 51.69           H  
ATOM   3920 HH11 ARG A 267      56.994  17.403  18.033  1.00 59.51           H  
ATOM   3921 HH12 ARG A 267      56.588  16.623  19.293  1.00 59.46           H  
ATOM   3922 HH21 ARG A 267      59.149  14.426  19.117  1.00 40.46           H  
ATOM   3923 HH22 ARG A 267      58.354  15.218  20.163  1.00 40.42           H  
ATOM   3924  N   TRP A 268      54.844  12.035  12.467  1.00 37.66           N  
ATOM   3925  CA  TRP A 268      54.275  10.731  12.210  1.00 37.34           C  
ATOM   3926  C   TRP A 268      55.290   9.607  11.928  1.00 41.37           C  
ATOM   3927  O   TRP A 268      55.036   8.477  12.387  1.00 36.97           O  
ATOM   3928  CB  TRP A 268      53.241  10.858  11.108  1.00 38.24           C  
ATOM   3929  CG  TRP A 268      51.893  11.198  11.689  1.00 34.92           C  
ATOM   3930  CD1 TRP A 268      51.538  11.491  12.986  1.00 28.72           C  
ATOM   3931  CD2 TRP A 268      50.669  11.253  10.919  1.00 29.58           C  
ATOM   3932  CE2 TRP A 268      49.622  11.566  11.818  1.00 22.74           C  
ATOM   3933  CE3 TRP A 268      50.374  11.071   9.562  1.00 27.61           C  
ATOM   3934  NE1 TRP A 268      50.167  11.691  13.072  1.00 26.12           N  
ATOM   3935  CZ2 TRP A 268      48.319  11.700  11.388  1.00 22.72           C  
ATOM   3936  CZ3 TRP A 268      49.052  11.158   9.163  1.00 22.67           C  
ATOM   3937  CH2 TRP A 268      48.056  11.447  10.062  1.00 22.03           C  
ATOM   3938  H   TRP A 268      54.481  12.755  12.038  1.00 40.99           H  
ATOM   3939  HA  TRP A 268      53.791  10.467  13.035  1.00 38.11           H  
ATOM   3940  HB2 TRP A 268      53.517  11.563  10.485  1.00 37.26           H  
ATOM   3941  HB3 TRP A 268      53.180  10.004  10.629  1.00 37.27           H  
ATOM   3942  HD1 TRP A 268      52.116  11.503  13.723  1.00 29.50           H  
ATOM   3943  HE1 TRP A 268      49.730  11.897  13.799  1.00 25.93           H  
ATOM   3944  HE3 TRP A 268      51.051  10.843   8.949  1.00 26.73           H  
ATOM   3945  HZ2 TRP A 268      47.624  11.881  11.997  1.00 22.65           H  
ATOM   3946  HZ3 TRP A 268      48.834  11.039   8.253  1.00 23.62           H  
ATOM   3947  HH2 TRP A 268      47.174  11.545   9.749  1.00 22.43           H  
ATOM   3948  N   PRO A 269      56.487   9.822  11.310  1.00 37.14           N  
ATOM   3949  CA  PRO A 269      57.516   8.768  11.311  1.00 37.80           C  
ATOM   3950  C   PRO A 269      58.102   8.384  12.673  1.00 37.30           C  
ATOM   3951  O   PRO A 269      58.310   7.203  12.996  1.00 39.16           O  
ATOM   3952  CB  PRO A 269      58.592   9.236  10.264  1.00 39.43           C  
ATOM   3953  CG  PRO A 269      57.917  10.419   9.524  1.00 38.07           C  
ATOM   3954  CD  PRO A 269      56.893  10.992  10.507  1.00 34.37           C  
ATOM   3955  HA  PRO A 269      57.076   7.963  10.940  1.00 37.87           H  
ATOM   3956  HB2 PRO A 269      59.418   9.530  10.715  1.00 38.75           H  
ATOM   3957  HB3 PRO A 269      58.812   8.509   9.636  1.00 38.76           H  
ATOM   3958  HG2 PRO A 269      58.579  11.100   9.281  1.00 37.49           H  
ATOM   3959  HG3 PRO A 269      57.473  10.108   8.709  1.00 37.49           H  
ATOM   3960  HD2 PRO A 269      57.301  11.685  11.072  1.00 35.86           H  
ATOM   3961  HD3 PRO A 269      56.125  11.378  10.030  1.00 35.81           H  
ATOM   3962  N   GLU A 270      58.395   9.378  13.493  1.00 44.72           N  
ATOM   3963  CA  GLU A 270      58.842   9.104  14.855  1.00 52.17           C  
ATOM   3964  C   GLU A 270      57.709   8.413  15.643  1.00 42.20           C  
ATOM   3965  O   GLU A 270      57.912   7.448  16.331  1.00 33.03           O  
ATOM   3966  CB  GLU A 270      59.303  10.487  15.319  1.00 57.47           C  
ATOM   3967  CG  GLU A 270      59.859  10.583  16.738  1.00 72.75           C  
ATOM   3968  CD  GLU A 270      60.111  12.029  17.145  1.00 70.05           C  
ATOM   3969  OE1 GLU A 270      60.161  13.056  16.340  1.00 52.57           O  
ATOM   3970  OE2 GLU A 270      60.159  12.034  18.398  1.00 67.71           O1-
ATOM   3971  H   GLU A 270      58.320  10.243  13.208  1.00 44.53           H  
ATOM   3972  HA  GLU A 270      59.624   8.497  14.815  1.00 49.45           H  
ATOM   3973  HB2 GLU A 270      59.995  10.807  14.704  1.00 59.09           H  
ATOM   3974  HB3 GLU A 270      58.545  11.105  15.258  1.00 59.09           H  
ATOM   3975  HG2 GLU A 270      59.222  10.179  17.366  1.00 68.21           H  
ATOM   3976  HG3 GLU A 270      60.702  10.085  16.792  1.00 68.33           H  
ATOM   3977  N   LEU A 271      56.461   8.851  15.504  1.00 40.41           N  
ATOM   3978  CA  LEU A 271      55.381   8.197  16.211  1.00 40.24           C  
ATOM   3979  C   LEU A 271      55.294   6.737  15.752  1.00 47.78           C  
ATOM   3980  O   LEU A 271      55.125   5.818  16.564  1.00 45.69           O  
ATOM   3981  CB  LEU A 271      54.077   8.965  16.009  1.00 39.87           C  
ATOM   3982  CG  LEU A 271      52.825   8.347  16.636  1.00 46.43           C  
ATOM   3983  CD1 LEU A 271      52.866   8.233  18.132  1.00 39.86           C  
ATOM   3984  CD2 LEU A 271      51.580   9.099  16.255  1.00 51.83           C  
ATOM   3985  H   LEU A 271      56.278   9.567  14.966  1.00 40.81           H  
ATOM   3986  HA  LEU A 271      55.603   8.202  17.177  1.00 41.44           H  
ATOM   3987  HB2 LEU A 271      54.193   9.871  16.376  1.00 41.42           H  
ATOM   3988  HB3 LEU A 271      53.924   9.059  15.040  1.00 41.37           H  
ATOM   3989  HG  LEU A 271      52.731   7.429  16.275  1.00 44.80           H  
ATOM   3990 HD11 LEU A 271      53.634   7.699  18.397  1.00 41.73           H  
ATOM   3991 HD12 LEU A 271      52.053   7.805  18.447  1.00 41.82           H  
ATOM   3992 HD13 LEU A 271      52.938   9.119  18.525  1.00 41.74           H  
ATOM   3993 HD21 LEU A 271      51.482   9.093  15.288  1.00 50.13           H  
ATOM   3994 HD22 LEU A 271      51.646  10.017  16.567  1.00 50.13           H  
ATOM   3995 HD23 LEU A 271      50.806   8.674  16.660  1.00 50.03           H  
ATOM   3996  N   ARG A 272      55.418   6.494  14.442  1.00 39.71           N  
ATOM   3997  CA  ARG A 272      55.202   5.146  14.000  1.00 37.16           C  
ATOM   3998  C   ARG A 272      56.337   4.237  14.474  1.00 36.51           C  
ATOM   3999  O   ARG A 272      56.124   3.047  14.671  1.00 40.53           O  
ATOM   4000  CB  ARG A 272      55.094   5.164  12.472  1.00 45.87           C  
ATOM   4001  CG  ARG A 272      54.723   3.815  11.854  1.00 42.06           C  
ATOM   4002  CD  ARG A 272      54.711   3.978  10.354  1.00 41.27           C  
ATOM   4003  NE  ARG A 272      53.633   4.834   9.854  1.00 41.71           N  
ATOM   4004  CZ  ARG A 272      52.376   4.386   9.781  1.00 40.05           C  
ATOM   4005  NH1 ARG A 272      52.006   3.190  10.267  1.00 43.51           N1+
ATOM   4006  NH2 ARG A 272      51.462   5.172   9.256  1.00 36.55           N  
ATOM   4007  H   ARG A 272      55.627   7.152  13.843  1.00 40.91           H  
ATOM   4008  HA  ARG A 272      54.346   4.820  14.381  1.00 39.07           H  
ATOM   4009  HB2 ARG A 272      54.417   5.825  12.214  1.00 42.86           H  
ATOM   4010  HB3 ARG A 272      55.953   5.456  12.099  1.00 42.85           H  
ATOM   4011  HG2 ARG A 272      55.385   3.135  12.104  1.00 42.65           H  
ATOM   4012  HG3 ARG A 272      53.835   3.536  12.165  1.00 42.68           H  
ATOM   4013  HD2 ARG A 272      55.569   4.357  10.079  1.00 41.58           H  
ATOM   4014  HD3 ARG A 272      54.637   3.094   9.939  1.00 41.56           H  
ATOM   4015  HE  ARG A 272      53.819   5.647   9.602  1.00 41.14           H  
ATOM   4016 HH11 ARG A 272      52.604   2.565  10.441  1.00 42.37           H  
ATOM   4017 HH12 ARG A 272      51.147   3.027  10.412  1.00 42.31           H  
ATOM   4018 HH21 ARG A 272      51.685   5.973   8.955  1.00 37.67           H  
ATOM   4019 HH22 ARG A 272      50.622   4.898   9.203  1.00 37.69           H  
ATOM   4020  N   ALA A 273      57.570   4.759  14.474  1.00 30.94           N  
ATOM   4021  CA  ALA A 273      58.710   3.962  14.867  1.00 31.05           C  
ATOM   4022  C   ALA A 273      58.502   3.579  16.313  1.00 34.77           C  
ATOM   4023  O   ALA A 273      58.850   2.472  16.703  1.00 41.68           O  
ATOM   4024  CB  ALA A 273      60.045   4.691  14.703  1.00 26.99           C  
ATOM   4025  H   ALA A 273      57.700   5.627  14.218  1.00 32.25           H  
ATOM   4026  HA  ALA A 273      58.719   3.130  14.318  1.00 30.97           H  
ATOM   4027  HB1 ALA A 273      60.173   4.933  13.770  1.00 28.12           H  
ATOM   4028  HB2 ALA A 273      60.047   5.497  15.246  1.00 28.12           H  
ATOM   4029  HB3 ALA A 273      60.772   4.111  14.986  1.00 28.12           H  
ATOM   4030  N   LEU A 274      58.030   4.534  17.111  1.00 36.43           N  
ATOM   4031  CA  LEU A 274      57.827   4.255  18.514  1.00 44.49           C  
ATOM   4032  C   LEU A 274      56.763   3.165  18.681  1.00 48.09           C  
ATOM   4033  O   LEU A 274      56.917   2.276  19.497  1.00 50.81           O  
ATOM   4034  CB  LEU A 274      57.484   5.551  19.248  1.00 44.44           C  
ATOM   4035  CG  LEU A 274      58.704   6.431  19.586  1.00 47.35           C  
ATOM   4036  CD1 LEU A 274      58.233   7.781  20.065  1.00 45.37           C  
ATOM   4037  CD2 LEU A 274      59.671   5.886  20.645  1.00 43.96           C  
ATOM   4038  H   LEU A 274      57.843   5.367  16.784  1.00 37.69           H  
ATOM   4039  HA  LEU A 274      58.679   3.903  18.878  1.00 43.34           H  
ATOM   4040  HB2 LEU A 274      56.864   6.072  18.687  1.00 44.99           H  
ATOM   4041  HB3 LEU A 274      57.023   5.320  20.087  1.00 45.09           H  
ATOM   4042  HG  LEU A 274      59.220   6.570  18.750  1.00 45.79           H  
ATOM   4043 HD11 LEU A 274      57.635   8.172  19.405  1.00 45.96           H  
ATOM   4044 HD12 LEU A 274      58.999   8.366  20.192  1.00 45.95           H  
ATOM   4045 HD13 LEU A 274      57.764   7.679  20.906  1.00 46.02           H  
ATOM   4046 HD21 LEU A 274      60.038   5.038  20.345  1.00 44.91           H  
ATOM   4047 HD22 LEU A 274      59.195   5.754  21.482  1.00 44.92           H  
ATOM   4048 HD23 LEU A 274      60.394   6.521  20.781  1.00 44.93           H  
ATOM   4049  N   LEU A 275      55.673   3.233  17.914  1.00 41.11           N  
ATOM   4050  CA  LEU A 275      54.614   2.243  18.027  1.00 49.45           C  
ATOM   4051  C   LEU A 275      55.035   0.866  17.518  1.00 50.95           C  
ATOM   4052  O   LEU A 275      54.615  -0.125  18.111  1.00 43.25           O  
ATOM   4053  CB  LEU A 275      53.415   2.727  17.227  1.00 42.26           C  
ATOM   4054  CG  LEU A 275      52.741   3.972  17.782  1.00 36.84           C  
ATOM   4055  CD1 LEU A 275      51.330   4.074  17.205  1.00 38.98           C  
ATOM   4056  CD2 LEU A 275      52.753   3.888  19.316  1.00 37.22           C  
ATOM   4057  H   LEU A 275      55.584   3.912  17.309  1.00 44.35           H  
ATOM   4058  HA  LEU A 275      54.366   2.155  18.979  1.00 46.40           H  
ATOM   4059  HB2 LEU A 275      53.712   2.915  16.307  1.00 42.47           H  
ATOM   4060  HB3 LEU A 275      52.752   2.000  17.193  1.00 42.45           H  
ATOM   4061  HG  LEU A 275      53.259   4.768  17.501  1.00 38.31           H  
ATOM   4062 HD11 LEU A 275      51.379   4.147  16.238  1.00 38.33           H  
ATOM   4063 HD12 LEU A 275      50.888   4.861  17.566  1.00 38.34           H  
ATOM   4064 HD13 LEU A 275      50.823   3.280  17.444  1.00 38.36           H  
ATOM   4065 HD21 LEU A 275      53.662   3.982  19.645  1.00 37.28           H  
ATOM   4066 HD22 LEU A 275      52.390   3.032  19.599  1.00 37.25           H  
ATOM   4067 HD23 LEU A 275      52.206   4.605  19.681  1.00 37.17           H  
ATOM   4068  N   THR A 276      55.735   0.859  16.358  1.00 41.96           N  
ATOM   4069  CA  THR A 276      56.312  -0.308  15.734  1.00 40.33           C  
ATOM   4070  C   THR A 276      57.163  -1.058  16.773  1.00 46.17           C  
ATOM   4071  O   THR A 276      56.942  -2.269  17.012  1.00 45.28           O  
ATOM   4072  CB  THR A 276      57.078   0.131  14.473  1.00 38.01           C  
ATOM   4073  CG2 THR A 276      57.903  -1.014  13.884  1.00 34.96           C  
ATOM   4074  OG1 THR A 276      56.211   0.525  13.409  1.00 28.93           O  
ATOM   4075  H   THR A 276      55.842   1.660  15.930  1.00 43.46           H  
ATOM   4076  HA  THR A 276      55.580  -0.897  15.457  1.00 41.12           H  
ATOM   4077  HB  THR A 276      57.682   0.879  14.696  1.00 35.92           H  
ATOM   4078  HG1 THR A 276      55.700  -0.136  13.187  0.00 29.14           H  
ATOM   4079 HG21 THR A 276      58.330  -0.716  13.063  1.00 35.84           H  
ATOM   4080 HG22 THR A 276      57.320  -1.767  13.690  1.00 35.84           H  
ATOM   4081 HG23 THR A 276      58.584  -1.288  14.521  1.00 35.88           H  
ATOM   4082  N   GLU A 277      58.067  -0.304  17.438  1.00 40.00           N  
ATOM   4083  CA  GLU A 277      58.941  -0.850  18.456  1.00 38.81           C  
ATOM   4084  C   GLU A 277      58.114  -1.444  19.597  1.00 45.57           C  
ATOM   4085  O   GLU A 277      58.329  -2.609  19.965  1.00 50.87           O  
ATOM   4086  CB  GLU A 277      59.960   0.174  18.918  1.00 44.11           C  
ATOM   4087  CG  GLU A 277      60.813  -0.302  20.095  1.00 51.98           C  
ATOM   4088  CD  GLU A 277      61.686   0.743  20.781  1.00 52.36           C  
ATOM   4089  OE1 GLU A 277      61.196   1.866  21.057  1.00 66.53           O  
ATOM   4090  OE2 GLU A 277      62.845   0.468  21.138  1.00 62.65           O1-
ATOM   4091  H   GLU A 277      58.136   0.585  17.237  1.00 41.12           H  
ATOM   4092  HA  GLU A 277      59.451  -1.591  18.041  1.00 41.22           H  
ATOM   4093  HB2 GLU A 277      60.547   0.397  18.166  1.00 44.47           H  
ATOM   4094  HB3 GLU A 277      59.487   0.991  19.180  1.00 44.55           H  
ATOM   4095  HG2 GLU A 277      60.223  -0.690  20.774  1.00 50.13           H  
ATOM   4096  HG3 GLU A 277      61.398  -1.024  19.782  1.00 50.15           H  
ATOM   4097  N   ALA A 278      57.130  -0.687  20.103  1.00 46.55           N  
ATOM   4098  CA  ALA A 278      56.218  -1.180  21.138  1.00 40.53           C  
ATOM   4099  C   ALA A 278      55.619  -2.567  20.796  1.00 37.72           C  
ATOM   4100  O   ALA A 278      55.710  -3.561  21.546  1.00 31.17           O  
ATOM   4101  CB  ALA A 278      55.130  -0.173  21.361  1.00 39.35           C  
ATOM   4102  H   ALA A 278      57.025   0.168  19.796  1.00 44.78           H  
ATOM   4103  HA  ALA A 278      56.740  -1.275  21.982  1.00 40.87           H  
ATOM   4104  HB1 ALA A 278      55.520   0.678  21.622  1.00 39.71           H  
ATOM   4105  HB2 ALA A 278      54.620  -0.054  20.543  1.00 39.72           H  
ATOM   4106  HB3 ALA A 278      54.537  -0.483  22.066  1.00 39.71           H  
ATOM   4107  N   PHE A 279      55.034  -2.667  19.610  1.00 41.98           N  
ATOM   4108  CA  PHE A 279      54.185  -3.786  19.296  1.00 35.41           C  
ATOM   4109  C   PHE A 279      55.021  -4.991  18.910  1.00 37.07           C  
ATOM   4110  O   PHE A 279      54.545  -6.099  19.109  1.00 39.17           O  
ATOM   4111  CB  PHE A 279      53.244  -3.332  18.215  1.00 31.97           C  
ATOM   4112  CG  PHE A 279      51.908  -2.735  18.602  1.00 29.71           C  
ATOM   4113  CD1 PHE A 279      51.021  -3.450  19.362  1.00 33.91           C  
ATOM   4114  CD2 PHE A 279      51.532  -1.513  18.129  1.00 28.46           C  
ATOM   4115  CE1 PHE A 279      49.761  -2.944  19.652  1.00 38.99           C  
ATOM   4116  CE2 PHE A 279      50.290  -1.007  18.411  1.00 29.86           C  
ATOM   4117  CZ  PHE A 279      49.408  -1.700  19.178  1.00 41.58           C  
ATOM   4118  H   PHE A 279      55.171  -2.018  18.981  1.00 39.29           H  
ATOM   4119  HA  PHE A 279      53.652  -4.015  20.103  1.00 36.15           H  
ATOM   4120  HB2 PHE A 279      53.719  -2.678  17.657  1.00 32.27           H  
ATOM   4121  HB3 PHE A 279      53.069  -4.104  17.633  1.00 32.23           H  
ATOM   4122  HD1 PHE A 279      51.262  -4.308  19.672  1.00 33.95           H  
ATOM   4123  HD2 PHE A 279      52.125  -1.022  17.584  1.00 29.34           H  
ATOM   4124  HE1 PHE A 279      49.164  -3.436  20.193  1.00 38.11           H  
ATOM   4125  HE2 PHE A 279      50.056  -0.150  18.092  1.00 32.00           H  
ATOM   4126  HZ  PHE A 279      48.565  -1.330  19.388  1.00 37.70           H  
ATOM   4127  N   ALA A 280      56.235  -4.773  18.391  1.00 40.87           N  
ATOM   4128  CA  ALA A 280      57.140  -5.869  18.026  1.00 41.17           C  
ATOM   4129  C   ALA A 280      57.773  -6.518  19.267  1.00 45.46           C  
ATOM   4130  O   ALA A 280      58.371  -7.612  19.199  1.00 40.04           O  
ATOM   4131  CB  ALA A 280      58.264  -5.400  17.120  1.00 36.09           C  
ATOM   4132  H   ALA A 280      56.513  -3.914  18.249  1.00 39.95           H  
ATOM   4133  HA  ALA A 280      56.608  -6.565  17.549  1.00 40.83           H  
ATOM   4134  HB1 ALA A 280      57.892  -5.033  16.300  1.00 37.53           H  
ATOM   4135  HB2 ALA A 280      58.783  -4.713  17.572  1.00 37.53           H  
ATOM   4136  HB3 ALA A 280      58.843  -6.149  16.902  1.00 37.56           H  
ATOM   4137  N   SER A 281      57.670  -5.827  20.400  1.00 44.36           N  
ATOM   4138  CA  SER A 281      58.256  -6.286  21.649  1.00 45.43           C  
ATOM   4139  C   SER A 281      57.485  -7.474  22.271  1.00 39.91           C  
ATOM   4140  O   SER A 281      57.970  -8.072  23.209  1.00 42.49           O  
ATOM   4141  CB  SER A 281      58.329  -5.148  22.588  1.00 39.40           C  
ATOM   4142  OG  SER A 281      57.084  -5.085  23.289  1.00 49.13           O  
ATOM   4143  H   SER A 281      57.224  -5.030  20.398  1.00 44.70           H  
ATOM   4144  HA  SER A 281      59.181  -6.588  21.459  1.00 42.99           H  
ATOM   4145  HB2 SER A 281      59.061  -5.285  23.219  1.00 42.90           H  
ATOM   4146  HB3 SER A 281      58.481  -4.317  22.098  1.00 42.91           H  
ATOM   4147  HG  SER A 281      57.107  -4.437  23.834  0.00 48.51           H  
ATOM   4148  N   HIS A 282      56.321  -7.838  21.723  1.00 38.46           N  
ATOM   4149  CA  HIS A 282      55.494  -8.933  22.190  1.00 41.35           C  
ATOM   4150  C   HIS A 282      54.656  -9.574  21.060  1.00 42.02           C  
ATOM   4151  O   HIS A 282      54.414  -8.990  20.024  1.00 50.48           O  
ATOM   4152  CB  HIS A 282      54.611  -8.481  23.364  1.00 45.69           C  
ATOM   4153  CG  HIS A 282      55.295  -8.244  24.675  1.00 52.43           C  
ATOM   4154  CD2 HIS A 282      55.673  -7.116  25.253  1.00 57.83           C  
ATOM   4155  ND1 HIS A 282      55.639  -9.252  25.551  1.00 45.89           N  
ATOM   4156  CE1 HIS A 282      56.183  -8.738  26.616  1.00 39.64           C  
ATOM   4157  NE2 HIS A 282      56.176  -7.447  26.470  1.00 57.88           N  
ATOM   4158  H   HIS A 282      56.011  -7.350  21.015  1.00 39.57           H  
ATOM   4159  HA  HIS A 282      56.107  -9.628  22.535  1.00 41.68           H  
ATOM   4160  HB2 HIS A 282      54.152  -7.656  23.102  1.00 46.04           H  
ATOM   4161  HB3 HIS A 282      53.909  -9.155  23.499  1.00 46.09           H  
ATOM   4162  HD1 HIS A 282      55.522 -10.126  25.407  0.00 44.84           H  
ATOM   4163  HD2 HIS A 282      55.549  -6.247  24.927  1.00 56.24           H  
ATOM   4164  HE1 HIS A 282      56.507  -9.212  27.362  1.00 44.95           H  
ATOM   4165  HE2 HIS A 282      56.470  -6.901  27.082  0.00 56.28           H  
ATOM   4166  N   ASP A 283      54.210 -10.823  21.265  1.00 52.48           N  
ATOM   4167  CA  ASP A 283      53.459 -11.619  20.294  1.00 42.88           C  
ATOM   4168  C   ASP A 283      52.088 -10.934  20.152  1.00 39.51           C  
ATOM   4169  O   ASP A 283      51.688 -10.046  20.910  1.00 40.55           O  
ATOM   4170  CB AASP A 283      53.528 -13.110  20.660  0.50 41.64           C  
ATOM   4171  CB BASP A 283      53.323 -13.114  20.672  0.50 45.21           C  
ATOM   4172  CG AASP A 283      54.871 -13.867  20.612  0.50 36.31           C  
ATOM   4173  CG BASP A 283      52.914 -13.569  22.090  0.50 40.52           C  
ATOM   4174  OD1AASP A 283      55.856 -13.374  20.016  0.50 30.05           O  
ATOM   4175  OD1BASP A 283      51.707 -13.846  22.393  0.50 34.41           O  
ATOM   4176  OD2AASP A 283      54.929 -15.008  21.129  0.50 26.74           O1-
ATOM   4177  OD2BASP A 283      53.827 -13.685  22.926  0.50 44.03           O1-
ATOM   4178  H   ASP A 283      54.388 -11.204  22.077  1.00 47.30           H  
ATOM   4179  HA AASP A 283      53.920 -11.540  19.428  0.50 43.73           H  
ATOM   4180  HA BASP A 283      53.925 -11.567  19.429  0.50 44.40           H  
ATOM   4181  HB2AASP A 283      53.177 -13.206  21.570  0.50 40.66           H  
ATOM   4182  HB2BASP A 283      52.686 -13.520  20.048  0.50 43.53           H  
ATOM   4183  HB3AASP A 283      52.912 -13.585  20.063  0.50 40.63           H  
ATOM   4184  HB3BASP A 283      54.194 -13.526  20.491  0.50 43.55           H  
ATOM   4185  N   ARG A 284      51.330 -11.370  19.161  1.00 41.94           N  
ATOM   4186  CA  ARG A 284      50.022 -10.800  18.874  1.00 35.52           C  
ATOM   4187  C   ARG A 284      49.062 -10.982  20.020  1.00 36.24           C  
ATOM   4188  O   ARG A 284      48.363 -10.049  20.433  1.00 38.72           O  
ATOM   4189  CB  ARG A 284      49.391 -11.575  17.730  1.00 36.38           C  
ATOM   4190  CG  ARG A 284      48.103 -10.931  17.262  1.00 41.83           C  
ATOM   4191  CD  ARG A 284      47.490 -11.715  16.113  1.00 40.34           C  
ATOM   4192  NE  ARG A 284      47.026 -13.016  16.597  1.00 41.07           N  
ATOM   4193  CZ  ARG A 284      46.564 -14.047  15.875  1.00 41.34           C  
ATOM   4194  NH1 ARG A 284      46.397 -14.051  14.543  1.00 33.34           N1+
ATOM   4195  NH2 ARG A 284      46.239 -15.105  16.555  1.00 30.52           N  
ATOM   4196  H   ARG A 284      51.636 -12.052  18.635  1.00 39.82           H  
ATOM   4197  HA  ARG A 284      50.117  -9.840  18.656  1.00 36.98           H  
ATOM   4198  HB2 ARG A 284      50.022 -11.608  16.980  1.00 37.40           H  
ATOM   4199  HB3 ARG A 284      49.210 -12.496  18.012  1.00 37.47           H  
ATOM   4200  HG2 ARG A 284      47.462 -10.893  18.004  1.00 40.17           H  
ATOM   4201  HG3 ARG A 284      48.286 -10.013  16.964  1.00 40.16           H  
ATOM   4202  HD2 ARG A 284      46.735 -11.219  15.736  1.00 40.84           H  
ATOM   4203  HD3 ARG A 284      48.155 -11.848  15.407  1.00 40.84           H  
ATOM   4204  HE  ARG A 284      47.044 -13.136  17.460  1.00 40.74           H  
ATOM   4205 HH11 ARG A 284      46.454 -13.293  14.090  1.00 35.65           H  
ATOM   4206 HH12 ARG A 284      46.233 -14.809  14.120  1.00 35.64           H  
ATOM   4207 HH21 ARG A 284      46.324 -15.117  17.435  1.00 33.72           H  
ATOM   4208 HH22 ARG A 284      45.931 -15.820  16.135  1.00 33.64           H  
ATOM   4209  N   ASP A 285      49.024 -12.234  20.466  1.00 45.01           N  
ATOM   4210  CA  ASP A 285      48.050 -12.739  21.423  1.00 44.86           C  
ATOM   4211  C   ASP A 285      48.234 -12.032  22.768  1.00 42.26           C  
ATOM   4212  O   ASP A 285      47.257 -11.758  23.440  1.00 30.20           O  
ATOM   4213  CB  ASP A 285      48.084 -14.265  21.389  1.00 50.74           C  
ATOM   4214  CG  ASP A 285      47.418 -14.902  20.168  1.00 49.70           C  
ATOM   4215  OD1 ASP A 285      46.775 -14.140  19.387  1.00 42.65           O  
ATOM   4216  OD2 ASP A 285      47.534 -16.138  20.007  1.00 42.21           O1-
ATOM   4217  H   ASP A 285      49.658 -12.817  20.162  1.00 42.66           H  
ATOM   4218  HA  ASP A 285      47.158 -12.490  21.091  1.00 45.33           H  
ATOM   4219  HB2 ASP A 285      49.016 -14.566  21.423  1.00 49.05           H  
ATOM   4220  HB3 ASP A 285      47.631 -14.603  22.190  1.00 49.09           H  
ATOM   4221  N   HIS A 286      49.480 -11.671  23.117  1.00 38.89           N  
ATOM   4222  CA  HIS A 286      49.736 -10.803  24.258  1.00 38.79           C  
ATOM   4223  C   HIS A 286      48.884  -9.527  24.201  1.00 46.44           C  
ATOM   4224  O   HIS A 286      48.291  -9.178  25.218  1.00 56.40           O  
ATOM   4225  CB  HIS A 286      51.247 -10.574  24.324  1.00 36.25           C  
ATOM   4226  CG  HIS A 286      51.624  -9.643  25.378  1.00 41.46           C  
ATOM   4227  CD2 HIS A 286      51.518  -8.288  25.403  1.00 53.45           C  
ATOM   4228  ND1 HIS A 286      52.275 -10.011  26.525  1.00 40.44           N  
ATOM   4229  CE1 HIS A 286      52.576  -8.899  27.231  1.00 38.84           C  
ATOM   4230  NE2 HIS A 286      52.086  -7.847  26.587  1.00 51.69           N  
ATOM   4231  H   HIS A 286      50.189 -11.983  22.634  1.00 39.67           H  
ATOM   4232  HA  HIS A 286      49.472 -11.307  25.067  1.00 39.70           H  
ATOM   4233  HB2 HIS A 286      51.691 -11.436  24.482  1.00 38.00           H  
ATOM   4234  HB3 HIS A 286      51.553 -10.223  23.462  1.00 38.02           H  
ATOM   4235  HD1 HIS A 286      52.468 -10.834  26.775  0.00 40.64           H  
ATOM   4236  HD2 HIS A 286      51.118  -7.745  24.754  1.00 49.80           H  
ATOM   4237  HE1 HIS A 286      52.986  -8.884  28.075  1.00 41.96           H  
ATOM   4238  HE2 HIS A 286      52.123  -7.015  26.870  0.00 51.20           H  
ATOM   4239  N   TRP A 287      48.847  -8.881  23.013  1.00 42.93           N  
ATOM   4240  CA  TRP A 287      48.172  -7.610  22.800  1.00 44.00           C  
ATOM   4241  C   TRP A 287      46.681  -7.869  22.751  1.00 36.37           C  
ATOM   4242  O   TRP A 287      45.847  -7.127  23.295  1.00 33.93           O  
ATOM   4243  CB  TRP A 287      48.607  -6.876  21.502  1.00 37.54           C  
ATOM   4244  CG  TRP A 287      50.070  -6.594  21.426  1.00 32.45           C  
ATOM   4245  CD1 TRP A 287      51.025  -7.132  20.594  1.00 33.80           C  
ATOM   4246  CD2 TRP A 287      50.773  -5.823  22.423  1.00 35.83           C  
ATOM   4247  CE2 TRP A 287      52.152  -5.863  22.055  1.00 36.82           C  
ATOM   4248  CE3 TRP A 287      50.366  -5.136  23.585  1.00 29.05           C  
ATOM   4249  NE1 TRP A 287      52.269  -6.616  20.897  1.00 32.49           N  
ATOM   4250  CZ2 TRP A 287      53.113  -5.212  22.832  1.00 38.89           C  
ATOM   4251  CZ3 TRP A 287      51.337  -4.575  24.386  1.00 33.31           C  
ATOM   4252  CH2 TRP A 287      52.692  -4.597  24.000  1.00 37.03           C  
ATOM   4253  H   TRP A 287      49.276  -9.261  22.301  1.00 43.79           H  
ATOM   4254  HA  TRP A 287      48.364  -7.021  23.575  1.00 41.00           H  
ATOM   4255  HB2 TRP A 287      48.350  -7.426  20.732  1.00 37.65           H  
ATOM   4256  HB3 TRP A 287      48.117  -6.029  21.443  1.00 37.62           H  
ATOM   4257  HD1 TRP A 287      50.834  -7.635  19.821  1.00 33.27           H  
ATOM   4258  HE1 TRP A 287      53.015  -6.809  20.486  1.00 33.78           H  
ATOM   4259  HE3 TRP A 287      49.464  -5.138  23.853  1.00 31.77           H  
ATOM   4260  HZ2 TRP A 287      54.027  -5.258  22.609  1.00 37.78           H  
ATOM   4261  HZ3 TRP A 287      51.081  -4.087  25.152  1.00 33.11           H  
ATOM   4262  HH2 TRP A 287      53.326  -4.150  24.534  1.00 36.48           H  
ATOM   4263  N   GLY A 288      46.352  -8.953  22.090  1.00 30.37           N  
ATOM   4264  CA  GLY A 288      44.943  -9.320  22.059  1.00 35.44           C  
ATOM   4265  C   GLY A 288      44.325  -9.328  23.450  1.00 35.71           C  
ATOM   4266  O   GLY A 288      43.204  -8.874  23.611  1.00 50.94           O  
ATOM   4267  H   GLY A 288      46.972  -9.461  21.651  1.00 32.96           H  
ATOM   4268  HA2 GLY A 288      44.457  -8.681  21.487  1.00 34.22           H  
ATOM   4269  HA3 GLY A 288      44.854 -10.216  21.655  1.00 34.22           H  
ATOM   4270  N   ALA A 289      45.028  -9.926  24.421  1.00 37.69           N  
ATOM   4271  CA  ALA A 289      44.641  -9.940  25.825  1.00 40.93           C  
ATOM   4272  C   ALA A 289      44.666  -8.507  26.382  1.00 46.52           C  
ATOM   4273  O   ALA A 289      43.622  -8.042  26.816  1.00 36.16           O  
ATOM   4274  CB  ALA A 289      45.607 -10.835  26.584  1.00 36.56           C  
ATOM   4275  H   ALA A 289      45.800 -10.357  24.187  1.00 37.83           H  
ATOM   4276  HA  ALA A 289      43.714 -10.300  25.901  1.00 40.36           H  
ATOM   4277  HB1 ALA A 289      45.647 -11.708  26.156  1.00 37.82           H  
ATOM   4278  HB2 ALA A 289      46.492 -10.437  26.585  1.00 37.89           H  
ATOM   4279  HB3 ALA A 289      45.301 -10.943  27.499  1.00 37.82           H  
ATOM   4280  N   VAL A 290      45.810  -7.781  26.276  1.00 37.61           N  
ATOM   4281  CA  VAL A 290      45.947  -6.458  26.849  1.00 34.28           C  
ATOM   4282  C   VAL A 290      44.733  -5.606  26.460  1.00 36.91           C  
ATOM   4283  O   VAL A 290      44.243  -4.788  27.256  1.00 34.43           O  
ATOM   4284  CB  VAL A 290      47.285  -5.752  26.497  1.00 37.44           C  
ATOM   4285  CG1 VAL A 290      47.357  -4.275  26.936  1.00 39.92           C  
ATOM   4286  CG2 VAL A 290      48.502  -6.453  27.067  1.00 36.22           C  
ATOM   4287  H   VAL A 290      46.520  -8.139  25.825  1.00 38.70           H  
ATOM   4288  HA  VAL A 290      45.925  -6.565  27.820  1.00 35.96           H  
ATOM   4289  HB  VAL A 290      47.368  -5.771  25.515  1.00 37.05           H  
ATOM   4290 HG11 VAL A 290      47.209  -4.213  27.894  1.00 39.17           H  
ATOM   4291 HG12 VAL A 290      46.675  -3.762  26.470  1.00 39.16           H  
ATOM   4292 HG13 VAL A 290      48.233  -3.915  26.720  1.00 39.12           H  
ATOM   4293 HG21 VAL A 290      49.308  -5.994  26.777  1.00 36.63           H  
ATOM   4294 HG22 VAL A 290      48.525  -7.372  26.756  1.00 36.71           H  
ATOM   4295 HG23 VAL A 290      48.457  -6.444  28.038  1.00 36.62           H  
ATOM   4296  N   PHE A 291      44.233  -5.801  25.229  1.00 36.26           N  
ATOM   4297  CA  PHE A 291      43.259  -4.897  24.623  1.00 36.82           C  
ATOM   4298  C   PHE A 291      41.860  -5.498  24.419  1.00 42.28           C  
ATOM   4299  O   PHE A 291      41.025  -4.877  23.700  1.00 34.06           O  
ATOM   4300  CB  PHE A 291      43.866  -4.516  23.276  1.00 40.49           C  
ATOM   4301  CG  PHE A 291      45.110  -3.650  23.433  1.00 41.04           C  
ATOM   4302  CD1 PHE A 291      45.036  -2.411  24.052  1.00 38.30           C  
ATOM   4303  CD2 PHE A 291      46.330  -4.064  22.926  1.00 41.31           C  
ATOM   4304  CE1 PHE A 291      46.144  -1.611  24.164  1.00 39.43           C  
ATOM   4305  CE2 PHE A 291      47.440  -3.278  23.058  1.00 43.65           C  
ATOM   4306  CZ  PHE A 291      47.346  -2.058  23.681  1.00 48.35           C  
ATOM   4307  H   PHE A 291      44.520  -6.517  24.740  1.00 36.64           H  
ATOM   4308  HA  PHE A 291      43.181  -4.081  25.183  1.00 38.28           H  
ATOM   4309  HB2 PHE A 291      44.099  -5.336  22.787  1.00 39.69           H  
ATOM   4310  HB3 PHE A 291      43.197  -4.022  22.754  1.00 39.73           H  
ATOM   4311  HD1 PHE A 291      44.206  -2.109  24.386  1.00 39.28           H  
ATOM   4312  HD2 PHE A 291      46.398  -4.902  22.500  1.00 41.68           H  
ATOM   4313  HE1 PHE A 291      46.085  -0.775  24.598  1.00 41.07           H  
ATOM   4314  HE2 PHE A 291      48.269  -3.571  22.715  1.00 43.82           H  
ATOM   4315  HZ  PHE A 291      48.114  -1.515  23.762  1.00 44.88           H  
ATOM   4316  N   ALA A 292      41.614  -6.662  25.081  1.00 36.32           N  
ATOM   4317  CA  ALA A 292      40.383  -7.427  24.925  1.00 42.65           C  
ATOM   4318  C   ALA A 292      39.126  -6.721  25.442  1.00 40.63           C  
ATOM   4319  O   ALA A 292      38.042  -7.235  25.131  1.00 39.11           O  
ATOM   4320  CB  ALA A 292      40.500  -8.759  25.623  1.00 39.76           C  
ATOM   4321  H   ALA A 292      42.247  -6.980  25.657  1.00 39.04           H  
ATOM   4322  HA  ALA A 292      40.254  -7.593  23.950  1.00 40.44           H  
ATOM   4323  HB1 ALA A 292      41.242  -9.261  25.248  1.00 40.65           H  
ATOM   4324  HB2 ALA A 292      40.657  -8.617  26.572  1.00 40.61           H  
ATOM   4325  HB3 ALA A 292      39.679  -9.265  25.505  1.00 40.60           H  
ATOM   4326  N   ASN A 293      39.299  -5.653  26.271  1.00 46.39           N  
ATOM   4327  CA  ASN A 293      38.219  -4.824  26.815  1.00 50.09           C  
ATOM   4328  C   ASN A 293      38.379  -3.312  26.631  1.00 55.57           C  
ATOM   4329  O   ASN A 293      37.351  -2.637  26.640  1.00 60.39           O  
ATOM   4330  CB  ASN A 293      38.059  -4.989  28.313  1.00 40.33           C  
ATOM   4331  CG  ASN A 293      38.062  -6.458  28.576  1.00 41.36           C  
ATOM   4332  ND2 ASN A 293      39.221  -6.957  28.955  1.00 57.99           N  
ATOM   4333  OD1 ASN A 293      37.134  -7.148  28.169  1.00 41.53           O  
ATOM   4334  H   ASN A 293      40.153  -5.450  26.526  1.00 45.76           H  
ATOM   4335  HA  ASN A 293      37.374  -5.102  26.394  1.00 48.17           H  
ATOM   4336  HB2 ASN A 293      38.798  -4.556  28.785  1.00 42.82           H  
ATOM   4337  HB3 ASN A 293      37.216  -4.594  28.604  1.00 42.71           H  
ATOM   4338 HD21 ASN A 293      39.270  -7.805  29.212  1.00 52.09           H  
ATOM   4339 HD22 ASN A 293      39.951  -6.453  28.952  1.00 52.01           H  
ATOM   4340  N   SER A 294      39.602  -2.767  26.468  1.00 56.42           N  
ATOM   4341  CA  SER A 294      39.692  -1.322  26.465  1.00 63.08           C  
ATOM   4342  C   SER A 294      39.047  -0.742  25.195  1.00 59.74           C  
ATOM   4343  O   SER A 294      38.767  -1.425  24.216  1.00 58.49           O  
ATOM   4344  CB  SER A 294      41.102  -0.808  26.767  1.00 63.61           C  
ATOM   4345  OG  SER A 294      42.047  -1.087  25.757  1.00 50.71           O  
ATOM   4346  H   SER A 294      40.352  -3.278  26.362  1.00 57.44           H  
ATOM   4347  HA  SER A 294      39.127  -1.013  27.219  1.00 61.09           H  
ATOM   4348  HB2 SER A 294      41.061   0.158  26.900  1.00 60.13           H  
ATOM   4349  HB3 SER A 294      41.408  -1.205  27.604  1.00 60.13           H  
ATOM   4350  HG  SER A 294      42.766  -0.854  25.957  0.00 49.85           H  
ATOM   4351  N   ASP A 295      38.786   0.559  25.232  1.00 46.90           N  
ATOM   4352  CA  ASP A 295      38.405   1.268  24.024  1.00 47.81           C  
ATOM   4353  C   ASP A 295      39.640   1.769  23.273  1.00 38.89           C  
ATOM   4354  O   ASP A 295      39.538   2.747  22.566  1.00 50.68           O  
ATOM   4355  CB  ASP A 295      37.314   2.303  24.286  1.00 40.82           C  
ATOM   4356  CG  ASP A 295      36.016   1.671  24.790  1.00 51.57           C  
ATOM   4357  OD1 ASP A 295      36.009   0.381  25.195  1.00 53.53           O  
ATOM   4358  OD2 ASP A 295      35.065   2.487  24.850  1.00 47.54           O1-
ATOM   4359  H   ASP A 295      38.846   1.018  26.020  1.00 50.07           H  
ATOM   4360  HA  ASP A 295      37.960   0.621  23.436  1.00 44.57           H  
ATOM   4361  HB2 ASP A 295      37.631   2.943  24.957  1.00 44.64           H  
ATOM   4362  HB3 ASP A 295      37.120   2.793  23.460  1.00 44.71           H  
ATOM   4363  N   ALA A 296      40.747   1.009  23.289  1.00 36.60           N  
ATOM   4364  CA  ALA A 296      41.965   1.381  22.575  1.00 36.62           C  
ATOM   4365  C   ALA A 296      41.874   1.099  21.083  1.00 32.51           C  
ATOM   4366  O   ALA A 296      42.834   1.364  20.415  1.00 34.83           O  
ATOM   4367  CB  ALA A 296      43.193   0.671  23.119  1.00 34.21           C  
ATOM   4368  H   ALA A 296      40.742   0.222  23.753  1.00 37.37           H  
ATOM   4369  HA  ALA A 296      42.094   2.363  22.690  1.00 35.44           H  
ATOM   4370  HB1 ALA A 296      43.342   0.936  24.042  1.00 34.96           H  
ATOM   4371  HB2 ALA A 296      43.058  -0.291  23.081  1.00 34.95           H  
ATOM   4372  HB3 ALA A 296      43.970   0.905  22.587  1.00 35.09           H  
ATOM   4373  N   CYS A 297      40.780   0.498  20.614  1.00 34.54           N  
ATOM   4374  CA  CYS A 297      40.616   0.132  19.237  1.00 29.91           C  
ATOM   4375  C   CYS A 297      41.799  -0.649  18.716  1.00 32.06           C  
ATOM   4376  O   CYS A 297      42.195  -0.384  17.565  1.00 32.48           O  
ATOM   4377  CB  CYS A 297      40.508   1.422  18.457  1.00 37.27           C  
ATOM   4378  SG  CYS A 297      38.966   2.180  18.954  1.00 39.11           S  
ATOM   4379  H   CYS A 297      40.103   0.296  21.193  1.00 33.03           H  
ATOM   4380  HA  CYS A 297      39.794  -0.414  19.145  1.00 32.45           H  
ATOM   4381  HB2 CYS A 297      41.259   2.022  18.662  1.00 35.67           H  
ATOM   4382  HB3 CYS A 297      40.489   1.242  17.491  1.00 35.67           H  
ATOM   4383  HG  CYS A 297      39.027   3.166  18.252  0.00 39.17           H  
ATOM   4384  N   VAL A 298      42.272  -1.634  19.530  1.00 37.79           N  
ATOM   4385  CA  VAL A 298      43.346  -2.564  19.170  1.00 31.28           C  
ATOM   4386  C   VAL A 298      42.847  -3.970  19.263  1.00 30.66           C  
ATOM   4387  O   VAL A 298      42.287  -4.355  20.290  1.00 42.45           O  
ATOM   4388  CB  VAL A 298      44.611  -2.510  20.005  1.00 33.76           C  
ATOM   4389  CG1 VAL A 298      45.752  -3.346  19.429  1.00 33.24           C  
ATOM   4390  CG2 VAL A 298      45.007  -1.062  20.116  1.00 37.63           C  
ATOM   4391  H   VAL A 298      41.890  -1.728  20.354  1.00 34.77           H  
ATOM   4392  HA  VAL A 298      43.593  -2.387  18.245  1.00 32.76           H  
ATOM   4393  HB  VAL A 298      44.391  -2.846  20.904  1.00 33.92           H  
ATOM   4394 HG11 VAL A 298      45.950  -3.046  18.526  1.00 33.39           H  
ATOM   4395 HG12 VAL A 298      45.494  -4.282  19.409  1.00 33.37           H  
ATOM   4396 HG13 VAL A 298      46.543  -3.241  19.984  1.00 33.39           H  
ATOM   4397 HG21 VAL A 298      45.857  -0.995  20.583  1.00 36.49           H  
ATOM   4398 HG22 VAL A 298      44.329  -0.576  20.613  1.00 36.44           H  
ATOM   4399 HG23 VAL A 298      45.095  -0.679  19.227  1.00 36.42           H  
ATOM   4400  N   THR A 299      43.053  -4.669  18.137  1.00 33.55           N  
ATOM   4401  CA  THR A 299      42.540  -5.997  17.924  1.00 30.92           C  
ATOM   4402  C   THR A 299      43.593  -6.837  17.215  1.00 32.57           C  
ATOM   4403  O   THR A 299      44.305  -6.321  16.365  1.00 38.53           O  
ATOM   4404  CB  THR A 299      41.261  -5.968  17.073  1.00 35.27           C  
ATOM   4405  CG2 THR A 299      40.068  -5.559  17.890  1.00 33.60           C  
ATOM   4406  OG1 THR A 299      41.411  -5.167  15.899  1.00 37.82           O  
ATOM   4407  H   THR A 299      43.544  -4.287  17.467  1.00 32.23           H  
ATOM   4408  HA  THR A 299      42.337  -6.399  18.795  1.00 32.51           H  
ATOM   4409  HB  THR A 299      41.085  -6.895  16.784  1.00 34.57           H  
ATOM   4410  HG1 THR A 299      41.562  -4.375  16.113  0.00 37.96           H  
ATOM   4411 HG21 THR A 299      39.268  -5.604  17.341  1.00 34.05           H  
ATOM   4412 HG22 THR A 299      40.190  -4.650  18.211  1.00 34.06           H  
ATOM   4413 HG23 THR A 299      39.973  -6.159  18.649  1.00 34.07           H  
ATOM   4414  N   PRO A 300      43.593  -8.174  17.451  1.00 31.01           N  
ATOM   4415  CA  PRO A 300      44.396  -9.113  16.661  1.00 30.71           C  
ATOM   4416  C   PRO A 300      43.957  -9.196  15.211  1.00 33.67           C  
ATOM   4417  O   PRO A 300      42.759  -9.370  14.964  1.00 30.35           O  
ATOM   4418  CB  PRO A 300      44.140 -10.536  17.343  1.00 31.47           C  
ATOM   4419  CG  PRO A 300      42.791 -10.352  18.036  1.00 33.54           C  
ATOM   4420  CD  PRO A 300      42.743  -8.886  18.457  1.00 29.50           C  
ATOM   4421  HA  PRO A 300      45.355  -8.873  16.722  1.00 31.43           H  
ATOM   4422  HB2 PRO A 300      44.096 -11.252  16.666  1.00 31.77           H  
ATOM   4423  HB3 PRO A 300      44.847 -10.748  17.996  1.00 31.76           H  
ATOM   4424  HG2 PRO A 300      42.056 -10.558  17.422  1.00 32.12           H  
ATOM   4425  HG3 PRO A 300      42.721 -10.938  18.818  1.00 32.12           H  
ATOM   4426  HD2 PRO A 300      41.818  -8.553  18.438  1.00 30.72           H  
ATOM   4427  HD3 PRO A 300      43.102  -8.772  19.365  1.00 30.71           H  
ATOM   4428  N   VAL A 301      44.922  -9.255  14.278  1.00 29.69           N  
ATOM   4429  CA  VAL A 301      44.542  -9.607  12.913  1.00 32.00           C  
ATOM   4430  C   VAL A 301      44.569 -11.125  12.788  1.00 30.71           C  
ATOM   4431  O   VAL A 301      45.702 -11.723  12.658  1.00 25.54           O  
ATOM   4432  CB  VAL A 301      45.414  -8.977  11.803  1.00 32.52           C  
ATOM   4433  CG1 VAL A 301      44.989  -9.385  10.383  1.00 33.97           C  
ATOM   4434  CG2 VAL A 301      45.506  -7.470  11.976  1.00 32.39           C  
ATOM   4435  H   VAL A 301      45.796  -9.082  14.482  1.00 31.13           H  
ATOM   4436  HA  VAL A 301      43.625  -9.306  12.771  1.00 31.39           H  
ATOM   4437  HB  VAL A 301      46.324  -9.328  11.933  1.00 32.64           H  
ATOM   4438 HG11 VAL A 301      44.060  -9.137  10.238  1.00 33.53           H  
ATOM   4439 HG12 VAL A 301      45.088 -10.345  10.274  1.00 33.50           H  
ATOM   4440 HG13 VAL A 301      45.550  -8.928   9.733  1.00 33.53           H  
ATOM   4441 HG21 VAL A 301      46.055  -7.095  11.267  1.00 32.43           H  
ATOM   4442 HG22 VAL A 301      45.906  -7.265  12.837  1.00 32.44           H  
ATOM   4443 HG23 VAL A 301      44.615  -7.083  11.933  1.00 32.43           H  
ATOM   4444  N   LEU A 302      43.327 -11.655  12.724  1.00 24.37           N  
ATOM   4445  CA  LEU A 302      43.071 -13.085  12.598  1.00 23.27           C  
ATOM   4446  C   LEU A 302      42.983 -13.530  11.141  1.00 28.15           C  
ATOM   4447  O   LEU A 302      42.251 -12.919  10.337  1.00 39.61           O  
ATOM   4448  CB  LEU A 302      41.767 -13.481  13.262  1.00 23.28           C  
ATOM   4449  CG  LEU A 302      41.627 -13.173  14.766  1.00 27.02           C  
ATOM   4450  CD1 LEU A 302      40.244 -13.670  15.242  1.00 25.58           C  
ATOM   4451  CD2 LEU A 302      42.720 -13.733  15.655  1.00 29.31           C  
ATOM   4452  H   LEU A 302      42.608 -11.093  12.763  1.00 25.57           H  
ATOM   4453  HA  LEU A 302      43.816 -13.572  13.035  1.00 24.46           H  
ATOM   4454  HB2 LEU A 302      41.033 -13.027  12.786  1.00 24.10           H  
ATOM   4455  HB3 LEU A 302      41.640 -14.449  13.133  1.00 24.10           H  
ATOM   4456  HG  LEU A 302      41.638 -12.187  14.872  1.00 26.43           H  
ATOM   4457 HD11 LEU A 302      39.547 -13.198  14.760  1.00 26.10           H  
ATOM   4458 HD12 LEU A 302      40.149 -13.502  16.194  1.00 26.02           H  
ATOM   4459 HD13 LEU A 302      40.165 -14.624  15.072  1.00 26.02           H  
ATOM   4460 HD21 LEU A 302      43.577 -13.358  15.392  1.00 28.55           H  
ATOM   4461 HD22 LEU A 302      42.749 -14.700  15.564  1.00 28.60           H  
ATOM   4462 HD23 LEU A 302      42.537 -13.501  16.581  1.00 28.60           H  
ATOM   4463  N   ALA A 303      43.697 -14.628  10.830  1.00 30.36           N  
ATOM   4464  CA  ALA A 303      43.494 -15.392   9.594  1.00 32.60           C  
ATOM   4465  C   ALA A 303      42.136 -16.087   9.575  1.00 34.64           C  
ATOM   4466  O   ALA A 303      41.566 -16.471  10.616  1.00 40.24           O  
ATOM   4467  CB  ALA A 303      44.584 -16.425   9.419  1.00 29.52           C  
ATOM   4468  H   ALA A 303      44.341 -14.913  11.413  1.00 30.18           H  
ATOM   4469  HA  ALA A 303      43.526 -14.754   8.828  1.00 32.04           H  
ATOM   4470  HB1 ALA A 303      45.450 -15.985   9.386  1.00 30.42           H  
ATOM   4471  HB2 ALA A 303      44.568 -17.047  10.165  1.00 30.47           H  
ATOM   4472  HB3 ALA A 303      44.441 -16.914   8.591  1.00 30.44           H  
ATOM   4473  N   PHE A 304      41.621 -16.294   8.359  1.00 40.49           N  
ATOM   4474  CA  PHE A 304      40.258 -16.809   8.266  1.00 40.39           C  
ATOM   4475  C   PHE A 304      40.104 -18.091   9.078  1.00 37.06           C  
ATOM   4476  O   PHE A 304      39.080 -18.315   9.715  1.00 30.14           O  
ATOM   4477  CB  PHE A 304      39.906 -17.269   6.884  1.00 34.72           C  
ATOM   4478  CG  PHE A 304      39.843 -16.197   5.846  1.00 37.87           C  
ATOM   4479  CD1 PHE A 304      38.759 -15.345   5.844  1.00 39.57           C  
ATOM   4480  CD2 PHE A 304      40.717 -16.207   4.769  1.00 37.01           C  
ATOM   4481  CE1 PHE A 304      38.608 -14.419   4.822  1.00 38.99           C  
ATOM   4482  CE2 PHE A 304      40.526 -15.312   3.744  1.00 39.18           C  
ATOM   4483  CZ  PHE A 304      39.466 -14.434   3.764  1.00 37.32           C  
ATOM   4484  H   PHE A 304      42.103 -16.125   7.601  1.00 38.84           H  
ATOM   4485  HA  PHE A 304      39.609 -16.124   8.577  1.00 38.68           H  
ATOM   4486  HB2 PHE A 304      40.567 -17.939   6.602  1.00 36.71           H  
ATOM   4487  HB3 PHE A 304      39.031 -17.717   6.921  1.00 36.69           H  
ATOM   4488  HD1 PHE A 304      38.144 -15.365   6.559  1.00 38.93           H  
ATOM   4489  HD2 PHE A 304      41.418 -16.837   4.731  1.00 37.70           H  
ATOM   4490  HE1 PHE A 304      37.887 -13.811   4.839  1.00 38.62           H  
ATOM   4491  HE2 PHE A 304      41.143 -15.282   3.032  1.00 38.24           H  
ATOM   4492  HZ  PHE A 304      39.387 -13.780   3.088  1.00 38.13           H  
ATOM   4493  N   GLY A 305      41.164 -18.919   8.998  1.00 40.44           N  
ATOM   4494  CA  GLY A 305      41.216 -20.209   9.643  1.00 45.98           C  
ATOM   4495  C   GLY A 305      41.206 -20.134  11.167  1.00 49.09           C  
ATOM   4496  O   GLY A 305      41.116 -21.190  11.779  1.00 36.05           O  
ATOM   4497  H   GLY A 305      41.885 -18.661   8.500  1.00 40.75           H  
ATOM   4498  HA2 GLY A 305      40.443 -20.742   9.343  1.00 45.19           H  
ATOM   4499  HA3 GLY A 305      42.032 -20.677   9.349  1.00 45.20           H  
ATOM   4500  N   GLU A 306      41.343 -18.915  11.738  1.00 47.14           N  
ATOM   4501  CA  GLU A 306      41.415 -18.766  13.173  1.00 41.31           C  
ATOM   4502  C   GLU A 306      40.144 -18.130  13.713  1.00 47.88           C  
ATOM   4503  O   GLU A 306      40.013 -18.017  14.927  1.00 38.68           O  
ATOM   4504  CB  GLU A 306      42.470 -17.799  13.622  1.00 36.01           C  
ATOM   4505  CG  GLU A 306      43.853 -18.166  13.116  1.00 41.33           C  
ATOM   4506  CD  GLU A 306      44.693 -17.120  13.806  1.00 48.89           C  
ATOM   4507  OE1 GLU A 306      45.339 -16.204  13.251  1.00 58.93           O  
ATOM   4508  OE2 GLU A 306      44.486 -17.153  15.001  1.00 47.83           O1-
ATOM   4509  H   GLU A 306      41.409 -18.170  11.215  1.00 45.95           H  
ATOM   4510  HA  GLU A 306      41.552 -19.652  13.595  1.00 42.45           H  
ATOM   4511  HB2 GLU A 306      42.238 -16.902  13.300  1.00 38.49           H  
ATOM   4512  HB3 GLU A 306      42.472 -17.774  14.602  1.00 38.54           H  
ATOM   4513  HG2 GLU A 306      44.111 -19.066  13.408  1.00 41.63           H  
ATOM   4514  HG3 GLU A 306      43.912 -18.070  12.142  1.00 41.57           H  
ATOM   4515  N   VAL A 307      39.179 -17.836  12.832  1.00 38.25           N  
ATOM   4516  CA  VAL A 307      38.102 -16.947  13.200  1.00 39.79           C  
ATOM   4517  C   VAL A 307      37.163 -17.584  14.204  1.00 33.74           C  
ATOM   4518  O   VAL A 307      36.688 -16.897  15.096  1.00 33.14           O  
ATOM   4519  CB  VAL A 307      37.334 -16.420  11.970  1.00 40.46           C  
ATOM   4520  CG1 VAL A 307      36.050 -15.716  12.364  1.00 42.56           C  
ATOM   4521  CG2 VAL A 307      38.192 -15.465  11.151  1.00 35.75           C  
ATOM   4522  H   VAL A 307      39.187 -18.203  11.995  1.00 40.84           H  
ATOM   4523  HA  VAL A 307      38.509 -16.173  13.637  1.00 38.41           H  
ATOM   4524  HB  VAL A 307      37.106 -17.197  11.408  1.00 39.80           H  
ATOM   4525 HG11 VAL A 307      36.244 -15.029  13.025  1.00 41.90           H  
ATOM   4526 HG12 VAL A 307      35.427 -16.359  12.738  1.00 41.86           H  
ATOM   4527 HG13 VAL A 307      35.653 -15.304  11.578  1.00 41.85           H  
ATOM   4528 HG21 VAL A 307      37.701 -15.186  10.361  1.00 37.10           H  
ATOM   4529 HG22 VAL A 307      39.010 -15.914  10.881  1.00 37.08           H  
ATOM   4530 HG23 VAL A 307      38.413 -14.685  11.687  1.00 37.09           H  
ATOM   4531  N   HIS A 308      36.862 -18.860  14.033  1.00 43.40           N  
ATOM   4532  CA  HIS A 308      35.718 -19.516  14.680  1.00 52.00           C  
ATOM   4533  C   HIS A 308      36.041 -19.719  16.175  1.00 52.34           C  
ATOM   4534  O   HIS A 308      35.144 -20.043  16.961  1.00 47.77           O  
ATOM   4535  CB  HIS A 308      35.313 -20.799  13.911  1.00 49.03           C  
ATOM   4536  CG  HIS A 308      36.518 -21.671  13.772  1.00 57.53           C  
ATOM   4537  CD2 HIS A 308      37.133 -22.444  14.709  1.00 61.49           C  
ATOM   4538  ND1 HIS A 308      37.325 -21.707  12.644  1.00 73.40           N  
ATOM   4539  CE1 HIS A 308      38.369 -22.509  12.885  1.00 72.83           C  
ATOM   4540  NE2 HIS A 308      38.296 -22.938  14.153  1.00 54.39           N  
ATOM   4541  H   HIS A 308      37.392 -19.357  13.480  1.00 42.79           H  
ATOM   4542  HA  HIS A 308      34.957 -18.887  14.621  1.00 49.51           H  
ATOM   4543  HB2 HIS A 308      34.617 -21.275  14.414  1.00 51.55           H  
ATOM   4544  HB3 HIS A 308      34.979 -20.554  13.021  1.00 51.55           H  
ATOM   4545  HD1 HIS A 308      37.225 -21.281  11.918  0.00 72.49           H  
ATOM   4546  HD2 HIS A 308      36.844 -22.584  15.589  1.00 58.87           H  
ATOM   4547  HE1 HIS A 308      39.048 -22.722  12.268  1.00 67.73           H  
ATOM   4548  HE2 HIS A 308      38.913 -23.463  14.590  0.00 55.31           H  
ATOM   4549  N   ASN A 309      37.315 -19.487  16.558  1.00 45.21           N  
ATOM   4550  CA  ASN A 309      37.776 -19.655  17.934  1.00 45.05           C  
ATOM   4551  C   ASN A 309      37.682 -18.368  18.748  1.00 36.75           C  
ATOM   4552  O   ASN A 309      37.759 -18.413  19.970  1.00 39.82           O  
ATOM   4553  CB  ASN A 309      39.237 -20.084  18.086  1.00 49.56           C  
ATOM   4554  CG  ASN A 309      39.550 -21.408  17.411  1.00 66.09           C  
ATOM   4555  ND2 ASN A 309      40.790 -21.512  16.931  1.00 65.45           N  
ATOM   4556  OD1 ASN A 309      38.667 -22.278  17.226  1.00 45.44           O  
ATOM   4557  H   ASN A 309      37.928 -19.235  15.930  1.00 46.67           H  
ATOM   4558  HA  ASN A 309      37.219 -20.340  18.368  1.00 44.26           H  
ATOM   4559  HB2 ASN A 309      39.811 -19.390  17.705  1.00 51.85           H  
ATOM   4560  HB3 ASN A 309      39.450 -20.159  19.038  1.00 51.67           H  
ATOM   4561 HD21 ASN A 309      41.029 -22.244  16.490  1.00 65.57           H  
ATOM   4562 HD22 ASN A 309      41.376 -20.858  17.052  1.00 65.37           H  
ATOM   4563  N   GLU A 310      37.454 -17.242  18.096  1.00 32.88           N  
ATOM   4564  CA  GLU A 310      37.444 -15.956  18.768  1.00 35.56           C  
ATOM   4565  C   GLU A 310      36.087 -15.761  19.468  1.00 47.10           C  
ATOM   4566  O   GLU A 310      35.022 -15.783  18.813  1.00 51.14           O  
ATOM   4567  CB  GLU A 310      37.718 -14.856  17.746  1.00 34.19           C  
ATOM   4568  CG  GLU A 310      37.534 -13.454  18.321  1.00 39.93           C  
ATOM   4569  CD  GLU A 310      38.803 -13.195  19.097  1.00 43.75           C  
ATOM   4570  OE1 GLU A 310      39.726 -14.042  18.856  1.00 45.88           O  
ATOM   4571  OE2 GLU A 310      38.905 -12.201  19.861  1.00 46.66           O1-
ATOM   4572  H   GLU A 310      37.298 -17.267  17.196  1.00 34.58           H  
ATOM   4573  HA  GLU A 310      38.165 -15.953  19.442  1.00 36.80           H  
ATOM   4574  HB2 GLU A 310      38.620 -14.973  17.382  1.00 35.84           H  
ATOM   4575  HB3 GLU A 310      37.086 -14.958  17.003  1.00 35.76           H  
ATOM   4576  HG2 GLU A 310      37.438 -12.796  17.601  1.00 39.41           H  
ATOM   4577  HG3 GLU A 310      36.759 -13.423  18.918  1.00 39.39           H  
ATOM   4578  N   PRO A 311      36.092 -15.546  20.813  1.00 41.43           N  
ATOM   4579  CA  PRO A 311      34.854 -15.442  21.611  1.00 45.15           C  
ATOM   4580  C   PRO A 311      33.648 -14.714  20.997  1.00 46.08           C  
ATOM   4581  O   PRO A 311      32.537 -15.282  20.920  1.00 38.51           O  
ATOM   4582  CB  PRO A 311      35.332 -14.660  22.867  1.00 48.48           C  
ATOM   4583  CG  PRO A 311      36.766 -15.123  23.039  1.00 47.57           C  
ATOM   4584  CD  PRO A 311      37.309 -15.319  21.608  1.00 41.38           C  
ATOM   4585  HA  PRO A 311      34.583 -16.355  21.882  1.00 45.14           H  
ATOM   4586  HB2 PRO A 311      35.291 -13.687  22.720  1.00 47.41           H  
ATOM   4587  HB3 PRO A 311      34.789 -14.892  23.656  1.00 47.50           H  
ATOM   4588  HG2 PRO A 311      37.293 -14.451  23.520  1.00 46.32           H  
ATOM   4589  HG3 PRO A 311      36.800 -15.965  23.539  1.00 46.32           H  
ATOM   4590  HD2 PRO A 311      37.790 -14.520  21.302  1.00 42.63           H  
ATOM   4591  HD3 PRO A 311      37.911 -16.095  21.567  1.00 42.59           H  
ATOM   4592  N   HIS A 312      33.878 -13.450  20.566  1.00 39.06           N  
ATOM   4593  CA  HIS A 312      32.807 -12.583  20.087  1.00 37.57           C  
ATOM   4594  C   HIS A 312      32.110 -13.221  18.902  1.00 37.99           C  
ATOM   4595  O   HIS A 312      30.934 -12.980  18.694  1.00 52.19           O  
ATOM   4596  CB  HIS A 312      33.329 -11.186  19.750  1.00 43.17           C  
ATOM   4597  CG  HIS A 312      32.245 -10.266  19.392  1.00 43.43           C  
ATOM   4598  CD2 HIS A 312      31.721  -9.931  18.211  1.00 51.53           C  
ATOM   4599  ND1 HIS A 312      31.485  -9.635  20.352  1.00 52.80           N  
ATOM   4600  CE1 HIS A 312      30.562  -8.891  19.748  1.00 52.43           C  
ATOM   4601  NE2 HIS A 312      30.693  -9.026  18.447  1.00 40.51           N  
ATOM   4602  H   HIS A 312      34.734 -13.130  20.565  1.00 40.43           H  
ATOM   4603  HA  HIS A 312      32.147 -12.499  20.816  1.00 38.89           H  
ATOM   4604  HB2 HIS A 312      33.807 -10.830  20.530  1.00 41.86           H  
ATOM   4605  HB3 HIS A 312      33.958 -11.252  18.999  1.00 41.90           H  
ATOM   4606  HD1 HIS A 312      31.594  -9.681  21.216  0.00 51.69           H  
ATOM   4607  HD2 HIS A 312      32.030 -10.197  17.368  1.00 46.95           H  
ATOM   4608  HE1 HIS A 312      29.933  -8.343  20.185  1.00 49.38           H  
ATOM   4609  HE2 HIS A 312      30.228  -8.619  17.812  0.00 41.35           H  
ATOM   4610  N   ILE A 313      32.855 -14.035  18.143  1.00 42.43           N  
ATOM   4611  CA  ILE A 313      32.382 -14.624  16.905  1.00 44.36           C  
ATOM   4612  C   ILE A 313      31.560 -15.846  17.269  1.00 47.60           C  
ATOM   4613  O   ILE A 313      30.633 -16.233  16.527  1.00 55.67           O  
ATOM   4614  CB  ILE A 313      33.604 -15.038  16.051  1.00 50.89           C  
ATOM   4615  CG1 ILE A 313      34.426 -13.845  15.570  1.00 42.48           C  
ATOM   4616  CG2 ILE A 313      33.186 -15.928  14.875  1.00 46.50           C  
ATOM   4617  CD1 ILE A 313      33.707 -13.107  14.469  1.00 45.83           C  
ATOM   4618  H   ILE A 313      33.715 -14.207  18.398  1.00 41.84           H  
ATOM   4619  HA  ILE A 313      31.833 -13.982  16.417  1.00 45.64           H  
ATOM   4620  HB  ILE A 313      34.186 -15.574  16.622  1.00 47.14           H  
ATOM   4621 HG12 ILE A 313      34.586 -13.236  16.319  1.00 45.02           H  
ATOM   4622 HG13 ILE A 313      35.291 -14.161  15.237  1.00 45.03           H  
ATOM   4623 HG21 ILE A 313      33.940 -16.048  14.276  1.00 47.66           H  
ATOM   4624 HG22 ILE A 313      32.453 -15.510  14.392  1.00 47.64           H  
ATOM   4625 HG23 ILE A 313      32.899 -16.795  15.206  1.00 47.75           H  
ATOM   4626 HD11 ILE A 313      33.617 -13.677  13.682  1.00 44.84           H  
ATOM   4627 HD12 ILE A 313      34.224 -12.314  14.232  1.00 44.81           H  
ATOM   4628 HD13 ILE A 313      32.822 -12.834  14.774  1.00 44.82           H  
ATOM   4629  N   ILE A 314      32.059 -16.529  18.320  1.00 41.59           N  
ATOM   4630  CA  ILE A 314      31.434 -17.740  18.829  1.00 47.16           C  
ATOM   4631  C   ILE A 314      30.009 -17.399  19.316  1.00 48.51           C  
ATOM   4632  O   ILE A 314      29.003 -17.947  18.858  1.00 44.24           O  
ATOM   4633  CB  ILE A 314      32.341 -18.334  19.920  1.00 44.61           C  
ATOM   4634  CG1 ILE A 314      33.519 -19.043  19.321  1.00 51.51           C  
ATOM   4635  CG2 ILE A 314      31.593 -19.281  20.851  1.00 44.78           C  
ATOM   4636  CD1 ILE A 314      34.629 -19.372  20.320  1.00 46.89           C  
ATOM   4637  H   ILE A 314      32.827 -16.237  18.718  1.00 44.18           H  
ATOM   4638  HA  ILE A 314      31.367 -18.384  18.097  1.00 45.81           H  
ATOM   4639  HB  ILE A 314      32.684 -17.597  20.460  1.00 46.26           H  
ATOM   4640 HG12 ILE A 314      33.208 -19.875  18.910  1.00 48.74           H  
ATOM   4641 HG13 ILE A 314      33.893 -18.481  18.612  1.00 48.71           H  
ATOM   4642 HG21 ILE A 314      32.204 -19.640  21.515  1.00 44.77           H  
ATOM   4643 HG22 ILE A 314      31.214 -20.013  20.335  1.00 44.74           H  
ATOM   4644 HG23 ILE A 314      30.879 -18.802  21.303  1.00 44.76           H  
ATOM   4645 HD11 ILE A 314      34.929 -18.551  20.755  1.00 48.17           H  
ATOM   4646 HD12 ILE A 314      35.378 -19.779  19.847  1.00 48.13           H  
ATOM   4647 HD13 ILE A 314      34.299 -19.994  20.996  1.00 48.13           H  
ATOM   4648  N   GLU A 315      29.920 -16.366  20.155  1.00 44.28           N  
ATOM   4649  CA  GLU A 315      28.706 -16.089  20.873  1.00 45.30           C  
ATOM   4650  C   GLU A 315      27.641 -15.547  19.954  1.00 46.45           C  
ATOM   4651  O   GLU A 315      26.475 -15.678  20.239  1.00 51.69           O  
ATOM   4652  CB  GLU A 315      29.017 -15.228  22.096  1.00 59.90           C  
ATOM   4653  CG  GLU A 315      29.126 -16.151  23.308  1.00 68.77           C  
ATOM   4654  CD AGLU A 315      29.933 -15.542  24.425  0.50 75.34           C  
ATOM   4655  CD BGLU A 315      29.933 -15.542  24.425  0.50 75.34           C  
ATOM   4656  OE1AGLU A 315      29.391 -14.494  24.857  0.50 72.51           O  
ATOM   4657  OE1BGLU A 315      29.391 -14.494  24.857  0.50 72.51           O  
ATOM   4658  OE2AGLU A 315      31.039 -16.054  24.809  0.50 68.39           O1-
ATOM   4659  OE2BGLU A 315      31.039 -16.054  24.809  0.50 68.39           O1-
ATOM   4660  H   GLU A 315      30.642 -15.820  20.277  1.00 45.65           H  
ATOM   4661  HA  GLU A 315      28.365 -16.954  21.215  1.00 48.06           H  
ATOM   4662  HB2 GLU A 315      29.850 -14.735  21.951  1.00 57.91           H  
ATOM   4663  HB3 GLU A 315      28.295 -14.578  22.229  1.00 57.89           H  
ATOM   4664  HG2AGLU A 315      28.227 -16.358  23.641  0.50 68.01           H  
ATOM   4665  HG2BGLU A 315      28.227 -16.358  23.641  0.50 68.01           H  
ATOM   4666  HG3AGLU A 315      29.552 -16.993  23.038  0.50 67.73           H  
ATOM   4667  HG3BGLU A 315      29.552 -16.993  23.038  0.50 67.73           H  
ATOM   4668  N   ARG A 316      28.025 -14.945  18.851  1.00 46.05           N  
ATOM   4669  CA  ARG A 316      27.056 -14.331  17.994  1.00 34.67           C  
ATOM   4670  C   ARG A 316      26.668 -15.249  16.864  1.00 44.69           C  
ATOM   4671  O   ARG A 316      25.786 -14.846  16.104  1.00 53.55           O  
ATOM   4672  CB  ARG A 316      27.674 -13.054  17.450  1.00 42.20           C  
ATOM   4673  CG  ARG A 316      27.906 -12.119  18.627  1.00 50.99           C  
ATOM   4674  CD  ARG A 316      27.852 -10.598  18.345  1.00 50.57           C  
ATOM   4675  NE  ARG A 316      26.703 -10.088  17.602  1.00 41.44           N  
ATOM   4676  CZ  ARG A 316      26.775  -9.956  16.291  1.00 37.70           C  
ATOM   4677  NH1 ARG A 316      27.850 -10.334  15.629  1.00 46.58           N1+
ATOM   4678  NH2 ARG A 316      25.729  -9.574  15.620  1.00 40.84           N  
ATOM   4679  H   ARG A 316      28.910 -14.906  18.626  1.00 43.27           H  
ATOM   4680  HA  ARG A 316      26.248 -14.108  18.522  1.00 39.99           H  
ATOM   4681  HB2 ARG A 316      28.527 -13.250  17.005  1.00 42.15           H  
ATOM   4682  HB3 ARG A 316      27.068 -12.636  16.803  1.00 42.19           H  
ATOM   4683  HG2 ARG A 316      27.240 -12.321  19.319  1.00 48.55           H  
ATOM   4684  HG3 ARG A 316      28.779 -12.326  19.022  1.00 48.70           H  
ATOM   4685  HD2 ARG A 316      27.887 -10.145  19.210  1.00 48.29           H  
ATOM   4686  HD3 ARG A 316      28.670 -10.356  17.870  1.00 48.14           H  
ATOM   4687  HE  ARG A 316      25.974  -9.873  18.028  1.00 42.38           H  
ATOM   4688 HH11 ARG A 316      28.379 -10.972  15.933  1.00 43.68           H  
ATOM   4689 HH12 ARG A 316      28.042  -9.938  14.860  1.00 43.56           H  
ATOM   4690 HH21 ARG A 316      24.962  -9.436  16.039  1.00 39.90           H  
ATOM   4691 HH22 ARG A 316      25.784  -9.452  14.746  1.00 39.93           H  
ATOM   4692  N   ASN A 317      27.314 -16.423  16.710  1.00 37.02           N  
ATOM   4693  CA  ASN A 317      27.064 -17.273  15.531  1.00 41.67           C  
ATOM   4694  C   ASN A 317      27.121 -16.462  14.220  1.00 49.10           C  
ATOM   4695  O   ASN A 317      26.218 -16.467  13.348  1.00 44.19           O  
ATOM   4696  CB  ASN A 317      25.820 -18.159  15.658  1.00 37.04           C  
ATOM   4697  CG  ASN A 317      25.725 -18.765  17.046  1.00 45.03           C  
ATOM   4698  ND2 ASN A 317      26.456 -19.817  17.370  1.00 39.96           N  
ATOM   4699  OD1 ASN A 317      25.132 -18.141  17.929  1.00 48.59           O  
ATOM   4700  H   ASN A 317      27.915 -16.702  17.339  1.00 39.83           H  
ATOM   4701  HA  ASN A 317      27.824 -17.897  15.486  1.00 41.08           H  
ATOM   4702  HB2 ASN A 317      25.021 -17.624  15.482  1.00 39.79           H  
ATOM   4703  HB3 ASN A 317      25.862 -18.875  14.993  1.00 39.78           H  
ATOM   4704 HD21 ASN A 317      26.382 -20.178  18.177  1.00 41.50           H  
ATOM   4705 HD22 ASN A 317      27.020 -20.162  16.778  1.00 41.43           H  
ATOM   4706  N   THR A 318      28.246 -15.760  14.067  1.00 47.17           N  
ATOM   4707  CA  THR A 318      28.451 -15.046  12.821  1.00 46.32           C  
ATOM   4708  C   THR A 318      28.641 -16.097  11.707  1.00 47.01           C  
ATOM   4709  O   THR A 318      28.386 -15.836  10.527  1.00 44.03           O  
ATOM   4710  CB  THR A 318      29.641 -14.096  12.942  1.00 44.49           C  
ATOM   4711  CG2 THR A 318      29.769 -13.298  11.664  1.00 44.63           C  
ATOM   4712  OG1 THR A 318      29.595 -13.305  14.130  1.00 50.43           O  
ATOM   4713  H   THR A 318      28.880 -15.727  14.724  1.00 47.30           H  
ATOM   4714  HA  THR A 318      27.647 -14.517  12.626  1.00 46.26           H  
ATOM   4715  HB  THR A 318      30.451 -14.658  12.990  1.00 45.95           H  
ATOM   4716  HG1 THR A 318      28.868 -12.824  14.097  0.00 49.42           H  
ATOM   4717 HG21 THR A 318      30.446 -12.610  11.779  1.00 44.54           H  
ATOM   4718 HG22 THR A 318      28.917 -12.881  11.453  1.00 44.37           H  
ATOM   4719 HG23 THR A 318      30.030 -13.886  10.936  1.00 44.55           H  
ATOM   4720  N   PHE A 319      29.039 -17.313  12.115  1.00 43.50           N  
ATOM   4721  CA  PHE A 319      29.349 -18.405  11.211  1.00 40.48           C  
ATOM   4722  C   PHE A 319      28.607 -19.691  11.591  1.00 46.42           C  
ATOM   4723  O   PHE A 319      28.156 -19.845  12.723  1.00 63.21           O  
ATOM   4724  CB  PHE A 319      30.867 -18.550  11.346  1.00 37.19           C  
ATOM   4725  CG  PHE A 319      31.685 -17.518  10.610  1.00 36.92           C  
ATOM   4726  CD1 PHE A 319      31.864 -17.581   9.234  1.00 38.46           C  
ATOM   4727  CD2 PHE A 319      32.223 -16.451  11.283  1.00 39.87           C  
ATOM   4728  CE1 PHE A 319      32.606 -16.616   8.582  1.00 38.97           C  
ATOM   4729  CE2 PHE A 319      32.945 -15.473  10.594  1.00 40.26           C  
ATOM   4730  CZ  PHE A 319      33.112 -15.553   9.268  1.00 34.06           C  
ATOM   4731  H   PHE A 319      29.141 -17.462  13.010  1.00 43.62           H  
ATOM   4732  HA  PHE A 319      29.119 -18.145  10.282  1.00 41.49           H  
ATOM   4733  HB2 PHE A 319      31.098 -18.514  12.301  1.00 37.97           H  
ATOM   4734  HB3 PHE A 319      31.121 -19.441  11.018  1.00 38.04           H  
ATOM   4735  HD1 PHE A 319      31.509 -18.307   8.750  1.00 38.23           H  
ATOM   4736  HD2 PHE A 319      32.093 -16.372  12.215  1.00 39.23           H  
ATOM   4737  HE1 PHE A 319      32.723 -16.670   7.648  1.00 37.61           H  
ATOM   4738  HE2 PHE A 319      33.315 -14.746  11.069  1.00 38.58           H  
ATOM   4739  HZ  PHE A 319      33.622 -14.900   8.817  1.00 36.62           H  
ATOM   4740  N   TYR A 320      28.469 -20.603  10.628  1.00 45.90           N  
ATOM   4741  CA  TYR A 320      28.001 -21.959  10.850  1.00 45.69           C  
ATOM   4742  C   TYR A 320      28.909 -22.879  10.046  1.00 46.26           C  
ATOM   4743  O   TYR A 320      29.441 -22.412   9.054  1.00 37.51           O  
ATOM   4744  CB  TYR A 320      26.568 -22.093  10.324  1.00 44.29           C  
ATOM   4745  CG  TYR A 320      26.383 -21.978   8.805  1.00 46.24           C  
ATOM   4746  CD1 TYR A 320      26.361 -20.729   8.176  1.00 55.29           C  
ATOM   4747  CD2 TYR A 320      26.131 -23.091   8.004  1.00 48.00           C  
ATOM   4748  CE1 TYR A 320      26.133 -20.595   6.814  1.00 53.60           C  
ATOM   4749  CE2 TYR A 320      25.935 -22.978   6.626  1.00 47.66           C  
ATOM   4750  CZ  TYR A 320      25.943 -21.723   6.038  1.00 53.30           C  
ATOM   4751  OH  TYR A 320      25.821 -21.486   4.708  1.00 51.46           O  
ATOM   4752  H   TYR A 320      28.683 -20.359   9.773  1.00 45.95           H  
ATOM   4753  HA  TYR A 320      28.041 -22.188  11.816  1.00 45.70           H  
ATOM   4754  HB2 TYR A 320      26.217 -22.964  10.614  1.00 45.04           H  
ATOM   4755  HB3 TYR A 320      26.019 -21.403  10.757  1.00 45.04           H  
ATOM   4756  HD1 TYR A 320      26.496 -19.952   8.695  1.00 52.56           H  
ATOM   4757  HD2 TYR A 320      26.133 -23.950   8.397  1.00 47.60           H  
ATOM   4758  HE1 TYR A 320      26.173 -19.747   6.409  1.00 53.67           H  
ATOM   4759  HE2 TYR A 320      25.809 -23.748   6.098  1.00 49.03           H  
ATOM   4760  HH  TYR A 320      26.564 -21.502   4.348  0.00 51.64           H  
ATOM   4761  N   GLU A 321      28.971 -24.177  10.400  1.00 53.29           N  
ATOM   4762  CA  GLU A 321      29.721 -25.206   9.669  1.00 47.16           C  
ATOM   4763  C   GLU A 321      28.962 -25.916   8.542  1.00 50.91           C  
ATOM   4764  O   GLU A 321      27.821 -26.315   8.648  1.00 45.23           O  
ATOM   4765  CB  GLU A 321      30.156 -26.369  10.524  1.00 41.43           C  
ATOM   4766  CG  GLU A 321      31.147 -25.931  11.579  1.00 53.26           C  
ATOM   4767  CD  GLU A 321      31.443 -27.070  12.507  1.00 65.44           C  
ATOM   4768  OE1 GLU A 321      30.646 -27.199  13.537  1.00 40.39           O  
ATOM   4769  OE2 GLU A 321      32.412 -27.796  12.025  1.00 55.79           O1-
ATOM   4770  H   GLU A 321      28.514 -24.435  11.148  1.00 50.05           H  
ATOM   4771  HA  GLU A 321      30.531 -24.782   9.287  1.00 47.83           H  
ATOM   4772  HB2 GLU A 321      29.369 -26.764  10.954  1.00 45.31           H  
ATOM   4773  HB3 GLU A 321      30.566 -27.054   9.955  1.00 45.25           H  
ATOM   4774  HG2 GLU A 321      31.979 -25.635  11.151  1.00 52.79           H  
ATOM   4775  HG3 GLU A 321      30.773 -25.186  12.094  1.00 52.86           H  
ATOM   4776  N   ALA A 322      29.646 -26.156   7.443  1.00 54.70           N  
ATOM   4777  CA  ALA A 322      29.027 -26.827   6.315  1.00 80.87           C  
ATOM   4778  C   ALA A 322      30.157 -27.245   5.374  1.00 89.37           C  
ATOM   4779  O   ALA A 322      31.103 -26.477   5.184  1.00 78.44           O  
ATOM   4780  CB  ALA A 322      27.969 -25.945   5.628  1.00 77.18           C  
ATOM   4781  H   ALA A 322      30.521 -25.900   7.384  1.00 58.77           H  
ATOM   4782  HA  ALA A 322      28.586 -27.655   6.652  1.00 75.27           H  
ATOM   4783  HB1 ALA A 322      27.256 -25.738   6.254  1.00 77.80           H  
ATOM   4784  HB2 ALA A 322      28.380 -25.119   5.323  1.00 78.13           H  
ATOM   4785  HB3 ALA A 322      27.596 -26.418   4.865  1.00 78.13           H  
ATOM   4786  N   ASN A 323      30.110 -28.497   4.884  1.00 80.60           N  
ATOM   4787  CA  ASN A 323      31.038 -28.943   3.866  1.00 76.62           C  
ATOM   4788  C   ASN A 323      32.476 -28.753   4.376  1.00 63.49           C  
ATOM   4789  O   ASN A 323      33.297 -28.092   3.775  1.00 63.65           O  
ATOM   4790  CB  ASN A 323      30.676 -28.271   2.538  1.00 70.91           C  
ATOM   4791  CG  ASN A 323      31.431 -28.893   1.382  1.00 96.70           C  
ATOM   4792  ND2 ASN A 323      32.118 -28.059   0.592  1.00 88.89           N  
ATOM   4793  OD1 ASN A 323      31.411 -30.134   1.225  1.00 97.53           O  
ATOM   4794  H   ASN A 323      29.484 -29.084   5.198  1.00 81.61           H  
ATOM   4795  HA  ASN A 323      30.896 -29.909   3.744  1.00 73.90           H  
ATOM   4796  HB2 ASN A 323      29.715 -28.361   2.382  1.00 77.53           H  
ATOM   4797  HB3 ASN A 323      30.889 -27.317   2.590  1.00 77.69           H  
ATOM   4798 HD21 ASN A 323      32.582 -28.383  -0.092  1.00 91.15           H  
ATOM   4799 HD22 ASN A 323      32.111 -27.185   0.747  1.00 90.93           H  
ATOM   4800  N   GLY A 324      32.819 -29.376   5.496  1.00 81.03           N  
ATOM   4801  CA  GLY A 324      34.168 -29.288   6.046  1.00 83.83           C  
ATOM   4802  C   GLY A 324      34.721 -27.864   6.076  1.00 80.10           C  
ATOM   4803  O   GLY A 324      35.839 -27.675   5.618  1.00 73.70           O  
ATOM   4804  H   GLY A 324      32.193 -29.871   5.942  1.00 77.03           H  
ATOM   4805  HA2 GLY A 324      34.159 -29.651   6.963  1.00 82.30           H  
ATOM   4806  HA3 GLY A 324      34.766 -29.857   5.506  1.00 82.26           H  
ATOM   4807  N   GLY A 325      33.950 -26.894   6.609  1.00 89.00           N  
ATOM   4808  CA  GLY A 325      34.376 -25.506   6.764  1.00 74.40           C  
ATOM   4809  C   GLY A 325      33.222 -24.545   7.100  1.00 63.93           C  
ATOM   4810  O   GLY A 325      32.058 -24.766   6.805  1.00 53.89           O  
ATOM   4811  H   GLY A 325      33.109 -27.118   6.890  1.00 83.19           H  
ATOM   4812  HA2 GLY A 325      35.053 -25.462   7.479  1.00 74.94           H  
ATOM   4813  HA3 GLY A 325      34.807 -25.213   5.927  1.00 75.06           H  
ATOM   4814  N   TRP A 326      33.604 -23.364   7.561  1.00 54.27           N  
ATOM   4815  CA  TRP A 326      32.688 -22.347   8.013  1.00 51.46           C  
ATOM   4816  C   TRP A 326      32.198 -21.443   6.890  1.00 38.24           C  
ATOM   4817  O   TRP A 326      32.934 -21.111   6.014  1.00 43.75           O  
ATOM   4818  CB  TRP A 326      33.382 -21.522   9.092  1.00 52.14           C  
ATOM   4819  CG  TRP A 326      33.825 -22.355  10.257  1.00 56.40           C  
ATOM   4820  CD1 TRP A 326      35.025 -22.989  10.360  1.00 54.85           C  
ATOM   4821  CD2 TRP A 326      33.091 -22.640  11.459  1.00 53.26           C  
ATOM   4822  CE2 TRP A 326      33.924 -23.464  12.247  1.00 59.11           C  
ATOM   4823  CE3 TRP A 326      31.818 -22.324  11.949  1.00 67.88           C  
ATOM   4824  NE1 TRP A 326      35.100 -23.636  11.558  1.00 61.72           N  
ATOM   4825  CZ2 TRP A 326      33.523 -23.966  13.492  1.00 64.00           C  
ATOM   4826  CZ3 TRP A 326      31.424 -22.817  13.187  1.00 69.27           C  
ATOM   4827  CH2 TRP A 326      32.270 -23.625  13.956  1.00 59.40           C  
ATOM   4828  H   TRP A 326      34.499 -23.177   7.584  1.00 55.93           H  
ATOM   4829  HA  TRP A 326      31.903 -22.796   8.425  1.00 49.19           H  
ATOM   4830  HB2 TRP A 326      34.165 -21.082   8.697  1.00 52.95           H  
ATOM   4831  HB3 TRP A 326      32.761 -20.833   9.409  1.00 52.94           H  
ATOM   4832  HD1 TRP A 326      35.722 -22.958   9.724  1.00 56.74           H  
ATOM   4833  HE1 TRP A 326      35.778 -24.115  11.828  1.00 59.38           H  
ATOM   4834  HE3 TRP A 326      31.237 -21.781  11.444  1.00 64.03           H  
ATOM   4835  HZ2 TRP A 326      34.102 -24.504  14.005  1.00 61.79           H  
ATOM   4836  HZ3 TRP A 326      30.570 -22.597  13.520  1.00 66.35           H  
ATOM   4837  HH2 TRP A 326      31.980 -23.944  14.793  1.00 62.60           H  
ATOM   4838  N   GLN A 327      30.916 -21.101   6.910  1.00 36.05           N  
ATOM   4839  CA  GLN A 327      30.383 -20.030   6.112  1.00 44.91           C  
ATOM   4840  C   GLN A 327      29.707 -18.977   6.990  1.00 43.85           C  
ATOM   4841  O   GLN A 327      29.374 -19.240   8.143  1.00 38.21           O  
ATOM   4842  CB  GLN A 327      29.257 -20.528   5.234  1.00 45.75           C  
ATOM   4843  CG  GLN A 327      29.649 -21.661   4.328  1.00 52.75           C  
ATOM   4844  CD  GLN A 327      30.850 -21.343   3.499  1.00 65.96           C  
ATOM   4845  NE2 GLN A 327      30.569 -20.595   2.450  1.00 81.73           N  
ATOM   4846  OE1 GLN A 327      31.981 -21.767   3.805  1.00 69.69           O  
ATOM   4847  H   GLN A 327      30.344 -21.562   7.454  1.00 38.60           H  
ATOM   4848  HA  GLN A 327      31.108 -19.615   5.580  1.00 43.01           H  
ATOM   4849  HB2 GLN A 327      28.524 -20.826   5.808  1.00 47.09           H  
ATOM   4850  HB3 GLN A 327      28.924 -19.788   4.688  1.00 46.92           H  
ATOM   4851  HG2 GLN A 327      29.840 -22.457   4.869  1.00 53.72           H  
ATOM   4852  HG3 GLN A 327      28.898 -21.878   3.735  1.00 54.02           H  
ATOM   4853 HE21 GLN A 327      31.225 -20.283   1.941  1.00 75.93           H  
ATOM   4854 HE22 GLN A 327      29.728 -20.407   2.255  1.00 75.54           H  
ATOM   4855  N   PRO A 328      29.499 -17.753   6.457  1.00 37.70           N  
ATOM   4856  CA  PRO A 328      28.775 -16.712   7.184  1.00 42.71           C  
ATOM   4857  C   PRO A 328      27.272 -16.965   7.263  1.00 37.25           C  
ATOM   4858  O   PRO A 328      26.611 -17.216   6.251  1.00 40.97           O  
ATOM   4859  CB  PRO A 328      29.085 -15.390   6.380  1.00 36.54           C  
ATOM   4860  CG  PRO A 328      29.395 -15.891   4.987  1.00 40.45           C  
ATOM   4861  CD  PRO A 328      30.045 -17.266   5.182  1.00 39.70           C  
ATOM   4862  HA  PRO A 328      29.153 -16.637   8.095  1.00 39.48           H  
ATOM   4863  HB2 PRO A 328      28.307 -14.788   6.376  1.00 38.67           H  
ATOM   4864  HB3 PRO A 328      29.858 -14.917   6.765  1.00 38.60           H  
ATOM   4865  HG2 PRO A 328      28.575 -15.970   4.456  1.00 39.36           H  
ATOM   4866  HG3 PRO A 328      30.009 -15.281   4.527  1.00 39.34           H  
ATOM   4867  HD2 PRO A 328      29.811 -17.867   4.443  1.00 39.47           H  
ATOM   4868  HD3 PRO A 328      31.024 -17.186   5.227  1.00 39.40           H  
ATOM   4869  N   MET A 329      26.751 -16.806   8.463  1.00 30.69           N  
ATOM   4870  CA  MET A 329      25.320 -16.769   8.669  1.00 37.46           C  
ATOM   4871  C   MET A 329      24.726 -15.515   8.057  1.00 39.20           C  
ATOM   4872  O   MET A 329      25.388 -14.506   7.853  1.00 56.83           O  
ATOM   4873  CB  MET A 329      25.001 -16.765  10.170  1.00 50.85           C  
ATOM   4874  CG  MET A 329      25.110 -18.166  10.846  1.00 53.14           C  
ATOM   4875  SD  MET A 329      23.795 -19.229  10.221  1.00 42.77           S  
ATOM   4876  CE  MET A 329      22.417 -18.491  11.122  1.00 45.10           C  
ATOM   4877  H   MET A 329      27.303 -16.719   9.187  1.00 33.97           H  
ATOM   4878  HA  MET A 329      24.922 -17.567   8.241  1.00 38.42           H  
ATOM   4879  HB2 MET A 329      25.617 -16.147  10.619  1.00 47.73           H  
ATOM   4880  HB3 MET A 329      24.092 -16.420  10.296  1.00 47.75           H  
ATOM   4881  HG2 MET A 329      25.978 -18.568  10.645  1.00 50.45           H  
ATOM   4882  HG3 MET A 329      25.023 -18.078  11.815  1.00 50.42           H  
ATOM   4883  HE1 MET A 329      21.600 -18.987  10.928  1.00 44.51           H  
ATOM   4884  HE2 MET A 329      22.599 -18.526  12.079  1.00 44.51           H  
ATOM   4885  HE3 MET A 329      22.305 -17.563  10.845  1.00 44.52           H  
ATOM   4886  N   PRO A 330      23.439 -15.519   7.713  1.00 40.57           N  
ATOM   4887  CA  PRO A 330      22.805 -14.338   7.130  1.00 37.84           C  
ATOM   4888  C   PRO A 330      22.958 -13.080   7.927  1.00 30.94           C  
ATOM   4889  O   PRO A 330      23.129 -13.074   9.139  1.00 36.77           O  
ATOM   4890  CB  PRO A 330      21.384 -14.703   7.082  1.00 32.93           C  
ATOM   4891  CG  PRO A 330      21.442 -16.175   6.825  1.00 33.79           C  
ATOM   4892  CD  PRO A 330      22.574 -16.691   7.687  1.00 40.29           C  
ATOM   4893  HA  PRO A 330      23.148 -14.207   6.212  1.00 35.98           H  
ATOM   4894  HB2 PRO A 330      20.936 -14.511   7.940  1.00 34.19           H  
ATOM   4895  HB3 PRO A 330      20.918 -14.230   6.356  1.00 34.26           H  
ATOM   4896  HG2 PRO A 330      20.597 -16.604   7.072  1.00 34.96           H  
ATOM   4897  HG3 PRO A 330      21.621 -16.355   5.878  1.00 35.00           H  
ATOM   4898  HD2 PRO A 330      22.261 -16.930   8.587  1.00 38.84           H  
ATOM   4899  HD3 PRO A 330      23.017 -17.462   7.270  1.00 38.84           H  
ATOM   4900  N   ALA A 331      22.917 -11.995   7.179  1.00 37.27           N  
ATOM   4901  CA  ALA A 331      23.020 -10.653   7.736  1.00 28.23           C  
ATOM   4902  C   ALA A 331      22.192  -9.752   6.858  1.00 26.19           C  
ATOM   4903  O   ALA A 331      22.134  -9.933   5.655  1.00 28.45           O  
ATOM   4904  CB  ALA A 331      24.463 -10.154   7.854  1.00 25.16           C  
ATOM   4905  H   ALA A 331      22.822 -12.083   6.274  1.00 33.48           H  
ATOM   4906  HA  ALA A 331      22.612 -10.672   8.641  1.00 29.03           H  
ATOM   4907  HB1 ALA A 331      24.968 -10.750   8.432  1.00 26.05           H  
ATOM   4908  HB2 ALA A 331      24.875 -10.136   6.973  1.00 26.05           H  
ATOM   4909  HB3 ALA A 331      24.472  -9.259   8.230  1.00 26.15           H  
ATOM   4910  N   PRO A 332      21.592  -8.716   7.435  1.00 29.62           N  
ATOM   4911  CA  PRO A 332      21.707  -8.467   8.870  1.00 35.65           C  
ATOM   4912  C   PRO A 332      20.649  -9.303   9.569  1.00 36.69           C  
ATOM   4913  O   PRO A 332      20.012 -10.057   8.885  1.00 46.85           O  
ATOM   4914  CB  PRO A 332      21.429  -6.981   8.934  1.00 30.56           C  
ATOM   4915  CG  PRO A 332      20.468  -6.770   7.844  1.00 27.94           C  
ATOM   4916  CD  PRO A 332      20.951  -7.627   6.699  1.00 29.78           C  
ATOM   4917  HA  PRO A 332      22.611  -8.666   9.211  1.00 33.41           H  
ATOM   4918  HB2 PRO A 332      21.040  -6.728   9.803  1.00 31.15           H  
ATOM   4919  HB3 PRO A 332      22.253  -6.460   8.785  1.00 31.06           H  
ATOM   4920  HG2 PRO A 332      19.567  -7.041   8.120  1.00 28.98           H  
ATOM   4921  HG3 PRO A 332      20.443  -5.827   7.583  1.00 29.00           H  
ATOM   4922  HD2 PRO A 332      20.203  -7.952   6.152  1.00 29.32           H  
ATOM   4923  HD3 PRO A 332      21.595  -7.144   6.135  1.00 29.32           H  
ATOM   4924  N   ARG A 333      20.431  -9.090  10.875  1.00 39.33           N  
ATOM   4925  CA  ARG A 333      19.503  -9.893  11.663  1.00 37.11           C  
ATOM   4926  C   ARG A 333      18.215  -9.140  12.004  1.00 37.73           C  
ATOM   4927  O   ARG A 333      18.314  -7.978  12.396  1.00 44.17           O  
ATOM   4928  CB  ARG A 333      20.206 -10.130  12.991  1.00 34.45           C  
ATOM   4929  CG  ARG A 333      21.461 -10.936  12.685  1.00 36.86           C  
ATOM   4930  CD  ARG A 333      22.248 -11.255  13.937  1.00 41.03           C  
ATOM   4931  NE  ARG A 333      23.532 -11.866  13.596  1.00 39.83           N  
ATOM   4932  CZ  ARG A 333      24.292 -12.550  14.383  1.00 38.92           C  
ATOM   4933  NH1 ARG A 333      23.817 -12.782  15.560  1.00 41.74           N1+
ATOM   4934  NH2 ARG A 333      25.462 -13.043  13.991  1.00 43.70           N  
ATOM   4935  H   ARG A 333      20.886  -8.416  11.293  1.00 38.01           H  
ATOM   4936  HA  ARG A 333      19.303 -10.742  11.193  1.00 37.22           H  
ATOM   4937  HB2 ARG A 333      20.448  -9.277  13.410  1.00 35.65           H
[truncated: 463,582 more chars]
