# Supplementary material for: Mechanism of salidroside promoting testosterone secretion induced by H2O2 in TM3 Leydig cells based on metabolomics and network pharmacology
Source: Front Chem. 2025 Feb 27;13:1544876. doi: 10.3389/fchem.2025.1544876 (PMC11904911; doi:10.3389/fchem.2025.1544876)
Supplement: Supplementary file 1 [file DataSheet1.ZIP › Supplementary document/Molecular dynamics simulation/AMACR/AMACR.mol2]

# created with PyMOL 2.5.0a0
@<TRIPOS>MOLECULE
AMACR_2_Salidroside
47 48 1                 
SMALL
USER_CHARGES
@<TRIPOS>ATOM
1	   C	30.735	-6.768	-17.037	C.3	1	UNL1	0.282	
2	   C	31.043	-7.920	-17.985	C.3	1	UNL1	0.201	
3	   C	31.239	-7.410	-19.408	C.3	1	UNL1	0.179	
4	   C	30.075	-6.517	-19.823	C.3	1	UNL1	0.177	
5	   C	29.819	-5.443	-18.775	C.3	1	UNL1	0.178	
6	   C	29.267	-8.002	-15.858	C.3	1	UNL1	0.168	
7	   C	29.084	-8.857	-14.610	C.3	1	UNL1	0.063	
8	   C	30.089	-9.965	-14.613	C.3	1	UNL1	-0.045	
9	   C	30.962	-10.118	-13.536	C.3	1	UNL1	0.007	
10	   C	31.899	-11.151	-13.539	C.3	1	UNL1	0.045	
11	   C	31.964	-12.032	-14.619	C.3	1	UNL1	0.117	
12	   C	31.091	-11.878	-15.696	C.3	1	UNL1	0.045	
13	   C	30.153	-10.845	-15.694	C.3	1	UNL1	0.007	
14	   C	28.588	-4.640	-19.172	C.3	1	UNL1	0.190	
15	   O	29.601	-6.029	-17.491	O.3	1	UNL1	-0.341	
16	   O	30.379	-5.904	-21.046	O.3	1	UNL1	-0.386	
17	   O	31.315	-8.504	-20.282	O.3	1	UNL1	-0.386	
18	   O	32.216	-8.561	-17.561	O.3	1	UNL1	-0.384	
19	   O	30.467	-7.283	-15.760	O.3	1	UNL1	-0.348	
20	   O	32.874	-13.035	-14.622	O.3	1	UNL1	-0.507	
21	   O	28.848	-3.272	-19.009	O.3	1	UNL1	-0.392	
22	 H01	31.597	-6.101	-17.004	 H	1	UNL1	0.000	
23	 H02	30.205	-8.616	-17.975	 H	1	UNL1	0.000	
24	 H03	32.160	-6.828	-19.450	 H	1	UNL1	0.000	
25	 H04	29.180	-7.131	-19.920	 H	1	UNL1	0.000	
26	 H05	30.693	-4.794	-18.720	 H	1	UNL1	0.000	
27	 H06	28.433	-7.306	-15.947	 H	1	UNL1	0.000	
28	 H07	29.298	-8.644	-16.738	 H	1	UNL1	0.000	
29	 H08	28.079	-9.278	-14.603	 H	1	UNL1	0.000	
30	 H09	29.225	-8.240	-13.722	 H	1	UNL1	0.000	
31	 H10	30.221	-10.542	-13.697	 H	1	UNL1	0.000	
32	 H11	30.299	-10.384	-12.713	 H	1	UNL1	0.000	
33	 H12	31.520	-9.186	-13.448	 H	1	UNL1	0.000	
34	 H13	31.572	-11.787	-12.717	 H	1	UNL1	0.000	
35	 H14	32.881	-10.686	-13.452	 H	1	UNL1	0.000	
36	 H15	32.370	-13.020	-14.403	 H	1	UNL1	0.000	
37	 H16	30.474	-12.775	-15.647	 H	1	UNL1	0.000	
38	 H17	31.708	-11.741	-16.584	 H	1	UNL1	0.000	
39	 H18	30.479	-10.209	-16.517	 H	1	UNL1	0.000	
40	 H19	29.171	-11.310	-15.781	 H	1	UNL1	0.000	
41	 H20	27.748	-4.927	-18.539	 H	1	UNL1	0.000	
42	 H21	28.343	-4.842	-20.215	 H	1	UNL1	0.000	
43	   H	30.439	-6.589	-21.689	 H	1	UNL1	0.210	
44	   H	31.902	-8.260	-20.977	 H	1	UNL1	0.210	
45	   H	32.184	-9.441	-17.896	 H	1	UNL1	0.210	
46	   H	32.590	-13.695	-15.277	 H	1	UNL1	0.292	
47	   H	29.317	-3.177	-18.199	 H	1	UNL1	0.210	
@<TRIPOS>BOND
1 1 2 1
2 1 19 1
3 1 22 1
4 2 3 1
5 2 18 1
6 2 23 1
7 3 4 1
8 3 17 1
9 3 24 1
10 4 5 1
11 4 16 1
12 4 25 1
13 5 14 1
14 5 26 1
15 6 7 1
16 6 27 1
17 6 28 1
18 7 8 1
19 7 29 1
20 7 30 1
21 8 9 1
22 8 13 1
23 8 31 1
24 9 10 1
25 9 32 1
26 9 33 1
27 10 11 1
28 10 34 1
29 10 35 1
30 11 12 1
31 11 20 1
32 11 36 1
33 12 13 1
34 12 37 1
35 12 38 1
36 13 39 1
37 13 40 1
38 14 21 1
39 14 41 1
40 14 42 1
41 1 15 1
42 5 15 1
43 16 43 1
44 17 44 1
45 18 45 1
46 6 19 1
47 20 46 1
48 21 47 1
@<TRIPOS>SUBSTRUCTURE
1	UNL1	1	GROUP	1 ****	UNL
