# Supplementary material for: Mechanism of salidroside promoting testosterone secretion induced by H2O2 in TM3 Leydig cells based on metabolomics and network pharmacology
Source: Front Chem. 2025 Feb 27;13:1544876. doi: 10.3389/fchem.2025.1544876 (PMC11904911; doi:10.3389/fchem.2025.1544876)
Supplement: Supplementary file 1 [file DataSheet1.ZIP › Supplementary document/Molecular dynamics simulation/AMACR/gyrate.xvg]

# This file was created Sun Nov 24 19:23:48 2024
# Created by:
#                 :-) GROMACS - gmx gyrate, 2020.3-MODIFIED (-:
# 
# Executable:   D:\����ѧģ�ⰲװ��\gmx2020.3_AVX_CUDA_win64\gmx2020.3_GPU\bin\gmx.exe
# Data prefix:  D:\����ѧģ�ⰲװ��\gmx2020.3_AVX_CUDA_win64\gmx2020.3_GPU
# Working dir:  D:\���Ӷ���ѧģ���ܳ�������\TYY\fxq\AMACR
# Command line:
#   gmx gyrate -s md_0_1.tpr -f md_0_1nopbc.xtc -o gyrate.xvg
# gmx gyrate is part of G R O M A C S:
#
# Good gRace! Old Maple Actually Chews Slate
#
@    title "Radius of gyration (total and around axes)"
@    xaxis  label "Time (ps)"
@    yaxis  label "Rg (nm)"
@TYPE xy
@ view 0.15, 0.15, 0.75, 0.85
@ legend on
@ legend box on
@ legend loctype view
@ legend 0.78, 0.8
@ legend length 2
@ s0 legend "Rg"
@ s1 legend "Rg\sX\N"
@ s2 legend "Rg\sY\N"
@ s3 legend "Rg\sZ\N"
         0     2.52013     1.95849     2.17627     2.03231
        30     2.59907     2.02873     2.25121     2.08005
        60     2.60272     2.02977     2.25557     2.08345
        90     2.60543     2.02858     2.25101     2.09627
       120      2.5982     2.02794     2.23464     2.09647
       150     2.60328     2.03073     2.24705      2.0931
       180     2.60171     2.03224     2.24726     2.08748
       210     2.59544     2.03264     2.23155     2.08834
       240     2.58763     2.02084     2.22932     2.08279
       270     2.58873     2.03334      2.2317     2.07077
       300     2.59812     2.03798     2.23681     2.08416
       330     2.59562     2.02902     2.23145     2.09241
       360     2.59848       2.032     2.24149     2.08587
       390     2.59108     2.03712     2.22532     2.07979
       420     2.59241      2.0191     2.22334     2.10266
       450     2.58801     2.03551     2.21105     2.08892
       480     2.60241     2.03781     2.23929     2.09236
       510      2.5956     2.02196     2.24259      2.0873
       540     2.59649     2.02228     2.23985     2.09213
       570     2.59851     2.02586     2.23619     2.09759
       600     2.60261     2.02145     2.24234     2.10541
       630     2.59812     2.01545     2.23823     2.10444
       660     2.59423     2.00856     2.23234      2.1077
       690     2.59548     2.00707     2.23561     2.10872
       720     2.59492     2.01822     2.22559      2.1073
       750     2.58643     2.00563      2.2214     2.10286
       780     2.58672     2.00926     2.21631      2.1055
       810     2.58683     2.00277      2.2077     2.12094
       840     2.59778     2.01821     2.22689     2.11298
       870     2.59343     2.01849     2.21315     2.11646
       900     2.59409     2.02419     2.20992     2.11601
       930     2.59883     2.01369     2.22909     2.11757
       960     2.60314     2.02459     2.22442     2.12266
       990     2.59644     2.00779     2.23291     2.11326
      1020     2.59927      2.0182     2.23523     2.10785
      1050       2.598     2.01459     2.23131     2.11232
      1080     2.60044     2.01129     2.23602     2.11648
      1110     2.60492     2.01749     2.24332     2.11388
      1140     2.59677       2.018     2.23703     2.09997
      1170     2.60728     2.02058      2.2414     2.11876
      1200     2.61084     2.02561     2.24421     2.11976
      1230     2.61217     2.01992     2.25058     2.12172
      1260     2.61139     2.02846     2.25513     2.10677
      1290     2.61245     2.02731     2.25024      2.1157
      1320     2.60203     2.01658     2.24657     2.10415
      1350     2.60387     2.01059     2.24949     2.11131
      1380     2.60609     2.01083     2.25558     2.11003
      1410     2.61352     2.01104     2.26226     2.12106
      1440     2.60775     2.01533     2.25368     2.11189
      1470     2.61287     2.02168     2.25035     2.12201
      1500     2.61053     2.02131     2.24766     2.11947
      1530     2.60168      2.0199     2.23698     2.11031
      1560     2.59897       2.016     2.22901     2.11579
      1590     2.61045     2.03109      2.2444     2.11336
      1620     2.59704     2.01483     2.23814     2.10247
      1650     2.60256     2.02482     2.23681     2.10795
      1680     2.60216     2.02492     2.24247     2.10083
      1710     2.60673     2.02576     2.23887     2.11513
      1740     2.60069     2.02728     2.23558     2.10225
      1770     2.59977     2.02239     2.23018     2.11042
      1800     2.60634     2.02812     2.24119     2.10944
      1830     2.59822     2.01714      2.2348     2.10674
      1860     2.60351     2.03174     2.23783     2.10253
      1890     2.60418     2.03516      2.2354     2.10347
      1920      2.6023     2.04163     2.23184     2.09633
      1950     2.59809     2.02724     2.23383     2.09773
      1980     2.59748      2.0258     2.23162     2.09996
      2010     2.60807     2.02686     2.24593     2.10991
      2040     2.59891     2.01902     2.23235     2.10923
      2070     2.59137     2.01681     2.22252     2.10317
      2100     2.59499     2.02238     2.23501     2.09349
      2130     2.58914     2.01755     2.23291     2.08588
      2160     2.59496     2.01361     2.23967     2.09688
      2190      2.5945     2.02931     2.22809     2.09294
      2220     2.58977     2.03487     2.21233     2.09253
      2250     2.59538     2.04963     2.22137     2.08242
      2280     2.59026     2.04312     2.20903     2.08918
      2310     2.58999     2.03286     2.21944     2.08749
      2340     2.59666     2.03031     2.21724     2.10879
      2370      2.5945     2.03003     2.20608     2.11545
      2400     2.59555     2.03225     2.21165     2.11004
      2430     2.59304     2.03974     2.20253     2.10619
      2460      2.5939     2.03122     2.20245      2.1166
      2490     2.60132     2.03587     2.21892     2.11314
      2520     2.59927     2.03197     2.21712     2.11373
      2550     2.59782     2.03337     2.22032     2.10546
      2580       2.602     2.02718     2.22238     2.11952
      2610     2.59796     2.01982     2.22537     2.11349
      2640     2.59018     2.02068     2.21681     2.10253
      2670      2.5874       2.023     2.20538     2.10549
      2700     2.59403     2.02781     2.20523      2.1173
      2730     2.58869     2.01961     2.20343     2.11392
      2760     2.59471      2.0248     2.20979     2.11709
      2790     2.59574      2.0215     2.21311     2.11929
      2820     2.59544     2.01232     2.21941     2.12071
      2850     2.58885     2.00996     2.20778     2.11897
      2880     2.59264     2.00805     2.21009     2.12763
      2910      2.5927     2.00544     2.20835     2.13203
      2940     2.58582     2.00662     2.19825     2.12464
      2970     2.58468     1.98991     2.19953     2.13622
      3000     2.59352     1.99963     2.19719     2.15093
      3030     2.59367     2.00393     2.18215     2.16258
      3060     2.59056      1.9963     2.18005     2.16431
      3090     2.58363     2.00311      2.1723     2.14918
      3120     2.59272     2.01021     2.17995     2.15668
      3150     2.60166     2.01421     2.17869     2.17567
      3180     2.59473     2.00921     2.17212     2.17031
      3210     2.59081     2.00652     2.16705     2.16849
      3240     2.60577     2.01969     2.19104     2.16801
      3270      2.5908      2.0073     2.17446     2.16033
      3300     2.58697     2.00884     2.16738     2.15682
      3330      2.5958     2.00849     2.18546     2.16011
      3360     2.60022     2.01453     2.18617     2.16439
      3390     2.59673     2.01051     2.18375     2.16218
      3420     2.59535     2.00283     2.18596     2.16378
      3450     2.59232      2.0087     2.17383     2.16329
      3480     2.59409     1.99862     2.18704     2.16357
      3510     2.59594     2.00874     2.17824      2.1675
      3540     2.59765     2.00726     2.18957     2.16153
      3570     2.59674     2.00639     2.19747     2.15213
      3600     2.59521     2.00191     2.19936     2.15068
      3630     2.59682     2.00256     2.20099     2.15229
      3660     2.59357     1.99992     2.19457     2.15346
      3690     2.59597     1.99665     2.20128     2.15543
      3720     2.58581     1.99795     2.18026     2.15117
      3750     2.59582     1.99545     2.19216     2.16544
      3780     2.59511      1.9934     2.19219     2.16561
      3810     2.59403     1.98839     2.19198     2.16785
      3840     2.59805     1.99401     2.20271     2.16141
      3870     2.59715     2.00293     2.19757     2.15623
      3900     2.60061     2.01023     2.18162     2.17392
      3930     2.59594     2.01068     2.18047     2.16344
      3960     2.59396     2.01159     2.18299      2.1553
      3990     2.59378     2.00371       2.181      2.1642
      4020     2.59666      2.0106     2.18459     2.16109
      4050     2.59261     2.01191     2.18656     2.14812
      4080     2.59625     2.01895     2.17692     2.16007
      4110     2.59128     2.01442     2.17798     2.15127
      4140     2.59261     2.01501     2.18455     2.14727
      4170     2.59675     2.02579     2.18655     2.14508
      4200     2.59313     2.01972     2.18039     2.14832
      4230     2.59358     2.01987     2.19876     2.13047
      4260     2.59797     2.01062     2.21056      2.1377
      4290     2.59703     2.00629     2.21238     2.13759
      4320     2.59098     2.01139     2.20296     2.12782
      4350     2.58856     2.00381     2.20153     2.13055
      4380     2.59448      2.0052     2.18464     2.16082
      4410     2.59441     2.01491     2.18929     2.14688
      4440     2.59279     2.01809     2.17848     2.15096
      4470     2.59656     1.99925     2.19692     2.15888
      4500     2.58749     2.01264     2.18132      2.1404
      4530     2.58727     2.01323     2.17576     2.14499
      4560     2.58463     2.00637     2.17021     2.15065
      4590     2.58661     2.00706     2.16643     2.15855
      4620     2.58771     2.00228      2.1641     2.16795
      4650     2.58239     1.99758     2.15968     2.16402
      4680     2.58936     1.99901     2.17589     2.16312
      4710     2.60209     2.00463     2.20177     2.16228
      4740     2.59544     2.00885     2.18172     2.16269
      4770     2.59776     2.00558     2.19141      2.1615
      4800     2.58663      2.0032     2.17639     2.15216
      4830     2.59462     2.01088     2.18583     2.15467
      4860     2.58774     1.99611     2.18146     2.15628
      4890     2.59237     2.00036     2.18988     2.15493
      4920     2.59652     1.99818     2.19677     2.15994
      4950     2.58516     1.99315     2.18425     2.14999
      4980     2.59199     2.00185      2.1789     2.16374
      5010     2.59565     2.01217     2.18269     2.15912
      5040     2.58633     1.99583     2.17679     2.15789
      5070     2.58863     2.00298     2.17317     2.16042
      5100     2.58901      1.9964     2.18136     2.15917
      5130     2.58826     1.99111     2.18009     2.16353
      5160      2.5888     2.00335     2.16387     2.16981
      5190     2.58351     1.99238     2.16167     2.16949
      5220     2.59139     2.00871      2.1748     2.16007
      5250     2.59436     2.01149     2.18539     2.15394
      5280     2.59141     2.01145     2.17608     2.15629
      5310     2.58848     2.02177     2.17755     2.13803
      5340     2.59107      2.0101      2.1746     2.15822
      5370     2.59342     2.00827     2.18353     2.15655
      5400     2.59462     2.01178     2.18257     2.15714
      5430     2.59562     2.01216     2.17359     2.16824
      5460     2.58774     2.00445     2.16748     2.16262
      5490     2.58089     2.00992     2.15612     2.15253
      5520     2.58976     2.00726     2.16046     2.17188
      5550     2.59243     2.01361     2.16099     2.17184
      5580     2.58088     2.01212     2.14112     2.16537
      5610     2.57913     2.01633     2.13179     2.16649
      5640     2.58584     2.01726     2.13966     2.17385
      5670     2.58832     2.02347     2.14265     2.17105
      5700     2.58983     2.02884     2.15125     2.16111
      5730     2.57735     2.02438     2.14173     2.14485
      5760     2.58457     2.02259     2.15172     2.15389
      5790     2.58554     2.00882     2.15895     2.16185
      5820     2.58251     2.00819     2.15547     2.15867
      5850     2.58689     2.01451     2.15661     2.16214
      5880     2.57907     2.00866     2.15873     2.14671
      5910     2.58337     2.01609     2.16319      2.1456
      5940     2.58021     2.01101     2.16339     2.14255
      5970     2.57793     2.01124     2.16555     2.13465
      6000     2.58121      2.0031      2.1731     2.14256
      6030     2.58562     2.00839     2.19047     2.13049
      6060      2.5837     2.01472     2.18243     2.12813
      6090     2.58974     2.01919     2.18305     2.13791
      6120     2.58715     2.02128     2.16382      2.1492
      6150     2.58196     2.00845     2.16952     2.14298
      6180      2.5824     2.01151     2.17496     2.13563
      6210     2.58127     2.01016     2.17894     2.13012
      6240     2.57994     2.00954     2.18251     2.12381
      6270     2.58289     2.01477     2.17434     2.13437
      6300     2.57338     2.01234     2.16803     2.12007
      6330     2.57378     2.01539      2.1759     2.11006
      6360     2.57555     2.00516     2.18138     2.11844
      6390     2.57378     2.00603     2.18418     2.11044
      6420     2.57503     1.99759     2.20328     2.10161
      6450     2.58097     2.00577     2.19458     2.11743
      6480     2.57586     2.01118     2.19004     2.10453
      6510     2.57783     2.00996      2.2012     2.09885
      6540     2.57293      2.0071     2.19922     2.09162
      6570     2.57104     2.00466     2.20185     2.08654
      6600     2.57125     2.00014     2.20384     2.08931
      6630     2.56943     2.00597     2.19371     2.08989
      6660     2.56924     2.00664     2.18297     2.10001
      6690     2.56915     2.00955     2.17238     2.10798
      6720     2.57172     2.01204     2.18499      2.0988
      6750     2.56955      2.0053     2.18821     2.09659
      6780     2.57164     2.00966     2.19506     2.09038
      6810     2.57467     2.01308     2.19675     2.09276
      6840     2.56698      2.0111     2.19253     2.08015
      6870     2.57647     2.00831     2.21296     2.08467
      6900      2.5749     2.00697     2.21343     2.08158
      6930      2.5703     2.00607      2.2042      2.0809
      6960     2.56759     1.99871      2.2012     2.08444
      6990     2.56411     2.00203     2.20672     2.06678
      7020       2.573     2.01053     2.21514      2.0716
      7050     2.57083     1.99715     2.22533     2.06824
      7080     2.57034     2.00009     2.22894     2.06029
      7110     2.57903     2.00557     2.23159     2.07375
      7140     2.57947     2.00096     2.23994     2.07032
      7170      2.5704      1.9988     2.22528     2.06563
      7200     2.56718     2.00182     2.21937     2.06104
      7230     2.57196     1.99615      2.2169     2.08105
      7260      2.5695     2.00383     2.20995     2.07495
      7290     2.56999     2.00073     2.21624     2.07247
      7320     2.58134      2.0222     2.22422     2.07127
      7350     2.57768     2.01242     2.22305     2.07296
      7380     2.57596     2.00888     2.21705      2.0785
      7410     2.57805     2.01624     2.21005     2.08402
      7440     2.58167     2.01732     2.22008     2.08126
      7470     2.57472     2.01097      2.2097     2.08124
      7500     2.58909      2.0209     2.23628     2.07889
      7530     2.57599     2.01254      2.2241     2.06748
      7560     2.57715     2.01762     2.22407     2.06547
      7590     2.58406     2.01535     2.23373     2.07451
      7620     2.58467     2.00945     2.23081     2.08485
      7650     2.58092      2.0178     2.22223     2.07665
      7680     2.58812     2.02435     2.21996     2.09058
      7710     2.57751     2.01538     2.20456     2.08933
      7740     2.58615     2.03276     2.20648     2.09183
      7770     2.57672     2.02185      2.1864     2.10017
      7800     2.57829     2.01872     2.19245     2.10072
      7830     2.58198     2.02017     2.18982     2.11112
      7860     2.58182     2.02925     2.19144     2.10031
      7890     2.57575     2.01539     2.19343     2.09666
      7920     2.57823     2.01385     2.20393     2.09323
      7950     2.58282     2.02876     2.20408        2.09
      7980     2.57931     2.01468     2.19928     2.09998
      8010     2.57969      2.0222     2.19268     2.10059
      8040     2.57859     2.02485      2.1843     2.10407
      8070     2.58193     2.01076     2.19025     2.11952
      8100     2.57442     2.02107     2.17425     2.10789
      8130     2.57661      2.0172     2.17081     2.12046
      8160     2.58694     2.03326     2.17841     2.12248
      8190     2.57617     2.00785      2.1679     2.13121
      8220     2.57727     2.01155      2.1653     2.13301
      8250     2.57789      2.0157     2.16004     2.13593
      8280     2.57597     2.00817     2.16614      2.1322
      8310     2.58496     2.03011     2.15697     2.14248
      8340     2.57842     2.02462     2.14671      2.1422
      8370     2.57448     2.01066     2.14525     2.14733
      8400     2.57786     2.01594     2.13597     2.15969
      8430     2.57893     2.01165     2.13833     2.16392
      8460     2.57831       2.008      2.1427     2.16151
      8490     2.58164     2.00478     2.14265     2.17248
      8520     2.58319     2.01996     2.12847     2.17603
      8550     2.58375     2.02034     2.11659     2.18857
      8580     2.57134     2.00479     2.11152      2.1785
      8610     2.56992     2.00441     2.11618     2.17097
      8640     2.57437     2.00966     2.12247     2.17052
      8670     2.57062     2.00192     2.11822     2.17293
      8700     2.57895     2.00396     2.11426     2.19454
      8730     2.57929     2.00614     2.12576     2.18221
      8760     2.57682     2.00667     2.12632     2.17532
      8790     2.58395     2.00407      2.1297     2.19129
      8820     2.58031     1.99734     2.12163     2.19666
      8850     2.57198     2.00401     2.11457     2.17777
      8880     2.58102     1.99452     2.13969     2.18333
      8910     2.57858     1.99034     2.12394     2.19672
      8940     2.57945     1.98732     2.13797     2.18786
      8970     2.58153     1.99878     2.12481     2.19514
      9000     2.58358     1.99334     2.13388     2.19612
      9030     2.58533     1.99391     2.13382     2.19977
      9060     2.58046     1.99093     2.13085     2.19391
      9090     2.57838     1.99981     2.12154     2.18996
      9120     2.57807     1.98361     2.14273     2.18332
      9150     2.57692     1.98731     2.13858     2.18131
      9180     2.57571     1.98478     2.13762      2.1817
      9210     2.58837     1.98881     2.14429     2.20136
      9240     2.59028      1.9947     2.14408     2.20072
      9270     2.57886     1.98122     2.13086     2.19892
      9300     2.58284     1.97517     2.13507     2.20958
      9330     2.58612     1.98687     2.13783     2.20411
      9360      2.5751     1.98376     2.12875     2.18984
      9390     2.58331     1.99276     2.12906     2.20068
      9420     2.58734     1.99022     2.13429     2.20737
      9450     2.57663     1.98556     2.13662     2.18413
      9480     2.58244     1.98956     2.13786     2.19298
      9510     2.57876     1.99242     2.14565     2.17403
      9540     2.57571     1.99261     2.14336     2.16889
      9570     2.57841     1.99155     2.15249     2.16723
      9600     2.57491     1.98236     2.16285       2.157
      9630     2.57791     1.99321     2.15876     2.15826
      9660     2.57102     1.99254     2.14177     2.15936
      9690     2.57024     1.98511     2.13343     2.17258
      9720     2.57234     1.98377     2.13174     2.18041
      9750     2.56847     1.98563     2.12732     2.17391
      9780     2.57353     1.99312     2.12911     2.17726
      9810     2.57307     1.99014     2.13005     2.17798
      9840     2.56795     1.98432      2.1286     2.17262
      9870     2.57262     1.97796     2.14334     2.17499
      9900     2.57903     1.98325     2.14525     2.18344
      9930     2.56542     1.97929     2.13502     2.16492
      9960     2.56884     1.99981     2.13059     2.15852
      9990     2.57129     1.98733     2.13068     2.17573
     10020     2.57825     1.99496     2.13151     2.18438
     10050     2.57673     1.99018     2.12858     2.18801
     10080       2.578     1.98921     2.12626     2.19414
     10110     2.58447     1.99377     2.12849     2.20303
     10140     2.57666     1.98789     2.11827     2.19991
     10170     2.57708     1.99198     2.12354     2.19209
     10200     2.57544     1.98727     2.11361      2.2021
     10230     2.57373     1.98657      2.1098     2.20239
     10260     2.57496     2.00013     2.11102     2.19177
     10290     2.57331     1.99234     2.12493     2.18155
     10320     2.57444     1.99038     2.11406      2.1965
     10350     2.57618     1.99147     2.12039     2.19348
     10380     2.57954      1.9937     2.11811     2.20156
     10410     2.57164     2.00056     2.11174     2.18288
     10440     2.57618      1.9985      2.1196     2.18787
     10470      2.5804     1.99912     2.12543     2.19157
     10500     2.57478      1.9896      2.1308     2.18177
     10530      2.5737     1.99541     2.11519     2.18909
     10560     2.56983     1.99876     2.09985     2.19173
     10590     2.57224     1.98562      2.1138      2.1959
     10620     2.57908     1.99713     2.10376      2.2111
     10650     2.57356     1.99886     2.10087     2.19939
     10680     2.57039       2.003     2.09798     2.19097
     10710     2.56978     2.00208     2.09824      2.1901
     10740     2.58039     2.00218     2.10022     2.21296
     10770     2.56847     1.99765     2.08326     2.20533
     10800     2.57489     1.99988     2.07927     2.22199
     10830     2.57836     1.99905     2.08097     2.22917
     10860      2.5735     1.99206     2.09031     2.21544
     10890     2.57953     1.99755     2.09216     2.22275
     10920     2.57438     1.99777     2.09426     2.20858
     10950     2.58169     2.00536     2.09668     2.21647
     10980     2.57966     1.99706     2.10088     2.21525
     11010     2.58537     2.00921     2.09499     2.22315
     11040     2.57813     2.00065     2.09389     2.21506
     11070     2.56887     1.99701      2.0861     2.20415
     11100     2.57332     2.00191     2.08145     2.21448
     11130      2.5776     1.99618     2.09166     2.21997
     11160     2.57952     2.00051     2.09835     2.21422
     11190     2.58045     2.00293     2.10101     2.21167
     11220     2.57438     1.98919      2.0972     2.21355
     11250      2.5801      2.0004     2.09429     2.21951
     11280     2.57708     1.99692     2.09433     2.21557
     11310     2.57927     1.99743     2.08559     2.22843
     11340     2.57756     2.00683     2.06851     2.23193
     11370     2.57982     2.01394     2.05547     2.24278
     11400     2.57976     2.00417     2.06923     2.23873
     11430     2.57715     1.99871     2.08039     2.22722
     11460     2.58076     2.00358     2.08496     2.22694
     11490     2.57431     1.99639     2.08371     2.21963
     11520     2.57482     2.00443     2.07492     2.22179
     11550     2.57681     2.00483     2.07325     2.22759
     11580     2.57939     2.00271     2.08603     2.22354
     11610      2.5767     2.00134     2.09818     2.20704
     11640     2.57984     2.00053     2.09456     2.21852
     11670     2.56816     1.99091     2.09665     2.19801
     11700     2.56874     1.99758     2.09839     2.19164
     11730     2.57602     1.99781       2.106     2.20121
     11760     2.57343     2.00292     2.10933     2.18726
     11790     2.58186     2.00221     2.12109     2.19639
     11820     2.57553     2.00557     2.11262      2.1866
     11850     2.57467     1.99627     2.11841     2.18748
     11880     2.57254     1.98634     2.11144     2.19822
     11910     2.57353     1.98264     2.12698     2.18889
     11940     2.57781     1.98158     2.13948     2.18774
     11970     2.57644     1.97783     2.13214     2.19505
     12000     2.57108     1.97493     2.14768      2.1698
     12030     2.57267     1.97255     2.14461     2.17875
     12060     2.57291     1.97654     2.13918     2.18104
     12090     2.57861     1.98583      2.1518     2.17363
     12120     2.57381     1.98156     2.14736     2.17055
     12150     2.57378     1.97758     2.15591     2.16563
     12180     2.57637     1.97486     2.14849     2.18158
     12210     2.56668     1.97439     2.12796     2.17928
     12240     2.57683     1.98427     2.14125     2.18125
     12270       2.576      1.9805     2.14467     2.17934
     12300     2.57432     1.97981     2.14722      2.1735
     12330      2.5711      1.9829     2.14177     2.16843
     12360     2.57381       1.982     2.15095     2.16658
     12390     2.57418     1.98901     2.14403      2.1679
     12420     2.57985     1.99097     2.14762     2.17603
     12450     2.57762     1.97198     2.15449     2.18123
     12480     2.57915     1.99337     2.14095     2.17872
     12510     2.57996       1.989      2.1504     2.17532
     12540     2.57812     1.99156      2.1536     2.16544
     12570     2.58348     1.98421     2.16318     2.17538
     12600     2.57344     1.97869     2.15962     2.16009
     12630      2.5795     1.99294     2.16536      2.1557
     12660     2.57751     1.99086     2.15021       2.168
     12690     2.58035     1.99032     2.15661     2.16888
     12720     2.57966     1.98718     2.16044     2.16631
     12750     2.58203     1.98361     2.16402     2.17165
     12780      2.5761     1.98363     2.15062     2.17087
     12810     2.57337     1.98414     2.14194     2.17252
     12840     2.57493     1.99248     2.13372     2.17663
     12870     2.56586     1.98046     2.13059     2.16926
     12900     2.56465     1.97954     2.13795     2.15997
     12930     2.56889     1.98877     2.13352     2.16594
     12960     2.57043     1.98806     2.13419     2.16958
     12990     2.56927     1.99157     2.13445     2.16333
     13020     2.56531     1.99094     2.11425     2.17435
     13050      2.5727      1.9963     2.11407     2.18703
     13080     2.56854     1.98626      2.1241     2.17665
     13110     2.56823     1.99412     2.12361     2.16919
     13140     2.56585     1.98862     2.12339     2.16881
     13170     2.56877     1.99262     2.12307     2.17237
     13200     2.56315     1.99054     2.13071     2.15344
     13230     2.56219      1.9901     2.13418     2.14813
     13260     2.56122     1.98787     2.13735     2.14471
     13290     2.56186     1.98987     2.14255     2.13918
     13320     2.56881     1.99255     2.15145     2.14443
     13350     2.57101     1.99611     2.16108      2.1367
     13380     2.56783     1.99345     2.14835     2.14435
     13410     2.56435     1.98977     2.15051     2.13726
     13440     2.56108     1.98697     2.14982      2.1327
     13470     2.56564     1.99245     2.15388     2.13448
     13500     2.57272     1.99493     2.14867     2.15435
     13530      2.5634     1.99932     2.12795     2.14862
     13560     2.56322     1.99686     2.14162     2.13686
     13590     2.56806     1.99873     2.13798     2.15034
     13620     2.56407     2.00717     2.11055     2.16003
     13650      2.5646      1.9961     2.11352     2.16864
     13680     2.56158     1.99814     2.10189     2.17091
     13710     2.55571     1.98782     2.09774     2.17057
     13740     2.56585     1.99951     2.10905     2.17281
     13770     2.56714     1.99751     2.12367     2.16343
     13800     2.57107     1.99082     2.13169     2.17102
     13830     2.57131     1.99646     2.13493     2.16322
     13860     2.56567     2.00148     2.13591     2.14413
     13890     2.57876     2.00338      2.1573     2.15232
     13920     2.57671     2.00294     2.16596     2.13908
     13950     2.56942     1.99923     2.15391      2.1372
     13980     2.56663     2.00127     2.15543     2.12701
     14010     2.57146     2.00211     2.15087     2.14245
     14040     2.57033     2.00469     2.16195     2.12611
     14070     2.57045     2.00238     2.16296     2.12756
     14100     2.56419     2.00326     2.15453     2.12016
     14130     2.56627     1.99288     2.15627     2.13317
     14160     2.57096     1.99873     2.16323     2.13194
     14190      2.5738     2.01151      2.1596     2.13046
     14220     2.56967     2.00396     2.15692     2.13031
     14250      2.5698     2.00002     2.15699     2.13425
     14280     2.56439     1.99276     2.15336     2.13171
     14310     2.56408     2.00164      2.1476     2.12844
     14340     2.56918     2.00917     2.14849     2.13275
     14370     2.57663      2.0105     2.15118     2.14673
     14400      2.5707     2.00327     2.14612     2.14431
     14430     2.57379     2.00574     2.13984     2.15567
     14460     2.58009     2.01383     2.13702     2.16595
     14490     2.58269     2.01505     2.13338      2.1746
     14520     2.57827     2.02372     2.12153     2.16763
     14550     2.57741     2.01783     2.13552     2.15733
     14580     2.57547     2.02147     2.13206     2.15268
     14610     2.56718     2.01755     2.12557     2.14295
     14640     2.57164     2.01876     2.13315     2.14499
     14670     2.56859      2.0136     2.13642     2.13926
     14700     2.56566     2.02029     2.12751      2.1348
     14730      2.5699     2.02082     2.12351     2.14843
     14760     2.56588     2.02502     2.12821     2.13015
     14790     2.55781     2.01989     2.13453     2.10916
     14820     2.57463     2.01715     2.15805     2.12871
     14850     2.57133     2.01917     2.14745     2.12953
     14880     2.56927     2.01434     2.15981      2.1166
     14910     2.57798     2.01257     2.16455     2.13453
     14940     2.56572     2.01515     2.15025     2.11695
     14970     2.57278     2.03169     2.14759     2.12097
     15000     2.57134     2.03296     2.14647     2.11739
     15030     2.57418      2.0314     2.14441     2.12786
     15060     2.58611     2.04705     2.16173     2.12425
     15090     2.58554     2.03603     2.16498     2.13014
     15120     2.58886      2.0528     2.15841     2.12877
     15150     2.58014     2.04512     2.15148       2.122
     15180     2.58085     2.03962     2.15136     2.12912
     15210     2.58068     2.04262     2.14524     2.13201
     15240     2.57779     2.02739     2.14072     2.14406
     15270     2.58488     2.02456     2.15199     2.15252
     15300     2.57329     2.02138       2.146     2.13363
     15330     2.57476      2.0219      2.1529     2.12972
     15360     2.57223     2.02247     2.13793     2.13814
     15390     2.57435     2.00632     2.14035     2.15596
     15420      2.5648     1.99664     2.12899     2.15342
     15450     2.57056     2.00045     2.13782     2.15488
     15480     2.57476      2.0052     2.13918     2.15913
     15510     2.57992     2.00755     2.13936     2.16906
     15540     2.57088     1.99791     2.12606     2.16957
     15570     2.56835     1.99491     2.13354     2.15897
     15600      2.5727     1.99492     2.15414     2.14885
     15630     2.57052     1.99458     2.14313     2.15495
     15660     2.57675     1.98784     2.14627     2.17285
     15690     2.57286     1.98615     2.15587     2.15561
     15720     2.57926     1.97731     2.16492      2.1699
     15750     2.57519     1.97852     2.16138     2.16268
     15780     2.58105     1.98829     2.16094     2.16811
     15810     2.57777     1.98603     2.15473     2.16855
     15840     2.57545     1.97814     2.16431     2.16069
     15870     2.57623     1.98394     2.15755     2.16401
     15900     2.57354     1.97377     2.15562     2.16882
     15930     2.57407     1.97093     2.15429     2.17397
     15960     2.57003     1.97732     2.14953     2.16329
     15990     2.57097     1.97347     2.14378     2.17473
     16020      2.5723     1.97974      2.1408      2.1751
     16050     2.57832     1.96811     2.15922      2.1817
     16080     2.57654     1.96881     2.15416     2.18185
     16110     2.56794     1.97937     2.13677     2.16908
     16140     2.56894     1.98979     2.12897     2.16958
     16170     2.57343     1.98149     2.14282     2.17418
     16200     2.57084      1.9752     2.13384     2.18259
     16230     2.57664     1.98613      2.1349     2.18533
     16260     2.56869     1.97292     2.13289     2.18054
     16290     2.57352     1.97381     2.13363     2.19035
     16320     2.56793     1.97492     2.12827     2.18146
     16350     2.57262     1.98151     2.11025     2.20391
     16380     2.56776     1.97256     2.10152     2.20893
     16410     2.56395     1.98126     2.09913     2.19452
     16440     2.56447      1.9745     2.10595     2.19529
     16470     2.56602      1.9793     2.10738     2.19321
     16500     2.57353     1.98473     2.11241     2.20107
     16530     2.56968     1.98338     2.11856     2.18734
     16560     2.56857     1.98466     2.12129      2.1809
     16590     2.55977      1.9852     2.09691      2.1833
     16620      2.5625     1.96803     2.10999     2.19262
     16650     2.56551     1.98986      2.0973     2.19215
     16680     2.55817     1.97933     2.09296     2.18866
     16710     2.56546     1.97868     2.09354     2.20569
     16740     2.56614     1.97358     2.09353     2.21184
     16770     2.57311     1.98516     2.09409     2.21715
     16800     2.57483     1.98127     2.10011     2.21891
     16830      2.5703     1.97362     2.09209     2.22282
     16860     2.57119     1.97963     2.09429     2.21744
     16890      2.5631     1.97617     2.09302     2.20294
     16920     2.56343     1.98168     2.08367     2.20764
     16950     2.56569     1.98431     2.08239     2.21173
     16980     2.57213     1.98112     2.09627     2.21643
     17010     2.56561     1.98012     2.08477     2.21305
     17040     2.56522     1.98166     2.08169     2.21366
     17070     2.56883     1.98816     2.08167     2.21622
     17100     2.56496     1.98606     2.07687     2.21365
     17130      2.5703     1.98918     2.07705     2.22303
     17160     2.57513     1.99229     2.08117     2.22758
     17190     2.57368     1.98126     2.07012     2.24429
     17220     2.57058     1.98443     2.07037     2.23413
     17250     2.56431     1.98603     2.06304     2.22507
     17280     2.56157     1.97962     2.05788     2.22923
     17310     2.56533     1.98722     2.06133     2.22794
     17340     2.56732     1.98842     2.05907     2.23354
     17370     2.56554     1.98994     2.05681     2.23017
     17400     2.55831     1.99118     2.05479     2.21425
     17430     2.56361     1.98297     2.06571     2.22371
     17460     2.56096     1.98153     2.06788     2.21687
     17490     2.56755     1.99093     2.06518     2.22618
     17520     2.56232     1.98598     2.05942     2.22389
     17550     2.56495     1.99175     2.06594     2.21873
     17580     2.56673     1.99189      2.0723     2.21679
     17610     2.56951     1.99671     2.07355     2.21773
     17640     2.56815     1.99446     2.06936     2.22051
     17670     2.56659     1.99445     2.06429     2.22164
     17700     2.57383     1.99003     2.06955      2.2374
     17730     2.57176     1.99238     2.07538     2.22511
     17760     2.56646     1.98933     2.07128      2.2194
     17790     2.56401      1.9856     2.06729     2.22081
     17820     2.56944     1.98539     2.07924     2.22239
     17850     2.57491     1.98708     2.08362     2.22942
     17880     2.56827      1.9855     2.07163     2.22669
     17910      2.5659     1.98543     2.06144     2.23076
     17940     2.56496     1.98779     2.06779     2.22058
     17970     2.56663     1.99058     2.05778     2.23121
     18000     2.55714      1.9801     2.05434      2.2219
     18030     2.56739      1.9919      2.0652     2.22492
     18060     2.56565     1.98807     2.06666     2.22298
     18090     2.55719     1.98111     2.06605     2.21023
     18120     2.56005     1.98292     2.06659      2.2147
     18150     2.56554     1.98786     2.06756     2.22207
     18180     2.56346     1.98162     2.06779     2.22264
     18210     2.56569     1.98742     2.06388     2.22622
     18240     2.57035     1.98157     2.08317     2.22422
     18270     2.57126     1.98824     2.07276     2.23008
     18300     2.56699     1.97599      2.0765     2.22767
     18330     2.56093     1.98582     2.06235     2.21811
     18360       2.568     1.98879     2.06499      2.2293
     18390     2.56099     1.98803     2.06285     2.21579
     18420     2.56898     1.98541      2.0758     2.22451
     18450       2.578     1.99357     2.08073     2.23347
     18480     2.57405     1.99727     2.06588     2.23485
     18510     2.56874     1.99136     2.06724     2.22663
     18540     2.57904     1.98552     2.08107     2.24271
     18570     2.57228     1.97902     2.07233     2.24102
     18600     2.57389     1.99063      2.0736     2.23326
     18630      2.5642     1.98946      2.0619     2.22281
     18660     2.57168     1.98779     2.07492     2.22947
     18690     2.57248     1.99347     2.07531     2.22586
     18720     2.56716     1.99119     2.06946     2.22105
     18750     2.57099     1.98261     2.08233     2.22556
     18780     2.57191     1.98994      2.0909     2.21309
     18810     2.56774     1.99055     2.07367     2.21905
     18840      2.5663     1.99153     2.07197     2.21643
     18870     2.57068     1.99262     2.07698     2.22089
     18900     2.56194     1.98527     2.06664     2.21691
     18930     2.56428     1.98587     2.06388     2.22436
     18960     2.57239     1.99441     2.06515     2.23424
     18990     2.56599      1.9843     2.05132     2.24125
     19020     2.57259     1.98482     2.06611     2.24235
     19050     2.56834     1.97956     2.07262     2.23121
     19080     2.56885     1.97977     2.07201     2.23277
     19110     2.57341     1.98221     2.07941     2.23424
     19140     2.57319     1.98858     2.08226      2.2254
     19170      2.5646     1.97742     2.08123     2.21645
     19200     2.56743     1.98251     2.09124     2.20901
     19230       2.563     1.99259     2.08392     2.19654
     19260     2.56177     1.98153     2.09007     2.19784
     19290     2.56871     1.99111     2.09139     2.20411
     19320     2.56591     1.98203     2.09678     2.20064
     19350     2.55537     1.98958       2.078     2.18709
     19380     2.57249     1.99315     2.10401     2.19907
     19410     2.56792     1.98591     2.10648     2.19256
     19440     2.57185     1.99209     2.11119     2.19164
     19470     2.57464     1.98814     2.11843      2.1948
     19500     2.56939     1.98768     2.11461     2.18657
     19530     2.56907     1.99324     2.10695     2.18815
     19560     2.56792      1.9889     2.10292     2.19327
     19590     2.56764      1.9881     2.10605     2.19032
     19620     2.56934     1.99085     2.11328     2.18486
     19650     2.57186     1.98051     2.11673     2.19681
     19680     2.57952     1.98599       2.121     2.20569
     19710     2.57882      1.9798     2.11406     2.21624
     19740     2.56875     1.97293     2.10687      2.2058
     19770     2.57106     1.98076     2.09553     2.21496
     19800     2.57002     1.97948     2.10118     2.20833
     19830     2.57312     1.98268     2.10213     2.21177
     19860     2.56716     1.97977     2.10071     2.20185
     19890     2.57794     1.99329     2.10411     2.21158
     19920     2.57178      1.9863     2.09857     2.20879
     19950     2.57316     1.98849     2.10367     2.20517
     19980     2.56899     1.98743     2.09852      2.2013
     20010     2.57061     1.98326     2.09601     2.21123
     20040     2.56408     1.98369     2.08797     2.20327
     20070     2.57743     1.99138     2.10576     2.21053
     20100     2.57122     1.98926     2.10145     2.20207
     20130     2.56623     1.98059     2.09598     2.20345
     20160     2.56597     1.98239     2.10429     2.19329
     20190     2.56458      1.9809     2.10649     2.18926
     20220      2.5733     1.98672     2.11868      2.1927
     20250     2.56572     1.98072     2.10285     2.19559
     20280     2.56515     1.97772     2.10981     2.19028
     20310     2.56645     1.98895     2.10113     2.19149
     20340     2.57199     1.98577     2.11243      2.1965
     20370     2.56864     1.98494     2.11418      2.1877
     20400     2.57734     1.99353      2.1223      2.1925
     20430     2.57195     1.98944     2.12924     2.17677
     20460      2.5736     1.98446     2.13178     2.18272
     20490     2.56703      1.9815     2.11918     2.18221
     20520     2.57028     1.98166     2.13294      2.1763
     20550     2.56899     1.98158     2.13023     2.17599
     20580     2.58006      1.9808     2.15055      2.1829
     20610     2.57274     1.97585     2.14775     2.17282
     20640     2.57604     1.97726     2.15563     2.17156
     20670     2.58268     1.99028     2.15515     2.17592
     20700     2.57469     1.98696     2.14996     2.16511
     20730     2.56874     1.98669     2.13769     2.16339
     20760     2.57903     1.98931     2.15776     2.16553
     20790     2.57213     1.98566     2.14661     2.16354
     20820      2.5686     1.98772     2.13804     2.16176
     20850     2.56407     1.99393     2.12858     2.15459
     20880     2.56445     1.98786     2.12519     2.16443
     20910     2.56763      1.9931     2.12226     2.17004
     20940     2.56675     1.98455     2.12493     2.17316
     20970     2.56953     1.98845     2.12574     2.17538
     21000     2.56764     1.98107     2.13096     2.17255
     21030     2.55729     1.97863     2.11164      2.1692
     21060     2.55451     1.98557     2.10505     2.16271
     21090     2.55523     1.97978     2.10519     2.16958
     21120     2.56455     1.98046     2.12392     2.17268
     21150     2.55969     1.97669     2.12557     2.16302
     21180     2.55261     1.97158     2.12419     2.15229
     21210     2.55748     1.98088     2.12045     2.15899
     21240     2.56351     1.99213     2.11573     2.16756
     21270     2.56648     1.98656       2.112     2.18327
     21300     2.55886     1.99132     2.09724     2.17526
     21330     2.56598     1.97332     2.11144     2.19462
     21360     2.56131     1.97892     2.10126     2.18843
     21390     2.56341      1.9787     2.10914     2.18596
     21420     2.56039     1.97843     2.10636     2.18179
     21450     2.56201     1.97078     2.11884     2.18045
     21480     2.56547     1.98007     2.10301     2.19545
     21510     2.56444     1.98234     2.09452      2.1991
     21540     2.57259     1.97531     2.10584     2.21359
     21570     2.55685     1.97298     2.08121     2.20247
     21600     2.56674     1.97953     2.08696     2.21414
     21630       2.562     1.97278     2.08088     2.21488
     21660     2.56946     1.97793     2.08455     2.22412
     21690     2.56648      1.9748     2.08515     2.21944
     21720     2.56479     1.98064     2.08213     2.21317
     21750     2.55932     1.97425     2.07684     2.21118
     21780     2.57785     1.98962     2.09317     2.22501
     21810     2.56284     1.98222     2.08229     2.20708
     21840     2.55257       1.977     2.06651     2.20279
     21870     2.56207     1.98318     2.08121     2.20544
     21900     2.56468     1.99072     2.08309     2.20294
     21930     2.56895     1.99222     2.08965     2.20533
     21960     2.56269     1.98188     2.08097     2.20827
     21990     2.55884     1.98284     2.06929     2.20945
     22020     2.55522     1.98755     2.06274     2.20296
     22050     2.55002      1.9772     2.06039     2.20241
     22080     2.56132     1.98762     2.06351      2.2163
     22110     2.55932     1.98242     2.06029     2.21934
     22140     2.55982     1.99016     2.05661     2.21696
     22170     2.56223     1.98037     2.06607      2.2225
     22200     2.55995     1.98649     2.06909     2.20894
     22230     2.56025      1.9873     2.05936     2.21799
     22260     2.56146     1.99151     2.06416     2.21253
     22290     2.56418      1.9898     2.06596     2.21869
     22320     2.55863     1.99469     2.05035     2.21595
     22350      2.5625     1.99008     2.05932     2.22072
     22380      2.5606     1.98627     2.05586     2.22296
     22410     2.55979     1.98725      2.0483     2.22719
     22440     2.56699      1.9938     2.05719     2.22971
     22470     2.56041     1.98061     2.06343     2.22053
     22500     2.56418     1.97398     2.06536     2.23334
     22530     2.56595     1.98143     2.06757     2.22874
     22560     2.55751     1.97214     2.06288     2.22191
     22590     2.55732     1.97652     2.05773     2.22235
     22620     2.55815      1.9857     2.05773     2.21609
     22650     2.56083     1.99078     2.04869     2.22607
     22680     2.56414      1.9903     2.05493     2.22837
     22710     2.55592     1.98678     2.03997     2.22637
     22740     2.56308     1.98784     2.05118     2.23157
     22770     2.56557     1.98649     2.04955     2.23999
     22800     2.56969     1.99161     2.05103     2.24351
     22830     2.56581      1.9906     2.04105     2.24463
     22860     2.55329     1.98105     2.03441     2.23052
     22890     2.56141     1.98505     2.03963     2.24079
     22920     2.56162     1.98993     2.03712     2.23923
     22950     2.56739     1.98223     2.04899      2.2484
     22980     2.55835     1.98419     2.02532     2.24754
     23010     2.55659     1.98878     2.02394      2.2407
     23040     2.56637     1.98845     2.02925     2.25848
     23070     2.57106     1.99412     2.03387     2.25999
     23100     2.56592     1.99131      2.0244     2.25928
     23130     2.56282     1.98611     2.02795     2.25364
     23160     2.56686     1.97998     2.03671     2.26033
     23190      2.5631     1.97777      2.0351     2.25517
     23220     2.56573     1.98197     2.04534     2.24819
     23250     2.57252     1.99359     2.04754     2.25142
     23280     2.56564     1.98548     2.04366     2.24641
     23310     2.56549     1.98737     2.03485     2.25237
     23340     2.56183     1.98462     2.03294     2.24821
     23370     2.56454     1.98448     2.04124     2.24698
     23400     2.57024     1.98863     2.04325     2.25449
     23430     2.57145     1.98612     2.03933       2.263
     23460     2.56772     1.98351      2.0367     2.25919
     23490     2.56272     1.97349     2.05048      2.2441
     23520     2.56867      1.9824     2.04528     2.25456
     23550     2.55487     1.98221     2.03147     2.23579
     23580     2.56645     1.98425     2.03774      2.2547
     23610      2.5658     1.98403     2.04989     2.24238
     23640     2.56225     1.97851     2.04223     2.24612
     23670     2.57011     1.98818     2.04348     2.25439
     23700     2.57026     1.99503     2.03918     2.25256
     23730     2.56823     1.98444     2.04144     2.25525
     23760     2.57575     1.99291     2.04014     2.26608
     23790     2.57206     1.98495     2.04894     2.25671
     23820     2.56334     1.98393      2.0424     2.24367
     23850     2.56185     1.99013      2.0362     2.24041
     23880     2.56409     1.99163     2.03748     2.24303
     23910     2.56088     1.99074     2.03613     2.23771
     23940     2.56416     1.98842     2.03795      2.2456
     23970     2.56362     1.99055     2.03457     2.24555
     24000      2.5653     1.98378     2.03717     2.25302
     24030     2.56272     1.99356     2.03726     2.23839
     24060     2.56568     1.98755     2.04562     2.24289
     24090     2.55802     1.98323     2.03096     2.24253
     24120     2.56312      1.9908     2.02658     2.25142
     24150     2.56314     1.98494     2.03307     2.25077
     24180     2.56962     1.99438     2.03228     2.25791
     24210      2.5645     1.99502     2.03013     2.24762
     24240     2.56496     1.98785     2.02847     2.25652
     24270     2.56929     1.99642     2.03931     2.24901
     24300     2.56496       1.983     2.03831     2.25189
     24330     2.57077     1.98807     2.04939     2.25062
     24360     2.56907     1.99802     2.03495     2.25104
     24390     2.56065      1.9917     2.02635      2.2452
     24420     2.56753     1.99494     2.03463     2.25055
     24450     2.55839     1.98918     2.02189      2.2463
     24480     2.55719     1.98191      2.0319     2.24096
     24510     2.56007     1.97748     2.04228     2.24199
     24540     2.56233     1.98206     2.04044      2.2448
     24570     2.56299     1.98083     2.04212     2.24586
     24600     2.55942     1.98373     2.03895     2.23802
     24630     2.56448     1.98458     2.04523     2.24313
     24660     2.55943     1.99166     2.02895     2.24009
     24690       2.559     1.98979     2.03487     2.23541
     24720     2.56353     1.99078     2.02916     2.25004
     24750     2.56343     1.99238      2.0375     2.24084
     24780     2.55843     1.98884     2.02898     2.24028
     24810      2.5544     1.99808     2.01697     2.23371
     24840     2.56349     1.99938     2.02543     2.24566
     24870     2.56076     1.99007     2.02822     2.24521
     24900     2.57737      2.0045     2.04294       2.257
     24930     2.57192     1.99154     2.03937     2.25925
     24960     2.55972     1.98732     2.02565      2.2476
     24990     2.57139     1.99416     2.03785     2.25711
     25020     2.57568     1.99766     2.03892     2.26284
     25050     2.56234     1.99479     2.02144     2.25073
     25080      2.5639     1.99737     2.03302     2.24154
     25110     2.56853     1.99833     2.02975     2.25423
     25140     2.56578     2.00174     2.02636     2.24796
     25170     2.56206     1.99672     2.02597     2.24428
     25200     2.56228     1.99437     2.02806     2.24499
     25230     2.56042     1.99794     2.01962     2.24519
     25260     2.56498     1.99189     2.02742     2.25392
     25290     2.56088     1.98845     2.02205     2.25247
     25320     2.56379     1.99452     2.01593     2.25919
     25350     2.56204     1.99742     2.00563     2.26183
     25380     2.56591     1.99362     2.01403     2.26649
     25410     2.56475     1.99274     2.01436     2.26434
     25440      2.5655     1.98855     2.02172     2.26315
     25470     2.56192     1.98482     2.01673     2.26277
     25500     2.55991     1.99756     2.01267     2.25061
     25530     2.56323     2.00059     2.01396     2.25431
     25560     2.56564     1.99991     2.01629     2.25832
     25590     2.56401     1.99778     2.01208     2.26024
     25620     2.56878     1.99514      2.0237     2.26303
     25650     2.56752     2.00494     2.01558     2.25876
     25680     2.56644     1.99649     2.02358     2.25662
     25710     2.57469     1.99807     2.03416      2.2645
     25740     2.56852     1.99144     2.03479     2.25575
     25770     2.57143     1.99547     2.02956     2.26352
     25800     2.57311     1.99224     2.03203     2.26796
     25830     2.56359     1.98844      2.0199     2.26055
     25860     2.56283     1.98905     2.02039     2.25786
     25890     2.56126     1.98257      2.0271     2.25396
     25920     2.56784     1.99423     2.03625      2.2504
     25950     2.57478     1.99818      2.0424     2.25719
     25980     2.56376     1.98342     2.04498     2.24272
     26010     2.57466     1.99038     2.04709     2.25955
     26040     2.56778     1.98288     2.03998     2.25692
     26070     2.56288     1.98529     2.02815     2.25432
     26100     2.56811     1.98833     2.04179     2.25123
     26130     2.57253     1.98416     2.04915      2.2583
     26160     2.57006      1.9905     2.04871     2.24746
     26190     2.56777     1.98786     2.04549      2.2475
     26220     2.57102     2.00293     2.04529     2.24174
     26250     2.56159     1.99767     2.02867     2.23993
     26280     2.56629      1.9958     2.03772     2.24414
     26310       2.562     1.99118     2.03615     2.23987
     26340     2.56937     2.00103     2.04015     2.24432
     26370     2.56508     1.98976     2.04824     2.23715
     26400     2.56553     1.99946     2.03896     2.23801
     26430     2.56053     1.99226     2.03874     2.23317
     26460      2.5584     1.98832     2.04044     2.23025
     26490     2.56087      1.9889     2.03467     2.24064
     26520     2.56621     1.99247      2.0364     2.24812
     26550     2.55899     1.98966     2.03049     2.23947
     26580     2.55878     1.99331     2.03134     2.23497
     26610     2.57116      1.9921     2.05136     2.24616
     26640     2.56335     1.99925     2.04136     2.23101
     26670     2.56926     2.00586     2.03525     2.24422
     26700      2.5573     2.00619     2.02484     2.22594
     26730     2.56201     2.00044     2.03456     2.23307
     26760     2.55997     2.01177     2.02569     2.22626
     26790     2.56677     2.01491      2.0343     2.23123
     26820     2.55824     2.00302     2.02837     2.22773
     26850     2.56903     2.01535     2.03078     2.23922
     26880     2.56922     2.01082     2.03221     2.24245
     26910     2.56753     2.01212     2.03157     2.23797
     26940     2.56076      2.0119     2.02404     2.22946
     26970     2.56459      2.0093     2.02502     2.23971
     27000     2.57303      2.0148      2.0342     2.24579
     27030     2.56916     2.02196     2.02502     2.23879
     27060     2.56689     2.02244     2.02392     2.23413
     27090     2.56694     2.02969     2.02263     2.22883
     27120     2.56324      2.0278     2.02679     2.21823
     27150     2.56797      2.0242     2.04203     2.21848
     27180      2.5599     2.02648     2.02999     2.20878
     27210     2.56219     2.02373     2.03839     2.20888
     27240     2.56104     2.01564      2.0449     2.20759
     27270     2.56779     2.01293     2.04787     2.22292
     27300     2.56227      2.0092     2.04614     2.21515
     27330     2.56855     2.02234     2.04117     2.22231
     27360     2.56955     2.02059     2.05118     2.21699
     27390     2.56597     2.01637     2.04906      2.2145
     27420     2.56215     2.01317     2.05305     2.20484
     27450     2.56718     2.01925     2.05244     2.21155
     27480     2.56636     2.01381     2.04987     2.21698
     27510     2.56328     2.01315      2.0514     2.20901
     27540     2.56895     2.01791     2.06158     2.20839
     27570     2.57643     2.01502     2.07361     2.21717
     27600     2.56388      2.0134     2.06989     2.19288
     27630     2.56681     2.01158     2.07012     2.20118
     27660     2.57272     1.99685     2.08756      2.2119
     27690     2.56686     1.99748     2.09128     2.19413
     27720      2.5746     2.01572     2.09206     2.19483
     27750      2.5717     2.01574     2.09059     2.18941
     27780     2.57063     2.02106     2.07902       2.193
     27810     2.56965     2.02749     2.07797     2.18575
     27840     2.56387     2.02037     2.07429     2.18228
     27870     2.56576     2.02159     2.07756     2.18245
     27900     2.56082     2.01524      2.0742     2.17992
     27930     2.56759     2.02975      2.0779     2.17886
     27960     2.57439     2.03672     2.07546     2.19071
     27990      2.5678     2.01747     2.07613     2.19241
     28020     2.56581     2.02173     2.07006     2.18957
     28050      2.5598     2.03124     2.06269     2.17359
     28080     2.56631     2.02988     2.06977     2.18347
     28110     2.56123     2.02311     2.05771     2.18921
     28140     2.56108     2.02066     2.04258     2.20523
     28170     2.56597     2.02646     2.04475     2.20928
     28200     2.56359     2.02601     2.03427     2.21383
     28230     2.56317     2.01598     2.04268     2.21426
     28260     2.56243     2.02665     2.04491     2.20071
     28290     2.56315     2.02654     2.04537     2.20207
     28320     2.56154     2.04176     2.04064     2.18861
     28350     2.56182     2.03693      2.0452     2.18949
     28380     2.55612     2.02184     2.04213     2.19303
     28410     2.56667     2.02846     2.04766     2.20637
     28440     2.56378     2.02742     2.04023     2.20748
     28470     2.56322     2.02721     2.04192     2.20482
     28500     2.56171     2.02056     2.04507     2.20448
     28530     2.56019     2.02515      2.0397     2.20171
     28560     2.56723     2.02807     2.04627      2.2093
     28590     2.56867     2.04543     2.03373     2.20823
     28620     2.56713     2.04703     2.02765     2.20876
     28650     2.57098     2.05345     2.02816     2.21129
     28680     2.56786     2.04588     2.02469     2.21422
     28710     2.56398     2.02572     2.03045      2.2185
     28740     2.56183     2.02196     2.03464     2.21312
     28770     2.55678     2.02899     2.02023     2.20819
     28800      2.5584     2.02589      2.0207     2.21435
     28830     2.55859     2.02984     2.00736     2.22329
     28860     2.56098     2.03248     2.02256     2.21258
     28890     2.55786     2.04149     2.01518     2.20377
     28920     2.55595     2.04648     2.01908     2.19111
     28950     2.55352     2.04024     2.00763     2.20176
     28980     2.56213      2.0492     2.01165     2.20978
     29010     2.57036     2.05138     2.01742     2.22156
     29040     2.56573     2.04825     2.02018     2.21122
     29070     2.56402     2.04653     2.01423     2.21426
     29100      2.5652     2.04452     2.02065     2.21302
     29130     2.56214     2.04334      2.0243     2.20365
     29160     2.56379     2.04508     2.01772      2.2119
     29190     2.55983     2.04864     2.00924     2.20715
     29220     2.56399     2.05957     2.01385     2.20242
     29250     2.56385     2.05376     2.00534     2.21525
     29280     2.56568     2.05319     2.01139     2.21452
     29310     2.56301     2.05471     2.01683     2.20194
     29340     2.56462      2.0523     2.01058     2.21363
     29370     2.57349      2.0592     2.01797     2.22107
     29400     2.55772     2.04756     2.00507     2.20704
     29430     2.56528     2.05605     2.01222      2.2102
     29460     2.56344     2.04279     2.01357     2.21699
     29490     2.57363     2.05637      2.0091     2.23203
     29520     2.55978      2.0471     2.00847     2.20915
     29550     2.56073     2.04711     2.00873      2.2111
     29580      2.5542     2.04236     2.00818     2.20088
     29610     2.55166     2.03671     2.01587     2.19318
     29640     2.55865     2.04732     2.01023     2.20474
     29670     2.55973     2.04023     2.01371     2.21064
     29700     2.55988     2.03006     2.02077     2.21389
     29730     2.56662     2.05103     2.01855     2.21219
     29760      2.5647     2.03896     2.02101     2.21666
     29790     2.56361     2.04452      2.0274     2.20313
     29820     2.55538     2.03025     2.03037     2.19444
     29850     2.55865     2.04264     2.02621     2.19442
     29880     2.55964     2.03476     2.03258     2.19815
     29910     2.55367     2.03824     2.01661     2.19575
     29940     2.56071     2.03249     2.02979     2.20532
     29970     2.55631     2.03773     2.02207     2.19735
     30000     2.55524       2.045     2.02341     2.18685
     30030     2.55911     2.05734      2.0265     2.18146
     30060     2.55438     2.05131     2.01763     2.18426
     30090     2.55651     2.05272     2.01568     2.18972
     30120     2.55867     2.05287     2.01381     2.19635
     30150     2.55866     2.06422     2.00742     2.19153
     30180     2.56382     2.05476     2.01336     2.20698
     30210     2.55974     2.06736     1.99812     2.19956
     30240     2.55918     2.05938     2.00459     2.19985
     30270     2.55295     2.04835     2.00139      2.1986
     30300     2.55116     2.05139     1.99965     2.19318
     30330     2.56559     2.06476     2.01369     2.20144
     30360     2.55452     2.06767     2.00714     2.17882
     30390     2.55375     2.06203     2.00246     2.18665
     30420     2.55353     2.05656     2.00453     2.18939
     30450     2.55881      2.0507     2.01362     2.19886
     30480     2.54842     2.04638      2.0032     2.18825
     30510     2.55568     2.05915     2.00739     2.18936
     30540      2.5525      2.0551      2.0055     2.18749
     30570     2.55779     2.05676     2.00843     2.19557
     30600     2.55714     2.05201     2.01943     2.18839
     30630     2.55353     2.05842     2.01971     2.17365
     30660     2.55714      2.0742     2.01265     2.17368
     30690      2.5572     2.08839     2.01364     2.15926
     30720     2.55705     2.08458     2.01888     2.15768
     30750     2.55831     2.07655     2.02503     2.16267
     30780     2.56123     2.09264     2.02021     2.15857
     30810      2.5656     2.09752     2.02402     2.16064
     30840      2.5533     2.09297     2.01886     2.14065
     30870     2.55534     2.08516     2.02359     2.14865
     30900     2.55672     2.07988      2.0275     2.15337
     30930     2.55109     2.06997     2.02941     2.14775
     30960     2.55383     2.07837      2.0207     2.15436
     30990     2.55641     2.06974     2.02452     2.16516
     31020     2.55075     2.06015     2.02208     2.16324
     31050     2.55593     2.06909     2.02824     2.16118
     31080     2.54591     2.07292     2.02392     2.13777
     31110     2.54685     2.06953     2.02725     2.14015
     31140     2.54623      2.0828     2.02317     2.12963
     31170     2.55129     2.07803     2.03131     2.13862
     31200     2.54874     2.08097     2.02909      2.1318
     31230     2.55398     2.07322     2.03917     2.14223
     31260     2.55102     2.08265     2.04242     2.12286
     31290      2.5459     2.07528     2.04636     2.11397
     31320     2.55369       2.085     2.04857     2.12104
     31350     2.55855     2.08475     2.05951      2.1224
     31380     2.55594     2.08993     2.04743     2.12273
     31410     2.55166     2.09373     2.04157      2.1143
     31440     2.55338     2.09136     2.04807     2.11451
     31470     2.54868     2.08329     2.04658     2.11257
     31500     2.55826      2.0919     2.06139     2.11283
     31530     2.55019     2.07312     2.05727     2.11584
     31560     2.54918     2.07783      2.0572     2.10884
     31590     2.55517     2.08575     2.05958     2.11318
     31620     2.55194      2.0746     2.06444     2.11161
     31650     2.54906     2.06941     2.06195     2.11219
     31680     2.55103     2.05651      2.0736     2.11814
     31710     2.55199     2.04641     2.07607     2.12778
     31740     2.55429     2.05761     2.06921     2.12918
     31770     2.55384      2.0553     2.07694     2.12279
     31800     2.55344     2.05891     2.07385     2.12136
     31830     2.55195     2.05877     2.08035     2.11153
     31860     2.55086     2.05491     2.07879     2.11419
     31890     2.54793     2.05004      2.0872     2.10352
     31920     2.54778     2.05452      2.0808     2.10512
     31950     2.54698     2.05975     2.07841     2.10044
     31980     2.54572     2.05265     2.07997     2.10279
     32010      2.5477     2.05939     2.08456     2.09645
     32040     2.54507     2.04652     2.08116     2.10603
     32070     2.55489     2.06478      2.0878     2.10539
     32100     2.54561     2.06693     2.08047     2.08798
     32130     2.54231     2.05576     2.06472     2.10654
     32160     2.54988     2.05996     2.06949     2.11602
     32190     2.55653      2.0676     2.07774     2.11652
     32220      2.5481     2.06647     2.06999     2.10486
     32250     2.55148     2.07782     2.06712     2.10469
     32280     2.55923     2.07368     2.07888     2.11598
     32310      2.5487     2.07545     2.06694     2.10048
     32340     2.55463     2.06564     2.08375     2.10792
     32370      2.5523     2.07199      2.0818     2.09796
     32400      2.5587     2.06515     2.09743      2.1047
     32430     2.55254     2.07143     2.09194     2.08898
     32460     2.55285     2.06844     2.09036     2.09428
     32490     2.55409     2.08023     2.09206      2.0839
     32520     2.55271     2.06655     2.09098     2.09519
     32550     2.54852     2.07034     2.08206     2.09013
     32580     2.56258     2.07755     2.08959     2.10976
     32610     2.56109     2.07469     2.08886     2.10967
     32640     2.55678     2.07067     2.08428     2.10769
     32670     2.56285     2.07104     2.09026     2.11614
     32700      2.5567     2.06146     2.08905     2.11179
     32730     2.56145     2.05565     2.09885     2.11924
     32760     2.55511     2.05014     2.09902     2.10908
     32790     2.55169     2.05371     2.09079     2.10549
     32820     2.56338     2.07361     2.10139     2.10383
     32850     2.54983     2.05102     2.09822     2.09622
     32880     2.55075     2.05714      2.0924     2.09826
     32910     2.55726     2.06214     2.10613     2.09546
     32940     2.55706     2.06744     2.10927     2.08658
     32970      2.5599     2.07212     2.10436     2.09386
     33000     2.55427     2.05847     2.11033     2.08755
     33030     2.55788     2.06471     2.11301      2.0875
     33060     2.55825     2.07347     2.10952     2.08324
     33090     2.55125     2.07893     2.09322     2.07707
     33120     2.55372     2.07655     2.09666     2.08205
     33150     2.55148     2.07294     2.08697     2.08988
     33180     2.55635     2.07647     2.08992     2.09531
     33210     2.56028     2.07937     2.10291     2.08903
     33240     2.55788     2.08182     2.09549     2.08818
     33270     2.56323     2.10202     2.09904     2.07747
     33300     2.56092     2.09517     2.09627     2.08146
     33330     2.55602     2.09547     2.09818     2.06716
     33360     2.55806     2.10883     2.08815     2.06877
     33390     2.54946     2.09939     2.08883     2.05642
     33420     2.55284     2.10471     2.07247     2.07582
     33450      2.5544     2.11844     2.07553      2.0626
     33480     2.55357     2.09631     2.08549     2.07309
     33510     2.56058     2.07554      2.1058     2.09066
     33540     2.55354      2.0671     2.08809     2.09956
     33570     2.55387     2.07413     2.08538     2.09611
     33600     2.55179     2.06506     2.08625     2.09912
     33630     2.55284     2.07368     2.08608     2.09334
     33660     2.55006      2.0701     2.09034     2.08586
     33690     2.55102     2.07003     2.09973     2.07882
     33720     2.55291     2.07556     2.10152     2.07615
     33750     2.55287     2.05759     2.10221     2.09317
     33780     2.54996     2.04013     2.10463     2.10072
     33810     2.54817     2.02915     2.10448     2.10716
     33840     2.55487     2.04428     2.09761     2.11558
     33870     2.55279     2.04355      2.0981     2.11077
     33900     2.56196     2.04126     2.11591     2.11741
     33930     2.56051     2.03746      2.1231     2.11036
     33960     2.54774     2.03599     2.10985     2.09409
     33990     2.54766     2.03809     2.10997     2.09173
     34020      2.5447       2.029      2.1125     2.09082
     34050     2.54436     2.02826     2.10925     2.09399
     34080     2.54614     2.01854     2.12349      2.0933
     34110     2.54129     2.02466     2.12699     2.07195
     34140     2.53966     2.02834     2.11638     2.07522
     34170     2.54078     2.02376     2.12672     2.07186
     34200     2.54204     2.03909     2.10768     2.07937
     34230       2.552      2.0252     2.12916     2.09539
     34260     2.54764     2.02369     2.13368      2.0816
     34290     2.54785     2.03366     2.12193     2.08442
     34320      2.5568     2.04016     2.11824     2.10363
     34350     2.54964     2.02407     2.11719     2.10284
     34380     2.55372      2.0359     2.12292     2.09555
     34410     2.54885     2.03516     2.12057     2.08675
     34440     2.54702     2.03356     2.11231     2.09222
     34470      2.5507     2.04946      2.1145     2.08346
     34500     2.53845     2.03765     2.10203     2.07772
     34530     2.54315     2.03775     2.10635     2.08473
     34560     2.54486     2.03243      2.1037     2.09672
     34590     2.54249     2.03295     2.10288     2.09128
     34620      2.5415     2.03498     2.10397      2.0858
     34650     2.54461     2.04145      2.1072     2.08381
     34680     2.54543     2.04382     2.10425     2.08646
     34710     2.54215      2.0428     2.10067     2.08308
     34740     2.54538     2.04038     2.10901      2.0849
     34770     2.55174     2.06162     2.10718     2.08141
     34800     2.54564     2.05534     2.10346     2.07644
     34830     2.54349     2.04766     2.10589     2.07629
     34860     2.54619       2.047     2.11625     2.07303
     34890     2.55148     2.04071     2.12176     2.08655
     34920     2.55477     2.04538     2.12875     2.08293
     34950     2.54977      2.0486     2.11896     2.07748
     34980     2.54708     2.04482     2.11904     2.07451
     35010      2.5483     2.04837     2.10745     2.08579
     35040     2.54634     2.04943      2.1149     2.07238
     35070     2.54293     2.05298     2.10142      2.0742
     35100     2.54612     2.04726     2.10812     2.08086
     35130     2.54691     2.04992     2.11092     2.07735
     35160     2.54609     2.05479      2.1159     2.06543
     35190      2.5508     2.06623     2.11624     2.06529
     35220     2.53962     2.06095     2.09891     2.06068
     35250      2.5384     2.07663     2.07851      2.0626
     35280     2.54179     2.07945     2.08251     2.06409
     35310      2.5443     2.09398     2.08489     2.05315
     35340     2.54426     2.10673     2.07679     2.04821
     35370      2.5452     2.09792     2.07473     2.06164
     35400     2.54807     2.10534     2.08142     2.05439
     35430     2.55146     2.11037     2.08872     2.05023
     35460     2.54692     2.10787     2.07759     2.05282
     35490       2.548     2.11166     2.08077     2.04838
     35520     2.53951     2.10752     2.07363     2.03877
     35550     2.54399       2.102     2.07463     2.05456
     35580     2.54508     2.09925     2.07177     2.06295
     35610     2.54919     2.09882     2.08332     2.06192
     35640     2.55619     2.10451     2.08989     2.06678
     35670     2.54895     2.09862     2.07765     2.06724
     35700     2.54971     2.09637     2.08636     2.06262
     35730     2.55397     2.10689     2.08282     2.06601
     35760     2.55392     2.10715     2.08414      2.0643
     35790     2.55563     2.11354     2.08643     2.05967
     35820     2.54923     2.10157     2.07569     2.06689
     35850     2.56427     2.11836     2.08548     2.07709
     35880     2.55296     2.10699      2.0771     2.06918
     35910     2.55943     2.11688     2.08362     2.06851
     35940     2.55173     2.10414     2.07691     2.06924
     35970     2.55137      2.1116     2.07433     2.06333
     36000     2.55738       2.108     2.08086     2.07527
     36030     2.55849     2.10227     2.07884     2.08583
     36060     2.55877     2.09197     2.07853     2.09713
     36090     2.56173     2.09047     2.08649     2.09797
     36120     2.56266     2.09721     2.08349     2.09648
     36150     2.56476       2.101     2.07868     2.10258
     36180     2.56274     2.08984      2.0853     2.10222
     36210     2.56069     2.09061     2.08207     2.09966
     36240     2.56623     2.10315     2.07489     2.10776
     36270     2.55357     2.10293     2.06283     2.08899
     36300     2.56733     2.09999      2.0757      2.1128
     36330     2.57033     2.10793     2.06631     2.12137
     36360     2.57783      2.1202     2.08219      2.1118
     36390     2.57185     2.11651      2.0718     2.11113
     36420      2.5711     2.10707       2.074     2.11657
     36450     2.56789     2.09598     2.06651     2.12709
     36480     2.56225      2.0809     2.07859     2.11649
     36510      2.5682     2.09982     2.07004     2.12059
     36540      2.5685     2.09722     2.06933      2.1246
     36570     2.56414     2.09501     2.06807     2.11745
     36600       2.567     2.10341     2.06299     2.12101
     36630     2.56315     2.10985      2.0542     2.11383
     36660       2.559     2.10266     2.05313     2.11198
     36690     2.56045     2.10076     2.05274     2.11774
     36720     2.56597     2.10436     2.06236      2.1182
     36750     2.56862     2.10696     2.05772     2.12652
     36780     2.56444     2.11207     2.04901     2.11977
     36810     2.56641     2.09953      2.0549     2.13125
     36840     2.56673     2.10182     2.05375     2.13088
     36870      2.5616     2.09743     2.03746      2.1385
     36900     2.57099     2.11511     2.05328     2.12847
     36930     2.57042     2.10907     2.05069     2.13555
     36960     2.56186     2.11711      2.0324     2.12449
     36990     2.56309     2.11649     2.03107     2.12935
     37020     2.56371     2.12033     2.02509     2.13272
     37050     2.55973     2.11173     2.02341     2.13327
     37080     2.55957     2.09289      2.0321     2.14317
     37110     2.56396     2.08738      2.0355     2.15579
     37140     2.56131     2.07709     2.03357     2.16124
     37170     2.56568     2.07731     2.03567      2.1694
     37200     2.55185      2.0618     2.02144     2.16487
     37230     2.56038     2.05703      2.0295     2.18192
     37260     2.55832     2.05618     2.02709     2.18015
     37290     2.55729     2.05317      2.0243     2.18316
     37320     2.55478     2.04481     2.02174     2.18749
     37350     2.56308     2.04478     2.03047     2.19883
     37380     2.56488     2.04266     2.03326     2.20242
     37410      2.5604     2.04464     2.02779     2.19517
     37440     2.56516     2.03817     2.04043     2.20061
     37470     2.56743     2.04308     2.03926     2.20242
     37500     2.56329     2.03284     2.04169         2.2
     37530     2.56225     2.03554     2.03985     2.19677
     37560     2.56553     2.02418     2.04926     2.20617
     37590     2.57349       2.026     2.06589     2.20752
     37620      2.5695     2.03182     2.05525     2.20281
     37650     2.56738     2.02097     2.05599     2.20713
     37680     2.55854     2.01384     2.04235      2.2058
     37710     2.56701     2.01178      2.0529     2.21753
     37740     2.55848     2.01407     2.03681     2.21055
     37770     2.56363     2.00793     2.04579     2.21976
     37800     2.56049     2.01854     2.03208     2.21548
     37830     2.56004     2.01247     2.02997     2.22189
     37860     2.56327     2.01311     2.03842     2.22102
     37890     2.57072     2.01704      2.0357     2.23712
     37920     2.56212     2.01455     2.02574     2.22865
     37950     2.56263     2.01242     2.02941     2.22841
     37980     2.56117     2.01246     2.03285     2.22187
     38010     2.55435     2.00812     2.02623     2.21615
     38040     2.55581     2.01229     2.02741     2.21465
     38070     2.56337     2.00312     2.03914     2.22959
     38100     2.56108     2.00097     2.03592     2.22922
     38130     2.56312     1.99681     2.03973     2.23414
     38160     2.56172     1.99883     2.03902     2.22978
     38190     2.55592     1.99397      2.0328      2.2265
     38220     2.56066      1.9848     2.04385     2.23543
     38250     2.55357     1.98498     2.03195      2.2299
     38280     2.55603     1.99588     2.04129     2.21724
     38310     2.54838     1.99315     2.03883     2.20431
     38340      2.5585     1.99618     2.04879     2.21575
     38370     2.55226     1.99189     2.04703     2.20684
     38400     2.56153     1.98952     2.05623     2.22184
     38430     2.56245     1.98959     2.05368     2.22625
     38460      2.5583     1.98137       2.051     2.22652
     38490     2.55995     1.98254     2.05656     2.22414
     38520     2.56365     1.98394     2.05756     2.23048
     38550     2.56066     1.98185     2.05218     2.23042
     38580      2.5677     1.98398     2.06096     2.23661
     38610     2.55682     1.97886     2.04773     2.22836
     38640       2.559     1.98624     2.04324     2.23093
     38670      2.5586     1.97988     2.04872     2.23062
     38700     2.55566     1.98273     2.04551     2.22429
     38730     2.56143     1.98726     2.05692     2.22299
     38760     2.55976     1.98297     2.05495     2.22479
     38790     2.55883     1.98537     2.05013     2.22496
     38820     2.55953     1.98187     2.05673     2.22362
     38850     2.55722     1.98733     2.05674     2.21339
     38880     2.55654     1.97766     2.06206     2.21553
     38910     2.55751     1.98049     2.06886     2.20889
     38940     2.55538     1.98696     2.06611     2.20071
     38970     2.54827     1.98395     2.05687     2.19558
     39000      2.5533     1.98353     2.06035     2.20436
     39030     2.55951     1.98674     2.06118     2.21507
     39060     2.55989     1.98215     2.06994     2.21189
     39090     2.55734     1.98546     2.05706     2.21506
     39120     2.55021     1.98336     2.04794     2.20892
     39150     2.55448     1.98108     2.05271     2.21641
     39180     2.55325     1.98108     2.04894     2.21706
     39210     2.55111     1.98119     2.03398     2.22578
     39240     2.54905     1.98515     2.02732     2.22361
     39270     2.55539      1.9919     2.03526     2.22487
     39300     2.55724     1.98532     2.04276     2.22813
     39330     2.55766     1.98882     2.04121     2.22741
     39360     2.55791     1.99031     2.03914     2.22853
     39390     2.55901     1.98737     2.03689     2.23574
     39420     2.55478       1.987     2.02949     2.23311
     39450     2.55732     1.98105     2.04118     2.23356
     39480     2.56002     1.98588      2.0369     2.23936
     39510     2.55711     1.99034     2.03334     2.23198
     39540     2.55768     1.99008     2.03796     2.22928
     39570     2.55395     1.98684     2.03997     2.22178
     39600     2.56147     1.99573       2.034     2.23655
     39630     2.56538     1.98672     2.04218     2.24607
     39660     2.55745     1.98989     2.02746     2.23849
     39690     2.56479     1.99141     2.04032     2.24225
     39720     2.55727     1.98791     2.03969      2.2287
     39750     2.56248     1.98863      2.0512     2.22947
     39780     2.55889     1.98576     2.05146     2.22353
     39810     2.56289     1.99195     2.05374      2.2251
     39840     2.56673     1.99258     2.05995     2.22765
     39870     2.56517     1.98978     2.05528     2.23087
     39900     2.56631     1.99027      2.0487      2.2391
     39930     2.56328     1.98483     2.05604     2.23024
     39960     2.56417     1.98946     2.05717     2.22713
     39990     2.56479     1.98267     2.05732     2.23445
     40020     2.55892     1.97904     2.05115     2.22988
     40050     2.55695      1.9851     2.04494     2.22566
     40080     2.56096     1.98704     2.05151     2.22711
     40110     2.55973     1.98595     2.04907     2.22749
     40140     2.56677     2.00012     2.04592      2.2339
     40170     2.55646     1.98102     2.03478     2.23746
     40200     2.56109     1.99205     2.03244     2.24038
     40230     2.55302     1.98726     2.02833     2.22991
     40260      2.5534     1.98271     2.02642     2.23656
     40290     2.55537      1.9948     2.02346     2.23298
     40320     2.55163     1.98411     2.02115     2.23603
     40350     2.55709     1.99247     2.01909     2.24294
     40380     2.55222     1.98482     2.01607     2.24135
     40410     2.55664     1.99332     2.01311     2.24652
     40440     2.55397     1.99159       2.008     2.24656
     40470      2.5526     1.98976      2.0111     2.24227
     40500     2.55516     1.98611     2.01711     2.24597
     40530     2.55047     1.99145     2.00656     2.24001
     40560     2.54763     1.97623      2.0099     2.24404
     40590     2.54837     1.98704     1.99816     2.24665
     40620     2.55605     1.98456     2.01058     2.25519
     40650     2.55599     1.98862     2.01384     2.24855
     40680     2.55654     1.97892     2.02516      2.2482
     40710      2.5724     1.99402     2.02709     2.26919
     40740     2.55515     1.98254      2.0197     2.24676
     40770     2.56318     1.99497     2.01287     2.26015
     40800     2.56934     1.99901     2.01915     2.26494
     40830     2.56496     1.99405     2.02421     2.25485
     40860     2.56815     1.99369     2.02838     2.25867
     40890     2.56576     1.99541      2.0235     2.25611
     40920     2.55811     1.98994     2.01913     2.24748
     40950     2.56525     1.99914       2.018     2.25657
     40980     2.55925     1.99579     2.01263     2.25071
     41010     2.56404     1.99839     2.01659     2.25574
     41040     2.56285     1.98975     2.01247     2.26434
     41070     2.56069      1.9949     2.01221     2.25514
     41100     2.55996     1.98752     2.01048     2.26153
     41130     2.55859       1.989     2.00835     2.25903
     41160     2.55522     1.98103     2.01698      2.2507
     41190     2.56278     1.98873     2.01422     2.26354
     41220     2.56297     1.99522     2.01679     2.25595
     41250     2.56075     1.99067     2.01308     2.25825
     41280     2.55988     1.98733     2.01128     2.26082
     41310     2.56465     1.99835     2.01575     2.25791
     41340     2.55836     1.99244     2.00948     2.25446
     41370     2.55795     1.98811     2.01368      2.2536
     41400     2.55825     1.98624     2.01519     2.25458
     41430     2.56457     1.98934     2.02108     2.26093
     41460     2.56216     1.99676     2.01194     2.25707
     41490     2.56544     1.99022     2.02579     2.25791
     41520     2.55859     1.98546     2.02042     2.25135
     41550     2.55745     1.99346     2.00655     2.25411
     41580     2.55105     1.98425     2.01187     2.24297
     41610     2.55875      1.9884     2.01942     2.25003
     41640     2.55991     1.98664     2.01938     2.25425
     41670     2.56087     1.99083     2.02919     2.24391
     41700     2.55706     1.98247     2.03216     2.23993
     41730     2.55443     1.98589      2.0316     2.23138
     41760     2.55171     1.97975      2.0239     2.23761
     41790     2.55079     1.98397     2.02377     2.23187
     41820     2.55781      1.9876     2.02966     2.23935
     41850     2.56308     1.99296     2.03302     2.24359
     41880     2.55346     1.98416     2.03261     2.22977
     41910      2.5557      1.9749     2.04549     2.23135
     41940      2.5557     1.97852     2.05013     2.22388
     41970      2.5538     1.98028      2.0393     2.22791
     42000     2.55405     1.98663     2.03236     2.22916
     42030     2.55011     1.98583     2.02812      2.2247
     42060     2.55126     1.98876     2.02734     2.22545
     42090      2.5558     1.98874     2.03775     2.22637
     42120     2.55376      1.9807     2.04022      2.2266
     42150     2.55149     1.98442     2.03523     2.22264
     42180     2.55606     1.99098     2.04405     2.21918
     42210     2.55382     1.98019     2.04122     2.22626
     42240      2.5518     1.98702      2.0402     2.21647
     42270     2.55573     1.99009      2.0434      2.2198
     42300     2.55896     1.98582     2.04982     2.22516
     42330     2.55752     1.99372     2.04235     2.22165
     42360     2.55056     1.98786     2.04082     2.21227
     42390     2.54668     1.99019     2.03454     2.20702
     42420     2.56016     1.99418      2.0557     2.21499
     42450     2.55696     1.99497     2.05633     2.20629
     42480     2.55252     1.99634     2.05387     2.19703
     42510     2.55046      1.9897     2.05288      2.1992
     42540     2.55474      1.9961      2.0506     2.20546
     42570     2.55325     1.99661     2.04473     2.20699
     42600      2.5584     1.99378     2.05224     2.21449
     42630     2.55088     1.98777     2.04708     2.20731
     42660      2.5579     1.99233     2.05121     2.21561
     42690      2.5572     1.98807     2.05472     2.21454
     42720     2.55751     1.98631     2.05677     2.21495
     42750     2.55952     1.99048      2.0641     2.20902
     42780     2.56119     1.98973     2.07094     2.20716
     42810     2.55381     1.99128     2.06491     2.19428
     42840     2.55101     1.98653     2.05908     2.19756
     42870     2.55724      1.9868       2.061     2.20995
     42900     2.55871     1.98848     2.05457      2.2178
     42930     2.55863     1.98458     2.05798     2.21796
     42960     2.55912     1.98916     2.06363     2.20973
     42990     2.55886     1.99816     2.07015     2.19485
     43020     2.55275     1.99212     2.06559     2.19041
     43050     2.55784     2.00029     2.06874     2.19186
     43080     2.55563     1.99994     2.06697     2.18869
     43110     2.55741     1.99494     2.07392     2.19083
     43140     2.55843     1.99139     2.06968     2.20044
     43170     2.55375     1.99298     2.06917     2.18858
     43200      2.5624     2.00285     2.07912     2.19036
     43230     2.55593     1.99639     2.06935      2.1904
     43260     2.55788     2.00145     2.06704      2.1925
     43290     2.56484     2.00532     2.06217     2.20974
     43320     2.55615     2.00308     2.05117     2.20186
     43350      2.5568     2.00077     2.05067     2.20593
     43380     2.55651     2.00063     2.04813     2.20774
     43410     2.55618     1.99533     2.06254     2.19834
     43440     2.55658      1.9784     2.07205     2.20563
     43470      2.5503     1.99133     2.07216     2.17918
     43500     2.55083     1.97416     2.09011      2.1789
     43530     2.55893     1.99411     2.07994     2.18944
     43560     2.55047     1.99257     2.08723       2.164
     43590     2.55268     2.00207     2.07898     2.16839
     43620      2.5591     2.00488     2.09061     2.16973
     43650     2.55667     2.00656     2.08548     2.16741
     43680     2.55571      1.9999     2.09016     2.16678
     43710     2.55311     2.00274     2.09488     2.15342
     43740     2.56004     2.00962     2.11171     2.14703
     43770     2.55362      2.0019     2.10561     2.14493
     43800     2.55781     2.00096     2.10779     2.15366
     43830     2.55456     1.99576     2.09602     2.16223
     43860     2.55303      1.9945     2.10157     2.15436
     43890     2.56017     1.99557     2.11271     2.15943
     43920     2.56563     2.00198     2.10305     2.17581
     43950     2.55802     1.98994     2.10239     2.16958
     43980     2.55793     2.00202     2.09341     2.16692
     44010     2.55895     1.99971     2.08826     2.17642
     44040     2.55929     2.00183     2.09844     2.16545
     44070     2.55339     1.99494     2.09138      2.1647
     44100     2.55311      1.9879     2.09247     2.16947
     44130      2.5604     1.99693     2.10448     2.16674
     44160     2.55879     1.99714     2.10238     2.16477
     44190     2.56011     1.99611     2.10752     2.16386
     44220     2.55712     1.99579      2.1076     2.15699
     44250     2.55319     1.99506     2.10002     2.15573
     44280     2.55352     1.99694     2.10248      2.1524
     44310      2.5579      2.0118     2.10118     2.15021
     44340     2.54514     1.99563     2.09285     2.14312
     44370     2.55041      1.9978     2.09112     2.15528
     44400     2.54977     2.00175     2.08782     2.15328
     44430     2.55704     2.00405     2.09683     2.15964
     44460     2.55747     2.01439      2.0951      2.1527
     44490     2.55711     1.99844     2.10789     2.15422
     44520      2.5603     2.00498     2.11036     2.15331
     44550     2.55651     2.00501     2.11127     2.14336
     44580     2.55967     2.00303     2.11629      2.1478
     44610     2.55677     2.00369     2.11044     2.14601
     44640     2.56185     2.00634     2.11784     2.14837
     44670     2.55726      2.0057     2.12232     2.13356
     44700     2.55561     2.00517     2.12098     2.13145
     44730     2.55793     2.00938     2.13129     2.12272
     44760     2.55519     2.00861     2.13484     2.11327
     44790     2.55466     2.00739     2.13443     2.11356
     44820     2.55596     2.00446     2.13714     2.11675
     44850     2.55842     2.00799     2.13826     2.11822
     44880     2.55335     2.00404     2.12692     2.12114
     44910     2.56411     2.00423     2.13968     2.13404
     44940     2.55646     2.00811     2.12561     2.12609
     44970      2.5621     2.01215      2.1354     2.12602
     45000     2.54979     1.99932     2.13093     2.11299
     45030     2.55326     2.00678     2.12635     2.11889
     45060     2.55602     2.01341     2.13071     2.11489
     45090     2.55828      2.0128     2.12367     2.12797
     45120     2.54975     1.99799     2.11354     2.13152
     45150     2.55715     2.00411     2.11685     2.14022
     45180     2.55837     2.00507     2.10504     2.15383
     45210     2.55773     2.01133     2.11207     2.13954
     45240     2.55539     2.00132     2.10478     2.15051
     45270     2.55524     2.00498     2.09701     2.15432
     45300     2.55825     2.00984     2.09622     2.15771
     45330     2.56078     2.00894     2.09005      2.1705
     45360     2.56169     2.01343     2.08431     2.17401
     45390     2.56016     2.00339     2.08854     2.17561
     45420     2.56415     2.01192     2.09249     2.17334
     45450      2.5601     2.00859     2.09045     2.16882
     45480     2.55629     2.00796     2.07941     2.17104
     45510     2.56125     2.01329       2.091     2.16664
     45540     2.55936     2.01804     2.08459     2.16394
     45570     2.55296     2.01315     2.09103     2.14711
     45600     2.55226     2.00878     2.09344     2.14717
     45630     2.55708     2.01212     2.09764     2.15142
     45660     2.56197      2.0223     2.09169     2.15928
     45690     2.55639     2.00915     2.08893       2.161
     45720     2.56431     2.01523     2.10612     2.15741
     45750     2.55638     2.00987     2.09056     2.15874
     45780     2.55695     2.00208     2.09453     2.16348
     45810     2.55751     2.00703     2.08937      2.1652
     45840     2.55925     2.01153     2.09737     2.15738
     45870     2.55838     2.00288     2.09555     2.16512
     45900     2.55689     2.01049     2.08728     2.16253
     45930     2.55534     2.00557     2.09508      2.1559
     45960     2.55542     2.00789     2.09443     2.15456
     45990     2.55285      2.0049     2.08874     2.15675
     46020     2.55198     2.00179     2.09446     2.15204
     46050     2.55867     2.00738     2.10057     2.15676
     46080     2.55452     2.01088     2.09915     2.14501
     46110     2.55621     2.00105     2.10014     2.15721
     46140     2.55652     2.00358     2.10551     2.15037
     46170     2.56393     2.01016     2.11169     2.15579
     46200     2.56507     2.01003     2.11224     2.15808
     46230     2.56168     2.00215     2.10795     2.16158
     46260     2.56386     2.00427     2.12044     2.15255
     46290     2.56103     2.00887     2.13155     2.13042
     46320     2.57164     2.01397     2.14278     2.13989
     46350     2.56172     1.99961      2.1238     2.14846
     46380     2.56001     2.00111     2.11745     2.14925
     46410     2.55971     2.00028     2.12578     2.14107
     46440     2.55991     2.00026     2.13139     2.13599
     46470     2.55492     1.99859     2.13665     2.12029
     46500     2.55625     1.99893      2.1397     2.12009
     46530     2.55572     1.99337     2.13158     2.13219
     46560     2.55411     1.99222     2.12507      2.1359
     46590     2.55306     1.98669     2.11783     2.14571
     46620     2.54934     1.98861     2.11407     2.13879
     46650     2.55372     1.98757      2.1283     2.13608
     46680     2.55468     1.99566     2.12421     2.13491
     46710      2.5533     1.99163     2.11566     2.14384
     46740     2.55618     1.99019     2.11937     2.14838
     46770     2.55571     1.98797     2.12817      2.1406
     46800     2.55984     1.99852     2.12384     2.14493
     46830     2.57014     2.00046     2.12852     2.16307
     46860      2.5637     1.99021     2.12631     2.15941
     46890     2.56503     1.98967     2.12808     2.16131
     46920     2.55202     1.99233     2.11104     2.14469
     46950     2.56269     2.00829     2.10845     2.15777
     46980     2.55724     2.00382      2.1058     2.15159
     47010     2.55558     2.00314     2.10557     2.14847
     47040     2.55361     2.00296     2.10129     2.14816
     47070     2.55504     1.99696     2.10868     2.14991
     47100     2.56245     1.99781     2.11106     2.16437
     47130     2.55809     1.99299     2.09776     2.17142
     47160     2.55609     1.99418     2.10166      2.1618
     47190     2.55596      1.9979     2.09249     2.16697
     47220     2.55215       1.998     2.08428      2.1658
     47250     2.55699      2.0014     2.09178     2.16686
     47280     2.55072     1.98305     2.09264     2.16812
     47310     2.55139     1.98703     2.09178     2.16687
     47340     2.55031     1.98759      2.0808     2.17438
     47370     2.55314     1.98964     2.08446     2.17565
     47400     2.55006     1.98532     2.08182      2.1749
     47430     2.55138     1.98595     2.07803     2.18103
     47460     2.54943     1.98342     2.06716     2.18909
     47490      2.5512     1.98706     2.06999     2.18722
     47520     2.55676     1.98594     2.08416     2.18778
     47550     2.56036     1.99375     2.08117     2.19193
     47580     2.55576      1.9855     2.08971     2.18054
     47610     2.55766     1.99015     2.09317     2.17743
     47640      2.5651     1.99231      2.1009     2.18549
     47670     2.55193     1.98657     2.08247     2.17751
     47700     2.55384     1.97704     2.08306     2.19006
     47730     2.55661     1.97866     2.09059     2.18789
     47760     2.55675     1.98815     2.08601     2.18398
     47790      2.5578     1.99503      2.0952     2.17134
     47820     2.56258     2.00239     2.09928     2.17189
     47850     2.56358     1.99535     2.10551     2.17469
     47880     2.55941     1.99194     2.10332     2.17012
     47910     2.56312     1.99757     2.11615      2.1612
     47940     2.55766      1.9977      2.1043     2.15971
     47970     2.55732      1.9951     2.09972     2.16576
     48000     2.55789     1.99328     2.09787     2.17058
     48030     2.55827     1.99236     2.09909     2.17113
     48060     2.56058     1.98604     2.10549     2.17616
     48090       2.562     1.98845     2.11091     2.17206
     48120     2.56159      1.9872     2.10365     2.17925
     48150     2.55155     1.99247     2.09204     2.16201
     48180     2.55957     2.00188      2.0855     2.17852
     48210     2.55448     1.98255     2.07829      2.1911
     48240     2.55941     1.99095     2.08386     2.18971
     48270     2.55994     1.99663     2.07941        2.19
     48300     2.55827     1.98512     2.08004     2.19596
     48330     2.56213      1.9912      2.0744     2.20476
     48360     2.56394     1.99465     2.07918     2.20135
     48390     2.56135      1.9933     2.07384     2.20159
     48420     2.55748     1.98234     2.08342     2.19342
     48450     2.55681     1.98552      2.0763     2.19573
     48480     2.55409     1.98233     2.07137     2.19694
     48510     2.56007     1.98504     2.07536     2.20463
     48540      2.5506     1.97906     2.06286     2.19979
     48570     2.55472     1.98713     2.05981     2.20493
     48600      2.5526     1.97655     2.06263     2.20689
     48630     2.55396     1.97904     2.05645     2.21357
     48660     2.55889     1.98406     2.05504     2.22175
     48690     2.55484     1.97814     2.05964     2.21343
     48720     2.55654     1.98576     2.04833     2.22101
     48750      2.5583     1.98181     2.05155     2.22563
     48780      2.5506     1.98086     2.04209     2.21747
     48810     2.54985     1.97891     2.04685     2.21309
     48840     2.55376      1.9826     2.04526     2.22027
     48870     2.55179     1.98075     2.05528      2.2081
     48900     2.55974     1.98866     2.05329      2.2212
     48930     2.55952     1.98581     2.05591     2.22084
     48960     2.55745     1.98413     2.05277     2.22046
     48990     2.55331     1.97508     2.05077     2.22084
     49020     2.55856     1.97871     2.05228      2.2283
     49050     2.55772     1.97081     2.05134     2.23423
     49080     2.55593     1.97498     2.05182     2.22598
     49110     2.55657     1.97563      2.0459     2.23231
     49140     2.56055     1.97734     2.05003     2.23614
     49170     2.55675     1.97419     2.04284     2.23681
     49200     2.55955     1.97759     2.04303     2.24003
     49230     2.56558     1.97388      2.0553     2.24587
     49260     2.55862     1.97952     2.03861     2.24023
     49290     2.54724     1.97534     2.02284     2.23225
     49320      2.5494     1.97303     2.02959     2.23312
     49350      2.5594      1.9811      2.0361     2.24289
     49380     2.55634     1.97347     2.03223     2.24615
     49410     2.54881     1.97401     2.01996     2.23962
     49440     2.55905     1.97549     2.02959     2.25292
     49470     2.55649     1.97129     2.03139     2.24917
     49500     2.55565     1.97735     2.03213     2.24124
     49530     2.55093     1.97367     2.03196     2.23388
     49560     2.55443     1.98342     2.02879     2.23614
     49590     2.54544      1.9727     2.02291     2.23043
     49620     2.55416     1.96952     2.03701     2.24031
     49650     2.55752     1.97254     2.04672     2.23648
     49680     2.55198      1.9683     2.03893     2.23468
     49710     2.55326     1.96978     2.04188      2.2336
     49740     2.55325     1.96608      2.0382     2.24019
     49770     2.54527     1.96851     2.03332     2.22427
     49800     2.55514     1.97767     2.03867     2.23386
     49830     2.55093     1.96864     2.03995     2.23105
     49860     2.55561     1.97217     2.05021     2.22924
     49890      2.5514     1.97399     2.04197     2.22553
     49920     2.55207     1.97907     2.04585     2.21898
     49950     2.55707     1.96789     2.06938     2.21864
     49980      2.5525     1.97124     2.06178     2.21218
     50010     2.55512     1.97214     2.05921     2.21981
     50040     2.54891     1.97374     2.05281     2.21002
     50070     2.55214      1.9747     2.05786     2.21191
     50100     2.55216     1.98162     2.05336     2.20995
     50130     2.55055     1.97068     2.05213     2.21715
     50160     2.55085     1.97099     2.05652     2.21349
     50190     2.55612     1.97927     2.05743     2.21742
     50220     2.54553     1.97008     2.04832     2.20967
     50250     2.55543     1.97608     2.05792     2.21823
     50280     2.55483     1.97187     2.05782     2.22068
     50310     2.55311      1.9745     2.05629     2.21579
     50340     2.55945     1.97056     2.06469     2.22611
     50370     2.54798     1.97375     2.06112     2.20012
     50400      2.5498     1.97037     2.06328     2.20533
     50430     2.55189     1.97149     2.06752      2.2052
     50460     2.55086     1.96812     2.06781     2.20555
     50490     2.54987     1.96447     2.07728      2.1976
     50520     2.54991     1.97638     2.07713     2.18712
     50550     2.55105     1.97264     2.08936      2.1815
     50580      2.5435     1.96722     2.07826     2.17937
     50610     2.55603      1.9628     2.10121     2.19064
     50640     2.55033     1.96632     2.07952     2.19488
     50670     2.55269     1.97225     2.07406     2.20023
     50700     2.54124     1.96198     2.06029     2.19581
     50730     2.54383     1.97212     2.06425     2.18901
     50760     2.54147     1.96507     2.06707     2.18721
     50790     2.54355     1.96724     2.07367     2.18383
     50820     2.55317     1.97861     2.07725     2.19259
     50850      2.5502     1.97545     2.07626     2.18947
     50880     2.54962     1.96684     2.07694     2.19521
     50910     2.55782      1.9733       2.087     2.19896
     50940     2.56074     1.97117     2.08922     2.20554
     50970     2.54495     1.96121     2.07839     2.18802
     51000     2.55081     1.97011     2.08815     2.18438
     51030     2.55426     1.96612     2.09929     2.18537
     51060     2.56058      1.9709     2.10681      2.1886
     51090     2.55025     1.96728     2.09484     2.17922
     51120     2.54976     1.96774     2.09128     2.18108
     51150      2.5632       1.974         2.1     2.19846
     51180     2.56079     1.97131     2.09844     2.19675
     51210     2.55278     1.96931     2.08615     2.19161
     51240     2.55971     1.96899     2.08895     2.20536
     51270     2.55369     1.96337     2.07789     2.20685
     51300     2.56118     1.95891     2.08252     2.22376
     51330     2.55914     1.96941     2.06674     2.22451
     51360      2.5532     1.96539     2.06466     2.21632
     51390     2.55152     1.97282     2.06521     2.20532
     51420     2.55596     1.97145     2.06222     2.21957
     51450      2.5519     1.96728     2.05439     2.22119
     51480      2.5521     1.96758      2.0533      2.2224
     51510     2.54812     1.96036     2.05597     2.21716
     51540     2.55613     1.97134     2.05964     2.22244
     51570      2.5594     1.96651     2.06062     2.23332
     51600     2.54663     1.96634     2.05651     2.20792
     51630     2.55299        1.97     2.05735     2.21854
     51660     2.55519     1.97064     2.05836     2.22211
     51690     2.55205     1.96072     2.05459     2.22713
     51720     2.56015     1.97339     2.05238     2.23657
     51750     2.55432     1.96403     2.05517     2.22889
     51780      2.5489     1.96542     2.04834     2.22154
     51810     2.55254     1.97133     2.05016     2.22298
     51840     2.56118     1.96607     2.06204     2.23649
     51870     2.55553     1.97023     2.04674     2.23395
     51900     2.54789     1.96337     2.04545     2.22368
     51930     2.55527     1.97121     2.05197     2.22769
     51960     2.55973     1.96813     2.04902      2.2433
     51990     2.55505     1.96472       2.051      2.2338
     52020     2.55028     1.96359     2.04233     2.23184
     52050     2.56033     1.97311     2.04622     2.24285
     52080     2.56085     1.97225     2.05044     2.24093
     52110     2.56363     1.97147     2.04982     2.24856
     52140     2.55969     1.97344     2.04629     2.24104
     52170     2.56321     1.97341     2.04812     2.24744
     52200     2.56008     1.97579     2.04933     2.23708
     52230     2.55672     1.96855     2.05177     2.23353
     52260     2.55703     1.97055     2.05016     2.23396
     52290     2.55484     1.97027     2.04147     2.23716
     52320     2.57127      1.9756     2.05758     2.25528
     52350     2.56673     1.98434      2.0525     2.24184
     52380     2.57012     1.98123     2.05321      2.2517
     52410     2.56247      1.9848     2.03772     2.24517
     52440     2.55917     1.97336     2.05237     2.23435
     52470     2.55545     1.98064     2.04146     2.22939
     52500      2.5599       1.979     2.04883     2.23428
     52530     2.55798     1.98548     2.05533     2.21812
     52560     2.55619     1.97769      2.0537     2.22244
     52590     2.55036     1.97647      2.0425     2.22046
     52620     2.55574     1.98671     2.04832     2.21833
     52650     2.55953     1.98757      2.0472      2.2273
     52680     2.55625     1.98175     2.04513     2.22685
     52710     2.55468     1.98625     2.03531     2.22825
     52740     2.56076     1.98852     2.04026     2.23565
     52770      2.5563     1.97637     2.04032     2.23615
     52800     2.55827     1.98488     2.03692     2.23623
     52830     2.55711     1.98028     2.04312     2.23197
     52860     2.55433     1.97571     2.04249     2.23025
     52890      2.5491     1.97376     2.04488      2.2178
     52920     2.55362      1.9726     2.05588     2.21904
     52950     2.56155     1.98561     2.05444     2.22704
     52980     2.56241     1.97479     2.06512     2.22875
     53010      2.5526     1.97303     2.05982     2.21265
     53040      2.5515      1.9839     2.03777      2.2208
     53070     2.54685     1.98667     2.02447      2.2198
     53100     2.55102     1.98645     2.02407     2.22993
     53130     2.55557     1.98148      2.0393      2.2309
     53160     2.55874     1.99106      2.0396     2.22935
     53190     2.55618     1.99192     2.02513     2.23588
     53220     2.55461     1.99202     2.02344     2.23375
     53250     2.55872     1.99261     2.02571     2.24056
     53280     2.55949     1.99209     2.03232     2.23679
     53310     2.55626     1.99467     2.02238     2.23612
     53340     2.55932      1.9925     2.03345     2.23502
     53370      2.5636     2.00367     2.02405     2.24334
     53400     2.55665     1.99726     2.01669     2.23984
     53430     2.54822     1.98839     2.01671     2.22846
     53460     2.55677     1.99283     2.02076     2.24038
     53490     2.55312     1.98891      2.0183     2.23775
     53520     2.55929     2.00014     2.02994      2.2313
     53550      2.5566     1.98924      2.0299     2.23492
     53580     2.55895     1.99816     2.03074     2.23156
     53610     2.56175     2.00692     2.03452      2.2267
     53640     2.56364     2.00426     2.03222     2.23551
     53670     2.55748     1.99878     2.03351     2.22511
     53700     2.55544     2.00284     2.02723      2.2225
     53730     2.56157     2.00123     2.03282     2.23293
     53760     2.56573     2.00484     2.03463      2.2376
     53790     2.56584     1.99981      2.0451     2.23281
     53820     2.55682     2.00117     2.03152     2.22327
     53850     2.55892     2.01432     2.04099      2.2075
     53880     2.55833     2.00708     2.03979      2.2138
     53910     2.56471     2.01499     2.04067     2.22058
     53940     2.55486     2.01053     2.03099     2.21076
     53970     2.55397     2.00926     2.02932     2.21139
     54000     2.55219     2.01374     2.02156     2.21032
     54030     2.56271     2.01608     2.04384     2.21205
     54060     2.56067      2.0172     2.03943     2.21036
     54090     2.56209     2.03009     2.04265     2.19885
     54120     2.55621     2.02177      2.0514     2.18462
     54150     2.55622     2.04051     2.03123     2.18607
     54180     2.55888      2.0411     2.03152     2.19146
     54210      2.5564     2.03609     2.03446     2.18763
     54240      2.5587     2.02727     2.04126     2.19485
     54270     2.54694     2.01956     2.02699      2.1878
     54300     2.54657     2.01279     2.02883     2.19148
     54330     2.55034     2.01236     2.03721     2.19286
     54360     2.54954     2.01129     2.03245      2.1964
     54390     2.55581     2.02326      2.0417     2.19138
     54420     2.54379     2.01882     2.03056     2.17781
     54450     2.55137     2.00569      2.0371     2.20145
     54480     2.55446     2.01365     2.03873     2.19984
     54510     2.55857     2.00348     2.04145      2.2161
     54540     2.55563     2.01658     2.03281     2.20536
     54570     2.54994     2.01461     2.03064     2.19596
     54600      2.5542     2.01644     2.02643     2.20805
     54630     2.55148     2.00836     2.02659     2.20896
     54660     2.55866     1.99951     2.04599     2.21569
     54690     2.55049     1.99976     2.03259     2.20896
     54720     2.55311       1.998     2.03036     2.21863
     54750     2.55173     1.99498      2.0314     2.21724
     54780     2.55444     1.99896     2.03323     2.21821
     54810     2.54322     1.98441      2.0206     2.21702
     54840     2.54333     1.98437      2.0256     2.21276
     54870     2.54519     1.98546     2.01937     2.22172
     54900     2.55111     1.97734     2.02824     2.23443
     54930      2.5504       1.984     2.01775     2.23641
     54960     2.55213     1.98367      2.0293      2.2302
     54990     2.54849     1.98306     2.02563     2.22572
     55020     2.55145     1.98669     2.02532     2.22956
     55050     2.55255     1.99249     2.02444     2.22771
     55080     2.55141     1.98641     2.02223     2.23252
     55110     2.54911     1.98307     2.01901     2.23314
     55140     2.54863      1.9978     2.00817     2.22869
     55170     2.55177     1.99646     2.01523     2.23072
     55200      2.5589     2.00126     2.02075     2.23774
     55230     2.56435     2.00664     2.02497     2.24157
     55260     2.55168      1.9982     2.01223     2.23166
     55290     2.55426     2.00219     2.01867     2.22814
     55320     2.55063     1.99241     2.02046     2.22698
     55350     2.54916     1.99211     2.01341     2.23028
     55380      2.5423     1.99268     2.00562     2.22111
     55410     2.54227     1.99338     2.00824     2.21804
     55440     2.54851     2.00921     2.00821     2.21809
     55470     2.55523     2.00112     2.02036      2.2298
     55500     2.55231     1.99667     2.01219      2.2345
     55530     2.55267     1.99745     2.00917     2.23734
     55560     2.54166     2.00071     2.00536     2.21263
     55590     2.54544     1.99743      2.0117     2.21852
     55620     2.54516     2.00926     2.00787     2.21066
     55650     2.54212     2.00254     2.00759     2.21002
     55680     2.54728     2.01642     2.00464     2.21196
     55710     2.54884     2.00481     2.00802       2.223
     55740     2.54306     1.99487     2.00694     2.21969
     55770     2.54322     1.99034     2.01141     2.22007
     55800     2.53937     1.99011     2.00022     2.22156
     55830     2.53885     1.98056      2.0048     2.22478
     55860      2.5457     1.98496     2.01272     2.22938
     55890     2.54434     1.98604     2.01667     2.22171
     55920     2.54517     1.98779     2.01176     2.22649
     55950     2.54487     1.99223      2.0125     2.22118
     55980      2.5451     2.00012     2.00341     2.22281
     56010     2.55119     1.99681      2.0094     2.23432
     56040     2.54714     1.98738     2.01218     2.23098
     56070     2.54857      1.9904     2.00946     2.23401
     56100     2.55055      1.9815     2.01905      2.2378
     56130     2.54334     1.97738     2.00732     2.23556
     56160     2.55428      1.9862     2.01135     2.24904
     56190      2.5508     1.97491      2.0193     2.24396
     56220     2.54923     1.97929     2.01417     2.24112
     56250     2.54919     1.97788     2.01764     2.23916
     56280     2.54335     1.97751     2.01161     2.23161
     56310     2.55457     1.98939     2.01242     2.24593
     56340     2.55185     1.98155     2.01482     2.24452
     56370     2.54656     1.97815     2.00801      2.2416
     56400     2.55142     1.97478     2.01876     2.24595
     56430     2.54803     1.98157     2.01487     2.23575
     56460     2.54947     1.98718     2.01381       2.235
     56490     2.54369     1.98827     2.00668     2.22727
     56520     2.54985     1.98485     2.01438     2.23744
     56550     2.54457     1.98227     2.00822     2.23324
     56580     2.55109      1.9832     2.01869     2.23784
     56610      2.5478     1.99305     2.01413     2.22566
     56640     2.54656     1.99515      2.0042     2.22993
     56670     2.54617      1.9905     2.00712     2.23054
     56700      2.5501     1.99456      2.0096     2.23366
     56730     2.55407     1.99358     2.01258     2.24091
     56760     2.55088     1.99484     2.01521     2.23013
     56790     2.55249     1.99261     2.01074     2.23982
     56820     2.55178     2.00217     2.01048      2.2299
     56850     2.55464     2.01092      2.0116     2.22756
     56880     2.54783     2.00375     2.00913     2.22065
     56910     2.54891       1.997     2.01744     2.22167
     56940     2.54712     1.99748       2.012     2.22207
     56970     2.54052     1.99916     2.00462     2.21208
     57000     2.54829     2.01316     2.00413      2.2177
     57030     2.55018     2.01295     2.00721     2.21945
     57060     2.54962     2.01636     2.00597     2.21618
     57090     2.53874     2.00899     2.00402     2.19961
     57120     2.54225     2.00825      2.0034     2.20893
     57150     2.54699      2.0198     1.99911     2.21321
     57180     2.54058     2.00995     1.99801     2.20843
     57210     2.53461     2.00308       1.992     2.20639
     57240     2.54418     2.01073     1.99606     2.21776
     57270      2.5434     2.00591     2.00126     2.21563
     57300     2.53964     2.00514     1.99367     2.21456
     57330     2.54841     2.01051     2.00277     2.22161
     57360     2.53545      1.9966     1.98769     2.21802
     57390     2.54507     1.99966     1.99578     2.23002
     57420     2.54684     1.99978           2     2.23017
     57450     2.54778     2.00245     2.00704     2.22359
     57480     2.55132     2.00386     2.00623     2.23116
     57510     2.54217     1.99094     2.00119     2.22636
     57540     2.55714     2.00366     2.00895     2.24218
     57570     2.55456     1.99801     2.01234     2.23831
     57600     2.54516     1.99482     1.99505      2.2352
     57630     2.54896     1.99329     2.00741     2.23415
     57660     2.55346      1.9999     2.00518     2.24054
     57690     2.55205      1.9931     2.00601     2.24262
     57720     2.54952     1.99349     1.99972     2.24216
     57750     2.55171     1.99604     1.99959     2.24498
     57780     2.55756     2.00059     1.99919     2.25458
     57810     2.55496     1.99892     2.00307     2.24669
     57840     2.55476     1.99889     1.99358     2.25471
     57870     2.55533     1.99283     1.99885     2.25669
     57900     2.55986     1.99442     2.00273     2.26211
     57930     2.55612     1.99471     1.99993     2.25587
     57960     2.55992     1.99468     2.00193     2.26273
     57990     2.55419     1.98698     2.00322     2.25538
     58020     2.55629     1.97752     2.00821       2.264
     58050     2.55767     1.99446      2.0012     2.25848
     58080     2.55079     1.98637     1.99269     2.25757
     58110     2.55142     1.98076     2.00339     2.25446
     58140     2.55862     1.98788     2.00876     2.25971
     58170     2.56076      1.9883     2.00402     2.26838
     58200     2.56034     1.98755     2.01459      2.2587
     58230     2.55643     1.99367     2.00362     2.25421
     58260     2.55285     1.99825     1.99457     2.25006
     58290     2.55687     1.99187     2.00375     2.25668
     58320      2.5543     1.98947     2.00451      2.2523
     58350       2.555     1.99136     2.00292     2.25363
     58380     2.55204     1.98895     2.00438     2.24774
     58410     2.56111     1.98869     2.01681     2.25746
     58440     2.55647     1.98755     2.01161     2.25259
     58470     2.55593     1.98836     2.00772     2.25411
     58500     2.55273     1.99288     2.00445     2.24577
     58530     2.55452      1.9962     2.00079     2.25015
     58560     2.55334     1.99413     2.00026     2.24979
     58590     2.55865     1.99578     2.00735     2.25407
     58620     2.55644     1.98945     2.00254     2.25891
     58650     2.55716     1.99628     1.99495     2.26123
     58680     2.55633     1.98873     2.00206     2.25972
     58710      2.5566      1.9937     2.00482      2.2535
     58740     2.55322     1.98554     2.00978     2.24863
     58770     2.55544     1.98934     2.00861     2.25133
     58800     2.55073     1.99856     2.00035     2.23983
     58830     2.55876     2.00703     2.00308      2.2481
     58860     2.55222      2.0008     1.99633      2.2448
     58890     2.55503     1.99635     2.00372     2.24857
     58920     2.55196     1.99353     1.99965     2.24773
     58950     2.55909     1.99652     2.01261     2.24971
     58980     2.55444     2.00085     2.00715     2.24016
     59010     2.55798     2.00576     2.01153     2.23991
     59040     2.54808     2.00359     1.99526     2.23384
     59070     2.55614       2.005     2.00262     2.24437
     59100     2.54845     1.99404      2.0009     2.23817
     59130     2.55223     1.99599      2.0061     2.24039
     59160     2.55369     1.99511      2.0059     2.24468
     59190     2.55485     1.99849     2.00905     2.24148
     59220     2.56379     2.00558     2.01186     2.25302
     59250     2.55857     1.99782      2.0172     2.24326
     59280     2.55862     1.99632     2.01735     2.24456
     59310     2.55932     2.00842     2.01626     2.23632
     59340     2.55527     2.00779     2.01061     2.23272
     59370     2.54875     2.00634     2.00163     2.22719
     59400     2.55287     1.99838       2.012     2.23442
     59430      2.5558     1.99335     2.01747     2.24067
     59460     2.55012     1.99294     2.01482     2.23045
     59490     2.55574     1.98723     2.02507     2.23912
     59520     2.54637     2.00388      2.0056     2.22036
     59550     2.55484     2.01124     2.00855     2.23048
     59580     2.55987     2.01337     2.01494     2.23434
     59610     2.55593     2.00293     2.02101     2.22921
     59640     2.55825     2.00486     2.02099     2.23281
     59670     2.55267     1.98966     2.02289     2.23191
     59700     2.54702     1.99519     2.00533     2.22991
     59730     2.54468     1.99004     2.00526     2.22923
     59760     2.55084     1.99535     2.00649     2.23744
     59790     2.54261     1.98246     2.00993     2.22706
     59820     2.55114     1.99554     2.01946     2.22624
     59850     2.55249     1.99414     2.02014     2.22998
     59880     2.54701     1.99701     2.00756     2.22624
     59910     2.55919     2.00667     2.01967     2.23452
     59940     2.55373       2.002     2.02073     2.22525
     59970     2.55542      2.0019     2.01302     2.23617
     60000     2.55125     1.99578     2.01793     2.22769
     60030     2.56209     2.00025     2.02209     2.24474
     60060     2.55545     1.99031     2.01902     2.24118
     60090     2.55687     1.99064     2.02839     2.23565
     60120     2.56042     1.99978      2.0289     2.23516
     60150     2.55229     1.99417     2.02323      2.2267
     60180     2.56344     1.99928     2.03013     2.24142
     60210     2.55606     1.99438     2.02641     2.23226
     60240      2.5575     2.00069     2.03166     2.22512
     60270     2.56502     2.00666     2.03801     2.23126
     60300     2.56067     2.01091     2.03598     2.21924
     60330     2.56077     2.00405     2.02787     2.23309
     60360     2.56099     1.99968     2.02434     2.24069
     60390     2.56448     1.99777     2.03226     2.24319
     60420     2.55495     1.99786     2.01853     2.23376
     60450     2.55467     2.00349     2.01242     2.23357
     60480     2.55614     2.00037     2.01511     2.23732
     60510     2.55237     2.00022     2.02127     2.22323
     60540     2.55856     2.00587     2.02167       2.232
     60570     2.55472     2.00374     2.02748     2.21981
     60600     2.55814     2.00136      2.0339     2.22395
     60630     2.55194     2.00091     2.03094     2.21278
     60660     2.55665     2.00725     2.02476     2.22356
     60690     2.55792     2.00727     2.02892     2.22266
     60720     2.56078     2.01173     2.02731     2.22669
     60750     2.55569     2.01371     2.02559     2.21472
     60780     2.55296     2.00785     2.02103     2.21794
     60810      2.5501     2.01111     2.02046     2.20889
     60840     2.54737     2.00994     2.01197     2.21142
     60870     2.55804     2.01507     2.02632     2.21825
     60900      2.5592     2.02527     2.02373     2.21399
     60930     2.55681     2.01397      2.0283     2.21459
     60960     2.55772     2.01111     2.03095     2.21689
     60990     2.56158      2.0163     2.04269     2.21028
     61020     2.55774     2.01413     2.04034     2.20552
     61050     2.56082     2.01881     2.04115     2.20765
     61080     2.55763     2.02395     2.04678     2.19028
     61110     2.55443     2.02297     2.04467     2.18568
     61140     2.55462     2.02186     2.03672     2.19453
     61170     2.55098     2.01719     2.03412     2.19277
     61200     2.55911     2.03224     2.03463     2.19736
     61230     2.56475     2.04094     2.04167     2.19591
     61260     2.55901     2.04918     2.03195     2.18383
     61290     2.56877     2.04689     2.04152      2.1999
     61320     2.55596     2.04155     2.02905     2.18653
     61350     2.56408      2.0522     2.03528     2.18977
     61380     2.55693     2.04068     2.02824     2.19035
     61410     2.56563     2.04198     2.02666     2.21084
     61440     2.55913     2.02123     2.02354     2.21771
     61470     2.55811     2.02631     2.02131     2.21273
     61500     2.56684     2.03171     2.02533      2.2243
     61530     2.56851      2.0316      2.0341     2.22024
     61560     2.56583     2.03195     2.03335     2.21443
     61590     2.57174     2.03125     2.03791     2.22455
     61620     2.55772      2.0243     2.02224     2.21284
     61650     2.56235     2.02542     2.03276     2.21287
     61680     2.56057     2.02396     2.02008     2.22169
     61710     2.56212     2.03091     2.01678     2.22192
     61740     2.56081     2.01958     2.02252     2.22399
     61770     2.55699      2.0148     2.02188     2.22013
     61800     2.56892     2.02228     2.03555     2.22837
     61830     2.56557     2.03105     2.02595     2.22141
     61860     2.56493     2.03413     2.01602     2.22615
     61890     2.56167     2.02245     2.02171     2.22412
     61920     2.56913     2.02403      2.0281     2.23404
     61950     2.55905     2.00923     2.02726     2.22501
     61980     2.55935     2.01922     2.01422      2.2285
     62010     2.55936     2.01667     2.01375     2.23124
     62040     2.55704     2.00762     2.01662     2.23151
     62070     2.55515     2.00685     2.01309     2.23105
     62100     2.55248     2.01197     2.00832     2.22462
     62130     2.54872     1.99888     2.00753     2.22851
     62160     2.55203     2.00217     2.00768     2.23298
     62190     2.55521     2.00682     2.00949     2.23445
     62220     2.55051     2.00463     2.00894     2.22615
     62250     2.56178     2.00422     2.02352     2.23918
     62280     2.56149     2.00586     2.01557     2.24422
     62310     2.54964     1.99382     2.02054      2.2234
     62340     2.55508      2.0009     2.02608     2.22447
     62370     2.55592     2.01556     2.01917     2.21944
     62400     2.55782      2.0044     2.02868     2.22524
     62430     2.55823     2.01542     2.01598     2.22778
     62460     2.55452      2.0105     2.01682     2.22293
     62490      2.5556     2.01202       2.016      2.2248
     62520     2.54906     2.00483      2.0115     2.22035
     62550     2.55673     1.99945     2.02343     2.23197
     62580     2.56064     1.99835     2.02866     2.23715
     62610     2.55118     1.99688      2.0186     2.22593
     62640     2.55554     2.00402     2.02245     2.22602
     62670      2.5548     2.00265     2.02111     2.22676
     62700     2.54555     1.99641     2.00978     2.22144
     62730     2.56346     2.01186     2.02524     2.23461
     62760      2.5538     2.00227     2.01213     2.23293
     62790      2.5547     2.00302     2.01637      2.2305
     62820     2.55366     1.99882     2.01817     2.23026
     62850     2.55978     1.98696     2.02654     2.24724
     62880     2.56399     1.99379     2.02892     2.24862
     62910     2.56377     1.99743     2.02781     2.24591
     62940     2.55451     1.99405     2.02132     2.23363
     62970     2.56073     1.99478     2.02784     2.24129
     63000     2.55774     2.00037     2.01778     2.23856
     63030     2.55747     1.99776     2.02244     2.23608
     63060     2.55611     1.99702     2.02113     2.23481
     63090     2.56173     1.99172     2.02487     2.24896
     63120     2.55738     1.98928     2.02574     2.24044
     63150     2.56239     1.99161     2.02229     2.25289
     63180     2.55952     1.99565     2.01854     2.24614
     63210     2.55795     1.99781     2.02495     2.23486
     63240      2.5637      1.9937     2.03391     2.24354
     63270      2.5556     1.99022     2.02493     2.23626
     63300     2.55535     1.98454      2.0291     2.23695
     63330     2.55807     1.98826     2.02882     2.24012
     63360     2.56551     1.98983     2.03561     2.24957
     63390     2.56065     1.99149     2.03009     2.24199
     63420     2.55718     1.98134     2.02828     2.24471
     63450      2.5566     1.98151     2.02459     2.24658
     63480     2.55828     1.99166     2.02112     2.24453
     63510     2.55302     1.98482     2.01392     2.24508
     63540     2.55849     1.98763     2.01798      2.2514
     63570     2.55121     1.98176      2.0136     2.24396
     63600     2.56462     1.98831     2.02651     2.25708
     63630     2.56044     1.99496     2.01399     2.25293
     63660     2.56224     1.99718     2.01509     2.25408
     63690     2.55625     1.99259     2.01461     2.24494
     63720     2.56054     1.98737     2.01852     2.25582
     63750     2.56167     1.98762      2.0276        2.25
     63780     2.56175     1.98498     2.02397     2.25579
     63810     2.56083     1.98051     2.02883     2.25324
     63840      2.5619     1.98026      2.0207     2.26319
     63870     2.55444     1.98435     2.01378     2.24886
     63900     2.55211     1.98062     2.01209     2.24838
     63930     2.55267     1.98419     2.01557     2.24337
     63960     2.55693     1.99978     2.01144     2.24293
     63990     2.55215     1.98799     2.00719     2.24633
     64020     2.55428     1.98899     2.01233     2.24569
     64050     2.55897     1.98381     2.02231     2.25199
     64080     2.55643     1.98842      2.0142     2.24939
     64110     2.55477     1.98586     2.01769     2.24478
     64140      2.5594     1.98262     2.03047     2.24665
     64170      2.5556     1.98497     2.01769     2.24745
     64200     2.55104     1.98676     2.00612     2.24586
     64230     2.55124     1.98191      2.0168     2.24103
     64260     2.55412     1.97922     2.01854      2.2484
     64290     2.55901     1.99064     2.02031     2.24784
     64320     2.55754      1.9889     2.02481     2.24198
     64350     2.55984     1.98762     2.02845     2.24506
     64380     2.56112     1.98564     2.02529     2.25257
     64410     2.55955     1.98266     2.03015     2.24727
     64440     2.55815      1.9772     2.02309     2.25522
     64470     2.55622     1.98683     2.01178     2.25251
     64500     2.54889     1.98212     2.00732     2.24401
     64530      2.5636     1.98088      2.0303      2.2579
     64560     2.55643     1.98951     2.01313     2.24939
     64590     2.55157     1.98113     2.01297     2.24591
     64620     2.55823     1.98319     2.02186     2.25124
     64650     2.56217      1.9887      2.0273     2.25047
     64680     2.55728     1.97934     2.03469      2.2409
     64710     2.56427     1.98521     2.03186      2.2542
     64740     2.56203     1.98403     2.02718     2.25438
     64770     2.55583     1.99089     2.01795     2.24249
     64800     2.55577     1.98332     2.02304     2.24448
     64830      2.5485     1.98612     2.00635     2.24045
     64860     2.55355     1.99291     2.02063     2.23306
     64890     2.55498     1.99224     2.01651     2.24065
     64920     2.55066     1.99047     2.01137       2.237
     64950     2.55069     1.98787     2.01775     2.23362
     64980     2.55002     1.99398     2.01103      2.2327
     65010      2.5595     1.99621     2.02257     2.24197
     65040     2.55725     2.00218     2.00783     2.24476
     65070     2.55228      1.9924     2.01936     2.23176
     65100     2.55147     1.99292     2.01351     2.23475
     65130     2.55353     1.98908     2.02381     2.23355
     65160     2.55735     1.99381     2.03219     2.23048
     65190     2.55659     1.99345     2.02806     2.23281
     65220     2.56156     1.99822     2.02402     2.24357
     65250     2.56634     1.99627     2.03961     2.24211
     65280     2.56036     1.99053     2.03686     2.23605
     65310     2.55888     1.99217     2.03013     2.23731
     65340     2.55839     1.99505     2.03472     2.22944
     65370      2.5601     1.99816     2.03707     2.22843
     65400     2.56385     2.00429     2.03259     2.23564
     65430     2.55985     2.00816     2.03207     2.22343
     65460      2.5694     2.00714     2.03555     2.24311
     65490     2.56714     2.02359     2.03024     2.22792
     65520     2.56085     2.00604     2.03003     2.22949
     65550     2.55645     2.00587     2.02977     2.21977
     65580     2.55546      2.0032     2.03114     2.21865
     65610     2.55883     2.00032      2.0352     2.22528
     65640     2.56702     2.00539     2.04228     2.23308
     65670     2.56755     1.99927     2.04396     2.23825
     65700     2.56246     1.99418     2.03697      2.2375
     65730     2.56382     1.99455     2.04297     2.23482
     65760      2.5567     1.98978      2.0274     2.23692
     65790     2.55934     1.99203     2.03415     2.23483
     65820     2.56297     2.00101     2.04149     2.22843
     65850     2.55793     2.00061     2.03311     2.22486
     65880     2.56449     1.99853       2.035     2.24007
     65910     2.56042     1.98661     2.03935      2.2374
     65940     2.55492     1.98227     2.04508     2.22338
     65970     2.55809     1.98542     2.03777     2.23457
     66000     2.56211     1.98496     2.05449     2.22885
     66030     2.56143     1.98955     2.05907     2.21897
     66060     2.56995     1.98572     2.07138     2.23061
     66090     2.55761     1.98553     2.05986     2.21299
     66120     2.56022     1.98798     2.06217     2.21468
     66150     2.56061     1.98743     2.06138      2.2168
     66180     2.55789     1.99181      2.0525     2.21484
     66210     2.55287     1.98683     2.05613     2.20435
     66240     2.56027     1.99148     2.05752     2.21598
     66270      2.5578     1.98824     2.05819     2.21257
     66300     2.56078     1.98287     2.06968     2.21355
     66330     2.57165     1.99799     2.06617     2.22838
     66360      2.5628      1.9914     2.06001     2.21959
     66390     2.56093      1.9845     2.06545     2.21639
     66420     2.56578     1.99298     2.06812     2.21752
     66450     2.56241     1.99382     2.06535     2.21152
     66480     2.56072     1.98652     2.07507     2.20507
     66510     2.56181     1.99414     2.06678     2.20852
     66540     2.55629     1.99421      2.0581     2.20378
     66570     2.56085     1.99051     2.06789     2.20853
     66600     2.55366     1.98748     2.06488      2.1974
     66630     2.56433     1.99512     2.07152     2.20906
     66660     2.55974     1.98656     2.07273     2.20496
     66690     2.56054      1.9892     2.07177     2.20534
     66720     2.56516     1.99994     2.06909     2.20888
     66750     2.56778     1.98764     2.08573     2.21043
     66780      2.5623     1.99185     2.07025     2.20849
     66810     2.55317     1.98538      2.0694     2.19389
     66840     2.56026     1.99296      2.0737      2.1995
     66870     2.56255     1.99155     2.07331     2.20646
     66900     2.56012      1.9926     2.06818     2.20468
     66930     2.55818     1.99538     2.05939     2.20589
     66960     2.55998     1.99803     2.06172     2.20549
     66990     2.55643     1.99032      2.0581     2.20761
     67020     2.55787     1.99913     2.05116     2.20943
     67050     2.56333     1.99528     2.05734     2.21981
     67080     2.56025     1.99783     2.05404     2.21344
     67110     2.56033     1.98391      2.0602     2.22041
     67140     2.55754      1.9925     2.05128     2.21453
     67170     2.55408     1.98827     2.05411     2.20773
     67200     2.55662     1.98881      2.0599     2.20772
     67230     2.56313     2.00682     2.05961     2.20679
     67260     2.55527     1.99925     2.04914     2.20517
     67290     2.56186     2.00018     2.05613      2.2131
     67320     2.55791       1.991     2.05215     2.21595
     67350     2.55913     1.98845     2.06209     2.21182
     67380     2.56128      1.9885     2.06534     2.21372
     67410     2.56626     1.99508     2.07019      2.2148
     67440     2.55542      1.9941     2.05636     2.20347
     67470     2.56246     1.99878     2.05856     2.21351
     67500     2.55617     2.00469     2.04029     2.21054
     67530     2.55462     2.00349     2.04531     2.20338
     67560     2.55783     2.00396       2.048     2.20791
     67590     2.56486     2.00356     2.05721     2.21599
     67620     2.56253     2.00716     2.05804     2.20655
     67650     2.56687     2.00348     2.06498     2.21351
     67680     2.56208     2.00277     2.06128     2.20648
     67710     2.55747     1.99346     2.05834     2.20696
     67740     2.56649     1.99597     2.06808     2.21652
     67770     2.56145     1.99259     2.06042     2.21501
     67800     2.56123     1.99732     2.06776     2.20339
     67830     2.55202     1.99514     2.05879     2.19235
     67860     2.54867     1.99252     2.04725     2.19773
     67890     2.56501      1.9978     2.06859     2.21095
     67920     2.55957     2.00059     2.05367     2.20973
     67950     2.56384     1.99042     2.06367     2.21947
     67980     2.55465     1.98544     2.05556     2.21025
     68010     2.56314     1.99503     2.05798       2.219
     68040     2.55599     1.98813     2.04961     2.21644
     68070     2.56317     1.99408       2.051     2.22636
     68100     2.55598     1.99109     2.05211     2.21144
     68130     2.56443      1.9955     2.05798     2.22155
     68160     2.56203     1.99422     2.06311     2.21238
     68190     2.55698      1.9984       2.052     2.20725
     68220     2.55803      1.9933     2.05226     2.21406
     68250     2.56044     1.99843     2.05686     2.21074
     68280      2.5596     1.98859      2.0614     2.21342
     68310     2.56465     2.00076     2.06132     2.21421
     68340       2.558     1.99333     2.05959     2.20713
     68370     2.56548     1.99464     2.06783      2.2156
     68400      2.5646     1.99631     2.06943     2.21056
     68430     2.56814     1.99541     2.07795     2.21159
     68460     2.56424     1.99252     2.07929     2.20388
     68490     2.56763     1.99839     2.07553        2.21
     68520     2.56512     2.00022     2.06712     2.21037
     68550     2.57094     1.99651     2.08167     2.21361
     68580     2.56948     1.99891     2.08326     2.20655
     68610     2.56324      1.9946     2.06872     2.20961
     68640     2.56398     1.99219     2.07675     2.20596
     68670     2.56097     1.98641     2.07069     2.20988
     68700      2.5664     1.99165      2.0777     2.21117
     68730     2.56996     2.00681      2.0661     2.21661
     68760     2.56627     2.00856     2.06789     2.20476
     68790     2.55495     1.99149     2.06754     2.19426
     68820     2.56019     1.99247     2.07252     2.20088
     68850     2.56291      1.9933     2.07556     2.20358
     68880      2.5644     2.00491     2.07439     2.19762
     68910     2.56308     2.00922     2.07405     2.19092
     68940     2.56176     1.99643     2.08117     2.19276
     68970     2.56578      2.0055     2.07768     2.19721
     69000     2.56722      2.0008     2.07219     2.20999
     69030     2.56213     1.99488     2.07379       2.202
     69060      2.5673     1.99135     2.06593     2.22453
     69090     2.56013     1.99142     2.05521     2.21785
     69120     2.56109     1.99181     2.05296     2.22179
     69150     2.56526     1.99085     2.05417     2.23114
     69180     2.55152     1.98508     2.04438      2.2137
     69210     2.55834     1.99097     2.04557     2.22304
     69240     2.55648     1.98502     2.04679     2.22296
     69270     2.56032     1.98356     2.05224     2.22808
     69300     2.56149     1.98785     2.04958     2.22939
     69330     2.56254     2.00029     2.04768      2.2224
     69360     2.55677     1.98858        2.05     2.21747
     69390     2.55908     1.99069     2.05328     2.21788
     69420       2.564     1.99967     2.05171      2.2226
     69450     2.55215     1.98974     2.05402     2.20202
     69480     2.56106     1.99415     2.06071     2.21244
     69510     2.55732     1.99181      2.0558     2.21046
     69540     2.55821     1.99399     2.06165     2.20509
     69570     2.55923     1.99221     2.05883     2.21171
     69600     2.55564     1.98756     2.05693     2.20935
     69630     2.55435     1.99134     2.06105      2.1991
     69660     2.56515     2.00557     2.06523     2.20737
     69690     2.55741     1.99173     2.06629     2.20095
     69720     2.55553      1.9955     2.06095     2.19816
     69750     2.55187     1.99496     2.05269     2.19789
     69780     2.55706     1.99631     2.06758     2.19476
     69810     2.55108     2.00086     2.05943     2.18434
     69840     2.55072     1.99697      2.0523     2.19374
     69870     2.55929     1.99553     2.06824     2.20004
     69900     2.55519     2.00073     2.05413       2.199
     69930     2.56557     1.99891     2.07997     2.20053
     69960     2.56356     1.99992     2.08291     2.19213
     69990     2.56409     2.00565      2.0806     2.19033
     70020     2.56541     1.99875      2.0827     2.19772
     70050     2.56207      2.0033     2.07574     2.19238
     70080     2.56587     2.00637     2.08105     2.19342
     70110      2.5499     1.98619     2.07696     2.17836
     70140     2.55698     1.98996     2.08707     2.18186
     70170     2.55936     1.99098     2.10907      2.1653
     70200     2.56193     1.99564     2.10075     2.17515
     70230     2.56414     1.99941     2.10837      2.1695
     70260     2.55886     1.99149     2.10583      2.1668
     70290     2.55563     1.98417     2.10497     2.16672
     70320     2.55769     1.98945     2.11375     2.15818
     70350     2.55873      1.9904     2.12037     2.15326
     70380      2.5601       1.988     2.13317     2.14607
     70410     2.56396     1.98836     2.14831     2.13987
     70440     2.57253     1.99656     2.15979     2.14124
     70470       2.566     1.99798     2.14273     2.14138
     70500     2.55997     1.99739     2.14507     2.12508
     70530     2.56406     1.98968      2.1615     2.12553
     70560     2.55779      1.9933     2.15314     2.11551
     70590     2.55953     1.98977      2.1555     2.12062
     70620     2.55599     1.99125       2.152     2.11423
     70650     2.55192     1.98493     2.14823     2.11418
     70680     2.55387     1.98814      2.1526     2.11142
     70710     2.55739     1.99265     2.15174     2.11658
     70740     2.55512     1.98751     2.15344     2.11418
     70770     2.55219     1.98962     2.14727     2.11139
     70800      2.5508     1.99253     2.14957     2.10292
     70830     2.55342     1.99282     2.15234     2.10617
     70860     2.55583     1.98743     2.15928     2.11001
     70890     2.55713     1.98871     2.15265     2.11872
     70920     2.55737     1.98464     2.15305      2.1227
     70950     2.56001     1.98159     2.15753     2.12735
     70980     2.56276      1.9807      2.1558     2.13656
     71010     2.56226     1.98424     2.16775     2.11991
     71040     2.55604     1.98528     2.16244     2.10932
     71070     2.55325     1.98309     2.16903     2.09783
     71100      2.5522     1.98433     2.16429     2.09898
     71130      2.5546     1.98589     2.17066     2.09678
     71160     2.55618      1.9892     2.17157     2.09654
     71190      2.5535     1.98004     2.17258     2.09764
     71220     2.55804     1.99473      2.1662     2.10137
     71250      2.5489     1.98012     2.16407     2.09515
     71280     2.54918      1.9887     2.16466      2.0871
     71310      2.5559     1.98799     2.17045     2.09815
     71340     2.55452     1.99626     2.16749        2.09
     71370     2.55927      1.9954     2.16546     2.10448
     71400     2.55551     1.99268     2.16048     2.10303
     71430      2.5487     1.99564     2.14643     2.09808
     71460     2.55505     1.99229     2.15677      2.1061
     71490     2.55908     1.99253     2.16775     2.10439
     71520     2.55235     2.00051     2.15174     2.09688
     71550     2.55244     2.00328     2.15127     2.09497
     71580     2.55948     2.00395     2.15836     2.10418
     71610     2.55851      2.0034     2.15619     2.10455
     71640     2.56994     2.00757     2.17036     2.11386
     71670     2.56841     2.00615     2.16505     2.11693
     71700     2.56256     2.00217     2.16421     2.10737
     71730     2.55897     2.00117     2.16137     2.10248
     71760     2.56282     1.99864      2.1778     2.09732
     71790     2.56184     1.99903     2.16843     2.10425
     71820     2.56026     1.99319     2.16743     2.10697
     71850     2.56067     1.98727     2.16897     2.11196
     71880     2.56746     1.99469     2.16848     2.12192
     71910     2.56486     2.00291     2.16059     2.11593
     71940      2.5618     2.00126     2.16688      2.1036
     71970       2.561     1.99338     2.17163     2.10425
     72000     2.56011     1.98998     2.16233     2.11485
     72030     2.56077     1.99085      2.1667     2.11116
     72060      2.5667     1.99698     2.17236     2.11396
     72090     2.56527     1.99382     2.16351     2.12254
     72120      2.5581     1.99483     2.15799     2.10985
     72150      2.5574     1.99118     2.15262     2.11709
     72180      2.5633     1.99093     2.16642     2.11751
     72210     2.56132     1.99261     2.16785     2.10967
     72240     2.56527     1.99039     2.17464     2.11435
     72270     2.56226     1.99698      2.1651     2.11064
     72300     2.56589     2.00499     2.17223     2.10452
     72330     2.55815     1.98755     2.17587     2.09845
     72360     2.55886     1.98618     2.17774     2.09954
     72390     2.55856     1.98607     2.17945     2.09713
     72420     2.55119     1.99368     2.16319     2.08879
     72450     2.55291     1.98535     2.17459     2.08908
     72480     2.55613      1.9948     2.17977     2.08254
     72510     2.55356      1.9978     2.17112     2.08239
     72540     2.55083     1.98927     2.17364     2.08124
     72570     2.55315     1.98934     2.17965     2.08058
     72600     2.55467     1.99126     2.19139     2.07011
     72630     2.55799     1.98876      2.2089     2.06209
     72660     2.55464     1.99577     2.20321     2.05308
     72690     2.55775     1.98643     2.20226     2.07082
     72720     2.56034     1.99459     2.19332     2.07885
     72750     2.55205     2.00057     2.18946     2.05669
     72780     2.56577     2.00186     2.20724      2.0705
     72810     2.56556     2.00867     2.20718     2.06346
     72840     2.55872     2.00286     2.20466     2.05478
     72870     2.56722     2.01272     2.21514     2.05509
     72900     2.55727       1.996     2.19603     2.06706
     72930     2.56327     1.99416     2.21028     2.06851
     72960     2.55429     1.99568     2.19638     2.05959
     72990     2.56707     2.00637     2.21158     2.06471
     73020     2.55677     1.99385     2.20662     2.05658
     73050     2.56209      1.9956     2.20304     2.07191
     73080     2.56087     1.99191     2.20011     2.07556
     73110      2.5628     1.99694     2.20583     2.06939
     73140     2.55232     1.99331      2.1937     2.05988
     73170     2.54797     1.97893     2.19512     2.06146
     73200     2.55268     1.99397      2.1993     2.05416
     73230     2.55695     1.99115     2.21028      2.0557
     73260     2.55666     1.98994     2.20614     2.06061
     73290     2.54945     1.99219     2.18922     2.05862
     73320     2.55193     1.99362     2.18972     2.06284
     73350     2.55539     2.00125     2.18357     2.07052
     73380     2.55794     1.99235      2.1799     2.08917
     73410     2.56381     1.99343     2.18016     2.10224
     73440     2.56884     2.00737      2.1936     2.08721
     73470      2.5627     2.00073     2.18514     2.08737
     73500      2.5646      1.9941     2.19044     2.09282
     73530     2.56705     2.00125     2.19113     2.09129
     73560      2.5616     2.00066     2.17802     2.09217
     73590     2.56753     2.00114     2.20125     2.08191
     73620     2.56158     1.99661     2.19222     2.08114
     73650     2.56401     1.99734     2.19519     2.08328
     73680     2.56423     1.99541     2.19291     2.08808
     73710     2.55997      2.0025     2.18823     2.07572
     73740     2.55899     2.00059      2.1747     2.08929
     73770     2.55658     1.99973     2.17066     2.08842
     73800     2.56238     2.00487     2.17439     2.09382
     73830     2.55762     2.00337      2.1662     2.09211
     73860     2.56064     2.00104      2.1671     2.10077
     73890     2.55534     1.99673     2.16309     2.09609
     73920     2.55537     1.99925     2.16258     2.09428
     73950     2.54971     1.99227     2.15902     2.09081
     73980     2.55464     1.99736     2.15974     2.09724
     74010     2.56601     2.00501     2.16701     2.11018
     74040     2.56372      2.0001     2.16846     2.10777
     74070     2.55771     1.99763     2.15449     2.10984
     74100     2.55628     1.99683     2.15051     2.11118
     74130     2.55417     1.99524     2.14786     2.11028
     74160     2.55582     1.99928     2.13881     2.11963
     74190        2.56     1.99618     2.15583     2.11539
     74220     2.55733     2.00041     2.13862     2.12239
     74250     2.55279     2.00329     2.13638     2.11096
     74280     2.55767     1.99091     2.13737     2.13338
     74310     2.56133     2.00459     2.11788     2.14872
     74340     2.55938     2.01585     2.10994     2.14136
     74370     2.55582     2.00286     2.11024     2.14472
     74400     2.55185     2.00486      2.0974       2.146
     74430     2.55955     2.00768     2.10933     2.15002
     74460     2.56349     2.00745     2.10639     2.16246
     74490     2.55387     2.00471     2.09348     2.15475
     74520     2.55601     2.00106     2.09162       2.165
     74550     2.55821     2.00597      2.0931     2.16422
     74580     2.55489     2.00813     2.07913     2.16784
     74610     2.56799     2.02082     2.08456     2.18175
     74640     2.55652     1.99902      2.0813       2.178
     74670     2.55762     2.01051     2.08323     2.16815
     74700     2.55775      1.9997      2.0849     2.17682
     74730     2.56124     2.00731     2.08442     2.17848
     74760     2.55816     2.00364     2.08354     2.17546
     74790     2.55781     2.00899     2.08098     2.17214
     74820     2.55745     1.99465     2.08486      2.1808
     74850      2.5597     2.00284     2.08709     2.17643
     74880     2.55667     2.00896     2.07309     2.17704
     74910     2.55639     2.00313     2.07424     2.18066
     74940     2.56011      2.0055     2.09238     2.16984
     74970     2.55943     2.00626     2.09774     2.16234
     75000     2.56156     2.00463     2.10067     2.16607
     75030     2.56182     2.00491     2.09403     2.17284
     75060     2.56552     2.01393     2.08215      2.1846
     75090     2.56997     2.01311     2.09156     2.18684
     75120     2.56384     2.01515      2.0705      2.1906
     75150     2.56917     2.01557     2.06577     2.20712
     75180     2.56734     2.00998     2.06422      2.2094
     75210     2.56047     2.00321     2.06147     2.20216
     75240     2.55731     2.00062     2.06576     2.19315
     75270     2.55494     1.99959     2.06594     2.18837
     75300     2.55926     1.99802     2.07315     2.19308
     75330     2.56498     1.99599     2.07895     2.20278
     75360     2.57029     2.00141     2.08857     2.20113
     75390     2.57231     2.00852       2.093     2.19517
     75420     2.56395      1.9997     2.07669     2.19914
     75450      2.5636     1.99779     2.06786     2.20837
     75480     2.55655     1.99356     2.07601      2.1881
     75510     2.56287     2.00704       2.078     2.18869
     75540     2.55069     1.99805     2.08314     2.16341
     75570     2.55218     1.99607     2.08518     2.16679
     75600      2.5568     2.00153     2.09028     2.16772
     75630     2.55001      1.9902     2.08169     2.17045
     75660     2.56235     2.00148     2.07987     2.19078
     75690     2.55157     1.99446      2.0885     2.16363
     75720     2.55633     1.99705     2.09247     2.16863
     75750     2.56427     2.01149     2.09569     2.17093
     75780     2.55454     2.00012     2.09284     2.16122
     75810     2.56337     1.99986     2.08919     2.18576
     75840     2.56315     2.00492     2.08544     2.18419
     75870     2.56524     1.99833     2.10101     2.18021
     75900     2.56898     2.00335     2.09848     2.18685
     75930     2.56062     1.99632     2.09204     2.17981
     75960     2.56729     2.00704     2.10236     2.17573
     75990     2.55954     1.99819     2.10736     2.16072
     76020     2.56183     2.00346     2.10334      2.1652
     76050     2.56365      1.9985     2.10976     2.16784
     76080     2.56136     1.99669     2.10931     2.16452
     76110     2.55766     1.99418     2.09847     2.16862
     76140     2.55548     1.99459     2.09266     2.16871
     76170     2.56908     2.00647      2.1101     2.17299
     76200     2.56518     2.00779     2.10926     2.16337
     76230     2.55732     2.00493     2.10112     2.15531
     76260     2.56826     2.01474     2.10752     2.16589
     76290     2.56984     2.02302     2.09565     2.17342
     76320     2.56745     2.00595      2.0969     2.18239
     76350     2.56418     2.01359     2.09827     2.16628
     76380     2.57083     2.01753     2.10068     2.17601
     76410     2.57607      2.0252     2.08483     2.19642
     76440     2.57296     2.02375     2.08524     2.19008
     76470     2.57885     2.02308     2.09178      2.1983
     76500     2.57046     2.01887     2.08374     2.19015
     76530     2.57074     2.01102     2.08612     2.19574
     76560     2.57201     2.01351     2.08778     2.19487
     76590      2.5768     2.02538     2.09318     2.19002
     76620     2.57471     2.02235     2.08816     2.19271
     76650     2.56775     2.01041     2.10542     2.17074
     76680     2.56485     2.01355     2.10137      2.1649
     76710     2.56779     2.01304     2.10362     2.17015
     76740     2.57121     2.02216     2.10663     2.16683
     76770     2.57306     2.02902     2.10985      2.1617
     76800     2.56607     2.02645     2.10036      2.1567
     76830     2.57213     2.02354      2.1131     2.16145
     76860     2.56357     2.01684     2.10194     2.15825
     76890     2.56952     2.02006     2.09665     2.17446
     76920     2.57225     2.02692     2.08878     2.18211
     76950     2.57085     2.03041     2.09799     2.16667
     76980     2.56329     2.01658     2.09573     2.16384
     77010     2.56797     2.02017     2.09738     2.16998
     77040      2.5574     2.01032     2.09033     2.16095
     77070       2.566     2.01193     2.09517      2.1751
     77100      2.5682     2.01886     2.10895     2.16051
     77130     2.56869     2.01374     2.10162     2.17356
     77160     2.56106     2.01112     2.09615     2.16325
     77190     2.56291     2.00853     2.10405     2.16235
     77220     2.56695     2.01782     2.11848     2.14915
     77250     2.55861     2.00282     2.11357     2.14814
     77280     2.56791     2.01436     2.12174     2.15151
     77310     2.56305     2.01118     2.12044     2.14412
     77340     2.56034     2.00726     2.11473     2.14699
     77370      2.5529     2.01103     2.11017     2.13014
     77400     2.55658     2.01534     2.11505     2.13008
     77430     2.55374     2.01157     2.11451     2.12734
     77460     2.55931     2.01838     2.11683     2.13197
     77490     2.55798     2.01406     2.11276     2.13691
     77520     2.56114     2.01645     2.10711     2.14777
     77550      2.5609     2.02293      2.1093     2.13893
     77580     2.55566     2.01671     2.10051     2.14091
     77610     2.55409     2.02076     2.09191     2.14177
     77640     2.55466     2.00341         2.1     2.15148
     77670     2.56123     2.01324     2.09845     2.15943
     77700     2.55419     2.01208     2.09262     2.14948
     77730      2.5592     2.02087     2.09045     2.15526
     77760     2.55602     2.00987     2.09464     2.15391
     77790     2.55654     2.02066       2.084     2.15539
     77820     2.56037     2.02231     2.09173     2.15545
     77850     2.56627     2.02478     2.09748     2.16155
     77880     2.55985     2.02007      2.0964     2.15176
     77910     2.56515     2.02033      2.0983     2.16227
     77940      2.5654     2.02845     2.10209     2.15154
     77970     2.56372      2.0238     2.10033     2.15364
     78000     2.56251     2.02219     2.09428     2.15816
     78030     2.56512     2.02256     2.10271     2.15583
     78060     2.56916     2.02541     2.10988     2.15575
     78090     2.57111     2.01963     2.11145     2.16428
     78120     2.56205      2.0139     2.10196     2.15736
     78150     2.56729     2.02181     2.09865     2.16562
     78180     2.56226     2.01303     2.09419     2.16621
     78210     2.56754     2.01963     2.09528     2.17151
     78240     2.56368     2.01271     2.09233     2.17164
     78270     2.56581      2.0168     2.09798     2.16744
     78300     2.55797      2.0076      2.1005     2.15497
     78330     2.56812     2.02291     2.10681     2.15862
     78360     2.55922     2.01211     2.10945     2.14495
     78390     2.56436     2.01869     2.12299      2.1377
     78420     2.56246     2.00582     2.12286     2.14534
     78450     2.56377     2.01127     2.12045     2.14576
     78480     2.55918     2.00936     2.12237     2.13466
     78510      2.5572     2.00228      2.1296     2.12936
     78540     2.55543     1.99813     2.13396     2.12465
     78570     2.55526     2.00539     2.13778     2.11354
     78600     2.55667     1.99863     2.14789      2.1131
     78630     2.55657     2.00596     2.15171     2.10199
     78660     2.55521     2.01104     2.14222     2.10352
     78690        2.56     2.01489     2.14205     2.11165
     78720      2.5608     2.01035     2.15194     2.10785
     78750     2.56163     2.01227     2.14786     2.11219
     78780     2.56282     2.00631     2.15924     2.10914
     78810     2.55555     1.99695     2.15131     2.10848
     78840     2.56403     2.00747     2.16557     2.10449
     78870     2.55783     2.00936      2.1657      2.0874
     78900     2.55969     2.00748     2.15604     2.10369
     78930     2.56497     2.01132     2.15239      2.1166
     78960      2.5611      2.0278     2.13481     2.10929
     78990     2.55316     2.01729     2.12655     2.10844
     79020     2.56169     2.02893     2.13175     2.11271
     79050     2.56168     2.02632     2.13725     2.10963
     79080     2.54928      2.0214     2.13267     2.08886
     79110     2.55228      2.0256     2.13891     2.08574
     79140     2.55553     2.03068     2.13627     2.09144
     79170     2.55951      2.0352      2.1413     2.09166
     79200      2.5573     2.03519     2.13132     2.09643
     79230     2.56223     2.03328     2.14055     2.10092
     79260     2.56034     2.03909      2.1335     2.09784
     79290     2.54815     2.02892     2.12478     2.08685
     79320     2.55205     2.02947     2.12998     2.09054
     79350     2.55241     2.03518     2.12429     2.09165
     79380     2.55603     2.05073     2.12264     2.08698
     79410     2.55426     2.04053     2.10784     2.10754
     79440     2.55892     2.04101     2.11262     2.11358
     79470     2.55319     2.04934     2.10095     2.10328
     79500     2.55751     2.04817     2.10268     2.11318
     79530      2.5514     2.05252     2.09987     2.09689
     79560      2.5549     2.05452     2.09992      2.1034
     79590     2.55706      2.0516      2.0993     2.11211
     79620     2.55328     2.05667     2.09406      2.1032
     79650     2.55417     2.04935      2.1001      2.1065
     79680     2.55426     2.04268     2.10793     2.10537
     79710     2.55913     2.06146     2.09647     2.11032
     79740     2.55847     2.05594      2.0957     2.11487
     79770     2.55485     2.04669     2.09692     2.11387
     79800     2.55718      2.0585     2.09882     2.10615
     79830     2.56212     2.06035     2.10406      2.1111
     79860      2.5617     2.05854     2.10448     2.11143
     79890     2.55709     2.06033     2.10699     2.09595
     79920     2.55562     2.05216     2.10431     2.10308
     79950     2.56156     2.05686     2.11683     2.10037
     79980     2.55623     2.05855     2.10823     2.09436
     80010     2.55772     2.06152      2.1055     2.09783
     80040      2.5547     2.06483     2.09969     2.09303
     80070     2.55289     2.05076     2.10187     2.10024
     80100     2.55173     2.05589     2.09545     2.09882
     80130     2.55313     2.05979     2.10085     2.09298
     80160     2.55868     2.06697     2.10109     2.09923
     80190     2.55953     2.06893     2.10091     2.09953
     80220     2.55547     2.06796      2.1068     2.08465
     80250     2.54959     2.06016     2.10151     2.08332
     80280     2.55119     2.06445     2.10475     2.07972
     80310     2.55809     2.07516     2.09767     2.09312
     80340     2.55945     2.08083      2.1027     2.08575
     80370     2.55588     2.08088     2.10374     2.07588
     80400     2.55369     2.07495     2.10675     2.07337
     80430     2.55665     2.07935      2.0944      2.0887
     80460     2.55315     2.06879     2.10251     2.08249
     80490     2.55549     2.07858     2.09945     2.08156
     80520     2.56261     2.08286     2.09983     2.09436
     80550     2.56467     2.08699      2.0962     2.09893
     80580     2.55668     2.07096     2.09961     2.09188
     80610     2.55563     2.06767     2.09416     2.09803
     80640     2.55161     2.07473     2.08076     2.09459
     80670     2.54977     2.08383     2.07192     2.08985
     80700     2.55177     2.09307     2.06948     2.08791
     80730     2.55452     2.07956      2.0782     2.09944
     80760     2.54727     2.09115     2.06527       2.083
     80790     2.54812     2.09832     2.06031     2.08279
     80820     2.54951     2.10704     2.06241     2.07529
     80850     2.55677     2.11421     2.06373     2.08453
     80880      2.5482      2.1116     2.05381     2.07596
     80910     2.54663     2.10247     2.05863     2.07661
     80940     2.55819     2.11315     2.06617     2.08667
     80970     2.54843     2.10059     2.05894     2.08262
     81000     2.54965      2.0977     2.05643     2.09098
     81030     2.55074     2.09313     2.05919     2.09549
     81060     2.55211     2.10584     2.05803     2.08721
     81090     2.55446     2.09598      2.0715     2.08956
     81120     2.55654     2.10875     2.06436     2.08889
     81150     2.55419     2.11674     2.05744     2.08184
     81180     2.55673     2.11552     2.05717     2.08959
     81210     2.55885     2.12069     2.05661     2.09008
     81240     2.55925     2.11997     2.04694     2.10125
     81270      2.5525      2.1362     2.04146     2.07354
     81300     2.55771     2.12768     2.04278     2.09376
     81330     2.55943     2.13153     2.05305     2.08398
     81360     2.56451     2.13394     2.05713     2.08996
     81390     2.56201     2.13434     2.06101     2.07959
     81420     2.56244     2.12679     2.06105     2.08831
     81450     2.56469     2.13575     2.05934     2.08637
     81480      2.5674     2.13797     2.06364     2.08652
     81510     2.55166     2.12439     2.05002     2.07516
     81540     2.55756     2.13221     2.05255     2.07917
     81570     2.55905     2.13076     2.03824     2.09831
     81600      2.5606     2.13801     2.04421     2.08889
     81630     2.54833      2.1246     2.03695     2.07965
     81660     2.55091     2.12979     2.04394     2.07378
     81690     2.54458     2.12094     2.03058     2.08042
     81720     2.53826     2.12178     2.03297     2.06171
     81750      2.5481     2.13877     2.02969     2.07163
     81780     2.55069     2.14241     2.02689     2.07699
     81810     2.54536     2.13557     2.01568     2.08184
     81840     2.53717     2.12033     2.01652     2.07661
     81870     2.54006     2.13205     2.01506      2.0731
     81900     2.54319     2.12753     2.03471     2.06621
     81930     2.54082     2.11905     2.02577     2.07783
     81960     2.54436     2.11528     2.04173     2.07471
     81990     2.54757     2.12169      2.0455     2.07234
     82020     2.55059     2.13433     2.03411     2.07799
     82050     2.55333     2.12116     2.04591     2.08661
     82080     2.55271     2.12534     2.03644      2.0901
     82110     2.54876     2.12932     2.02603     2.08651
     82140     2.55238      2.1355     2.03258     2.08268
     82170     2.54953     2.11758     2.04829     2.07859
     82200     2.55077      2.1141     2.05615     2.07741
     82230     2.55045     2.10326     2.06394      2.0799
     82260     2.55109     2.11378     2.05663     2.07805
     82290     2.55183     2.12399     2.05261     2.07343
     82320     2.54942     2.11471      2.0506     2.07896
     82350     2.55013     2.11258     2.05029     2.08317
     82380     2.54602     2.11202     2.04954     2.07443
     82410     2.54278     2.11513     2.04016     2.07254
     82440     2.54408     2.11756     2.04381     2.06965
     82470     2.54549     2.12569     2.04756     2.06107
     82500     2.54627     2.11882     2.05928     2.05839
     82530     2.55097     2.12974     2.06608     2.05193
     82560     2.54367     2.12925     2.04902     2.05143
     82590     2.55064     2.13655     2.05877     2.05136
     82620     2.54929     2.12729     2.05921     2.05719
     82650     2.55025     2.13152     2.05398     2.06041
     82680     2.55037     2.13105     2.05522     2.05997
     82710     2.55601     2.13353     2.06341     2.06318
     82740      2.5552     2.14021     2.05608      2.0616
     82770     2.54794     2.14235      2.0456     2.05178
     82800     2.55283     2.14387     2.04565     2.06229
     82830     2.54286     2.13452       2.043     2.04995
     82860     2.54756     2.14025     2.04126     2.05735
     82890      2.5535     2.14543     2.05118     2.05682
     82920     2.54428     2.13826     2.03306     2.05942
     82950     2.55362     2.14595     2.04512     2.06261
     82980     2.55379     2.13795     2.05612     2.06039
     83010     2.56176     2.14957     2.04547     2.07862
     83040     2.55316     2.14658     2.05079     2.05515
     83070     2.55904     2.14455     2.06833     2.05434
     83100     2.55339     2.14272     2.05476     2.05579
     83130     2.55807     2.14516     2.05908     2.06056
     83160      2.5552     2.14392     2.05372     2.06007
     83190      2.5583     2.13385     2.06591     2.06604
     83220     2.55621     2.14745     2.05851     2.05411
     83250     2.55103     2.14595     2.05615     2.04514
     83280     2.55328     2.14317     2.06792     2.04182
     83310     2.55794     2.14343     2.07405     2.04699
     83340      2.5536     2.15162     2.05581     2.04595
     83370     2.55976     2.15439     2.05303     2.06116
     83400     2.55683     2.16245     2.04752      2.0509
     83430     2.55055     2.15376     2.05532     2.03655
     83460     2.55967     2.15765     2.05843     2.05214
     83490     2.55494     2.15972     2.04691     2.04968
     83520     2.55872     2.15965     2.05897     2.04711
     83550     2.55965     2.16462     2.06631     2.03676
     83580     2.55551     2.14541     2.07813     2.03468
     83610     2.55166     2.14109     2.07712     2.03057
     83640      2.5536      2.1464     2.07553     2.03146
     83670     2.55368      2.1493     2.07043      2.0338
     83700     2.55342      2.1419     2.07189     2.03946
     83730     2.54793     2.14182     2.06674     2.03104
     83760     2.54968     2.14492     2.05954     2.03944
     83790     2.54827     2.14275     2.06006     2.03767
     83820     2.55223     2.15501     2.05521     2.03956
     83850     2.55138     2.14925     2.05305     2.04567
     83880     2.54927     2.15087     2.05053     2.04125
     83910     2.55198     2.16277     2.03721     2.04877
     83940     2.55216     2.17038     2.03101     2.04731
     83970     2.55492     2.17226       2.039     2.04425
     84000     2.54699     2.17337     2.02852      2.0337
     84030     2.55307     2.17706     2.03535     2.03814
     84060      2.5462     2.16651     2.03436     2.03319
     84090     2.54625     2.17341     2.02041     2.03987
     84120      2.5475     2.17318     2.02088     2.04275
     84150     2.55613     2.17269     2.03001     2.05573
     84180     2.54949     2.17384     2.01748     2.05036
     84210     2.55406     2.17399     2.02266     2.05649
     84240     2.55377     2.16917      2.0299     2.05371
     84270     2.55711     2.17497     2.02545     2.06025
     84300     2.55176     2.16996     2.02581     2.05191
     84330     2.55838     2.16933     2.03062     2.06428
     84360     2.55599     2.16464     2.02648     2.06733
     84390     2.55401     2.17462     2.02043     2.05787
     84420     2.55857     2.16016       2.032     2.07298
     84450     2.54521     2.15148     2.01984     2.06096
     84480     2.55251     2.16485     2.02826     2.05675
     84510     2.55095     2.16525      2.0273     2.05339
     84540     2.55302     2.16207     2.02645     2.06272
     84570     2.55954     2.16707     2.03268     2.06748
     84600      2.5552     2.15613     2.03227     2.06859
     84630     2.54984     2.14274      2.0348     2.06679
     84660     2.55063     2.14383     2.02987     2.07246
     84690     2.55147     2.13539     2.03852     2.07473
     84720     2.55794     2.14321     2.03847     2.08264
     84750      2.5561     2.14783     2.04075     2.07109
     84780      2.5474     2.13878     2.03899     2.06074
     84810     2.55804     2.15699     2.04048     2.06662
     84840     2.55596      2.1489     2.03718     2.07317
     84870     2.55666     2.14045     2.04396     2.07694
     84900     2.54852     2.14143      2.0317     2.06793
     84930      2.5525      2.1426     2.04574     2.06271
     84960     2.55135      2.1336     2.04635     2.06855
     84990     2.55192     2.14448     2.04599     2.05905
     85020     2.55572     2.14516      2.0491     2.06468
     85050     2.54884     2.14683     2.03326     2.06159
     85080     2.55009     2.14632     2.03932     2.05923
     85110     2.54587     2.13477     2.03741     2.06267
     85140     2.55472     2.13348     2.04527     2.07805
     85170     2.55378     2.13657     2.03944     2.07831
     85200     2.55531     2.13474     2.04648     2.07703
     85230     2.55738     2.13464     2.05737     2.07146
     85260     2.55628     2.11729      2.0695     2.07448
     85290     2.54669     2.11665     2.05312      2.0678
     85320     2.55091     2.11519     2.06186       2.071
     85350     2.55492     2.11705     2.06969     2.07116
     85380     2.55364     2.11169     2.07565     2.06751
     85410     2.55276     2.12086     2.07245     2.05915
     85440     2.54872     2.11885     2.08433      2.0391
     85470     2.55515     2.11303     2.09494     2.05034
     85500     2.55293     2.11131     2.09392     2.04761
     85530     2.55298     2.11271     2.09579     2.04437
     85560     2.55475     2.12663     2.09206     2.03818
     85590     2.54564     2.11791      2.0795     2.03732
     85620     2.54734     2.12361     2.08293     2.03213
     85650     2.54868     2.11634     2.09391      2.0318
     85680     2.54656     2.11316     2.08978     2.03405
     85710     2.54786      2.1254     2.09483     2.01929
     85740      2.5506     2.10986     2.10891     2.02783
     85770     2.54675     2.10139     2.11297     2.02273
     85800       2.555     2.12274     2.10418     2.03038
     85830     2.55231     2.12278     2.10133     2.02653
     85860     2.54797     2.13275     2.08742      2.0195
     85890     2.55838     2.13454     2.09878     2.03213
     85920     2.55847     2.14044     2.09033     2.03483
     85950     2.54741     2.13638     2.08742     2.01422
     85980     2.55048     2.12503     2.09826     2.02274
     86010     2.55142     2.13351     2.09532     2.01921
     86040     2.55106     2.13337     2.09138     2.02256
     86070     2.55816     2.13753     2.09575     2.03155
     86100     2.55693     2.13489     2.09295     2.03412
     86130     2.55763     2.12835     2.09806     2.03745
     86160      2.5561      2.1358     2.08755     2.03661
     86190     2.55798     2.13218     2.08799     2.04465
     86220     2.55825     2.12858     2.09474     2.04217
     86250     2.55446     2.13321     2.07975     2.04318
     86280     2.55398     2.13662     2.07526       2.043
     86310     2.54497     2.12368     2.07564     2.03358
     86340     2.54864     2.12866     2.07659      2.0366
     86370     2.55006     2.13641     2.06864     2.04012
     86400      2.5472     2.12421      2.0817     2.03242
     86430     2.55749      2.1152     2.10113     2.04761
     86460     2.55505     2.11012     2.09222     2.05587
     86490     2.55395     2.12382     2.08293     2.04845
     86520     2.55743     2.13869     2.06879     2.05597
     86550     2.55975     2.12656     2.07903     2.06398
     86580     2.55763     2.13467     2.06181     2.06761
     86610     2.55646     2.12368     2.06411     2.07372
     86640     2.56209     2.13519     2.06641     2.07353
     86670     2.55543     2.12309     2.06992       2.066
     86700     2.55964     2.13481     2.06334     2.07092
     86730     2.55131     2.12573     2.05436     2.06864
     86760     2.55291     2.12837     2.06362     2.06064
     86790     2.55685      2.1206     2.07508      2.0669
     86820     2.56077     2.13469     2.06775     2.06943
     86850     2.56217     2.13217     2.06905     2.07421
     86880     2.55402     2.14136     2.04991     2.06359
     86910     2.55203     2.13151     2.05408     2.06474
     86940     2.55945     2.15176     2.04391     2.07219
     86970     2.56315     2.14861     2.05417     2.07445
     87000      2.5604     2.13642     2.05699     2.07744
     87030     2.56072     2.14643     2.05182     2.07302
     87060     2.54949     2.13411     2.04962      2.0602
     87090     2.55896     2.14489     2.05967     2.06245
     87120     2.55753     2.15211     2.05381     2.05724
     87150     2.55407      2.1549     2.05687     2.04261
     87180       2.555     2.15534     2.05502     2.04632
     87210     2.55369     2.14692     2.04924     2.05766
     87240     2.55677     2.15323     2.05104     2.05693
     87270     2.55995     2.16168     2.04799     2.05901
     87300     2.55554      2.1541     2.04402     2.05996
     87330     2.55657     2.15625      2.0456      2.0587
     87360     2.55936     2.16328     2.04586       2.058
     87390     2.55275     2.15521     2.03932     2.05653
     87420     2.56092     2.15848     2.04572     2.06704
     87450      2.5541     2.16185     2.03887     2.05336
     87480     2.55864     2.16732     2.04972     2.04809
     87510     2.55577     2.15471     2.04979     2.05413
     87540     2.55344     2.14673     2.05159      2.0549
     87570     2.55753     2.15518     2.05266     2.05515
     87600     2.55717      2.1502     2.05419     2.05795
     87630     2.55442     2.14543     2.05286     2.05741
     87660     2.55717     2.13452     2.07402     2.05437
     87690     2.55508     2.14329     2.06215       2.052
     87720     2.55223     2.14207     2.07127     2.03693
     87750     2.54713     2.12805     2.07457     2.03551
     87780     2.54722     2.12717     2.07697     2.03421
     87810     2.55518     2.13734     2.07881     2.04163
     87840     2.55705     2.12267      2.0942     2.04589
     87870     2.55224     2.12685      2.0825     2.04147
     87900     2.55842     2.13376     2.08846     2.04363
     87930     2.56113     2.13993     2.08233     2.05022
     87960     2.55271     2.12543     2.07802     2.04866
     87990     2.55247     2.12698     2.07392     2.05061
     88020     2.55352     2.10596     2.09582     2.05267
     88050     2.56383     2.12412     2.10184      2.0535
     88080     2.55525     2.11697     2.09207     2.04947
     88110     2.55294     2.11952     2.09562      2.0374
     88140     2.54819     2.11186      2.0979     2.03112
     88170     2.55354     2.12288     2.09127     2.03989
     88200     2.55276     2.12054     2.09263     2.03895
     88230     2.55483     2.12426     2.08713     2.04592
     88260      2.5603     2.12746     2.09625     2.04693
     88290     2.55141     2.13792     2.07367      2.0368
     88320     2.54252     2.12399     2.07004     2.03282
     88350     2.54984     2.12839     2.07618     2.04031
     88380     2.54969     2.13031     2.08242     2.03153
     88410     2.55565     2.13446     2.07765     2.04699
     88440     2.54651      2.1384     2.06558     2.03225
     88470     2.53958     2.12287     2.05742     2.03945
     88500     2.55376     2.13137     2.07365     2.04955
     88530     2.55713     2.13304     2.07741     2.05239
     88560     2.55612     2.13299     2.07142     2.05598
     88590     2.54628     2.11678     2.06725      2.0525
     88620     2.54556     2.12984     2.05717     2.04734
     88650     2.55039     2.12987      2.0619     2.05454
     88680     2.54259     2.13809     2.03637     2.05215
     88710     2.55092     2.14702     2.03804     2.06182
     88740     2.54892     2.14821     2.03801     2.05564
     88770     2.54682     2.14316     2.03493     2.05878
     88800     2.55071     2.15318     2.03494     2.05792
     88830     2.54633     2.15935     2.02362     2.05177
     88860     2.55395     2.17031     2.02877     2.05404
     88890      2.5503     2.16831     2.02844     2.04741
     88920     2.55763     2.19042     2.02999     2.04062
     88950     2.55669     2.17562     2.02966     2.05439
     88980     2.55665     2.18464     2.02366     2.05062
     89010     2.55734     2.18447     2.02635     2.04986
     89040      2.5499     2.18375     2.02476     2.03362
     89070     2.55547     2.18356     2.03302     2.03955
     89100     2.55634     2.17851     2.03917     2.04099
     89130     2.55086     2.17761     2.03724     2.03012
     89160     2.55203     2.17874     2.03029      2.0388
     89190     2.54679      2.1803     2.02764     2.02662
     89220     2.55268     2.18639     2.02368     2.03881
     89250     2.55526     2.18456     2.02066      2.0502
     89280     2.54876     2.17296      2.0294     2.03769
     89310     2.55371     2.17559      2.0233     2.05326
     89340      2.5538     2.17907     2.02599     2.04714
     89370      2.5457     2.17304     2.02729     2.03204
     89400     2.54963      2.1827     2.02502      2.0338
     89430     2.54697     2.18222     2.02013     2.03252
     89460     2.55342     2.18152      2.0249     2.04466
     89490     2.54855     2.17855     2.02696      2.0336
     89520     2.55136     2.17813     2.02776     2.04031
     89550     2.55202     2.17854     2.03176     2.03753
     89580     2.54815     2.17064     2.03175     2.03629
     89610     2.55248     2.16674     2.04051     2.04253
     89640     2.55028     2.17597     2.02256     2.04505
     89670     2.55152     2.17387     2.02615     2.04683
     89700     2.54834     2.17042      2.0203     2.04836
     89730     2.54848     2.16788     2.02461     2.04713
     89760     2.55292     2.16793     2.03009     2.05271
     89790     2.55341     2.18146     2.01831     2.05121
     89820     2.54944     2.17068     2.01336     2.05762
     89850     2.55545     2.18535     2.01816     2.05231
     89880     2.55029     2.19169     2.01135     2.03935
     89910     2.54893     2.19294     2.00408     2.04176
     89940     2.55523     2.19434     2.01203     2.04818
     89970     2.55738     2.20066     2.00663     2.05205
     90000     2.55235      2.1968     2.00848     2.04182
     90030     2.55199     2.19528     2.00858     2.04246
     90060     2.55112     2.20346     2.00438     2.03559
     90090      2.5472     2.19815     1.99858     2.03722
     90120     2.55132      2.2037     2.00499     2.03524
     90150     2.54655     2.20767      1.9882     2.03546
     90180     2.55088     2.20453     2.00097      2.0372
     90210     2.54998     2.20527     1.99432     2.04064
     90240     2.55168     2.21223     1.98393      2.0475
     90270     2.55169     2.21542     1.98383     2.04415
     90300     2.54438       2.203     1.98745     2.03582
     90330     2.54957     2.20016     1.99831     2.04125
     90360     2.55261     2.19587     1.99895     2.05279
     90390     2.55339     2.20126     1.99918     2.04875
     90420     2.54963     2.19346     1.99571     2.05112
     90450      2.5423     2.18516     1.99439     2.04306
     90480     2.54595     2.18874      1.9994     2.04342
     90510     2.54742     2.18575     2.00351     2.04625
     90540     2.54792     2.18884     2.00161     2.04604
     90570     2.55051     2.20017      1.9936     2.04818
     90600     2.54432     2.19038     1.99283     2.04401
     90630     2.54058     2.18597     1.99361     2.03866
     90660     2.54732      2.1959     1.99093     2.04741
     90690     2.54183      2.1824     1.99267      2.0465
     90720      2.5409     2.18296     1.99032     2.04589
     90750     2.54135     2.19698     1.98399     2.03812
     90780     2.54296     2.19597     1.98391     2.04331
     90810     2.54511     2.20757     1.97827     2.04163
     90840     2.54652     2.20818     1.98429     2.03864
     90870      2.5498      2.2188     1.98603     2.03362
     90900     2.54573     2.22136     1.97872     2.02774
     90930     2.54121       2.206     1.97852     2.03334
     90960     2.54285     2.20479     1.98151     2.03586
     90990     2.53938     2.20063     1.97718      2.0359
     91020     2.54255     2.20237      1.9901     2.02932
     91050     2.55291     2.20975     1.98839     2.04889
     91080     2.54822     2.20878     1.99007      2.0366
     91110     2.54457      2.2067     1.98384     2.03581
     91140     2.54497     2.19974     1.98004     2.04801
     91170     2.54617     2.20828     1.98298     2.03894
     91200     2.54656     2.21063     1.98652     2.03391
     91230     2.54716     2.21446     1.98323     2.03444
     91260     2.55508     2.22095     1.98901     2.04159
     91290     2.55426     2.22186     1.99106     2.03655
     91320     2.54499     2.20706       1.986     2.03436
     91350     2.54567     2.20525     1.98378     2.04018
     91380     2.54733     2.21052     1.98951     2.03304
     91410     2.55024     2.21695       1.985     2.03773
     91440     2.55058     2.22101     1.98626     2.03294
     91470     2.55408     2.21633     1.99025      2.0429
     91500      2.5476     2.20959     1.98637     2.03778
     91530      2.5491     2.21085     1.99316     2.03355
     91560     2.55686      2.2254     1.99264     2.03766
     91590     2.54868     2.21026      1.9936      2.0327
     91620     2.55504     2.21953     1.99328     2.03886
     91650     2.55224     2.21528     2.00505     2.02488
     91680     2.55049     2.22334     1.99438     2.02218
     91710     2.55786     2.22635     2.00335     2.02862
     91740     2.55652     2.21993     2.00355     2.03208
     91770     2.55401     2.22069     2.00352     2.02493
     91800     2.54542     2.20658     1.99789      2.0243
     91830     2.55048     2.21424     2.00832     2.01834
     91860     2.55365     2.21336     2.01651     2.01916
     91890     2.54507     2.20137     2.01961     2.00746
     91920     2.54666     2.20261     2.02058     2.00915
     91950     2.54814     2.20778     2.01481     2.01302
     91980     2.55325      2.2145     2.01409      2.0193
     92010     2.55373     2.21746     2.01773     2.01362
     92040     2.54972     2.20878     2.01643     2.01432
     92070     2.54959      2.2082     2.01496      2.0161
     92100     2.55419     2.21651     2.02019     2.01337
     92130     2.55148     2.21759     2.01544     2.01007
     92160     2.55128     2.21335     2.00948     2.02017
     92190     2.55252     2.21362     2.01305     2.01946
     92220     2.54421     2.20178     2.01434     2.01014
     92250     2.55061     2.21143     2.01475     2.01534
     92280      2.5555     2.20825     2.02494     2.02099
     92310     2.54223     2.19994     2.01518     2.00628
     92340     2.55061     2.20667     2.01799     2.01732
     92370     2.55754     2.21472      2.0145     2.02948
     92400     2.54934     2.21152     2.01649     2.01027
     92430     2.54908     2.20776     2.00971     2.02051
     92460     2.55624      2.2254     2.00874     2.02021
     92490     2.54595     2.21094     1.99627     2.02248
     92520     2.55472     2.21469      2.0054     2.03144
     92550     2.55317     2.20951     2.00864     2.02996
     92580     2.55239      2.2103     2.01077     2.02504
     92610       2.542     2.19523     2.01472     2.01131
     92640     2.55023     2.20381     2.01105     2.02638
     92670     2.54976     2.20447     2.01981     2.01575
     92700     2.54833     2.20772     2.00771     2.02067
     92730     2.54619     2.20742     2.00567     2.01761
     92760     2.54952     2.20805     2.00353     2.02742
     92790     2.54994     2.20103      2.0152     2.02456
     92820      2.5446     2.19701     2.01366       2.017
     92850     2.54668     2.20855     1.99913     2.02409
     92880     2.55123     2.21455      2.0061     2.02211
     92910     2.55282     2.20875     2.01608     2.02255
     92940     2.54918     2.20119     2.01984     2.01784
     92970     2.54619     2.19672     2.01615     2.01884
     93000     2.54677     2.20765     2.00942      2.0151
     93030     2.54817      2.2051     2.02036     2.01047
     93060     2.54992     2.21591     2.01086     2.01255
     93090     2.55559     2.22884     2.01439     2.00912
     93120     2.55143     2.21908     2.00939     2.01436
     93150     2.54692     2.21109     2.00943     2.01167
     93180     2.54605     2.20428     2.01169     2.01469
     93210     2.55473     2.22008     1.99754     2.03331
     93240      2.5471     2.20904     2.00282     2.02096
     93270     2.55141     2.20345     2.01631     2.02452
     93300     2.55457      2.2028     2.02472     2.02481
     93330     2.55279     2.19756     2.01627     2.03441
     93360     2.55464     2.20312     2.00828     2.04095
     93390     2.54646     2.19893     1.99828     2.03484
     93420     2.54385     2.19893     1.98562     2.04066
     93450     2.54546     2.20044     1.99342     2.03545
     93480     2.55067     2.20231     1.99635     2.04359
     93510     2.54769     2.18319     2.00473     2.04846
     93540     2.55359     2.18336     2.01129     2.05653
     93570     2.55026     2.17871     2.00872      2.0557
     93600     2.55672     2.18659     2.01625     2.05602
     93630      2.5544     2.18122     2.01953     2.05272
     93660     2.55071     2.18049     2.01683     2.04697
     93690     2.55255     2.18614     2.01356     2.04875
     93720     2.55647     2.19694     2.01742     2.04316
     93750     2.55193      2.1876     2.00425     2.05477
     93780     2.55608     2.17739     2.02271     2.05785
     93810     2.54796     2.17362     2.01164     2.05253
     93840     2.55797     2.17923     2.01436     2.06875
     93870     2.55366     2.16974     2.00917     2.07311
     93900     2.55182     2.17697     2.01366     2.05657
     93930      2.5468     2.17185     2.00375     2.05923
     93960     2.54562     2.16554     2.01795     2.04907
     93990     2.55234      2.1778     2.02219     2.04862
     94020     2.55833     2.18569      2.0202     2.05709
     94050     2.55694     2.18889      2.0138     2.05652
     94080     2.55429     2.19433      1.9972     2.06033
     94110     2.55995     2.19462     2.00526     2.06621
     94140     2.54981     2.18625     2.00233     2.05281
     94170     2.55004     2.17581     2.00825     2.05869
     94200     2.55065     2.18448     1.99904     2.05999
     94230     2.54737      2.1781     1.99992     2.05777
     94260     2.55699     2.18432     2.00513     2.06991
     94290     2.55326     2.18766     1.98836     2.07337
     94320     2.55064     2.18866     1.99112     2.06319
     94350     2.56007     2.18913     1.99835     2.07899
     94380     2.55342     2.18084     2.00063     2.06913
     94410     2.55036     2.18196     1.99202     2.06872
     94440     2.55745      2.1953      1.9973     2.06703
     94470     2.56367     2.19372     1.99729     2.08404
     94500     2.55612     2.18395     1.98837      2.0843
     94530     2.55645      2.1949     1.98897     2.07299
     94560     2.55217     2.18834     1.98754     2.07074
     94590     2.55507     2.19304     1.98942     2.07112
     94620     2.55411     2.19076     1.99009     2.07053
     94650     2.55544      2.1876     1.98356     2.08337
     94680     2.55982     2.18961     1.99526     2.08086
     94710     2.55865     2.18799      1.9931     2.08174
     94740     2.55823     2.19174     1.98498     2.08451
     94770     2.56118     2.19555      1.9938     2.07933
     94800     2.56555     2.20262     1.99363      2.0828
     94830      2.5595     2.19197     1.98933     2.08325
     94860     2.55235     2.18801     1.98345     2.07545
     94890     2.55387     2.19286      1.9906     2.06721
     94920     2.55784     2.18892     1.99393     2.07799
     94950     2.56352     2.19554     1.99606     2.08294
     94980     2.56763     2.20195     1.99222     2.08997
     95010     2.56464      2.1962     1.99495     2.08606
     95040      2.5628     2.19977     1.98983     2.08268
     95070     2.56451     2.19191     1.99393     2.09122
     95100       2.564     2.18599     1.99355     2.09652
     95130     2.57295     2.20668     1.99291     2.09739
     95160     2.56836      2.1976     1.98955     2.09886
     95190     2.56485     2.19509     1.99185     2.09071
     95220     2.56361      2.1925     1.98656      2.0954
     95250     2.56456      2.2059     2.00105     2.06974
     95280     2.56247     2.19481     1.98953     2.08735
     95310     2.56514     2.20316     1.99804     2.07697
     95340     2.56452     2.20107     1.99826     2.07745
     95370     2.55867     2.19261     1.99922     2.07102
     95400     2.56221     2.19317     2.00062     2.07782
     95430     2.56345     2.18697     1.99814     2.08979
     95460      2.5637     2.18916     1.99642     2.08973
     95490     2.56592     2.18218     1.99656     2.10231
     95520     2.55922      2.1701     1.98932     2.10535
     95550     2.56434     2.17487     1.98979     2.11242
     95580     2.56218     2.16638     1.99817       2.108
     95610     2.56421      2.1693     2.00187     2.10643
     95640     2.56302     2.16364     2.00477     2.10658
     95670     2.55237     2.14977     2.00924      2.0906
     95700     2.56639     2.16904       2.013     2.10139
     95730     2.56044      2.1628     2.00738     2.09866
     95760     2.56219     2.16163      2.0069      2.1046
     95790     2.56524     2.16832     2.00559     2.10639
     95820     2.55643     2.16229     2.00434     2.09232
     95850       2.561     2.16292     2.00352      2.1036
     95880     2.55601     2.16801     2.00284      2.0868
     95910     2.55463     2.17061     2.01064     2.07317
     95940     2.55767     2.16839     2.00364      2.0897
     95970     2.55727     2.17185     2.00302     2.08572
     96000     2.56057     2.16308     2.01539     2.09102
     96030     2.56298     2.16572     2.01844     2.09125
     96060     2.57094     2.17781     2.02517     2.09172
     96090     2.56245      2.1689     2.02249     2.08272
     96120     2.56176     2.17193     2.01917     2.08107
     96150     2.56289     2.17161      2.0245     2.07902
     96180     2.56116     2.17202     2.01944     2.07925
     96210     2.56217      2.1875       2.008     2.07658
     96240     2.55567     2.18969     2.00113     2.06486
     96270     2.56247       2.191     2.01336     2.06841
     96300     2.55956     2.18547     2.01873     2.06182
     96330     2.55793     2.17085     2.02562     2.06646
     96360     2.55815     2.17042     2.02407     2.06898
     96390     2.56339     2.17012     2.02961     2.07683
     96420     2.55903     2.16536      2.0293     2.07134
     96450     2.55552     2.16112      2.0322     2.06423
     96480     2.56029      2.1725     2.02846      2.0678
     96510      2.5576     2.17693     2.02573     2.05914
     96540     2.55808     2.18074     2.02187     2.06009
     96570     2.55556     2.17733     2.01103     2.06803
     96600     2.55262     2.17327     2.01532     2.06086
     96630     2.56146     2.18813     2.00713     2.07501
     96660     2.54854     2.17647     1.99873     2.06353
     96690     2.55694     2.19215     2.00069     2.06581
     96720     2.55562     2.18499       2.002     2.06886
     96750     2.56517      2.1902     2.01147     2.07778
     96780     2.55865     2.18322      2.0105     2.06998
     96810     2.55991     2.18528      2.0126     2.06888
     96840     2.54952     2.17158     2.01533     2.05494
     96870     2.56125     2.18763     2.00842     2.07377
     96900     2.55509     2.17734     2.01475     2.06323
     96930     2.55424     2.17687     2.02013     2.05635
     96960     2.55232     2.16783     2.02476     2.05658
     96990     2.55893      2.1874     2.01066     2.06609
     97020     2.55287     2.18135     1.99653      2.0712
     97050     2.55021      2.1927     1.99239      2.0566
     97080     2.55522     2.18313     1.99952     2.07224
     97110     2.55417     2.18168      1.9988     2.07187
     97140     2.55575      2.1838     1.99509     2.07709
     97170     2.55317     2.18451     1.98958      2.0753
     97200     2.55487     2.18486     1.99582      2.0731
     97230     2.55041     2.17864     1.99562     2.06888
     97260     2.54438     2.16668     2.00152     2.06086
     97290     2.55257     2.17942     2.00044     2.06873
     97320     2.55345     2.17684     2.00122     2.07283
     97350     2.54475     2.16067     1.99384     2.07547
     97380     2.55011      2.1668     1.99788     2.07835
     97410      2.5509     2.16285     2.00263     2.07984
     97440     2.54401     2.16282     1.99582     2.06952
     97470     2.54568     2.16003     2.00629     2.06641
     97500     2.54514     2.15482     2.00831     2.06856
     97530       2.549     2.15576     2.00688     2.07845
     97560     2.54875     2.16185     2.00651     2.07186
     97590     2.54721     2.17409     2.00423     2.05743
     97620     2.54725      2.1703     1.99586      2.0696
     97650     2.54113     2.16766     1.98953     2.06341
     97680     2.55212     2.17568      1.9987     2.07322
     97710     2.54792     2.16122     2.00469     2.07224
     97740     2.54764      2.1529     2.00647     2.07845
     97770     2.54885     2.15124     2.01592       2.074
     97800     2.54358     2.14981     2.01073     2.06759
     97830     2.53558     2.14005     1.99711     2.07123
     97860     2.53891      2.1508      1.9996     2.06586
     97890     2.54593     2.15325     2.00472     2.07559
     97920     2.54923     2.15468     2.01627     2.07104
     97950     2.54295     2.15523     2.00361     2.06731
     97980     2.54626     2.16224     2.00668     2.06514
     98010     2.54501     2.16411     1.99859     2.06795
     98040     2.55409     2.17752     1.99363       2.081
     98070     2.56239     2.17236     2.00242      2.0983
     98100     2.56145     2.17775     1.99793      2.0947
     98130     2.55846     2.17125     1.99206     2.09971
     98160     2.55435     2.16518     1.99319     2.09489
     98190     2.55028      2.1596     1.99401     2.08994
     98220     2.55022     2.15496     1.99893      2.0899
     98250     2.54893     2.14927     1.99809      2.0934
     98280     2.55635     2.15294     2.01199      2.0944
     98310      2.5491     2.15559     1.99175     2.09337
     98340     2.55331     2.15804     1.99426     2.09872
     98370     2.55371     2.16276     2.00034     2.08901
     98400     2.54412     2.15369     1.99576     2.07933
     98430     2.55156     2.16526     2.00294     2.07865
     98460     2.55407     2.17147     2.00376     2.07756
     98490     2.54907     2.16696     1.99535     2.07808
     98520     2.55387     2.16585     2.00652     2.08026
     98550      2.5522     2.16349     2.00079     2.08412
     98580     2.55724     2.16541     1.99792     2.09719
     98610     2.55598     2.17768     1.99695     2.08231
     98640     2.55868     2.16761     2.00343     2.09318
     98670     2.55309     2.17016     1.99516     2.08477
     98700     2.55406     2.17121      1.9972      2.0841
     98730     2.55493     2.16415     1.99954     2.09131
     98760     2.55452     2.16232     2.00094     2.09087
     98790     2.55693      2.1679     2.00331     2.08872
     98820     2.55194     2.15548     2.00993     2.08298
     98850     2.55657      2.1699     2.00775     2.08148
     98880     2.55865      2.1747     2.01042     2.07901
     98910     2.55488     2.16819     2.00222     2.08444
     98940     2.55305     2.16898     2.00323     2.07814
     98970     2.55413     2.16355      2.0042     2.08553
     99000     2.54886     2.15985     2.00595     2.07476
     99030     2.55587     2.17372     2.00033     2.08292
     99060     2.55587     2.17014     2.01648     2.07104
     99090     2.55537     2.16946     2.01266     2.07424
     99120     2.55263     2.15756     2.01041     2.08207
     99150     2.54313     2.15811     2.00481     2.06356
     99180     2.54885     2.15991     2.01715     2.06378
     99210     2.54998     2.15973     2.01746     2.06645
     99240     2.55896      2.1595     2.02178     2.08459
     99270     2.56348     2.15885     2.03694     2.08161
     99300      2.5641       2.154     2.03174     2.09321
     99330     2.56167     2.15821     2.03327      2.0814
     99360     2.56072     2.13958     2.04489      2.0869
     99390     2.55582     2.13728     2.03615      2.0858
     99420     2.55338     2.14247     2.03639     2.07423
     99450     2.55293     2.13884     2.05163     2.06181
     99480     2.55421     2.14492     2.04813     2.06215
     99510     2.55558     2.14211     2.04716     2.06943
     99540     2.55976     2.14618     2.04705     2.07565
     99570     2.55872     2.15923     2.04081     2.06564
     99600     2.56033     2.17442     2.04077     2.05371
     99630     2.55539     2.17045     2.03126     2.05503
     99660     2.55873      2.1748     2.02752     2.06243
     99690     2.55825     2.17581     2.03116     2.05657
     99720     2.54925      2.1679     2.03023     2.04346
     99750     2.55126     2.16017     2.04492     2.04201
     99780     2.55018     2.15192     2.05256     2.04036
     99810     2.55387     2.14573     2.06788     2.04064
     99840     2.54903     2.13308     2.06968     2.03997
     99870     2.54641     2.14479     2.05323     2.03778
     99900     2.54835     2.14692     2.04736     2.04627
     99930     2.55068     2.15025     2.04969     2.04625
     99960     2.55351     2.15709     2.04302     2.05278
     99990       2.555     2.15776     2.05446     2.04435
