# Supplementary material for: Mechanism of salidroside promoting testosterone secretion induced by H2O2 in TM3 Leydig cells based on metabolomics and network pharmacology
Source: Front Chem. 2025 Feb 27;13:1544876. doi: 10.3389/fchem.2025.1544876 (PMC11904911; doi:10.3389/fchem.2025.1544876)
Supplement: Supplementary file 1 [file DataSheet1.ZIP › Supplementary document/Molecular dynamics simulation/AMACR/hbond_num.xvg]

# This file was created Sun Nov 24 19:23:35 2024
# Created by:
#                  :-) GROMACS - gmx hbond, 2020.3-MODIFIED (-:
# 
# Executable:   D:\����ѧģ�ⰲװ��\gmx2020.3_AVX_CUDA_win64\gmx2020.3_GPU\bin\gmx.exe
# Data prefix:  D:\����ѧģ�ⰲװ��\gmx2020.3_AVX_CUDA_win64\gmx2020.3_GPU
# Working dir:  D:\���Ӷ���ѧģ���ܳ�������\TYY\fxq\AMACR
# Command line:
#   gmx hbond -s md_0_1.tpr -f md_0_1nopbc.xtc -n index.ndx -num hbond_num.xvg -dt 10 -life hbond_life.xvg -ac hbond_ac.xvg
# gmx hbond is part of G R O M A C S:
#
# GRowing Old MAkes el Chrono Sweat
#
@    title "Hydrogen Bonds"
@    xaxis  label "Time (ps)"
@    yaxis  label "Number"
@TYPE xy
@ view 0.15, 0.15, 0.75, 0.85
@ legend on
@ legend box on
@ legend loctype view
@ legend 0.78, 0.8
@ legend length 2
@ s0 legend "Hydrogen bonds"
@ s1 legend "Pairs within 0.35 nm"
         0           0           2
        30           0           4
        60           4           3
        90           2           5
       120           3           6
       150           1           7
       180           1           4
       210           1           8
       240           1           8
       270           0           2
       300           3           4
       330           0           6
       360           2           6
       390           1           3
       420           1           2
       450           1           1
       480           1           1
       510           0           4
       540           0           7
       570           0           2
       600           0           6
       630           0           3
       660           1           4
       690           1           5
       720           1           4
       750           1           8
       780           0           7
       810           0           4
       840           2           5
       870           0           5
       900           1          12
       930           3           7
       960           3           5
       990           1          10
      1020           0           7
      1050           1           3
      1080           0           7
      1110           1           4
      1140           1           4
      1170           2           4
      1200           1           5
      1230           0           4
      1260           2           5
      1290           1           3
      1320           0           5
      1350           3           3
      1380           1           6
      1410           1           2
      1440           2           5
      1470           3           3
      1500           2           3
      1530           2           5
      1560           0           3
      1590           3           7
      1620           2           4
      1650           1           4
      1680           0           9
      1710           1           6
      1740           2           4
      1770           2           2
      1800           1           4
      1830           1           6
      1860           2           6
      1890           1           6
      1920           2           6
      1950           2           4
      1980           2           5
      2010           1           1
      2040           2           6
      2070           3           4
      2100           3           7
      2130           1           3
      2160           2           5
      2190           2           1
      2220           2           2
      2250           1           2
      2280           1           1
      2310           2           1
      2340           0           1
      2370           0           6
      2400           1           4
      2430           0           2
      2460           2           3
      2490           0           2
      2520           1           2
      2550           1           4
      2580           2           2
      2610           1           3
      2640           1           3
      2670           0           5
      2700           0           6
      2730           2           3
      2760           2           4
      2790           3           2
      2820           2           3
      2850           3           3
      2880           1           3
      2910           2           3
      2940           1           6
      2970           2           2
      3000           2           1
      3030           2           4
      3060           2           2
      3090           1           2
      3120           2           1
      3150           1           4
      3180           2           4
      3210           2           2
      3240           1           3
      3270           0           4
      3300           2           4
      3330           2           4
      3360           2           6
      3390           0           4
      3420           2           3
      3450           0           5
      3480           3           2
      3510           1           3
      3540           2           5
      3570           1           8
      3600           3           6
      3630           3           5
      3660           3           0
      3690           1           3
      3720           2           3
      3750           1           4
      3780           1           3
      3810           1           6
      3840           1           3
      3870           1           6
      3900           0           8
      3930           1           4
      3960           2           7
      3990           0           5
      4020           1           4
      4050           0           5
      4080           0           7
      4110           2           2
      4140           1           8
      4170           0           5
      4200           1           4
      4230           2           5
      4260           2           2
      4290           1           2
      4320           3           2
      4350           3           2
      4380           3           4
      4410           1           4
      4440           0           6
      4470           2           5
      4500           2           5
      4530           1           4
      4560           0           7
      4590           1           6
      4620           2           5
      4650           0           6
      4680           2           3
      4710           2           8
      4740           2           9
      4770           0           5
      4800           1           6
      4830           2           4
      4860           2           6
      4890           1           2
      4920           2           4
      4950           1           3
      4980           2           5
      5010           0           6
      5040           0           6
      5070           0           6
      5100           0           6
      5130           2           4
      5160           2           6
      5190           1           4
      5220           0           7
      5250           2           7
      5280           0           5
      5310           1           4
      5340           1           6
      5370           1           7
      5400           2           5
      5430           0           7
      5460           2           7
      5490           0           7
      5520           3           8
      5550           1           6
      5580           1           5
      5610           0           4
      5640           2           3
      5670           1           7
      5700           2           6
      5730           1           5
      5760           1          10
      5790           2           6
      5820           1           6
      5850           1           5
      5880           0           8
      5910           2           6
      5940           1           5
      5970           1           3
      6000           2           8
      6030           2           3
      6060           0           8
      6090           0           2
      6120           1          10
      6150           1           6
      6180           1           1
      6210           1           4
      6240           0           5
      6270           1           6
      6300           2           7
      6330           2           5
      6360           2           6
      6390           3           8
      6420           3           6
      6450           2           8
      6480           1           8
      6510           0           4
      6540           0           6
      6570           1           7
      6600           0           4
      6630           0           1
      6660           0           7
      6690           1           5
      6720           1           1
      6750           1           0
      6780           0           2
      6810           1           1
      6840           2           1
      6870           0           0
      6900           2           0
      6930           1           4
      6960           1           3
      6990           1           3
      7020           0           3
      7050           1           4
      7080           1           0
      7110           0           5
      7140           0           5
      7170           1           4
      7200           0           5
      7230           0           5
      7260           0           4
      7290           0           6
      7320           1           5
      7350           1           3
      7380           1           2
      7410           0           3
      7440           1           5
      7470           1           7
      7500           0           0
      7530           1           2
      7560           2           0
      7590           0           3
      7620           1           0
      7650           1           1
      7680           0           3
      7710           1           8
      7740           1           4
      7770           1           8
      7800           2           3
      7830           1           4
      7860           1           5
      7890           0           4
      7920           1           1
      7950           0           4
      7980           1           4
      8010           3           1
      8040           0           3
      8070           0           1
      8100           0           4
      8130           3           2
      8160           1           2
      8190           2           2
      8220           0           5
      8250           2           2
      8280           0           2
      8310           2           0
      8340           0           4
      8370           0           4
      8400           0           2
      8430           1           3
      8460           0           2
      8490           1           3
      8520           1           1
      8550           1           2
      8580           2           1
      8610           1           3
      8640           1           3
      8670           1           1
      8700           1           1
      8730           1           3
      8760           1           1
      8790           1           0
      8820           0           1
      8850           0           5
      8880           1           5
      8910           0           1
      8940           1           6
      8970           0           5
      9000           1           5
      9030           0           1
      9060           0           2
      9090           1           7
      9120           1           5
      9150           0           7
      9180           0           5
      9210           1           4
      9240           1           1
      9270           1           5
      9300           0           3
      9330           0           4
      9360           0           5
      9390           0           2
      9420           0           2
      9450           1           1
      9480           0           3
      9510           1           6
      9540           1           5
      9570           1           3
      9600           0           5
      9630           0           4
      9660           1           5
      9690           1           7
      9720           0           3
      9750           0           2
      9780           1           4
      9810           1           1
      9840           1           3
      9870           0           5
      9900           0           1
      9930           1           4
      9960           1           7
      9990           1           2
     10020           1           0
     10050           0           2
     10080           1           0
     10110           2           4
     10140           1           3
     10170           2           2
     10200           1           3
     10230           0           3
     10260           1           3
     10290           0           3
     10320           0           3
     10350           1           2
     10380           0           4
     10410           2           0
     10440           1           2
     10470           1           1
     10500           2           3
     10530           2           1
     10560           2           3
     10590           2           1
     10620           3           2
     10650           2           2
     10680           1           3
     10710           1           4
     10740           0           3
     10770           1           1
     10800           1           1
     10830           1           1
     10860           2           3
     10890           1           1
     10920           2           0
     10950           0           5
     10980           0           5
     11010           0           5
     11040           0           3
     11070           0           3
     11100           1           2
     11130           1           6
     11160           1           4
     11190           1           1
     11220           1           1
     11250           1           2
     11280           1           0
     11310           3           1
     11340           1           4
     11370           1           3
     11400           1           3
     11430           2           3
     11460           0           1
     11490           1           4
     11520           0           2
     11550           1           3
     11580           2           6
     11610           0           3
     11640           0           1
     11670           1           4
     11700           0           2
     11730           1           2
     11760           0           3
     11790           0           0
     11820           0           0
     11850           0           4
     11880           1           2
     11910           1           3
     11940           1           6
     11970           2           4
     12000           0           5
     12030           2           7
     12060           1           5
     12090           1           9
     12120           2           8
     12150           4           7
     12180           2           9
     12210           2           8
     12240           4           9
     12270           0           7
     12300           2           7
     12330           1          13
     12360           2          10
     12390           0          10
     12420           1           3
     12450           0           8
     12480           2           7
     12510           1           5
     12540           0           3
     12570           1           3
     12600           2           2
     12630           2           5
     12660           1           4
     12690           2           2
     12720           1           3
     12750           1           5
     12780           1           3
     12810           1           4
     12840           1           5
     12870           0           4
     12900           1           4
     12930           2           3
     12960           1           4
     12990           1           3
     13020           0           5
     13050           0           0
     13080           0           1
     13110           1           0
     13140           0           0
     13170           0           0
     13200           0           2
     13230           0           4
     13260           0           0
     13290           0           1
     13320           0           0
     13350           0           1
     13380           0           2
     13410           1           3
     13440           1           2
     13470           1           2
     13500           0           3
     13530           0           2
     13560           1           0
     13590           0           1
     13620           0           3
     13650           1           0
     13680           1           1
     13710           1           2
     13740           1           0
     13770           1           2
     13800           2           1
     13830           1           1
     13860           1           0
     13890           1           2
     13920           2           1
     13950           1           4
     13980           1           3
     14010           0           0
     14040           1           1
     14070           1           3
     14100           0           2
     14130           0           2
     14160           0           4
     14190           1           0
     14220           0           0
     14250           0           2
     14280           0           0
     14310           0           1
     14340           0           0
     14370           1           1
     14400           1           1
     14430           0           0
     14460           0           0
     14490           0           0
     14520           1           4
     14550           1           4
     14580           1           4
     14610           0           4
     14640           0           0
     14670           1           6
     14700           1           1
     14730           1           0
     14760           1           0
     14790           0           1
     14820           1           1
     14850           1           0
     14880           1           5
     14910           2           3
     14940           1           2
     14970           1           2
     15000           1           4
     15030           0           0
     15060           2           0
     15090           2           0
     15120           2           4
     15150           1           3
     15180           2           1
     15210           3           7
     15240           5           2
     15270           3           6
     15300           2           6
     15330           2           3
     15360           3           3
     15390           2           6
     15420           1           2
     15450           2           5
     15480           2           4
     15510           1           5
     15540           1           7
     15570           1           2
     15600           2           7
     15630           0           3
     15660           1           1
     15690           2           5
     15720           2           6
     15750           2           5
     15780           2           0
     15810           3           2
     15840           1           6
     15870           2           5
     15900           2           6
     15930           2           8
     15960           3           6
     15990           3           4
     16020           3           7
     16050           2           4
     16080           3           6
     16110           3           4
     16140           1           7
     16170           3           1
     16200           2           4
     16230           3           2
     16260           4           3
     16290           2           3
     16320           2           7
     16350           2           2
     16380           1           7
     16410           2           6
     16440           1           4
     16470           2           5
     16500           4           4
     16530           2           6
     16560           3           4
     16590           2           3
     16620           4           2
     16650           1           6
     16680           3           3
     16710           3           6
     16740           2           6
     16770           2           4
     16800           2           4
     16830           1           5
     16860           1           3
     16890           4           6
     16920           2           4
     16950           2           6
     16980           1           3
     17010           2          11
     17040           3           6
     17070           4           4
     17100           2           9
     17130           1           4
     17160           1           5
     17190           1           4
     17220           2           4
     17250           3           3
     17280           3           6
     17310           1           6
     17340           1           7
     17370           1           3
     17400           2           3
     17430           2           7
     17460           2           3
     17490           2           5
     17520           1           5
     17550           3           7
     17580           2           4
     17610           3           6
     17640           2           5
     17670           1          10
     17700           1           6
     17730           3          10
     17760           4           3
     17790           4           9
     17820           5           6
     17850           1          10
     17880           2           6
     17910           3           6
     17940           4           5
     17970           2           9
     18000           2           4
     18030           3           6
     18060           3           8
     18090           2           9
     18120           3           8
     18150           5           9
     18180           3           7
     18210           2           7
     18240           4           6
     18270           3           7
     18300           1           8
     18330           4           7
     18360           3           4
     18390           4           5
     18420           3           7
     18450           3           8
     18480           3           4
     18510           3          11
     18540           2           3
     18570           2           3
     18600           1           7
     18630           2           6
     18660           3           7
     18690           2           5
     18720           2           4
     18750           3           6
     18780           2           6
     18810           3           5
     18840           1           3
     18870           1           6
     18900           1           6
     18930           3           8
     18960           2           7
     18990           1           5
     19020           3           6
     19050           2           6
     19080           2           3
     19110           2           2
     19140           2           6
     19170           2           4
     19200           1           3
     19230           2           6
     19260           2           6
     19290           3           4
     19320           1           7
     19350           2           2
     19380           1           4
     19410           2           6
     19440           1           8
     19470           1           5
     19500           1           7
     19530           1           8
     19560           1           6
     19590           0           7
     19620           1           9
     19650           1           5
     19680           1           2
     19710           1           5
     19740           3           2
     19770           0           6
     19800           3           3
     19830           2           7
     19860           1           9
     19890           3           4
     19920           2           3
     19950           3           3
     19980           4           6
     20010           3           1
     20040           3           4
     20070           2           7
     20100           3           2
     20130           4           3
     20160           2           3
     20190           3           6
     20220           2           7
     20250           1           4
     20280           2           6
     20310           2           4
     20340           2           5
     20370           2           5
     20400           1          10
     20430           2          10
     20460           1           6
     20490           1          11
     20520           2           6
     20550           4           8
     20580           2          10
     20610           1           8
     20640           1          13
     20670           2          10
     20700           4           9
     20730           2          11
     20760           2           7
     20790           5           8
     20820           3          10
     20850           3           5
     20880           2          10
     20910           1           6
     20940           2           8
     20970           2           4
     21000           2           3
     21030           2           5
     21060           3           5
     21090           2           5
     21120           1           4
     21150           2           4
     21180           2           4
     21210           3           1
     21240           1           8
     21270           2           7
     21300           1           8
     21330           2          12
     21360           2           6
     21390           1           7
     21420           2           7
     21450           1           5
     21480           2           5
     21510           2           7
     21540           3          10
     21570           2           8
     21600           0           8
     21630           2           6
     21660           2           6
     21690           2           6
     21720           2           5
     21750           2           3
     21780           2           8
     21810           2          10
     21840           1           4
     21870           4           8
     21900           0           4
     21930           1           7
     21960           1           9
     21990           0          10
     22020           1           9
     22050           1           9
     22080           2           9
     22110           0           5
     22140           1           6
     22170           2           0
     22200           2           5
     22230           2           6
     22260           2           8
     22290           1           5
     22320           2           8
     22350           1           6
     22380           3           3
     22410           2           7
     22440           0           8
     22470           3           5
     22500           1           5
     22530           4           6
     22560           1           3
     22590           2           9
     22620           3          10
     22650           3           1
     22680           3           9
     22710           1           4
     22740           3           3
     22770           2           5
     22800           4           4
     22830           2           2
     22860           3           5
     22890           1           8
     22920           2           3
     22950           3           6
     22980           1          13
     23010           1           5
     23040           2           6
     23070           2           7
     23100           2          11
     23130           3           7
     23160           4           6
     23190           3           7
     23220           3           3
     23250           1           6
     23280           4          11
     23310           2           4
     23340           4           5
     23370           1           5
     23400           1          11
     23430           4           7
     23460           3           5
     23490           4           8
     23520           2           5
     23550           2           8
     23580           2           6
     23610           1           3
     23640           1           4
     23670           1           6
     23700           3           8
     23730           2           4
     23760           1           4
     23790           3           9
     23820           1           6
     23850           2           4
     23880           1          12
     23910           2           6
     23940           2           8
     23970           3           5
     24000           2           7
     24030           3           6
     24060           1           4
     24090           4           5
     24120           3           9
     24150           2           7
     24180           3          10
     24210           2          11
     24240           4           9
     24270           1          10
     24300           2          10
     24330           0          12
     24360           1          11
     24390           3           9
     24420           3          10
     24450           2          10
     24480           1           7
     24510           3           9
     24540           2          10
     24570           1          10
     24600           3          11
     24630           2          15
     24660           3           9
     24690           2           6
     24720           5          10
     24750           2          10
     24780           2           9
     24810           2           7
     24840           2           7
     24870           2           7
     24900           2           4
     24930           3           9
     24960           3           8
     24990           1           9
     25020           2           3
     25050           2           9
     25080           2           9
     25110           3           8
     25140           2          10
     25170           3           7
     25200           0           5
     25230           2          11
     25260           1          10
     25290           4           8
     25320           3          11
     25350           2           8
     25380           2          12
     25410           2           8
     25440           3          10
     25470           1           9
     25500           2          11
     25530           2           6
     25560           2          12
     25590           2           4
     25620           4           6
     25650           1          11
     25680           2           9
     25710           1           6
     25740           1           6
     25770           3           8
     25800           3           4
     25830           3           6
     25860           1           6
     25890           3           9
     25920           0           4
     25950           1           8
     25980           2           9
     26010           1           2
     26040           2           4
     26070           0           7
     26100           3           4
     26130           2           0
     26160           2           3
     26190           0           1
     26220           1           5
     26250           2           3
     26280           2           6
     26310           3           5
     26340           2           2
     26370           2           7
     26400           1           3
     26430           1           2
     26460           1           4
     26490           1           3
     26520           1           3
     26550           0           6
     26580           1           1
     26610           0           4
     26640           0           4
     26670           0           3
     26700           1           3
     26730           0           6
     26760           0           2
     26790           3           2
     26820           1           7
     26850           1           3
     26880           1           7
     26910           0           4
     26940           0           2
     26970           0           1
     27000           0           2
     27030           1           2
     27060           1           1
     27090           1           0
     27120           3           1
     27150           0           3
     27180           0           0
     27210           0           0
     27240           1           0
     27270           0           0
     27300           0           2
     27330           0           2
     27360           0           3
     27390           2           5
     27420           2           1
     27450           0           5
     27480           1           2
     27510           0           3
     27540           1           4
     27570           1           2
     27600           1           4
     27630           0           3
     27660           3           6
     27690           1           5
     27720           2           7
     27750           2           4
     27780           2           3
     27810           2           2
     27840           0           0
     27870           2           4
     27900           0           0
     27930           1           4
     27960           2           1
     27990           1           1
     28020           1           0
     28050           1           3
     28080           0           2
     28110           0           2
     28140           0           0
     28170           0           2
     28200           1           1
     28230           1           1
     28260           0           1
     28290           0           1
     28320           0           1
     28350           0           0
     28380           0           1
     28410           0           0
     28440           0           1
     28470           1           4
     28500           1           5
     28530           0           8
     28560           0           6
     28590           1           5
     28620           2           9
     28650           1           2
     28680           0           2
     28710           0           4
     28740           0           4
     28770           1           6
     28800           0           8
     28830           1           5
     28860           0           4
     28890           1           3
     28920           1           2
     28950           1           4
     28980           1           7
     29010           1           2
     29040           2           4
     29070           1           5
     29100           0           4
     29130           0           3
     29160           1           8
     29190           0           4
     29220           0           5
     29250           2           2
     29280           0           3
     29310           1           2
     29340           1           4
     29370           0           4
     29400           1           3
     29430           0           3
     29460           1           3
     29490           0           3
     29520           1           1
     29550           1           6
     29580           0           1
     29610           0           5
     29640           1           5
     29670           0           3
     29700           0           4
     29730           0           5
     29760           1           3
     29790           0           3
     29820           1           2
     29850           0           2
     29880           1           3
     29910           0           5
     29940           0           4
     29970           0           4
     30000           1           5
     30030           0           1
     30060           1           8
     30090           1           5
     30120           0           7
     30150           0           3
     30180           1           2
     30210           1           1
     30240           0           3
     30270           1           7
     30300           1           5
     30330           0           5
     30360           0           5
     30390           0           2
     30420           0           3
     30450           0           4
     30480           1           3
     30510           0           4
     30540           0           4
     30570           1           4
     30600           1           4
     30630           0           3
     30660           0           4
     30690           1           4
     30720           3           5
     30750           1           6
     30780           0           5
     30810           2           1
     30840           2           1
     30870           2           4
     30900           2           3
     30930           2           4
     30960           0           3
     30990           1           1
     31020           1           6
     31050           1           5
     31080           2           3
     31110           1           6
     31140           1           9
     31170           2           8
     31200           1           6
     31230           3           8
     31260           3           8
     31290           2           5
     31320           3           6
     31350           1           5
     31380           1           3
     31410           2           4
     31440           3           3
     31470           0           0
     31500           3           5
     31530           1           6
     31560           2           2
     31590           2           2
     31620           1           3
     31650           1           3
     31680           1           4
     31710           1           5
     31740           1           3
     31770           1           7
     31800           2           5
     31830           2           3
     31860           2           4
     31890           2           5
     31920           2           7
     31950           3           4
     31980           1           4
     32010           1           4
     32040           1           4
     32070           1           6
     32100           0           7
     32130           3           4
     32160           1           8
     32190           1           4
     32220           3           5
     32250           2           6
     32280           3           4
     32310           3           5
     32340           1           2
     32370           3           4
     32400           3           3
     32430           4           4
     32460           1           5
     32490           1           7
     32520           2           6
     32550           3           4
     32580           1           8
     32610           1           4
     32640           1           5
     32670           2           5
     32700           2           3
     32730           5           4
     32760           3           5
     32790           1           7
     32820           2           4
     32850           2           5
     32880           2           7
     32910           3           3
     32940           2           4
     32970           2           4
     33000           2           3
     33030           1           7
     33060           3           6
     33090           3           3
     33120           1           1
     33150           2           3
     33180           1           3
     33210           4           1
     33240           1           4
     33270           1           5
     33300           3           3
     33330           2           4
     33360           3           4
     33390           1           7
     33420           3           5
     33450           1           4
     33480           2           3
     33510           2           2
     33540           3           7
     33570           1           4
     33600           1           4
     33630           3           3
     33660           2           6
     33690           2           2
     33720           3           6
     33750           2           4
     33780           2           5
     33810           2           4
     33840           2           2
     33870           1           3
     33900           1           4
     33930           1           6
     33960           2           3
     33990           3           6
     34020           1           6
     34050           3           8
     34080           3          10
     34110           2           7
     34140           3           6
     34170           3           5
     34200           3           3
     34230           2           2
     34260           3           3
     34290           1           3
     34320           3           2
     34350           3           2
     34380           3           5
     34410           3           5
     34440           3           5
     34470           3           3
     34500           2           4
     34530           3           2
     34560           3          10
     34590           3           6
     34620           1           6
     34650           1           6
     34680           2           5
     34710           2           4
     34740           1           5
     34770           1           2
     34800           1           4
     34830           1           5
     34860           0           3
     34890           3           8
     34920           5           8
     34950           2           6
     34980           1           5
     35010           1           5
     35040           2           4
     35070           3           3
     35100           3           3
     35130           2           6
     35160           2           8
     35190           1           6
     35220           0           3
     35250           2           4
     35280           1           6
     35310           2           8
     35340           2           8
     35370           2           6
     35400           3           6
     35430           1           4
     35460           2           5
     35490           1           5
     35520           1           6
     35550           0           6
     35580           0           5
     35610           1           6
     35640           2           4
     35670           1           5
     35700           1           2
     35730           0           4
     35760           2           5
     35790           0           2
     35820           1           0
     35850           1           1
     35880           1           6
     35910           1           3
     35940           1           1
     35970           0           1
     36000           0           1
     36030           0           5
     36060           3           5
     36090           3           5
     36120           4           3
     36150           4           3
     36180           1           5
     36210           2           1
     36240           1           4
     36270           2           2
     36300           1           3
     36330           3           7
     36360           1           1
     36390           2           4
     36420           1          11
     36450           1          15
     36480           2          11
     36510           1          10
     36540           1           7
     36570           1          13
     36600           3           7
     36630           4          10
     36660           2           7
     36690           2           8
     36720           1          11
     36750           2          12
     36780           3           4
     36810           2           7
     36840           3           8
     36870           3           5
     36900           1          11
     36930           2           6
     36960           2           8
     36990           3           6
     37020           1           6
     37050           3           3
     37080           2           7
     37110           1           6
     37140           1           8
     37170           0           4
     37200           1           6
     37230           0           1
     37260           1           5
     37290           0           1
     37320           1           5
     37350           1           3
     37380           0           8
     37410           0           4
     37440           0           8
     37470           0           4
     37500           2           4
     37530           0           2
     37560           2           4
     37590           0           8
     37620           0           3
     37650           0           7
     37680           0           8
     37710           0           2
     37740           1           5
     37770           2           5
     37800           2           3
     37830           0           9
     37860           0           4
     37890           0           4
     37920           0           2
     37950           0           4
     37980           0           2
     38010           0           3
     38040           0           3
     38070           0           0
     38100           0           4
     38130           0           3
     38160           0           3
     38190           0           4
     38220           0           1
     38250           0           7
     38280           0           5
     38310           0           1
     38340           0           5
     38370           0           2
     38400           1           5
     38430           0           4
     38460           0           8
     38490           0           6
     38520           0           2
     38550           0           6
     38580           0           3
     38610           0           6
     38640           0           0
     38670           1           7
     38700           0           2
     38730           0           0
     38760           0           3
     38790           0           3
     38820           0           6
     38850           0           7
     38880           0           4
     38910           0           6
     38940           0           0
     38970           0           5
     39000           1           6
     39030           0           0
     39060           0           5
     39090           1           2
     39120           0           3
     39150           0           3
     39180           0           1
     39210           0           4
     39240           0           4
     39270           0           4
     39300           1           4
     39330           1           3
     39360           0          12
     39390           1           3
     39420           0          10
     39450           1           8
     39480           1          12
     39510           2          10
     39540           1           5
     39570           0          11
     39600           0           7
     39630           1           9
     39660           0           9
     39690           0          10
     39720           0           8
     39750           0           5
     39780           0           6
     39810           1           6
     39840           1           1
     39870           1           2
     39900           0           3
     39930           1           4
     39960           1           6
     39990           1          10
     40020           1           9
     40050           1           6
     40080           2           2
     40110           2           3
     40140           0           2
     40170           1           4
     40200           0           3
     40230           0           8
     40260           0           3
     40290           0           5
     40320           1           3
     40350           0           2
     40380           1           4
     40410           0           2
     40440           0           3
     40470           0           2
     40500           0           2
     40530           0           6
     40560           0           4
     40590           1           8
     40620           0           5
     40650           2           4
     40680           0           7
     40710           1           7
     40740           0           4
     40770           0           4
     40800           1           4
     40830           1           4
     40860           1           4
     40890           1           6
     40920           0          12
     40950           3           5
     40980           0           9
     41010           0           8
     41040           2           5
     41070           1           4
     41100           1           9
     41130           1           4
     41160           1           3
     41190           1           6
     41220           1           3
     41250           0           4
     41280           1           7
     41310           1           6
     41340           0           7
     41370           0           8
     41400           1           5
     41430           0           6
     41460           0           1
     41490           2           3
     41520           0           5
     41550           0           4
     41580           0           3
     41610           1           7
     41640           2           5
     41670           0           2
     41700           0           4
     41730           0           5
     41760           1           7
     41790           1           9
     41820           1           4
     41850           1           6
     41880           1           5
     41910           2           6
     41940           1           7
     41970           2           6
     42000           2           4
     42030           1           4
     42060           1           5
     42090           0           3
     42120           1           3
     42150           0           3
     42180           0           5
     42210           0           3
     42240           0           4
     42270           2           3
     42300           1           2
     42330           1           3
     42360           1           4
     42390           1           3
     42420           1           5
     42450           0           4
     42480           0           1
     42510           0           6
     42540           1           7
     42570           0           3
     42600           1           8
     42630           1           6
     42660           0           4
     42690           1           4
     42720           1           6
     42750           1           5
     42780           2           7
     42810           1           7
     42840           0           2
     42870           2           4
     42900           2           7
     42930           1           5
     42960           1           6
     42990           1           9
     43020           3           7
     43050           0           7
     43080           0           3
     43110           1           7
     43140           2           5
     43170           1           1
     43200           0           4
     43230           1           5
     43260           0           2
     43290           0           3
     43320           1           4
     43350           0           1
     43380           1           4
     43410           1          11
     43440           1           3
     43470           0           6
     43500           1           9
     43530           1           2
     43560           2           6
     43590           3           3
     43620           0           6
     43650           3           3
     43680           0           2
     43710           3           5
     43740           1           5
     43770           0           2
     43800           0           3
     43830           0           0
     43860           0           3
     43890           0           0
     43920           0           2
     43950           0           2
     43980           0           3
     44010           0           4
     44040           0           6
     44070           0           0
     44100           1           4
     44130           0           3
     44160           1           5
     44190           1           3
     44220           0           3
     44250           1           6
     44280           2           6
     44310           0           2
     44340           1           4
     44370           0           1
     44400           0           2
     44430           0           3
     44460           0           4
     44490           0           5
     44520           0           6
     44550           1           2
     44580           1           4
     44610           0           6
     44640           1           2
     44670           0           4
     44700           0           6
     44730           0           8
     44760           1           5
     44790           0           2
     44820           1           7
     44850           0           3
     44880           0           2
     44910           0           1
     44940           0           3
     44970           0           1
     45000           0           5
     45030           0           4
     45060           0           3
     45090           0           3
     45120           0           4
     45150           0           3
     45180           1           2
     45210           0           4
     45240           0           4
     45270           0           7
     45300           0           4
     45330           0           4
     45360           1           4
     45390           0           5
     45420           1           1
     45450           1           2
     45480           2           5
     45510           1           5
     45540           1           2
     45570           0           6
     45600           2           5
     45630           1           1
     45660           0           1
     45690           1           3
     45720           0           7
     45750           0           3
     45780           1           2
     45810           0           4
     45840           2           6
     45870           0           5
     45900           0           4
     45930           1           4
     45960           2           2
     45990           1           1
     46020           2           1
     46050           1           1
     46080           1           7
     46110           1           4
     46140           1           4
     46170           2           4
     46200           2           3
     46230           1           4
     46260           1           5
     46290           1           2
     46320           1           8
     46350           1           4
     46380           2           4
     46410           2           7
     46440           1          10
     46470           0           3
     46500           1           4
     46530           2           9
     46560           1           8
     46590           0           4
     46620           2           6
     46650           1           7
     46680           0           5
     46710           2           3
     46740           1           5
     46770           0           7
     46800           0           1
     46830           0           3
     46860           0           2
     46890           0           5
     46920           1           2
     46950           0           2
     46980           0           1
     47010           0           2
     47040           0           3
     47070           0           2
     47100           0           2
     47130           0           4
     47160           0           3
     47190           0           2
     47220           0           3
     47250           1           1
     47280           1           1
     47310           0           2
     47340           0           0
     47370           0           4
     47400           1           7
     47430           1           6
     47460           3           5
     47490           1           2
     47520           2           4
     47550           3           5
     47580           0           4
     47610           1           3
     47640           0           1
     47670           0           2
     47700           0           5
     47730           1           5
     47760           0           3
     47790           0           2
     47820           0           5
     47850           0           5
     47880           0           9
     47910           2           6
     47940           0           4
     47970           0           3
     48000           0           4
     48030           0           1
     48060           0           0
     48090           2           6
     48120           0           6
     48150           0           3
     48180           1           3
     48210           0           0
     48240           0           6
     48270           0           5
     48300           0           4
     48330           0           2
     48360           1           7
     48390           2           5
     48420           1           5
     48450           3           6
     48480           0           2
     48510           0           6
     48540           0           4
     48570           0           3
     48600           0           4
     48630           1           2
     48660           1           5
     48690           1           2
     48720           1           4
     48750           1           6
     48780           2           6
     48810           0           6
     48840           0           3
     48870           0           2
     48900           0           2
     48930           0           4
     48960           0           2
     48990           1           4
     49020           0           4
     49050           0           3
     49080           2           7
     49110           0           5
     49140           3           3
     49170           1           4
     49200           0           5
     49230           1           4
     49260           0           2
     49290           0           7
     49320           0           2
     49350           0           5
     49380           0           1
     49410           0           5
     49440           1           6
     49470           0           2
     49500           1           2
     49530           1           3
     49560           0           4
     49590           0           4
     49620           0           3
     49650           0           5
     49680           0           2
     49710           0           0
     49740           0           4
     49770           1           5
     49800           0           7
     49830           0           2
     49860           0           4
     49890           0           6
     49920           0           4
     49950           0           4
     49980           1           5
     50010           1           6
     50040           1           4
     50070           0           5
     50100           1           3
     50130           1           4
     50160           2           1
     50190           0           4
     50220           0           3
     50250           1           4
     50280           0           6
     50310           1           1
     50340           0           3
     50370           0           3
     50400           0           3
     50430           0           3
     50460           0           3
     50490           0           2
     50520           0           1
     50550           0           1
     50580           0           4
     50610           0           1
     50640           1           2
     50670           1           4
     50700           1           1
     50730           0           2
     50760           0           3
     50790           0           1
     50820           1           3
     50850           0           2
     50880           1           4
     50910           0           4
     50940           0           5
     50970           0           2
     51000           0           7
     51030           0           3
     51060           0           5
     51090           0           6
     51120           0           5
     51150           0           3
     51180           0           4
     51210           1           5
     51240           1           3
     51270           1           7
     51300           1           5
     51330           0           4
     51360           0           5
     51390           2           6
     51420           0           0
     51450           0           5
     51480           1           4
     51510           1           3
     51540           1           4
     51570           0           4
     51600           1           0
     51630           0           3
     51660           1           0
     51690           0           3
     51720           0           1
     51750           0           0
     51780           0           2
     51810           1           1
     51840           0           3
     51870           0           0
     51900           2           0
     51930           0           2
     51960           1           2
     51990           0           3
     52020           0           2
     52050           0           5
     52080           0           6
     52110           0           7
     52140           0           0
     52170           0           3
     52200           0           1
     52230           0           0
     52260           1           3
     52290           0           6
     52320           0           1
     52350           0           5
     52380           1           2
     52410           0           1
     52440           1           1
     52470           0           3
     52500           0           0
     52530           0           0
     52560           0           1
     52590           0           0
     52620           1           7
     52650           0           3
     52680           1           2
     52710           0           4
     52740           1           1
     52770           1           3
     52800           0           3
     52830           0           2
     52860           0           6
     52890           1           4
     52920           0           6
     52950           0           7
     52980           0           0
     53010           0           3
     53040           0           7
     53070           0           3
     53100           1           2
     53130           0           0
     53160           0           5
     53190           0           2
     53220           1           0
     53250           0           4
     53280           1           8
     53310           0           4
     53340           0           4
     53370           0           7
     53400           0           6
     53430           1           8
     53460           1           6
     53490           0           3
     53520           1           5
     53550           0           2
     53580           0           6
     53610           0           0
     53640           1           1
     53670           1           3
     53700           0           6
     53730           0           4
     53760           1           7
     53790           1           2
     53820           1           3
     53850           1           2
     53880           1           6
     53910           1           9
     53940           3           4
     53970           1           5
     54000           3           8
     54030           3           8
     54060           2           4
     54090           0           8
     54120           2           7
     54150           2           6
     54180           0           5
     54210           2           4
     54240           2           8
     54270           1           7
     54300           1           6
     54330           0           3
     54360           4           7
     54390           2           5
     54420           2           7
     54450           1          12
     54480           1           8
     54510           1           5
     54540           2           5
     54570           1           7
     54600           2           4
     54630           2           9
     54660           4           2
     54690           2           4
     54720           2           2
     54750           3           4
     54780           2           1
     54810           2           2
     54840           1           4
     54870           1           4
     54900           1           2
     54930           1           4
     54960           1           6
     54990           2           3
     55020           2           7
     55050           1           4
     55080           1           5
     55110           1           7
     55140           1           7
     55170           1           7
     55200           2           5
     55230           1           2
     55260           1           6
     55290           0           2
     55320           0           3
     55350           0           4
     55380           0           4
     55410           0           1
     55440           0           5
     55470           1           1
     55500           1           1
     55530           0           3
     55560           0           1
     55590           0           2
     55620           0           2
     55650           0           2
     55680           0           1
     55710           1           0
     55740           0           4
     55770           0           0
     55800           2           4
     55830           0           2
     55860           0           3
     55890           0           3
     55920           0           5
     55950           1           3
     55980           2           2
     56010           0           1
     56040           0           3
     56070           0           5
     56100           1           5
     56130           1           3
     56160           0           4
     56190           0           4
     56220           1           5
     56250           0           4
     56280           1           3
     56310           1           3
     56340           0           4
     56370           0           4
     56400           0           2
     56430           0           2
     56460           1           5
     56490           0           2
     56520           0           4
     56550           2           3
     56580           0           2
     56610           0           1
     56640           0           1
     56670           0           1
     56700           0           1
     56730           0           2
     56760           0           0
     56790           0           3
     56820           0           1
     56850           0           1
     56880           0           3
     56910           1           3
     56940           0           1
     56970           0           0
     57000           2           4
     57030           1           3
     57060           3           4
     57090           2           3
     57120           1           5
     57150           2           2
     57180           1           4
     57210           1           3
     57240           1           2
     57270           0           2
     57300           0           5
     57330           1           2
     57360           0           5
     57390           2           2
     57420           0           4
     57450           0           1
     57480           1           9
     57510           0           7
     57540           1           1
     57570           1           4
     57600           1           2
     57630           0           2
     57660           1           6
     57690           1           2
     57720           0           3
     57750           0           5
     57780           0           6
     57810           0           2
     57840           0           4
     57870           0           6
     57900           0           2
     57930           0           4
     57960           0           3
     57990           0           5
     58020           1           5
     58050           0           0
     58080           0           6
     58110           0           6
     58140           1           3
     58170           0          10
     58200           0           6
     58230           0           2
     58260           0           2
     58290           0           4
     58320           0           2
     58350           0           1
     58380           0           5
     58410           0           9
     58440           0           2
     58470           0           6
     58500           0           4
     58530           1           4
     58560           0           6
     58590           0           7
     58620           0           2
     58650           0           0
     58680           0           9
     58710           1           4
     58740           0           8
     58770           0           2
     58800           1           6
     58830           1           4
     58860           1           3
     58890           0           4
     58920           0           5
     58950           0           2
     58980           1           3
     59010           1           5
     59040           0           9
     59070           2           4
     59100           0           8
     59130           0           6
     59160           0           4
     59190           0           4
     59220           0           6
     59250           0           2
     59280           0           0
     59310           0           4
     59340           0           3
     59370           0           2
     59400           1           2
     59430           0           5
     59460           0           7
     59490           1           1
     59520           0           9
     59550           1           4
     59580           0           0
     59610           0           2
     59640           0           5
     59670           0           6
     59700           0           5
     59730           0           2
     59760           0           8
     59790           0           4
     59820           1           0
     59850           0           6
     59880           0           2
     59910           1           0
     59940           0           4
     59970           0           7
     60000           0           5
     60030           0           4
     60060           0           3
     60090           0           2
     60120           2           3
     60150           1           6
     60180           1           5
     60210           0           6
     60240           2           3
     60270           0           2
     60300           1           0
     60330           0           1
     60360           0           8
     60390           0           0
     60420           0           4
     60450           0           6
     60480           1           8
     60510           1           4
     60540           0           2
     60570           0           0
     60600           1           2
     60630           1           5
     60660           1           3
     60690           0           2
     60720           1           1
     60750           1           2
     60780           2           3
     60810           0           0
     60840           1           4
     60870           0           3
     60900           1           2
     60930           0           2
     60960           2           5
     60990           0           1
     61020           0           6
     61050           1           7
     61080           1           3
     61110           0           4
     61140           1           0
     61170           1           1
     61200           1           4
     61230           2           3
     61260           1           2
     61290           0           3
     61320           1           2
     61350           0           1
     61380           2           0
     61410           1           3
     61440           2           1
     61470           1           5
     61500           0           3
     61530           1           4
     61560           0          10
     61590           0           6
     61620           0           3
     61650           0           3
     61680           1           4
     61710           0           2
     61740           2           2
     61770           0           4
     61800           2           2
     61830           1           2
     61860           0           3
     61890           1           0
     61920           0           5
     61950           0           3
     61980           0           6
     62010           0           4
     62040           1           2
     62070           1           9
     62100           0           4
     62130           0           3
     62160           1           3
     62190           0           5
     62220           0           4
     62250           0           2
     62280           0           4
     62310           0           2
     62340           1           1
     62370           0           5
     62400           0           3
     62430           1           0
     62460           0           3
     62490           0           0
     62520           0           3
     62550           0           4
     62580           0           1
     62610           0           4
     62640           0           4
     62670           1           3
     62700           0           1
     62730           1           2
     62760           0           7
     62790           0           2
     62820           0           8
     62850           0           5
     62880           1           2
     62910           1           3
     62940           3           3
     62970           0           6
     63000           0           1
     63030           1           3
     63060           2           4
     63090           1           3
     63120           2           1
     63150           1           2
     63180           1           5
     63210           0           2
     63240           0           5
     63270           0           3
     63300           1           4
     63330           2           5
     63360           0           3
     63390           0           5
     63420           1           2
     63450           2           2
     63480           2           1
     63510           0           6
     63540           1           1
     63570           0           4
     63600           0           5
     63630           0           4
     63660           2           3
     63690           1           2
     63720           1           3
     63750           2           0
     63780           0           1
     63810           1           3
     63840           1           4
     63870           1           1
     63900           1           5
     63930           2           5
     63960           2           2
     63990           2           3
     64020           1           5
     64050           2           3
     64080           0           2
     64110           0           8
     64140           1           4
     64170           0           3
     64200           0           5
     64230           1           6
     64260           0           5
     64290           0           4
     64320           1           5
     64350           1           4
     64380           2           6
     64410           3           3
     64440           3           3
     64470           3           4
     64500           2           1
     64530           1           4
     64560           2           0
     64590           2           1
     64620           3           3
     64650           1           5
     64680           3           5
     64710           1           3
     64740           1           4
     64770           3           5
     64800           3           8
     64830           1           3
     64860           2           1
     64890           0           2
     64920           1           1
     64950           1           2
     64980           2           2
     65010           0           5
     65040           2           0
     65070           1           6
     65100           1           6
     65130           0           3
     65160           0           7
     65190           0           5
     65220           0           4
     65250           1           5
     65280           2           2
     65310           1           3
     65340           0           2
     65370           0           2
     65400           0           4
     65430           0           2
     65460           0           5
     65490           0           2
     65520           1           1
     65550           0           2
     65580           0           5
     65610           1           3
     65640           0           4
     65670           0           2
     65700           1           3
     65730           0           3
     65760           1           1
     65790           2           2
     65820           0           3
     65850           0           5
     65880           1           3
     65910           1           1
     65940           1           0
     65970           0           3
     66000           1           0
     66030           0           3
     66060           0           2
     66090           0           3
     66120           1           2
     66150           0           2
     66180           1           4
     66210           1           0
     66240           0           3
     66270           0           2
     66300           1           2
     66330           0           1
     66360           0           3
     66390           1           1
     66420           1           2
     66450           1           1
     66480           1           5
     66510           1           3
     66540           0           3
     66570           1           4
     66600           1           2
     66630           1           2
     66660           0           5
     66690           0           5
     66720           1           3
     66750           0           5
     66780           0           2
     66810           0           5
     66840           0           5
     66870           0           3
     66900           1           2
     66930           0           1
     66960           0           3
     66990           0           7
     67020           0           5
     67050           1           3
     67080           0           1
     67110           0           5
     67140           0           2
     67170           0           3
     67200           1           3
     67230           1           1
     67260           1           2
     67290           0           2
     67320           1           2
     67350           1           0
     67380           0           2
     67410           1           2
     67440           1           3
     67470           0           3
     67500           1           2
     67530           1           3
     67560           0           2
     67590           0           3
     67620           0           6
     67650           0           2
     67680           1           2
     67710           0           0
     67740           0           3
     67770           0           2
     67800           1           2
     67830           1           1
     67860           0           1
     67890           0           2
     67920           0           3
     67950           1           2
     67980           1           1
     68010           0           3
     68040           1           1
     68070           1           0
     68100           0           1
     68130           0           3
     68160           0           2
     68190           2           0
     68220           1           3
     68250           2           3
     68280           1           3
     68310           0           4
     68340           0           2
     68370           1           4
     68400           1           4
     68430           0           2
     68460           1           1
     68490           1           3
     68520           0           4
     68550           2           2
     68580           0           4
     68610           1           2
     68640           0           2
     68670           1           2
     68700           1           2
     68730           1           5
     68760           2           3
     68790           0           1
     68820           0           6
     68850           1           4
     68880           1           2
     68910           0           4
     68940           1           1
     68970           1           2
     69000           0           7
     69030           0           2
     69060           1           3
     69090           0           2
     69120           2           7
     69150           1           3
     69180           2           7
     69210           0           6
     69240           1           3
     69270           3           4
     69300           0           1
     69330           0           4
     69360           1           2
     69390           3           2
     69420           2           4
     69450           0           8
     69480           0           1
     69510           1           7
     69540           1           4
     69570           0           4
     69600           2           6
     69630           1           3
     69660           1           2
     69690           1           3
     69720           1           1
     69750           1           5
     69780           0           1
     69810           0           3
     69840           0           4
     69870           1           5
     69900           1           2
     69930           1           3
     69960           0           2
     69990           1           4
     70020           3           2
     70050           1           2
     70080           0           4
     70110           0           2
     70140           1           1
     70170           0           2
     70200           1           1
     70230           0           1
     70260           0           7
     70290           0           8
     70320           1           2
     70350           1           2
     70380           2           1
     70410           0           3
     70440           0           8
     70470           2           2
     70500           0           7
     70530           2           5
     70560           1           2
     70590           0           2
     70620           2           6
     70650           0           3
     70680           0           4
     70710           1           3
     70740           1           4
     70770           2           3
     70800           2           1
     70830           0           2
     70860           0           2
     70890           1           1
     70920           1           5
     70950           1           1
     70980           1           2
     71010           0           2
     71040           2           4
     71070           0           5
     71100           3           4
     71130           1           4
     71160           2           0
     71190           1           7
     71220           1           6
     71250           2           3
     71280           1           1
     71310           1           8
     71340           0           1
     71370           1           3
     71400           1           3
     71430           0           3
     71460           1           4
     71490           1           7
     71520           1           2
     71550           1           1
     71580           0           5
     71610           0           4
     71640           0           6
     71670           0           3
     71700           0           5
     71730           1           0
     71760           1           2
     71790           1           4
     71820           1           0
     71850           1           2
     71880           1           2
     71910           1           4
     71940           2           1
     71970           3           4
     72000           3           3
     72030           0           1
     72060           2           2
     72090           1           2
     72120           0           5
     72150           1           1
     72180           0           0
     72210           0           0
     72240           1           1
     72270           0           0
     72300           1           4
     72330           0           2
     72360           0           2
     72390           2           3
     72420           0           2
     72450           1           0
     72480           0           1
     72510           0           4
     72540           1           1
     72570           1           0
     72600           0           3
     72630           0           4
     72660           1           6
     72690           1           6
     72720           0           5
     72750           2           4
     72780           0           2
     72810           0           5
     72840           0           5
     72870           2           3
     72900           0           7
     72930           0           1
     72960           0           2
     72990           1           1
     73020           0           2
     73050           0           6
     73080           1           0
     73110           0           3
     73140           0           1
     73170           1           6
     73200           2           4
     73230           2           8
     73260           2           4
     73290           1           3
     73320           1           4
     73350           0           5
     73380           2           3
     73410           0           9
     73440           1           6
     73470           1           4
     73500           0           5
     73530           1           6
     73560           2           3
     73590           1           7
     73620           1           4
     73650           1           6
     73680           1           4
     73710           1           3
     73740           1           4
     73770           0           3
     73800           1           6
     73830           1           2
     73860           1           5
     73890           1           1
     73920           1           4
     73950           0           2
     73980           0           3
     74010           0           7
     74040           1           4
     74070           0           8
     74100           1           6
     74130           0           2
     74160           2           2
     74190           2           3
     74220           2           7
     74250           0           5
     74280           0           3
     74310           2           6
     74340           0           4
     74370           0           5
     74400           2           4
     74430           0           7
     74460           0           3
     74490           1           4
     74520           0           8
     74550           0           4
     74580           1           1
     74610           0           5
     74640           2           3
     74670           1           5
     74700           2           2
     74730           0           5
     74760           1           5
     74790           1           5
     74820           1           4
     74850           1           7
     74880           1           4
     74910           0           6
     74940           1           5
     74970           1           2
     75000           0           2
     75030           2           1
     75060           1           3
     75090           2           3
     75120           0           3
     75150           0           3
     75180           0           9
     75210           2           4
     75240           3           2
     75270           4           5
     75300           2           8
     75330           3          10
     75360           4           8
     75390           3           6
     75420           5           9
     75450           3           6
     75480           5           6
     75510           2           7
     75540           4           7
     75570           2           8
     75600           4           6
     75630           5           4
     75660           2           7
     75690           5          10
     75720           4           8
     75750           5           9
     75780           1           3
     75810           6           4
     75840           5           6
     75870           3           6
     75900           6           4
     75930           4           9
     75960           5           8
     75990           2           6
     76020           1           6
     76050           3          11
     76080           2           7
     76110           3           5
     76140           3           4
     76170           1           3
     76200           1           4
     76230           1           4
     76260           0           4
     76290           0           5
     76320           0           4
     76350           0           1
     76380           0           2
     76410           1           5
     76440           1           1
     76470           1           2
     76500           0           3
     76530           1           5
     76560           2           3
     76590           2           5
     76620           0           4
     76650           0           4
     76680           1           7
     76710           2           2
     76740           1           5
     76770           1           4
     76800           1           1
     76830           2           2
     76860           1           3
     76890           1           4
     76920           1           3
     76950           1           4
     76980           0           6
     77010           1           4
     77040           0           3
     77070           0           3
     77100           1           0
     77130           2           4
     77160           2           3
     77190           2           8
     77220           2           6
     77250           1           3
     77280           1           6
     77310           2           7
     77340           4           7
     77370           2           3
     77400           0           9
     77430           0           7
     77460           0           4
     77490           0           5
     77520           1           3
     77550           0           4
     77580           0           7
     77610           2           2
     77640           1           3
     77670           0           3
     77700           0           7
     77730           0           8
     77760           1           8
     77790           1           3
     77820           0           4
     77850           0           7
     77880           0           7
     77910           1           4
     77940           0           2
     77970           0           2
     78000           1           5
     78030           0           2
     78060           0           3
     78090           1           7
     78120           2           1
     78150           0           0
     78180           0           2
     78210           0           6
     78240           1           6
     78270           0           7
     78300           1           3
     78330           0           2
     78360           1           3
     78390           0           5
     78420           1           2
     78450           1           4
     78480           0           7
     78510           2           6
     78540           1           4
     78570           2           6
     78600           1           6
     78630           0           2
     78660           0           9
     78690           1           5
     78720           0           3
     78750           0           4
     78780           0           6
     78810           0           3
     78840           2           4
     78870           2           4
     78900           0           4
     78930           1           2
     78960           0           0
     78990           0           1
     79020           0           2
     79050           0           4
     79080           0           2
     79110           3           3
     79140           2           2
     79170           0           7
     79200           0           7
     79230           1           3
     79260           0           3
     79290           0           6
     79320           1           7
     79350           0           7
     79380           0           2
     79410           0           4
     79440           1           3
     79470           0           4
     79500           3           9
     79530           1           9
     79560           0           4
     79590           1           0
     79620           1           5
     79650           0           2
     79680           1           3
     79710           0           9
     79740           0           2
     79770           2           4
     79800           1           6
     79830           0           6
     79860           0           6
     79890           1           4
     79920           2           3
     79950           0           3
     79980           0           3
     80010           0           3
     80040           0           1
     80070           0           1
     80100           0           0
     80130           2           0
     80160           1           2
     80190           0           1
     80220           0           2
     80250           1           4
     80280           1           3
     80310           0           4
     80340           0           3
     80370           1           4
     80400           0           5
     80430           2           5
     80460           3           7
     80490           2           2
     80520           0           6
     80550           0           5
     80580           1           4
     80610           1           4
     80640           0           5
     80670           0           3
     80700           0           4
     80730           1           2
     80760           0           2
     80790           1           3
     80820           2           3
     80850           1           1
     80880           1           4
     80910           0           1
     80940           0           3
     80970           0           1
     81000           0           0
     81030           1           3
     81060           0           2
     81090           1           1
     81120           0           3
     81150           0           3
     81180           2           3
     81210           1           3
     81240           1           2
     81270           0           1
     81300           1           2
     81330           1           0
     81360           0           1
     81390           0           1
     81420           0           3
     81450           0           1
     81480           1           3
     81510           1           5
     81540           0           4
     81570           1           2
     81600           0           2
     81630           0           5
     81660           0           1
     81690           0           1
     81720           0           1
     81750           0           1
     81780           0           5
     81810           0           1
     81840           0           1
     81870           1           2
     81900           0           2
     81930           0           1
     81960           0           1
     81990           0           0
     82020           0           6
     82050           1           5
     82080           0           3
     82110           0           4
     82140           1           2
     82170           0           3
     82200           0           1
     82230           0           2
     82260           2           2
     82290           1           5
     82320           2           3
     82350           1           1
     82380           3           2
     82410           3           5
     82440           1           2
     82470           1           1
     82500           2           0
     82530           1           0
     82560           1           2
     82590           1           2
     82620           0           5
     82650           0           1
     82680           0           3
     82710           0           4
     82740           0           1
     82770           0           1
     82800           0           2
     82830           0           4
     82860           0           2
     82890           1           3
     82920           0           5
     82950           1           2
     82980           2           2
     83010           0           5
     83040           2           3
     83070           0           1
     83100           1           5
     83130           1           1
     83160           2           3
     83190           0           2
     83220           1           1
     83250           1           5
     83280           3           5
     83310           0           1
     83340           0           2
     83370           1           1
     83400           0           2
     83430           0           3
     83460           2           1
     83490           1           1
     83520           0           1
     83550           0           2
     83580           2           2
     83610           0           5
     83640           0           4
     83670           0           0
     83700           1           5
     83730           2           6
     83760           2           3
     83790           0           5
     83820           1           3
     83850           1           4
     83880           1           2
     83910           2           7
     83940           2           2
     83970           0           2
     84000           2           3
     84030           1           2
     84060           0           1
     84090           1           2
     84120           0           2
     84150           0           1
     84180           1           5
     84210           0           7
     84240           1           4
     84270           1           4
     84300           0           3
     84330           1           8
     84360           0           4
     84390           0           5
     84420           0           2
     84450           1           6
     84480           2           2
     84510           2           3
     84540           0           3
     84570           0           5
     84600           0           2
     84630           1           7
     84660           0           5
     84690           2           2
     84720           2           3
     84750           1           4
     84780           0           4
     84810           0           4
     84840           0           3
     84870           0           2
     84900           0           1
     84930           0           4
     84960           1           3
     84990           1           1
     85020           1           1
     85050           0           2
     85080           1           1
     85110           1           2
     85140           0           2
     85170           1           1
     85200           0           2
     85230           1           4
     85260           0           5
     85290           0           3
     85320           2           2
     85350           0           7
     85380           0           2
     85410           0           6
     85440           0           5
     85470           0           1
     85500           0           4
     85530           0           5
     85560           0           5
     85590           0           3
     85620           0           6
     85650           1           5
     85680           0           7
     85710           1           5
     85740           0           4
     85770           0           1
     85800           0           3
     85830           0           2
     85860           1           4
     85890           0           1
     85920           0           0
     85950           0           0
     85980           0           0
     86010           0           2
     86040           2           1
     86070           0           0
     86100           0           1
     86130           0           1
     86160           0           3
     86190           0           1
     86220           0           1
     86250           0           5
     86280           0           0
     86310           0           1
     86340           0           1
     86370           0           1
     86400           0           1
     86430           0           5
     86460           1           4
     86490           0           2
     86520           0           4
     86550           0           5
     86580           0           0
     86610           0           3
     86640           1           0
     86670           1           5
     86700           1           2
     86730           1           2
     86760           0           4
     86790           0           3
     86820           1           1
     86850           0           2
     86880           1           1
     86910           0           2
     86940           0           4
     86970           0           1
     87000           0           2
     87030           0           1
     87060           0           0
     87090           0           2
     87120           0           6
     87150           0           1
     87180           0           4
     87210           0           3
     87240           1           2
     87270           0           1
     87300           1           0
     87330           0           1
     87360           1           0
     87390           0           1
     87420           1           2
     87450           2           1
     87480           0           1
     87510           2           1
     87540           1           3
     87570           0           1
     87600           0           2
     87630           0           3
     87660           0           2
     87690           0           2
     87720           0           0
     87750           1           3
     87780           2           1
     87810           0           1
     87840           0           6
     87870           2           1
     87900           1           3
     87930           0           2
     87960           1           4
     87990           0           1
     88020           3           4
     88050           1           6
     88080           0           3
     88110           0           2
     88140           0           7
     88170           1           2
     88200           2           2
     88230           0           5
     88260           0           4
     88290           0           2
     88320           0           0
     88350           2           1
     88380           1           1
     88410           2           1
     88440           1           5
     88470           1           5
     88500           1           1
     88530           1           3
     88560           0           5
     88590           1           5
     88620           2           3
     88650           1           1
     88680           0           4
     88710           1           2
     88740           1           2
     88770           2           6
     88800           1           3
     88830           0           3
     88860           0           3
     88890           0           6
     88920           2           4
     88950           0           2
     88980           1           3
     89010           0           3
     89040           2           4
     89070           0           5
     89100           0           5
     89130           1           2
     89160           1           3
     89190           1           1
     89220           0           3
     89250           0           2
     89280           0           3
     89310           1           3
     89340           1           4
     89370           1           4
     89400           1           4
     89430           1           3
     89460           1           4
     89490           0           1
     89520           0           2
     89550           1           2
     89580           2           2
     89610           0           1
     89640           1           0
     89670           2           3
     89700           0           5
     89730           3           5
     89760           2           3
     89790           2           1
     89820           1           2
     89850           1           2
     89880           1           2
     89910           0           0
     89940           1           2
     89970           3           1
     90000           1           1
     90030           1           3
     90060           1           1
     90090           0           1
     90120           0           3
     90150           0           1
     90180           1           5
     90210           1           3
     90240           0           1
     90270           1           3
     90300           1           0
     90330           0           2
     90360           0           3
     90390           1           2
     90420           0           4
     90450           0           2
     90480           0           2
     90510           0           1
     90540           0           0
     90570           0           1
     90600           0           1
     90630           2           0
     90660           1           2
     90690           0           2
     90720           1           3
     90750           0           3
     90780           0           1
     90810           1           3
     90840           0           1
     90870           1           4
     90900           0           6
     90930           1           3
     90960           2           4
     90990           0           2
     91020           2           1
     91050           1           3
     91080           0           1
     91110           1           6
     91140           1           5
     91170           0           3
     91200           1           2
     91230           2           2
     91260           1           2
     91290           1           2
     91320           1           6
     91350           1           2
     91380           2           4
     91410           1           4
     91440           2           5
     91470           1           3
     91500           1           6
     91530           1           4
     91560           0           3
     91590           2           4
     91620           0           6
     91650           1           2
     91680           1           2
     91710           2           4
     91740           0           5
     91770           2           6
     91800           1           0
     91830           1           4
     91860           1           2
     91890           1           4
     91920           1           3
     91950           1           2
     91980           2           3
     92010           1           5
     92040           1           3
     92070           1           5
     92100           2           4
     92130           1           3
     92160           0           1
     92190           2           5
     92220           1           0
     92250           1           4
     92280           2           0
     92310           1           1
     92340           0           2
     92370           0           2
     92400           1           1
     92430           1           0
     92460           1           3
     92490           0           5
     92520           0           5
     92550           0           6
     92580           0           2
     92610           0           5
     92640           1           1
     92670           0           5
     92700           1           1
     92730           0           3
     92760           0           4
     92790           0           3
     92820           0           4
     92850           2           4
     92880           0           5
     92910           0           3
     92940           1           5
     92970           0           7
     93000           0           5
     93030           1           8
     93060           0           4
     93090           0           4
     93120           0           4
     93150           1           6
     93180           0           6
     93210           0           1
     93240           0           3
     93270           0           4
     93300           3           4
     93330           1           1
     93360           0           3
     93390           1           2
     93420           1           1
     93450           1           2
     93480           1           3
     93510           0           6
     93540           0           3
     93570           1           2
     93600           0           2
     93630           0           1
     93660           0           3
     93690           0           3
     93720           1           2
     93750           0           2
     93780           0           1
     93810           0           4
     93840           1           2
     93870           0           6
     93900           1           3
     93930           0           3
     93960           0           3
     93990           0           4
     94020           0           1
     94050           1           5
     94080           1           3
     94110           0           4
     94140           2           1
     94170           2           1
     94200           0           3
     94230           1           5
     94260           0           0
     94290           0           4
     94320           0           0
     94350           0           2
     94380           0           1
     94410           0           3
     94440           2           1
     94470           0           1
     94500           2           3
     94530           1           6
     94560           0           4
     94590           2           2
     94620           1           3
     94650           1           6
     94680           1           6
     94710           0           2
     94740           1           4
     94770           2           3
     94800           0           5
     94830           1           0
     94860           0           5
     94890           2           1
     94920           1           2
     94950           1           1
     94980           2           2
     95010           0           1
     95040           1           2
     95070           1           1
     95100           1           1
     95130           0           6
     95160           2           5
     95190           1           5
     95220           2           3
     95250           0           3
     95280           2           0
     95310           0           5
     95340           0           4
     95370           1           6
     95400           3           2
     95430           1           6
     95460           0           4
     95490           0           1
     95520           1           1
     95550           1           5
     95580           1           3
     95610           0           5
     95640           1           3
     95670           1           6
     95700           0           3
     95730           0           0
     95760           0           4
     95790           0           4
     95820           1           1
     95850           0           3
     95880           1           3
     95910           1           6
     95940           0           1
     95970           1           1
     96000           0           5
     96030           1           4
     96060           1           4
     96090           1           5
     96120           1           4
     96150           0           1
     96180           0           4
     96210           1           2
     96240           1           4
     96270           0           2
     96300           1           2
     96330           1           4
     96360           0           3
     96390           1           4
     96420           0           1
     96450           1           1
     96480           0           2
     96510           0           2
     96540           0           3
     96570           1           6
     96600           0           6
     96630           0           0
     96660           1           3
     96690           0           6
     96720           0           1
     96750           0           1
     96780           1           3
     96810           0           7
     96840           0           4
     96870           0           0
     96900           2           2
     96930           1           4
     96960           2           1
     96990           0           1
     97020           1           0
     97050           0           3
     97080           0           2
     97110           1           1
     97140           0           3
     97170           1           0
     97200           1           1
     97230           0           3
     97260           1           0
     97290           0           2
     97320           1           0
     97350           1           2
     97380           0           2
     97410           0           1
     97440           0           2
     97470           1           2
     97500           0           1
     97530           1           2
     97560           2           2
     97590           3           1
     97620           1           3
     97650           2           1
     97680           1           3
     97710           1           3
     97740           1           4
     97770           0           0
     97800           0           6
     97830           1           3
     97860           2           2
     97890           0           4
     97920           1           3
     97950           2           3
     97980           1           3
     98010           1           2
     98040           1           1
     98070           0           1
     98100           0           2
     98130           1           3
     98160           1           3
     98190           1           1
     98220           0           1
     98250           1           3
     98280           1           0
     98310           0           1
     98340           1           0
     98370           0           1
     98400           1           3
     98430           1           4
     98460           1           3
     98490           1           4
     98520           2           3
     98550           1           2
     98580           1           5
     98610           0           4
     98640           0           6
     98670           3           2
     98700           0           5
     98730           0           4
     98760           1          11
     98790           0           3
     98820           2           5
     98850           3           3
     98880           3           8
     98910           1           8
     98940           2           8
     98970           1           2
     99000           1           4
     99030           3           2
     99060           1           2
     99090           1           2
     99120           1           4
     99150           2           2
     99180           1           2
     99210           0           0
     99240           1           2
     99270           1           3
     99300           1           3
     99330           2           2
     99360           0           5
     99390           0           3
     99420           2           3
     99450           0           6
     99480           1           2
     99510           1           3
     99540           0           0
     99570           2           6
     99600           1           5
     99630           1           6
     99660           0           5
     99690           2           1
     99720           2           5
     99750           2           5
     99780           4           3
     99810           2           2
     99840           3           6
     99870           0           3
     99900           2           6
     99930           1           3
     99960           0           5
     99990           2           4
