# Supplementary material for: Mechanism of salidroside promoting testosterone secretion induced by H2O2 in TM3 Leydig cells based on metabolomics and network pharmacology
Source: Front Chem. 2025 Feb 27;13:1544876. doi: 10.3389/fchem.2025.1544876 (PMC11904911; doi:10.3389/fchem.2025.1544876)
Supplement: Supplementary file 1 [file DataSheet1.ZIP › Supplementary document/Molecular dynamics simulation/AMACR/rmsd.xvg]

# This file was created Sat Nov 23 10:00:58 2024
# Created by:
#                   :-) GROMACS - gmx rms, 2020.3-MODIFIED (-:
# 
# Executable:   D:\����ѧģ�ⰲװ��\gmx2020.3_AVX_CUDA_win64\gmx2020.3_GPU\bin\gmx.exe
# Data prefix:  D:\����ѧģ�ⰲװ��\gmx2020.3_AVX_CUDA_win64\gmx2020.3_GPU
# Working dir:  D:\���Ӷ���ѧģ���ܳ�������\TYY\fxq\AMACR
# Command line:
#   gmx rms -s md_0_1.tpr -f md_0_1nopbc.xtc -o rmsd.xvg -tu ns
# gmx rms is part of G R O M A C S:
#
# Gyas ROwers Mature At Cryogenic Speed
#
@    title "RMSD"
@    xaxis  label "Time (ns)"
@    yaxis  label "RMSD (nm)"
@TYPE xy
@ subtitle "Backbone after lsq fit to Backbone"
   0.0000000    0.0004990
   0.0300000    0.1494909
   0.0600000    0.1771200
   0.0900000    0.1870400
   0.1200000    0.1775061
   0.1500000    0.1835635
   0.1800000    0.2018120
   0.2100000    0.1893293
   0.2400000    0.1939445
   0.2700000    0.1987549
   0.3000000    0.2004474
   0.3300000    0.2106161
   0.3600000    0.1977087
   0.3900000    0.2152182
   0.4200000    0.2147729
   0.4500000    0.2213569
   0.4800000    0.2195323
   0.5100001    0.2100543
   0.5400000    0.2003951
   0.5700001    0.2090714
   0.6000000    0.2261675
   0.6300001    0.2268289
   0.6600000    0.2230853
   0.6900001    0.2193224
   0.7200000    0.2122929
   0.7500001    0.2113446
   0.7800000    0.2048815
   0.8100001    0.2199402
   0.8400000    0.2176172
   0.8700001    0.2234096
   0.9000000    0.2215113
   0.9300001    0.2269543
   0.9600000    0.2458721
   0.9900001    0.2411576
   1.0200001    0.2443772
   1.0500001    0.2447114
   1.0800000    0.2413628
   1.1100000    0.2509673
   1.1400001    0.2422419
   1.1700001    0.2552809
   1.2000000    0.2582338
   1.2300000    0.2655160
   1.2600001    0.2622628
   1.2900001    0.2498243
   1.3200001    0.2368439
   1.3500000    0.2400774
   1.3800001    0.2417933
   1.4100001    0.2531043
   1.4400001    0.2385918
   1.4700000    0.2592688
   1.5000001    0.2513586
   1.5300001    0.2474610
   1.5600001    0.2425348
   1.5900000    0.2607390
   1.6200001    0.2469970
   1.6500001    0.2374471
   1.6800001    0.2427787
   1.7100000    0.2403949
   1.7400001    0.2458390
   1.7700001    0.2592502
   1.8000001    0.2614574
   1.8300000    0.2611929
   1.8600001    0.2514149
   1.8900001    0.2503326
   1.9200001    0.2398615
   1.9500000    0.2401651
   1.9800001    0.2360210
   2.0100000    0.2541873
   2.0400002    0.2443942
   2.0700002    0.2433644
   2.1000001    0.2341548
   2.1300001    0.2306038
   2.1600001    0.2393602
   2.1900001    0.2367638
   2.2200000    0.2281779
   2.2500000    0.2325804
   2.2800002    0.2382207
   2.3100002    0.2317356
   2.3400002    0.2413888
   2.3700001    0.2426926
   2.4000001    0.2388884
   2.4300001    0.2250520
   2.4600000    0.2443622
   2.4900000    0.2337451
   2.5200002    0.2413336
   2.5500002    0.2389432
   2.5800002    0.2483220
   2.6100001    0.2474802
   2.6400001    0.2415620
   2.6700001    0.2289519
   2.7000000    0.2372115
   2.7300000    0.2260598
   2.7600002    0.2361426
   2.7900002    0.2371595
   2.8200002    0.2334211
   2.8500001    0.2301590
   2.8800001    0.2471093
   2.9100001    0.2429864
   2.9400001    0.2264380
   2.9700000    0.2420275
   3.0000002    0.2453020
   3.0300002    0.2493291
   3.0600002    0.2461704
   3.0900002    0.2436918
   3.1200001    0.2454402
   3.1500001    0.2488473
   3.1800001    0.2394736
   3.2100000    0.2555269
   3.2400002    0.2544303
   3.2700002    0.2359094
   3.3000002    0.2344264
   3.3300002    0.2402115
   3.3600001    0.2460227
   3.3900001    0.2494317
   3.4200001    0.2475269
   3.4500000    0.2386406
   3.4800003    0.2465522
   3.5100002    0.2473444
   3.5400002    0.2465607
   3.5700002    0.2416296
   3.6000001    0.2602469
   3.6300001    0.2543675
   3.6600001    0.2525697
   3.6900001    0.2598664
   3.7200003    0.2387717
   3.7500002    0.2469503
   3.7800002    0.2432341
   3.8100002    0.2363772
   3.8400002    0.2423369
   3.8700001    0.2461195
   3.9000001    0.2409063
   3.9300003    0.2401770
   3.9600003    0.2389138
   3.9900002    0.2377167
   4.0200000    0.2462521
   4.0500002    0.2349684
   4.0800004    0.2286073
   4.1100001    0.2346568
   4.1400003    0.2414048
   4.1700001    0.2448827
   4.2000003    0.2460361
   4.2300000    0.2388940
   4.2600002    0.2464450
   4.2900004    0.2434385
   4.3200002    0.2423235
   4.3500004    0.2472074
   4.3800001    0.2528290
   4.4100003    0.2432874
   4.4400001    0.2393464
   4.4700003    0.2552788
   4.5000000    0.2339430
   4.5300002    0.2320351
   4.5600004    0.2325907
   4.5900002    0.2448355
   4.6200004    0.2395344
   4.6500001    0.2379498
   4.6800003    0.2365199
   4.7100000    0.2514944
   4.7400002    0.2408966
   4.7700005    0.2461662
   4.8000002    0.2373589
   4.8300004    0.2418684
   4.8600001    0.2402871
   4.8900003    0.2409330
   4.9200001    0.2476487
   4.9500003    0.2379377
   4.9800000    0.2345287
   5.0100002    0.2488441
   5.0400004    0.2492182
   5.0700002    0.2551368
   5.1000004    0.2528353
   5.1300001    0.2441054
   5.1600003    0.2325861
   5.1900001    0.2337916
   5.2200003    0.2324608
   5.2500005    0.2454651
   5.2800002    0.2558740
   5.3100004    0.2347129
   5.3400002    0.2407992
   5.3700004    0.2395034
   5.4000001    0.2456813
   5.4300003    0.2418968
   5.4600000    0.2461426
   5.4900002    0.2319358
   5.5200005    0.2404665
   5.5500002    0.2503088
   5.5800004    0.2405871
   5.6100001    0.2425380
   5.6400003    0.2404738
   5.6700001    0.2387726
   5.7000003    0.2345830
   5.7300005    0.2331579
   5.7600002    0.2455601
   5.7900004    0.2390994
   5.8200002    0.2389880
   5.8500004    0.2464820
   5.8800001    0.2447146
   5.9100003    0.2342045
   5.9400001    0.2350610
   5.9700003    0.2324165
   6.0000005    0.2448887
   6.0300002    0.2407002
   6.0600004    0.2319525
   6.0900002    0.2365605
   6.1200004    0.2286773
   6.1500001    0.2299151
   6.1800003    0.2350060
   6.2100005    0.2269982
   6.2400002    0.2212993
   6.2700005    0.2283943
   6.3000002    0.2231360
   6.3300004    0.2198103
   6.3600001    0.2342848
   6.3900003    0.2439456
   6.4200001    0.2337594
   6.4500003    0.2363859
   6.4800005    0.2300611
   6.5100002    0.2138666
   6.5400004    0.2176410
   6.5700002    0.2234748
   6.6000004    0.2240718
   6.6300001    0.2223883
   6.6600003    0.2330147
   6.6900005    0.2328089
   6.7200003    0.2292085
   6.7500005    0.2233272
   6.7800002    0.2272012
   6.8100004    0.2343235
   6.8400002    0.2241374
   6.8700004    0.2374968
   6.9000001    0.2240819
   6.9300003    0.2252082
   6.9600005    0.2205023
   6.9900002    0.2127217
   7.0200005    0.2135583
   7.0500002    0.2229640
   7.0800004    0.2307261
   7.1100001    0.2222391
   7.1400003    0.2250423
   7.1700006    0.2193707
   7.2000003    0.2120247
   7.2300005    0.2193432
   7.2600002    0.2108918
   7.2900004    0.2148304
   7.3200002    0.2252663
   7.3500004    0.2280854
   7.3800001    0.2369890
   7.4100003    0.2182596
   7.4400005    0.2292611
   7.4700003    0.2207427
   7.5000005    0.2320762
   7.5300002    0.2233688
   7.5600004    0.2314312
   7.5900002    0.2310131
   7.6200004    0.2311682
   7.6500006    0.2268007
   7.6800003    0.2291941
   7.7100005    0.2301181
   7.7400002    0.2306791
   7.7700005    0.2249926
   7.8000002    0.2228660
   7.8300004    0.2281468
   7.8600006    0.2198023
   7.8900003    0.2224177
   7.9200006    0.2209204
   7.9500003    0.2306461
   7.9800005    0.2242830
   8.0100002    0.2289472
   8.0400000    0.2327743
   8.0700006    0.2361605
   8.1000004    0.2235987
   8.1300001    0.2135381
   8.1600008    0.2226258
   8.1900005    0.2264021
   8.2200003    0.2242861
   8.2500000    0.2112421
   8.2800007    0.2203972
   8.3100004    0.2235948
   8.3400002    0.2244800
   8.3700008    0.2119343
   8.4000006    0.2207238
   8.4300003    0.2252525
   8.4600000    0.2165567
   8.4900007    0.2174243
   8.5200005    0.2182122
   8.5500002    0.2197502
   8.5800009    0.2284801
   8.6100006    0.2191490
   8.6400003    0.2280385
   8.6700001    0.2165451
   8.7000008    0.2287225
   8.7300005    0.2294375
   8.7600002    0.2214328
   8.7900000    0.2318058
   8.8200006    0.2302652
   8.8500004    0.2147900
   8.8800001    0.2294089
   8.9100008    0.2259791
   8.9400005    0.2339693
   8.9700003    0.2276723
   9.0000000    0.2230801
   9.0300007    0.2271360
   9.0600004    0.2241285
   9.0900002    0.2272156
   9.1200008    0.2310230
   9.1500006    0.2257468
   9.1800003    0.2257204
   9.2100000    0.2384684
   9.2400007    0.2337965
   9.2700005    0.2437702
   9.3000002    0.2412416
   9.3300009    0.2343516
   9.3600006    0.2206852
   9.3900003    0.2299324
   9.4200001    0.2395358
   9.4500008    0.2325215
   9.4800005    0.2334915
   9.5100002    0.2263562
   9.5400009    0.2207690
   9.5700006    0.2272996
   9.6000004    0.2333091
   9.6300001    0.2263855
   9.6600008    0.2230581
   9.6900005    0.2270034
   9.7200003    0.2273860
   9.7500000    0.2244642
   9.7800007    0.2264943
   9.8100004    0.2284535
   9.8400002    0.2339908
   9.8700008    0.2367178
   9.9000006    0.2426938
   9.9300003    0.2288279
   9.9600000    0.2298384
   9.9900007    0.2284502
  10.0200005    0.2333818
  10.0500002    0.2326709
  10.0800009    0.2357954
  10.1100006    0.2401406
  10.1400003    0.2358599
  10.1700001    0.2315226
  10.2000008    0.2336720
  10.2300005    0.2332721
  10.2600002    0.2232752
  10.2900009    0.2264002
  10.3200006    0.2283596
  10.3500004    0.2307038
  10.3800001    0.2331882
  10.4100008    0.2253711
  10.4400005    0.2310352
  10.4700003    0.2286823
  10.5000010    0.2324275
  10.5300007    0.2311762
  10.5600004    0.2280745
  10.5900002    0.2383360
  10.6200008    0.2437889
  10.6500006    0.2410978
  10.6800003    0.2315421
  10.7100000    0.2423748
  10.7400007    0.2380026
  10.7700005    0.2410771
  10.8000002    0.2454208
  10.8300009    0.2573718
  10.8600006    0.2501690
  10.8900003    0.2685635
  10.9200001    0.2544328
  10.9500008    0.2631273
  10.9800005    0.2561000
  11.0100002    0.2609553
  11.0400009    0.2484382
  11.0700006    0.2370783
  11.1000004    0.2427304
  11.1300001    0.2365086
  11.1600008    0.2520072
  11.1900005    0.2519369
  11.2200003    0.2319823
  11.2500010    0.2403991
  11.2800007    0.2533223
  11.3100004    0.2491017
  11.3400002    0.2384536
  11.3700008    0.2407587
  11.4000006    0.2403401
  11.4300003    0.2420355
  11.4600010    0.2523202
  11.4900007    0.2465084
  11.5200005    0.2369448
  11.5500002    0.2473089
  11.5800009    0.2588359
  11.6100006    0.2715558
  11.6400003    0.2622331
  11.6700010    0.2446719
  11.7000008    0.2567929
  11.7300005    0.2582058
  11.7600002    0.2527357
  11.7900009    0.2520835
  11.8200006    0.2501062
  11.8500004    0.2470733
  11.8800001    0.2471320
  11.9100008    0.2415377
  11.9400005    0.2591733
  11.9700003    0.2702838
  12.0000010    0.2680487
  12.0300007    0.2604493
  12.0600004    0.2672699
  12.0900002    0.2652819
  12.1200008    0.2656537
  12.1500006    0.2673187
  12.1800003    0.2588722
  12.2100010    0.2561101
  12.2400007    0.2679245
  12.2700005    0.2715935
  12.3000002    0.2689612
  12.3300009    0.2569408
  12.3600006    0.2547489
  12.3900003    0.2561969
  12.4200010    0.2588250
  12.4500008    0.2552534
  12.4800005    0.2625188
  12.5100002    0.2657001
  12.5400009    0.2669403
  12.5700006    0.2619356
  12.6000004    0.2693421
  12.6300011    0.2590223
  12.6600008    0.2606661
  12.6900005    0.2716795
  12.7200003    0.2734303
  12.7500010    0.2744398
  12.7800007    0.2683879
  12.8100004    0.2570642
  12.8400002    0.2604829
  12.8700008    0.2374285
  12.9000006    0.2445001
  12.9300003    0.2419562
  12.9600010    0.2556833
  12.9900007    0.2497647
  13.0200005    0.2450452
  13.0500002    0.2484159
  13.0800009    0.2433354
  13.1100006    0.2374234
  13.1400003    0.2419786
  13.1700010    0.2479796
  13.2000008    0.2478182
  13.2300005    0.2424497
  13.2600002    0.2386413
  13.2900009    0.2396849
  13.3200006    0.2505228
  13.3500004    0.2442052
  13.3800011    0.2524231
  13.4100008    0.2491090
  13.4400005    0.2448323
  13.4700003    0.2509829
  13.5000010    0.2479014
  13.5300007    0.2393281
  13.5600004    0.2450855
  13.5900011    0.2483637
  13.6200008    0.2485430
  13.6500006    0.2530378
  13.6800003    0.2424822
  13.7100010    0.2343052
  13.7400007    0.2462396
  13.7700005    0.2478685
  13.8000002    0.2597905
  13.8300009    0.2489454
  13.8600006    0.2461201
  13.8900003    0.2579800
  13.9200010    0.2527832
  13.9500008    0.2624946
  13.9800005    0.2621750
  14.0100002    0.2576116
  14.0400009    0.2449534
  14.0700006    0.2512703
  14.1000004    0.2314987
  14.1300011    0.2437787
  14.1600008    0.2330123
  14.1900005    0.2227077
  14.2200003    0.2370433
  14.2500010    0.2365950
  14.2800007    0.2355823
  14.3100004    0.2359054
  14.3400011    0.2323143
  14.3700008    0.2571623
  14.4000006    0.2535976
  14.4300003    0.2459520
  14.4600010    0.2374142
  14.4900007    0.2428037
  14.5200005    0.2382291
  14.5500011    0.2288806
  14.5800009    0.2352581
  14.6100006    0.2229480
  14.6400003    0.2287702
  14.6700010    0.2227152
  14.7000008    0.2324788
  14.7300005    0.2351507
  14.7600002    0.2285785
  14.7900009    0.2246004
  14.8200006    0.2257818
  14.8500004    0.2325950
  14.8800011    0.2263467
  14.9100008    0.2422569
  14.9400005    0.2307563
  14.9700003    0.2437406
  15.0000010    0.2472292
  15.0300007    0.2643858
  15.0600004    0.2669246
  15.0900011    0.2768135
  15.1200008    0.2749371
  15.1500006    0.2749051
  15.1800003    0.2733028
  15.2100010    0.2603404
  15.2400007    0.2433168
  15.2700005    0.2501778
  15.3000011    0.2473425
  15.3300009    0.2426798
  15.3600006    0.2464428
  15.3900003    0.2600099
  15.4200010    0.2531995
  15.4500008    0.2574407
  15.4800005    0.2553356
  15.5100012    0.2589274
  15.5400009    0.2488279
  15.5700006    0.2488516
  15.6000004    0.2587052
  15.6300011    0.2523648
  15.6600008    0.2718223
  15.6900005    0.2711791
  15.7200012    0.2604259
  15.7500010    0.2657222
  15.7800007    0.2711938
  15.8100004    0.2668875
  15.8400011    0.2664108
  15.8700008    0.2640770
  15.9000006    0.2671648
  15.9300003    0.2703575
  15.9600010    0.2601368
  15.9900007    0.2495849
  16.0200005    0.2676930
  16.0500011    0.2732205
  16.0799999    0.2734139
  16.1100006    0.2658417
  16.1400013    0.2625992
  16.1700001    0.2695890
  16.2000008    0.2784529
  16.2300014    0.2772137
  16.2600002    0.2828036
  16.2900009    0.2821704
  16.3200016    0.2853053
  16.3500004    0.2754905
  16.3800011    0.2663735
  16.4099998    0.2694145
  16.4400005    0.2739011
  16.4700012    0.2730648
  16.5000000    0.2682073
  16.5300007    0.2651113
  16.5600014    0.2652980
  16.5900002    0.2664297
  16.6200008    0.2719393
  16.6500015    0.2739668
  16.6800003    0.2715181
  16.7100010    0.2800366
  16.7400017    0.2701921
  16.7700005    0.2749329
  16.8000011    0.2854667
  16.8299999    0.2752055
  16.8600006    0.2791473
  16.8900013    0.2649295
  16.9200001    0.2758312
  16.9500008    0.2683402
  16.9800014    0.2736354
  17.0100002    0.2638187
  17.0400009    0.2666930
  17.0700016    0.2738447
  17.1000004    0.2680392
  17.1300011    0.2639927
  17.1600018    0.2707415
  17.1900005    0.2672580
  17.2200012    0.2606420
  17.2500000    0.2435350
  17.2800007    0.2580977
  17.3100014    0.2575538
  17.3400002    0.2630877
  17.3700008    0.2698900
  17.4000015    0.2473831
  17.4300003    0.2637781
  17.4600010    0.2609391
  17.4900017    0.2574136
  17.5200005    0.2471281
  17.5500011    0.2452134
  17.5799999    0.2514474
  17.6100006    0.2600703
  17.6400013    0.2552425
  17.6700001    0.2623874
  17.7000008    0.2655797
  17.7300014    0.2591152
  17.7600002    0.2471144
  17.7900009    0.2428197
  17.8200016    0.2436102
  17.8500004    0.2588585
  17.8800011    0.2481917
  17.9100018    0.2490880
  17.9400005    0.2465028
  17.9700012    0.2536777
  18.0000000    0.2439340
  18.0300007    0.2639007
  18.0600014    0.2503126
  18.0900002    0.2582412
  18.1200008    0.2577684
  18.1500015    0.2632347
  18.1800003    0.2716976
  18.2100010    0.2666661
  18.2400017    0.2686894
  18.2700005    0.2676861
  18.3000011    0.2756686
  18.3299999    0.2648790
  18.3600006    0.2726094
  18.3900013    0.2663782
  18.4200001    0.2612136
  18.4500008    0.2730057
  18.4800014    0.2510827
  18.5100002    0.2726237
  18.5400009    0.2849758
  18.5700016    0.2713505
  18.6000004    0.2686448
  18.6300011    0.2609001
  18.6600018    0.2631591
  18.6900005    0.2657553
  18.7200012    0.2623983
  18.7500000    0.2707181
  18.7800007    0.2699749
  18.8100014    0.2596160
  18.8400002    0.2607128
  18.8700008    0.2592251
  18.9000015    0.2553561
  18.9300003    0.2523881
  18.9600010    0.2593489
  18.9900017    0.2528398
  19.0200005    0.2611836
  19.0500011    0.2872293
  19.0800018    0.2753012
  19.1100006    0.2745139
  19.1400013    0.2715435
  19.1700001    0.2754874
  19.2000008    0.2658473
  19.2300014    0.2584120
  19.2600002    0.2427094
  19.2900009    0.2553466
  19.3200016    0.2666091
  19.3500004    0.2514720
  19.3800011    0.2604354
  19.4100018    0.2645119
  19.4400005    0.2604098
  19.4700012    0.2710411
  19.5000000    0.2671112
  19.5300007    0.2647515
  19.5600014    0.2537246
  19.5900002    0.2618358
  19.6200008    0.2625586
  19.6500015    0.2791534
  19.6800003    0.2743644
  19.7100010    0.2801121
  19.7400017    0.2892206
  19.7700005    0.2774653
  19.8000011    0.2624775
  19.8300018    0.2644061
  19.8600006    0.2680765
  19.8900013    0.2669762
  19.9200001    0.2616648
  19.9500008    0.2639353
  19.9800014    0.2487916
  20.0100002    0.2555677
  20.0400009    0.2507091
  20.0700016    0.2562683
  20.1000004    0.2598397
  20.1300011    0.2542742
  20.1600018    0.2599581
  20.1900005    0.2641710
  20.2200012    0.2624251
  20.2500019    0.2561107
  20.2800007    0.2682185
  20.3100014    0.2596674
  20.3400002    0.2763369
  20.3700008    0.2708583
  20.4000015    0.2779613
  20.4300003    0.2655903
  20.4600010    0.2736243
  20.4900017    0.2656970
  20.5200005    0.2558364
  20.5500011    0.2670885
  20.5800018    0.2776441
  20.6100006    0.2750299
  20.6400013    0.2795677
  20.6700001    0.2804842
  20.7000008    0.2614702
  20.7300014    0.2587314
  20.7600002    0.2690086
  20.7900009    0.2837349
  20.8200016    0.2675946
  20.8500004    0.2560713
  20.8800011    0.2650377
  20.9100018    0.2495106
  20.9400005    0.2576143
  20.9700012    0.2518849
  21.0000019    0.2683094
  21.0300007    0.2590784
  21.0600014    0.2497577
  21.0900002    0.2372171
  21.1200008    0.2560025
  21.1500015    0.2648000
  21.1800003    0.2486366
  21.2100010    0.2568845
  21.2400017    0.2506463
  21.2700005    0.2522926
  21.3000011    0.2518032
  21.3300018    0.2744267
  21.3600006    0.2506066
  21.3900013    0.2635547
  21.4200001    0.2622188
  21.4500008    0.2617868
  21.4800014    0.2551305
  21.5100002    0.2586616
  21.5400009    0.2545941
  21.5700016    0.2429393
  21.6000004    0.2459797
  21.6300011    0.2549128
  21.6600018    0.2598273
  21.6900005    0.2700288
  21.7200012    0.2507258
  21.7500019    0.2368512
  21.7800007    0.2511035
  21.8100014    0.2380406
  21.8400002    0.2401421
  21.8700008    0.2313563
  21.9000015    0.2401305
  21.9300003    0.2361402
  21.9600010    0.2277449
  21.9900017    0.2357510
  22.0200005    0.2489640
  22.0500011    0.2422669
  22.0800018    0.2403935
  22.1100006    0.2333702
  22.1400013    0.2432347
  22.1700020    0.2456900
  22.2000008    0.2400965
  22.2300014    0.2382286
  22.2600002    0.2449997
  22.2900009    0.2435410
  22.3200016    0.2409343
  22.3500004    0.2387629
  22.3800011    0.2372790
  22.4100018    0.2497198
  22.4400005    0.2438036
  22.4700012    0.2618180
  22.5000019    0.2611872
  22.5300007    0.2635865
  22.5600014    0.2553106
  22.5900002    0.2449201
  22.6200008    0.2408339
  22.6500015    0.2417654
  22.6800003    0.2512063
  22.7100010    0.2388751
  22.7400017    0.2458948
  22.7700005    0.2492236
  22.8000011    0.2503222
  22.8300018    0.2448710
  22.8600006    0.2398603
  22.8900013    0.2446047
  22.9200020    0.2451436
  22.9500008    0.2508538
  22.9800014    0.2470814
  23.0100002    0.2460035
  23.0400009    0.2513081
  23.0700016    0.2451362
  23.1000004    0.2407394
  23.1300011    0.2456031
  23.1600018    0.2453085
  23.1900005    0.2508115
  23.2200012    0.2475598
  23.2500019    0.2451639
  23.2800007    0.2508891
  23.3100014    0.2446282
  23.3400021    0.2516901
  23.3700008    0.2609190
  23.4000015    0.2531184
  23.4300003    0.2521237
  23.4600010    0.2578009
  23.4900017    0.2577803
  23.5200005    0.2520356
  23.5500011    0.2534178
  23.5800018    0.2512909
  23.6100006    0.2660410
  23.6400013    0.2502009
  23.6700020    0.2480048
  23.7000008    0.2648048
  23.7300014    0.2529648
  23.7600002    0.2459269
  23.7900009    0.2604084
  23.8200016    0.2505426
  23.8500004    0.2414277
  23.8800011    0.2486660
  23.9100018    0.2477909
  23.9400005    0.2545008
  23.9700012    0.2508869
  24.0000019    0.2479482
  24.0300007    0.2500126
  24.0600014    0.2546455
  24.0900021    0.2544568
  24.1200008    0.2583835
  24.1500015    0.2690605
  24.1800003    0.2452194
  24.2100010    0.2470954
  24.2400017    0.2416310
  24.2700005    0.2419061
  24.3000011    0.2497651
  24.3300018    0.2588919
  24.3600006    0.2429012
  24.3900013    0.2500260
  24.4200020    0.2373291
  24.4500008    0.2329184
  24.4800014    0.2339937
  24.5100002    0.2389381
  24.5400009    0.2467753
  24.5700016    0.2402046
  24.6000004    0.2308484
  24.6300011    0.2306929
  24.6600018    0.2311598
  24.6900005    0.2253696
  24.7200012    0.2220231
  24.7500019    0.2387091
  24.7800007    0.2262499
  24.8100014    0.2251537
  24.8400021    0.2257308
  24.8700008    0.2237272
  24.9000015    0.2344225
  24.9300003    0.2464278
  24.9600010    0.2274700
  24.9900017    0.2435777
  25.0200005    0.2338053
  25.0500011    0.2257297
  25.0800018    0.2286092
  25.1100006    0.2295446
  25.1400013    0.2331288
  25.1700020    0.2336400
  25.2000008    0.2423586
  25.2300014    0.2244771
  25.2600021    0.2394881
  25.2900009    0.2273076
  25.3200016    0.2336301
  25.3500004    0.2194116
  25.3800011    0.2358330
  25.4100018    0.2257541
  25.4400005    0.2406388
  25.4700012    0.2304180
  25.5000019    0.2227012
  25.5300007    0.2236956
  25.5600014    0.2282655
  25.5900021    0.2373523
  25.6200008    0.2359855
  25.6500015    0.2360822
  25.6800003    0.2445472
  25.7100010    0.2463592
  25.7400017    0.2454613
  25.7700005    0.2405018
  25.8000011    0.2343037
  25.8300018    0.2301923
  25.8600006    0.2326024
  25.8900013    0.2455457
  25.9200020    0.2459983
  25.9500008    0.2382586
  25.9800014    0.2526599
  26.0100021    0.2485320
  26.0400009    0.2492540
  26.0700016    0.2522214
  26.1000004    0.2560822
  26.1300011    0.2575158
  26.1600018    0.2563362
  26.1900005    0.2472571
  26.2200012    0.2443715
  26.2500019    0.2388472
  26.2800007    0.2392514
  26.3100014    0.2421508
  26.3400021    0.2328165
  26.3700008    0.2496506
  26.4000015    0.2418677
  26.4300003    0.2303457
  26.4600010    0.2347655
  26.4900017    0.2331036
  26.5200005    0.2406695
  26.5500011    0.2341376
  26.5800018    0.2212567
  26.6100006    0.2390088
  26.6400013    0.2314637
  26.6700020    0.2250006
  26.7000008    0.2252434
  26.7300014    0.2314073
  26.7600021    0.2273905
  26.7900009    0.2370794
  26.8200016    0.2328443
  26.8500004    0.2359351
  26.8800011    0.2440088
  26.9100018    0.2451423
  26.9400005    0.2463808
  26.9700012    0.2423752
  27.0000019    0.2388490
  27.0300007    0.2384372
  27.0600014    0.2388247
  27.0900021    0.2358544
  27.1200008    0.2471818
  27.1500015    0.2439328
  27.1800022    0.2458745
  27.2100010    0.2540463
  27.2400017    0.2483559
  27.2700005    0.2462920
  27.3000011    0.2375137
  27.3300018    0.2462043
  27.3600006    0.2464927
  27.3900013    0.2508703
  27.4200020    0.2412993
  27.4500008    0.2361832
  27.4800014    0.2551964
  27.5100021    0.2445621
  27.5400009    0.2454528
  27.5700016    0.2480431
  27.6000004    0.2367228
  27.6300011    0.2359335
  27.6600018    0.2487938
  27.6900005    0.2456308
  27.7200012    0.2370238
  27.7500019    0.2385096
  27.7800007    0.2437271
  27.8100014    0.2473822
  27.8400021    0.2502964
  27.8700008    0.2431078
  27.9000015    0.2358536
  27.9300022    0.2385548
  27.9600010    0.2443870
  27.9900017    0.2407241
  28.0200005    0.2386842
  28.0500011    0.2368041
  28.0800018    0.2454793
  28.1100006    0.2411206
  28.1400013    0.2357610
  28.1700020    0.2371136
  28.2000008    0.2393536
  28.2300014    0.2390581
  28.2600021    0.2401916
  28.2900009    0.2504319
  28.3200016    0.2427031
  28.3500023    0.2432021
  28.3800011    0.2520187
  28.4100018    0.2487474
  28.4400005    0.2521734
  28.4700012    0.2474717
  28.5000019    0.2491380
  28.5300007    0.2498592
  28.5600014    0.2537737
  28.5900021    0.2527952
  28.6200008    0.2424994
  28.6500015    0.2519217
  28.6800022    0.2534946
  28.7100010    0.2454772
  28.7400017    0.2561234
  28.7700005    0.2400443
  28.8000011    0.2421256
  28.8300018    0.2392703
  28.8600006    0.2360972
  28.8900013    0.2388250
  28.9200020    0.2509374
  28.9500008    0.2348571
  28.9800014    0.2440881
  29.0100021    0.2443513
  29.0400009    0.2512586
  29.0700016    0.2476810
  29.1000023    0.2573959
  29.1300011    0.2477285
  29.1600018    0.2454087
  29.1900005    0.2465699
  29.2200012    0.2471010
  29.2500019    0.2508290
  29.2800007    0.2483961
  29.3100014    0.2605581
  29.3400021    0.2527123
  29.3700008    0.2532587
  29.4000015    0.2458732
  29.4300022    0.2446772
  29.4600010    0.2498143
  29.4900017    0.2443921
  29.5200005    0.2449040
  29.5500011    0.2400962
  29.5800018    0.2480566
  29.6100006    0.2484573
  29.6400013    0.2464376
  29.6700020    0.2488670
  29.7000008    0.2485220
  29.7300014    0.2505537
  29.7600021    0.2471197
  29.7900009    0.2405342
  29.8200016    0.2534007
  29.8500023    0.2481376
  29.8800011    0.2448080
  29.9100018    0.2441088
  29.9400005    0.2495823
  29.9700012    0.2368434
  30.0000019    0.2433841
  30.0300007    0.2436590
  30.0600014    0.2385115
  30.0900021    0.2422558
  30.1200008    0.2324878
  30.1500015    0.2528515
  30.1800022    0.2574718
  30.2100010    0.2444063
  30.2400017    0.2355526
  30.2700024    0.2415222
  30.3000011    0.2453943
  30.3300018    0.2402621
  30.3600006    0.2519108
  30.3900013    0.2539078
  30.4200020    0.2544641
  30.4500008    0.2435338
  30.4800014    0.2427962
  30.5100021    0.2417444
  30.5400009    0.2526509
  30.5700016    0.2629460
  30.6000023    0.2506362
  30.6300011    0.2592410
  30.6600018    0.2594721
  30.6900005    0.2519993
  30.7200012    0.2523012
  30.7500019    0.2526448
  30.7800007    0.2577336
  30.8100014    0.2501324
  30.8400021    0.2454802
  30.8700008    0.2478795
  30.9000015    0.2564331
  30.9300022    0.2428276
  30.9600010    0.2424332
  30.9900017    0.2404096
  31.0200024    0.2437410
  31.0500011    0.2451518
  31.0800018    0.2417662
  31.1100006    0.2437041
  31.1400013    0.2496881
  31.1700020    0.2494889
  31.2000008    0.2433153
  31.2300014    0.2411119
  31.2600021    0.2387192
  31.2900009    0.2417560
  31.3200016    0.2370710
  31.3500023    0.2388830
  31.3800011    0.2379363
  31.4100018    0.2450454
  31.4400024    0.2476535
  31.4700012    0.2527182
  31.5000019    0.2438747
  31.5300007    0.2484456
  31.5600014    0.2371434
  31.5900021    0.2436009
  31.6200008    0.2433081
  31.6500015    0.2477150
  31.6800022    0.2416697
  31.7100010    0.2438423
  31.7400017    0.2502664
  31.7700024    0.2481458
  31.8000011    0.2389387
  31.8300018    0.2504619
  31.8600006    0.2493716
  31.8900013    0.2465016
  31.9200020    0.2413775
  31.9500008    0.2441683
  31.9800014    0.2491256
  32.0100021    0.2459653
  32.0400009    0.2433279
  32.0699997    0.2504857
  32.1000023    0.2462852
  32.1300011    0.2440339
  32.1599998    0.2467017
  32.1900024    0.2475580
  32.2200012    0.2483493
  32.2500000    0.2446338
  32.2800026    0.2483791
  32.3100014    0.2379505
  32.3400002    0.2483752
  32.3700027    0.2426405
  32.4000015    0.2439385
  32.4300003    0.2431859
  32.4600029    0.2445388
  32.4900017    0.2410698
  32.5200005    0.2396597
  32.5500031    0.2392801
  32.5800018    0.2547130
  32.6100006    0.2643939
  32.6400032    0.2583888
  32.6700020    0.2614351
  32.7000008    0.2578183
  32.7300034    0.2650501
  32.7600021    0.2514800
  32.7900009    0.2404016
  32.8199997    0.2467053
  32.8500023    0.2443304
  32.8800011    0.2460693
  32.9099998    0.2611136
  32.9400024    0.2535751
  32.9700012    0.2502059
  33.0000000    0.2561799
  33.0300026    0.2585466
  33.0600014    0.2566729
  33.0900002    0.2464366
  33.1200027    0.2534099
  33.1500015    0.2407218
  33.1800003    0.2506565
  33.2100029    0.2495105
  33.2400017    0.2503138
  33.2700005    0.2495432
  33.3000031    0.2521100
  33.3300018    0.2476648
  33.3600006    0.2469388
  33.3900032    0.2454846
  33.4200020    0.2388429
  33.4500008    0.2520120
  33.4800034    0.2503510
  33.5100021    0.2684644
  33.5400009    0.2575448
  33.5699997    0.2513666
  33.6000023    0.2593190
  33.6300011    0.2393334
  33.6599998    0.2549688
  33.6900024    0.2493072
  33.7200012    0.2572210
  33.7500000    0.2492882
  33.7800026    0.2582347
  33.8100014    0.2543456
  33.8400002    0.2529823
  33.8700027    0.2544840
  33.9000015    0.2496812
  33.9300003    0.2597743
  33.9600029    0.2594635
  33.9900017    0.2557605
  34.0200005    0.2525380
  34.0500031    0.2463268
  34.0800018    0.2541375
  34.1100006    0.2394782
  34.1400032    0.2500558
  34.1700020    0.2476024
  34.2000008    0.2462627
  34.2300034    0.2480325
  34.2600021    0.2400804
  34.2900009    0.2524275
  34.3200035    0.2552014
  34.3500023    0.2578158
  34.3800011    0.2612707
  34.4099998    0.2562607
  34.4400024    0.2537910
  34.4700012    0.2514915
  34.5000000    0.2408861
  34.5300026    0.2512371
  34.5600014    0.2556022
  34.5900002    0.2516971
  34.6200027    0.2645677
  34.6500015    0.2595611
  34.6800003    0.2518496
  34.7100029    0.2655121
  34.7400017    0.2526761
  34.7700005    0.2542242
  34.8000031    0.2418879
  34.8300018    0.2468467
  34.8600006    0.2532358
  34.8900032    0.2516016
  34.9200020    0.2528271
  34.9500008    0.2553851
  34.9800034    0.2580618
  35.0100021    0.2558372
  35.0400009    0.2431631
  35.0700035    0.2544471
  35.1000023    0.2519261
  35.1300011    0.2567198
  35.1599998    0.2520721
  35.1900024    0.2529203
  35.2200012    0.2518253
  35.2500000    0.2476168
  35.2800026    0.2529909
  35.3100014    0.2539046
  35.3400002    0.2612400
  35.3700027    0.2540217
  35.4000015    0.2554779
  35.4300003    0.2586708
  35.4600029    0.2574093
  35.4900017    0.2595679
  35.5200005    0.2475461
  35.5500031    0.2448006
  35.5800018    0.2473148
  35.6100006    0.2548504
  35.6400032    0.2616580
  35.6700020    0.2577450
  35.7000008    0.2519795
  35.7300034    0.2548011
  35.7600021    0.2594302
  35.7900009    0.2532687
  35.8200035    0.2517968
  35.8500023    0.2568910
  35.8800011    0.2507898
  35.9099998    0.2556277
  35.9400024    0.2608839
  35.9700012    0.2612450
  36.0000000    0.2557664
  36.0300026    0.2644434
  36.0600014    0.2512830
  36.0900002    0.2567802
  36.1200027    0.2639183
  36.1500015    0.2553096
  36.1800003    0.2645659
  36.2100029    0.2582034
  36.2400017    0.2435108
  36.2700005    0.2404669
  36.3000031    0.2575952
  36.3300018    0.2515810
  36.3600006    0.2630372
  36.3900032    0.2627742
  36.4200020    0.2634751
  36.4500008    0.2631842
  36.4800034    0.2665581
  36.5100021    0.2567981
  36.5400009    0.2491009
  36.5700035    0.2468720
  36.6000023    0.2522311
  36.6300011    0.2527048
  36.6599998    0.2424818
  36.6900024    0.2520139
  36.7200012    0.2532410
  36.7500000    0.2501811
  36.7800026    0.2571432
  36.8100014    0.2504045
  36.8400002    0.2481968
  36.8700027    0.2455489
  36.9000015    0.2508357
  36.9300003    0.2492852
  36.9600029    0.2478545
  36.9900017    0.2412580
  37.0200005    0.2535787
  37.0500031    0.2427560
  37.0800018    0.2447819
  37.1100006    0.2519436
  37.1400032    0.2401527
  37.1700020    0.2373229
  37.2000008    0.2397659
  37.2300034    0.2470865
  37.2600021    0.2538724
  37.2900009    0.2490555
  37.3200035    0.2469001
  37.3500023    0.2505245
  37.3800011    0.2514520
  37.4100037    0.2481595
  37.4400024    0.2528135
  37.4700012    0.2501808
  37.5000000    0.2553160
  37.5300026    0.2461109
  37.5600014    0.2637949
  37.5900002    0.2581989
  37.6200027    0.2536277
  37.6500015    0.2552618
  37.6800003    0.2457031
  37.7100029    0.2515806
  37.7400017    0.2448648
  37.7700005    0.2527516
  37.8000031    0.2461086
  37.8300018    0.2510446
  37.8600006    0.2411785
  37.8900032    0.2516190
  37.9200020    0.2463911
  37.9500008    0.2590176
  37.9800034    0.2602308
  38.0100021    0.2580374
  38.0400009    0.2546792
  38.0700035    0.2625642
  38.1000023    0.2504233
  38.1300011    0.2531576
  38.1600037    0.2424928
  38.1900024    0.2383298
  38.2200012    0.2530579
  38.2500000    0.2486222
  38.2800026    0.2448529
  38.3100014    0.2466075
  38.3400002    0.2348554
  38.3700027    0.2506544
  38.4000015    0.2531500
  38.4300003    0.2491380
  38.4600029    0.2619075
  38.4900017    0.2576477
  38.5200005    0.2524274
  38.5500031    0.2597272
  38.5800018    0.2492024
  38.6100006    0.2451843
  38.6400032    0.2486242
  38.6700020    0.2453461
  38.7000008    0.2480000
  38.7300034    0.2472650
  38.7600021    0.2554763
  38.7900009    0.2519477
  38.8200035    0.2390164
  38.8500023    0.2445340
  38.8800011    0.2499043
  38.9100037    0.2586006
  38.9400024    0.2451488
  38.9700012    0.2361059
  39.0000000    0.2423491
  39.0300026    0.2490626
  39.0600014    0.2491078
  39.0900002    0.2443339
  39.1200027    0.2448353
  39.1500015    0.2405335
  39.1800003    0.2482859
  39.2100029    0.2434825
  39.2400017    0.2361472
  39.2700005    0.2413442
  39.3000031    0.2382076
  39.3300018    0.2470955
  39.3600006    0.2359999
  39.3900032    0.2440495
  39.4200020    0.2431277
  39.4500008    0.2565882
  39.4800034    0.2472765
  39.5100021    0.2483850
  39.5400009    0.2506280
  39.5700035    0.2402072
  39.6000023    0.2543351
  39.6300011    0.2600286
  39.6600037    0.2458440
  39.6900024    0.2566229
  39.7200012    0.2533329
  39.7500000    0.2587987
  39.7800026    0.2580733
  39.8100014    0.2493220
  39.8400002    0.2624174
  39.8700027    0.2501323
  39.9000015    0.2530351
  39.9300003    0.2624858
  39.9600029    0.2627465
  39.9900017    0.2577860
  40.0200005    0.2569034
  40.0500031    0.2610457
  40.0800018    0.2494580
  40.1100006    0.2602251
  40.1400032    0.2680097
  40.1700020    0.2587082
  40.2000008    0.2501293
  40.2300034    0.2510857
  40.2600021    0.2408399
  40.2900009    0.2497063
  40.3200035    0.2515247
  40.3500023    0.2420604
  40.3800011    0.2466939
  40.4100037    0.2398188
  40.4400024    0.2451162
  40.4700012    0.2501274
  40.5000038    0.2474141
  40.5300026    0.2391763
  40.5600014    0.2487554
  40.5900002    0.2371233
  40.6200027    0.2398706
  40.6500015    0.2366967
  40.6800003    0.2467654
  40.7100029    0.2531247
  40.7400017    0.2410331
  40.7700005    0.2410458
  40.8000031    0.2581681
  40.8300018    0.2462282
  40.8600006    0.2513334
  40.8900032    0.2425216
  40.9200020    0.2454931
  40.9500008    0.2477950
  40.9800034    0.2367136
  41.0100021    0.2352736
  41.0400009    0.2484332
  41.0700035    0.2399164
  41.1000023    0.2387321
  41.1300011    0.2419695
  41.1600037    0.2448591
  41.1900024    0.2489854
  41.2200012    0.2542595
  41.2500038    0.2515257
  41.2800026    0.2576497
  41.3100014    0.2402444
  41.3400002    0.2417883
  41.3700027    0.2498607
  41.4000015    0.2543467
  41.4300003    0.2604441
  41.4600029    0.2406532
  41.4900017    0.2480235
  41.5200005    0.2513520
  41.5500031    0.2461067
  41.5800018    0.2467719
  41.6100006    0.2499749
  41.6400032    0.2496250
  41.6700020    0.2506769
  41.7000008    0.2380911
  41.7300034    0.2484517
  41.7600021    0.2438014
  41.7900009    0.2430174
  41.8200035    0.2417468
  41.8500023    0.2458364
  41.8800011    0.2414045
  41.9100037    0.2500371
  41.9400024    0.2495676
  41.9700012    0.2479234
  42.0000038    0.2374642
  42.0300026    0.2376153
  42.0600014    0.2427354
  42.0900002    0.2473372
  42.1200027    0.2482469
  42.1500015    0.2471025
  42.1800003    0.2492416
  42.2100029    0.2378712
  42.2400017    0.2435653
  42.2700005    0.2466079
  42.3000031    0.2512303
  42.3300018    0.2388547
  42.3600006    0.2476868
  42.3900032    0.2383068
  42.4200020    0.2494940
  42.4500008    0.2437706
  42.4800034    0.2370948
  42.5100021    0.2372914
  42.5400009    0.2394735
  42.5700035    0.2390387
  42.6000023    0.2447685
  42.6300011    0.2450007
  42.6600037    0.2459221
  42.6900024    0.2510024
  42.7200012    0.2411211
  42.7500038    0.2433005
  42.7800026    0.2536453
  42.8100014    0.2446404
  42.8400002    0.2498476
  42.8700027    0.2532680
  42.9000015    0.2506385
  42.9300003    0.2484085
  42.9600029    0.2595460
  42.9900017    0.2462087
  43.0200005    0.2497796
  43.0500031    0.2532876
  43.0800018    0.2542809
  43.1100006    0.2448622
  43.1400032    0.2420737
  43.1700020    0.2498455
  43.2000008    0.2473021
  43.2300034    0.2485904
  43.2600021    0.2541410
  43.2900009    0.2604440
  43.3200035    0.2447138
  43.3500023    0.2348728
  43.3800011    0.2381635
  43.4100037    0.2462351
  43.4400024    0.2454863
  43.4700012    0.2476326
  43.5000038    0.2373962
  43.5300026    0.2381488
  43.5600014    0.2449602
  43.5900040    0.2430529
  43.6200027    0.2379944
  43.6500015    0.2481480
  43.6800003    0.2412513
  43.7100029    0.2413384
  43.7400017    0.2421597
  43.7700005    0.2384476
  43.8000031    0.2358459
  43.8300018    0.2493084
  43.8600006    0.2455112
  43.8900032    0.2470189
  43.9200020    0.2507969
  43.9500008    0.2398212
  43.9800034    0.2381313
  44.0100021    0.2369878
  44.0400009    0.2364830
  44.0700035    0.2392621
  44.1000023    0.2326795
  44.1300011    0.2432186
  44.1600037    0.2499323
  44.1900024    0.2338723
  44.2200012    0.2361903
  44.2500038    0.2479209
  44.2800026    0.2472351
  44.3100014    0.2392591
  44.3400040    0.2435927
  44.3700027    0.2357722
  44.4000015    0.2435601
  44.4300003    0.2493355
  44.4600029    0.2436104
  44.4900017    0.2456129
  44.5200005    0.2471088
  44.5500031    0.2410183
  44.5800018    0.2516427
  44.6100006    0.2533368
  44.6400032    0.2540381
  44.6700020    0.2465696
  44.7000008    0.2403124
  44.7300034    0.2426953
  44.7600021    0.2510543
  44.7900009    0.2481464
  44.8200035    0.2530236
  44.8500023    0.2684517
  44.8800011    0.2607255
  44.9100037    0.2637520
  44.9400024    0.2586049
  44.9700012    0.2498007
  45.0000038    0.2454964
  45.0300026    0.2532679
  45.0600014    0.2482402
  45.0900040    0.2499570
  45.1200027    0.2474467
  45.1500015    0.2457709
  45.1800003    0.2541544
  45.2100029    0.2440304
  45.2400017    0.2427888
  45.2700005    0.2342848
  45.3000031    0.2409536
  45.3300018    0.2503727
  45.3600006    0.2526432
  45.3900032    0.2655244
  45.4200020    0.2479322
  45.4500008    0.2627171
  45.4800034    0.2557042
  45.5100021    0.2507606
  45.5400009    0.2476351
  45.5700035    0.2429425
  45.6000023    0.2538066
  45.6300011    0.2356105
  45.6600037    0.2519586
  45.6900024    0.2422875
  45.7200012    0.2490608
  45.7500038    0.2486931
  45.7800026    0.2518543
  45.8100014    0.2438678
  45.8400040    0.2483718
  45.8700027    0.2339950
  45.9000015    0.2458073
  45.9300003    0.2482550
  45.9600029    0.2535172
  45.9900017    0.2451146
  46.0200005    0.2472482
  46.0500031    0.2485328
  46.0800018    0.2446712
  46.1100006    0.2371484
  46.1400032    0.2463239
  46.1700020    0.2461808
  46.2000008    0.2432604
  46.2300034    0.2428676
  46.2600021    0.2415614
  46.2900009    0.2365810
  46.3200035    0.2379236
  46.3500023    0.2321393
  46.3800011    0.2342056
  46.4100037    0.2392436
  46.4400024    0.2360460
  46.4700012    0.2280092
  46.5000038    0.2419732
  46.5300026    0.2372845
  46.5600014    0.2386129
  46.5900040    0.2434694
  46.6200027    0.2489230
  46.6500015    0.2475401
  46.6800041    0.2385431
  46.7100029    0.2497510
  46.7400017    0.2402151
  46.7700005    0.2310679
  46.8000031    0.2336139
  46.8300018    0.2448458
  46.8600006    0.2587151
  46.8900032    0.2486148
  46.9200020    0.2356165
  46.9500008    0.2360503
  46.9800034    0.2342146
  47.0100021    0.2380410
  47.0400009    0.2372490
  47.0700035    0.2374972
  47.1000023    0.2431672
  47.1300011    0.2419996
  47.1600037    0.2455947
  47.1900024    0.2471424
  47.2200012    0.2427998
  47.2500038    0.2409358
  47.2800026    0.2524247
  47.3100014    0.2410015
  47.3400040    0.2407298
  47.3700027    0.2498094
  47.4000015    0.2490946
  47.4300041    0.2502308
  47.4600029    0.2415389
  47.4900017    0.2451835
  47.5200005    0.2387691
  47.5500031    0.2467680
  47.5800018    0.2401698
  47.6100006    0.2460392
  47.6400032    0.2434198
  47.6700020    0.2486795
  47.7000008    0.2489994
  47.7300034    0.2458333
  47.7600021    0.2506769
  47.7900009    0.2455323
  47.8200035    0.2477669
  47.8500023    0.2540167
  47.8800011    0.2398848
  47.9100037    0.2451756
  47.9400024    0.2463773
  47.9700012    0.2428514
  48.0000038    0.2429724
  48.0300026    0.2464792
  48.0600014    0.2442126
  48.0900040    0.2492480
  48.1200027    0.2513178
  48.1500015    0.2415140
  48.1800041    0.2470500
  48.2100029    0.2400841
  48.2400017    0.2499472
  48.2700005    0.2528907
  48.3000031    0.2512595
  48.3300018    0.2440756
  48.3600006    0.2565992
  48.3900032    0.2360106
  48.4200020    0.2430421
  48.4500008    0.2435112
  48.4800034    0.2378238
  48.5100021    0.2391013
  48.5400009    0.2333733
  48.5700035    0.2304498
  48.6000023    0.2357084
  48.6300011    0.2437648
  48.6600037    0.2390813
  48.6900024    0.2449633
  48.7200012    0.2329234
  48.7500038    0.2364133
  48.7800026    0.2344874
  48.8100014    0.2367858
  48.8400040    0.2364022
  48.8700027    0.2340332
  48.9000015    0.2425804
  48.9300041    0.2360898
  48.9600029    0.2351341
  48.9900017    0.2394451
  49.0200005    0.2405636
  49.0500031    0.2462684
  49.0800018    0.2448919
  49.1100006    0.2380328
  49.1400032    0.2390777
  49.1700020    0.2383293
  49.2000008    0.2460374
  49.2300034    0.2495569
  49.2600021    0.2373987
  49.2900009    0.2479172
  49.3200035    0.2360956
  49.3500023    0.2454024
  49.3800011    0.2369209
  49.4100037    0.2391243
  49.4400024    0.2418437
  49.4700012    0.2405313
  49.5000038    0.2402286
  49.5300026    0.2341588
  49.5600014    0.2323479
  49.5900040    0.2377931
  49.6200027    0.2445547
  49.6500015    0.2425318
  49.6800041    0.2397695
  49.7100029    0.2480395
  49.7400017    0.2382974
  49.7700005    0.2448264
  49.8000031    0.2430290
  49.8300018    0.2399403
  49.8600006    0.2317823
  49.8900032    0.2305545
  49.9200020    0.2330472
  49.9500008    0.2459567
  49.9800034    0.2464614
  50.0100021    0.2408911
  50.0400009    0.2355359
  50.0700035    0.2316219
  50.1000023    0.2275959
  50.1300011    0.2336378
  50.1600037    0.2363044
  50.1900024    0.2430087
  50.2200012    0.2387006
  50.2500038    0.2437831
  50.2800026    0.2433277
  50.3100014    0.2454466
  50.3400040    0.2498858
  50.3700027    0.2366440
  50.4000015    0.2345292
  50.4300041    0.2401247
  50.4600029    0.2507637
  50.4900017    0.2490666
  50.5200043    0.2392491
  50.5500031    0.2340864
  50.5800018    0.2437684
  50.6100006    0.2465779
  50.6400032    0.2460992
  50.6700020    0.2484961
  50.7000008    0.2409381
  50.7300034    0.2389431
  50.7600021    0.2397430
  50.7900009    0.2459149
  50.8200035    0.2361923
  50.8500023    0.2476365
  50.8800011    0.2475184
  50.9100037    0.2511002
  50.9400024    0.2596241
  50.9700012    0.2455681
  51.0000038    0.2469511
  51.0300026    0.2609953
  51.0600014    0.2614164
  51.0900040    0.2550635
  51.1200027    0.2567592
  51.1500015    0.2520455
  51.1800041    0.2592048
  51.2100029    0.2584071
  51.2400017    0.2563420
  51.2700043    0.2509218
  51.3000031    0.2585724
  51.3300018    0.2593483
  51.3600006    0.2506844
  51.3900032    0.2424327
  51.4200020    0.2504974
  51.4500008    0.2464586
  51.4800034    0.2469083
  51.5100021    0.2614633
  51.5400009    0.2447669
  51.5700035    0.2528102
  51.6000023    0.2414974
  51.6300011    0.2350674
  51.6600037    0.2371871
  51.6900024    0.2411386
  51.7200012    0.2480890
  51.7500038    0.2486106
  51.7800026    0.2527443
  51.8100014    0.2440485
  51.8400040    0.2595640
  51.8700027    0.2555926
  51.9000015    0.2531956
  51.9300041    0.2624424
  51.9600029    0.2541240
  51.9900017    0.2523914
  52.0200043    0.2439668
  52.0500031    0.2492928
  52.0800018    0.2548081
  52.1100006    0.2506131
  52.1400032    0.2455563
  52.1700020    0.2508103
  52.2000008    0.2539341
  52.2300034    0.2563844
  52.2600021    0.2584662
  52.2900009    0.2504384
  52.3200035    0.2594298
  52.3500023    0.2409179
  52.3800011    0.2552785
  52.4100037    0.2399852
  52.4400024    0.2581577
  52.4700012    0.2419091
  52.5000038    0.2441645
  52.5300026    0.2524487
  52.5600014    0.2441811
  52.5900040    0.2382788
  52.6200027    0.2284024
  52.6500015    0.2426984
  52.6800041    0.2340335
  52.7100029    0.2448401
  52.7400017    0.2442777
  52.7700043    0.2313211
  52.8000031    0.2418223
  52.8300018    0.2399988
  52.8600006    0.2368384
  52.8900032    0.2362244
  52.9200020    0.2463525
  52.9500008    0.2478110
  52.9800034    0.2501789
  53.0100021    0.2449366
  53.0400009    0.2361912
  53.0700035    0.2350933
  53.1000023    0.2370791
  53.1300011    0.2346491
  53.1600037    0.2435999
  53.1900024    0.2410256
  53.2200012    0.2357974
  53.2500038    0.2320820
  53.2800026    0.2385027
  53.3100014    0.2268909
  53.3400040    0.2460488
  53.3700027    0.2569250
  53.4000015    0.2385355
  53.4300041    0.2412297
  53.4600029    0.2409487
  53.4900017    0.2454702
  53.5200043    0.2386582
  53.5500031    0.2383658
  53.5800018    0.2316460
  53.6100044    0.2428242
  53.6400032    0.2456734
  53.6700020    0.2415940
  53.7000008    0.2441386
  53.7300034    0.2448081
  53.7600021    0.2490087
  53.7900009    0.2577092
  53.8200035    0.2443663
  53.8500023    0.2339415
  53.8800011    0.2363310
  53.9100037    0.2483449
  53.9400024    0.2430440
  53.9700012    0.2358086
  54.0000038    0.2258172
  54.0300026    0.2373172
  54.0600014    0.2444862
  54.0900040    0.2419412
  54.1200027    0.2433676
  54.1500015    0.2346861
  54.1800041    0.2398482
  54.2100029    0.2285725
  54.2400017    0.2460105
  54.2700043    0.2347863
  54.3000031    0.2346878
  54.3300018    0.2404821
  54.3600044    0.2375055
  54.3900032    0.2302822
  54.4200020    0.2373950
  54.4500008    0.2391921
  54.4800034    0.2317179
  54.5100021    0.2491451
  54.5400009    0.2530307
  54.5700035    0.2460859
  54.6000023    0.2333334
  54.6300011    0.2391681
  54.6600037    0.2514654
  54.6900024    0.2419716
  54.7200012    0.2547036
  54.7500038    0.2433770
  54.7800026    0.2488902
  54.8100014    0.2414002
  54.8400040    0.2381133
  54.8700027    0.2343915
  54.9000015    0.2408864
  54.9300041    0.2321568
  54.9600029    0.2411912
  54.9900017    0.2541723
  55.0200043    0.2407204
  55.0500031    0.2414729
  55.0800018    0.2366610
  55.1100044    0.2392274
  55.1400032    0.2394698
  55.1700020    0.2361329
  55.2000008    0.2487495
  55.2300034    0.2487309
  55.2600021    0.2434735
  55.2900009    0.2420099
  55.3200035    0.2442520
  55.3500023    0.2348953
  55.3800011    0.2365396
  55.4100037    0.2325648
  55.4400024    0.2343700
  55.4700012    0.2375356
  55.5000038    0.2431527
  55.5300026    0.2368699
  55.5600014    0.2395637
  55.5900040    0.2484559
  55.6200027    0.2349594
  55.6500015    0.2363771
  55.6800041    0.2428986
  55.7100029    0.2432427
  55.7400017    0.2371749
  55.7700043    0.2518538
  55.8000031    0.2390159
  55.8300018    0.2378354
  55.8600044    0.2426258
  55.8900032    0.2452525
  55.9200020    0.2434630
  55.9500008    0.2397525
  55.9800034    0.2357026
  56.0100021    0.2376536
  56.0400009    0.2437541
  56.0700035    0.2417274
  56.1000023    0.2462979
  56.1300011    0.2378620
  56.1600037    0.2430770
  56.1900024    0.2534054
  56.2200012    0.2454090
  56.2500038    0.2361729
  56.2800026    0.2376425
  56.3100014    0.2446901
  56.3400040    0.2413413
  56.3700027    0.2387475
  56.4000015    0.2536615
  56.4300041    0.2477279
  56.4600029    0.2526881
  56.4900017    0.2388999
  56.5200043    0.2447825
  56.5500031    0.2418150
  56.5800018    0.2426320
  56.6100044    0.2464885
  56.6400032    0.2404859
  56.6700020    0.2376071
  56.7000046    0.2466442
  56.7300034    0.2322880
  56.7600021    0.2357366
  56.7900009    0.2353529
  56.8200035    0.2328777
  56.8500023    0.2384217
  56.8800011    0.2384263
  56.9100037    0.2348103
  56.9400024    0.2389456
  56.9700012    0.2371012
  57.0000038    0.2413961
  57.0300026    0.2413030
  57.0600014    0.2514561
  57.0900040    0.2448553
  57.1200027    0.2427345
  57.1500015    0.2452573
  57.1800041    0.2395050
  57.2100029    0.2343345
  57.2400017    0.2465935
  57.2700043    0.2455526
  57.3000031    0.2453585
  57.3300018    0.2452993
  57.3600044    0.2331252
  57.3900032    0.2335360
  57.4200020    0.2399460
  57.4500046    0.2394553
  57.4800034    0.2475954
  57.5100021    0.2422788
  57.5400009    0.2445080
  57.5700035    0.2491308
  57.6000023    0.2417080
  57.6300011    0.2414039
  57.6600037    0.2475277
  57.6900024    0.2405887
  57.7200012    0.2442219
  57.7500038    0.2518427
  57.7800026    0.2365166
  57.8100014    0.2430008
  57.8400040    0.2325466
  57.8700027    0.2309186
  57.9000015    0.2378166
  57.9300041    0.2418218
  57.9600029    0.2476605
  57.9900017    0.2441021
  58.0200043    0.2397383
  58.0500031    0.2524206
  58.0800018    0.2425917
  58.1100044    0.2347921
  58.1400032    0.2423474
  58.1700020    0.2458449
  58.2000046    0.2580799
  58.2300034    0.2548860
  58.2600021    0.2459266
  58.2900009    0.2519052
  58.3200035    0.2518483
  58.3500023    0.2433514
  58.3800011    0.2577727
  58.4100037    0.2494549
  58.4400024    0.2359775
  58.4700012    0.2449250
  58.5000038    0.2398455
  58.5300026    0.2496423
  58.5600014    0.2451641
  58.5900040    0.2483235
  58.6200027    0.2389188
  58.6500015    0.2441949
  58.6800041    0.2514727
  58.7100029    0.2456883
  58.7400017    0.2500316
  58.7700043    0.2583825
  58.8000031    0.2564614
  58.8300018    0.2525003
  58.8600044    0.2545355
  58.8900032    0.2464279
  58.9200020    0.2366960
  58.9500046    0.2516657
  58.9800034    0.2431171
  59.0100021    0.2463897
  59.0400009    0.2355053
  59.0700035    0.2533630
  59.1000023    0.2496968
  59.1300011    0.2479202
  59.1600037    0.2404524
  59.1900024    0.2576357
  59.2200012    0.2455989
  59.2500038    0.2599301
  59.2800026    0.2635093
  59.3100014    0.2618871
  59.3400040    0.2531103
  59.3700027    0.2486714
  59.4000015    0.2500536
  59.4300041    0.2630560
  59.4600029    0.2650008
  59.4900017    0.2677661
  59.5200043    0.2422075
  59.5500031    0.2424475
  59.5800018    0.2496539
  59.6100044    0.2483098
  59.6400032    0.2547548
  59.6700020    0.2497566
  59.7000046    0.2402645
  59.7300034    0.2492645
  59.7600021    0.2434711
  59.7900047    0.2411253
  59.8200035    0.2461837
  59.8500023    0.2453906
  59.8800011    0.2500178
  59.9100037    0.2499414
  59.9400024    0.2501902
  59.9700012    0.2480018
  60.0000038    0.2462781
  60.0300026    0.2538218
  60.0600014    0.2466704
  60.0900040    0.2658771
  60.1200027    0.2519294
  60.1500015    0.2615379
  60.1800041    0.2581348
  60.2100029    0.2605570
  60.2400017    0.2579589
  60.2700043    0.2672978
  60.3000031    0.2585527
  60.3300018    0.2596025
  60.3600044    0.2583502
  60.3900032    0.2616704
  60.4200020    0.2625722
  60.4500046    0.2495038
  60.4800034    0.2513623
  60.5100021    0.2516750
  60.5400047    0.2565449
  60.5700035    0.2450405
  60.6000023    0.2619633
  60.6300011    0.2595391
  60.6600037    0.2570309
  60.6900024    0.2567189
  60.7200012    0.2586096
  60.7500038    0.2503745
  60.7800026    0.2540047
  60.8100014    0.2525302
  60.8400040    0.2504763
  60.8700027    0.2589439
  60.9000015    0.2487506
  60.9300041    0.2580906
  60.9600029    0.2588388
  60.9900017    0.2689160
  61.0200043    0.2670807
  61.0500031    0.2586261
  61.0800018    0.2599649
  61.1100044    0.2589254
  61.1400032    0.2628856
  61.1700020    0.2422070
  61.2000046    0.2476289
  61.2300034    0.2560988
  61.2600021    0.2462773
  61.2900047    0.2625473
  61.3200035    0.2594662
  61.3500023    0.2575749
  61.3800011    0.2505790
  61.4100037    0.2642251
  61.4400024    0.2601129
  61.4700012    0.2597255
  61.5000038    0.2552420
  61.5300026    0.2523508
  61.5600014    0.2594480
  61.5900040    0.2658730
  61.6200027    0.2474999
  61.6500015    0.2604658
  61.6800041    0.2637692
  61.7100029    0.2599339
  61.7400017    0.2599434
  61.7700043    0.2566589
  61.8000031    0.2613864
  61.8300018    0.2638610
  61.8600044    0.2473969
  61.8900032    0.2566285
  61.9200020    0.2597081
  61.9500046    0.2590344
  61.9800034    0.2561906
  62.0100021    0.2527824
  62.0400047    0.2530852
  62.0700035    0.2491893
  62.1000023    0.2424595
  62.1300011    0.2473410
  62.1600037    0.2508716
  62.1900024    0.2596442
  62.2200012    0.2507630
  62.2500038    0.2688531
  62.2800026    0.2571126
  62.3100014    0.2581830
  62.3400040    0.2618550
  62.3700027    0.2530057
  62.4000015    0.2597338
  62.4300041    0.2490653
  62.4600029    0.2500638
  62.4900017    0.2470702
  62.5200043    0.2505935
  62.5500031    0.2579045
  62.5800018    0.2697908
  62.6100044    0.2603587
  62.6400032    0.2617326
  62.6700020    0.2665415
  62.7000046    0.2538294
  62.7300034    0.2573986
  62.7600021    0.2524627
  62.7900047    0.2654719
  62.8200035    0.2574628
  62.8500023    0.2546462
  62.8800049    0.2585938
  62.9100037    0.2503314
  62.9400024    0.2430250
  62.9700012    0.2567153
  63.0000038    0.2520636
  63.0300026    0.2557898
  63.0600014    0.2573007
  63.0900040    0.2510684
  63.1200027    0.2574582
  63.1500015    0.2661970
  63.1800041    0.2599291
  63.2100029    0.2585128
  63.2400017    0.2634284
  63.2700043    0.2587862
  63.3000031    0.2589932
  63.3300018    0.2504544
  63.3600044    0.2684227
  63.3900032    0.2705281
  63.4200020    0.2656271
  63.4500046    0.2620242
  63.4800034    0.2532598
  63.5100021    0.2484085
  63.5400047    0.2523095
  63.5700035    0.2601451
  63.6000023    0.2719622
  63.6300049    0.2554207
  63.6600037    0.2602811
  63.6900024    0.2657829
  63.7200012    0.2555940
  63.7500038    0.2669595
  63.7800026    0.2706696
  63.8100014    0.2739016
  63.8400040    0.2657708
  63.8700027    0.2722954
  63.9000015    0.2573323
  63.9300041    0.2529283
  63.9600029    0.2567083
  63.9900017    0.2480203
  64.0200043    0.2694787
  64.0500031    0.2677342
  64.0800018    0.2559432
  64.1100006    0.2537310
  64.1399994    0.2642613
  64.1700058    0.2579930
  64.2000046    0.2480134
  64.2300034    0.2647220
  64.2600021    0.2689037
  64.2900009    0.2677138
  64.3199997    0.2778808
  64.3500061    0.2733963
  64.3800049    0.2627772
  64.4100037    0.2752677
  64.4400024    0.2628308
  64.4700012    0.2571731
  64.5000000    0.2604987
  64.5300064    0.2681155
  64.5600052    0.2529888
  64.5900040    0.2496670
  64.6200027    0.2644452
  64.6500015    0.2715783
  64.6800003    0.2789866
  64.7100067    0.2777188
  64.7400055    0.2700446
  64.7700043    0.2611338
  64.8000031    0.2635849
  64.8300018    0.2617692
  64.8600006    0.2667896
  64.8899994    0.2511030
  64.9200058    0.2553288
  64.9500046    0.2542000
  64.9800034    0.2542569
  65.0100021    0.2589909
  65.0400009    0.2483684
  65.0699997    0.2666769
  65.1000061    0.2561971
  65.1300049    0.2524261
  65.1600037    0.2674671
  65.1900024    0.2640825
  65.2200012    0.2586873
  65.2500000    0.2741087
  65.2800064    0.2637641
  65.3100052    0.2633631
  65.3400040    0.2639445
  65.3700027    0.2620405
  65.4000015    0.2592446
  65.4300003    0.2707007
  65.4600067    0.2593701
  65.4900055    0.2571086
  65.5200043    0.2676918
  65.5500031    0.2666973
  65.5800018    0.2686185
  65.6100006    0.2686078
  65.6399994    0.2658392
  65.6700058    0.2577652
  65.7000046    0.2601935
  65.7300034    0.2582092
  65.7600021    0.2399404
  65.7900009    0.2521968
  65.8199997    0.2655638
  65.8500061    0.2548548
  65.8800049    0.2490458
  65.9100037    0.2513123
  65.9400024    0.2642931
  65.9700012    0.2572952
  66.0000000    0.2613224
  66.0300064    0.2647124
  66.0600052    0.2673191
  66.0900040    0.2532403
  66.1200027    0.2611436
  66.1500015    0.2613399
  66.1800003    0.2522061
  66.2100067    0.2481784
  66.2400055    0.2560556
  66.2700043    0.2496526
  66.3000031    0.2597460
  66.3300018    0.2597999
  66.3600006    0.2653644
  66.3899994    0.2629225
  66.4200058    0.2784441
  66.4500046    0.2665901
  66.4800034    0.2652111
  66.5100021    0.2596569
  66.5400009    0.2704956
  66.5699997    0.2685337
  66.6000061    0.2603188
  66.6300049    0.2722567
  66.6600037    0.2722489
  66.6900024    0.2721159
  66.7200012    0.2703606
  66.7500000    0.2774912
  66.7800064    0.2762522
  66.8100052    0.2713109
  66.8400040    0.2644000
  66.8700027    0.2720502
  66.9000015    0.2717502
  66.9300003    0.2677165
  66.9600067    0.2690594
  66.9900055    0.2699142
  67.0200043    0.2667348
  67.0500031    0.2625504
  67.0800018    0.2691583
  67.1100006    0.2688630
  67.1399994    0.2590530
  67.1700058    0.2615118
  67.2000046    0.2640411
  67.2300034    0.2620099
  67.2600021    0.2596873
  67.2900009    0.2625070
  67.3199997    0.2543482
  67.3500061    0.2592331
  67.3800049    0.2708340
  67.4100037    0.2677430
  67.4400024    0.2585898
  67.4700012    0.2519388
  67.5000000    0.2540415
  67.5300064    0.2514521
  67.5600052    0.2649246
  67.5900040    0.2654471
  67.6200027    0.2618175
  67.6500015    0.2702249
  67.6800003    0.2672239
  67.7100067    0.2698347
  67.7400055    0.2764748
  67.7700043    0.2579910
  67.8000031    0.2620839
  67.8300018    0.2548071
  67.8600006    0.2476817
  67.8900070    0.2477209
  67.9200058    0.2473056
  67.9500046    0.2456456
  67.9800034    0.2501672
  68.0100021    0.2531555
  68.0400009    0.2513184
  68.0699997    0.2583279
  68.1000061    0.2573729
  68.1300049    0.2574560
  68.1600037    0.2529770
  68.1900024    0.2460652
  68.2200012    0.2520537
  68.2500000    0.2508145
  68.2800064    0.2548672
  68.3100052    0.2601425
  68.3400040    0.2692150
  68.3700027    0.2616820
  68.4000015    0.2650779
  68.4300003    0.2694322
  68.4600067    0.2783781
  68.4900055    0.2740810
  68.5200043    0.2609612
  68.5500031    0.2693201
  68.5800018    0.2645123
  68.6100006    0.2627634
  68.6400070    0.2570414
  68.6700058    0.2563801
  68.7000046    0.2519513
  68.7300034    0.2476655
  68.7600021    0.2501369
  68.7900009    0.2448194
  68.8199997    0.2462485
  68.8500061    0.2543378
  68.8800049    0.2637402
  68.9100037    0.2627889
  68.9400024    0.2530408
  68.9700012    0.2527486
  69.0000000    0.2510951
  69.0300064    0.2491133
  69.0600052    0.2455845
  69.0900040    0.2366369
  69.1200027    0.2484281
  69.1500015    0.2532307
  69.1800003    0.2439552
  69.2100067    0.2465054
  69.2400055    0.2524559
  69.2700043    0.2497458
  69.3000031    0.2498370
  69.3300018    0.2459385
  69.3600006    0.2480837
  69.3900070    0.2633356
  69.4200058    0.2685165
  69.4500046    0.2583845
  69.4800034    0.2578329
  69.5100021    0.2642384
  69.5400009    0.2549179
  69.5699997    0.2531921
  69.6000061    0.2543987
  69.6300049    0.2596776
  69.6600037    0.2544324
  69.6900024    0.2514196
  69.7200012    0.2564651
  69.7500000    0.2597640
  69.7800064    0.2533896
  69.8100052    0.2522372
  69.8400040    0.2472960
  69.8700027    0.2530222
  69.9000015    0.2509202
  69.9300003    0.2605059
  69.9600067    0.2539960
  69.9900055    0.2594202
  70.0200043    0.2583012
  70.0500031    0.2440321
  70.0800018    0.2556258
  70.1100006    0.2531486
  70.1400070    0.2635581
  70.1700058    0.2597576
  70.2000046    0.2727490
  70.2300034    0.2684436
  70.2600021    0.2767251
  70.2900009    0.2778561
  70.3199997    0.2666401
  70.3500061    0.2674749
  70.3800049    0.2702719
  70.4100037    0.2737612
  70.4400024    0.2845534
  70.4700012    0.2763014
  70.5000000    0.2770079
  70.5300064    0.2896456
  70.5600052    0.2788783
  70.5900040    0.2800412
  70.6200027    0.2774621
  70.6500015    0.2775377
  70.6800003    0.2676937
  70.7100067    0.2674161
  70.7400055    0.2629665
  70.7700043    0.2694152
  70.8000031    0.2701232
  70.8300018    0.2595691
  70.8600006    0.2769745
  70.8900070    0.2662208
  70.9200058    0.2714000
  70.9500046    0.2641000
  70.9800034    0.2718590
  71.0100021    0.2690473
  71.0400009    0.2677500
  71.0699997    0.2682215
  71.1000061    0.2644495
  71.1300049    0.2554228
  71.1600037    0.2595899
  71.1900024    0.2707343
  71.2200012    0.2792524
  71.2500000    0.2563843
  71.2800064    0.2599191
  71.3100052    0.2723775
  71.3400040    0.2682883
  71.3700027    0.2680573
  71.4000015    0.2641442
  71.4300003    0.2557963
  71.4600067    0.2695372
  71.4900055    0.2675688
  71.5200043    0.2787986
  71.5500031    0.2722897
  71.5800018    0.2689833
  71.6100006    0.2596929
  71.6400070    0.2638503
  71.6700058    0.2656537
  71.7000046    0.2738338
  71.7300034    0.2725855
  71.7600021    0.2745430
  71.7900009    0.2685904
  71.8199997    0.2628181
  71.8500061    0.2749963
  71.8800049    0.2689262
  71.9100037    0.2701762
  71.9400024    0.2712802
  71.9700012    0.2672378
  72.0000000    0.2716572
  72.0300064    0.2775730
  72.0600052    0.2774101
  72.0900040    0.2695276
  72.1200027    0.2700099
  72.1500015    0.2641720
  72.1800003    0.2672471
  72.2100067    0.2640864
  72.2400055    0.2659442
  72.2700043    0.2647074
  72.3000031    0.2612782
  72.3300018    0.2625807
  72.3600006    0.2772660
  72.3900070    0.2667361
  72.4200058    0.2541189
  72.4500046    0.2631398
  72.4800034    0.2598859
  72.5100021    0.2654858
  72.5400009    0.2570322
  72.5699997    0.2621084
  72.6000061    0.2569409
  72.6300049    0.2675519
  72.6600037    0.2594133
  72.6900024    0.2669805
  72.7200012    0.2593457
  72.7500000    0.2617591
  72.7800064    0.2626806
  72.8100052    0.2593149
  72.8400040    0.2570084
  72.8700027    0.2681146
  72.9000015    0.2655347
  72.9300003    0.2696099
  72.9600067    0.2474058
  72.9900055    0.2745205
  73.0200043    0.2713953
  73.0500031    0.2852003
  73.0800018    0.2749087
  73.1100006    0.2689302
  73.1400070    0.2630278
  73.1700058    0.2662803
  73.2000046    0.2724617
  73.2300034    0.2757276
  73.2600021    0.2739346
  73.2900009    0.2652251
  73.3199997    0.2647111
  73.3500061    0.2733449
  73.3800049    0.2678790
  73.4100037    0.2760973
  73.4400024    0.2767338
  73.4700012    0.2738128
  73.5000000    0.2770372
  73.5300064    0.2791297
  73.5600052    0.2681035
  73.5900040    0.2771724
  73.6200027    0.2897407
  73.6500015    0.2870770
  73.6800003    0.2728189
  73.7100067    0.2762896
  73.7400055    0.2678019
  73.7700043    0.2629428
  73.8000031    0.2729874
  73.8300018    0.2696570
  73.8600006    0.2711803
  73.8900070    0.2684265
  73.9200058    0.2711284
  73.9500046    0.2729913
  73.9800034    0.2751030
  74.0100021    0.2802459
  74.0400009    0.2851296
  74.0700073    0.2859775
  74.1000061    0.2727633
  74.1300049    0.2793118
  74.1600037    0.2825104
  74.1900024    0.2703156
  74.2200012    0.2653171
  74.2500000    0.2813351
  74.2800064    0.2870290
  74.3100052    0.2751878
  74.3400040    0.2887291
  74.3700027    0.2764076
  74.4000015    0.2848502
  74.4300003    0.2828437
  74.4600067    0.2840612
  74.4900055    0.2794559
  74.5200043    0.2771886
  74.5500031    0.2983193
  74.5800018    0.2818766
  74.6100006    0.2919207
  74.6400070    0.2902462
  74.6700058    0.2746252
  74.7000046    0.2799243
  74.7300034    0.2813541
  74.7600021    0.2843194
  74.7900009    0.2827452
  74.8200073    0.2754451
  74.8500061    0.2823679
  74.8800049    0.2643237
  74.9100037    0.2731670
  74.9400024    0.2746761
  74.9700012    0.2864409
  75.0000000    0.2864548
  75.0300064    0.2782996
  75.0600052    0.2825151
  75.0900040    0.2883855
  75.1200027    0.2878750
  75.1500015    0.2850837
  75.1800003    0.2831970
  75.2100067    0.2778394
  75.2400055    0.2793719
  75.2700043    0.2815027
  75.3000031    0.2808695
  75.3300018    0.2857829
  75.3600006    0.2951138
  75.3900070    0.2973151
  75.4200058    0.2896300
  75.4500046    0.2845530
  75.4800034    0.2759609
  75.5100021    0.2860008
  75.5400009    0.2893868
  75.5700073    0.2907190
  75.6000061    0.2835336
  75.6300049    0.2768084
  75.6600037    0.2724218
  75.6900024    0.2687289
  75.7200012    0.2758566
  75.7500000    0.2742849
  75.7800064    0.2865795
  75.8100052    0.2759700
  75.8400040    0.2767537
  75.8700027    0.2958422
  75.9000015    0.2879203
  75.9300003    0.2865689
  75.9600067    0.2987113
  75.9900055    0.3019434
  76.0200043    0.2863730
  76.0500031    0.3034969
  76.0800018    0.3060427
  76.1100006    0.2951500
  76.1400070    0.2846004
  76.1700058    0.2929342
  76.2000046    0.2937889
  76.2300034    0.2854754
  76.2600021    0.2928373
  76.2900009    0.2961348
  76.3200073    0.2892873
  76.3500061    0.2977940
  76.3800049    0.3050929
  76.4100037    0.2962578
  76.4400024    0.2992311
  76.4700012    0.2838440
  76.5000000    0.2837783
  76.5300064    0.2899641
  76.5600052    0.2898434
  76.5900040    0.2948115
  76.6200027    0.3077314
  76.6500015    0.2947969
  76.6800003    0.2937703
  76.7100067    0.2940730
  76.7400055    0.2961066
  76.7700043    0.2918663
  76.8000031    0.3008551
  76.8300018    0.2937276
  76.8600006    0.2883089
  76.8900070    0.2896557
  76.9200058    0.2900319
  76.9500046    0.2890517
  76.9800034    0.2843541
  77.0100021    0.2966104
  77.0400009    0.2837438
  77.0700073    0.2811831
  77.1000061    0.2929739
  77.1300049    0.2804411
  77.1600037    0.2863097
  77.1900024    0.2879895
  77.2200012    0.3078037
  77.2500000    0.2942991
  77.2800064    0.3030421
  77.3100052    0.2996815
  77.3400040    0.2962309
  77.3700027    0.2815512
  77.4000015    0.2694321
  77.4300003    0.2770235
  77.4600067    0.2838845
  77.4900055    0.2814423
  77.5200043    0.2651688
  77.5500031    0.2681416
  77.5800018    0.2685812
  77.6100006    0.2845061
  77.6400070    0.2676757
  77.6700058    0.2765857
  77.7000046    0.2663826
  77.7300034    0.2627017
  77.7600021    0.2628953
  77.7900009    0.2646191
  77.8200073    0.2805607
  77.8500061    0.2703742
  77.8800049    0.2802994
  77.9100037    0.2770378
  77.9400024    0.2798003
  77.9700012    0.2783836
  78.0000000    0.2716855
  78.0300064    0.2768167
  78.0600052    0.2780773
  78.0900040    0.2801655
  78.1200027    0.2714448
  78.1500015    0.2716810
  78.1800003    0.2713880
  78.2100067    0.2750875
  78.2400055    0.2767157
  78.2700043    0.2735702
  78.3000031    0.2650587
  78.3300018    0.2716369
  78.3600006    0.2619150
  78.3900070    0.2739025
  78.4200058    0.2737007
  78.4500046    0.2712335
  78.4800034    0.2785237
  78.5100021    0.2870813
  78.5400009    0.2882722
  78.5700073    0.2789098
  78.6000061    0.2772715
  78.6300049    0.2814779
  78.6600037    0.2764331
  78.6900024    0.2764399
  78.7200012    0.2723919
  78.7500000    0.2789225
  78.7800064    0.2887108
  78.8100052    0.2893070
  78.8400040    0.2798077
  78.8700027    0.2749922
  78.9000015    0.2779105
  78.9300003    0.2826158
  78.9600067    0.2693493
  78.9900055    0.2671056
  79.0200043    0.2769182
  79.0500031    0.2752669
  79.0800018    0.2671575
  79.1100006    0.2677396
  79.1400070    0.2778015
  79.1700058    0.2812447
  79.2000046    0.2870148
  79.2300034    0.2747702
  79.2600021    0.2614712
  79.2900009    0.2655292
  79.3200073    0.2771253
  79.3500061    0.2652574
  79.3800049    0.2797292
  79.4100037    0.2739177
  79.4400024    0.2651562
  79.4700012    0.2669860
  79.5000000    0.2774518
  79.5300064    0.2624161
  79.5600052    0.2669708
  79.5900040    0.2654109
  79.6200027    0.2654819
  79.6500015    0.2740505
  79.6800003    0.2759547
  79.7100067    0.2813801
  79.7400055    0.2821572
  79.7700043    0.2924295
  79.8000031    0.2770249
  79.8300018    0.2820793
  79.8600006    0.2862983
  79.8900070    0.2811277
  79.9200058    0.2904973
  79.9500046    0.2798653
  79.9800034    0.2799033
  80.0100021    0.2759649
  80.0400009    0.2809547
  80.0700073    0.2796887
  80.1000061    0.2793308
  80.1300049    0.2794598
  80.1600037    0.2757532
  80.1900024    0.2824668
  80.2200012    0.2738791
  80.2500000    0.2791334
  80.2800064    0.2696930
  80.3100052    0.2826275
  80.3400040    0.2678397
  80.3700027    0.2705868
  80.4000015    0.2694441
  80.4300003    0.2693373
  80.4600067    0.2667855
  80.4900055    0.2738275
  80.5200043    0.2775685
  80.5500031    0.2814712
  80.5800018    0.2724154
  80.6100006    0.2692188
  80.6400070    0.2621593
  80.6700058    0.2705483
  80.7000046    0.2722722
  80.7300034    0.2705657
  80.7600021    0.2661578
  80.7900009    0.2568294
  80.8200073    0.2599444
  80.8500061    0.2678950
  80.8800049    0.2636711
  80.9100037    0.2711221
  80.9400024    0.2710530
  80.9700012    0.2675309
  81.0000076    0.2783687
  81.0300064    0.2740892
  81.0600052    0.2768725
  81.0900040    0.2798098
  81.1200027    0.2823358
  81.1500015    0.2832179
  81.1800003    0.2796476
  81.2100067    0.2821755
  81.2400055    0.2820709
  81.2700043    0.2835238
  81.3000031    0.2742288
  81.3300018    0.2922862
  81.3600006    0.3037099
  81.3900070    0.2929017
  81.4200058    0.2957173
  81.4500046    0.2840634
  81.4800034    0.2948028
  81.5100021    0.2813532
  81.5400009    0.2744201
  81.5700073    0.2810132
  81.6000061    0.2767724
  81.6300049    0.2573800
  81.6600037    0.2612301
  81.6900024    0.2679679
  81.7200012    0.2601366
  81.7500076    0.2624444
  81.7800064    0.2632701
  81.8100052    0.2694045
  81.8400040    0.2755485
  81.8700027    0.2618227
  81.9000015    0.2564749
  81.9300003    0.2609799
  81.9600067    0.2601601
  81.9900055    0.2699053
  82.0200043    0.2748502
  82.0500031    0.2606218
  82.0800018    0.2616960
  82.1100006    0.2524535
  82.1400070    0.2639127
  82.1700058    0.2633852
  82.2000046    0.2570367
  82.2300034    0.2660214
  82.2600021    0.2677705
  82.2900009    0.2749094
  82.3200073    0.2763031
  82.3500061    0.2750842
  82.3800049    0.2692679
  82.4100037    0.2748441
  82.4400024    0.2678415
  82.4700012    0.2575736
  82.5000076    0.2670423
  82.5300064    0.2713048
  82.5600052    0.2612893
  82.5900040    0.2755310
  82.6200027    0.2639932
  82.6500015    0.2689874
  82.6800003    0.2703393
  82.7100067    0.2758271
  82.7400055    0.2793395
  82.7700043    0.2783648
  82.8000031    0.2812938
  82.8300018    0.2648372
  82.8600006    0.2699290
  82.8900070    0.2653203
  82.9200058    0.2693565
  82.9500046    0.2642771
  82.9800034    0.2621778
  83.0100021    0.2783369
  83.0400009    0.2653779
  83.0700073    0.2730176
  83.1000061    0.2724312
  83.1300049    0.2648326
  83.1600037    0.2680995
  83.1900024    0.2695797
  83.2200012    0.2721778
  83.2500076    0.2640299
  83.2800064    0.2856330
  83.3100052    0.2778278
  83.3400040    0.2756672
  83.3700027    0.2753602
  83.4000015    0.2850296
  83.4300003    0.2680058
  83.4600067    0.2721106
  83.4900055    0.2742136
  83.5200043    0.2733589
  83.5500031    0.2732238
  83.5800018    0.2576199
  83.6100006    0.2600358
  83.6400070    0.2649149
  83.6700058    0.2684323
  83.7000046    0.2722373
  83.7300034    0.2705731
  83.7600021    0.2653436
  83.7900009    0.2658353
  83.8200073    0.2663231
  83.8500061    0.2648465
  83.8800049    0.2783466
  83.9100037    0.2776636
  83.9400024    0.2847021
  83.9700012    0.2805139
  84.0000076    0.2676116
  84.0300064    0.2796795
  84.0600052    0.2716196
  84.0900040    0.2704691
  84.1200027    0.2652644
  84.1500015    0.2795351
  84.1800003    0.2660061
  84.2100067    0.2659932
  84.2400055    0.2669286
  84.2700043    0.2740911
  84.3000031    0.2625150
  84.3300018    0.2658831
  84.3600006    0.2697819
  84.3900070    0.2650347
  84.4200058    0.2678913
  84.4500046    0.2662135
  84.4800034    0.2650475
  84.5100021    0.2637669
  84.5400009    0.2559115
  84.5700073    0.2654358
  84.6000061    0.2611534
  84.6300049    0.2605144
  84.6600037    0.2645126
  84.6900024    0.2658855
  84.7200012    0.2715131
  84.7500076    0.2616456
  84.7800064    0.2600029
  84.8100052    0.2586092
  84.8400040    0.2551313
  84.8700027    0.2647862
  84.9000015    0.2581133
  84.9300003    0.2616175
  84.9600067    0.2625003
  84.9900055    0.2581063
  85.0200043    0.2680382
  85.0500031    0.2663654
  85.0800018    0.2589448
  85.1100006    0.2540609
  85.1400070    0.2710527
  85.1700058    0.2748706
  85.2000046    0.2753296
  85.2300034    0.2799883
  85.2600021    0.2720552
  85.2900009    0.2673096
  85.3200073    0.2616126
  85.3500061    0.2751911
  85.3800049    0.2784174
  85.4100037    0.2712000
  85.4400024    0.2598260
  85.4700012    0.2717213
  85.5000076    0.2844893
  85.5300064    0.2653168
  85.5600052    0.2683950
  85.5900040    0.2705367
  85.6200027    0.2700073
  85.6500015    0.2707219
  85.6800003    0.2716950
  85.7100067    0.2699035
  85.7400055    0.2833990
  85.7700043    0.2718993
  85.8000031    0.2737659
  85.8300018    0.2640452
  85.8600006    0.2612183
  85.8900070    0.2754361
  85.9200058    0.2796659
  85.9500046    0.2645459
  85.9800034    0.2746609
  86.0100021    0.2690415
  86.0400009    0.2706636
  86.0700073    0.2760424
  86.1000061    0.2681915
  86.1300049    0.2729097
  86.1600037    0.2610048
  86.1900024    0.2666479
  86.2200012    0.2654714
  86.2500076    0.2697878
  86.2800064    0.2812148
  86.3100052    0.2797096
  86.3400040    0.2806428
  86.3700027    0.2760328
  86.4000015    0.2729262
  86.4300003    0.2807400
  86.4600067    0.2704614
  86.4900055    0.2820955
  86.5200043    0.2911106
  86.5500031    0.2910536
  86.5800018    0.2934860
  86.6100006    0.2826130
  86.6400070    0.2893472
  86.6700058    0.2800900
  86.7000046    0.2809294
  86.7300034    0.2817945
  86.7600021    0.2738244
  86.7900009    0.2883058
  86.8200073    0.2931777
  86.8500061    0.2937704
  86.8800049    0.2922561
  86.9100037    0.2776752
  86.9400024    0.2770513
  86.9700012    0.2855191
  87.0000076    0.2766832
  87.0300064    0.2746772
  87.0600052    0.2741452
  87.0900040    0.2760257
  87.1200027    0.2841869
  87.1500015    0.2798056
  87.1800079    0.2806656
  87.2100067    0.2751482
  87.2400055    0.2864155
  87.2700043    0.2884690
  87.3000031    0.2951123
  87.3300018    0.2830845
  87.3600006    0.2957897
  87.3900070    0.2936760
  87.4200058    0.2874925
  87.4500046    0.2764563
  87.4800034    0.2807183
  87.5100021    0.2846227
  87.5400009    0.2909809
  87.5700073    0.2837941
  87.6000061    0.2833399
  87.6300049    0.2859333
  87.6600037    0.2896144
  87.6900024    0.2797140
  87.7200012    0.2799496
  87.7500076    0.2774074
  87.7800064    0.2799658
  87.8100052    0.2699641
  87.8400040    0.2775166
  87.8700027    0.2755425
  87.9000015    0.2795017
  87.9300079    0.2904538
  87.9600067    0.2761180
  87.9900055    0.2865319
  88.0200043    0.2904121
  88.0500031    0.2866673
  88.0800018    0.2864267
  88.1100006    0.2794323
  88.1400070    0.2882733
  88.1700058    0.2894608
  88.2000046    0.2860347
  88.2300034    0.2907459
  88.2600021    0.2908292
  88.2900009    0.2814360
  88.3200073    0.2818591
  88.3500061    0.2793182
  88.3800049    0.2685703
  88.4100037    0.2742184
  88.4400024    0.2727474
  88.4700012    0.2797589
  88.5000076    0.2760592
  88.5300064    0.2795872
  88.5600052    0.2797725
  88.5900040    0.2758680
  88.6200027    0.2734342
  88.6500015    0.2662626
  88.6800079    0.2709896
  88.7100067    0.2779049
  88.7400055    0.2751332
  88.7700043    0.2776377
  88.8000031    0.2749349
  88.8300018    0.2692351
  88.8600006    0.2722956
  88.8900070    0.2725050
  88.9200058    0.2684459
  88.9500046    0.2788289
  88.9800034    0.2823193
  89.0100021    0.2735910
  89.0400009    0.2727730
  89.0700073    0.2791252
  89.1000061    0.2710366
  89.1300049    0.2779742
  89.1600037    0.2773781
  89.1900024    0.2754782
  89.2200012    0.2695868
  89.2500076    0.2794931
  89.2800064    0.2809442
  89.3100052    0.2874004
  89.3400040    0.2771251
  89.3700027    0.2779607
  89.4000015    0.2759435
  89.4300079    0.2829748
  89.4600067    0.2980477
  89.4900055    0.2778872
  89.5200043    0.2799093
  89.5500031    0.2813321
  89.5800018    0.2764043
  89.6100006    0.2728521
  89.6400070    0.2718926
  89.6700058    0.2760791
  89.7000046    0.2745764
  89.7300034    0.2730922
  89.7600021    0.2758640
  89.7900009    0.2809705
  89.8200073    0.2875363
  89.8500061    0.2776719
  89.8800049    0.2804781
  89.9100037    0.2766688
  89.9400024    0.2862484
  89.9700012    0.2805561
  90.0000076    0.2768622
  90.0300064    0.2765712
  90.0600052    0.2749785
  90.0900040    0.2728435
  90.1200027    0.2706753
  90.1500015    0.2718874
  90.1800079    0.2761917
  90.2100067    0.2826743
  90.2400055    0.2918421
  90.2700043    0.2839756
  90.3000031    0.2720912
  90.3300018    0.2757039
  90.3600006    0.2798609
  90.3900070    0.2755372
  90.4200058    0.2734244
  90.4500046    0.2725698
  90.4800034    0.2742879
  90.5100021    0.2831849
  90.5400009    0.2794981
  90.5700073    0.2775289
  90.6000061    0.2770023
  90.6300049    0.2790655
  90.6600037    0.2754849
  90.6900024    0.2721934
  90.7200012    0.2840497
  90.7500076    0.2706405
  90.7800064    0.2788200
  90.8100052    0.2748566
  90.8400040    0.2809705
  90.8700027    0.2758030
  90.9000015    0.2806067
  90.9300079    0.2790769
  90.9600067    0.2750162
  90.9900055    0.2704720
  91.0200043    0.2656735
  91.0500031    0.2776299
  91.0800018    0.2832128
  91.1100006    0.2754836
  91.1400070    0.2801177
  91.1700058    0.2780114
  91.2000046    0.2786900
  91.2300034    0.2860323
  91.2600021    0.2795817
  91.2900009    0.2779912
  91.3200073    0.2845742
  91.3500061    0.2897471
  91.3800049    0.2839567
  91.4100037    0.2852342
  91.4400024    0.2798716
  91.4700012    0.2813275
  91.5000076    0.2761600
  91.5300064    0.2856711
  91.5600052    0.2825500
  91.5900040    0.2805153
  91.6200027    0.2906649
  91.6500015    0.2684990
  91.6800079    0.2623847
  91.7100067    0.2694965
  91.7400055    0.2708765
  91.7700043    0.2649335
  91.8000031    0.2766328
  91.8300018    0.2663594
  91.8600006    0.2648228
  91.8900070    0.2675747
  91.9200058    0.2642945
  91.9500046    0.2623803
  91.9800034    0.2654502
  92.0100021    0.2667793
  92.0400009    0.2667036
  92.0700073    0.2667825
  92.1000061    0.2646634
  92.1300049    0.2581303
  92.1600037    0.2622602
  92.1900024    0.2754476
  92.2200012    0.2565432
  92.2500076    0.2546236
  92.2800064    0.2624582
  92.3100052    0.2632701
  92.3400040    0.2767045
  92.3700027    0.2722478
  92.4000015    0.2684995
  92.4300079    0.2750971
  92.4600067    0.2720072
  92.4900055    0.2668333
  92.5200043    0.2743346
  92.5500031    0.2681003
  92.5800018    0.2663806
  92.6100006    0.2562724
  92.6400070    0.2705830
  92.6700058    0.2598346
  92.7000046    0.2736186
  92.7300034    0.2741374
  92.7600021    0.2780604
  92.7900009    0.2705494
  92.8200073    0.2752074
  92.8500061    0.2781252
  92.8800049    0.2798730
  92.9100037    0.2744240
  92.9400024    0.2643304
  92.9700012    0.2728733
  93.0000076    0.2633546
  93.0300064    0.2651613
  93.0600052    0.2711182
  93.0900040    0.2712367
  93.1200027    0.2750805
  93.1500015    0.2705920
  93.1800079    0.2603321
  93.2100067    0.2789019
  93.2400055    0.2679329
  93.2700043    0.2655876
  93.3000031    0.2666671
  93.3300018    0.2717654
  93.3600082    0.2737723
  93.3900070    0.2668728
  93.4200058    0.2584670
  93.4500046    0.2597087
  93.4800034    0.2624796
  93.5100021    0.2623447
  93.5400009    0.2647702
  93.5700073    0.2693559
  93.6000061    0.2726180
  93.6300049    0.2648661
  93.6600037    0.2619148
  93.6900024    0.2655715
  93.7200012    0.2575713
  93.7500076    0.2642778
  93.7800064    0.2605656
  93.8100052    0.2617953
  93.8400040    0.2606446
  93.8700027    0.2581758
  93.9000015    0.2509638
  93.9300079    0.2600987
  93.9600067    0.2556485
  93.9900055    0.2588223
  94.0200043    0.2681194
  94.0500031    0.2639037
  94.0800018    0.2627741
  94.1100082    0.2602245
  94.1400070    0.2674909
  94.1700058    0.2584018
  94.2000046    0.2637113
  94.2300034    0.2628970
  94.2600021    0.2620042
  94.2900009    0.2682880
  94.3200073    0.2678151
  94.3500061    0.2675799
  94.3800049    0.2667886
  94.4100037    0.2644166
  94.4400024    0.2603575
  94.4700012    0.2613619
  94.5000076    0.2739297
  94.5300064    0.2712026
  94.5600052    0.2710360
  94.5900040    0.2716660
  94.6200027    0.2716380
  94.6500015    0.2818630
  94.6800079    0.2739091
  94.7100067    0.2768569
  94.7400055    0.2784453
  94.7700043    0.2815202
  94.8000031    0.2802632
  94.8300018    0.2700759
  94.8600082    0.2665774
  94.8900070    0.2688317
  94.9200058    0.2731521
  94.9500046    0.2642053
  94.9800034    0.2797352
  95.0100021    0.2689258
  95.0400009    0.2722884
  95.0700073    0.2688024
  95.1000061    0.2808066
  95.1300049    0.2718979
  95.1600037    0.2707900
  95.1900024    0.2723552
  95.2200012    0.2659138
  95.2500076    0.2696505
  95.2800064    0.2586220
  95.3100052    0.2668460
  95.3400040    0.2693374
  95.3700027    0.2730629
  95.4000015    0.2717834
  95.4300079    0.2721522
  95.4600067    0.2839515
  95.4900055    0.2764928
  95.5200043    0.2941514
  95.5500031    0.2951609
  95.5800018    0.2779472
  95.6100082    0.2776441
  95.6400070    0.2701998
  95.6700058    0.2646460
  95.7000046    0.2717841
  95.7300034    0.2731840
  95.7600021    0.2768593
  95.7900009    0.2751093
  95.8200073    0.2760659
  95.8500061    0.2852830
  95.8800049    0.2743093
  95.9100037    0.2809061
  95.9400024    0.2715455
  95.9700012    0.2775422
  96.0000076    0.2709752
  96.0300064    0.2796346
  96.0600052    0.2890455
  96.0900040    0.2918876
  96.1200027    0.2859845
  96.1500015    0.2914727
  96.1800079    0.2913459
  96.2100067    0.2877783
  96.2400055    0.2795288
  96.2700043    0.2825484
  96.3000031    0.2707199
  96.3300018    0.2618817
  96.3600082    0.2773196
  96.3900070    0.2826064
  96.4200058    0.2868934
  96.4500046    0.2809463
  96.4800034    0.2713840
  96.5100021    0.2823745
  96.5400009    0.2835697
  96.5700073    0.2852158
  96.6000061    0.2634291
  96.6300049    0.2755764
  96.6600037    0.2688945
  96.6900024    0.2650484
  96.7200012    0.2718952
  96.7500076    0.2880342
  96.7800064    0.2785115
  96.8100052    0.2712548
  96.8400040    0.2781106
  96.8700027    0.2738612
  96.9000015    0.2721725
  96.9300079    0.2677944
  96.9600067    0.2704836
  96.9900055    0.2777032
  97.0200043    0.2727703
  97.0500031    0.2719628
  97.0800018    0.2787093
  97.1100082    0.2791309
  97.1400070    0.2656761
  97.1700058    0.2773859
  97.2000046    0.2718957
  97.2300034    0.2806883
  97.2600021    0.2766520
  97.2900009    0.2704434
  97.3200073    0.2629103
  97.3500061    0.2613733
  97.3800049    0.2726302
  97.4100037    0.2780110
  97.4400024    0.2766351
  97.4700012    0.2700361
  97.5000076    0.2825109
  97.5300064    0.2743047
  97.5600052    0.2655789
  97.5900040    0.2625315
  97.6200027    0.2593565
  97.6500015    0.2633760
  97.6800079    0.2600316
  97.7100067    0.2710436
  97.7400055    0.2783854
  97.7700043    0.2661111
  97.8000031    0.2637546
  97.8300018    0.2610768
  97.8600082    0.2614557
  97.8900070    0.2725870
  97.9200058    0.2771557
  97.9500046    0.2665130
  97.9800034    0.2691807
  98.0100021    0.2678196
  98.0400009    0.2736853
  98.0700073    0.2740566
  98.1000061    0.2719729
  98.1300049    0.2871775
  98.1600037    0.2775122
  98.1900024    0.2800703
  98.2200012    0.2680884
  98.2500076    0.2777241
  98.2800064    0.2726561
  98.3100052    0.2643196
  98.3400040    0.2735428
  98.3700027    0.2667947
  98.4000015    0.2655511
  98.4300079    0.2608619
  98.4600067    0.2715111
  98.4900055    0.2773676
  98.5200043    0.2699940
  98.5500031    0.2705919
  98.5800018    0.2648593
  98.6100082    0.2654224
  98.6400070    0.2748436
  98.6700058    0.2719727
  98.7000046    0.2784120
  98.7300034    0.2737790
  98.7600021    0.2867264
  98.7900009    0.2780729
  98.8200073    0.2774117
  98.8500061    0.2808921
  98.8800049    0.2724246
  98.9100037    0.2874413
  98.9400024    0.2798902
  98.9700012    0.2873152
  99.0000076    0.2893113
  99.0300064    0.2785732
  99.0600052    0.2772933
  99.0900040    0.2726100
  99.1200027    0.2707767
  99.1500015    0.2783872
  99.1800079    0.2736866
  99.2100067    0.2720607
  99.2400055    0.2809893
  99.2700043    0.2784809
  99.3000031    0.2898048
  99.3300018    0.2893682
  99.3600082    0.2803773
  99.3900070    0.2846931
  99.4200058    0.2761384
  99.4500046    0.2738419
  99.4800034    0.2770666
  99.5100021    0.2739419
  99.5400009    0.2872069
  99.5700073    0.2864933
  99.6000061    0.2848876
  99.6300049    0.2802403
  99.6600037    0.2735446
  99.6900024    0.2745269
  99.7200012    0.2797703
  99.7500076    0.2801662
  99.7800064    0.2752506
  99.8100052    0.2799452
  99.8400040    0.2733960
  99.8700027    0.2715663
  99.9000015    0.2749775
  99.9300079    0.2698847
  99.9600067    0.2740621
  99.9900055    0.2660104
