# Supplementary material for: Mechanism of salidroside promoting testosterone secretion induced by H2O2 in TM3 Leydig cells based on metabolomics and network pharmacology
Source: Front Chem. 2025 Feb 27;13:1544876. doi: 10.3389/fchem.2025.1544876 (PMC11904911; doi:10.3389/fchem.2025.1544876)
Supplement: Supplementary file 1 [file DataSheet1.ZIP › Supplementary document/Molecular dynamics simulation/AMACR/rmsf.xvg]

# This file was created Sun Nov 24 19:22:16 2024
# Created by:
#                  :-) GROMACS - gmx rmsf, 2020.3-MODIFIED (-:
# 
# Executable:   D:\¶¯Á¦Ñ§Ä£Äâ°²×°°ü\gmx2020.3_AVX_CUDA_win64\gmx2020.3_GPU\bin\gmx.exe
# Data prefix:  D:\¶¯Á¦Ñ§Ä£Äâ°²×°°ü\gmx2020.3_AVX_CUDA_win64\gmx2020.3_GPU
# Working dir:  D:\·Ö×Ó¶¯Á¦Ñ§Ä£ÄâÅÜ³öµÄÊý¾Ý\TYY\fxq\AMACR
# Command line:
#   gmx rmsf -s md_0_1.tpr -f md_0_1nopbc.xtc -o rmsf.xvg
# gmx rmsf is part of G R O M A C S:
#
# GROningen MAchine for Chemical Simulation
#
@    title "RMS fluctuation"
@    xaxis  label "Atom"
@    yaxis  label "(nm)"
@TYPE xy
    1   0.3300
    5   0.2923
   18   0.2273
   20   0.1731
   22   0.1334
   28   0.1232
   30   0.1052
   32   0.0969
   35   0.0871
   37   0.0872
   47   0.0883
   49   0.0826
   51   0.0770
   53   0.0743
   68   0.0798
   70   0.0825
   72   0.0944
   79   0.0975
   81   0.1125
   83   0.1439
   86   0.1202
   88   0.0879
   90   0.0738
  105   0.0747
  107   0.0681
  109   0.0709
  129   0.0670
  131   0.0663
  133   0.0650
  145   0.0650
  147   0.0619
  149   0.0610
  161   0.0646
  163   0.0713
  165   0.0778
  176   0.0786
  178   0.0833
  180   0.0899
  195   0.0997
  197   0.1106
  199   0.1264
  205   0.1222
  207   0.1366
  209   0.1427
  212   0.1525
  214   0.1656
  216   0.1866
  231   0.1853
  233   0.1832
  235   0.1870
  238   0.1582
  240   0.1499
  250   0.1441
  252   0.1440
  254   0.1516
  256   0.1620
  259   0.1581
  261   0.1607
  271   0.1679
  273   0.1531
  275   0.1337
  277   0.1220
  290   0.1123
  292   0.1121
  294   0.1075
  300   0.0998
  302   0.1025
  304   0.0979
  310   0.0951
  312   0.0992
  314   0.1011
  327   0.0933
  329   0.0902
  331   0.0871
  346   0.0827
  348   0.0825
  350   0.0802
  365   0.0776
  367   0.0791
  369   0.0811
  372   0.0805
  374   0.0802
  376   0.0841
  384   0.0821
  386   0.0790
  388   0.0809
  403   0.0783
  405   0.0748
  407   0.0777
  410   0.0728
  412   0.0675
  414   0.0664
  420   0.0669
  422   0.0677
  424   0.0696
  432   0.0661
  434   0.0701
  436   0.0708
  448   0.0745
  450   0.0717
  452   0.0737
  464   0.0750
  466   0.0783
  468   0.0828
  488   0.0843
  490   0.0861
  492   0.0916
  507   0.1005
  509   0.1059
  511   0.1191
  519   0.1269
  521   0.1369
  523   0.1467
  543   0.1480
  545   0.1584
  555   0.1681
  557   0.1789
  559   0.1850
  561   0.2069
  576   0.2199
  578   0.2559
  580   0.3000
  587   0.2983
  589   0.2540
  591   0.2571
  611   0.2475
  613   0.2443
  615   0.2377
  623   0.2516
  625   0.2575
  627   0.2793
  633   0.2550
  635   0.2297
  637   0.2200
  650   0.1951
  652   0.1862
  654   0.1745
  669   0.1575
  671   0.1341
  673   0.1220
  693   0.1095
  695   0.1059
  697   0.1042
  707   0.1034
  709   0.0959
  711   0.0900
  731   0.0927
  733   0.0881
  735   0.0917
  755   0.0897
  757   0.0987
  759   0.1026
  774   0.1041
  776   0.1028
  778   0.1080
  790   0.1133
  792   0.1312
  794   0.1441
  804   0.1401
  806   0.1377
  808   0.1367
  814   0.1400
  816   0.1444
  818   0.1553
  826   0.1499
  828   0.1423
  830   0.1403
  845   0.1517
  847   0.1621
  849   0.1756
  867   0.1730
  869   0.1643
  871   0.1642
  878   0.1536
  880   0.1614
  882   0.1606
  890   0.1516
  892   0.1549
  894   0.1540
  907   0.1420
  909   0.1390
  911   0.1327
  914   0.1236
  916   0.1242
  918   0.1206
  933   0.1178
  935   0.1234
  937   0.1247
  948   0.1184
  950   0.1183
  952   0.1158
  967   0.1065
  969   0.1040
  971   0.0989
  977   0.0949
  979   0.0985
  981   0.0990
  996   0.0979
  998   0.0998
 1000   0.1016
 1018   0.0961
 1020   0.0912
 1022   0.0874
 1037   0.0842
 1039   0.0836
 1041   0.0821
 1056   0.0844
 1058   0.0893
 1060   0.0944
 1066   0.0954
 1068   0.0914
 1070   0.0938
 1088   0.0860
 1090   0.0794
 1092   0.0735
 1098   0.0682
 1100   0.0640
 1102   0.0597
 1110   0.0576
 1112   0.0587
 1114   0.0581
 1126   0.0577
 1128   0.0587
 1130   0.0592
 1145   0.0626
 1147   0.0666
 1149   0.0707
 1164   0.0757
 1166   0.0780
 1168   0.0827
 1179   0.0860
 1181   0.1072
 1183   0.1117
 1186   0.1121
 1188   0.1155
 1190   0.1206
 1207   0.1237
 1209   0.1302
 1211   0.1323
 1231   0.1281
 1233   0.1311
 1243   0.1321
 1245   0.1352
 1247   0.1344
 1249   0.1444
 1252   0.1377
 1254   0.1276
 1256   0.1281
 1268   0.1203
 1270   0.1117
 1272   0.1053
 1282   0.1077
 1284   0.1123
 1286   0.1193
 1297   0.1274
 1299   0.1319
 1301   0.1425
 1321   0.1384
 1323   0.1291
 1325   0.1270
 1340   0.1264
 1342   0.1255
 1344   0.1273
 1347   0.1148
 1349   0.1097
 1351   0.1019
 1366   0.0981
 1368   0.1039
 1370   0.1054
 1373   0.0997
 1375   0.1023
 1385   0.1019
 1387   0.1035
 1389   0.1075
 1391   0.1124
 1402   0.1116
 1404   0.1079
 1406   0.1084
 1417   0.1030
 1419   0.0969
 1421   0.0937
 1428   0.0963
 1430   0.1000
 1432   0.1051
 1438   0.1092
 1440   0.1097
 1442   0.1160
 1460   0.1139
 1462   0.1048
 1464   0.1047
 1476   0.0994
 1478   0.0920
 1480   0.0903
 1490   0.0888
 1492   0.0989
 1494   0.1073
 1502   0.1003
 1504   0.0929
 1506   0.0914
 1526   0.0798
 1528   0.0731
 1530   0.0682
 1545   0.0668
 1547   0.0634
 1549   0.0624
 1564   0.0620
 1566   0.0638
 1568   0.0642
 1585   0.0637
 1587   0.0618
 1589   0.0619
 1595   0.0650
 1597   0.0687
 1599   0.0752
 1619   0.0748
 1621   0.0822
 1623   0.0863
 1636   0.0949
 1638   0.0894
 1640   0.0952
 1650   0.0935
 1652   0.0981
 1654   0.0967
 1657   0.0861
 1659   0.0847
 1661   0.0794
 1681   0.0839
 1683   0.0902
 1685   0.0945
 1688   0.1015
 1690   0.1139
 1692   0.1243
 1705   0.1279
 1707   0.1238
 1709   0.1328
 1719   0.1236
 1721   0.1309
 1723   0.1274
 1726   0.1171
 1728   0.1169
 1738   0.1150
 1740   0.1048
 1742   0.0958
 1744   0.0892
 1764   0.0907
 1766   0.0971
 1768   0.1014
 1775   0.1053
 1777   0.1046
 1779   0.1123
 1792   0.1048
 1794   0.0996
 1796   0.0992
 1809   0.0988
 1811   0.1036
 1813   0.1098
 1819   0.1019
 1821   0.1014
 1823   0.1032
 1826   0.0981
 1828   0.0984
 1830   0.0953
 1836   0.0890
 1838   0.0893
 1840   0.0881
 1848   0.0823
 1850   0.0794
 1852   0.0754
 1867   0.0737
 1869   0.0744
 1871   0.0759
 1881   0.0787
 1883   0.0802
 1885   0.0878
 1902   0.0944
 1904   0.0738
 1906   0.0761
 1921   0.0761
 1923   0.0778
 1925   0.0741
 1932   0.0719
 1934   0.0756
 1936   0.0777
 1951   0.0831
 1953   0.0863
 1955   0.0872
 1965   0.0835
 1967   0.0857
 1969   0.0856
 1972   0.0797
 1974   0.0738
 1976   0.0722
 1991   0.0710
 1993   0.0680
 1995   0.0677
 2010   0.0750
 2012   0.0785
 2014   0.0866
 2027   0.0901
 2029   0.0843
 2031   0.0889
 2037   0.0879
 2039   0.0889
 2041   0.0884
 2056   0.0952
 2058   0.1049
 2060   0.1152
 2063   0.1285
 2065   0.1306
 2067   0.1381
 2087   0.1404
 2089   0.1558
 2091   0.1652
 2094   0.1557
 2096   0.1442
 2098   0.1443
 2106   0.1334
 2108   0.1213
 2110   0.1115
 2121   0.1029
 2123   0.0962
 2125   0.0900
 2145   0.0879
 2147   0.0912
 2157   0.0947
 2159   0.0906
 2161   0.0940
 2163   0.0937
 2175   0.0968
 2177   0.0972
 2187   0.1003
 2189   0.1087
 2191   0.1114
 2201   0.1249
 2203   0.1300
 2205   0.1302
 2207   0.1442
 2222   0.1703
 2224   0.1525
 2226   0.1685
 2236   0.1685
 2238   0.1617
 2240   0.1684
 2255   0.1673
 2257   0.1665
 2259   0.1605
 2271   0.1509
 2273   0.1624
 2275   0.1609
 2278   0.1458
 2280   0.1507
 2282   0.1511
 2290   0.1405
 2292   0.1310
 2294   0.1414
 2310   0.1381
 2312   0.1306
 2314   0.1314
 2317   0.1341
 2319   0.1391
 2321   0.1479
 2324   0.1397
 2326   0.1331
 2328   0.1324
 2331   0.1170
 2333   0.1019
 2335   0.0926
 2342   0.0893
 2344   0.0936
 2346   0.0999
 2359   0.1052
 2361   0.1124
 2363   0.1211
 2379   0.1120
 2381   0.0934
 2383   0.0873
 2398   0.0804
 2400   0.0764
 2402   0.0745
 2417   0.0774
 2419   0.0820
 2421   0.0831
 2433   0.0800
 2435   0.0805
 2437   0.0815
 2440   0.0741
 2442   0.0697
 2444   0.0648
 2459   0.0637
 2461   0.0656
 2463   0.0681
 2478   0.0710
 2480   0.0721
 2482   0.0758
 2488   0.0730
 2490   0.0676
 2492   0.0679
 2498   0.0659
 2500   0.0667
 2502   0.0681
 2517   0.0693
 2519   0.0736
 2521   0.0784
 2541   0.0839
 2543   0.0958
 2545   0.1085
 2556   0.1106
 2558   0.1124
 2560   0.1223
 2580   0.1178
 2582   0.1039
 2584   0.1059
 2597   0.1054
 2599   0.1022
 2601   0.1094
 2608   0.1094
 2610   0.1030
 2612   0.1129
 2619   0.1095
 2621   0.1029
 2623   0.1089
 2626   0.1094
 2628   0.1030
 2630   0.1099
 2648   0.1127
 2650   0.1174
 2652   0.1247
 2655   0.1088
 2657   0.1121
 2659   0.1003
 2672   0.0971
 2674   0.0882
 2676   0.0832
 2688   0.0794
 2690   0.0741
 2692   0.0721
 2704   0.0698
 2706   0.0737
 2708   0.0761
 2716   0.0768
 2718   0.0757
 2720   0.0771
 2726   0.0770
 2728   0.0778
 2730   0.0803
 2736   0.0803
 2738   0.0845
 2740   0.0891
 2753   0.0885
 2755   0.0835
 2757   0.0849
 2769   0.0821
 2771   0.0756
 2773   0.0786
 2781   0.0832
 2783   0.0874
 2785   0.0949
 2788   0.0887
 2790   0.0747
 2792   0.0739
 2799   0.0691
 2801   0.0692
 2803   0.0724
 2810   0.0764
 2812   0.0774
 2814   0.0865
 2826   0.0901
 2828   0.0857
 2830   0.0923
 2845   0.0944
 2847   0.0850
 2849   0.0872
 2864   0.0904
 2866   0.0916
 2868   0.0956
 2881   0.1016
 2883   0.1038
 2885   0.1115
 2898   0.1059
 2900   0.0993
 2902   0.0976
 2915   0.0942
 2917   0.0909
 2919   0.0919
 2939   0.0994
 2941   0.1028
 2943   0.1112
 2949   0.1117
 2951   0.1093
 2953   0.1135
 2966   0.1135
 2968   0.1074
 2970   0.1104
 2990   0.1155
 2992   0.1161
 2994   0.1257
 3000   0.1337
 3002   0.1277
 3004   0.1366
 3014   0.1385
 3016   0.1350
 3018   0.1446
 3021   0.1458
 3023   0.1386
 3025   0.1502
 3038   0.1513
 3040   0.1416
 3042   0.1449
 3062   0.1396
 3064   0.1399
 3066   0.1430
 3076   0.1464
 3078   0.1582
 3080   0.1693
 3088   0.1610
 3090   0.1547
 3092   0.1518
 3102   0.1397
 3104   0.1411
 3106   0.1371
 3126   0.1411
 3128   0.1468
 3130   0.1568
 3133   0.1678
 3135   0.1759
 3137   0.1903
 3143   0.2022
 3145   0.2085
 3147   0.2240
 3157   0.2313
 3159   0.2613
 3161   0.2771
 3174   0.2750
 3176   0.2675
 3178   0.2728
 3193   0.2444
 3195   0.2089
 3197   0.1842
 3205   0.1778
 3207   0.2080
 3209   0.2397
 3212   0.2136
 3214   0.1595
 3216   0.1435
 3219   0.1276
 3221   0.1213
 3223   0.1134
 3229   0.1073
 3231   0.1078
 3241   0.1091
 3243   0.1033
 3245   0.0991
 3247   0.0970
 3264   0.0898
 3266   0.0889
 3268   0.0868
 3285   0.0885
 3287   0.0994
 3289   0.0974
 3297   0.1049
 3299   0.1006
 3301   0.1049
 3311   0.1095
 3313   0.1074
 3315   0.1110
 3332   0.1139
 3334   0.1259
 3336   0.1291
 3347   0.1293
 3349   0.1296
 3351   0.1329
 3358   0.1425
 3360   0.1498
 3362   0.1621
 3368   0.1679
 3370   0.1654
 3372   0.1754
 3380   0.1727
 3382   0.1658
 3384   0.1741
 3387   0.1640
 3389   0.1540
 3391   0.1476
 3411   0.1322
 3413   0.1274
 3415   0.1170
 3432   0.1077
 3434   0.1040
 3436   0.1003
 3448   0.1010
 3450   0.1008
 3452   0.0998
 3458   0.0856
 3460   0.0846
 3462   0.0788
 3474   0.0777
 3476   0.0768
 3478   0.0816
 3481   0.0898
 3483   0.0982
 3485   0.1143
 3491   0.1289
 3493   0.1307
 3495   0.1507
 3510   0.1528
 3512   0.1451
 3514   0.1584
 3525   0.1511
 3527   0.1588
 3537   0.1602
 3539   0.1578
 3541   0.1611
 3543   0.1653
 3556   0.1548
 3558   0.1460
 3560   0.1391
 3576   0.1300
 3578   0.1305
 3580   0.1285
 3597   0.1319
 3599   0.1393
 3601   0.1469
 3607   0.1445
 3609   0.1417
 3611   0.1431
 3617   0.1358
 3619   0.1294
 3621   0.1280
 3634   0.1301
 3636   0.1329
 3638   0.1415
 3653   0.1475
 3655   0.1495
 3657   0.1586
 3663   0.1567
 3665   0.1483
 3667   0.1492
 3670   0.1507
 3672   0.1472
 3674   0.1522
 3689   0.1645
 3691   0.1689
 3693   0.1817
 3696   0.1828
 3698   0.1741
 3700   0.1764
 3715   0.1784
 3717   0.1877
 3719   0.1950
 3727   0.1926
 3729   0.1961
 3731   0.1996
 3737   0.2104
 3739   0.2192
 3741   0.2362
 3747   0.2333
 3749   0.2220
 3751   0.2274
 3762   0.2118
 3764   0.1952
 3766   0.1826
 3781   0.1831
 3783   0.1778
 3793   0.1789
 3795   0.1739
 3797   0.1803
 3807   0.1786
 3809   0.1645
 3811   0.1600
 3813   0.1492
 3826   0.1472
 3828   0.1579
 3830   0.1658
 3840   0.1683
 3842   0.1678
 3844   0.1763
 3852   0.1689
 3854   0.1696
 3856   0.1657
 3876   0.1718
 3878   0.1819
 3880   0.1922
 3886   0.1876
 3888   0.1779
 3890   0.1747
 3910   0.1627
 3912   0.1557
 3914   0.1456
 3934   0.1475
 3936   0.1582
 3946   0.1635
 3948   0.1646
 3950   0.1684
 3952   0.1716
 3963   0.1600
 3965   0.1519
 3967   0.1426
 3982   0.1357
 3984   0.1344
 3986   0.1306
 4006   0.1366
 4008   0.1472
 4010   0.1549
 4016   0.1535
 4018   0.1528
 4020   0.1544
 4035   0.1458
 4037   0.1366
 4039   0.1305
 4054   0.1297
 4056   0.1321
 4058   0.1348
 4068   0.1401
 4070   0.1448
 4072   0.1523
 4083   0.1509
 4085   0.1443
 4087   0.1454
 4093   0.1407
 4095   0.1346
 4097   0.1338
 4113   0.1311
 4115   0.1288
 4117   0.1292
 4123   0.1335
 4125   0.1392
 4127   0.1492
 4134   0.1498
 4136   0.1428
 4138   0.1518
 4151   0.1533
 4153   0.1685
 4155   0.1772
 4163   0.1695
 4165   0.1733
 4167   0.1719
 4187   0.1872
 4189   0.1931
 4191   0.2102
 4199   0.2060
 4201   0.1908
 4203   0.1917
 4216   0.1901
 4218   0.1804
 4220   0.1828
 4240   0.1943
 4242   0.1866
 4244   0.2078
 4247   0.1731
 4249   0.1879
 4251   0.2024
 4257   0.1876
 4259   0.1700
 4261   0.1670
 4273   0.1508
 4275   0.1442
 4277   0.1469
 4293   0.1495
 4295   0.1627
 4297   0.1912
 4303   0.2102
 4305   0.2120
 4307   0.2392
 4317   0.2216
 4319   0.2038
 4321   0.1987
 4328   0.1713
 4330   0.1701
 4332   0.1546
 4340   0.1367
 4342   0.1258
 4344   0.1166
 4350   0.0998
 4352   0.0939
 4354   0.0903
 4361   0.0873
 4363   0.0834
 4365   0.0831
 4377   0.0846
 4379   0.0779
 4381   0.0771
 4391   0.0767
 4393   0.0850
 4403   0.0874
 4405   0.0917
 4407   0.0895
 4409   0.0974
 4421   0.0978
 4423   0.0997
 4425   0.1014
 4440   0.1011
 4442   0.1123
 4444   0.1148
 4450   0.1054
 4452   0.1073
 4454   0.1065
 4470   0.1079
 4472   0.1121
 4474   0.1230
 4477   0.1188
 4479   0.1093
 4481   0.1121
 4492   0.1089
 4494   0.1047
 4496   0.1074
 4508   0.1186
 4510   0.1270
 4512   0.1465
 4525   0.1521
 4527   0.1400
 4529   0.1512
 4539   0.1377
 4541   0.1224
 4543   0.1140
 4554   0.1133
 4556   0.1148
 4566   0.1193
 4568   0.1172
 4570   0.1095
 4572   0.1115
 4585   0.1221
 4587   0.1204
 4589   0.1307
 4604   0.1235
 4606   0.1398
 4608   0.1391
 4623   0.1566
 4625   0.1958
 4627   0.2447
 4638   0.2483
 4640   0.2184
 4642   0.2251
 4662   0.2314
 4664   0.2197
 4666   0.2500
 4676   0.2262
 4678   0.2313
 4680   0.2223
 4690   0.2072
 4692   0.1982
 4694   0.1846
 4710   0.1709
 4712   0.1587
 4714   0.1566
 4731   0.1573
 4733   0.1693
 4735   0.1775
 4746   0.1758
 4748   0.1842
 4750   0.1966
 4756   0.2217
 4758   0.2376
 4760   0.2690
 4770   0.2639
 4772   0.2658
 4774   0.2786
 4777   0.2511
 4779   0.2234
 4781   0.2141
 4784   0.1950
 4786   0.1950
 4788   0.1838
 4808   0.1838
 4810   0.1735
 4812   0.1804
 4825   0.1759
 4827   0.1921
 4837   0.1932
 4839   0.1730
 4841   0.1693
 4843   0.1558
 4856   0.1623
 4858   0.1411
 4868   0.1439
 4870   0.1524
 4872   0.1637
 4874   0.1789
 4880   0.1706
 4882   0.1705
 4892   0.1740
 4894   0.1757
 4896   0.1893
 4898   0.1992
 4918   0.2021
 4920   0.2151
 4922   0.2268
 4938   0.2629
 4940   0.2882
 4942   0.3292
 4949   0.3187
 4951   0.3134
 4953   0.3076
 4973   0.3203
 4975   0.3449
 4977   0.3684
 4987   0.3603
 4989   0.3799
 4991   0.3821
 4997   0.3567
 4999   0.3528
 5001   0.3381
 5008   0.3441
 5010   0.3645
 5012   0.3905
 5019   0.3466
 5021   0.3622
 5023   0.3396
 5036   0.2866
 5038   0.2435
 5048   0.2215
 5050   0.2277
 5052   0.2305
 5054   0.2387
 5074   0.2226
 5076   0.1705
 5086   0.1812
 5088   0.1915
 5090   0.2194
 5100   0.2363
 5102   0.2203
 5104   0.2003
 5106   0.2232
 5112   0.2200
 5114   0.1931
 5116   0.1956
 5122   0.1633
 5124   0.1652
 5126   0.1472
 5136   0.1389
 5138   0.1255
 5140   0.1267
 5155   0.1216
 5157   0.1286
 5159   0.1308
 5167   0.1210
 5169   0.1199
 5171   0.1147
 5186   0.1154
 5188   0.1218
 5190   0.1297
 5201   0.1302
 5203   0.1295
 5205   0.1338
 5211   0.1266
 5213   0.1163
 5215   0.1114
 5227   0.1126
 5229   0.1174
 5231   0.1255
 5246   0.1320
 5248   0.1335
 5250   0.1443
 5260   0.1419
 5262   0.1331
 5264   0.1339
 5272   0.1282
 5274   0.1203
 5276   0.1197
 5296   0.1298
 5298   0.1697
 5300   0.1895
 5308   0.2116
 5311   0.3055
 5315   0.2659
 5328   0.1874
 5330   0.1495
 5332   0.1410
 5338   0.1254
 5340   0.1120
 5342   0.1011
 5345   0.0942
 5347   0.0988
 5357   0.1048
 5359   0.1017
 5361   0.0944
 5363   0.0925
 5378   0.0957
 5380   0.0972
 5382   0.1049
 5389   0.1044
 5391   0.0962
 5393   0.1196
 5396   0.1048
 5398   0.0863
 5400   0.0834
 5415   0.0819
 5417   0.0845
 5419   0.0838
 5439   0.0760
 5441   0.0689
 5443   0.0658
 5455   0.0625
 5457   0.0609
 5459   0.0611
 5471   0.0599
 5473   0.0662
 5475   0.0715
 5486   0.0783
 5488   0.0858
 5490   0.0914
 5505   0.0979
 5507   0.1031
 5509   0.1124
 5515   0.1087
 5517   0.1032
 5519   0.1086
 5522   0.1088
 5524   0.1154
 5526   0.1258
 5541   0.1265
 5543   0.1363
 5545   0.1434
 5548   0.1268
 5550   0.1274
 5560   0.1230
 5562   0.1139
 5564   0.1111
 5566   0.1062
 5569   0.0970
 5571   0.0949
 5581   0.0880
 5583   0.0824
 5585   0.0852
 5587   0.0862
 5600   0.0884
 5602   0.0903
 5604   0.0943
 5610   0.0910
 5612   0.0810
 5614   0.0767
 5620   0.0761
 5622   0.0730
 5624   0.0791
 5637   0.0795
 5639   0.0850
 5641   0.0892
 5656   0.0847
 5658   0.0810
 5660   0.0805
 5675   0.0809
 5677   0.0806
 5679   0.0863
 5682   0.0906
 5684   0.0889
 5686   0.0963
 5694   0.0968
 5696   0.0888
 5698   0.0919
 5713   0.0957
 5715   0.0973
 5717   0.1054
 5720   0.0940
 5722   0.0816
 5724   0.0753
 5730   0.0728
 5732   0.0712
 5734   0.0723
 5742   0.0685
 5744   0.0764
 5746   0.0737
 5758   0.0759
 5760   0.0629
 5762   0.0667
 5774   0.0650
 5776   0.0742
 5778   0.0750
 5798   0.0763
 5800   0.0812
 5802   0.0872
 5817   0.0912
 5819   0.0970
 5821   0.0991
 5829   0.1122
 5831   0.1137
 5833   0.1240
 5853   0.1245
 5855   0.1351
 5865   0.1444
 5867   0.1443
 5869   0.1491
 5871   0.1557
 5886   0.1539
 5888   0.1593
 5890   0.1684
 5897   0.1658
 5899   0.1778
 5901   0.1888
 5921   0.1743
 5923   0.1461
 5925   0.1346
 5933   0.1211
 5935   0.1223
 5937   0.1211
 5943   0.1113
 5945   0.1099
 5947   0.1166
 5960   0.1085
 5962   0.1050
 5964   0.1068
 5979   0.1105
 5981   0.1176
 5983   0.1244
 6003   0.1223
 6005   0.1278
 6007   0.1325
 6017   0.1229
 6019   0.1085
 6021   0.1012
 6041   0.1028
 6043   0.1029
 6045   0.1055
 6065   0.0971
 6067   0.0969
 6069   0.0930
 6084   0.0949
 6086   0.0963
 6088   0.1055
 6100   0.1241
 6102   0.1390
 6104   0.1646
 6114   0.1522
 6116   0.1649
 6118   0.1656
 6124   0.1902
 6126   0.1749
 6128   0.1971
 6136   0.1868
 6138   0.1823
 6140   0.1754
 6155   0.1803
 6157   0.1959
 6159   0.2120
 6177   0.2220
 6179   0.2166
 6181   0.2335
 6188   0.2301
 6190   0.2613
 6192   0.2810
 6200   0.2574
 6202   0.2349
 6204   0.2288
 6217   0.2150
 6219   0.2094
 6221   0.2086
 6224   0.1879
 6226   0.1823
 6228   0.1714
 6243   0.1652
 6245   0.1718
 6247   0.1744
 6258   0.1713
 6260   0.1741
 6262   0.1749
 6277   0.1645
 6279   0.1583
 6281   0.1512
 6287   0.1446
 6289   0.1459
 6291   0.1450
 6306   0.1477
 6308   0.1546
 6310   0.1610
 6328   0.1545
 6330   0.1486
 6332   0.1448
 6347   0.1366
 6349   0.1329
 6351   0.1263
 6366   0.1314
 6368   0.1401
 6370   0.1475
 6376   0.1484
 6378   0.1466
 6380   0.1490
 6398   0.1416
 6400   0.1333
 6402   0.1260
 6408   0.1190
 6410   0.1156
 6412   0.1079
 6420   0.0865
 6422   0.0787
 6424   0.0700
 6436   0.0606
 6438   0.0581
 6440   0.0568
 6455   0.0582
 6457   0.0587
 6459   0.0620
 6474   0.0639
 6476   0.0611
 6478   0.0601
 6489   0.0718
 6491   0.0956
 6493   0.1048
 6496   0.0929
 6498   0.0820
 6500   0.0834
 6517   0.0826
 6519   0.0923
 6521   0.0953
 6541   0.0950
 6543   0.0987
 6553   0.1049
 6555   0.1185
 6557   0.1272
 6559   0.1459
 6562   0.1422
 6564   0.1309
 6566   0.1331
 6578   0.1341
 6580   0.1252
 6582   0.1282
 6592   0.1408
 6594   0.1464
 6596   0.1668
 6607   0.1825
 6609   0.1826
 6611   0.2012
 6631   0.2016
 6633   0.1829
 6635   0.1822
 6650   0.1824
 6652   0.1805
 6654   0.1848
 6657   0.1618
 6659   0.1427
 6661   0.1265
 6676   0.1255
 6678   0.1102
 6680   0.1060
 6683   0.1027
 6685   0.1001
 6695   0.1008
 6697   0.1094
 6699   0.1178
 6701   0.1306
 6712   0.1354
 6714   0.1312
 6716   0.1371
 6727   0.1308
 6729   0.1181
 6731   0.1149
 6738   0.1205
 6740   0.1238
 6742   0.1321
 6748   0.1444
 6750   0.1496
 6752   0.1639
 6770   0.1631
 6772   0.1505
 6774   0.1530
 6786   0.1422
 6788   0.1310
 6790   0.1208
 6800   0.1159
 6802   0.1204
 6804   0.1228
 6812   0.1112
 6814   0.1039
 6816   0.0984
 6836   0.0878
 6838   0.0823
 6840   0.0751
 6855   0.0702
 6857   0.0700
 6859   0.0691
 6874   0.0671
 6876   0.0652
 6878   0.0637
 6895   0.0624
 6897   0.0617
 6899   0.0606
 6905   0.0610
 6907   0.0623
 6909   0.0656
 6929   0.0665
 6931   0.0733
 6933   0.0780
 6946   0.0795
 6948   0.0761
 6950   0.0786
 6960   0.0790
 6962   0.0822
 6964   0.0832
 6967   0.0803
 6969   0.0859
 6971   0.0871
 6991   0.0872
 6993   0.0898
 6995   0.0929
 6998   0.0890
 7000   0.0934
 7002   0.0972
 7015   0.1077
 7017   0.1143
 7019   0.1324
 7029   0.1303
 7031   0.1285
 7033   0.1257
 7036   0.1129
 7038   0.1132
 7048   0.1156
 7050   0.1102
 7052   0.1000
 7054   0.0972
 7074   0.0950
 7076   0.0955
 7078   0.0968
 7085   0.1053
 7087   0.1130
 7089   0.1321
 7102   0.1290
 7104   0.1188
 7106   0.1225
 7119   0.1188
 7121   0.1254
 7123   0.1239
 7129   0.1147
 7131   0.1185
 7133   0.1160
 7136   0.1036
 7138   0.0897
 7140   0.0934
 7146   0.0836
 7148   0.0880
 7150   0.0826
 7158   0.0788
 7160   0.0785
 7162   0.0783
 7177   0.0734
 7179   0.0711
 7181   0.0697
 7191   0.0681
 7193   0.0692
 7195   0.0689
 7212   0.0683
 7214   0.0669
 7216   0.0693
 7231   0.0706
 7233   0.0844
 7235   0.0966
 7242   0.0955
 7244   0.0950
 7246   0.0991
 7261   0.0948
 7263   0.0994
 7265   0.0994
 7275   0.0946
 7277   0.1026
 7279   0.1172
 7282   0.1078
 7284   0.0942
 7286   0.1013
 7301   0.0891
 7303   0.0867
 7305   0.0911
 7320   0.0914
 7322   0.0880
 7324   0.0942
 7337   0.0936
 7339   0.0887
 7341   0.0945
 7347   0.0972
 7349   0.0946
 7351   0.0994
 7366   0.0926
 7368   0.0962
 7370   0.0983
 7373   0.0844
 7375   0.0851
 7377   0.0886
 7397   0.0905
 7399   0.0996
 7401   0.1095
 7404   0.1111
 7406   0.1112
 7408   0.1366
 7416   0.1367
 7418   0.1125
 7420   0.1109
 7431   0.1068
 7433   0.1102
 7435   0.1126
 7455   0.1053
 7457   0.1097
 7467   0.1082
 7469   0.1043
 7471   0.1029
 7473   0.1036
 7485   0.1005
 7487   0.1022
 7497   0.1018
 7499   0.1044
 7501   0.1052
 7511   0.1161
 7513   0.1182
 7515   0.1120
 7517   0.1183
 7532   0.1213
 7534   0.1273
 7536   0.1282
 7546   0.1332
 7548   0.1465
 7550   0.1595
 7565   0.1579
 7567   0.1454
 7569   0.1464
 7581   0.1348
 7583   0.1227
 7585   0.1176
 7588   0.1058
 7590   0.1007
 7592   0.1002
 7600   0.0990
 7602   0.1000
 7604   0.1106
 7620   0.1153
 7622   0.0998
 7624   0.1117
 7627   0.1207
 7629   0.1417
 7631   0.1821
 7634   0.1497
 7636   0.1071
 7638   0.0956
 7641   0.0834
 7643   0.0835
 7645   0.0824
 7652   0.0722
 7654   0.0697
 7656   0.0655
 7669   0.0613
 7671   0.0659
 7673   0.0685
 7689   0.0663
 7691   0.0648
 7693   0.0637
 7708   0.0593
 7710   0.0563
 7712   0.0560
 7727   0.0558
 7729   0.0578
 7731   0.0603
 7743   0.0612
 7745   0.0626
 7747   0.0658
 7750   0.0619
 7752   0.0584
 7754   0.0577
 7769   0.0577
 7771   0.0572
 7773   0.0597
 7788   0.0613
 7790   0.0596
 7792   0.0620
 7798   0.0622
 7800   0.0630
 7802   0.0640
 7808   0.0645
 7810   0.0661
 7812   0.0698
 7827   0.0697
 7829   0.0670
 7831   0.0679
 7851   0.0701
 7853   0.0690
 7855   0.0735
 7866   0.0782
 7868   0.0751
 7870   0.0810
 7890   0.0920
 7892   0.0946
 7894   0.1096
 7907   0.1252
 7909   0.1271
 7911   0.1476
 7918   0.1469
 7920   0.1383
 7922   0.1511
 7929   0.1407
 7931   0.1205
 7933   0.1247
 7936   0.1166
 7938   0.1054
 7940   0.1057
 7958   0.0981
 7960   0.1018
 7962   0.0988
 7965   0.0926
 7967   0.0833
 7969   0.0783
 7982   0.0738
 7984   0.0738
 7986   0.0713
 7998   0.0736
 8000   0.0719
 8002   0.0759
 8014   0.0764
 8016   0.0820
 8018   0.0829
 8026   0.0873
 8028   0.0820
 8030   0.0845
 8036   0.0820
 8038   0.0861
 8040   0.0883
 8046   0.0843
 8048   0.0812
 8050   0.0795
 8063   0.0788
 8065   0.0804
 8067   0.0855
 8079   0.0893
 8081   0.0878
 8083   0.0913
 8091   0.0836
 8093   0.0814
 8095   0.0827
 8098   0.0789
 8100   0.0740
 8102   0.0758
 8109   0.0802
 8111   0.0796
 8113   0.0881
 8120   0.0880
 8122   0.0821
 8124   0.0888
 8136   0.0893
 8138   0.0825
 8140   0.0908
 8155   0.0949
 8157   0.0998
 8159   0.1139
 8174   0.1165
 8176   0.1239
 8178   0.1332
 8191   0.1257
 8193   0.1199
 8195   0.1163
 8208   0.1110
 8210   0.1137
 8212   0.1134
 8225   0.1072
 8227   0.1044
 8229   0.1039
 8249   0.1073
 8251   0.1098
 8253   0.1175
 8259   0.1159
 8261   0.1106
 8263   0.1128
 8276   0.1151
 8278   0.1152
 8280   0.1213
 8300   0.1337
 8302   0.1389
 8304   0.1579
 8310   0.1662
 8312   0.1581
 8314   0.1670
 8324   0.1691
 8326   0.1614
 8328   0.1700
 8331   0.1622
 8333   0.1447
 8335   0.1453
 8348   0.1365
 8350   0.1236
 8352   0.1162
 8372   0.1255
 8374   0.1178
 8376   0.1293
 8386   0.1181
 8388   0.1184
 8390   0.1158
 8398   0.1102
 8400   0.1139
 8402   0.1187
 8412   0.1071
 8414   0.1092
 8416   0.1026
 8436   0.1008
 8438   0.1027
 8440   0.1135
 8443   0.1133
 8445   0.1153
 8447   0.1158
 8453   0.1179
 8455   0.1159
 8457   0.1253
 8467   0.1167
 8469   0.1319
 8471   0.1383
 8484   0.1313
 8486   0.1271
 8488   0.1251
 8503   0.1123
 8505   0.1071
 8507   0.1026
 8515   0.0974
 8517   0.0991
 8519   0.1019
 8522   0.0994
 8524   0.1025
 8526   0.1055
 8529   0.0988
 8531   0.0947
 8533   0.0907
 8539   0.0844
 8541   0.0838
 8551   0.0808
 8553   0.0791
 8555   0.0816
 8557   0.0826
 8574   0.0800
 8576   0.0775
 8578   0.0749
 8595   0.0704
 8597   0.0697
 8599   0.0673
 8607   0.0638
 8609   0.0639
 8611   0.0615
 8621   0.0637
 8623   0.0646
 8625   0.0679
 8642   0.0722
 8644   0.0800
 8646   0.0864
 8657   0.0915
 8659   0.0917
 8661   0.0970
 8668   0.1017
 8670   0.1087
 8672   0.1183
 8678   0.1193
 8680   0.1141
 8682   0.1181
 8690   0.1168
 8692   0.1117
 8694   0.1129
 8697   0.1058
 8699   0.1008
 8701   0.0948
 8721   0.0847
 8723   0.0838
 8725   0.0774
 8742   0.0727
 8744   0.0702
 8746   0.0676
 8758   0.0640
 8760   0.0642
 8762   0.0630
 8768   0.0638
 8770   0.0652
 8772   0.0668
 8784   0.0678
 8786   0.0738
 8788   0.0792
 8791   0.0841
 8793   0.0843
 8795   0.0913
 8801   0.0970
 8803   0.1014
 8805   0.1081
 8820   0.1172
 8822   0.1160
 8824   0.1250
 8835   0.1239
 8837   0.1315
 8847   0.1328
 8849   0.1323
 8851   0.1366
 8853   0.1403
 8866   0.1322
 8868   0.1231
 8870   0.1156
 8886   0.1075
 8888   0.1067
 8890   0.1022
 8907   0.1061
 8909   0.1150
 8911   0.1222
 8917   0.1213
 8919   0.1199
 8921   0.1201
 8927   0.1122
 8929   0.1044
 8931   0.0984
 8944   0.1011
 8946   0.1039
 8948   0.1094
 8963   0.1153
 8965   0.1198
 8967   0.1283
 8973   0.1276
 8975   0.1227
 8977   0.1244
 8980   0.1214
 8982   0.1189
 8984   0.1203
 8999   0.1264
 9001   0.1276
 9003   0.1361
 9006   0.1328
 9008   0.1240
 9010   0.1254
 9025   0.1305
 9027   0.1509
 9029   0.1656
 9037   0.1772
 9039   0.1944
 9041   0.2248
 9047   0.2207
 9049   0.2274
 9051   0.2390
 9057   0.2201
 9059   0.2021
 9061   0.2127
 9072   0.1979
 9074   0.1756
 9076   0.1655
 9091   0.1756
 9093   0.1834
 9103   0.1964
 9105   0.1913
 9107   0.2070
 9117   0.2091
 9119   0.1996
 9121   0.1993
 9123   0.1948
 9136   0.2104
 9138   0.2035
 9140   0.2160
 9150   0.2128
 9152   0.2011
 9154   0.1981
 9162   0.1993
 9164   0.1626
 9166   0.1546
 9186   0.1581
 9188   0.1684
 9190   0.1725
 9196   0.1547
 9198   0.1384
 9200   0.1260
 9220   0.1140
 9222   0.1089
 9224   0.1005
 9244   0.0996
 9246   0.1068
 9256   0.1095
 9258   0.1080
 9260   0.1088
 9262   0.1090
 9273   0.1007
 9275   0.0966
 9277   0.0918
 9292   0.0871
 9294   0.0866
 9296   0.0845
 9316   0.0869
 9318   0.0923
 9320   0.0963
 9326   0.0934
 9328   0.0920
 9330   0.0924
 9345   0.0892
 9347   0.0844
 9349   0.0823
 9364   0.0824
 9366   0.0827
 9368   0.0853
 9378   0.0909
 9380   0.0921
 9382   0.0989
 9393   0.0985
 9395   0.0926
 9397   0.0936
 9403   0.0932
 9405   0.0876
 9407   0.0881
 9423   0.0943
 9425   0.0985
 9427   0.1056
 9433   0.1096
 9435   0.1078
 9437   0.1155
 9444   0.1193
 9446   0.1126
 9448   0.1188
 9461   0.1161
 9463   0.1277
 9465   0.1287
 9473   0.1168
 9475   0.1102
 9477   0.1024
 9497   0.1093
 9499   0.1202
 9501   0.1305
 9509   0.1327
 9511   0.1330
 9513   0.1367
 9526   0.1280
 9528   0.1171
 9530   0.1106
 9550   0.1125
 9552   0.1151
 9554   0.1214
 9557   0.1311
 9559   0.1371
 9561   0.1471
 9567   0.1448
 9569   0.1360
 9571   0.1344
 9583   0.1319
 9585   0.1279
 9587   0.1299
 9603   0.1451
 9605   0.1504
 9607   0.1681
 9613   0.1712
 9615   0.1967
 9617   0.2188
 9627   0.2018
 9629   0.1817
 9631   0.1684
 9638   0.1484
 9640   0.1507
 9642   0.1469
 9650   0.1301
 9652   0.1200
 9654   0.1100
 9660   0.0981
 9662   0.0966
 9664   0.0898
 9671   0.0814
 9673   0.0820
 9675   0.0763
 9687   0.0764
 9689   0.0718
 9691   0.0722
 9701   0.0705
 9703   0.0744
 9713   0.0745
 9715   0.0721
 9717   0.0719
 9719   0.0721
 9731   0.0746
 9733   0.0733
 9735   0.0754
 9750   0.0763
 9752   0.0813
 9754   0.0864
 9760   0.0874
 9762   0.0958
 9764   0.0976
 9780   0.1012
 9782   0.1084
 9784   0.1171
 9787   0.1134
 9789   0.1024
 9791   0.1045
 9802   0.1022
 9804   0.0961
 9806   0.1009
 9818   0.1161
 9820   0.1254
 9822   0.1562
 9835   0.1734
 9837   0.1668
 9839   0.1943
 9849   0.1808
 9851   0.1607
 9853   0.1561
 9864   0.1469
 9866   0.1444
 9876   0.1456
 9878   0.1349
 9880   0.1236
 9882   0.1159
 9895   0.1150
 9897   0.1051
 9899   0.1048
 9914   0.1115
 9916   0.1249
 9918   0.1403
 9933   0.1457
 9935   0.1455
 9937   0.1580
 9948   0.1474
 9950   0.1321
 9952   0.1268
 9972   0.1209
 9974   0.1159
 9976   0.1152
 9986   0.1082
 9988   0.0942
 9990   0.0914
10000   0.0884
10002   0.0918
10004   0.0923
10020   0.1023
10022   0.1038
10024   0.1139
10041   0.1146
10043   0.1274
10045   0.1350
10056   0.1448
10058   0.1501
10060   0.1689
10066   0.1774
10068   0.1966
10070   0.2104
10080   0.1994
10082   0.2000
10084   0.2017
10087   0.1832
10089   0.1716
10091   0.1626
10094   0.1421
10096   0.1248
10098   0.1110
10118   0.1010
10120   0.0973
10122   0.0937
10135   0.0887
10137   0.0877
10147   0.0863
10149   0.0889
10151   0.0869
10153   0.0890
10166   0.0875
10168   0.0982
10178   0.0994
10180   0.0926
10182   0.0897
10184   0.0870
10190   0.0869
10192   0.0853
10202   0.0841
10204   0.0771
10206   0.0772
10208   0.0755
10228   0.0704
10230   0.0733
10232   0.0737
10248   0.0795
10250   0.0828
10252   0.0893
10259   0.0917
10261   0.0882
10263   0.0958
10283   0.0958
10285   0.0815
10287   0.0857
10297   0.0933
10299   0.1034
10301   0.1168
10307   0.0957
10309   0.1206
10311   0.1222
10318   0.1152
10320   0.1276
10322   0.1365
10329   0.1219
10331   0.1294
10333   0.1270
10346   0.1229
10348   0.1352
10358   0.1472
10360   0.1401
10362   0.1522
10364   0.1529
10384   0.1519
10386   0.1608
10396   0.1612
10398   0.1486
10400   0.1506
10410   0.1525
10412   0.1510
10414   0.1671
10416   0.1922
10422   0.1614
10424   0.1737
10426   0.1708
10432   0.1426
10434   0.1382
10436   0.1240
10446   0.1305
10448   0.1226
10450   0.1330
10465   0.1311
10467   0.1435
10469   0.1466
10477   0.1481
10479   0.1545
10481   0.1631
10496   0.1555
10498   0.1506
10500   0.1558
10511   0.1632
10513   0.1684
10515   0.1873
10521   0.1831
10523   0.1689
10525   0.1670
10537   0.1605
10539   0.1549
10541   0.1570
10556   0.1681
10558   0.1742
10560   0.1888
10570   0.1906
10572   0.1860
10574   0.1898
10582   0.1791
10584   0.1680
10586   0.1613
10606   0.1692
10608   0.2127
10610   0.2360
10618   0.2761
