# Supplementary material for: Mechanism of salidroside promoting testosterone secretion induced by H2O2 in TM3 Leydig cells based on metabolomics and network pharmacology
Source: Front Chem. 2025 Feb 27;13:1544876. doi: 10.3389/fchem.2025.1544876 (PMC11904911; doi:10.3389/fchem.2025.1544876)
Supplement: Supplementary file 1 [file DataSheet1.ZIP › Supplementary document/Molecular dynamics simulation/CYP3A4/gyrate.xvg]

# This file was created Sat Nov 30 09:32:55 2024
# Created by:
#                 :-) GROMACS - gmx gyrate, 2020.3-MODIFIED (-:
# 
# Executable:   D:\����ѧģ�ⰲװ��\gmx2020.3_AVX_CUDA_win64\gmx2020.3_GPU\bin\gmx.exe
# Data prefix:  D:\����ѧģ�ⰲװ��\gmx2020.3_AVX_CUDA_win64\gmx2020.3_GPU
# Working dir:  E:\20241119-hjtg\CYP3A4
# Command line:
#   gmx gyrate -s md_0_1.tpr -f md_0_1nopbc.xtc -o gyrate.xvg
# gmx gyrate is part of G R O M A C S:
#
# Guyana Rwanda Oman Macau Angola Cameroon Senegal
#
@    title "Radius of gyration (total and around axes)"
@    xaxis  label "Time (ps)"
@    yaxis  label "Rg (nm)"
@TYPE xy
@ view 0.15, 0.15, 0.75, 0.85
@ legend on
@ legend box on
@ legend loctype view
@ legend 0.78, 0.8
@ legend length 2
@ s0 legend "Rg"
@ s1 legend "Rg\sX\N"
@ s2 legend "Rg\sY\N"
@ s3 legend "Rg\sZ\N"
         0     2.26658     2.04413     1.62123     1.86224
        30     2.28968     2.06852     1.62759     1.88611
        60     2.29036     2.07292     1.62729     1.88318
        90     2.29719     2.07886       1.623     1.89694
       120     2.29871     2.08184     1.61565      1.9036
       150     2.28594     2.07062     1.61496     1.88561
       180     2.29028     2.07462     1.61108     1.89503
       210     2.29626     2.07969     1.61013     1.90473
       240     2.30057     2.08411     1.63109     1.89242
       270     2.30246     2.08689     1.61728     1.90576
       300     2.30076     2.08833     1.61536     1.90172
       330     2.29308     2.07733     1.61804      1.8929
       360     2.30059     2.07698     1.63524     1.89672
       390     2.30322      2.0743     1.63665     1.90481
       420     2.30845     2.07548     1.63977     1.91348
       450     2.29714     2.07204     1.63292     1.89577
       480     2.29262      2.0619      1.6346     1.89443
       510     2.29094     2.05383     1.62767     1.90507
       540     2.28393     2.04006     1.63483      1.8969
       570     2.28829     2.04454     1.64464     1.89409
       600     2.29997     2.05185     1.64946     1.91021
       630     2.28776     2.03845     1.64089     1.90261
       660     2.29202     2.03727     1.65829     1.89903
       690     2.29191     2.03403     1.66529     1.89612
       720     2.28465     2.03136     1.65976     1.88628
       750     2.28032     2.03285      1.6493     1.88336
       780     2.28334     2.04511     1.64004     1.88551
       810      2.2852     2.05383      1.6336     1.88611
       840     2.28927     2.05658      1.6401     1.88736
       870     2.28774     2.05013     1.64198     1.88902
       900     2.28609     2.05017     1.64307     1.88401
       930     2.28479     2.04743     1.63375     1.89192
       960      2.2902     2.04833     1.65334     1.88702
       990     2.28193     2.03874     1.64925     1.88093
      1020     2.27289     2.02952     1.64767     1.87036
      1050     2.28225     2.04349     1.64203     1.88288
      1080     2.28723     2.03977     1.65609     1.88669
      1110     2.28938     2.03651     1.65729     1.89435
      1140     2.28251     2.01986     1.66337     1.89025
      1170     2.27292     2.00338     1.66093     1.88682
      1200     2.27897     2.00798     1.66378     1.89399
      1230      2.2766     2.00534     1.67122     1.88453
      1260     2.28316     2.01901     1.65602     1.89916
      1290     2.28008     2.00522     1.67749     1.88751
      1320     2.27907     1.99676     1.67592     1.89541
      1350     2.27918     1.98841     1.70536     1.87811
      1380     2.27787     1.98074     1.69702     1.89055
      1410     2.27835     1.97058     1.71918      1.8823
      1440     2.29407     1.98249     1.72993     1.89804
      1470     2.27782     1.96465     1.71494     1.89106
      1500     2.27409     1.96565     1.70559     1.88949
      1530     2.27807     1.97142     1.71377     1.88565
      1560     2.28858     1.98922     1.70719     1.89833
      1590     2.29152     1.98194     1.72757     1.89462
      1620     2.28349      1.9755     1.71825     1.89043
      1650     2.29093     1.97778     1.72824     1.89693
      1680     2.28936     1.96594     1.74048     1.89424
      1710     2.29301     1.95938     1.75412     1.89728
      1740     2.28248     1.93926     1.75222     1.89432
      1770     2.28789     1.94646      1.7513     1.90081
      1800     2.29148     1.95093      1.7473     1.90856
      1830     2.28712     1.94466     1.75378     1.89852
      1860     2.29204     1.95742     1.75081     1.90001
      1890     2.30716     1.95346     1.77626       1.917
      1920     2.30296     1.94922     1.76493     1.92168
      1950     2.29167     1.93156     1.76271     1.91452
      1980     2.29535     1.94687      1.7578     1.91235
      2010     2.29215     1.93237     1.76848     1.90953
      2040     2.29405     1.95116     1.74679     1.91496
      2070     2.29051     1.94505     1.74856     1.91106
      2100     2.29709     1.94717     1.75073     1.92268
      2130     2.28741     1.93045     1.75479     1.91273
      2160     2.29745     1.93632     1.75807      1.9278
      2190     2.29748      1.9478     1.74493     1.92824
      2220     2.28727     1.92124     1.75149     1.92467
      2250     2.29159     1.92718     1.75474     1.92605
      2280      2.2825     1.92445     1.74986     1.91156
      2310     2.28927     1.92586     1.76169     1.91548
      2340     2.28663      1.9295     1.75848     1.90844
      2370     2.29051     1.95649     1.74133       1.906
      2400     2.29049     1.94055     1.74791     1.91618
      2430     2.29184     1.95172     1.74591     1.90989
      2460     2.29853      1.9615     1.75165     1.91068
      2490     2.29322     1.94872     1.74692     1.91532
      2520     2.28805      1.9451     1.74048     1.91251
      2550     2.29539     1.94187     1.76052     1.91503
      2580     2.29789     1.93841     1.77322     1.91282
      2610     2.29891     1.95408     1.75125     1.91954
      2640     2.30306     1.95406     1.76426     1.91761
      2670     2.29789     1.94683     1.77536     1.90225
      2700     2.29738      1.9378     1.79225     1.89439
      2730     2.29806     1.94803     1.78111     1.89605
      2760      2.3018     1.95692     1.76886      1.9074
      2790     2.29343     1.91983     1.79996      1.8958
      2820     2.29619     1.92975     1.79918     1.89314
      2850     2.29392     1.93142     1.79495     1.88994
      2880      2.2888     1.94186     1.78391     1.87723
      2910     2.29076     1.94281     1.78465     1.88034
      2940      2.2945     1.93443     1.79557      1.8877
      2970     2.28952     1.93908     1.77069     1.89432
      3000     2.28807     1.95477     1.75634     1.88804
      3030     2.29521     1.96522     1.75972     1.89138
      3060     2.28829     1.97307     1.73864     1.88591
      3090     2.29404     1.98192     1.74244      1.8871
      3120     2.29336     1.96522     1.76347     1.88337
      3150     2.29153     1.95899     1.76513     1.88386
      3180     2.28929      1.9869       1.734     1.87808
      3210     2.28544     1.98715     1.72996     1.87216
      3240      2.2832     1.98395      1.7291     1.87088
      3270     2.27954     1.97886     1.71994     1.87576
      3300     2.27623     1.98331     1.71102     1.87117
      3330     2.27891     1.99413     1.70847     1.86854
      3360     2.27495     1.99424     1.69574     1.87037
      3390     2.28092     2.00532     1.69078     1.87754
      3420     2.28226     2.00668     1.69871     1.87217
      3450     2.27343     1.99727     1.68896     1.86955
      3480     2.27472     1.99504     1.68358     1.87991
      3510     2.27679     1.99737     1.68338     1.88262
      3540     2.27071     1.99534     1.68594     1.86774
      3570     2.26626     1.99246     1.68658     1.85941
      3600     2.27577     1.99977     1.68202     1.87882
      3630     2.28123     2.01395     1.68351     1.87558
      3660     2.27228     2.01085     1.67732     1.86269
      3690     2.27371     2.00927     1.67551     1.86948
      3720     2.27932       2.015      1.6773     1.87538
      3750     2.27355     2.01444     1.66861     1.86972
      3780     2.27359     2.00081     1.67343     1.88012
      3810     2.27857     2.01073     1.67438     1.88074
      3840     2.27559     2.00945     1.66234     1.88557
      3870      2.2701     2.01314     1.65338     1.87623
      3900     2.26897     2.01922     1.64561     1.87381
      3930     2.27025     2.01928     1.64892     1.87394
      3960     2.27211     2.02168     1.65468     1.87077
      3990       2.273     2.01986     1.65707     1.87279
      4020     2.27365     2.01427     1.65719     1.88029
      4050     2.27632     2.01728     1.66277     1.87857
      4080     2.27059      2.0171     1.66351     1.86419
      4110     2.27529     2.01754     1.66831     1.87087
      4140     2.27525     2.01882     1.66466     1.87265
      4170     2.27557     2.01928     1.66342     1.87402
      4200      2.2674     2.01265     1.65999     1.86436
      4230     2.27695     2.02569     1.66622     1.86797
      4260     2.27501     2.02406     1.65751     1.87274
      4290     2.27746     2.02947     1.66154     1.86928
      4320      2.2787     2.02456     1.67121     1.86901
      4350     2.28475     2.02998     1.66729     1.88135
      4380     2.26694      2.0062     1.67809     1.85396
      4410     2.27596     2.01378     1.68318     1.86323
      4440     2.27675     2.01921     1.69711     1.84656
      4470     2.27543     2.01634     1.70959     1.83488
      4500     2.28053      2.0238     1.70857     1.84029
      4530     2.27943     2.02425     1.70927      1.8364
      4560     2.28167     2.02085     1.71974     1.83593
      4590      2.2737     2.00653     1.72859     1.82353
      4620      2.2724     2.00016     1.72888     1.82701
      4650     2.27224     2.00337     1.72666     1.82519
      4680     2.27486     2.00464     1.73286     1.82444
      4710     2.27191     1.99961     1.72295     1.83198
      4740     2.26518     1.99445     1.71239     1.83083
      4770     2.27343     2.01297     1.71541      1.8282
      4800     2.27357       2.024     1.70288     1.82807
      4830     2.27402     2.02758     1.69094     1.83629
      4860     2.28154     2.03793     1.70627     1.82929
      4890     2.27559     2.02821     1.69961     1.83147
      4920     2.28407     2.04921     1.69803     1.83069
      4950     2.27751      2.0349     1.69488     1.83322
      4980     2.27374     2.01839     1.72275     1.81605
      5010     2.27829     2.01612     1.72738     1.82556
      5040     2.28423     2.02237     1.74321     1.81843
      5070     2.28174     2.01133     1.75445      1.8136
      5100      2.2748     2.01215      1.7417     1.80754
      5130     2.27453     2.00509     1.74495     1.81156
      5160     2.27674      2.0135     1.74243      1.8102
      5190     2.28133     2.00986     1.74314     1.82507
      5220     2.28783     2.02575     1.73845     1.82825
      5250     2.28752     2.02933     1.73873     1.82322
      5280     2.28422     2.02109     1.74453     1.81855
      5310     2.27478     2.00009     1.74329      1.8193
      5340     2.28065     1.99457     1.76282     1.82122
      5370     2.27897      1.9958     1.75879     1.81958
      5400      2.2836     2.01976     1.73878     1.82396
      5430     2.28171     2.02723     1.72188     1.82698
      5460     2.28057     2.02061     1.73528     1.81876
      5490     2.28797     2.03042     1.73764     1.82417
      5520     2.28311     2.01747     1.74725     1.81716
      5550     2.28311     2.01847     1.74699      1.8163
      5580     2.27672     2.01057     1.73884     1.81686
      5610     2.28455     2.02578     1.74244     1.81616
      5640     2.28171     2.01885     1.74265     1.81654
      5670     2.28151     2.02223     1.72951     1.82481
      5700     2.28241     2.01686     1.73392     1.82882
      5730      2.2716     2.01524     1.70399      1.8318
      5760     2.27667     2.00969     1.71582     1.83944
      5790     2.27507     2.01416     1.70921     1.83675
      5820     2.27566     2.01261     1.71595     1.83361
      5850     2.28034     2.02085     1.71566     1.83647
      5880     2.28381     2.03138     1.70993     1.83879
      5910     2.28408     2.04263     1.71799     1.81939
      5940     2.28292     2.04206     1.71207      1.8227
      5970      2.2797     2.04467      1.7025     1.82069
      6000      2.2736     2.03653     1.69656     1.82009
      6030     2.27969     2.04613     1.70722      1.8146
      6060     2.28365     2.04587     1.71959     1.81317
      6090     2.28408     2.04985     1.70594     1.82263
      6120     2.28019     2.04821     1.70492     1.81567
      6150      2.2805     2.05148     1.70706     1.81072
      6180     2.28196     2.05521     1.69652     1.82006
      6210     2.27038     2.04195     1.70293     1.79992
      6240     2.28147     2.05493     1.70886     1.80755
      6270       2.272      2.0438      1.6981     1.80646
      6300     2.27757     2.05346     1.69489     1.81253
      6330     2.28315     2.05733     1.70537     1.81237
      6360     2.27527     2.05157     1.69795     1.80603
      6390     2.28029     2.05859     1.70256     1.80635
      6420     2.27399     2.05288     1.70644     1.79325
      6450     2.27253     2.05386     1.70634     1.78853
      6480     2.27337     2.05079     1.70439     1.79605
      6510      2.2757     2.05296     1.71605     1.78834
      6540     2.27703     2.04787     1.72898     1.78509
      6570     2.26814     2.04291      1.7129     1.78366
      6600     2.27359     2.05243     1.71776     1.78193
      6630     2.27396     2.05415     1.70477     1.79334
      6660     2.27385     2.05433     1.71101     1.78689
      6690     2.28268     2.06359     1.71727     1.79271
      6720      2.2817     2.05874     1.71468     1.79827
      6750      2.2738     2.04797      1.7199     1.78553
      6780     2.27351     2.05131      1.7125     1.78807
      6810     2.27301     2.04962     1.73111     1.77072
      6840      2.2704     2.04426     1.72622     1.77499
      6870     2.27086     2.04764     1.72651       1.772
      6900      2.2785      2.0586     1.72281     1.78248
      6930     2.26505     2.04199     1.69684     1.79219
      6960     2.27174     2.05047     1.69492     1.80123
      6990     2.27396     2.05272     1.69952     1.79993
      7020     2.28237     2.05784     1.71061     1.80486
      7050     2.27646     2.05435     1.70524     1.79897
      7080     2.27417     2.05138      1.6957     1.80558
      7110      2.2714     2.05024     1.70611     1.79004
      7140     2.26514     2.03575     1.69993     1.79656
      7170     2.27065     2.04872     1.69802     1.79755
      7200     2.27171     2.04523     1.70517     1.79742
      7230     2.26981     2.04415     1.70235     1.79653
      7260     2.27787      2.0543     1.70563     1.80223
      7290      2.2675     2.04017     1.68971     1.80713
      7320     2.26723       2.043     1.68982     1.80313
      7350     2.27139     2.04294     1.69721     1.80672
      7380     2.26959     2.04585     1.69772     1.79841
      7410      2.2713      2.0446     1.70439     1.79784
      7440     2.27981     2.05421     1.70004      1.8125
      7470     2.26892     2.03934     1.69342     1.80815
      7500     2.27121     2.04083     1.70285     1.80335
      7530     2.27437     2.04653     1.70042     1.80717
      7560     2.26663     2.03274     1.70039      1.8033
      7590     2.27365     2.04381     1.70502     1.80408
      7620     2.27854     2.05333      1.7166     1.79461
      7650     2.27801     2.05325     1.71529      1.7946
      7680     2.27291     2.05023     1.70758     1.79246
      7710     2.27952     2.05833     1.69067     1.81585
      7740     2.28865     2.06635     1.69915      1.8218
      7770     2.27646     2.05292     1.69619     1.80914
      7800     2.26757     2.04681     1.69468      1.7951
      7830     2.27004     2.05099     1.70618     1.78565
      7860     2.27592     2.05708     1.70662     1.79319
      7890     2.27092     2.04819     1.69477     1.80189
      7920     2.27983     2.05828     1.71187     1.79674
      7950     2.26689     2.04552     1.69144      1.7979
      7980     2.27846     2.05425     1.68851     1.81982
      8010      2.2674     2.04442     1.69743     1.79479
      8040     2.27444     2.04964     1.70312     1.80125
      8070     2.27109     2.04831     1.69992     1.79733
      8100     2.27591     2.04817     1.70641     1.80353
      8130     2.27678     2.04134     1.71206      1.8081
      8160     2.26963     2.03663     1.70599     1.80118
      8190     2.27265     2.03874     1.71961     1.79342
      8220     2.27998     2.04527     1.72683     1.79764
      8250     2.27965     2.03818     1.73952     1.79262
      8280     2.27851      2.0284     1.73677     1.80345
      8310     2.28204     2.02834     1.75557     1.79423
      8340      2.2674     2.02071     1.74712     1.77384
      8370     2.27661     2.01341     1.76257     1.79037
      8400     2.27232     2.00323     1.77502     1.77856
      8430      2.2758     2.00486     1.78468     1.77595
      8460     2.27659     2.00331     1.78069     1.78371
      8490     2.28375     2.00665     1.79534     1.78357
      8520      2.2788     1.99933      1.7965     1.77797
      8550     2.28041           2     1.79585     1.78198
      8580     2.27634     1.99477     1.79228     1.78103
      8610     2.28195     2.00061     1.78222     1.79884
      8640     2.27474     1.99882     1.77414     1.79053
      8670     2.27316     1.99184     1.79196      1.7765
      8700     2.27836     1.98304     1.80037      1.7911
      8730      2.2762     2.00076     1.78182     1.78446
      8760     2.28334     2.01087     1.79479     1.77832
      8790      2.2785     1.99667     1.77983     1.79683
      8820     2.27625     1.98367      1.7754     1.80989
      8850     2.28156     1.98972     1.79384     1.79838
      8880      2.2763      1.9868      1.7797     1.80233
      8910     2.27704     1.98053     1.78516     1.80568
      8940     2.28496      1.9926     1.78394     1.81361
      8970      2.2743     1.97105     1.77554     1.81859
      9000     2.28184      1.9949     1.77109     1.81583
      9030     2.27707     1.98331     1.77102     1.81661
      9060     2.28779     1.98858     1.77305     1.83571
      9090     2.28206     1.99866     1.77161     1.81172
      9120     2.28116     1.99762     1.77517     1.80712
      9150     2.28119     2.00893     1.76564     1.80398
      9180     2.28164     2.00605     1.78393     1.79027
      9210     2.28259     2.00663     1.79909     1.77683
      9240     2.27633     2.00334     1.80222     1.76124
      9270     2.27952     2.00016     1.81426     1.76075
      9300     2.27372     1.99051      1.8164     1.75447
      9330     2.28037     1.99364      1.8237     1.76058
      9360     2.27397     1.97915     1.82271     1.76142
      9390     2.27128     1.97257     1.81919     1.76547
      9420     2.27697       1.987     1.80483     1.77865
      9450      2.2822     1.97842     1.81497     1.79125
      9480     2.27612     1.97637     1.81175     1.78129
      9510     2.27467     1.96318      1.8155     1.78835
      9540     2.27431     1.96759     1.82118     1.77676
      9570     2.27784     1.95982     1.82793     1.78743
      9600     2.26833     1.95111     1.81291     1.78807
      9630     2.27722     1.97837     1.81069     1.78295
      9660     2.27963      1.9719     1.82774     1.77889
      9690     2.27436     1.96256      1.8224      1.7812
      9720     2.26894     1.92516     1.83453     1.79569
      9750     2.26856     1.93438     1.82928     1.79014
      9780     2.27103     1.94833     1.81788     1.79289
      9810     2.27277     1.94499     1.81125      1.8076
      9840     2.28187      1.9635     1.82487     1.79676
      9870     2.27883     1.97277     1.81745      1.7864
      9900     2.27966     1.98232     1.80249     1.79308
      9930     2.28194     1.99525      1.8037      1.7833
      9960     2.27972     1.99712     1.80158     1.77764
      9990      2.2785     1.99169     1.79911     1.78311
     10020     2.27541     1.98933     1.79928     1.77768
     10050     2.27922      1.9895     1.80156     1.78493
     10080     2.27814     1.99545     1.79417     1.78296
     10110     2.27826     1.98754     1.79125     1.79499
     10140     2.27883     1.98108     1.78949     1.80531
     10170     2.27668     1.97557     1.79439     1.80107
     10200     2.27133     1.95721     1.78533     1.81655
     10230     2.27173     1.95386     1.78299     1.82342
     10260     2.28615     1.95728     1.79212      1.8467
     10290     2.28024     1.95433     1.79292      1.8344
     10320      2.2829     1.93056     1.80863     1.85067
     10350     2.28075     1.93945     1.79425     1.85011
     10380     2.27555     1.94253     1.80435     1.82404
     10410     2.27271     1.92582     1.80935     1.82972
     10440     2.27527        1.92     1.82018     1.83147
     10470     2.27558     1.91311     1.83594     1.82369
     10500     2.27334     1.90959     1.83474     1.82299
     10530     2.27876     1.92155     1.83375     1.82497
     10560     2.27255     1.93836     1.81772     1.80765
     10590     2.27911     1.93444     1.82272     1.82327
     10620     2.27464      1.9181     1.82767      1.8244
     10650      2.2688     1.90405     1.81829     1.83394
     10680     2.27374     1.91811     1.81218     1.83757
     10710     2.27491     1.93804     1.80061      1.8309
     10740     2.27154      1.9327     1.79627     1.83247
     10770     2.26872     1.93775     1.79063     1.82565
     10800     2.27687     1.93508     1.80859     1.83105
     10830     2.27221     1.92882     1.82188     1.81281
     10860     2.27226     1.94531     1.80473     1.81248
     10890     2.27684     1.96116     1.78557     1.82581
     10920     2.27476     1.96591     1.77759     1.82329
     10950     2.27689     1.97197     1.78875     1.81112
     10980     2.27819     1.96163     1.78733     1.82695
     11010     2.27307     1.93481     1.79764     1.83266
     11040     2.27924     1.93678     1.80681      1.8369
     11070     2.27638      1.9395     1.81866     1.81512
     11100     2.27923     1.93712     1.82912     1.81429
     11130     2.28275     1.92124     1.82589     1.84305
     11160     2.26699     1.90513     1.82859     1.81802
     11190     2.27141     1.89175     1.84392     1.82753
     11220     2.27393     1.88884     1.85346     1.82717
     11250     2.28019     1.89388     1.85184     1.83916
     11280     2.27056     1.87751     1.85509     1.82878
     11310     2.27217      1.8839     1.84436     1.83705
     11340     2.27789     1.88653     1.85294      1.8399
     11370     2.27115      1.8865     1.84745     1.82875
     11400     2.26848     1.89243     1.82877     1.83475
     11430     2.27536     1.89269     1.84033     1.83995
     11460     2.27671     1.90538      1.8415     1.82899
     11490     2.27772     1.91489     1.83531      1.8278
     11520     2.27434     1.90432     1.82997     1.83576
     11550     2.27042     1.92785     1.81396     1.81729
     11580      2.2757     1.95636     1.80816     1.80579
     11610     2.28417     1.95906     1.81858     1.81374
     11640     2.28239     1.95874     1.80678     1.82139
     11670     2.27508     1.94458     1.80145     1.82357
     11700     2.27704     1.93361     1.82231     1.81938
     11730     2.27211     1.93781     1.81427      1.8106
     11760     2.27365     1.93873     1.81386      1.8139
     11790     2.27445     1.93109     1.81983     1.81807
     11820      2.2785     1.92733     1.82527     1.82672
     11850     2.27863     1.93386      1.8228     1.82259
     11880     2.27891     1.93984     1.80358     1.83602
     11910     2.27591     1.93885     1.80424     1.82896
     11940     2.27133     1.94276     1.78736        1.83
     11970     2.27428     1.95079     1.78338     1.83267
     12000      2.2815     1.95992     1.79132     1.83314
     12030     2.27112      1.9558     1.77999     1.82276
     12060     2.26819     1.97323     1.77973     1.79674
     12090     2.27557     1.98314     1.76994     1.81407
     12120     2.26904     1.98667     1.75958      1.8039
     12150     2.26823     1.98016     1.76303     1.80568
     12180     2.26589     1.98964     1.74829     1.80368
     12210      2.2652     1.98205     1.75547     1.80335
     12240     2.27612     2.01015     1.75381     1.80137
     12270     2.27022     1.99211     1.76103     1.79945
     12300     2.26897     1.99097     1.75022     1.80808
     12330     2.27384     2.00233     1.73604     1.82142
     12360     2.27116     1.98302     1.75714     1.81561
     12390     2.28043     1.99341     1.74676     1.83736
     12420     2.27459     1.98222     1.76286     1.81953
     12450     2.27809     1.98465     1.76086     1.82755
     12480     2.26982     1.97298     1.74688     1.83301
     12510     2.27199     1.96755     1.76712     1.82481
     12540      2.2766      1.9644     1.77159     1.83533
     12570     2.27795     1.96682     1.78154     1.82644
     12600     2.26434     1.96645     1.75974     1.81408
     12630     2.27141     1.97473     1.76197     1.82059
     12660     2.26915     1.96474     1.75426     1.83314
     12690     2.26705     1.97012     1.75403     1.82237
     12720     2.26502     1.97708     1.75495     1.80885
     12750     2.26114     1.96896     1.73558      1.8266
     12780     2.26405     1.95565     1.75041     1.83395
     12810     2.26592     1.96007     1.74498     1.83901
     12840     2.27065     1.95723      1.7527     1.84635
     12870     2.27891     1.97422     1.74894     1.85217
     12900      2.2752       1.955     1.76438     1.84877
     12930      2.2779      1.9716      1.7534     1.84827
     12960     2.26937     1.97222     1.73457     1.84438
     12990     2.26998      1.9728     1.73221     1.84747
     13020      2.2696      1.9703     1.72621     1.85479
     13050     2.26573     1.96065     1.72494     1.85675
     13080      2.2688     1.96694     1.73677     1.84652
     13110     2.26658     1.96717     1.72868     1.84843
     13140     2.27047     1.97737     1.73652     1.83973
     13170     2.27005     1.97135     1.73684     1.84485
     13200     2.26444     1.97309     1.72597     1.83937
     13230     2.27142     1.97302     1.73753     1.84576
     13260     2.26701      1.9745     1.73249     1.83806
     13290     2.26062     1.97463     1.71295     1.84051
     13320     2.26635     1.98187     1.73157     1.82935
     13350     2.26993     1.99027     1.73106     1.82961
     13380     2.27365     2.00541     1.72561     1.82744
     13410     2.27432     2.01192      1.7134     1.83343
     13440     2.27456     1.99761     1.72377     1.83994
     13470     2.26891      1.9987     1.72043     1.82791
     13500     2.26851     1.98946     1.73263     1.82546
     13530     2.26074     1.98798     1.73108     1.80918
     13560     2.27418     2.00758     1.74105     1.81166
     13590     2.27359     2.01718     1.72993     1.81019
     13620     2.26544     2.00748     1.73257     1.79797
     13650     2.26907     2.02131     1.73308     1.79113
     13680      2.2749     2.03254     1.73121     1.79499
     13710     2.26712     2.02323     1.73127     1.78575
     13740     2.26887     2.00665     1.73414       1.806
     13770     2.26674     2.00378     1.73933     1.79885
     13800     2.27284     2.01335     1.74109     1.80185
     13830     2.26907     2.00739     1.73949     1.80054
     13860     2.26668     2.00552     1.72719     1.80841
     13890     2.27681     2.01229      1.7371     1.81683
     13920     2.26627     2.00656     1.73007     1.80349
     13950      2.2642     2.01306     1.72019     1.80048
     13980      2.2698     2.01065     1.73591     1.80218
     14010     2.26286     2.00077     1.72287     1.80824
     14040     2.27719      2.0049      1.7261     1.83634
     14070     2.26556     1.99155     1.72394     1.82409
     14100     2.27166      1.9983     1.72977     1.82636
     14130     2.26903     2.00385     1.72362     1.81953
     14160     2.26488     2.00417     1.71767     1.81447
     14190     2.26781     2.01688     1.70687     1.81789
     14220     2.26659     2.01751     1.70941     1.81175
     14250     2.27166     2.02386      1.7159     1.81124
     14280     2.26703       2.016     1.70315      1.8204
     14310     2.26923     2.01432     1.70521      1.8258
     14340     2.26881     2.01789      1.6975     1.82801
     14370     2.26922     2.02193     1.69888     1.82328
     14400     2.27101     2.02615     1.70054     1.82148
     14430     2.27139      2.0278     1.70263     1.81867
     14460     2.27373      2.0329     1.69931      1.8219
     14490     2.27654     2.03754     1.71493     1.80907
     14520     2.27857     2.04527     1.70099     1.81858
     14550     2.27735     2.03764      1.7071     1.81838
     14580       2.283      2.0429     1.70098     1.83231
     14610     2.27617     2.03528     1.69067     1.83334
     14640     2.27195     2.03579     1.69239     1.82068
     14670     2.27114     2.02549     1.70315     1.82012
     14700     2.27382     2.01982     1.70921     1.82741
     14730     2.26975     2.01463     1.71702     1.81567
     14760     2.27014     2.02511      1.7292     1.79327
     14790      2.2701     2.02662     1.73485     1.78601
     14820     2.27539     2.03008     1.72072     1.80907
     14850     2.27406      2.0242     1.71664     1.81617
     14880     2.28451     2.03846     1.71793     1.82521
     14910     2.27458     2.02974     1.71045     1.81712
     14940     2.27272     2.02202     1.70244     1.82857
     14970     2.27301     2.02691     1.71645     1.81069
     15000     2.26981     2.02416     1.72246     1.79999
     15030     2.27327      2.0312     1.71163     1.81109
     15060       2.271     2.02197     1.71768        1.81
     15090      2.2674     2.02632     1.69793     1.81475
     15120     2.26642     2.02813     1.70263     1.80583
     15150     2.26663     2.02352     1.70016     1.81385
     15180     2.26066     2.01212     1.69253     1.81877
     15210     2.26826     2.01355     1.69552     1.83326
     15240     2.25821     2.00478     1.68835     1.82465
     15270     2.26462     2.01803     1.68745     1.82675
     15300     2.26032     2.01349     1.68142     1.82669
     15330     2.25847     2.01426     1.68863     1.81456
     15360     2.26884      2.0177     1.69264     1.83279
     15390     2.26143     2.01966     1.68443     1.81984
     15420     2.26995     2.02764     1.69327     1.82397
     15450     2.25946     2.00914     1.69436     1.81737
     15480     2.25652     2.00883     1.68449     1.81957
     15510     2.26757     2.02309     1.68687     1.82903
     15540     2.25907     2.00948     1.69538     1.81508
     15570     2.26401     2.00958     1.69473     1.82782
     15600     2.26277     2.01033     1.69806     1.82082
     15630     2.26087     2.00486     1.69205     1.82774
     15660     2.26436     2.00606     1.69219      1.8349
     15690     2.26501     2.01189     1.68543     1.83634
     15720     2.26374     2.00788     1.68402     1.83891
     15750     2.26622     2.01489     1.68472      1.8367
     15780     2.26534     2.01935     1.69253     1.82239
     15810     2.26396      2.0132     1.69894      1.8198
     15840      2.2591     2.00408     1.69172     1.82449
     15870      2.2574     2.00446     1.69717     1.81481
     15900     2.27339     2.03565     1.69724     1.81992
     15930     2.27007     2.00913     1.71257     1.82673
     15960     2.26113     1.99597     1.70023     1.83049
     15990     2.26328     1.99099     1.69994     1.84146
     16020     2.27125     2.00484     1.71455     1.83251
     16050     2.26093     1.99368     1.69695     1.83553
     16080     2.26902     1.99624      1.7084     1.84209
     16110      2.2638      1.9665     1.72924      1.8418
     16140     2.26615     1.97647     1.72712     1.83889
     16170     2.25855     1.96578     1.72568     1.83297
     16200     2.26366     1.95759     1.73559     1.84498
     16230     2.26378     1.95941     1.71789     1.85982
     16260     2.26799     1.97291     1.71979     1.85404
     16290     2.25894     1.96544     1.71843      1.8411
     16320      2.2601      1.9575     1.72941     1.84214
     16350     2.26896     1.96412     1.74619     1.84104
     16380     2.25565     1.95772     1.74691     1.81428
     16410     2.26996     1.98597     1.74531     1.82079
     16440     2.26173     1.97458     1.74564     1.81235
     16470     2.25945     1.96168     1.75814     1.80859
     16500     2.26946     1.96672     1.76729     1.81922
     16530      2.2683     1.97505      1.7503     1.82375
     16560     2.26139     1.96487     1.75744     1.81065
     16590     2.26685     1.98296     1.76316     1.79899
     16620     2.26366     1.98636     1.76611     1.78425
     16650     2.26794     1.98364     1.76407      1.8001
     16680     2.26505     1.98027     1.76904     1.79161
     16710     2.26175     1.98597      1.7674     1.77854
     16740     2.25733     1.98143     1.75735     1.78233
     16770     2.26174     1.98793     1.75804     1.78559
     16800     2.26006     1.98835     1.74167     1.79688
     16830      2.2649     1.98505     1.75224     1.80242
     16860     2.26523     1.99291     1.74969     1.79707
     16890     2.26224     1.98457     1.75259     1.79594
     16920     2.26343     1.99201     1.76008     1.78333
     16950     2.26501     1.99034     1.76737       1.782
     16980     2.25838     1.97905     1.77074     1.77437
     17010     2.25502     1.97067     1.76924     1.77665
     17040     2.25826     1.97933     1.76629     1.77819
     17070     2.25741     1.96293     1.77491     1.78562
     17100     2.26203     1.97771     1.76135      1.7944
     17130     2.26562     1.98721     1.76734     1.78705
     17160     2.25762     1.97759      1.7774     1.76739
     17190     2.27516     1.98404     1.79179     1.79048
     17220     2.26237     1.96426     1.77929     1.79233
     17250     2.26064     1.95435     1.77698     1.80107
     17280     2.26254     1.96099      1.7745     1.80108
     17310       2.259     1.96513     1.77371     1.78839
     17340     2.26165     1.96325     1.78448     1.78646
     17370     2.25818     1.96072     1.77301     1.79186
     17400     2.26462     1.96941     1.78821     1.78347
     17430     2.26791     1.96581     1.78859     1.79537
     17460     2.26808     1.96644     1.79164     1.79209
     17490     2.25846     1.97159     1.78401     1.76958
     17520     2.25796     1.97358     1.78736     1.76269
     17550     2.26027     1.98457     1.78881      1.7548
     17580     2.25919     1.97663     1.77682     1.77305
     17610     2.26517     1.97725     1.77804     1.78635
     17640     2.25888     1.98198     1.78332     1.75973
     17670     2.26042     1.98621     1.78585     1.75632
     17700     2.25577     1.97564     1.78409     1.75809
     17730     2.26263     1.99214      1.7793     1.76194
     17760     2.26372     1.99014     1.77432     1.77198
     17790     2.26258     1.99675     1.77757     1.75834
     17820     2.26466     1.97989     1.79463     1.76541
     17850     2.26353     1.98034     1.79242     1.76427
     17880      2.2569     1.97146     1.78486     1.76488
     17910     2.26486     1.98664     1.79704     1.75587
     17940     2.25444     1.98675     1.78987     1.73613
     17970     2.25207     1.99079     1.77494      1.7407
     18000     2.25423      1.9935     1.78928     1.72845
     18030     2.26384     2.00365     1.79715     1.73365
     18060     2.25849     1.99618     1.78468     1.74118
     18090     2.26896     2.01239     1.78738     1.74698
     18120     2.25327     1.99279     1.76791     1.74864
     18150     2.25806     2.01097     1.77092     1.73709
     18180     2.25744     2.00329     1.76893     1.74637
     18210     2.27427     2.02632     1.76908     1.76324
     18240     2.27677     2.02883     1.78286      1.7529
     18270     2.27034     2.02386     1.77352     1.75144
     18300     2.26703     2.02411     1.77686     1.73915
     18330     2.26754     2.02675     1.76644     1.74798
     18360     2.27871     2.04084     1.78207     1.74476
     18390      2.2672     2.02294     1.77896     1.73878
     18420     2.27266     2.03579     1.78304     1.73387
     18450      2.2653     2.03276     1.77845     1.72284
     18480     2.26656     2.02965     1.77987     1.72835
     18510     2.27208     2.03973     1.77535      1.7356
     18540     2.27209     2.03635      1.7842      1.7305
     18570     2.27433     2.03748     1.78951     1.72959
     18600     2.26876     2.02398      1.7914     1.72885
     18630     2.26677     2.02913     1.77958     1.72982
     18660     2.26681      2.0125     1.77893     1.74989
     18690     2.26166     2.00156     1.77208     1.75604
     18720     2.27048     2.01499     1.77157     1.76394
     18750     2.26464     2.01082     1.75733     1.76792
     18780     2.26738     2.01352      1.7458     1.78323
     18810     2.27052     2.01979     1.74425     1.78565
     18840     2.26164     2.01549     1.74856     1.76362
     18870     2.26358     2.00488     1.76233     1.76698
     18900     2.26452     2.01515     1.75599     1.76402
     18930     2.26645     2.01116     1.75375     1.77571
     18960     2.26934     2.01135     1.75467     1.78197
     18990     2.26273     2.00906     1.73308     1.78886
     19020     2.26411     2.01405     1.74535     1.77476
     19050     2.25595     2.00296     1.72779     1.78369
     19080     2.26328     2.01783     1.71282     1.79986
     19110     2.27012     2.02618     1.73203      1.7893
     19140     2.26451     2.02363     1.71226     1.79696
     19170      2.2621      2.0124     1.71166     1.80407
     19200     2.26509     2.01241     1.72199     1.80174
     19230     2.26191     2.00825     1.73164     1.78908
     19260     2.26328     2.00196     1.72864     1.80245
     19290     2.26526     2.00442     1.71599     1.81672
     19320     2.26407     2.00485     1.72089     1.80862
     19350     2.26311     2.00877      1.7123     1.81004
     19380     2.26922      2.0201     1.71116      1.8138
     19410     2.26852     2.01579     1.71365     1.81449
     19440     2.26147     2.00975     1.70739     1.80949
     19470     2.26244     2.01197     1.71602     1.80124
     19500     2.26688     2.02284     1.71254     1.80357
     19530     2.26298       2.023     1.71803     1.78831
     19560     2.26585     2.01711      1.7296     1.79107
     19590     2.26241     2.02021     1.72139     1.78676
     19620     2.26405     2.01632     1.73429     1.78285
     19650     2.26705     2.01873     1.74592     1.77638
     19680     2.27121     2.03185     1.74296     1.77496
     19710     2.26207     2.02097     1.73211     1.77465
     19740     2.26431     2.01976     1.73867     1.77534
     19770     2.26045     2.01873     1.73665     1.76863
     19800      2.2665     2.01859     1.74087      1.7801
     19830     2.27283     2.03103     1.74364     1.77936
     19860     2.26611     2.01687     1.75058     1.77151
     19890     2.27165     2.03308     1.74209     1.77554
     19920     2.26799     2.02211     1.75822     1.76276
     19950     2.26719     2.01687     1.75101     1.77382
     19980     2.26838     2.02112     1.74161     1.78128
     20010     2.26867     2.01702     1.75526     1.77325
     20040     2.25886     2.00772      1.7454     1.76849
     20070      2.2672     2.01212     1.75856     1.77177
     20100     2.26348     2.00719     1.74903      1.7773
     20130     2.25507     2.00283     1.74231      1.7674
     20160     2.25624     2.00247     1.75259     1.76062
     20190     2.26949       2.015     1.76558     1.76739
     20220      2.2635     2.01024     1.76829     1.75469
     20250     2.26246     2.01642     1.75466     1.75859
     20280     2.26932     2.02474      1.7606     1.76079
     20310     2.26476      2.0241     1.76742     1.74285
     20340     2.25982      2.0185     1.75585     1.74822
     20370     2.26502     2.02239     1.75293     1.76005
     20400     2.27084     2.03424     1.74938     1.76493
     20430      2.2711     2.03072     1.74115     1.77773
     20460      2.2692     2.02666     1.73624     1.78232
     20490      2.2767     2.03042     1.74494     1.78867
     20520     2.27582     2.02688     1.74754     1.78789
     20550     2.28066     2.03095     1.73885     1.80401
     20580     2.27465     2.02092     1.74728     1.79191
     20610     2.27672     2.02799      1.7285     1.80733
     20640     2.27511     2.02519     1.73628     1.79895
     20670     2.27734     2.02497      1.7412     1.80009
     20700     2.28215     2.03031     1.74784     1.79982
     20730     2.28354     2.03063     1.75947     1.79163
     20760     2.28276     2.02803     1.76658     1.78557
     20790     2.27642     2.01652     1.76686     1.78214
     20820     2.27519     2.01869     1.76266     1.78071
     20850     2.27262     2.00844      1.7629      1.7855
     20880     2.27559     2.01379     1.76391     1.78604
     20910     2.27244     2.00694     1.76085     1.78873
     20940     2.27059     2.00253     1.76456     1.78532
     20970     2.26918      2.0073     1.76243     1.77847
     21000       2.275     2.00917     1.76955     1.78414
     21030     2.27791     2.00641     1.78502     1.77926
     21060     2.26851     1.99411     1.77565     1.77844
     21090     2.27253     1.99286       1.793     1.77271
     21120     2.27214     1.99165     1.78558     1.78053
     21150      2.2724     1.99772     1.78468     1.77528
     21180     2.26891     1.98603     1.79903     1.76495
     21210     2.27544     1.99617     1.80163      1.7677
     21240     2.27025     1.98812     1.80052     1.76454
     21270      2.2711     1.98271     1.80007     1.77325
     21300       2.266     1.97834     1.79558     1.76965
     21330     2.27528     1.99162     1.79348     1.78065
     21360     2.26667     1.97885      1.7903     1.77611
     21390     2.26743     1.98025     1.78852     1.77829
     21420     2.28392     1.98261     1.81942     1.78649
     21450     2.27461     1.96523     1.81025     1.79125
     21480     2.27093     1.97288     1.79899     1.78484
     21510     2.26273     1.96353     1.79086     1.78247
     21540     2.26719     1.97931     1.77721     1.79001
     21570      2.2737      2.0064     1.75925     1.79411
     21600     2.26749     2.01053     1.74851     1.78422
     21630     2.26292      2.0012     1.74031     1.79112
     21660     2.27123     2.01163     1.74619     1.79476
     21690      2.2751     2.01476     1.75557      1.7919
     21720     2.26466      2.0116     1.74896     1.77537
     21750     2.26819     2.01408     1.75127     1.77929
     21780     2.27504     2.02207       1.755     1.78405
     21810     2.26865     2.01175     1.75264     1.78176
     21840     2.25986     1.99501     1.76176      1.7692
     21870     2.26491     2.00621      1.7559     1.77527
     21900     2.27145     1.99828     1.75913     1.79758
     21930     2.27209     2.00168     1.75956       1.795
     21960     2.26415      1.9954     1.74488     1.79626
     21990     2.26919     2.00013      1.7445     1.80406
     22020       2.264     2.00056     1.74859      1.7865
     22050     2.27272       2.009     1.74833     1.79938
     22080     2.27328     2.00072     1.76292      1.7958
     22110     2.26355     1.99207     1.74514     1.79818
     22140     2.26797     1.99418     1.74866     1.80355
     22170     2.27215     1.99652      1.7549     1.80542
     22200     2.27162           2     1.74933     1.80564
     22230     2.26666     1.99031     1.74536     1.80773
     22260     2.26496      1.9908     1.74347     1.80476
     22290     2.26831     1.99007     1.73605     1.82103
     22320     2.27043      1.9928     1.75025     1.80971
     22350     2.26983     1.98582     1.73782     1.82778
     22380     2.26399      1.9729     1.73912     1.82605
     22410      2.2623     1.96378     1.74278      1.8282
     22440     2.26834     1.98131     1.75024     1.81709
     22470     2.25951     1.96753     1.72438     1.83468
     22500     2.26568     1.96201     1.74783     1.83365
     22530     2.25602     1.95812     1.73542     1.82575
     22560     2.26307     1.97422     1.74835     1.81349
     22590     2.26507     1.97186     1.73775     1.83112
     22620      2.2663     1.97061     1.75753      1.8166
     22650     2.26791     1.97025     1.76603     1.81276
     22680     2.26673      1.9635     1.78025     1.80319
     22710     2.25955      1.9747     1.76569     1.78719
     22740     2.26125      1.9777     1.75711     1.79661
     22770      2.2606     1.97501        1.75     1.80484
     22800     2.26956     1.98042      1.7644     1.80739
     22830      2.2738     1.98358     1.76516     1.81382
     22860     2.27922     1.99708     1.76728     1.81055
     22890      2.2675     1.98648     1.75587     1.80385
     22920     2.26516     1.98484     1.76598     1.78987
     22950     2.27351     1.99703     1.76482     1.79859
     22980     2.28178     2.01124      1.7666     1.80196
     23010     2.27988     2.01586     1.75397     1.80433
     23040     2.27339     2.00315     1.74881     1.80711
     23070     2.27543     2.00219     1.75831     1.80409
     23100     2.27811     2.00204      1.7594     1.80996
     23130     2.27435     1.99057     1.77317     1.79968
     23160     2.27629     1.99064     1.75727     1.81997
     23190     2.27514     1.99201      1.7595     1.81344
     23220      2.2753     1.99666     1.75854     1.80965
     23250      2.2763     1.98944     1.76332     1.81548
     23280     2.28363     1.99827     1.76978     1.81789
     23310     2.28169     1.99057     1.76712     1.82405
     23340     2.27516     1.98687     1.76024      1.8184
     23370     2.28097     1.99405     1.78371     1.80216
     23400     2.27614     1.99046     1.76837     1.80904
     23430     2.27544     1.98699     1.76906     1.81041
     23460     2.26963      1.9836     1.76135     1.80706
     23490     2.27197      1.9799     1.76903     1.80948
     23520     2.26979     1.97442     1.75838     1.82034
     23550     2.27889     1.97957     1.76675     1.82936
     23580     2.27789     1.98967     1.74766     1.83424
     23610     2.27491     1.98831     1.76244     1.81406
     23640     2.26967     1.98091      1.7357     1.83472
     23670     2.27741     1.99881     1.74466     1.82597
     23700     2.27601      1.9923      1.7425     1.83163
     23730     2.27249     1.99947     1.72717      1.8296
     23760     2.27153     1.98261     1.73539     1.83775
     23790     2.28041     1.99078     1.72649     1.85919
     23820       2.283        1.99      1.7326     1.86069
     23850     2.28366     1.99766     1.72634     1.85991
     23880     2.28652     1.99718     1.72044     1.87289
     23910     2.29613     2.00624     1.72904     1.87878
     23940     2.28216     2.00313     1.71809     1.85799
     23970     2.28371     2.00569     1.71856     1.85861
     24000     2.27804     1.99901     1.71305     1.85699
     24030     2.28585     2.00394     1.72507     1.85972
     24060     2.27298     2.00218     1.70925     1.84463
     24090     2.27771      2.0161     1.71087     1.83961
     24120     2.27565     2.02436     1.71238     1.82398
     24150     2.27732     2.02263     1.71487     1.82772
     24180     2.28184     2.02642     1.72286     1.82729
     24210     2.28058     2.02457     1.73066      1.8188
     24240     2.27948     2.02917     1.72367     1.81755
     24270     2.27571      2.0145     1.72162     1.82634
     24300     2.28106     2.01499     1.73012     1.83111
     24330      2.2729     1.99782     1.72073     1.83847
     24360     2.27757     2.00427     1.71546     1.84792
     24390     2.27261     1.99247     1.71802     1.84606
     24420     2.27418     1.99279      1.7114     1.85571
     24450     2.27153     1.99318      1.7184      1.8423
     24480     2.27546     1.99241     1.71675     1.85431
     24510     2.27945     1.99564     1.72079      1.8569
     24540     2.27663     1.99248     1.72284     1.85147
     24570     2.26824     1.98065     1.71515     1.85071
     24600     2.27646     1.98093     1.71983     1.86617
     24630     2.28526     2.00291     1.70255     1.88004
     24660     2.28729     2.01001     1.70878      1.8717
     24690     2.27792     1.99633     1.70923     1.86308
     24720     2.28202     2.00037     1.70636     1.87138
     24750     2.27649     2.00205     1.68629     1.87431
     24780     2.27478     2.00382     1.68038     1.87359
     24810     2.27763     2.00351     1.67895     1.88208
     24840     2.28169     2.01435     1.68182      1.8778
     24870     2.28034     2.02014     1.67825     1.87147
     24900     2.28006     2.02036     1.68543     1.86409
     24930     2.27144     2.00727     1.68041     1.86172
     24960     2.27673     2.01332     1.66903     1.87826
     24990     2.27963     2.01834     1.67038     1.87871
     25020      2.2776     2.01559     1.67449     1.87307
     25050     2.27333     2.01339      1.6748     1.86479
     25080      2.2766     2.00765     1.69348     1.86206
     25110     2.27011     2.00907     1.68103     1.85596
     25140     2.27599     2.00754     1.68901     1.86475
     25170       2.277     2.00186     1.70131     1.86215
     25200     2.27953     2.00649     1.70161     1.86306
     25230     2.27906     2.00478     1.69861     1.86651
     25260      2.2723      1.9815     1.70313     1.87076
     25290     2.27867     1.98708     1.70487     1.87871
     25320     2.27026     1.97035     1.68811     1.89108
     25350      2.2706     1.97183     1.69698     1.88238
     25380     2.27374     1.97861     1.69482     1.88479
     25410      2.2734     1.98225     1.68259     1.89111
     25440     2.27556        1.98     1.68899     1.89294
     25470     2.27601     1.97817     1.67752     1.90609
     25500     2.27996      1.9848     1.67479     1.91104
     25530     2.27798     1.97929     1.68145     1.90618
     25560     2.28065     1.99593     1.69153      1.8862
     25590     2.27303     1.98957       1.689     1.87676
     25620     2.27769     1.99137     1.69052     1.88475
     25650      2.2749     1.99518     1.67621     1.88677
     25680     2.27405     1.98363     1.66491     1.90682
     25710     2.27645     1.98692     1.66619     1.90799
     25740     2.27798     2.00075     1.66794     1.89562
     25770     2.27573     1.99465     1.67362     1.89163
     25800     2.28055     2.00079     1.67431     1.89615
     25830     2.27143      1.9863     1.67723     1.88687
     25860     2.27278     1.98893     1.68594     1.87959
     25890     2.27397     2.00143     1.67667     1.87747
     25920     2.26994     2.00207     1.67577     1.86782
     25950     2.27959     2.02561     1.66303     1.87732
     25980     2.28213     2.01918     1.66481     1.88879
     26010      2.2669     2.00401     1.66352      1.8693
     26040      2.2737     2.01638     1.65069     1.88385
     26070     2.26737     2.01633     1.66817       1.853
     26100      2.2741     2.02614     1.66964     1.85745
     26130     2.28032     2.01804     1.68695     1.86587
     26160     2.27826     2.01815     1.67338     1.87292
     26190     2.27381     2.00167     1.66646     1.88592
     26220     2.26735     1.99845     1.66815     1.87223
     26250     2.27405     2.00932     1.65838     1.88546
     26280     2.27433     2.01256     1.65756     1.88341
     26310     2.27488     2.00865     1.64999     1.89552
     26340     2.27034     2.00055     1.64733     1.89551
     26370     2.27591     2.00905     1.64915     1.89831
     26400     2.27594     2.01115     1.64514     1.89962
     26430     2.26458     2.01139     1.64389     1.87311
     26460     2.26673     2.01814     1.63523     1.87865
     26490     2.27786     2.03703     1.64787     1.87411
     26520     2.27202     2.03111      1.6489     1.86543
     26550     2.26956     2.02977      1.6531     1.85718
     26580     2.27209     2.03711     1.65051     1.85765
     26610     2.27956     2.03621     1.65531      1.8726
     26640      2.2699     2.02586     1.65596     1.85971
     26670     2.26855     2.02166     1.64745     1.86853
     26700     2.26862     2.01723     1.64878     1.87233
     26730     2.26919     2.02552     1.65674     1.85766
     26760     2.26943     2.01997     1.66154     1.86002
     26790     2.25689     2.01334     1.65793     1.83978
     26820     2.26818     2.02971     1.67292     1.83601
     26850     2.26809     2.02896     1.67811     1.83186
     26880     2.26481      2.0289      1.6681     1.83297
     26910     2.26823     2.03393     1.67432     1.83017
     26940     2.26796     2.03415     1.67925     1.82474
     26970      2.2696      2.0312     1.68104     1.83043
     27000     2.26543     2.02036     1.69064     1.82324
     27030     2.26888     2.02574     1.69914     1.81795
     27060     2.26045     2.01629     1.69686     1.80957
     27090     2.26829     2.01943     1.70691     1.81621
     27120     2.27115     2.02524     1.69536     1.82767
     27150      2.2683     2.02341     1.71242     1.80659
     27180     2.26894     2.02745     1.70405     1.81159
     27210     2.27116     2.02905     1.70663     1.81294
     27240     2.27149     2.02327     1.70675     1.82007
     27270     2.26978     2.01853     1.71929     1.80926
     27300     2.27696     2.03618     1.71536     1.81124
     27330     2.27089     2.02539     1.72178     1.80199
     27360     2.26902     2.02255     1.72771     1.79477
     27390      2.2705     2.03016     1.72701     1.79059
     27420     2.26548     2.03272     1.71058     1.79074
     27450     2.26792     2.02905     1.71534     1.79652
     27480     2.26663     2.03395     1.70588     1.79672
     27510      2.2658     2.02861     1.71598     1.79105
     27540     2.26338     2.02516     1.70555     1.79878
     27570     2.26416     2.02605     1.70267     1.80246
     27600     2.27195     2.02995     1.71153     1.80927
     27630     2.27038     2.03659     1.69977     1.80896
     27660     2.27426     2.04766     1.69975     1.80622
     27690     2.27366     2.04211     1.69395     1.81642
     27720     2.26922     2.03943      1.6955     1.80685
     27750     2.27203     2.04482     1.68637     1.81636
     27780     2.27401     2.03718     1.70548     1.81203
     27810     2.27026     2.03342     1.69559     1.81612
     27840     2.27279      2.0306     1.69693     1.82435
     27870       2.277      2.0334     1.69315     1.83521
     27900     2.27224      2.0269      1.7132     1.81185
     27930      2.2698     2.02887     1.70097     1.81505
     27960     2.27413     2.03117     1.70582     1.81874
     27990      2.2624     2.02161     1.71364      1.7926
     28020     2.26768     2.03036     1.71759     1.79228
     28050     2.26826     2.02566     1.71088     1.80544
     28080     2.26587     2.02157     1.70152     1.81283
     28110     2.27586      2.0363     1.70605     1.81714
     28140     2.27595     2.03268     1.69785     1.82904
     28170     2.26864     2.02086     1.69516     1.82647
     28200     2.27198     2.02577     1.71294     1.81272
     28230      2.2733     2.02881     1.72486     1.80127
     28260       2.271     2.02653     1.72093      1.8018
     28290     2.26938      2.0255     1.73042     1.78973
     28320     2.27648      2.0304     1.73921      1.7937
     28350     2.27472     2.02416     1.73109      1.8041
     28380       2.272     2.02137     1.73757     1.79413
     28410     2.26831      2.0207     1.73854     1.78458
     28440     2.26927     2.01522     1.74614      1.7858
     28470     2.27134     2.02362     1.74154     1.78604
     28500     2.26785     2.01847     1.73538     1.78899
     28530     2.27172     2.03968     1.73984     1.77034
     28560      2.2787     2.04941     1.73203     1.78463
     28590     2.26477      2.0286     1.72566      1.7791
     28620      2.2662     2.02661     1.73031     1.78051
     28650     2.27082     2.03676     1.72657     1.78434
     28680     2.26073      2.0233     1.73677     1.76399
     28710     2.26782     2.03134      1.7277     1.78177
     28740     2.26958     2.02012     1.73631     1.79062
     28770     2.26995     2.02184     1.72334     1.80212
     28800     2.26943     2.02677     1.72226     1.79627
     28830     2.27205     2.03053     1.72718     1.79394
     28860      2.2766     2.02878     1.72599     1.80854
     28890     2.27078     2.02524     1.71797      1.8055
     28920     2.27121     2.02763     1.69592     1.82465
     28950     2.26509     2.01549     1.70275      1.8165
     28980     2.27254     2.02141     1.70411     1.82725
     29010     2.27325     2.02173     1.72075     1.81301
     29040     2.27162     2.01771     1.71142     1.82222
     29070     2.27406     2.01607     1.71346     1.82818
     29100     2.27503     2.01698     1.72193     1.82162
     29130     2.26844     2.01029     1.69645     1.83642
     29160     2.27486     2.00714     1.70661     1.84631
     29190     2.27627     2.00937     1.71461     1.83992
     29220     2.27091      2.0173     1.70474     1.82714
     29250     2.26747     2.01006     1.69984     1.83113
     29280     2.27024     2.01322     1.69953      1.8348
     29310     2.26234     2.00811     1.69467     1.82536
     29340     2.26369     2.00815     1.68186     1.84047
     29370     2.26358     2.00333     1.70025     1.82851
     29400     2.27535     2.02909     1.69578     1.83346
     29430     2.26725     2.02057     1.68766     1.83029
     29460     2.27435     2.03106     1.68969     1.83442
     29490     2.27806     2.02798     1.68871     1.84789
     29520     2.27267     2.01905     1.68162     1.85085
     29550     2.27708     2.02723     1.67489     1.85883
     29580     2.28274     2.02853     1.67246     1.87342
     29610       2.276      2.0201     1.67725     1.86182
     29640     2.27622     2.02581     1.67521     1.85798
     29670      2.2829     2.03109     1.67991     1.86437
     29700     2.28376     2.04263     1.67189     1.86107
     29730     2.27806     2.04051      1.6759     1.84575
     29760     2.28119     2.04177     1.68214     1.84641
     29790     2.27573     2.04102     1.68029     1.83542
     29820     2.28868     2.05406     1.69628     1.83836
     29850     2.27734      2.0407     1.68692     1.83367
     29880     2.27848     2.04714     1.70056     1.81666
     29910     2.27288     2.03816     1.70263     1.81079
     29940     2.28003      2.0472     1.70477     1.81654
     29970     2.28623     2.05636     1.69777     1.82831
     30000     2.28198     2.04517     1.70364     1.82477
     30030       2.283     2.04952      1.6924     1.83288
     30060     2.28559     2.05303     1.68669     1.84066
     30090     2.28707     2.05207      1.6943     1.83842
     30120     2.27814     2.04668     1.67753     1.83761
     30150     2.28711     2.05012     1.69709     1.83811
     30180     2.28155       2.045     1.67404     1.85109
     30210     2.28405     2.04697     1.67707     1.85234
     30240      2.2835     2.04985     1.67274      1.8517
     30270     2.28172     2.04907     1.67976      1.8418
     30300     2.28034     2.04369     1.65959     1.86253
     30330     2.27617     2.04562     1.65862     1.85103
     30360      2.2818      2.0509     1.67292     1.84616
     30390     2.28061     2.04818     1.66299     1.85521
     30420     2.28789     2.06225     1.66937      1.8518
     30450     2.28191     2.05153     1.66396     1.85383
     30480      2.2786     2.04863     1.65772     1.85448
     30510     2.28294     2.05724     1.65458     1.85843
     30540     2.28751     2.05569     1.66381     1.86313
     30570     2.28618     2.05523     1.66489     1.85941
     30600     2.28831     2.05458      1.6635      1.8666
     30630     2.29278     2.05813     1.66625      1.8712
     30660     2.28403     2.04914     1.65441     1.87018
     30690     2.28486     2.05659     1.64731     1.87029
     30720     2.28049     2.04956     1.64897     1.86587
     30750     2.27718     2.03943     1.64794      1.8698
     30780      2.2854        2.05     1.64556     1.88035
     30810     2.28408     2.05271     1.65683     1.86423
     30840     2.27971     2.04907     1.65412     1.85992
     30870      2.2766     2.04479     1.64619     1.86405
     30900     2.27692     2.04236     1.64705     1.86673
     30930     2.27935     2.05117     1.64011     1.86913
     30960      2.2881      2.0621      1.6459     1.87338
     30990     2.27965     2.05592     1.62833     1.87493
     31020     2.28603      2.0588     1.64438     1.87329
     31050     2.28617     2.06137      1.6335     1.88032
     31080     2.27949     2.05097      1.6239     1.88378
     31110     2.28239     2.05381     1.62822     1.88397
     31140      2.2823     2.05598       1.633     1.87724
     31170      2.2898     2.06841     1.63237     1.88238
     31200     2.28776     2.05885     1.64131     1.88014
     31230     2.28147     2.05111     1.63376     1.87988
     31260     2.27675     2.04441     1.63505     1.87461
     31290     2.27316     2.04049      1.6335     1.87152
     31320     2.27723     2.05598     1.62301     1.87359
     31350     2.28158     2.05689      1.6353      1.8725
     31380     2.28514     2.06004     1.63088     1.88154
     31410     2.27511     2.04942     1.63465      1.8655
     31440     2.27691     2.05153       1.632     1.86989
     31470     2.28014       2.052     1.62434     1.88385
     31500     2.27726     2.05048     1.61939      1.8828
     31530     2.27505     2.04359      1.6296     1.87612
     31560     2.28012     2.05253     1.61936     1.88751
     31590      2.2824     2.05932     1.62041     1.88471
     31620     2.27443     2.04525      1.6225     1.87896
     31650     2.27919     2.05005     1.61889     1.88836
     31680     2.28208     2.05793     1.61808     1.88747
     31710     2.27976      2.0514     1.61804     1.88899
     31740      2.2782     2.05217     1.62885     1.87506
     31770     2.27717     2.05152     1.63284     1.86978
     31800     2.28916     2.06736     1.62635     1.88719
     31830     2.28655     2.06678      1.6225     1.88482
     31860     2.28583     2.06181      1.6271     1.88453
     31890     2.28752     2.06417     1.63406     1.88005
     31920     2.28899     2.06484     1.62291      1.8925
     31950     2.28548     2.05972     1.61999     1.89209
     31980     2.27221     2.04275     1.61564     1.88222
     32010      2.2742     2.04543     1.61786      1.8822
     32040     2.27344     2.04437     1.62067     1.87911
     32070     2.27936     2.05337     1.61124     1.89171
     32100     2.28308     2.06267     1.60979     1.89178
     32130     2.28185     2.06029     1.61218     1.88939
     32160     2.28114     2.06232     1.61231     1.88535
     32190     2.27962      2.0631     1.61058     1.88228
     32220     2.28534     2.06399     1.61745     1.88928
     32250     2.28104     2.05584     1.61713     1.88805
     32280     2.28468     2.06408     1.62261     1.88315
     32310      2.2818     2.05661     1.61667     1.88945
     32340     2.28283     2.06074     1.62075     1.88391
     32370     2.27556     2.04872     1.61299      1.8861
     32400     2.27995     2.05945      1.6134     1.88465
     32430     2.28141     2.06771     1.60515     1.88619
     32460      2.2772     2.06074     1.61054     1.87904
     32490     2.28003     2.06307     1.60807     1.88546
     32520     2.27796     2.06162     1.60969     1.88064
     32550     2.27703     2.05633     1.61239     1.88186
     32580     2.28533     2.06709     1.61987     1.88377
     32610     2.28407     2.06404      1.6174     1.88621
     32640     2.28516     2.06692     1.61017     1.89187
     32670      2.2783     2.05247     1.62012     1.88252
     32700     2.28961     2.07077     1.61696     1.89261
     32730     2.28305     2.06177     1.61465     1.88858
     32760     2.27696     2.05452     1.62331     1.87427
     32790     2.28824     2.06978     1.61625     1.89099
     32820     2.28047     2.05984     1.61575     1.88347
     32850     2.28373     2.06054     1.62701     1.88093
     32880     2.28202      2.0561     1.63019     1.87888
     32910     2.28014     2.04966      1.6365     1.87586
     32940     2.28574     2.05332     1.64152     1.88108
     32970     2.27808     2.04608     1.63379     1.87713
     33000     2.28259     2.04777     1.64776     1.87401
     33030     2.27701     2.04713     1.65007     1.85906
     33060       2.288     2.04411     1.66528     1.87571
     33090     2.28541     2.04384     1.67345     1.86239
     33120     2.29137     2.04809     1.67101     1.87452
     33150     2.28107     2.03861     1.65919     1.87023
     33180     2.28243     2.03835     1.65799     1.87487
     33210     2.28353     2.04139     1.66256     1.87021
     33240     2.28386     2.04578     1.65466     1.87322
     33270     2.28955      2.0545     1.65616     1.87623
     33300      2.2876     2.03967     1.66645     1.87855
     33330     2.28588     2.03507     1.66674      1.8791
     33360     2.27184     2.01554     1.65907     1.87287
     33390     2.27315     2.02562     1.65542     1.86838
     33420      2.2862     2.03619     1.65473     1.88922
     33450     2.28692     2.03478     1.66166     1.88642
     33480     2.28313     2.03139     1.66504     1.87789
     33510     2.28323     2.02918     1.66776      1.8781
     33540      2.2834     2.02864     1.66199     1.88421
     33570     2.27258     2.00343     1.67778     1.87099
     33600     2.27525     2.00631     1.68108     1.87143
     33630     2.28371     2.00624     1.68784     1.88596
     33660     2.28043     2.01135      1.6907     1.86995
     33690     2.28029     2.00337     1.69774     1.87179
     33720     2.28141     2.00552     1.69032     1.87894
     33750     2.28384     2.00467     1.70187      1.8753
     33780     2.28143     1.99919     1.70577     1.87176
     33810     2.27985     1.98536     1.68881     1.89781
     33840     2.29094     2.00144     1.70179     1.89605
     33870     2.28603      1.9921     1.70139     1.89437
     33900     2.28646     1.98031     1.71115     1.89899
     33930     2.29121     1.97565      1.7192       1.908
     33960     2.28413     1.97254     1.70721       1.905
     33990     2.28694     1.97452     1.69385     1.92155
     34020     2.28061      1.9751     1.70006      1.9003
     34050     2.27923      1.9741      1.6979     1.89995
     34080     2.29133     1.98334     1.70606     1.91211
     34110     2.28415     1.97829     1.70325     1.90263
     34140     2.28811      1.9935     1.69818      1.9008
     34170     2.28382     1.99909     1.68131     1.89961
     34200     2.29219     2.00909     1.67728     1.91273
     34230     2.28608     2.01151     1.67361     1.89874
     34260     2.29566     2.00793     1.67837     1.92132
     34290      2.2788       1.987     1.67911     1.90218
     34320     2.28777      1.9881     1.69139     1.91167
     34350     2.28401     1.98056     1.69977     1.90304
     34380      2.2812     1.96742     1.70606     1.90431
     34410     2.27492      1.9475     1.72509     1.89257
     34440      2.2757     1.93528     1.74318     1.89041
     34470      2.2747     1.94836     1.71902     1.89668
     34500     2.27795     1.93616     1.74187     1.89612
     34530     2.27742     1.91581     1.75566     1.90279
     34560     2.28313     1.92561     1.75018     1.91162
     34590     2.27813     1.92178     1.76037     1.89409
     34620     2.27709     1.91962     1.75145     1.90204
     34650     2.28644     1.91909     1.76743     1.91021
     34680     2.27669     1.92599     1.74607     1.89958
     34710     2.27798     1.93314     1.74687     1.89468
     34740     2.27463     1.93708     1.73657     1.89207
     34770     2.28233     1.93804     1.75051     1.89677
     34800     2.27513     1.92065     1.76227     1.88624
     34830     2.28004     1.91268      1.7698     1.89911
     34860       2.285     1.91957     1.77787     1.89654
     34890     2.27582     1.91144     1.77143      1.8887
     34920     2.28194     1.91098     1.77825     1.89749
     34950     2.28239     1.92568      1.7657     1.89543
     34980     2.27369     1.92132     1.76411     1.88036
     35010     2.26623     1.89963     1.76853     1.88023
     35040     2.27118     1.90579     1.76397      1.8902
     35070     2.26746     1.93285      1.7342     1.88134
     35100      2.2703     1.93623     1.72249     1.89541
     35130     2.27498     1.95611     1.72245     1.88622
     35160      2.2813     1.97369     1.70904     1.89536
     35190     2.27002       1.966     1.69266     1.89096
     35220     2.26696     1.96962     1.68889     1.88322
     35250      2.2705     1.97391     1.68211     1.89329
     35280     2.26945     1.96513     1.70096     1.88302
     35310     2.27404     1.97451     1.69242     1.89197
     35340     2.26957     1.97807     1.68558     1.88361
     35370     2.26507     1.97012     1.68516     1.88147
     35400     2.27294     1.97955     1.68737     1.88857
     35430     2.27146     1.98051     1.68726     1.88409
     35460     2.27328     1.97252      1.6887     1.89553
     35490     2.27854     1.98294     1.69436     1.89224
     35520     2.27748     1.96259     1.72098     1.88688
     35550     2.27232     1.94854     1.73203     1.87887
     35580     2.27271     1.94815     1.72243     1.88902
     35610     2.26606     1.93579     1.72716     1.88141
     35640     2.27017     1.94625     1.73028     1.87766
     35670     2.27253     1.94745     1.72729     1.88486
     35700      2.2699     1.96218     1.71327     1.87603
     35730     2.26988     1.95303     1.71454     1.88435
     35760     2.27198     1.96615     1.70633     1.88321
     35790     2.26839     1.94899     1.71247     1.88681
     35820     2.27346     1.95688     1.72336     1.88093
     35850     2.27181     1.95542     1.70808     1.89237
     35880     2.27531     1.95826     1.71484     1.89172
     35910      2.2747     1.97767     1.69567     1.88734
     35940     2.26832     1.97746     1.69292     1.87463
     35970     2.27136     1.98406     1.68933     1.87826
     36000     2.27523      1.9822     1.70623     1.87431
     36030      2.2822     2.00139     1.69145     1.88423
     36060     2.27349     1.99495     1.68178     1.87866
     36090     2.26755     1.98301     1.69307     1.86676
     36120     2.26919      1.9875      1.6893     1.86938
     36150     2.27135      1.9739     1.70551      1.8743
     36180     2.26943      1.9797     1.69065       1.877
     36210     2.27196     1.97975     1.69966     1.87492
     36240      2.2769     1.99214     1.68612     1.88596
     36270     2.27552     2.00168     1.67119     1.88583
     36300     2.27819      1.9962     1.68413     1.88658
     36330     2.27774      1.9917      1.6956     1.87997
     36360     2.27597     1.99795       1.683     1.88037
     36390     2.28052     1.99136     1.69304     1.88936
     36420     2.27229     1.98891     1.69385      1.8713
     36450      2.2763     1.98977     1.70251     1.87227
     36480     2.27389     1.98994     1.69862     1.86975
     36510     2.27689     1.98378     1.71244     1.87099
     36540      2.2835     1.99987     1.69966      1.8816
     36570      2.2774      1.9906     1.69363     1.88209
     36600     2.27785     2.00379     1.68196     1.87964
     36630     2.26809     1.99536     1.67011     1.87555
     36660     2.27648     2.00899     1.67024     1.88121
     36690     2.27052      1.9984     1.68088     1.86855
     36720     2.27869     2.01277     1.66793     1.88456
     36750     2.27451      1.9982     1.69148     1.86892
     36780     2.27888     1.99393     1.69588     1.88011
     36810     2.26684     1.97792     1.69391     1.86967
     36840      2.2682     1.96842     1.71278      1.8658
     36870     2.27988     1.97626     1.72685     1.87299
     36900     2.27944     1.97815     1.70877     1.88646
     36930     2.27342     1.97242     1.71041     1.87643
     36960     2.27827     1.96591     1.71389     1.89178
     36990     2.27098     1.96082     1.71361     1.87975
     37020     2.27416     1.96897     1.71085     1.88143
     37050     2.27942     1.97472     1.71791     1.88169
     37080     2.27604     1.96673      1.7187     1.88116
     37110     2.27662     1.97327     1.71874     1.87567
     37140      2.2754     1.97799     1.70542      1.8799
     37170     2.27715     1.98552     1.70402     1.87745
     37200     2.27571     1.98388     1.69415     1.88463
     37230     2.28247     1.98978     1.71166     1.87893
     37260     2.27232      1.9915     1.68205     1.87923
     37290     2.27211      1.9973       1.686       1.869
     37320     2.28155     2.00322     1.68796     1.88384
     37350     2.27293     1.99242     1.69725     1.86601
     37380     2.28116     2.00744     1.69071      1.8759
     37410      2.2807     2.00312     1.68924     1.88074
     37440     2.28498     2.01505     1.68292     1.88404
     37470      2.2811     1.99187      1.7032     1.88105
     37500     2.27688     1.98395     1.71403     1.86933
     37530     2.28067      1.9941     1.70421     1.87673
     37560     2.27493     1.99318     1.70255     1.86526
     37590     2.27068     1.99707     1.69452     1.85804
     37620     2.27106     2.00942     1.67126     1.86668
     37650     2.27486     2.02262     1.65914     1.87249
     37680      2.2768     2.02281     1.65757     1.87837
     37710      2.2773     2.02754     1.65537     1.87644
     37740     2.27673     2.03869     1.63985     1.87659
     37770     2.27861     2.03815     1.65243     1.87071
     37800     2.28128     2.04094     1.64499      1.8807
     37830        2.28     2.04494     1.64077     1.87694
     37860     2.27271     2.03369     1.64173     1.87063
     37890     2.28481     2.04257     1.64539     1.88715
     37920     2.28843     2.04983     1.64562     1.88785
     37950      2.2761      2.0427     1.63874     1.87168
     37980     2.27483     2.04616     1.62787     1.87429
     38010     2.27742     2.04492       1.634      1.8766
     38040     2.27819     2.04553     1.64864     1.86496
     38070     2.28363     2.05217     1.64503     1.87413
     38100     2.26647     2.02994     1.64113     1.86006
     38130     2.28299     2.05084     1.64199      1.8767
     38160     2.27081     2.03932     1.63207     1.86834
     38190     2.27309     2.03932     1.64175     1.86539
     38220     2.26825     2.03958     1.63491     1.85932
     38250     2.27726     2.04604      1.6386     1.87098
     38280     2.27332     2.03064     1.64782     1.87006
     38310     2.27568     2.03401     1.65497     1.86583
     38340     2.26926     2.03029     1.64988     1.85874
     38370     2.27625     2.03868       1.647     1.86916
     38400     2.27206     2.03629     1.64799     1.86069
     38430     2.27181     2.03873     1.66025     1.84646
     38460     2.26295     2.03421     1.64342     1.84473
     38490     2.26999     2.04306     1.64547     1.85041
     38520     2.27816     2.05181     1.64221     1.86366
     38550     2.28135     2.05094     1.65775     1.85866
     38580     2.27721     2.04575     1.64929     1.86174
     38610     2.28377     2.05372     1.66363     1.85627
     38640     2.28566      2.0491     1.66455     1.86518
     38670     2.28298     2.05192     1.65088     1.86767
     38700     2.28541     2.04983     1.66037      1.8675
     38730     2.27957     2.04326     1.66027     1.86049
     38760     2.27078     2.03003     1.66405     1.85008
     38790     2.28298     2.04618     1.66951     1.85738
     38820     2.27882     2.04431     1.66526     1.85303
     38850     2.27645     2.04382      1.6574      1.8548
     38880       2.278     2.04994     1.65199     1.85668
     38910     2.27319     2.04423     1.65202     1.85114
     38940     2.27808     2.04201     1.66164       1.857
     38970     2.27285     2.04118     1.64778     1.85744
     39000     2.26943     2.03907     1.64809     1.85112
     39030     2.27571     2.04392     1.65018     1.85931
     39060     2.26866     2.03577     1.65001     1.85114
     39090     2.26315     2.03186     1.63878     1.85193
     39120     2.26146     2.02879     1.64391     1.84659
     39150     2.26901      2.0374     1.64519     1.85449
     39180     2.26526      2.0393     1.65061     1.83837
     39210     2.26342     2.03691     1.63443     1.85089
     39240     2.27233     2.04429     1.65145     1.84946
     39270     2.27143     2.04229     1.65728     1.84425
     39300     2.26704     2.04628     1.65139     1.83429
     39330     2.27188     2.04887      1.6572     1.83812
     39360     2.28272     2.06073     1.66128       1.848
     39390     2.27703     2.05537     1.66945     1.83252
     39420     2.27109     2.05076     1.67323     1.81946
     39450     2.26939     2.05126     1.66782     1.81962
     39480     2.27451     2.05669     1.66797     1.82613
     39510     2.26371     2.04866     1.66714     1.80896
     39540     2.26754     2.04719     1.66808     1.81934
     39570     2.27155      2.0576     1.67441     1.81177
     39600     2.26977      2.0475     1.67725     1.81611
     39630     2.27579      2.0585     1.69042     1.80652
     39660      2.2737     2.05735     1.68521     1.80742
     39690     2.28211     2.06547     1.68883     1.81597
     39720     2.27803     2.05723     1.68357     1.81994
     39750     2.27697     2.05424      1.6869     1.81759
     39780     2.27784     2.05801     1.66052     1.83967
     39810     2.27482     2.05391     1.65722     1.83975
     39840     2.27538     2.05176     1.65632     1.84435
     39870      2.2743     2.05474     1.65021     1.84383
     39900      2.2771     2.05979     1.64068     1.85358
     39930     2.27568     2.05389     1.64957     1.84877
     39960     2.27636     2.05832     1.64027     1.85375
     39990     2.27392     2.05575     1.64931     1.84258
     40020       2.273     2.05156      1.6503     1.84409
     40050     2.27318     2.05173     1.64099     1.85264
     40080     2.26901     2.05454     1.63827     1.84167
     40110     2.27982     2.05864     1.64597     1.85685
     40140     2.27734     2.05966     1.65218     1.84408
     40170     2.26449     2.04532     1.64125     1.83814
     40200     2.26613     2.04441     1.63365     1.84994
     40230     2.26917     2.04525     1.63416       1.856
     40260     2.26545     2.04004     1.62978      1.8565
     40290     2.27186     2.05075      1.6315     1.85885
     40320     2.27297     2.04961     1.64385     1.85193
     40350     2.26751     2.03908     1.64552     1.84868
     40380     2.26909     2.04586     1.63326     1.85592
     40410     2.26653      2.0439     1.62782     1.85661
     40440     2.27073     2.04599      1.6473     1.84737
     40470     2.27668     2.05379     1.64951     1.85139
     40500     2.27542     2.04939     1.64795     1.85456
     40530     2.27722     2.05144     1.64772     1.85689
     40560     2.27422     2.04946     1.64097     1.85769
     40590     2.26718     2.04305     1.63745     1.85065
     40620      2.2639     2.03835     1.64736     1.83897
     40650     2.26848     2.03994      1.6375     1.85722
     40680     2.26918       2.043     1.62849     1.86347
     40710     2.27348     2.05151     1.63193      1.8616
     40740     2.27217     2.04354     1.63862     1.86128
     40770     2.26397     2.03283     1.64156     1.85042
     40800     2.26744     2.03404     1.64963     1.85039
     40830     2.26621     2.03455     1.64083     1.85464
     40860     2.26732     2.03628     1.64362       1.853
     40890     2.27407     2.04481     1.64488     1.85902
     40920     2.28219     2.04465     1.66248     1.86343
     40950     2.27181     2.03659     1.65087     1.85719
     40980     2.27147      2.0272     1.64868     1.86855
     41010     2.27297     2.02912     1.65126     1.86785
     41040     2.26922     2.02778     1.64683     1.86407
     41070     2.26551     2.02711     1.63852     1.86311
     41100     2.27791     2.04634     1.64201     1.86923
     41130     2.27742     2.04843     1.64844     1.86006
     41160     2.27316     2.03435     1.65313     1.86095
     41190     2.26835     2.02962     1.64651     1.86024
     41220     2.26992      2.0321     1.64419      1.8634
     41250     2.27777     2.03377     1.64824     1.87712
     41280     2.27121     2.03135     1.64736     1.86456
     41310     2.27614      2.0438     1.63965     1.86979
     41340     2.26603     2.03051     1.63576     1.86309
     41370      2.2741     2.03638     1.64498     1.86822
     41400       2.274      2.0393     1.63808     1.87084
     41430      2.2681     2.03345     1.63975     1.86141
     41460     2.27415     2.02919     1.67317     1.85105
     41490     2.28537     2.03899       1.666     1.87426
     41520     2.27766     2.03189      1.6709     1.85877
     41550     2.26931      2.0223     1.66849     1.85094
     41580     2.26534     2.02437      1.6565     1.84971
     41610      2.2723     2.02775     1.66345     1.85684
     41640     2.26463     2.02549       1.661      1.8427
     41670     2.26922     2.02891     1.66143     1.84984
     41700     2.26953     2.02797      1.6731     1.84108
     41730     2.27146     2.02992     1.67746     1.83974
     41760      2.2684     2.01984     1.68189     1.83923
     41790     2.27439     2.02956     1.67159     1.85266
     41820     2.26681     2.01077     1.67826     1.84853
     41850     2.27511     2.02664     1.67854     1.85134
     41880     2.26411     2.01504     1.67309     1.84194
     41910     2.27369     2.03014     1.66304       1.858
     41940     2.27515     2.03709     1.66797     1.84952
     41970      2.2639     2.02725     1.65452     1.84481
     42000     2.26813     2.02843     1.65753      1.8512
     42030     2.26513     2.03078     1.65108     1.84701
     42060     2.26324      2.0302     1.65452     1.83995
     42090     2.26105     2.03103     1.65116     1.83666
     42120     2.26653     2.03473     1.65848     1.83947
     42150     2.26172     2.02989     1.65005     1.84054
     42180      2.2677     2.03926     1.65442     1.84099
     42210     2.26422     2.03967     1.65863     1.82813
     42240     2.26985     2.04452      1.6609     1.83462
     42270     2.25932     2.03132     1.66329     1.82107
     42300     2.26599      2.0351     1.67104     1.82631
     42330     2.26574      2.0349     1.67671     1.82071
     42360     2.26396     2.02981     1.65909     1.83802
     42390      2.2635     2.02302     1.66672     1.83748
     42420     2.26728     2.02871     1.67578     1.83226
     42450      2.2624     2.02004     1.66929      1.8357
     42480     2.27525     2.03879     1.68488     1.83248
     42510     2.26898     2.02674     1.68623     1.82908
     42540     2.26639     2.01677     1.69205      1.8283
     42570     2.26701     2.00996     1.69222     1.83717
     42600     2.26586     2.01731     1.68209     1.83555
     42630     2.27005     2.01743     1.67944     1.84816
     42660     2.27335     2.02923     1.65949     1.86133
     42690      2.2767     2.02522     1.67092     1.86367
     42720     2.26825     2.00277     1.67209     1.86626
     42750     2.27551     2.00226     1.67738     1.87971
     42780     2.26852     2.00078     1.68938     1.85344
     42810     2.27553     2.01281     1.67884     1.86714
     42840      2.2708     2.00266       1.677     1.86819
     42870     2.27295     2.01696      1.6702     1.86412
     42900     2.26943     2.01459     1.66505      1.8627
     42930      2.2772     2.02717     1.66231     1.87046
     42960     2.27805     2.02453     1.65992      1.8775
     42990     2.28212     2.02881     1.66776      1.8758
     43020     2.27982     2.02709     1.65746      1.8812
     43050     2.27745     2.02219     1.64916       1.888
     43080     2.27442     2.01719     1.64489     1.88977
     43110     2.27454     2.00846      1.6491     1.89569
     43140     2.27679     2.01041     1.64242      1.9048
     43170     2.27953     2.00786     1.64226     1.91416
     43200     2.27639     2.01137      1.6375     1.90705
     43230     2.27085     2.00089     1.63721     1.90514
     43260     2.26779     1.99297      1.6421     1.90192
     43290     2.27597     1.99096     1.65021      1.9165
     43320     2.27774     1.99017     1.66144     1.91181
     43350     2.28103     1.99773     1.65622     1.91631
     43380     2.26487     1.95762     1.65578     1.91974
     43410     2.26792     1.94916     1.66832     1.92467
     43440     2.27239     1.97046     1.67103     1.91114
     43470      2.2632     1.96077     1.65804     1.91062
     43500     2.27096     1.96425     1.67107     1.91409
     43530     2.27038     1.95931     1.67868     1.91113
     43560     2.26527     1.95296     1.66454     1.91785
     43590     2.27656     1.96384     1.67924     1.92066
     43620     2.27587     1.95909     1.66707     1.93442
     43650     2.27257      1.9625     1.65187     1.93625
     43680     2.27177     1.96885     1.64776     1.93142
     43710     2.28223     1.99988     1.62423     1.94411
     43740       2.285     1.99246     1.63951     1.94539
     43770      2.2773     1.99352     1.63031     1.93395
     43800     2.28187     2.00261     1.63576     1.93074
     43830     2.28152     2.00769     1.62547     1.93331
     43860     2.26921     1.99737       1.625     1.91535
     43890     2.27207     2.00394     1.63523     1.90652
     43920     2.27328      2.0028      1.6445     1.90264
     43950     2.26443     1.98346     1.63701     1.90823
     43980     2.28093     2.00304     1.64805     1.91757
     44010     2.27214     1.98643     1.63549      1.9247
     44040     2.27705     2.00034     1.63693     1.92067
     44070     2.27562     2.00196     1.62745     1.92365
     44100     2.27705     2.00038     1.63998     1.91805
     44130     2.27122     1.97761     1.63634     1.93088
     44160      2.2644     1.97983     1.63237      1.9159
     44190     2.26594     1.99096     1.62664     1.91288
     44220     2.27896     2.00524      1.6398     1.91764
     44250     2.26655     1.98873     1.63462     1.90984
     44280     2.26743     1.99107     1.62368      1.9188
     44310     2.25998     1.98014     1.61977     1.91583
     44340     2.27198     1.99228     1.63126     1.92187
     44370     2.27519     1.99037     1.63143     1.93128
     44400     2.26636     1.98796     1.62072       1.922
     44430     2.27304     1.99025      1.6274     1.92974
     44460     2.26947     1.99419     1.61584     1.92697
     44490     2.27132     2.00528     1.62553     1.91161
     44520     2.26703     1.99606      1.6186     1.91695
     44550     2.27162      2.0005     1.62903     1.91436
     44580     2.26771     1.99861     1.62394     1.91138
     44610     2.27783     2.00972     1.61206     1.93372
     44640     2.26786     1.98183     1.61969      1.9327
     44670     2.27041     1.98603     1.61911     1.93485
     44700     2.26993     1.99205     1.62425     1.92319
     44730     2.26565     1.98254     1.62764     1.92006
     44760     2.26393     1.97631     1.62769      1.9224
     44790     2.26682     1.97738     1.63662     1.92052
     44820     2.26858     1.98958     1.62883      1.9187
     44850     2.26673     1.98949     1.62695     1.91602
     44880     2.26685     2.00133     1.62158     1.90851
     44910      2.2617     1.99429     1.62815     1.89801
     44940     2.26643     1.99476      1.6428      1.8962
     44970     2.25969     1.97784     1.63732     1.90258
     45000     2.26394     1.97367     1.63056     1.92269
     45030     2.26372     1.97882     1.65169      1.8987
     45060     2.26532      1.9691     1.66538     1.90067
     45090     2.26782     1.97265     1.65123     1.91522
     45120     2.26971     1.97225     1.64774      1.9231
     45150     2.27431     1.97949     1.67004     1.90723
     45180     2.26572     1.96002     1.65814     1.91724
     45210     2.26801     1.96542     1.65976     1.91574
     45240     2.27529      1.9707     1.66345     1.92435
     45270     2.26048     1.96076     1.65762     1.90455
     45300     2.26675      1.9725     1.65152      1.9126
     45330     2.27024      1.9769     1.64234      1.9242
     45360      2.2661     1.96906     1.63481     1.92889
     45390     2.26968     1.97128     1.64011     1.93055
     45420     2.26327     1.96052     1.64348     1.92358
     45450      2.2636      1.9718     1.62907     1.92507
     45480     2.27175     1.97688     1.63409     1.93478
     45510     2.26024     1.96258     1.62996     1.92584
     45540     2.26983      1.9736     1.62659     1.93994
     45570     2.27119     1.97791     1.63158     1.93454
     45600     2.27676     1.97903     1.62956     1.94814
     45630      2.2702     1.96984     1.62362     1.94709
     45660     2.26613     1.97231     1.62421      1.9346
     45690     2.26576     1.97504     1.62088     1.93373
     45720      2.2666     1.98134     1.62585     1.92506
     45750     2.27443     1.99701     1.62463     1.92837
     45780     2.27198     1.99317     1.62764     1.92403
     45810     2.26944     1.99562     1.62131     1.92083
     45840     2.26653     1.98464     1.63076     1.91732
     45870     2.27436     1.98679     1.63043     1.93384
     45900     2.27623      1.9866     1.64044     1.92999
     45930      2.2761     1.97435     1.63866     1.94371
     45960     2.27567     1.98092     1.64137      1.9337
     45990     2.26682     1.96427     1.65698     1.91651
     46020     2.27798     1.96648     1.65914     1.93871
     46050     2.27481     1.97906     1.64341     1.93185
     46080     2.28578     1.98916     1.64837     1.94311
     46110     2.27584     1.97682     1.64775     1.93288
     46140     2.28361     1.99468     1.63347     1.94493
     46170     2.28095     1.98759     1.63373     1.94574
     46200     2.28129     1.99303     1.62803     1.94575
     46230      2.2797     1.98116     1.64022      1.9439
     46260     2.27157      1.9863     1.62818      1.9297
     46290      2.2802     1.98537     1.63332     1.94659
     46320     2.28345     1.98717     1.63568     1.95038
     46350     2.27656     1.97812     1.62772     1.95014
     46380     2.28182     1.98007     1.63473     1.95457
     46410     2.27492     1.96908     1.64071     1.94455
     46440     2.27379       1.973     1.63737     1.94075
     46470     2.27828     1.97827     1.62921     1.95275
     46500     2.27838     1.98346     1.62841     1.94838
     46530     2.27953     1.97585       1.637      1.9516
     46560     2.27104     1.97838     1.62608     1.93833
     46590     2.27415     1.97252     1.63909     1.94064
     46620     2.27773     1.98263     1.63083     1.94569
     46650     2.27984      1.9843      1.6239      1.9547
     46680     2.27625     1.98155     1.61919     1.95301
     46710     2.27667     1.98218     1.62253     1.95059
     46740     2.27607     1.98629     1.61833     1.94851
     46770     2.27911     1.98775     1.61882      1.9537
     46800      2.2771     1.99253     1.61794     1.94485
     46830     2.27205     1.98771     1.62402     1.93288
     46860     2.27269     1.98247     1.62898     1.93557
     46890     2.28082     1.98391     1.64399     1.94052
     46920     2.27681     1.98785     1.64613     1.92521
     46950     2.27946     1.99467     1.64952     1.92152
     46980     2.27048     1.98519     1.65051     1.90918
     47010     2.27176     1.98807     1.65338     1.90676
     47040     2.26638      1.9837     1.65725     1.89512
     47070     2.27622     1.99603     1.66256     1.90107
     47100     2.26921     1.99208     1.65663     1.89362
     47130     2.26779     1.99003     1.66208     1.88761
     47160     2.27246     1.98471     1.67747     1.89083
     47190     2.26436     1.98466     1.65618      1.8902
     47220     2.26908     1.99123     1.66132      1.8901
     47250     2.26475     1.99692     1.65098     1.88276
     47280     2.26712     2.00231      1.6578     1.87675
     47310     2.27364     2.00343      1.6529     1.89553
     47340     2.27645     2.00158      1.6443     1.91165
     47370     2.27411     2.00114     1.66388     1.88948
     47400     2.27395     1.99775     1.66103     1.89518
     47430     2.27789       2.016     1.64013     1.90349
     47460     2.27047     2.01467     1.63427     1.89218
     47490     2.27848      2.0248      1.6441      1.8921
     47520     2.27697     2.01697     1.64634     1.89487
     47550     2.27392     2.01629     1.64645     1.88817
     47580     2.27069     2.01776     1.64923     1.87636
     47610     2.26878     2.01477     1.64697     1.87694
     47640     2.26672     2.00742     1.66361     1.86514
     47670      2.2688     2.00514     1.67911     1.85875
     47700     2.27543     2.01064      1.6811     1.86718
     47730     2.26919     2.00764     1.67375     1.86184
     47760     2.27732     2.01614     1.67294     1.87319
     47790     2.27262     2.01054     1.66941     1.87094
     47820     2.26652     2.00679     1.65214     1.87549
     47850     2.27769     2.01732     1.65411     1.88946
     47880      2.2798     2.01976     1.64928     1.89615
     47910     2.26724     2.00603     1.63034     1.89699
     47940     2.26697     2.00332     1.64317     1.88813
     47970     2.26712     1.99337     1.65339     1.89009
     48000      2.2686     2.00233     1.64517     1.89135
     48030     2.26857     1.99239     1.65072     1.89694
     48060     2.26111     1.98723     1.62693     1.90505
     48090     2.26952     1.99504     1.63956     1.90606
     48120     2.27058     1.99967     1.64121     1.90232
     48150     2.26329     1.97685     1.63541     1.91377
     48180     2.26641     1.98525     1.63552     1.91234
     48210     2.26905     1.98483     1.64236     1.91318
     48240     2.26532     1.98818     1.62972     1.91168
     48270     2.26573     1.98621     1.62794      1.9162
     48300     2.27519     1.99046     1.63314     1.92974
     48330     2.27255     1.98634     1.63496     1.92623
     48360     2.26601     1.97318     1.64384     1.91677
     48390     2.27246     1.98036     1.64146     1.92663
     48420     2.26702     1.97688     1.63696     1.92122
     48450     2.26272     1.96493     1.64017      1.9206
     48480     2.27056     1.96393     1.65082     1.93097
     48510     2.27133     1.97027     1.64185     1.93397
     48540     2.26633     1.97394     1.64453     1.91614
     48570     2.27532     1.96754     1.65709     1.93314
     48600     2.26835     1.96426     1.64665     1.92899
     48630     2.27503     1.97087     1.65099     1.93427
     48660     2.27454     1.98003     1.63541     1.93701
     48690     2.28329      1.9786     1.66317     1.93542
     48720     2.28109     1.97254     1.65017     1.94752
     48750     2.27323     1.96462     1.65155     1.93592
     48780      2.2766     1.97639     1.65214     1.93135
     48810     2.27112     1.97536     1.64395      1.9265
     48840     2.26391     1.96825     1.64497     1.91588
     48870     2.27871     1.98602     1.64701     1.93082
     48900     2.26924     1.98014     1.63128     1.92791
     48930     2.26914     1.97644     1.65463     1.91153
     48960     2.26931     1.96732     1.64793     1.92705
     48990     2.27439     1.98177     1.64736      1.9247
     49020     2.26685     1.96964     1.64712     1.91956
     49050     2.27066     1.96387     1.65233     1.92998
     49080     2.27052     1.96122     1.66713     1.91958
     49110     2.27731     1.95993     1.67428     1.93074
     49140     2.27744     1.96869     1.66173     1.93296
     49170     2.27775     1.96314     1.64854     1.95055
     49200     2.26423       1.947     1.63965     1.94274
     49230     2.27608     1.96448      1.6438     1.94931
     49260      2.2812     1.96301     1.65594     1.95248
     49290     2.27956     1.96244     1.65482     1.95017
     49320     2.27093     1.95698     1.65005     1.93953
     49350     2.27702     1.97477     1.64458     1.94045
     49380      2.2671     1.98037     1.63251     1.92159
     49410       2.281     1.98415      1.6546     1.93168
     49440     2.27279     1.97471     1.64527     1.92997
     49470     2.26495     1.96053     1.65216     1.92009
     49500     2.26775     1.96225     1.66101     1.91729
     49530      2.2734     1.97556     1.65202     1.92475
     49560     2.27168     1.97579     1.65454     1.91828
     49590     2.27865     1.97687     1.66041      1.9286
     49620     2.27521     1.97859     1.65192     1.92601
     49650      2.2658     1.96462     1.64115     1.92733
     49680     2.26935     1.96601     1.64903     1.92754
     49710     2.26954     1.97246      1.6366     1.93198
     49740     2.27495     1.98356     1.62846      1.9402
     49770     2.27336     1.97884     1.61306     1.95412
     49800     2.27858     1.97468     1.62846      1.9577
     49830     2.26649     1.97443       1.609     1.94595
     49860     2.27163     1.96671      1.6197     1.95683
     49890     2.27411     1.97535      1.6203      1.9534
     49920     2.27973     1.97919     1.62682     1.95718
     49950     2.28253     1.99216     1.62306     1.95368
     49980     2.28376     1.98735     1.61992     1.96402
     50010     2.28005     1.98223     1.61519     1.96449
     50040     2.26846      1.9763     1.59866     1.95714
     50070      2.2733     1.98452     1.60299      1.9565
     50100     2.27169     1.97034     1.60513     1.96532
     50130     2.27071     1.95896       1.615     1.96633
     50160     2.26981     1.95689     1.61448     1.96676
     50190     2.26384     1.95384     1.60593     1.96302
     50220     2.27137     1.96151     1.61154     1.96816
     50250     2.27936     1.95406     1.62871     1.97987
     50280     2.27134     1.94982     1.61881     1.97374
     50310     2.27593     1.95951     1.61884      1.9747
     50340     2.27345     1.95204     1.61887     1.97635
     50370     2.26395     1.94396     1.62122     1.96052
     50400     2.27113     1.95178     1.61871     1.97141
     50430     2.27643     1.95928     1.60934     1.98382
     50460     2.26906     1.94022     1.61578     1.98042
     50490     2.26327     1.92554     1.62794     1.97152
     50520     2.27059     1.94461     1.62254     1.97408
     50550     2.26996     1.94417     1.62467     1.97132
     50580     2.27074     1.95354     1.62571     1.96297
     50610      2.2631     1.93493     1.62496     1.96437
     50640     2.26989     1.93546     1.62874     1.97636
     50670     2.26348     1.92698     1.62959     1.96924
     50700     2.26054     1.92865     1.61998     1.96878
     50730     2.25921     1.92125     1.62466     1.96909
     50760     2.27435      1.9395     1.62333     1.98708
     50790     2.26553     1.92454     1.62499      1.9801
     50820     2.26835     1.93476     1.62117     1.97973
     50850     2.26758     1.93594     1.61759     1.97975
     50880     2.26629     1.94864      1.6238     1.95914
     50910     2.26153     1.93403     1.63143     1.95626
     50940     2.26572     1.93444      1.6397     1.95865
     50970     2.27066     1.94387     1.64353     1.95754
     51000     2.27087     1.94118       1.636     1.96698
     51030     2.26839      1.9237     1.65752     1.96041
     51060     2.27147     1.93699     1.64522      1.9648
     51090     2.26604     1.93041     1.64621      1.9579
     51120     2.26792     1.92949     1.65004     1.95995
     51150     2.27117     1.92607     1.64562     1.97449
     51180     2.27495     1.92587     1.65304     1.97719
     51210     2.27448     1.91479     1.66541      1.9765
     51240     2.26294      1.9141     1.64584     1.96704
     51270     2.26894     1.91128     1.67004      1.9632
     51300      2.2653     1.90731     1.66492     1.96301
     51330     2.27812     1.92705     1.65968     1.97779
     51360     2.27028     1.91999     1.65997     1.96635
     51390     2.26971     1.92176     1.65885     1.96425
     51420     2.24996     1.88713     1.65363     1.95675
     51450     2.26698     1.91047     1.65635     1.97105
     51480     2.26363     1.90114     1.66137     1.96814
     51510      2.2617     1.89457     1.67319        1.96
     51540     2.26084     1.89995     1.66355     1.96102
     51570     2.26376     1.91595     1.65809      1.9568
     51600     2.26798     1.92532     1.66138     1.95458
     51630     2.26424     1.91886     1.66524     1.94899
     51660     2.25943     1.90571     1.66538     1.95059
     51690     2.26355     1.90832     1.67013     1.95354
     51720     2.26828     1.91725     1.66518     1.95998
     51750     2.26114     1.91436     1.66568     1.94582
     51780     2.26072     1.91005     1.67093     1.94459
     51810     2.26491     1.90739     1.67602     1.95254
     51840      2.2643     1.91203     1.67027     1.95152
     51870     2.26743     1.91557     1.66533     1.95952
     51900      2.2616     1.90965      1.6663     1.95099
     51930     2.26007     1.90829     1.65743     1.95632
     51960     2.26142     1.92017     1.64399     1.95914
     51990      2.2608      1.9194     1.64164     1.96045
     52020     2.27253     1.93134     1.64641     1.97181
     52050     2.27162     1.92976     1.64093     1.97582
     52080     2.26085     1.93132     1.63128     1.95752
     52110     2.26499     1.93079     1.63481     1.96464
     52140     2.26434     1.91852     1.63531     1.97471
     52170     2.27141     1.93909     1.63596     1.97032
     52200      2.2626     1.92117     1.64137     1.96308
     52230     2.26426     1.92597     1.63441     1.96803
     52260      2.2643     1.92383     1.64081     1.96488
     52290     2.26777     1.93179     1.64133     1.96463
     52320     2.26343     1.92685     1.63692     1.96316
     52350     2.26931     1.94238     1.63226     1.96531
     52380     2.26036     1.94625     1.62721     1.94494
     52410     2.26827     1.94273     1.62916     1.96514
     52440     2.26517     1.94682     1.62585     1.95667
     52470     2.26918     1.94344     1.63555     1.96122
     52500     2.26605     1.94562     1.62584     1.95989
     52530     2.26669     1.94773      1.6162     1.96723
     52560     2.27209     1.95022     1.61833     1.97545
     52590     2.26594     1.93514      1.6263     1.96961
     52620     2.26535     1.93246     1.62013     1.97595
     52650     2.27033      1.9201      1.6367     1.98576
     52680     2.26851     1.91595     1.63935     1.98342
     52710     2.26392      1.9206     1.62103     1.98347
     52740     2.26593     1.92649     1.60819     1.99278
     52770     2.26782     1.92335     1.62162     1.98924
     52800     2.27285      1.9404     1.61846     1.98674
     52830     2.27394     1.94389     1.62514     1.98035
     52860     2.26973     1.94877     1.60796     1.97992
     52890     2.26396      1.9459       1.604     1.97274
     52920     2.26912     1.95608     1.61541     1.96519
     52950     2.26448     1.95406     1.61102     1.96009
     52980     2.27509     1.95336     1.61226      1.9842
     53010     2.26661     1.93808     1.60503     1.98564
     53040     2.26599     1.94124     1.60567     1.98062
     53070     2.26419     1.94882     1.60261     1.97152
     53100     2.27088       1.953     1.60642     1.97964
     53130     2.26648     1.95516     1.61334     1.96171
     53160     2.27164     1.95586     1.61384     1.97252
     53190     2.25964     1.93635     1.61534     1.96295
     53220     2.26666     1.95279     1.60424     1.97194
     53250     2.28056     1.96308     1.62273     1.97862
     53280     2.27299     1.94859     1.61825     1.97921
     53310     2.26937     1.95282     1.61463     1.96966
     53340     2.27879     1.96268     1.61667     1.97991
     53370     2.27973      1.9666     1.62509     1.97128
     53400     2.28305     1.97229     1.63058     1.96874
     53430     2.28194     1.97052     1.62708     1.97083
     53460     2.27317     1.96381     1.62917     1.95547
     53490      2.2814      1.9751      1.6307     1.96198
     53520      2.2802     1.97542     1.62802     1.96109
     53550     2.27567     1.97744     1.62385     1.95197
     53580     2.27817     1.98176     1.62071     1.95603
     53610     2.27124     1.97794     1.61729     1.94658
     53640     2.26407      1.9685     1.62859     1.92997
     53670     2.26955     1.96844     1.64293     1.93072
     53700      2.2722     1.96314     1.64491     1.94066
     53730     2.28001     1.96692     1.66055     1.94183
     53760     2.27021     1.95257     1.64578     1.94591
     53790     2.27275     1.95582      1.6342     1.95828
     53820     2.27847     1.96553      1.6327     1.96313
     53850     2.28141      1.9669     1.64223     1.96062
     53880     2.27409     1.95525     1.63574      1.9607
     53910      2.2662     1.94522     1.63007     1.95711
     53940     2.26876     1.94822     1.63838     1.95312
     53970     2.26744     1.93857      1.6624     1.93932
     54000     2.27044     1.93804     1.65451     1.95357
     54030     2.27243      1.9344     1.66075      1.9565
     54060      2.2664     1.92783     1.64504     1.96226
     54090      2.2719     1.93502     1.66495     1.95106
     54120     2.27761     1.93914     1.66393     1.96114
     54150     2.26749      1.9318     1.65821     1.94974
     54180     2.26762     1.92159     1.66809      1.9517
     54210      2.2705     1.93601     1.67111     1.94155
     54240     2.26701     1.94441     1.66005     1.93447
     54270     2.27667     1.95971     1.65941     1.94226
     54300     2.27198     1.94082     1.66105     1.94881
     54330     2.26915     1.93418     1.68033     1.93221
     54360     2.27419     1.93503     1.67433     1.94838
     54390     2.26942     1.93357     1.66681     1.94515
     54420     2.26985     1.93448     1.66128     1.94997
     54450     2.27013     1.93664     1.66487     1.94541
     54480      2.2698     1.94102     1.66913     1.93661
     54510     2.28136     1.95007     1.67196     1.95218
     54540      2.2758     1.94165     1.66456      1.9539
     54570     2.27451     1.92668     1.66128     1.96846
     54600     2.27285     1.92849     1.66266     1.96167
     54630     2.26932     1.93011     1.66054     1.95368
     54660     2.27087     1.93638      1.6396     1.96871
     54690     2.27331     1.93225     1.64362     1.97504
     54720     2.27489      1.9347     1.64031     1.97903
     54750     2.27441     1.93555     1.64982     1.96916
     54780     2.27481     1.93416     1.65094     1.97051
     54810      2.2759     1.93199     1.65237     1.97397
     54840     2.28379     1.95178     1.63415     1.98784
     54870     2.27875     1.94286     1.64403     1.97683
     54900      2.2784     1.94947     1.64644      1.9675
     54930     2.26962     1.93641     1.66364     1.94551
     54960     2.27307     1.94569      1.6578     1.94928
     54990     2.27303     1.95178     1.65613      1.9445
     55020     2.26992     1.95244     1.66016     1.93312
     55050     2.27576     1.95932     1.64966     1.94881
     55080     2.27771     1.96297     1.64821     1.95092
     55110      2.2767     1.95954     1.66386     1.93868
     55140     2.26822     1.94411     1.67276     1.92664
     55170     2.27508     1.96479     1.66499     1.92856
     55200     2.26313     1.95635     1.65282     1.91946
     55230       2.268     1.96281     1.64912     1.92754
     55260     2.27212      1.9792     1.65079     1.91905
     55290     2.27317     1.98052     1.65321     1.91807
     55320     2.26845     1.97278     1.66182     1.90741
     55350     2.27069      1.9783     1.67009     1.89979
     55380     2.26333     1.97664      1.6691     1.88477
     55410     2.27171     1.98493     1.65361     1.90969
     55440     2.26358     1.97658     1.65137     1.90098
     55470     2.26906     1.97248     1.65276     1.91702
     55500     2.26698     1.96605      1.6638     1.90914
     55530     2.26445     1.96946     1.67168     1.89266
     55560     2.26308     1.97216     1.67815     1.88082
     55590     2.26186     1.97129     1.69521     1.86342
     55620     2.26421     1.96749     1.70549     1.86375
     55650     2.26297     1.97434     1.69387      1.8641
     55680     2.27117     1.98394     1.70603     1.86275
     55710     2.26367     1.97546     1.69634     1.86238
     55740     2.26577     1.98358     1.69963     1.85582
     55770     2.26987     1.98581     1.69016     1.87205
     55800     2.27061     1.98899     1.69436     1.86666
     55830       2.271     1.98719     1.68443     1.87849
     55860     2.27061     1.97896     1.68569     1.88507
     55890     2.27294       1.974     1.68028     1.90066
     55920     2.26982     1.97281     1.67044     1.90312
     55950     2.27039     1.96515     1.66594     1.91628
     55980      2.2723     1.98315     1.67036     1.89836
     56010     2.26658     1.97084     1.66119     1.90551
     56040     2.26038     1.96754     1.65469     1.89985
     56070     2.26394     1.96863     1.64981     1.91142
     56100     2.25727     1.96755     1.65679     1.89059
     56130     2.26883     1.98207     1.65671     1.90314
     56160     2.27354     1.98734     1.66284     1.90353
     56190     2.26779     1.97522     1.65599     1.90839
     56220     2.26672     1.97103     1.64859     1.91655
     56250      2.2795      1.9802     1.65459      1.9322
     56280      2.2664     1.96545     1.65895      1.9126
     56310     2.27746     1.98389     1.66533     1.91429
     56340     2.27621     1.98394     1.64497     1.92881
     56370     2.26915      1.9769     1.65302     1.91246
     56400      2.2615     1.95807     1.66168     1.90619
     56430     2.26786     1.96721     1.65116     1.92098
     56460     2.27014     1.96506     1.67572     1.90724
     56490     2.26991     1.96054      1.6743     1.91259
     56520     2.26359     1.95027     1.65828     1.92202
     56550     2.26354     1.95032     1.66985     1.91183
     56580     2.26828     1.96185     1.67417     1.90748
     56610     2.26474     1.95315     1.67139     1.91042
     56640     2.26478      1.9587     1.67641     1.90042
     56670     2.25885     1.96047     1.67378     1.88675
     56700     2.27232     1.97105     1.67181     1.90968
     56730     2.27072     1.96425     1.68445     1.90177
     56760     2.27525     1.97958     1.66917     1.91014
     56790     2.26936     1.97337     1.67351     1.89871
     56820     2.26965     1.97249      1.6651     1.90771
     56850     2.27192     1.97063     1.65153     1.92675
     56880     2.26919     1.97271     1.65103     1.91859
     56910     2.26841     1.97648     1.63681     1.92503
     56940     2.25975     1.95869     1.63549     1.92396
     56970     2.26223      1.9502     1.64603     1.92943
     57000     2.26386     1.95658     1.63971     1.93216
     57030     2.26413     1.95554     1.64402      1.9302
     57060     2.25756       1.949     1.64611      1.9196
     57090     2.26901     1.95662     1.65257     1.93326
     57120     2.26005     1.94939     1.64556     1.92553
     57150     2.26528     1.95665     1.64307     1.93258
     57180     2.25547     1.94823     1.64573      1.9158
     57210     2.26379     1.95276     1.65422     1.92347
     57240     2.26989     1.95939     1.65319     1.93198
     57270     2.26796     1.95889     1.65333     1.92784
     57300     2.25733     1.95154     1.64562      1.9169
     57330     2.25784     1.95786     1.62647     1.92796
     57360     2.25254     1.95229      1.6355     1.91353
     57390     2.25123     1.94462     1.64863     1.90697
     57420     2.25378     1.95037     1.63899     1.91541
     57450     2.25259     1.94129     1.63421      1.9259
     57480     2.26563     1.95323     1.63605     1.94277
     57510     2.26308     1.93696     1.64796     1.94306
     57540     2.26229     1.95984     1.62623     1.93658
     57570     2.25378     1.94128     1.63623     1.92697
     57600     2.25694     1.94101     1.63634     1.93453
     57630     2.25461     1.94503     1.62825     1.93188
     57660     2.25687     1.93658     1.63522     1.93974
     57690     2.25618     1.93412     1.64083     1.93585
     57720     2.26588     1.94305     1.63965     1.95053
     57750     2.25325     1.93624     1.63302     1.93353
     57780     2.26085      1.9362     1.64182     1.94382
     57810     2.24862     1.93516     1.63408     1.92289
     57840     2.24707     1.92559      1.6452     1.91938
     57870     2.25278     1.93028     1.64291        1.93
     57900     2.25128     1.94026       1.635      1.9232
     57930     2.25227     1.94105     1.63798     1.92218
     57960     2.25401     1.94219     1.62871     1.93297
     57990     2.25223     1.94292     1.63311     1.92434
     58020     2.25286     1.94047     1.64048     1.92203
     58050     2.25619     1.94907     1.64306     1.91893
     58080     2.26293     1.94555     1.65774     1.92572
     58110      2.2516     1.92947     1.64352     1.92752
     58140     2.26739     1.94298     1.65399     1.94197
     58170     2.25519     1.92803     1.65675     1.92604
     58200     2.26344     1.92826     1.67209     1.93191
     58230     2.25814     1.93258     1.66797     1.91869
     58260     2.25749     1.92315     1.67719      1.9186
     58290     2.26042     1.92746     1.69398      1.9064
     58320     2.26313     1.94129     1.68365     1.90794
     58350     2.25906     1.94262     1.67221     1.90699
     58380      2.2551     1.93964     1.67783     1.89569
     58410     2.25529     1.94428     1.67349     1.89524
     58440     2.26072     1.94313     1.66974     1.91257
     58470     2.25296     1.93515     1.66984     1.90224
     58500     2.26033     1.95311     1.65444     1.91479
     58530     2.26059     1.95169     1.66833     1.90475
     58560     2.25463     1.95038     1.66293     1.89667
     58590      2.2627     1.95379     1.65487      1.9193
     58620     2.25954     1.95303     1.65882      1.9092
     58650     2.25641     1.94698      1.6837     1.88605
     58680     2.26654     1.95252     1.68846     1.90031
     58710     2.26046     1.95168     1.67892     1.89513
     58740      2.2657     1.95937     1.69022     1.88968
     58770     2.27249     1.96043     1.69767     1.89816
     58800     2.26955     1.95476     1.69141     1.90256
     58830     2.27755     1.96178      1.7011     1.90583
     58860     2.27077     1.95563     1.71077      1.8872
     58890     2.26433     1.95023      1.6928     1.89352
     58920     2.27103     1.96222     1.68585     1.90336
     58950     2.26271     1.94968     1.68042     1.90121
     58980     2.25544     1.93477     1.69168     1.88915
     59010     2.26319      1.9634     1.66696     1.90009
     59040      2.2654     1.96606     1.68243     1.88895
     59070     2.26506     1.96051     1.67861     1.89728
     59100     2.25623     1.94978     1.68158     1.88461
     59130     2.25995     1.95625     1.68815     1.88096
     59160     2.25645     1.94541     1.69666     1.87611
     59190     2.26599     1.95282     1.71807     1.87193
     59220     2.26752     1.94276     1.73494     1.87055
     59250     2.25888     1.93981     1.73466     1.85289
     59280     2.26503     1.94675     1.74844     1.84766
     59310     2.26661     1.95752     1.74804     1.84051
     59340     2.26212     1.94623     1.74113     1.84799
     59370     2.26368     1.95551      1.7493     1.83423
     59400     2.26705     1.94958     1.75968     1.83894
     59430     2.26779     1.95112     1.77432       1.825
     59460     2.26969     1.95203     1.74808     1.85386
     59490     2.26319     1.93439     1.74001       1.864
     59520     2.26294      1.9285     1.75597     1.85451
     59550     2.26642     1.93097     1.76532     1.85157
     59580     2.25929     1.92233     1.75526     1.85271
     59610     2.26237     1.92462     1.73913     1.87294
     59640     2.26165     1.91555     1.73424     1.88499
     59670     2.25575     1.90642     1.73516     1.87925
     59700     2.25221     1.89718     1.73768     1.87779
     59730     2.25968     1.90586     1.74437     1.88075
     59760     2.25432     1.90067     1.73973     1.87741
     59790     2.25302     1.90239      1.7161     1.89424
     59820      2.2576     1.90625     1.71882     1.89879
     59850     2.25402     1.90025     1.71969     1.89552
     59880     2.25181     1.89937     1.70943     1.90041
     59910     2.25639     1.90895     1.71404     1.89752
     59940     2.25446     1.90118     1.71229     1.90229
     59970     2.25387      1.8998     1.71259     1.90201
     60000     2.25771     1.91787     1.68594     1.91673
     60030     2.25629     1.92284     1.69177     1.90323
     60060     2.26375     1.92895     1.68024     1.92485
     60090      2.2656     1.93315     1.68564     1.92026
     60120     2.25759     1.93156      1.6921     1.89719
     60150     2.26039     1.92614     1.71779     1.88625
     60180     2.25062     1.91123     1.71458     1.88094
     60210     2.25679     1.92816     1.70875     1.88377
     60240     2.26169      1.9395     1.67905      1.9104
     60270     2.25962     1.93041     1.69313     1.90226
     60300     2.25712     1.93133     1.67281     1.91334
     60330     2.25634     1.94103     1.67037      1.9038
     60360     2.25863     1.93942     1.67968     1.90267
     60390     2.26248     1.94677     1.68047      1.9036
     60420     2.26206     1.95976     1.66828     1.89999
     60450     2.25553     1.95858     1.67191     1.88242
     60480     2.25927     1.96122     1.67438     1.88645
     60510     2.25733     1.95895     1.65772     1.89883
     60540      2.2573     1.96053      1.6544     1.90001
     60570     2.25787     1.96482     1.66333     1.88912
     60600     2.26254     1.97419     1.66795     1.88644
     60630     2.26029     1.97772     1.66702     1.87817
     60660     2.25602     1.96442     1.67269      1.8768
     60690     2.25833     1.97065     1.68443     1.86529
     60720     2.25839     1.96638     1.68331     1.87097
     60750     2.26387     1.96994     1.66845     1.89364
     60780     2.26139     1.96516     1.66413     1.89647
     60810      2.2658     1.97432     1.67012      1.8922
     60840     2.26272     1.96913     1.66474     1.89497
     60870     2.26338     1.97359     1.66039     1.89573
     60900     2.26342     1.97418     1.65215     1.90241
     60930     2.26092     1.96432     1.66732     1.89341
     60960      2.2613     1.95865      1.6662     1.90116
     60990      2.2646     1.95238     1.67493     1.90779
     61020     2.26506     1.95762     1.66661      1.9108
     61050     2.25915     1.95302     1.65638     1.91042
     61080     2.25816     1.95323     1.65551     1.90858
     61110     2.26445     1.95567     1.65886     1.91808
     61140     2.26309     1.94578     1.66955     1.91565
     61170     2.25916      1.9486     1.67257     1.90082
     61200     2.25315     1.94534     1.66977     1.89232
     61230     2.25614     1.94193     1.69748     1.87823
     61260     2.26009     1.95019     1.68362     1.89161
     61290     2.25518     1.94275     1.68476     1.88654
     61320     2.25623     1.94306     1.69043     1.88364
     61350     2.26051     1.94761     1.66512     1.91153
     61380     2.26589      1.9541     1.68448     1.90066
     61410     2.26098      1.9539     1.67428     1.89818
     61440     2.25415     1.93783     1.65782     1.91281
     61470     2.25699     1.94713     1.65858     1.90939
     61500     2.26191     1.94455     1.66371     1.91919
     61530     2.26219     1.93728     1.64867     1.94006
     61560     2.26187     1.92201     1.65569     1.94851
     61590     2.26166     1.93123     1.64916     1.94443
     61620     2.25836     1.92956     1.65819     1.93069
     61650     2.26698     1.94811      1.6546     1.93534
     61680     2.26398     1.95037     1.65602     1.92479
     61710     2.26083     1.94309     1.64035     1.93813
     61740     2.26233     1.94584     1.64882     1.93169
     61770     2.27105     1.96572     1.64839     1.93237
     61800     2.26821     1.95606     1.66257     1.92335
     61830     2.26674      1.9485      1.6582     1.93129
     61860     2.26529      1.9451     1.66263     1.92753
     61890     2.26003     1.94822     1.66245     1.91212
     61920     2.25411     1.95311     1.64693     1.90658
     61950     2.25477     1.95759      1.6455     1.90476
     61980     2.26357     1.96121     1.63909     1.92732
     62010     2.26073     1.95578     1.63694       1.928
     62040     2.25697     1.95564      1.6326       1.923
     62070     2.26389     1.96016     1.64548     1.92368
     62100     2.26211     1.96596     1.65266     1.90734
     62130     2.25409      1.9475     1.66029     1.90066
     62160     2.25687     1.94733     1.66802     1.90068
     62190     2.26681     1.96376      1.6739     1.90224
     62220     2.26351     1.95436     1.67305     1.90482
     62250     2.26748     1.96321     1.68547     1.89418
     62280     2.26255     1.95973     1.67347     1.89662
     62310     2.26242      1.9622     1.68507     1.88344
     62340     2.27233     1.96435     1.68997      1.9006
     62370      2.2657     1.96546     1.69059       1.883
     62400     2.26309     1.96502     1.70862     1.86077
     62430     2.25997     1.94486     1.69303     1.88841
     62460      2.2645     1.94634     1.70049     1.89102
     62490      2.2725     1.93905     1.72417     1.89627
     62520     2.25661     1.94139     1.71688     1.86223
     62550     2.25659     1.94019      1.6977     1.88093
     62580     2.25924      1.9453     1.69754     1.88217
     62610     2.26161     1.94347     1.69846     1.88889
     62640      2.2665     1.92863     1.71666     1.89936
     62670      2.2609     1.92178     1.71038      1.8986
     62700     2.26266     1.93897     1.70591     1.88932
     62730     2.25746     1.93768     1.69823      1.8851
     62760      2.2671     1.95347     1.69468     1.89513
     62790     2.25442     1.95147     1.70128     1.86072
     62820     2.26429     1.95788     1.71045     1.86953
     62850     2.26155     1.95608      1.7114     1.86388
     62880     2.26308     1.94049     1.71643      1.8792
     62910     2.25286     1.93653     1.70523     1.86892
     62940     2.26074      1.9475     1.71329     1.86915
     62970     2.25777     1.92869     1.71444     1.88039
     63000      2.2594     1.93749     1.70672     1.88228
     63030     2.25168     1.94003     1.69424     1.87242
     63060      2.2593     1.96063     1.70494     1.85955
     63090     2.26025     1.96949     1.69878     1.85814
     63120     2.25883     1.98308     1.69482     1.84381
     63150     2.25978     1.98451      1.7004     1.83945
     63180     2.26132     1.99153     1.69017     1.84506
     63210     2.26133     1.98699     1.70449      1.8368
     63240     2.25606     1.98342     1.68641     1.84436
     63270     2.25105     1.97119     1.70363     1.82936
     63300     2.26292     1.98463     1.70684     1.84106
     63330     2.25739     1.97946     1.71021     1.82991
     63360     2.25529     1.97503     1.70691     1.83259
     63390     2.25514     1.96609     1.70646     1.84223
     63420     2.25763     1.97068     1.72172     1.82919
     63450     2.25623     1.97032     1.71602     1.83146
     63480     2.26505     1.96724     1.73045     1.84293
     63510     2.25599     1.95661     1.73524     1.82747
     63540     2.26437     1.97268     1.74605      1.8206
     63570      2.2584     1.96408     1.75492     1.80649
     63600      2.2601     1.97721     1.75569     1.79564
     63630     2.25961     1.96939     1.74997     1.80853
     63660     2.26388     1.97616     1.76039      1.8017
     63690     2.26853     1.97911     1.76311     1.80751
     63720     2.26342     1.97113      1.7586      1.8078
     63750     2.26053     1.96589     1.74594     1.81851
     63780     2.26524     1.96338     1.76845     1.81119
     63810     2.27055     1.96219      1.7456     1.84755
     63840     2.27443     1.95776     1.75807     1.84999
     63870     2.25622     1.94543       1.738     1.83731
     63900     2.26238      1.9555     1.72944     1.84982
     63930     2.27051     1.95748     1.73826     1.85935
     63960     2.27041     1.96682      1.7253     1.86131
     63990     2.25861     1.95629      1.7197     1.84884
     64020     2.26745     1.96673     1.72643     1.85312
     64050     2.26331        1.96     1.73094     1.84592
     64080     2.26314     1.96101     1.72022     1.85443
     64110     2.25923      1.9519     1.72394     1.85104
     64140     2.26099     1.95341     1.71627     1.86085
     64170     2.26546     1.95638     1.71152     1.87294
     64200     2.26289     1.96871     1.70939     1.85566
     64230     2.27296     1.98924     1.71304     1.85504
     64260     2.26078     1.97617     1.70675     1.84499
     64290     2.25895     1.97016     1.70496      1.8486
     64320     2.26265     1.97235     1.71287     1.84798
     64350     2.26489     1.97432     1.72045     1.84432
     64380     2.26947     1.97761     1.71741     1.85487
     64410     2.26803     1.98304     1.70638     1.85573
     64440     2.26594     1.97682      1.7091     1.85475
     64470     2.26316     1.96734     1.71062     1.85664
     64500     2.26002     1.96244     1.70336     1.86086
     64530     2.25572     1.94292     1.69177     1.88136
     64560     2.26309     1.95006     1.70876     1.87631
     64590     2.26282     1.95489     1.68798     1.88939
     64620     2.26013     1.94696     1.68787     1.89123
     64650     2.26357     1.94931     1.67936     1.90458
     64680     2.25397     1.93942      1.6698     1.90031
     64710     2.26755     1.94628     1.68365     1.91334
     64740     2.25937      1.9355     1.67308      1.9142
     64770     2.26402     1.93629     1.66278     1.93328
     64800     2.26107     1.93284     1.66486     1.92801
     64830     2.24822     1.92832     1.67165     1.89635
     64860     2.25966     1.95136     1.67382     1.89807
     64890     2.25691     1.93303     1.67051     1.91312
     64920     2.25683     1.92235     1.67857     1.91665
     64950     2.25878      1.9212      1.6786     1.92234
     64980     2.26021     1.90928     1.67996     1.93635
     65010     2.25785     1.90922     1.67867     1.93201
     65040     2.26363     1.90828       1.693     1.93398
     65070     2.26465     1.90734     1.69072     1.93927
     65100     2.25703     1.89455     1.69952      1.9263
     65130      2.2534     1.89139     1.70258     1.91819
     65160     2.25172      1.8945     1.69329     1.91942
     65190     2.25319     1.89428     1.69575      1.9209
     65220     2.25755     1.89877     1.68163     1.93903
     65250     2.25475     1.88955     1.68172     1.94144
     65280     2.26753     1.91269     1.67631     1.95321
     65310     2.26362     1.90886     1.68751     1.93818
     65340     2.26182     1.89421     1.68718     1.94859
     65370     2.25638      1.9041     1.67231     1.93914
     65400     2.25945     1.89647     1.68197     1.94539
     65430     2.26238     1.91034     1.67449      1.9451
     65460     2.26561     1.89853     1.68664     1.95366
     65490     2.25377     1.90452     1.66783     1.93653
     65520     2.26196     1.90991     1.66789     1.95022
     65550     2.26289     1.89163     1.66834     1.96969
     65580     2.25952     1.89435     1.66748     1.96004
     65610     2.25663     1.88827     1.67775     1.95047
     65640     2.26331     1.90695      1.6642     1.95936
     65670     2.26629     1.90582     1.66884     1.96341
     65700      2.2606     1.90943     1.67566     1.94084
     65730     2.25897     1.89092     1.67944     1.95186
     65760     2.26366     1.91223     1.66697     1.95266
     65790     2.25886      1.9176     1.65801     1.94389
     65820     2.26449     1.92811     1.64941      1.9539
     65850     2.26749     1.91977     1.66703     1.95409
     65880     2.27034     1.92632     1.65721      1.9626
     65910     2.25543     1.91191     1.66454     1.93594
     65940     2.26746      1.9259     1.67655      1.9398
     65970     2.26235      1.9245       1.681     1.92535
     66000     2.26625     1.92813     1.68764     1.92508
     66030      2.2627     1.90401      1.6883     1.94009
     66060     2.25938     1.90978     1.67957     1.93427
     66090     2.26106     1.91154     1.67396      1.9413
     66120     2.27054     1.92158      1.6659     1.96035
     66150     2.26701     1.91817     1.66576     1.95564
     66180     2.26073     1.91761     1.67966     1.92958
     66210     2.26542      1.9006     1.68107       1.956
     66240     2.26395     1.90155     1.67148     1.95991
     66270     2.25564     1.90842     1.66725     1.93754
     66300     2.25436     1.90327     1.66786      1.9391
     66330      2.2636     1.91479     1.67061     1.94689
     66360     2.25636     1.90267       1.674     1.93904
     66390     2.25931     1.90656     1.66066     1.95352
     66420      2.2601     1.90477     1.66818     1.95067
     66450     2.26611      1.9039     1.66765     1.96588
     66480     2.27329     1.91475     1.65399     1.98338
     66510     2.27078     1.90791     1.66786     1.97257
     66540     2.27647     1.92071     1.65427     1.98466
     66570     2.27595     1.91308     1.65116     1.99342
     66600     2.25881     1.89025     1.65196     1.97546
     66630     2.26615     1.89892     1.64964     1.98588
     66660      2.2623     1.88948     1.64886     1.98674
     66690     2.27153     1.91697      1.6332     1.99438
     66720     2.27094     1.90163       1.653     1.99142
     66750     2.26268     1.89101     1.64194     1.99187
     66780     2.26036     1.88281     1.64855     1.98892
     66810     2.26732     1.89491        1.64      2.0003
     66840      2.2749     1.90009     1.65808      1.9977
     66870     2.26401      1.8756     1.65816     1.99604
     66900       2.268     1.87742     1.65619     2.00497
     66930     2.26449      1.8795     1.63515     2.01236
     66960     2.26653     1.86774     1.66137     2.00642
     66990     2.27201     1.87858     1.66148      2.0086
     67020     2.26171     1.87538     1.64913     1.99849
     67050     2.26735     1.88539     1.65848     1.99411
     67080     2.27131     1.89575     1.65722     1.99436
     67110     2.25798     1.88889     1.64431     1.98124
     67140     2.26761     1.89081     1.65408     1.99324
     67170     2.26109      1.8848     1.64992     1.98754
     67200      2.2596     1.88527     1.65003     1.98363
     67230     2.26326     1.88822     1.64482     1.99347
     67260     2.26211     1.88334     1.63993     1.99948
     67290     2.25864     1.88126     1.63488     1.99774
     67320     2.26831     1.89117     1.64147     2.00488
     67350     2.26616     1.88539     1.64444     2.00301
     67380     2.26709     1.89653     1.63675     2.00089
     67410     2.26388     1.89486     1.63986     1.99265
     67440     2.26229     1.89189     1.64224     1.98991
     67470     2.26591     1.89813     1.63494      1.9982
     67500     2.26998     1.90134     1.63317     2.00582
     67530     2.26293     1.89446     1.63104      1.9981
     67560     2.26586     1.90444     1.62525     1.99997
     67590      2.2631     1.90446     1.62657     1.99262
     67620     2.27223     1.91335     1.63085     2.00136
     67650     2.26102     1.89854     1.64028      1.9823
     67680     2.26787     1.90568     1.64018     1.99115
     67710     2.26297     1.90098     1.63792     1.98635
     67740     2.26187     1.89737     1.63422     1.99033
     67770     2.25518      1.8865     1.62945     1.98939
     67800     2.26144     1.89378     1.63538     1.99183
     67830     2.25793     1.89003     1.62997     1.99186
     67860     2.26373     1.90788     1.62146     1.99495
     67890     2.26102     1.90845     1.61783     1.99119
     67920     2.26982     1.92172     1.62084       1.996
     67950     2.26217     1.92828     1.61103      1.9802
     67980     2.25909     1.92773     1.61273     1.97228
     68010     2.26029     1.93254     1.61898      1.9652
     68040     2.26151     1.94152     1.61424     1.96306
     68070     2.26411      1.9364     1.61812      1.9709
     68100      2.2606     1.92945     1.62287     1.96574
     68130     2.26741     1.92821     1.63126     1.97569
     68160     2.26467      1.9274     1.62991     1.97128
     68190     2.26337     1.92211     1.63342     1.97056
     68220     2.26519     1.93263     1.62631     1.97033
     68250     2.26033     1.91709     1.63327      1.9686
     68280     2.26208     1.92297     1.63248     1.96754
     68310     2.26015     1.93081     1.61801     1.96738
     68340     2.26235     1.93857     1.61541     1.96695
     68370     2.26832     1.93051     1.63015     1.97644
     68400     2.26746     1.92457     1.63487     1.97636
     68430     2.26448     1.91925     1.63394     1.97546
     68460     2.26018     1.92807     1.62214     1.96672
     68490     2.26794     1.94322     1.62008     1.97139
     68520     2.26393     1.93668     1.62066     1.96812
     68550     2.26301     1.94229     1.62256     1.95887
     68580     2.26753      1.9389     1.62703     1.96897
     68610     2.26271     1.93073     1.62346     1.96885
     68640     2.26543     1.92807     1.61684     1.98312
     68670     2.26238     1.92625     1.60936       1.984
     68700     2.26506     1.92691      1.6209     1.98007
     68730     2.25631     1.91649       1.622     1.96929
     68760     2.26621      1.9286     1.62515     1.97758
     68790     2.27202     1.93027     1.62589     1.98864
     68820     2.27313     1.93172     1.62662     1.98916
     68850     2.25972     1.91941     1.63759     1.96133
     68880     2.26292     1.91723     1.63424     1.97362
     68910     2.28043     1.93987     1.63817     1.98848
     68940     2.26778     1.91644      1.6347     1.98511
     68970     2.27505     1.92108     1.63647     1.99578
     69000     2.26819     1.90964     1.64777     1.98181
     69030     2.26399     1.90996     1.63661     1.98111
     69060     2.26822     1.93601     1.61898     1.98001
     69090     2.27286     1.94562      1.6244     1.97677
     69120     2.26493     1.94442     1.62073     1.96273
     69150     2.27108      1.9502     1.61824     1.97322
     69180     2.26794     1.95659     1.61704     1.96063
     69210     2.26135     1.94781     1.60804     1.96155
     69240     2.26924     1.96254     1.61317     1.96087
     69270     2.26319     1.96046     1.60064     1.95923
     69300     2.26299     1.96816     1.59168     1.95835
     69330     2.27084     1.96955     1.60177     1.96688
     69360     2.26562     1.96627     1.60258     1.95743
     69390     2.27053      1.9747     1.60784     1.95604
     69420     2.26598     1.97259      1.5958     1.95745
     69450      2.2627     1.96616     1.60104     1.95205
     69480      2.2655     1.97063     1.60542     1.95044
     69510     2.26039     1.96301     1.60431     1.94718
     69540     2.26701     1.96438     1.60324     1.96202
     69570     2.26708      1.9672     1.61051     1.95338
     69600     2.26498     1.96216     1.59555     1.96581
     69630     2.26674     1.95288     1.60134     1.97439
     69660     2.26485     1.95113     1.60332     1.97016
     69690     2.26234     1.94186     1.60966     1.96839
     69720     2.26214      1.9436     1.60553     1.96959
     69750     2.26243     1.94027     1.60446     1.97439
     69780     2.26106     1.92911     1.61511      1.9735
     69810     2.25675     1.92075     1.60829     1.97736
     69840     2.25333     1.91619     1.61764     1.96632
     69870     2.25788     1.92203     1.60864     1.97842
     69900     2.25452     1.92353       1.601      1.9755
     69930     2.25885     1.92843     1.59671     1.98405
     69960      2.2586     1.92125     1.60854     1.98088
     69990     2.25959      1.9206     1.60987     1.98271
     70020     2.25432     1.90284     1.61372     1.98469
     70050     2.26437     1.91128     1.61725     1.99657
     70080     2.27296     1.92238     1.61555     2.00678
     70110     2.27235     1.91716     1.61507     2.01076
     70140     2.26764       1.908     1.61702     2.00728
     70170     2.26128      1.9098     1.61284     1.99454
     70200     2.27472     1.91568     1.61334     2.01891
     70230     2.26529     1.90758     1.60863     2.00911
     70260     2.27611     1.91618     1.61993     2.01629
     70290     2.27265      1.9119     1.62193     2.01092
     70320     2.27673     1.90792     1.62712     2.01973
     70350     2.27315      1.9096     1.60794     2.02545
     70380     2.26867     1.90059     1.61331     2.01958
     70410     2.27229     1.90404     1.60662     2.02978
     70440     2.27065      1.8995     1.61199      2.0261
     70470     2.25632     1.88997     1.59451     2.01682
     70500     2.26895     1.89503     1.60888     2.02895
     70530      2.2679     1.90223     1.60446     2.02336
     70560     2.26413     1.88969     1.61242     2.02033
     70590     2.27118     1.90116     1.60683     2.02981
     70620     2.26748     1.89417     1.60578     2.02893
     70650     2.26703     1.89655     1.60136     2.02918
     70680     2.27085     1.89199     1.61075     2.03455
     70710     2.27651     1.90117     1.61063     2.03873
     70740     2.27279       1.898     1.60663     2.03655
     70770     2.27351     1.90503     1.60961     2.02922
     70800     2.26522     1.90036     1.59845     2.02387
     70830      2.2706     1.90044     1.60717     2.02894
     70860     2.26718     1.89632     1.60876     2.02387
     70890     2.26401     1.89217     1.60912     2.02038
     70920     2.26439     1.89401      1.6073     2.02095
     70950     2.26254     1.89118     1.60722     2.01952
     70980     2.26707      1.8841     1.62103     2.02525
     71010     2.26149     1.87753     1.61077     2.02705
     71040     2.27791     1.90393     1.60582     2.04309
     71070     2.26353     1.87708     1.61729     2.02684
     71100     2.25169     1.86136     1.61439     2.01725
     71130     2.26326     1.87766     1.61183     2.03004
     71160     2.26001     1.86197     1.63198     2.02113
     71190     2.26312     1.86532     1.63927     2.01911
     71220     2.26734     1.86811     1.64674     2.01991
     71250     2.26603     1.86015      1.6587     2.01454
     71280     2.26574     1.86311     1.64411     2.02308
     71310      2.2641     1.85661     1.66049     2.01198
     71340     2.27215     1.86688     1.65853     2.02223
     71370     2.27095     1.87103     1.65239     2.02072
     71400     2.26659     1.86942     1.65203      2.0127
     71430     2.27235     1.87687      1.6449     2.02456
     71460     2.26531      1.8823     1.64518     2.00339
     71490     2.26796      1.8837     1.64962     2.00443
     71520     2.27336     1.89797     1.63659     2.01387
     71550     2.26697     1.88464     1.64537     2.00478
     71580     2.27381     1.89166     1.63509       2.022
     71610     2.27224      1.8947     1.63623     2.01469
     71640      2.2653     1.89126     1.62752     2.00935
     71670      2.2677     1.89282     1.62826      2.0127
     71700     2.26867     1.88975     1.63228     2.01451
     71730     2.26281     1.89132     1.62596     2.00495
     71760     2.26438     1.89395     1.61896     2.01165
     71790     2.26477     1.88793     1.62659     2.01204
     71820     2.26412     1.88894     1.61943     2.01539
     71850     2.26249     1.88827     1.62256     2.00983
     71880     2.26125     1.88447     1.62383     2.00958
     71910     2.26727     1.89048     1.63636     2.00735
     71940     2.26471     1.88792     1.63036     2.00885
     71970     2.26956     1.89944     1.62651     2.01207
     72000       2.268     1.90518     1.61095     2.01563
     72030     2.27025     1.89435      1.6207     2.02307
     72060      2.2669     1.89399     1.62501     2.01242
     72090     2.26761     1.89419     1.62722     2.01204
     72120     2.26839     1.89873     1.61538     2.01904
     72150     2.26914     1.90023     1.61846     2.01685
     72180     2.27186     1.89941     1.61869     2.02356
     72210     2.25908     1.88739     1.62275     2.00284
     72240     2.26218      1.8969     1.61418     2.00777
     72270     2.26946     1.90515     1.62282     2.00942
     72300     2.26828     1.89541     1.64348     1.99914
     72330     2.25911     1.88684     1.64719     1.98336
     72360     2.25953     1.88896     1.63974     1.98847
     72390     2.26171     1.88957     1.64302     1.99014
     72420     2.26606      1.8936     1.63936     1.99922
     72450     2.26604     1.89089     1.64164     1.99986
     72480     2.25935     1.87803     1.64689     1.99251
     72510     2.26098     1.88298     1.65001     1.98894
     72540     2.26929     1.88596      1.6605     1.99631
     72570     2.27134     1.88478     1.67308     1.99158
     72600      2.2693     1.88917     1.66473     1.98976
     72630     2.26701     1.88224     1.68522     1.97381
     72660     2.27236     1.88811     1.68872     1.97751
     72690     2.27029     1.87955     1.68972     1.98004
     72720     2.26024     1.87845     1.67468     1.97086
     72750      2.2635     1.87199     1.69048       1.971
     72780     2.26604     1.88299     1.67171     1.98231
     72810     2.26258     1.87212     1.69128     1.96806
     72840     2.25278     1.86591     1.68023     1.96092
     72870     2.26361     1.87061     1.69698     1.96696
     72900     2.25711     1.87036     1.70797     1.94261
     72930     2.26798      1.8809     1.72278     1.94466
     72960     2.26323     1.86847     1.71909     1.94885
     72990      2.2626     1.87612     1.72812     1.93197
     73020     2.25943     1.86975     1.73364     1.92577
     73050     2.25639     1.87039      1.7188     1.93131
     73080     2.25751     1.87327     1.72167     1.92858
     73110     2.25813     1.86721     1.71621     1.94073
     73140      2.2646     1.87823     1.73049     1.93249
     73170      2.2549     1.87122     1.71923     1.92664
     73200     2.25747     1.88094      1.7166     1.92553
     73230     2.26473     1.88029     1.71962     1.94047
     73260     2.26008     1.87052      1.7375     1.92306
     73290     2.26364      1.8702     1.74373      1.9261
     73320      2.2707     1.87744     1.73884     1.94006
     73350     2.27755     1.87952     1.74786     1.94599
     73380     2.27596     1.87914      1.7512     1.93962
     73410      2.2634     1.86222     1.73427     1.94176
     73440      2.2727     1.87138     1.73311     1.95566
     73470     2.27308     1.87917     1.74126     1.94179
     73500     2.27033     1.87801     1.73089     1.94572
     73530     2.27525     1.88675     1.74447     1.93663
     73560     2.26829     1.87634     1.75259     1.92304
     73590     2.26829     1.87398     1.77137     1.90807
     73620     2.27309     1.87775     1.78693     1.90127
     73650     2.26281     1.87108     1.79354     1.87695
     73680     2.26906     1.87381     1.79612      1.8868
     73710     2.26992      1.8777     1.79238     1.88857
     73740     2.27028     1.87201     1.80533     1.88273
     73770     2.27055     1.87092     1.79626     1.89312
     73800     2.27062     1.87579     1.80955     1.87573
     73830     2.27092     1.86991     1.80428     1.88738
     73860     2.26703     1.86736      1.7897     1.89441
     73890     2.27085     1.87477     1.79842     1.88797
     73920     2.26631     1.87724     1.81415     1.85934
     73950     2.27313     1.88318      1.8198     1.86446
     73980     2.27318     1.88891      1.7951     1.88264
     74010     2.27107     1.87964     1.79544      1.8865
     74040     2.26697     1.88114     1.78984     1.88046
     74070     2.26724     1.88071     1.80265     1.86927
     74100     2.26359     1.88266     1.78562     1.87477
     74130     2.26463      1.8834      1.7755     1.88613
     74160     2.26515     1.86677     1.78788     1.89221
     74190     2.26818      1.8786     1.76822     1.90619
     74220     2.27029     1.87308     1.78998     1.89631
     74250     2.26843     1.87083     1.76673     1.91577
     74280     2.27412     1.88261     1.78011     1.90531
     74310     2.27729     1.88558     1.77106     1.91835
     74340     2.26019     1.86098     1.75353     1.91803
     74370     2.27301     1.86928     1.74462     1.94814
     74400       2.267     1.87104     1.72037     1.95401
     74430     2.26734     1.86733     1.72349     1.95559
     74460     2.27571     1.87653     1.74221     1.94962
     74490     2.26454      1.8621     1.74083     1.93865
     74520     2.26484     1.86106     1.75106     1.93112
     74550     2.26796     1.85667     1.76506     1.92993
     74580     2.26556     1.85826     1.74769     1.93854
     74610     2.26231     1.85902     1.75985     1.91912
     74640     2.26565     1.86335     1.74701     1.93449
     74670     2.26207     1.85808     1.73922      1.9382
     74700     2.26612     1.86075     1.74612     1.93888
     74730     2.27104     1.85346     1.73917     1.96346
     74760     2.26065     1.84668     1.74262     1.94271
     74790     2.26337     1.84801     1.73442     1.95509
     74820     2.27104     1.84709     1.73912      1.9695
     74850     2.27272     1.86018     1.73901     1.96115
     74880     2.26871     1.86012     1.72782     1.96182
     74910       2.269     1.85279     1.72371       1.973
     74940     2.27175     1.85946     1.71987     1.97639
     74970     2.26723     1.84694     1.73666     1.96302
     75000     2.27531     1.85883     1.73292     1.97378
     75030     2.27476     1.85361     1.74015     1.97106
     75060     2.26956     1.85407     1.74015      1.9586
     75090     2.27346     1.85575     1.75127     1.95614
     75120     2.27582     1.86544      1.7332     1.96846
     75150     2.27138     1.86167     1.72384     1.96999
     75180     2.26279     1.85076     1.71185     1.97096
     75210     2.26088     1.86439     1.70533     1.95935
     75240     2.25773     1.85078     1.72452     1.94816
     75270     2.26923     1.85752     1.72265        1.97
     75300     2.26746     1.84855     1.72677     1.97077
     75330     2.26325     1.85108     1.71521     1.96879
     75360     2.26352     1.85435     1.71057     1.97039
     75390     2.26439     1.84317     1.72095     1.97381
     75420     2.26609     1.84918     1.71267      1.9793
     75450     2.25712     1.84536     1.70459     1.96931
     75480     2.26151     1.85093     1.70902     1.97032
     75510     2.25746     1.85272     1.70386      1.9638
     75540     2.25364     1.85368     1.68883     1.96711
     75570     2.25802     1.86734     1.68862     1.96442
     75600     2.27002     1.86688     1.69677     1.98537
     75630     2.25604     1.85458     1.68746     1.97294
     75660     2.26645     1.86776      1.6912     1.98115
     75690     2.25303      1.8641     1.68015     1.96329
     75720     2.25573      1.8711     1.69101     1.95348
     75750     2.25833     1.87372     1.67699     1.96902
     75780      2.2662     1.88572     1.66962     1.98186
     75810     2.25744     1.87165     1.67113     1.97392
     75840     2.25725     1.86154     1.67159     1.98262
     75870      2.2566     1.86424     1.67432     1.97631
     75900     2.25621     1.87097     1.65875     1.98216
     75930     2.25277     1.86118     1.66475     1.97852
     75960     2.26053     1.86817     1.67841     1.97808
     75990     2.26549     1.87094     1.67646     1.98846
     76020     2.26427      1.8834     1.67908     1.97164
     76050     2.26565     1.88357     1.69619     1.95997
     76080     2.26046     1.87559     1.69632     1.95552
     76110     2.25402       1.869       1.702     1.94198
     76140     2.26392     1.87784     1.70677     1.95227
     76170     2.26232     1.88029     1.69882     1.95312
     76200     2.26239     1.86462     1.70283     1.96478
     76230     2.26553     1.87009     1.71651     1.95488
     76260     2.26394     1.86683     1.70389     1.96535
     76290     2.26276     1.87042      1.7001     1.96249
     76320     2.26973     1.87509     1.69951      1.9746
     76350     2.26335     1.87184     1.70108     1.96163
     76380     2.25781     1.86964     1.70584     1.94679
     76410     2.25858     1.87025     1.70224     1.95113
     76440     2.26926      1.8847     1.70474     1.95982
     76470     2.25794     1.87227     1.70867     1.94207
     76500     2.25797     1.86437     1.72038      1.9394
     76530     2.25733     1.85688     1.72096     1.94459
     76560      2.2569     1.86794     1.71128     1.94152
     76590     2.26416     1.87497     1.72992     1.93512
     76620     2.25494     1.86379      1.7363     1.91862
     76650     2.26352     1.87033     1.75849     1.91222
     76680     2.27352     1.88515     1.76653     1.91399
     76710     2.26221     1.87178     1.74588     1.91925
     76740     2.26436      1.8692     1.75062     1.92252
     76770      2.2618     1.86279     1.74559     1.92728
     76800     2.25671     1.85469     1.75298     1.91643
     76830     2.26201       1.859     1.75296     1.92475
     76860     2.25762     1.85484     1.74227     1.92815
     76890     2.25622     1.85109     1.74216     1.92858
     76920      2.2668     1.85312     1.73425     1.95835
     76950     2.26805     1.85849     1.73407      1.9563
     76980     2.26348     1.85914     1.71678     1.96034
     77010     2.26262      1.8665     1.70108     1.96504
     77040     2.25433     1.84122      1.7059     1.96565
     77070     2.25495     1.84885     1.69754     1.96716
     77100     2.26388     1.85941     1.68612     1.98744
     77130     2.25272      1.8637     1.65673     1.98275
     77160     2.25722     1.85893     1.66645     1.98933
     77190     2.25439     1.84826     1.68649     1.97591
     77220     2.24751     1.84768     1.65947     1.98364
     77250     2.25658     1.87242     1.65795     1.98232
     77280     2.26195     1.87712     1.66696     1.98255
     77310     2.25881     1.86655     1.66202     1.98949
     77340     2.25077     1.85129     1.66375     1.98408
     77370     2.24569     1.84947     1.64958     1.98611
     77400     2.25335     1.86079     1.64606     1.99578
     77430     2.25062     1.86012     1.64241     1.99325
     77460     2.25102     1.85469     1.63725     2.00343
     77490     2.26121     1.85334     1.65111     2.01622
     77520     2.24752     1.85164     1.63805     1.99772
     77550     2.26403     1.86817     1.63381     2.02293
     77580     2.26604     1.86544     1.63727     2.02715
     77610     2.24956      1.8532     1.62565     2.01096
     77640     2.26679     1.85758     1.63885     2.03477
     77670     2.26901     1.86186     1.63855     2.03605
     77700     2.27579     1.87358     1.62546     2.05085
     77730     2.27219     1.86564     1.63437     2.04302
     77760     2.26559     1.85738     1.63766     2.03323
     77790     2.27109     1.87218     1.62301     2.04364
     77820     2.26794     1.87224      1.6236     2.03611
     77850      2.2581      1.8693     1.60733     2.02983
     77880      2.2613      1.8653     1.62602     2.02575
     77910     2.26454     1.86556     1.63595     2.02476
     77940     2.25921     1.87138     1.63299      2.0098
     77970     2.25783     1.86805     1.63258     2.01014
     78000     2.26032      1.8727     1.63413     2.01015
     78030      2.2686     1.86915     1.63969     2.02751
     78060     2.26553     1.88249     1.64083     2.00728
     78090     2.26437     1.87978      1.6408     2.00723
     78120      2.2646     1.87508     1.65159     2.00327
     78150     2.26713     1.88091     1.66314     1.99397
     78180     2.26693     1.87597     1.67064      1.9919
     78210      2.2644     1.87498     1.68416     1.97563
     78240     2.26562     1.87522     1.68504     1.97744
     78270     2.26888     1.87497     1.67948     1.98983
     78300     2.26166     1.86478     1.68671     1.97683
     78330     2.26563     1.86947     1.68378     1.98397
     78360     2.26715     1.86701      1.6874     1.98668
     78390     2.26832     1.87671     1.67997     1.98651
     78420     2.26881     1.87892     1.69805     1.97009
     78450     2.26264     1.87464     1.68501     1.97118
     78480     2.27145     1.88432     1.68248     1.98434
     78510     2.26231     1.87848     1.68458     1.96713
     78540     2.26748     1.89489     1.68855     1.95987
     78570     2.26652     1.89277     1.69713     1.95229
     78600     2.26731      1.8867     1.68152     1.97338
     78630     2.26061     1.88832     1.67377     1.96302
     78660     2.25478     1.88218     1.67632     1.95332
     78690     2.25969     1.89578     1.66923     1.95756
     78720     2.25512     1.88475     1.68107     1.94751
     78750     2.25536     1.88388     1.68378     1.94657
     78780     2.26177      1.8789     1.69193     1.95917
     78810     2.25029     1.86537     1.67937     1.95645
     78840     2.25879     1.86695     1.67751     1.97603
     78870     2.25803     1.87373     1.68963     1.95746
     78900     2.26277     1.87702     1.69748     1.95847
     78930     2.25864     1.85431     1.70818     1.96126
     78960     2.25818     1.85839     1.70445     1.95958
     78990     2.24685     1.84449     1.71369     1.93851
     79020     2.26639     1.86073     1.72861     1.95515
     79050     2.25684     1.85232     1.74108     1.92983
     79080     2.25447     1.84479     1.73755     1.93467
     79110     2.24995      1.8466     1.73217     1.92722
     79140     2.25751     1.86423     1.74744      1.9141
     79170     2.26864     1.86791     1.76668     1.91916
     79200     2.26113     1.86654      1.7667      1.9027
     79230     2.26276     1.87729     1.76702     1.89568
     79260     2.26629     1.87313     1.76907     1.90627
     79290     2.26355     1.87048     1.77384     1.89792
     79320     2.26265     1.86373     1.79327     1.88411
     79350     2.25513     1.85975      1.7941     1.86917
     79380     2.26008     1.86287     1.79256     1.87947
     79410     2.26163     1.85393     1.79752     1.88728
     79440     2.25996     1.85439     1.80534     1.87533
     79470     2.25652     1.85722     1.79793     1.87135
     79500     2.25109     1.83439     1.79427     1.88425
     79530     2.26073     1.84657     1.80425      1.8859
     79560     2.25468     1.83895     1.80183     1.88116
     79590      2.2514     1.83607     1.81075     1.86752
     79620     2.25067     1.82854     1.80785     1.87595
     79650      2.2553     1.83115     1.81407     1.87851
     79680     2.26278     1.84209      1.8336      1.8668
     79710     2.25736     1.84106     1.81272     1.87508
     79740     2.25559     1.83096     1.81134     1.88202
     79770     2.26027     1.84671     1.79699     1.89159
     79800     2.25971     1.84204     1.79625      1.8955
     79830     2.26421     1.84191     1.80037     1.90244
     79860     2.25665     1.83776     1.77001     1.91692
     79890     2.26011     1.85088        1.75     1.93078
     79920     2.25443     1.84905     1.75999     1.91008
     79950      2.2511     1.84373     1.76509     1.90264
     79980     2.25676     1.84523     1.76761     1.91223
     80010     2.25522     1.85132       1.789     1.88259
     80040     2.26178     1.85011     1.79787     1.89104
     80070     2.25988     1.85535      1.7933      1.8857
     80100     2.26379     1.84652     1.81142     1.88643
     80130     2.25557     1.84412     1.79843     1.88151
     80160     2.25861     1.85432      1.7948     1.88224
     80190     2.25252     1.84493     1.78288     1.88819
     80220     2.25624     1.84904     1.79485     1.88171
     80250     2.25442     1.86012     1.78122     1.87937
     80280     2.26284     1.85486     1.78527     1.90084
     80310     2.25968     1.85049     1.78831      1.8947
     80340     2.25886     1.85636     1.78149     1.89344
     80370     2.26067      1.8495     1.80473     1.88244
     80400     2.26463     1.85921     1.79431     1.89233
     80430     2.24903     1.84574     1.78489     1.87716
     80460     2.25817     1.84887     1.79153     1.88964
     80490     2.25674     1.85132      1.7855     1.88955
     80520      2.2621     1.85335     1.79263     1.89362
     80550     2.26096     1.85735     1.79347     1.88615
     80580     2.26039     1.85558     1.78557     1.89401
     80610     2.25348     1.85439     1.78727     1.87705
     80640     2.25111     1.85814     1.79427     1.86089
     80670     2.26161     1.85929     1.81282     1.86722
     80700     2.26358     1.86612     1.79471      1.8826
     80730     2.25742     1.86053     1.78906     1.87872
     80760     2.26227     1.86707     1.79462     1.87858
     80790     2.24973       1.854     1.79227      1.8636
     80820     2.26719     1.86932     1.82091     1.86286
     80850     2.25578     1.86295     1.80152     1.86037
     80880     2.25254     1.86845     1.82006      1.8287
     80910     2.25826     1.88843     1.82971     1.81259
     80940      2.2589     1.88459     1.83469     1.81313
     80970     2.26005     1.88196     1.83766     1.81574
     81000     2.26911     1.89641     1.84956     1.81122
     81030     2.26286     1.89127      1.8299     1.82089
     81060     2.26538      1.8943     1.81829     1.83558
     81090     2.26813     1.89283      1.8178     1.84434
     81120     2.26954     1.88961     1.82791     1.84111
     81150     2.26735     1.89517     1.80242      1.8551
     81180     2.25858     1.88791     1.79926     1.84413
     81210     2.26316     1.89153     1.79671     1.85411
     81240     2.26242     1.88366     1.82349     1.83406
     81270       2.262     1.89552     1.83065     1.81357
     81300     2.26217     1.89686     1.81894     1.82435
     81330     2.26078     1.89112     1.83217     1.81358
     81360     2.26276     1.89662      1.8216     1.82339
     81390     2.26546      1.9038     1.81752     1.82668
     81420     2.25455     1.89003     1.80476     1.82663
     81450     2.26021     1.89133      1.8101     1.83399
     81480       2.268      1.9036     1.81401     1.83665
     81510     2.26585     1.89859     1.81505     1.83552
     81540     2.26621     1.89511     1.81521     1.83983
     81570     2.26538     1.89537     1.81616      1.8366
     81600     2.26499     1.89225     1.81898     1.83604
     81630     2.25348     1.88369     1.81683     1.81856
     81660     2.26027      1.8816     1.80246     1.85158
     81690     2.26132     1.88373     1.81204     1.84261
     81720     2.26721     1.88392     1.82535     1.84375
     81750      2.2594     1.87653     1.82212      1.8353
     81780     2.26548     1.88359     1.82033      1.8448
     81810     2.25906     1.87999     1.80971     1.84318
     81840     2.26181     1.88433      1.7901     1.86452
     81870     2.26146      1.8873     1.77654     1.87362
     81900     2.26464     1.87706     1.78238     1.88598
     81930     2.26078      1.8825     1.78278     1.87086
     81960     2.26495     1.88108     1.78932     1.87614
     81990     2.26143     1.87699     1.77908     1.88147
     82020     2.26475     1.88079     1.77503     1.88947
     82050     2.26021     1.88278     1.77257     1.87891
     82080     2.26689      1.8885     1.77629     1.88573
     82110     2.27277     1.88771     1.81019     1.86834
     82140     2.26934     1.89522     1.78173     1.87973
     82170     2.27131     1.89349     1.76117     1.90543
     82200     2.25739     1.87061     1.76079     1.89527
     82230     2.26734     1.87213     1.77818     1.90128
     82260     2.25974     1.87369     1.73551     1.92097
     82290      2.2592       1.876     1.74834     1.90576
     82320     2.26237     1.87762     1.76246     1.89866
     82350     2.26294     1.87502     1.74738     1.91645
     82380     2.26944     1.88255     1.75643     1.91617
     82410     2.26885     1.89593     1.71874     1.93564
     82440     2.26185       1.893     1.70512     1.93419
     82470     2.26693     1.90125     1.70346     1.93943
     82500     2.27061     1.88694     1.69751     1.96704
     82530     2.27185      1.8871     1.70832     1.96038
     82560     2.26873     1.88677     1.69903     1.96155
     82590     2.27179     1.89362     1.66987      1.9869
     82620     2.26891     1.88799     1.66849     1.98685
     82650     2.26697     1.88746     1.67393     1.97832
     82680     2.26819     1.88738     1.67073     1.98389
     82710     2.26445     1.88714     1.65784     1.98639
     82740     2.26809     1.89198     1.66399     1.98494
     82770     2.26959     1.89569     1.67041     1.97943
     82800     2.27609     1.89715     1.68052     1.98441
     82830     2.26869     1.88875     1.66461     1.98886
     82860     2.25981     1.88426     1.66621     1.97149
     82890     2.27104     1.90067     1.66907     1.97913
     82920     2.26252     1.89239     1.67278     1.96434
     82950     2.26778      1.8912     1.67285     1.97752
     82980     2.26989     1.89344     1.67658     1.97706
     83010      2.2741     1.90271     1.67433     1.97973
     83040     2.26776     1.89705      1.6693     1.97488
     83070     2.26722     1.89426     1.67668     1.97006
     83100     2.26613     1.89638     1.66318     1.97693
     83130     2.27127     1.89309     1.67166     1.98472
     83160     2.26697       1.899     1.65772     1.98093
     83190     2.26281     1.89695     1.64764     1.98178
     83220      2.2663     1.89092     1.65475     1.98958
     83250     2.26436     1.89738     1.65518     1.97864
     83280     2.26032     1.89692     1.64768      1.9761
     83310     2.26667     1.90619     1.64108     1.98719
     83340     2.26736     1.90382     1.63613     1.99511
     83370     2.25738     1.89143     1.61755      1.9994
     83400     2.25895     1.89033     1.62163     2.00066
     83430     2.26524     1.89524     1.62827     2.00486
     83460     2.26546     1.89845     1.61844     2.01025
     83490     2.26975     1.89233     1.63031     2.01612
     83520     2.26157     1.88122     1.62915     2.00905
     83550     2.26165     1.88533     1.63217     2.00292
     83580      2.2593     1.89058     1.62738     1.99654
     83610     2.26121     1.89647     1.62337     1.99854
     83640      2.2712     1.89942      1.6288     2.01393
     83670     2.26299     1.89296     1.61918     2.00929
     83700     2.26261     1.89951     1.62482     1.99764
     83730     2.26462     1.90844      1.6221      1.9959
     83760     2.26669     1.90898     1.61737     2.00391
     83790     2.26374     1.90485     1.62246     1.99704
     83820     2.26165     1.90299     1.63197      1.9863
     83850     2.26718     1.91189      1.6414     1.98259
     83880     2.25436      1.9095     1.61724     1.97552
     83910     2.26097     1.91685     1.63047     1.97261
     83940      2.2562     1.90247     1.63174     1.97457
     83970     2.26309     1.91238     1.63422      1.9787
     84000     2.26011     1.90468     1.63795     1.97624
     84030     2.26943     1.91759     1.62747     1.99368
     84060     2.26482     1.90991     1.62883     1.98946
     84090     2.26481     1.91465     1.61963     1.99238
     84120     2.26116     1.89985       1.628     1.99144
     84150     2.26347      1.9047     1.63898     1.98304
     84180     2.25998     1.90558     1.64662     1.96785
     84210     2.25479     1.90391     1.64172     1.96165
     84240      2.2523     1.89698      1.6451      1.9598
     84270     2.26297     1.90658     1.65644     1.96551
     84300     2.26243      1.9109     1.65115     1.96451
     84330     2.26139     1.90796     1.64777     1.96782
     84360     2.25802     1.90454     1.64547      1.9653
     84390     2.25641     1.90236     1.65422     1.95638
     84420     2.26388     1.91889     1.64995     1.96109
     84450     2.25807     1.91204     1.65341     1.95145
     84480      2.2584     1.89789     1.65894     1.96131
     84510     2.26759     1.90541     1.66995     1.96585
     84540     2.25901     1.89885     1.66104        1.96
     84570      2.2648     1.90325     1.67972     1.95316
     84600     2.26388     1.89929     1.68169     1.95317
     84630     2.26905     1.91078     1.68617     1.95012
     84660     2.26937     1.91246     1.69256     1.94366
     84690     2.26201     1.89699     1.69854     1.93643
     84720     2.27043     1.89542     1.71092     1.94675
     84750     2.26189     1.88895     1.71107     1.93298
     84780     2.25798     1.88643     1.71723     1.92078
     84810     2.26635     1.88886      1.7199     1.93567
     84840     2.25673     1.88424       1.718      1.9193
     84870     2.26856     1.89448     1.73739     1.91968
     84900     2.26225     1.88217     1.73697     1.91726
     84930     2.25813     1.88338     1.72716     1.91524
     84960     2.25476     1.87086     1.73576     1.91178
     84990     2.26162     1.88182     1.75086     1.90344
     85020     2.25887     1.87153     1.76542     1.89358
     85050     2.25975     1.86349     1.77309     1.89645
     85080     2.26026     1.86908      1.7625     1.90203
     85110     2.25627     1.86768     1.74892     1.90647
     85140     2.25784     1.86673      1.7684     1.89308
     85170     2.25323     1.85969     1.76632     1.89098
     85200     2.26299     1.86953     1.75169     1.91799
     85230     2.25827     1.86598     1.74008     1.92088
     85260     2.25957     1.87311     1.76393     1.89508
     85290     2.26012     1.87176     1.75098     1.90969
     85320      2.2546     1.86519     1.75029     1.90368
     85350      2.2615     1.85983     1.76633     1.91047
     85380     2.26188     1.86103     1.74872     1.92634
     85410       2.264     1.86241     1.74112     1.93683
     85440     2.25456     1.85679     1.72926     1.93082
     85470     2.25618     1.85887     1.74598     1.91751
     85500     2.25837     1.86568     1.74981     1.91256
     85530     2.26606     1.86949     1.73414      1.9411
     85560     2.25487     1.86381     1.74747     1.90826
     85590     2.25572     1.86345     1.74775     1.91035
     85620     2.25354     1.86063     1.74892      1.9069
     85650     2.25838     1.86272     1.76425     1.90218
     85680     2.25386     1.85611     1.77056     1.89201
     85710     2.25304     1.85576     1.77879     1.88266
     85740     2.26913     1.87623     1.77838     1.90133
     85770     2.26047      1.8631     1.77085     1.90062
     85800     2.26459     1.87383     1.79847     1.87376
     85830     2.26124     1.87579     1.77494     1.88612
     85860     2.26464     1.86778     1.79938     1.87904
     85890     2.26142     1.86787     1.78656     1.88342
     85920     2.27139     1.87728     1.79549     1.88956
     85950     2.26099     1.86552     1.80657     1.86554
     85980     2.26972     1.87032     1.80554     1.88287
     86010     2.26457     1.87634     1.80271     1.86712
     86040     2.26445     1.87677       1.785     1.88333
     86070     2.27679     1.88754     1.80365     1.88457
     86100     2.26944     1.88018     1.81321     1.86492
     86130      2.2614      1.8699     1.80217     1.86643
     86160     2.27139     1.88356     1.81758       1.862
     86190     2.27467     1.87898     1.83496     1.85758
     86220     2.27374     1.87835     1.81999     1.87063
     86250     2.26182       1.875     1.79331     1.87085
     86280     2.26332     1.86878     1.80674     1.86776
     86310     2.27344     1.87367     1.80481     1.88919
     86340     2.26547     1.86468     1.78638     1.89645
     86370      2.2664     1.86934     1.81064      1.8709
     86400      2.2694     1.87536     1.81072     1.87209
     86430     2.27164     1.88562     1.79538     1.88196
     86460     2.26735     1.87271     1.81047        1.87
     86490     2.26368     1.87111     1.81366      1.8596
     86520     2.27958     1.88058     1.82909     1.87372
     86550     2.27267     1.88385     1.81709     1.86531
     86580     2.27261     1.88427     1.81723     1.86459
     86610     2.26735     1.88279     1.80447     1.86567
     86640     2.26579     1.87613      1.8256     1.84796
     86670     2.26565     1.88134     1.80825     1.85933
     86700     2.26504     1.86949      1.8181     1.86019
     86730     2.26861     1.86429      1.8106     1.88132
     86760     2.26648     1.87684     1.79703      1.8767
     86790     2.25914     1.86434     1.78288     1.88493
     86820     2.26297     1.87384     1.78776     1.88009
     86850     2.26649     1.87371     1.76981      1.9055
     86880     2.26637     1.87354     1.75581     1.91829
     86910     2.25975     1.86358     1.75724     1.91106
     86940     2.26169      1.8745     1.73995     1.92074
     86970      2.2631     1.87127     1.74862     1.91936
     87000     2.26466      1.8735     1.74988     1.91971
     87030     2.26298     1.87261     1.74018     1.92542
     87060     2.26145     1.87406     1.75026     1.91124
     87090     2.26659     1.86958     1.76527     1.91399
     87120      2.2651     1.87537     1.73922     1.92858
     87150     2.26253     1.87724     1.73784     1.92198
     87180     2.26506     1.87695      1.7167     1.94704
     87210     2.26271     1.87374     1.69682     1.96205
     87240      2.2659     1.87685     1.70303     1.96106
     87270     2.27584     1.89407     1.68084     1.98651
     87300     2.26207     1.86972     1.69618     1.96496
     87330      2.2723     1.88122     1.70338     1.97134
     87360     2.27288     1.89034     1.67723     1.98632
     87390     2.27656     1.88853      1.6718       2.001
     87420     2.26918     1.87719     1.66967     1.99668
     87450     2.26818     1.87411     1.66077     2.00471
     87480     2.27174     1.87998     1.65996     2.00793
     87510     2.26797     1.86834     1.64738     2.02061
     87540      2.2732      1.8677     1.65988     2.02272
     87570     2.26907     1.86543     1.65379     2.02052
     87600     2.25904     1.84373     1.66165      2.0115
     87630      2.2664     1.85889     1.66591     2.01057
     87660      2.2706     1.86287      1.6578     2.02301
     87690     2.26274     1.85749     1.64747      2.0188
     87720     2.26297     1.85665     1.64193     2.02459
     87750     2.26628     1.86168     1.64285     2.02663
     87780     2.25921     1.86047     1.63517     2.01814
     87810     2.26084     1.86718     1.62972     2.02002
     87840     2.26192     1.86648     1.63024     2.02267
     87870     2.26178     1.86161     1.62528     2.03081
     87900     2.26305     1.86978     1.62242     2.02841
     87930     2.26834     1.88067     1.60902      2.0408
     87960      2.2643     1.87603     1.61282     2.03309
     87990     2.26535     1.87557     1.60472     2.04224
     88020     2.27506     1.89182     1.60634     2.04755
     88050     2.25809     1.87778     1.59667      2.0304
     88080     2.26653     1.88369     1.60142     2.03997
     88110     2.27253     1.88447     1.61291     2.04354
     88140     2.27603     1.88719     1.60822     2.05249
     88170     2.27452     1.88408     1.61495     2.04671
     88200     2.26952     1.87706     1.62097     2.03728
     88230     2.26483     1.87595     1.61827        2.03
     88260     2.26918     1.87929      1.6268     2.02981
     88290     2.27005     1.87614     1.63337      2.0294
     88320     2.28081     1.88915     1.63638     2.03902
     88350     2.27398     1.88465     1.64309     2.02245
     88380     2.26901     1.87586     1.64055     2.02153
     88410     2.27143     1.88367     1.63694     2.02262
     88440     2.26769     1.87802     1.64537     2.01262
     88470     2.26799     1.88207      1.6549     2.00165
     88500     2.26466     1.87863     1.65459     1.99761
     88530     2.26126     1.88833     1.65139     1.98335
     88560     2.25832     1.87668      1.6395     1.99754
     88590      2.2664     1.89621     1.63253     2.00308
     88620     2.27233     1.89074     1.64267     2.01337
     88650     2.26805       1.888     1.64917     2.00096
     88680     2.27139     1.88964     1.64985     2.00641
     88710     2.26308     1.87191     1.65795     1.99754
     88740     2.26045     1.87737     1.66115     1.98377
     88770     2.26081     1.87262     1.66547     1.98546
     88800     2.27203     1.87482     1.68333     1.99393
     88830      2.2654     1.87037     1.68808     1.97893
     88860      2.2646     1.87964      1.6937     1.96346
     88890       2.264     1.86876     1.67996     1.98414
     88920     2.26233     1.87328     1.69175     1.96599
     88950     2.26825      1.8804     1.69476     1.97023
     88980      2.2692     1.87342     1.70668     1.96877
     89010     2.27014     1.87374     1.71743     1.96127
     89040     2.27229     1.88333     1.72089     1.95402
     89070     2.26976     1.87441     1.73363     1.94545
     89100     2.27054     1.88087     1.71511     1.95739
     89130     2.26343     1.87296     1.69826      1.9632
     89160     2.26995     1.86965     1.70992     1.97127
     89190     2.27032     1.86789     1.71047     1.97332
     89220     2.26815     1.86966     1.69859     1.97691
     89250     2.26576     1.86875     1.69974      1.9713
     89280      2.2669     1.86925     1.70772     1.96654
     89310     2.26621     1.86396     1.71031     1.96773
     89340     2.26532     1.86302     1.68452     1.98871
     89370     2.26937     1.86701     1.70185     1.97941
     89400       2.269     1.86565     1.70019     1.98126
     89430      2.2721      1.8639     1.71251     1.97943
     89460     2.27518     1.86903     1.71824     1.97668
     89490     2.25936     1.85722     1.71666     1.95275
     89520     2.26832     1.87198     1.71708     1.95907
     89550     2.27497     1.87387     1.73373     1.95801
     89580     2.26328     1.85817     1.72868     1.95032
     89610      2.2638     1.86037     1.71386     1.96246
     89640     2.26384     1.86183     1.70865     1.96572
     89670     2.26989     1.86901     1.72549     1.95813
     89700     2.26889     1.87464      1.7415     1.93613
     89730     2.26779     1.87151     1.71442      1.9606
     89760     2.26768     1.87101     1.70855     1.96595
     89790     2.26645     1.87348     1.72359     1.94754
     89820     2.26284     1.87678     1.72248     1.93692
     89850     2.26392     1.87178     1.72741      1.9399
     89880     2.26945     1.86577     1.73696     1.95004
     89910     2.26386     1.87205      1.7162     1.94941
     89940     2.26228     1.86896     1.71775     1.94734
     89970     2.26259     1.86499     1.73345     1.93794
     90000     2.26538     1.86245     1.73874     1.94216
     90030     2.26484     1.86799     1.73528     1.93867
     90060     2.26575     1.87386     1.74067     1.93027
     90090     2.25865     1.86969     1.72963      1.9276
     90120     2.25969     1.86372     1.72383     1.94097
     90150     2.26403     1.87109     1.72624     1.94184
     90180     2.26585      1.8703     1.73693     1.93733
     90210     2.26235     1.86942     1.73815     1.92887
     90240     2.26178     1.87165     1.72982     1.93285
     90270     2.25957     1.87774     1.72283     1.92803
     90300     2.26576     1.86934     1.74055     1.93479
     90330     2.26916     1.86446     1.75099     1.93804
     90360     2.26153     1.86737     1.75281     1.91563
     90390     2.25916     1.85995     1.73953      1.9293
     90420     2.26468     1.85677     1.75768     1.92888
     90450     2.27273     1.87639     1.74881     1.93687
     90480     2.26314      1.8647      1.7281     1.94427
     90510     2.25947     1.85424      1.7344     1.94011
     90540     2.25602     1.85931     1.72672     1.93408
     90570     2.25649     1.85624     1.72433     1.94023
     90600     2.26251     1.86968     1.72697     1.93901
     90630     2.26422     1.86851     1.73988     1.93258
     90660     2.26805      1.8714     1.76449      1.9164
     90690     2.25742     1.86202     1.76281     1.90191
     90720     2.26452     1.86021     1.76196     1.92124
     90750      2.2661      1.8626     1.74835     1.93506
     90780     2.26046     1.86122     1.73447     1.93567
     90810     2.25958      1.8603     1.73996     1.92957
     90840     2.25763      1.8557      1.7323     1.93631
     90870     2.26512     1.85763     1.73308     1.95121
     90900     2.26477     1.85135     1.73252     1.95685
     90930     2.26234     1.85218     1.71704     1.96408
     90960     2.26458     1.86244     1.71639      1.9601
     90990       2.262     1.85636     1.71686     1.95949
     91020     2.26392     1.86097     1.71231     1.96354
     91050     2.26299     1.85253     1.73174      1.9523
     91080      2.2657     1.85797     1.72952     1.95536
     91110     2.26192     1.84486     1.73176     1.95706
     91140     2.25786     1.84247     1.72972     1.95173
     91170     2.26342     1.85114     1.73726      1.9497
     91200     2.26116     1.85761     1.73391     1.94126
     91230     2.26041     1.85274     1.73201     1.94586
     91260     2.26416     1.84367     1.75554     1.94212
     91290     2.26169     1.84633     1.74229     1.94575
     91320     2.25419      1.8498     1.72202     1.94311
     91350     2.26834     1.85044     1.72804     1.96988
     91380     2.27029     1.83385     1.73756      1.9815
     91410      2.2657     1.82528     1.74854      1.9692
     91440      2.2609     1.82945       1.744     1.95829
     91470      2.2628     1.82481     1.74332      1.9676
     91500     2.26275     1.81492      1.7626     1.95943
     91530     2.25336     1.81053     1.75275     1.95067
     91560     2.25538     1.80205     1.76248     1.95443
     91590     2.26264     1.81904      1.7591     1.95851
     91620     2.25956     1.81813      1.7654     1.94653
     91650     2.26212     1.81709     1.77956     1.94054
     91680     2.26113     1.81767     1.78881     1.92916
     91710     2.25685     1.83117     1.77799     1.91632
     91740     2.25498     1.83522     1.78108     1.90515
     91770     2.26186     1.85941      1.7772     1.90164
     91800     2.25418     1.86342      1.7667      1.8892
     91830     2.26263     1.88105     1.76645     1.89217
     91860     2.26547     1.87961     1.76698     1.89988
     91890     2.26311     1.87003     1.77676     1.89458
     91920     2.26322      1.8711     1.76909     1.90096
     91950     2.27108     1.88405      1.7859     1.89116
     91980     2.26977     1.89215     1.79205     1.87404
     92010     2.26775     1.88922     1.77837     1.88509
     92040      2.2648      1.8701     1.80051     1.87605
     92070     2.25576     1.87401     1.78287     1.86718
     92100     2.25599     1.87136     1.78948     1.86407
     92130     2.26438     1.87055     1.81286     1.86264
     92160     2.26242     1.86394     1.81766     1.85982
     92190     2.26443     1.86432     1.82212     1.85996
     92220       2.261     1.86787     1.83814     1.83209
     92250     2.26642     1.87654     1.82833     1.84638
     92280     2.26529     1.88502     1.84845     1.81466
     92310     2.25244     1.87427     1.84336     1.79893
     92340     2.25294     1.88064     1.83444     1.80264
     92370     2.25478     1.88297     1.83641     1.80281
     92400     2.25483     1.88812     1.82771     1.80636
     92430      2.2567      1.8898     1.84018     1.79661
     92460      2.2588      1.8915     1.84655     1.79356
     92490     2.27105     1.88446     1.85792     1.81995
     92520     2.25838     1.87451     1.84775     1.80905
     92550     2.26128     1.88822     1.83827     1.81166
     92580     2.25991     1.88503     1.83526     1.81463
     92610     2.26003     1.87134     1.84389     1.82033
     92640      2.2574     1.86419     1.86204     1.80259
     92670      2.2614        1.87     1.85401     1.81482
     92700     2.26702     1.88424     1.86237     1.80553
     92730     2.26699     1.87449     1.85909     1.81895
     92760     2.26677     1.86087     1.86885     1.82237
     92790     2.26763     1.87325      1.8735     1.80698
     92820      2.2662     1.86514     1.88246     1.80248
     92850       2.262     1.88124     1.89209     1.76473
     92880     2.25961     1.88946      1.8942     1.74745
     92910     2.26568      1.8923     1.90327     1.75026
     92940     2.26242     1.88961     1.90681     1.74086
     92970     2.26798     1.89746      1.9197     1.73261
     93000     2.27283     1.89467     1.91054     1.75828
     93030     2.27009      1.8788     1.90477     1.77442
     93060     2.27277     1.88458     1.90853      1.7711
     93090     2.27671     1.88547     1.90698     1.78191
     93120     2.27176      1.8839     1.90239     1.77585
     93150     2.27912     1.87777     1.89769     1.80597
     93180     2.27787     1.87988     1.88995     1.80874
     93210     2.27467     1.87634     1.87524     1.81962
     93240     2.27797      1.8934     1.87387     1.81161
     93270     2.26957     1.88752     1.88502     1.78491
     93300     2.26216     1.88453     1.87991     1.77461
     93330     2.27354     1.91465      1.8999        1.75
     93360     2.28834     1.90404       1.915     1.78337
     93390     2.27562     1.89091     1.89762     1.78336
     93420     2.27227     1.88441     1.88259     1.79757
     93450     2.27094     1.88808     1.87449     1.79883
     93480      2.2686      1.8958     1.85441      1.8056
     93510     2.26961     1.88203     1.87477     1.80151
     93540     2.26778      1.8886     1.87396     1.79085
     93570     2.27253     1.88454     1.87529     1.80571
     93600     2.27303      1.8853     1.87553     1.80594
     93630     2.27703      1.8879     1.87843     1.81027
     93660     2.26937      1.8761     1.89854     1.78209
     93690     2.27273     1.88227       1.908     1.77402
     93720     2.27083     1.89269     1.91782     1.74729
     93750     2.28031     1.90057     1.91795     1.76321
     93780     2.28654      1.9129     1.93234     1.75026
     93810     2.27466     1.89164     1.91903     1.75703
     93840     2.28138     1.90355     1.92627     1.75366
     93870      2.2646      1.8811     1.92691     1.73359
     93900     2.26737     1.89039     1.93411     1.72266
     93930     2.27866     1.89979     1.93161     1.74478
     93960     2.27542      1.8927     1.92772     1.74834
     93990     2.27692      1.8897      1.9298     1.75317
     94020      2.2701     1.88398     1.94383     1.72594
     94050     2.27687     1.88209     1.94948     1.73941
     94080     2.27678      1.8792     1.94643      1.7457
     94110     2.26806     1.87246     1.94087     1.73639
     94140     2.27606     1.88774     1.95154     1.72882
     94170     2.26619     1.87294     1.93487      1.7377
     94200     2.25914     1.88186     1.93012     1.71483
     94230     2.26553      1.8742     1.93291     1.73681
     94260     2.26324      1.8791     1.93299     1.72541
     94290     2.25979     1.88076     1.94219     1.70409
     94320     2.26851     1.87758     1.94844     1.72353
     94350     2.26373     1.86425      1.9521     1.72129
     94380     2.27323     1.88121     1.96966     1.70781
     94410     2.26541     1.86643     1.95938     1.71507
     94440     2.26275     1.87428     1.95079     1.70927
     94470     2.26193     1.87453     1.95199     1.70543
     94500     2.26719     1.88266      1.9504     1.71226
     94530     2.26119     1.88108     1.94785     1.70098
     94560      2.2594     1.89095     1.94577     1.68761
     94590     2.25794     1.89197     1.94171     1.68726
     94620      2.2628     1.89165     1.96297     1.67598
     94650     2.26263     1.89442     1.95897     1.67707
     94680      2.2642      1.8962     1.94107     1.69998
     94710     2.27672     1.90998     1.95944     1.69691
     94740      2.2747      1.9006     1.95821     1.70341
     94770     2.27209     1.90335     1.95582     1.69611
     94800     2.27171     1.89771     1.96186     1.69444
     94830     2.26669     1.88944     1.95784     1.69488
     94860     2.27851     1.89655     1.97624     1.69729
     94890     2.26845     1.87663     1.96709     1.70309
     94920     2.26644      1.8643     1.96484     1.71385
     94950     2.26791     1.86741     1.97617     1.70128
     94980     2.26152     1.85889     1.97656     1.69312
     95010     2.25537     1.86559     1.97058     1.67625
     95040     2.25563     1.86832     1.97732     1.66593
     95070     2.26517     1.87837     1.97106     1.68779
     95100     2.26001     1.87184     1.96638     1.68666
     95130     2.26781     1.87601     1.97069     1.69792
     95160     2.26921     1.87926     1.98826     1.67744
     95190     2.27132     1.88482      1.9735     1.69426
     95220     2.26717     1.86757     1.97162     1.70443
     95250     2.26738     1.87433      1.9788     1.68916
     95280     2.26075     1.86367     1.97904     1.68289
     95310     2.27252     1.87895      1.9901     1.68457
     95340     2.26561     1.87261     1.97518     1.69055
     95370     2.25768     1.87323     1.97751     1.66574
     95400     2.26787     1.89702     1.97059     1.67468
     95430     2.26695     1.90579     1.95369     1.68201
     95460      2.2599     1.90954     1.95055     1.66234
     95490     2.26774      1.8923     1.95476     1.69804
     95520     2.26622     1.87778      1.9461     1.71993
     95550     2.26796     1.88654     1.94286     1.71858
     95580     2.26668     1.87459      1.9373     1.73448
     95610     2.27723     1.89588     1.94487     1.73051
     95640     2.26432     1.87644     1.95148     1.71026
     95670     2.26051     1.87372     1.93561     1.72115
     95700     2.26197     1.88442     1.92427     1.72604
     95730     2.26596     1.88892     1.93956     1.71443
     95760     2.26819     1.89618     1.94291     1.70851
     95790     2.26075     1.89856     1.94042     1.68887
     95820     2.26607     1.90901     1.94779     1.68284
     95850     2.26825     1.91784     1.94573     1.68108
     95880     2.27634     1.92526     1.95398     1.68486
     95910     2.28119     1.93966     1.94951     1.68666
     95940     2.27146     1.91852     1.95421      1.6791
     95970     2.27161     1.92078     1.95567     1.67522
     96000     2.26793     1.91892     1.94643     1.67815
     96030     2.27356     1.91487     1.96857     1.67217
     96060     2.26568     1.91146     1.95646     1.66889
     96090     2.26264     1.92536     1.94421     1.65895
     96120     2.26436     1.92807     1.94777     1.65632
     96150     2.27364     1.92573     1.95085     1.68064
     96180     2.27507     1.93268     1.94512     1.68321
     96210     2.27302     1.93499     1.93717     1.68417
     96240     2.28646     1.94903     1.94916      1.6905
     96270     2.27464     1.93965      1.9413     1.67844
     96300     2.26977     1.93205     1.92886     1.68832
     96330      2.2715     1.94606     1.92341      1.6831
     96360     2.26804     1.95411     1.91786     1.67072
     96390     2.26737     1.94908     1.92144     1.67067
     96420     2.27082     1.94966     1.92059      1.6803
     96450     2.27098     1.95163     1.93649     1.66007
     96480     2.27059       1.943     1.94071     1.66419
     96510     2.27368     1.94559     1.94902      1.6599
     96540     2.27129     1.94158     1.93434     1.67513
     96570     2.27605     1.94898     1.92631     1.68868
     96600     2.27621     1.94566     1.92063     1.69937
     96630     2.27284     1.94211     1.92707     1.68708
     96660     2.28259     1.95138      1.9454     1.68165
     96690     2.26421     1.92733     1.92638     1.68158
     96720     2.27322     1.93706     1.93649     1.68312
     96750     2.27047     1.93576     1.93873     1.67457
     96780     2.27495     1.93535     1.94742     1.67714
     96810     2.26967      1.9281     1.93802     1.68204
     96840     2.28309     1.93368     1.94904     1.69915
     96870     2.27901     1.92782     1.95508     1.68789
     96900     2.28149     1.93542     1.96067     1.67939
     96930     2.27014     1.93859     1.94089      1.6679
     96960     2.26575     1.93698     1.93879     1.66025
     96990     2.26881     1.94054     1.94093     1.66195
     97020     2.27658     1.94874     1.95675     1.65505
     97050     2.27041     1.93948     1.94293     1.66521
     97080     2.26919     1.93393     1.94741     1.66312
     97110     2.27531     1.94091     1.93239     1.68902
     97140     2.27689     1.94797     1.91837     1.70109
     97170     2.27573     1.95305     1.92065     1.68957
     97200     2.27889     1.95708     1.92955     1.68325
     97230     2.28217     1.96548     1.91871     1.69471
     97260     2.27835     1.96355     1.90026      1.7074
     97290     2.28281     1.96945     1.90384     1.70852
     97320     2.28039     1.96333     1.90741     1.70514
     97350     2.27381     1.95331     1.90286     1.70415
     97380     2.27753     1.96274     1.89537     1.71158
     97410     2.27477     1.96305     1.88408     1.71635
     97440     2.27496     1.96014     1.88423        1.72
     97470     2.26653     1.95183      1.8668      1.7262
     97500     2.26314     1.95221     1.85539     1.72917
     97530     2.27088     1.95632     1.86837     1.73084
     97560     2.26998     1.95605     1.86581     1.73154
     97590     2.27167     1.94918     1.86703     1.74237
     97620     2.27807     1.96057     1.87475     1.73802
     97650     2.27761     1.96649     1.85239     1.75403
     97680     2.28304      1.9679     1.87977     1.73735
     97710     2.27268     1.94831     1.87864     1.73348
     97740     2.26944     1.93512     1.88319     1.73482
     97770      2.2718      1.9363      1.8994     1.72197
     97800     2.27939     1.94563     1.90917     1.72071
     97830     2.26629     1.93855     1.89706     1.70743
     97860     2.26691      1.9443      1.9074     1.69094
     97890     2.26256     1.93382     1.90275     1.69654
     97920       2.273     1.94203     1.90905     1.70795
     97950     2.26485       1.933     1.89697     1.71001
     97980      2.2695     1.94629     1.89176     1.71303
     98010     2.27162     1.94091     1.90066     1.71491
     98040     2.27201     1.94895     1.89389     1.71431
     98070     2.27493     1.94972     1.90121     1.71306
     98100      2.2647     1.92628     1.91309      1.6992
     98130     2.26588     1.93691     1.91331     1.68997
     98160     2.26078     1.92574      1.9143     1.68797
     98190     2.27422      1.9423     1.93988     1.67587
     98220      2.2705     1.94208     1.92825     1.67943
     98250     2.27818      1.9579     1.94462     1.66293
     98280     2.28076     1.95421     1.95466     1.66255
     98310     2.27846     1.95095     1.96849     1.64366
     98340     2.27375     1.95019     1.94446     1.66003
     98370     2.27895     1.94526     1.95172     1.67153
     98400     2.27955     1.94647     1.96457     1.65662
     98430     2.27363     1.94148     1.95934      1.6524
     98460     2.27753     1.95186     1.95983     1.65033
     98490     2.27739     1.94933     1.95726     1.65597
     98520     2.27816     1.95446      1.9396     1.67275
     98550     2.28186     1.95728      1.9576     1.65851
     98580     2.28076     1.95403     1.95826     1.65852
     98610     2.28407     1.96054     1.96412     1.65302
     98640      2.2691     1.93407     1.95827     1.64991
     98670     2.27461      1.9348     1.96318     1.65837
     98700     2.26914     1.93661     1.95049     1.65625
     98730     2.26623     1.94047     1.94015     1.65589
     98760     2.26598     1.92935     1.95544     1.65021
     98790     2.26969     1.93745     1.94801     1.65967
     98820     2.26492     1.93906     1.93963     1.65458
     98850     2.27204     1.93604     1.95804     1.65594
     98880     2.27144     1.94131     1.95396     1.65294
     98910     2.26564      1.9409      1.9535     1.63799
     98940     2.27382     1.95338     1.93643     1.66584
     98970     2.26962     1.96627     1.90326      1.6774
     99000     2.26634      1.9611      1.9049     1.67274
     99030     2.27228     1.96856     1.91052     1.67368
     99060      2.2772     1.96611     1.92076     1.67821
     99090     2.27369     1.96082     1.92513     1.66984
     99120     2.27374     1.96804     1.92168     1.66545
     99150     2.27715     1.96675      1.9301     1.66656
     99180     2.27569     1.96481     1.94429     1.64826
     99210     2.27022     1.95568     1.92983     1.66098
     99240     2.27131     1.96114     1.92113     1.66761
     99270     2.27053     1.96716     1.93217     1.64548
     99300     2.27125     1.96399     1.94076     1.64114
     99330     2.27457     1.95755     1.94605     1.65172
     99360     2.27214     1.95763      1.9362     1.65653
     99390     2.27196     1.96523      1.9393     1.64335
     99420     2.27135     1.96699     1.93091     1.64943
     99450     2.26877     1.96368     1.92791     1.64976
     99480     2.27757     1.97828     1.93693     1.64599
     99510     2.27198     1.96363     1.93704     1.64799
     99540     2.27658     1.96507     1.94843     1.64553
     99570     2.27892     1.96506     1.93974      1.6622
     99600     2.27487     1.95897     1.94089     1.65694
     99630     2.27192     1.95698     1.93855     1.65392
     99660     2.27606     1.96642     1.93533     1.65789
     99690     2.28077     1.96705     1.94988     1.65304
     99720     2.26926     1.95732     1.93636     1.64878
     99750     2.27107     1.94657     1.93599     1.66682
     99780     2.27255     1.94461     1.94975     1.65708
     99810     2.26563     1.93722     1.94609     1.65109
     99840     2.26424     1.93189     1.93781     1.66322
     99870       2.269     1.93494     1.95172     1.65634
     99900     2.26901     1.93023     1.95529     1.65768
     99930     2.27093     1.92977     1.95311     1.66602
     99960     2.26752      1.9243     1.97301      1.6394
     99990     2.26514      1.9267     1.97222      1.6309
