# Supplementary material for: Mechanism of salidroside promoting testosterone secretion induced by H2O2 in TM3 Leydig cells based on metabolomics and network pharmacology
Source: Front Chem. 2025 Feb 27;13:1544876. doi: 10.3389/fchem.2025.1544876 (PMC11904911; doi:10.3389/fchem.2025.1544876)
Supplement: Supplementary file 1 [file DataSheet1.ZIP › Supplementary document/Molecular dynamics simulation/CYP3A4/hbond_num.xvg]

# This file was created Sat Nov 30 09:32:00 2024
# Created by:
#                  :-) GROMACS - gmx hbond, 2020.3-MODIFIED (-:
# 
# Executable:   D:\����ѧģ�ⰲװ��\gmx2020.3_AVX_CUDA_win64\gmx2020.3_GPU\bin\gmx.exe
# Data prefix:  D:\����ѧģ�ⰲװ��\gmx2020.3_AVX_CUDA_win64\gmx2020.3_GPU
# Working dir:  E:\20241119-hjtg\CYP3A4
# Command line:
#   gmx hbond -s md_0_1.tpr -f md_0_1nopbc.xtc -n index.ndx -num hbond_num.xvg -dt 10 -life hbond_life.xvg -ac hbond_ac.xvg
# gmx hbond is part of G R O M A C S:
#
# GRoups of Organic Molecules in ACtion for Science
#
@    title "Hydrogen Bonds"
@    xaxis  label "Time (ps)"
@    yaxis  label "Number"
@TYPE xy
@ view 0.15, 0.15, 0.75, 0.85
@ legend on
@ legend box on
@ legend loctype view
@ legend 0.78, 0.8
@ legend length 2
@ s0 legend "Hydrogen bonds"
@ s1 legend "Pairs within 0.35 nm"
         0           2           4
        30           0           5
        60           0           1
        90           0           2
       120           0           0
       150           0           3
       180           1           0
       210           0           0
       240           1           1
       270           0           0
       300           1           0
       330           0           0
       360           2           0
       390           1           2
       420           0           1
       450           0           0
       480           1           2
       510           0           2
       540           1           2
       570           0           3
       600           0           0
       630           0           4
       660           0           1
       690           0           2
       720           1           6
       750           0           5
       780           0           6
       810           0           7
       840           0           5
       870           0           3
       900           0           2
       930           0           5
       960           1           1
       990           1           1
      1020           3           5
      1050           1           2
      1080           1           4
      1110           0           3
      1140           1           4
      1170           0           4
      1200           1           2
      1230           1           4
      1260           1           4
      1290           1           1
      1320           1           0
      1350           0           6
      1380           0           3
      1410           0           7
      1440           0           6
      1470           0           4
      1500           0           4
      1530           1           7
      1560           1           5
      1590           2           7
      1620           1           7
      1650           0           4
      1680           2           4
      1710           3           7
      1740           0           3
      1770           1           4
      1800           1           2
      1830           1           3
      1860           2           4
      1890           2           3
      1920           3           2
      1950           1           2
      1980           1           2
      2010           0           8
      2040           1           6
      2070           2           9
      2100           2           6
      2130           2           8
      2160           1           5
      2190           1           5
      2220           0           4
      2250           1           5
      2280           3           3
      2310           3           5
      2340           0           6
      2370           1           6
      2400           1           6
      2430           0           4
      2460           2           7
      2490           0           2
      2520           1           6
      2550           1           4
      2580           0           2
      2610           0           5
      2640           1           1
      2670           1           1
      2700           1           6
      2730           1           3
      2760           0           3
      2790           2           5
      2820           1           7
      2850           1           6
      2880           0           7
      2910           1           5
      2940           0           2
      2970           1           1
      3000           1           4
      3030           1           3
      3060           0           1
      3090           0           1
      3120           1           0
      3150           0           2
      3180           0           6
      3210           1           6
      3240           2           4
      3270           1           6
      3300           0           3
      3330           1           3
      3360           1           4
      3390           1           5
      3420           2           6
      3450           1           4
      3480           1           1
      3510           0           1
      3540           1           1
      3570           1           2
      3600           0           2
      3630           0           7
      3660           1           1
      3690           2           0
      3720           0           0
      3750           0           7
      3780           1           5
      3810           1           2
      3840           0           1
      3870           0           1
      3900           2           4
      3930           0           1
      3960           1           1
      3990           1           1
      4020           2           2
      4050           0           4
      4080           3           7
      4110           3           4
      4140           4           9
      4170           1           4
      4200           1           3
      4230           0           1
      4260           2           1
      4290           2           3
      4320           2           3
      4350           0           5
      4380           2           3
      4410           1           0
      4440           0           2
      4470           1           2
      4500           1           2
      4530           1           2
      4560           1           8
      4590           2           5
      4620           2           3
      4650           1           2
      4680           1           7
      4710           4           4
      4740           2           7
      4770           2           5
      4800           1           2
      4830           2           9
      4860           1           3
      4890           1           3
      4920           1           4
      4950           0           5
      4980           0           6
      5010           0           2
      5040           2           4
      5070           1           5
      5100           0           0
      5130           0           4
      5160           1           3
      5190           1           1
      5220           2           4
      5250           0           2
      5280           1           3
      5310           2           4
      5340           1           3
      5370           0           7
      5400           0           5
      5430           2           3
      5460           1           1
      5490           1           3
      5520           0           0
      5550           1           3
      5580           0           0
      5610           0           1
      5640           0           0
      5670           0           0
      5700           1           0
      5730           0           0
      5760           0           3
      5790           1           0
      5820           0           1
      5850           0           1
      5880           2           2
      5910           0           3
      5940           0           1
      5970           0           0
      6000           0           0
      6030           0           0
      6060           0           1
      6090           0           0
      6120           1           2
      6150           0           1
      6180           1           2
      6210           1           0
      6240           0           0
      6270           0           3
      6300           0           0
      6330           0           0
      6360           1           1
      6390           1           0
      6420           0           4
      6450           0           4
      6480           0           0
      6510           0           1
      6540           0           2
      6570           0           1
      6600           0           4
      6630           0           2
      6660           0           4
      6690           0           4
      6720           0           0
      6750           0           3
      6780           0           2
      6810           1           0
      6840           0           0
      6870           0           2
      6900           0           5
      6930           0           0
      6960           0           0
      6990           0           0
      7020           1           0
      7050           0           2
      7080           0           2
      7110           0           3
      7140           0           2
      7170           0           2
      7200           0           2
      7230           0           2
      7260           0           3
      7290           0           2
      7320           0           1
      7350           0           0
      7380           0           0
      7410           0           2
      7440           1           0
      7470           1           0
      7500           0           3
      7530           0           0
      7560           0           3
      7590           0           3
      7620           0           5
      7650           1           0
      7680           1           0
      7710           0           0
      7740           1           1
      7770           1           1
      7800           0           0
      7830           1           1
      7860           0           0
      7890           1           3
      7920           1           3
      7950           2           1
      7980           1           2
      8010           0           2
      8040           2           3
      8070           0           0
      8100           0           2
      8130           1           0
      8160           1           0
      8190           0           0
      8220           0           2
      8250           0           0
      8280           1           2
      8310           1           1
      8340           0           1
      8370           2           3
      8400           2           4
      8430           1           1
      8460           0           2
      8490           1           4
      8520           3           4
      8550           1           6
      8580           3           6
      8610           2           0
      8640           1           5
      8670           0           1
      8700           3           4
      8730           2           9
      8760           2           5
      8790           2           3
      8820           2           1
      8850           3           2
      8880           2           6
      8910           2           2
      8940           2           2
      8970           3           6
      9000           2           4
      9030           3           1
      9060           3           3
      9090           2           5
      9120           2           1
      9150           2           2
      9180           1           2
      9210           2           3
      9240           2           4
      9270           1           2
      9300           3           4
      9330           0           0
      9360           2           3
      9390           3           5
      9420           2           6
      9450           2           2
      9480           3           8
      9510           1           8
      9540           2           6
      9570           1           7
      9600           2           5
      9630           1           8
      9660           3           3
      9690           2           4
      9720           1           5
      9750           2           5
      9780           0           1
      9810           1           5
      9840           2           3
      9870           1           6
      9900           1           5
      9930           1           7
      9960           0           2
      9990           1           3
     10020           2           4
     10050           1           2
     10080           2           5
     10110           2           2
     10140           1           4
     10170           4           2
     10200           1           4
     10230           2           4
     10260           1           4
     10290           2           4
     10320           2           7
     10350           0           2
     10380           2           3
     10410           1           0
     10440           0           2
     10470           0           7
     10500           0           0
     10530           1           1
     10560           0           0
     10590           0           2
     10620           0           0
     10650           0           2
     10680           0           2
     10710           0           0
     10740           0           1
     10770           0           4
     10800           0           1
     10830           0           4
     10860           0           7
     10890           0           1
     10920           1           0
     10950           1           0
     10980           0           2
     11010           1           0
     11040           0           7
     11070           0           3
     11100           1           3
     11130           0           4
     11160           1           3
     11190           0           0
     11220           1           0
     11250           1           0
     11280           0           0
     11310           0           2
     11340           0           0
     11370           0           5
     11400           2           4
     11430           1           2
     11460           1           3
     11490           1           2
     11520           0           0
     11550           0           0
     11580           0           2
     11610           1           0
     11640           1           2
     11670           1           0
     11700           0           0
     11730           0           1
     11760           1           0
     11790           1           0
     11820           0           3
     11850           0           1
     11880           0           0
     11910           0           2
     11940           0           2
     11970           0           0
     12000           1           2
     12030           0           1
     12060           0           0
     12090           0           0
     12120           0           2
     12150           0           0
     12180           0           2
     12210           0           1
     12240           0           4
     12270           0           2
     12300           1           5
     12330           0           4
     12360           0           4
     12390           0           2
     12420           0           2
     12450           0           2
     12480           0           0
     12510           0           0
     12540           0           0
     12570           0           2
     12600           0           0
     12630           0           2
     12660           0           0
     12690           0           2
     12720           0           2
     12750           0           6
     12780           0           1
     12810           0           2
     12840           0           5
     12870           0           3
     12900           0           2
     12930           0           3
     12960           1           1
     12990           0           4
     13020           0           1
     13050           1           4
     13080           1           3
     13110           0           3
     13140           0           4
     13170           0           3
     13200           0           4
     13230           0           2
     13260           0           0
     13290           0           2
     13320           0           5
     13350           0           0
     13380           0           2
     13410           0           0
     13440           0           2
     13470           0           0
     13500           0           2
     13530           0           0
     13560           0           1
     13590           0           2
     13620           0           0
     13650           0           4
     13680           0           0
     13710           0           2
     13740           1           0
     13770           0           0
     13800           0           2
     13830           0           2
     13860           0           2
     13890           1           2
     13920           0           0
     13950           0           3
     13980           0           1
     14010           0           1
     14040           0           4
     14070           0           0
     14100           0           0
     14130           0           0
     14160           0           0
     14190           0           2
     14220           0           3
     14250           0           0
     14280           1           0
     14310           0           2
     14340           0           0
     14370           0           0
     14400           0           0
     14430           0           0
     14460           0           0
     14490           1           3
     14520           0           4
     14550           0           2
     14580           0           2
     14610           0           0
     14640           0           3
     14670           0           0
     14700           0           3
     14730           0           0
     14760           0           2
     14790           0           0
     14820           0           0
     14850           0           2
     14880           0           2
     14910           0           1
     14940           0           1
     14970           0           0
     15000           1           0
     15030           0           3
     15060           0           0
     15090           0           2
     15120           0           2
     15150           1           6
     15180           1           3
     15210           1           5
     15240           1           3
     15270           0           6
     15300           0           3
     15330           0           7
     15360           2           1
     15390           1           2
     15420           1           6
     15450           0           5
     15480           1           4
     15510           1           5
     15540           0           9
     15570           0           3
     15600           2           3
     15630           0           6
     15660           1           2
     15690           1           3
     15720           1           5
     15750           0           2
     15780           1           2
     15810           2           2
     15840           0           5
     15870           1           3
     15900           0           4
     15930           2           6
     15960           1           4
     15990           2           2
     16020           1           2
     16050           0           6
     16080           2           2
     16110           1           4
     16140           2           5
     16170           1           1
     16200           1           4
     16230           1           4
     16260           1           3
     16290           1           0
     16320           0           4
     16350           2           5
     16380           2           7
     16410           1           6
     16440           0           2
     16470           1           1
     16500           1           5
     16530           2           3
     16560           1           6
     16590           0           5
     16620           0          11
     16650           0           5
     16680           0           5
     16710           1          11
     16740           0           9
     16770           0           7
     16800           2           9
     16830           2           2
     16860           0           6
     16890           1           3
     16920           0           1
     16950           0           5
     16980           1           8
     17010           2           5
     17040           1           8
     17070           2          11
     17100           1          13
     17130           1           9
     17160           2          12
     17190           1           6
     17220           0           7
     17250           0          10
     17280           0           4
     17310           1          10
     17340           2           7
     17370           1           5
     17400           0           9
     17430           2           6
     17460           0           7
     17490           1           7
     17520           1           2
     17550           1           4
     17580           2           3
     17610           1           5
     17640           1           7
     17670           1           6
     17700           0           6
     17730           1           5
     17760           1           7
     17790           2           2
     17820           0           3
     17850           1           4
     17880           1           6
     17910           0           2
     17940           1           3
     17970           0           7
     18000           2           4
     18030           1           5
     18060           2           5
     18090           1           1
     18120           1           1
     18150           1           1
     18180           0           4
     18210           2           2
     18240           0           1
     18270           0           4
     18300           1           1
     18330           2           5
     18360           1           3
     18390           1           4
     18420           1           2
     18450           0           3
     18480           1           8
     18510           2           5
     18540           2           4
     18570           1           4
     18600           0           1
     18630           1           2
     18660           0           3
     18690           0           4
     18720           2           4
     18750           1           6
     18780           1           5
     18810           1           5
     18840           2           4
     18870           1           6
     18900           0           3
     18930           2           7
     18960           0           8
     18990           0           7
     19020           1           3
     19050           0           6
     19080           0           5
     19110           2           5
     19140           0           6
     19170           0           3
     19200           0           4
     19230           0           5
     19260           1           3
     19290           1           3
     19320           2           3
     19350           2           2
     19380           1           5
     19410           0           7
     19440           0           6
     19470           2           4
     19500           2           2
     19530           1           2
     19560           0           2
     19590           1           4
     19620           1           2
     19650           1           1
     19680           2           4
     19710           2           2
     19740           1           3
     19770           1           4
     19800           2           4
     19830           2           3
     19860           1           2
     19890           0           5
     19920           2           6
     19950           0           3
     19980           0           3
     20010           1           2
     20040           2           1
     20070           1           3
     20100           0           4
     20130           1           4
     20160           1           4
     20190           1           4
     20220           1           4
     20250           2           8
     20280           0           1
     20310           2           3
     20340           2           6
     20370           0           4
     20400           0           4
     20430           0           2
     20460           1           4
     20490           2           4
     20520           0           5
     20550           1           2
     20580           1           2
     20610           3           6
     20640           1           8
     20670           1           7
     20700           1           4
     20730           1           3
     20760           1           4
     20790           0           4
     20820           2           5
     20850           3           4
     20880           0           8
     20910           1           3
     20940           1           3
     20970           1           3
     21000           2           5
     21030           0           3
     21060           1           4
     21090           2           5
     21120           0           9
     21150           2           6
     21180           2           5
     21210           1           6
     21240           1           6
     21270           2          10
     21300           1           6
     21330           0          11
     21360           1           8
     21390           2           4
     21420           0          10
     21450           1           6
     21480           2           7
     21510           1           7
     21540           0           5
     21570           0           2
     21600           2           3
     21630           0           4
     21660           1           5
     21690           1           4
     21720           1           7
     21750           1           4
     21780           0           6
     21810           1           6
     21840           2           5
     21870           1           3
     21900           1           5
     21930           2           7
     21960           2           3
     21990           1           8
     22020           1           2
     22050           1           5
     22080           1           3
     22110           1           4
     22140           1           2
     22170           1           4
     22200           1           4
     22230           0           9
     22260           1          10
     22290           1           3
     22320           0           8
     22350           2           3
     22380           1           1
     22410           2           6
     22440           2           2
     22470           1           5
     22500           3           9
     22530           1           7
     22560           1           4
     22590           3           3
     22620           2           4
     22650           0           5
     22680           2           2
     22710           1           6
     22740           3           7
     22770           1           6
     22800           2           4
     22830           2           3
     22860           1           8
     22890           1           6
     22920           2           7
     22950           1           4
     22980           2           5
     23010           1           6
     23040           1           5
     23070           0           7
     23100           3           5
     23130           0           6
     23160           0           5
     23190           1           4
     23220           1           5
     23250           0           5
     23280           1          10
     23310           0           8
     23340           2           5
     23370           0           4
     23400           2           3
     23430           3           4
     23460           2           2
     23490           1           6
     23520           0           6
     23550           1           8
     23580           1           5
     23610           0           7
     23640           2           4
     23670           1           0
     23700           1           4
     23730           1           3
     23760           1           3
     23790           1           7
     23820           1           9
     23850           0           5
     23880           0           7
     23910           1           8
     23940           1           4
     23970           1           3
     24000           1           4
     24030           3           4
     24060           0           4
     24090           2           3
     24120           1           6
     24150           2           4
     24180           2           5
     24210           3           5
     24240           1           4
     24270           0           8
     24300           0           3
     24330           1           7
     24360           1           7
     24390           1           8
     24420           1           1
     24450           2           4
     24480           1           6
     24510           1           4
     24540           2           5
     24570           0           3
     24600           1           5
     24630           0           9
     24660           1           6
     24690           1           6
     24720           0           6
     24750           0           7
     24780           0           8
     24810           2           4
     24840           1           4
     24870           3           4
     24900           1           6
     24930           1           7
     24960           0           5
     24990           2           5
     25020           2           2
     25050           0           7
     25080           2           7
     25110           2           2
     25140           2           4
     25170           2           3
     25200           1           5
     25230           4           4
     25260           1           8
     25290           3           6
     25320           0           8
     25350           1           3
     25380           2           5
     25410           1           3
     25440           1           4
     25470           1           7
     25500           2           4
     25530           1           4
     25560           1           5
     25590           0           5
     25620           1           7
     25650           0           4
     25680           1           3
     25710           1           5
     25740           1           6
     25770           1           7
     25800           0           8
     25830           2           7
     25860           1           5
     25890           0           8
     25920           1           5
     25950           2           8
     25980           1           9
     26010           1           6
     26040           0           7
     26070           2           9
     26100           0           4
     26130           1           6
     26160           1           8
     26190           1           1
     26220           0           4
     26250           1           3
     26280           1           6
     26310           1           4
     26340           2           4
     26370           0           6
     26400           0           9
     26430           1           8
     26460           1           6
     26490           1           5
     26520           3           5
     26550           0          12
     26580           3           6
     26610           3           5
     26640           3           6
     26670           1           6
     26700           1           3
     26730           0           6
     26760           2           5
     26790           0          10
     26820           1           6
     26850           0           9
     26880           1           7
     26910           0          10
     26940           1           5
     26970           0          10
     27000           1           2
     27030           1           2
     27060           2           2
     27090           1           2
     27120           2           6
     27150           1           5
     27180           0           8
     27210           0           5
     27240           1           3
     27270           2           4
     27300           0           3
     27330           0           7
     27360           1           5
     27390           0           6
     27420           0           8
     27450           0          10
     27480           1           6
     27510           0           5
     27540           0           7
     27570           0           5
     27600           1           4
     27630           1           6
     27660           0           3
     27690           0           5
     27720           1           6
     27750           0           7
     27780           0           7
     27810           1           4
     27840           4           2
     27870           3           5
     27900           1           6
     27930           1           6
     27960           2           2
     27990           1           3
     28020           1           4
     28050           1           5
     28080           0           4
     28110           0           5
     28140           2           8
     28170           1           3
     28200           0           4
     28230           1           8
     28260           0           7
     28290           2           2
     28320           1           6
     28350           1           4
     28380           1           7
     28410           1           0
     28440           0           4
     28470           1           4
     28500           2           7
     28530           1           5
     28560           1           7
     28590           0           8
     28620           2           8
     28650           0           4
     28680           5           6
     28710           0           5
     28740           2           2
     28770           3          10
     28800           0           8
     28830           3           6
     28860           1           5
     28890           1           9
     28920           1           6
     28950           0           7
     28980           4           5
     29010           2           7
     29040           1           7
     29070           3           6
     29100           4           7
     29130           5           6
     29160           1           6
     29190           1           3
     29220           1           3
     29250           0           2
     29280           1           0
     29310           1           1
     29340           1           4
     29370           1           9
     29400           1           8
     29430           1           3
     29460           1           4
     29490           1           6
     29520           1           1
     29550           1           1
     29580           1           2
     29610           2           1
     29640           1           2
     29670           1           2
     29700           1           3
     29730           1           0
     29760           1           3
     29790           1           2
     29820           3           3
     29850           2           5
     29880           3           6
     29910           2           3
     29940           1           2
     29970           2           2
     30000           1           2
     30030           1           2
     30060           1           4
     30090           2           2
     30120           2           2
     30150           1           6
     30180           1           5
     30210           2           3
     30240           0           5
     30270           2           4
     30300           1           3
     30330           1           4
     30360           2           4
     30390           1           5
     30420           1           4
     30450           2           4
     30480           1           4
     30510           1           5
     30540           2           2
     30570           0           3
     30600           2           3
     30630           1           4
     30660           4           2
     30690           1           2
     30720           3           3
     30750           1           5
     30780           2           5
     30810           1           4
     30840           2           4
     30870           0           8
     30900           2           5
     30930           2           4
     30960           1           5
     30990           1           2
     31020           1           3
     31050           1           4
     31080           1           3
     31110           1           2
     31140           2           2
     31170           2           3
     31200           1           2
     31230           2           4
     31260           1           4
     31290           2           5
     31320           1           2
     31350           1           3
     31380           2           3
     31410           1           4
     31440           1           3
     31470           2           2
     31500           3           4
     31530           1           1
     31560           2           2
     31590           1           2
     31620           1           2
     31650           2           3
     31680           1           3
     31710           2           4
     31740           1           4
     31770           2           4
     31800           2           4
     31830           1           3
     31860           1           3
     31890           1           5
     31920           1           4
     31950           1           3
     31980           1           4
     32010           1           2
     32040           1           3
     32070           1           2
     32100           0           5
     32130           1           2
     32160           1           3
     32190           4           3
     32220           1           4
     32250           1           4
     32280           1           2
     32310           1           4
     32340           1           4
     32370           1           1
     32400           1           4
     32430           1           2
     32460           2           2
     32490           1           4
     32520           1           4
     32550           2           5
     32580           1           5
     32610           1           3
     32640           1           3
     32670           1           4
     32700           1           3
     32730           1           2
     32760           1           2
     32790           2           2
     32820           1           5
     32850           1           3
     32880           1           5
     32910           1           2
     32940           2           4
     32970           1           2
     33000           1           4
     33030           0           6
     33060           1           2
     33090           1           1
     33120           2           5
     33150           1           2
     33180           1           2
     33210           2           2
     33240           1           3
     33270           1           1
     33300           1           5
     33330           1           2
     33360           1           3
     33390           1           5
     33420           1           4
     33450           1           3
     33480           1           2
     33510           1           2
     33540           1           3
     33570           1           5
     33600           2           4
     33630           1           4
     33660           1           6
     33690           1           4
     33720           1           5
     33750           1           3
     33780           1           4
     33810           1           2
     33840           1           6
     33870           1           7
     33900           1           5
     33930           1           2
     33960           1           2
     33990           2           1
     34020           1           3
     34050           1           6
     34080           2           3
     34110           1           5
     34140           1           2
     34170           1           5
     34200           1           2
     34230           2           3
     34260           1           5
     34290           1           5
     34320           2           4
     34350           1           8
     34380           1           7
     34410           1           2
     34440           1           2
     34470           1           5
     34500           1           2
     34530           1           2
     34560           0           4
     34590           1           4
     34620           1           2
     34650           1           4
     34680           1           2
     34710           1           3
     34740           1           3
     34770           2           2
     34800           1           2
     34830           1           2
     34860           1           2
     34890           1           2
     34920           1           2
     34950           1           4
     34980           1           5
     35010           3           8
     35040           2           7
     35070           1           2
     35100           1           5
     35130           2           4
     35160           1           1
     35190           1           2
     35220           1           4
     35250           0           5
     35280           1           2
     35310           1           3
     35340           1           5
     35370           1           2
     35400           1           2
     35430           1           1
     35460           1           3
     35490           1           1
     35520           1           2
     35550           1           2
     35580           2           3
     35610           1           1
     35640           1           5
     35670           1           7
     35700           1           1
     35730           2           6
     35760           1           1
     35790           1           2
     35820           2           4
     35850           2           2
     35880           1           4
     35910           2           7
     35940           2           5
     35970           1           4
     36000           1           5
     36030           1           6
     36060           1           4
     36090           2           4
     36120           2           4
     36150           1           2
     36180           1           3
     36210           0           3
     36240           1           5
     36270           1           3
     36300           0           8
     36330           1           5
     36360           1           2
     36390           1           3
     36420           1           6
     36450           1           2
     36480           2           6
     36510           1           4
     36540           1           2
     36570           1           6
     36600           2           4
     36630           1           4
     36660           1           5
     36690           3           5
     36720           1           2
     36750           1           6
     36780           1           3
     36810           1           2
     36840           1           3
     36870           1           2
     36900           0           5
     36930           2           7
     36960           1           4
     36990           1           6
     37020           1           6
     37050           1           4
     37080           1           3
     37110           1           5
     37140           1           3
     37170           4           6
     37200           1           2
     37230           1           4
     37260           2           2
     37290           1           3
     37320           1           5
     37350           1           5
     37380           1           4
     37410           1           3
     37440           0           1
     37470           2           3
     37500           1           4
     37530           1           2
     37560           1           5
     37590           1           7
     37620           1           4
     37650           1           2
     37680           1           6
     37710           1           7
     37740           1           2
     37770           1           2
     37800           1           6
     37830           1           3
     37860           0           2
     37890           1           4
     37920           1           2
     37950           1           2
     37980           2           5
     38010           1           2
     38040           1           3
     38070           1           3
     38100           1           4
     38130           1           1
     38160           1           4
     38190           2           3
     38220           1           2
     38250           2           4
     38280           2           3
     38310           2           4
     38340           1           4
     38370           1           2
     38400           1           4
     38430           1           3
     38460           1           5
     38490           1           1
     38520           2           4
     38550           1           2
     38580           2           6
     38610           2           1
     38640           1           4
     38670           1           2
     38700           2           4
     38730           2           4
     38760           1           6
     38790           2           3
     38820           2           5
     38850           1           2
     38880           1           2
     38910           1           1
     38940           2           4
     38970           1           2
     39000           1           2
     39030           1           6
     39060           1           4
     39090           1           4
     39120           2           4
     39150           1           3
     39180           1           3
     39210           1           2
     39240           1           2
     39270           1           4
     39300           1           4
     39330           1           6
     39360           1           3
     39390           1           4
     39420           2           6
     39450           1           5
     39480           1           3
     39510           1           6
     39540           1           2
     39570           1           7
     39600           1           3
     39630           1           3
     39660           1           7
     39690           1           4
     39720           1           2
     39750           1           4
     39780           1           2
     39810           1           2
     39840           1           3
     39870           1           2
     39900           1           5
     39930           0           3
     39960           1           3
     39990           1           4
     40020           1           3
     40050           1           4
     40080           1           2
     40110           1           4
     40140           1           2
     40170           1           2
     40200           1           5
     40230           1           8
     40260           1           2
     40290           1           2
     40320           1           2
     40350           1           5
     40380           1           2
     40410           2           4
     40440           1           4
     40470           1           4
     40500           1           3
     40530           1           5
     40560           1           4
     40590           1           2
     40620           1           2
     40650           2           6
     40680           1           6
     40710           1           7
     40740           1           2
     40770           1           5
     40800           1           4
     40830           1           7
     40860           0           5
     40890           2           4
     40920           2           2
     40950           2           5
     40980           1           3
     41010           1           8
     41040           1           5
     41070           1           4
     41100           1           2
     41130           1           2
     41160           1           5
     41190           1           4
     41220           1           2
     41250           1           5
     41280           1           7
     41310           1           5
     41340           1           6
     41370           1           2
     41400           2           4
     41430           2           5
     41460           1           3
     41490           1           2
     41520           2           5
     41550           2           4
     41580           1           5
     41610           0           9
     41640           3           5
     41670           1           6
     41700           1           4
     41730           1           6
     41760           1           5
     41790           1           4
     41820           2           2
     41850           2           8
     41880           1           5
     41910           1           2
     41940           2           4
     41970           3           3
     42000           2           3
     42030           1           3
     42060           3           3
     42090           2           3
     42120           1           4
     42150           3           3
     42180           1           3
     42210           1           2
     42240           1           4
     42270           1           3
     42300           2           2
     42330           2           4
     42360           2           6
     42390           1           4
     42420           1           6
     42450           1           4
     42480           1           4
     42510           1           4
     42540           1           2
     42570           1           4
     42600           1           1
     42630           1           2
     42660           2           4
     42690           1           5
     42720           2           7
     42750           1           9
     42780           1           6
     42810           1           5
     42840           1           5
     42870           1           5
     42900           1           2
     42930           1           2
     42960           0           3
     42990           1           5
     43020           1           6
     43050           2           7
     43080           2           6
     43110           2           6
     43140           1           3
     43170           1           2
     43200           2           5
     43230           3           3
     43260           2           2
     43290           2           5
     43320           1           1
     43350           1           4
     43380           1           5
     43410           1           4
     43440           2           4
     43470           1           6
     43500           1           4
     43530           1           4
     43560           1           2
     43590           1           2
     43620           2           2
     43650           1           2
     43680           1           2
     43710           1           3
     43740           1           4
     43770           2           6
     43800           1           4
     43830           1           1
     43860           1           2
     43890           1           4
     43920           2           3
     43950           1           5
     43980           1           5
     44010           2           4
     44040           1           6
     44070           1           5
     44100           1           2
     44130           2           2
     44160           1           4
     44190           1           2
     44220           2           4
     44250           1           4
     44280           1           4
     44310           1           5
     44340           2           2
     44370           1           5
     44400           1           2
     44430           1           2
     44460           1           2
     44490           1           2
     44520           1           5
     44550           1           1
     44580           1           8
     44610           1           4
     44640           1           2
     44670           2           4
     44700           1           5
     44730           2           4
     44760           1           4
     44790           1           4
     44820           1           2
     44850           1           2
     44880           2           3
     44910           1           5
     44940           1           4
     44970           2           4
     45000           1           2
     45030           2           4
     45060           1           3
     45090           2           4
     45120           1           5
     45150           1           6
     45180           1           4
     45210           1           1
     45240           2           2
     45270           1           2
     45300           2           4
     45330           1           2
     45360           1           6
     45390           1           2
     45420           1           4
     45450           1           5
     45480           2           2
     45510           1           2
     45540           1           1
     45570           2           3
     45600           2           4
     45630           1           2
     45660           2           2
     45690           2           3
     45720           1           5
     45750           1           4
     45780           1           2
     45810           1           4
     45840           2           3
     45870           2           5
     45900           1           2
     45930           1           4
     45960           1           3
     45990           1           2
     46020           1           2
     46050           1           4
     46080           1           4
     46110           2           4
     46140           2           3
     46170           2           1
     46200           2           1
     46230           1           3
     46260           1           4
     46290           0           4
     46320           1           2
     46350           1           2
     46380           1           2
     46410           0           4
     46440           2           4
     46470           1           3
     46500           2           4
     46530           2           6
     46560           1           3
     46590           1           3
     46620           2           2
     46650           2           3
     46680           1           2
     46710           1           6
     46740           1           2
     46770           0           2
     46800           2           1
     46830           1           3
     46860           0           6
     46890           2           4
     46920           1           6
     46950           2           4
     46980           1           2
     47010           1           2
     47040           1           2
     47070           0           6
     47100           2           2
     47130           1           3
     47160           1           5
     47190           1           2
     47220           1           2
     47250           1           3
     47280           1           2
     47310           0           8
     47340           1           2
     47370           2           2
     47400           1           3
     47430           1           4
     47460           3           3
     47490           2           4
     47520           1           5
     47550           1           1
     47580           1           1
     47610           1           2
     47640           2           5
     47670           2           4
     47700           1           3
     47730           2           2
     47760           1           4
     47790           2           4
     47820           1           5
     47850           2           4
     47880           1           3
     47910           1           2
     47940           1           5
     47970           2           6
     48000           2           4
     48030           1           7
     48060           2           2
     48090           1           3
     48120           2           5
     48150           1           4
     48180           2           4
     48210           1           2
     48240           1           4
     48270           1           2
     48300           1           4
     48330           1           4
     48360           1           2
     48390           1           4
     48420           2           2
     48450           0           3
     48480           1           4
     48510           1           5
     48540           2           2
     48570           1           2
     48600           1           4
     48630           2           2
     48660           1           4
     48690           1           4
     48720           1           5
     48750           2           2
     48780           1           4
     48810           2           2
     48840           1           4
     48870           1           2
     48900           1           3
     48930           2           4
     48960           2           2
     48990           1           2
     49020           2           2
     49050           2           3
     49080           2           4
     49110           1           4
     49140           2           2
     49170           1           4
     49200           1           4
     49230           1           2
     49260           2           4
     49290           2           4
     49320           1           2
     49350           1           4
     49380           2           4
     49410           1           4
     49440           1           4
     49470           2           4
     49500           1           3
     49530           2           4
     49560           2           2
     49590           2           4
     49620           2           4
     49650           2           2
     49680           1           2
     49710           1           4
     49740           1           5
     49770           1           3
     49800           1           3
     49830           2           4
     49860           1           3
     49890           0           4
     49920           1           3
     49950           1           2
     49980           2           4
     50010           1           3
     50040           2           2
     50070           2           4
     50100           1           3
     50130           1           4
     50160           0           3
     50190           2           2
     50220           1           4
     50250           2           4
     50280           1           5
     50310           1           2
     50340           1           8
     50370           1           2
     50400           1           3
     50430           1           4
     50460           1           1
     50490           1           4
     50520           2           3
     50550           1           2
     50580           2           4
     50610           1           4
     50640           3           3
     50670           2           2
     50700           2           6
     50730           2           4
     50760           2           4
     50790           1           3
     50820           2           4
     50850           2           3
     50880           1           5
     50910           1           5
     50940           1           2
     50970           2           4
     51000           1           5
     51030           2           1
     51060           1           4
     51090           2           1
     51120           1           2
     51150           1           2
     51180           1           4
     51210           0           3
     51240           1           2
     51270           2           1
     51300           2           3
     51330           1           2
     51360           1           4
     51390           1           3
     51420           1           4
     51450           1           4
     51480           1           4
     51510           1           4
     51540           1           2
     51570           1           5
     51600           2           6
     51630           1           5
     51660           1           4
     51690           1           4
     51720           0           5
     51750           3           1
     51780           2           1
     51810           2           1
     51840           1           2
     51870           1           5
     51900           2           4
     51930           1           3
     51960           1           4
     51990           1           3
     52020           2           4
     52050           1           2
     52080           1           4
     52110           2           4
     52140           1           4
     52170           1           2
     52200           1           3
     52230           1           4
     52260           1           6
     52290           2           3
     52320           1           5
     52350           1           3
     52380           2           2
     52410           2           1
     52440           1           5
     52470           3           5
     52500           1           2
     52530           3           2
     52560           1           7
     52590           1           4
     52620           1           1
     52650           1           3
     52680           2           3
     52710           2           2
     52740           1           3
     52770           1           5
     52800           1           2
     52830           1           4
     52860           2           3
     52890           1           5
     52920           1           3
     52950           2           4
     52980           1           1
     53010           1           4
     53040           1           5
     53070           1           4
     53100           1           3
     53130           1           2
     53160           2           2
     53190           2           2
     53220           1           2
     53250           1           5
     53280           1           3
     53310           1           2
     53340           2           2
     53370           1           5
     53400           2           4
     53430           0           3
     53460           1           2
     53490           1           5
     53520           1           2
     53550           1           5
     53580           1           5
     53610           1           4
     53640           2           3
     53670           2           2
     53700           1           2
     53730           2           4
     53760           1           5
     53790           1           6
     53820           1           1
     53850           1           4
     53880           1           5
     53910           1           1
     53940           1           3
     53970           1           4
     54000           1           3
     54030           1           5
     54060           1           5
     54090           1           5
     54120           1           2
     54150           1           1
     54180           1           4
     54210           1           3
     54240           1           4
     54270           1           2
     54300           1           3
     54330           1           4
     54360           1           2
     54390           1           6
     54420           2           3
     54450           1           4
     54480           2           5
     54510           1           2
     54540           1           5
     54570           1           5
     54600           1           7
     54630           1           2
     54660           1           5
     54690           1           2
     54720           1           2
     54750           0           6
     54780           1           2
     54810           1           4
     54840           1           3
     54870           1           4
     54900           1           1
     54930           1           5
     54960           2           6
     54990           1           3
     55020           1           5
     55050           2           4
     55080           1           5
     55110           1           2
     55140           1           7
     55170           1           1
     55200           1           2
     55230           2           4
     55260           1           3
     55290           1           4
     55320           1           3
     55350           1           5
     55380           1           5
     55410           1           2
     55440           1           4
     55470           1           6
     55500           1           3
     55530           1           3
     55560           1           4
     55590           1           3
     55620           1           2
     55650           1           2
     55680           1           2
     55710           1           4
     55740           1           5
     55770           1           5
     55800           1           4
     55830           1           4
     55860           1           4
     55890           1           2
     55920           1           5
     55950           1           2
     55980           1           4
     56010           1           4
     56040           1           5
     56070           1           2
     56100           1           2
     56130           1           3
     56160           1           4
     56190           1           2
     56220           1           2
     56250           1           4
     56280           1           3
     56310           1           2
     56340           2           2
     56370           0           1
     56400           1           2
     56430           1           2
     56460           1           6
     56490           1           2
     56520           1           5
     56550           1           4
     56580           1           5
     56610           0           6
     56640           2           4
     56670           1           3
     56700           1           2
     56730           1           5
     56760           1           5
     56790           1           3
     56820           1           1
     56850           1           3
     56880           1           5
     56910           1           2
     56940           1           5
     56970           1           2
     57000           1           4
     57030           2           4
     57060           1           2
     57090           1           2
     57120           1           1
     57150           1           2
     57180           1           4
     57210           1           4
     57240           2           3
     57270           1           2
     57300           1           3
     57330           0           5
     57360           1           3
     57390           1           7
     57420           2           4
     57450           1           2
     57480           0           9
     57510           2           3
     57540           1           5
     57570           1           2
     57600           1           5
     57630           2           4
     57660           1           3
     57690           1           4
     57720           1           2
     57750           2           2
     57780           1           5
     57810           1           4
     57840           1           4
     57870           2           4
     57900           1           4
     57930           1           5
     57960           2           2
     57990           1           1
     58020           2           3
     58050           1           4
     58080           1           6
     58110           1           3
     58140           2           2
     58170           2           4
     58200           1           2
     58230           2           5
     58260           2           2
     58290           2           4
     58320           2           1
     58350           1           2
     58380           2           4
     58410           1           2
     58440           2           2
     58470           1           6
     58500           1           3
     58530           2           5
     58560           1           2
     58590           2           3
     58620           1           4
     58650           1           3
     58680           2           5
     58710           1           3
     58740           1           4
     58770           1           4
     58800           1           2
     58830           1           3
     58860           1           4
     58890           1           2
     58920           1           3
     58950           1           5
     58980           1           5
     59010           2           4
     59040           3           4
     59070           1           2
     59100           2           4
     59130           1           4
     59160           1           4
     59190           0           7
     59220           2           4
     59250           1           4
     59280           1           2
     59310           1           4
     59340           2           2
     59370           3           2
     59400           1           3
     59430           1           4
     59460           1           2
     59490           1           6
     59520           1           4
     59550           2           5
     59580           1           5
     59610           1           4
     59640           1           3
     59670           1           2
     59700           1           4
     59730           1           2
     59760           1           4
     59790           1           2
     59820           1           4
     59850           1           3
     59880           1           3
     59910           1           4
     59940           2           2
     59970           0           5
     60000           2           2
     60030           1           3
     60060           1           5
     60090           1           3
     60120           1           2
     60150           1           1
     60180           1           4
     60210           1           4
     60240           1           3
     60270           1           3
     60300           1           3
     60330           1           1
     60360           2           3
     60390           1           2
     60420           2           5
     60450           1           5
     60480           1           4
     60510           2           2
     60540           2           6
     60570           0           8
     60600           1           7
     60630           1           4
     60660           0           7
     60690           1           2
     60720           1           4
     60750           0           5
     60780           2           2
     60810           2           5
     60840           1           5
     60870           1           3
     60900           1           5
     60930           1           4
     60960           1           2
     60990           1           2
     61020           1           5
     61050           1           5
     61080           1           2
     61110           1           5
     61140           0           4
     61170           1           5
     61200           1           2
     61230           1           5
     61260           1           4
     61290           3           5
     61320           1           2
     61350           2           2
     61380           1           3
     61410           2           2
     61440           1           2
     61470           2           5
     61500           1           2
     61530           1           4
     61560           0           4
     61590           1           6
     61620           1           3
     61650           0           6
     61680           1           3
     61710           1           3
     61740           1           4
     61770           1           2
     61800           1           5
     61830           1           5
     61860           3           2
     61890           1           2
     61920           2           2
     61950           2           2
     61980           1           4
     62010           2           2
     62040           1           7
     62070           2           2
     62100           1           4
     62130           1           6
     62160           1           4
     62190           1           5
     62220           1           2
     62250           1           4
     62280           1           5
     62310           1           5
     62340           1           5
     62370           1           3
     62400           1           4
     62430           1           4
     62460           1           1
     62490           1           5
     62520           2           4
     62550           1           4
     62580           1           6
     62610           1           5
     62640           2           4
     62670           1           3
     62700           1           4
     62730           1           2
     62760           1           5
     62790           1           4
     62820           1           5
     62850           1           5
     62880           0           8
     62910           1           4
     62940           1           4
     62970           1           5
     63000           1           4
     63030           1           4
     63060           2           4
     63090           1           3
     63120           1           4
     63150           0           1
     63180           0           4
     63210           1           3
     63240           1           4
     63270           0           4
     63300           2           4
     63330           1           4
     63360           1           4
     63390           2           6
     63420           2           2
     63450           2           5
     63480           3           3
     63510           1           4
     63540           1           5
     63570           1           6
     63600           1           5
     63630           3           6
     63660           1           7
     63690           1           3
     63720           2           5
     63750           1           2
     63780           2           4
     63810           1           6
     63840           0           5
     63870           0           7
     63900           2           6
     63930           1           4
     63960           2           4
     63990           0           5
     64020           1           7
     64050           1           4
     64080           1           6
     64110           1           6
     64140           1           2
     64170           2           6
     64200           1           6
     64230           2           4
     64260           1           6
     64290           0           7
     64320           1           3
     64350           1           8
     64380           0           7
     64410           1           6
     64440           2           4
     64470           1           1
     64500           1           3
     64530           1           6
     64560           1           2
     64590           0           5
     64620           2           7
     64650           2           4
     64680           2           4
     64710           2           3
     64740           0           5
     64770           1           5
     64800           1           6
     64830           0           5
     64860           1           4
     64890           1           5
     64920           1           5
     64950           1           5
     64980           1           3
     65010           1           2
     65040           1           5
     65070           1           3
     65100           1           5
     65130           2           4
     65160           2           3
     65190           2           3
     65220           1           2
     65250           2           2
     65280           2           4
     65310           1           3
     65340           2           3
     65370           1           4
     65400           1           4
     65430           0           7
     65460           1           5
     65490           1           7
     65520           1           2
     65550           1           5
     65580           1           2
     65610           1           1
     65640           1           2
     65670           1           2
     65700           2           2
     65730           1           5
     65760           1           2
     65790           0           4
     65820           1           6
     65850           1           2
     65880           2           2
     65910           2           4
     65940           2           3
     65970           2           4
     66000           1           6
     66030           2           4
     66060           2           4
     66090           1           2
     66120           1           4
     66150           1           2
     66180           1           4
     66210           1           4
     66240           1           5
     66270           1           5
     66300           1           3
     66330           2           5
     66360           1           4
     66390           1           3
     66420           1           5
     66450           2           3
     66480           2           2
     66510           1           2
     66540           1           3
     66570           2           6
     66600           1           4
     66630           1           3
     66660           1           3
     66690           1           4
     66720           1           4
     66750           1           4
     66780           1           2
     66810           1           4
     66840           1           2
     66870           1           5
     66900           1           7
     66930           1           6
     66960           1           3
     66990           1           2
     67020           1           2
     67050           1           2
     67080           1           6
     67110           1           5
     67140           2           5
     67170           1           4
     67200           1           6
     67230           1           4
     67260           2           5
     67290           1           3
     67320           1           4
     67350           1           2
     67380           1           6
     67410           1           5
     67440           1           3
     67470           1           3
     67500           1           4
     67530           2           4
     67560           1           4
     67590           1           2
     67620           0           7
     67650           1           5
     67680           1           3
     67710           1           5
     67740           1           4
     67770           1           4
     67800           2           4
     67830           1           2
     67860           1           3
     67890           1           2
     67920           1           2
     67950           2           4
     67980           1           5
     68010           1           2
     68040           1           4
     68070           1           5
     68100           1           2
     68130           1           4
     68160           1           4
     68190           2           2
     68220           1           6
     68250           2           4
     68280           1           4
     68310           0           4
     68340           2           2
     68370           0           6
     68400           2           4
     68430           1           5
     68460           1           4
     68490           1           2
     68520           2           2
     68550           1           5
     68580           1           4
     68610           1           3
     68640           1           4
     68670           1           3
     68700           1           2
     68730           1           2
     68760           1           4
     68790           1           1
     68820           1           2
     68850           1           4
     68880           1           4
     68910           1           6
     68940           2           4
     68970           1           6
     69000           2           5
     69030           2           6
     69060           1           3
     69090           1           2
     69120           2           5
     69150           0           6
     69180           2           2
     69210           1           4
     69240           2           3
     69270           1           4
     69300           1           2
     69330           1           2
     69360           1           5
     69390           1           2
     69420           1           2
     69450           1           2
     69480           1           5
     69510           2           4
     69540           1           3
     69570           1           4
     69600           1           2
     69630           1           1
     69660           0           5
     69690           1           4
     69720           0           5
     69750           2           4
     69780           1           6
     69810           1           4
     69840           1           3
     69870           1           2
     69900           1           4
     69930           2           3
     69960           1           3
     69990           1           4
     70020           1           2
     70050           1           4
     70080           1           7
     70110           1           4
     70140           1           3
     70170           1           4
     70200           1           2
     70230           2           2
     70260           1           2
     70290           1           4
     70320           1           3
     70350           1           2
     70380           1           2
     70410           1           4
     70440           1           3
     70470           2           6
     70500           1           4
     70530           1           4
     70560           1           6
     70590           1           1
     70620           1           2
     70650           1           3
     70680           1           2
     70710           0           3
     70740           1           3
     70770           1           2
     70800           1           2
     70830           1           2
     70860           1           4
     70890           2           2
     70920           1           3
     70950           1           5
     70980           1           7
     71010           2           6
     71040           2           2
     71070           1           2
     71100           1           5
     71130           1           2
     71160           1           2
     71190           1           4
     71220           1           3
     71250           1           5
     71280           1           4
     71310           2           5
     71340           1           6
     71370           2           5
     71400           1           3
     71430           1           6
     71460           1           3
     71490           1           2
     71520           1           3
     71550           2           4
     71580           2           3
     71610           1           4
     71640           1           4
     71670           2           6
     71700           0           6
     71730           1           2
     71760           1           5
     71790           2           2
     71820           1           4
     71850           1           3
     71880           1           4
     71910           2           3
     71940           2           3
     71970           1           5
     72000           1           5
     72030           0           5
     72060           1           4
     72090           1           3
     72120           0           5
     72150           1           4
     72180           1           2
     72210           1           2
     72240           1           3
     72270           2           4
     72300           3           4
     72330           1           4
     72360           2           2
     72390           2           2
     72420           1           4
     72450           1           1
     72480           1           3
     72510           1           1
     72540           3           3
     72570           1           3
     72600           2           2
     72630           1           2
     72660           1           5
     72690           2           6
     72720           2           4
     72750           2           4
     72780           1           5
     72810           2           3
     72840           1           5
     72870           2           4
     72900           1           5
     72930           2           4
     72960           1           5
     72990           2           4
     73020           1           6
     73050           1           5
     73080           1           4
     73110           2           4
     73140           1           5
     73170           1           3
     73200           1           2
     73230           1           4
     73260           1           2
     73290           1           2
     73320           1           1
     73350           1           4
     73380           1           6
     73410           1           4
     73440           2           2
     73470           2           3
     73500           1           1
     73530           2           4
     73560           1           5
     73590           1           5
     73620           2           5
     73650           1           4
     73680           1           6
     73710           2           3
     73740           1           4
     73770           2           1
     73800           1           4
     73830           1           4
     73860           2           4
     73890           1           4
     73920           1           2
     73950           2           4
     73980           1           8
     74010           1           3
     74040           1           5
     74070           2           3
     74100           2           3
     74130           1           6
     74160           1           4
     74190           1           3
     74220           1           3
     74250           1           5
     74280           1           4
     74310           2           2
     74340           1           2
     74370           1           2
     74400           1           2
     74430           1           3
     74460           2           3
     74490           2           2
     74520           1           4
     74550           1           5
     74580           0           3
     74610           1           2
     74640           2           4
     74670           1           2
     74700           1           4
     74730           1           2
     74760           2           3
     74790           1           4
     74820           2           4
     74850           1           5
     74880           1           2
     74910           2           1
     74940           2           4
     74970           2           1
     75000           2           2
     75030           1           5
     75060           1           5
     75090           1           3
     75120           1           5
     75150           1           4
     75180           1           4
     75210           1           4
     75240           1           3
     75270           2           6
     75300           2           4
     75330           2           3
     75360           1           5
     75390           1           5
     75420           1           4
     75450           1           4
     75480           2           6
     75510           1           5
     75540           1           5
     75570           1           5
     75600           1           2
     75630           1           4
     75660           1           3
     75690           2           6
     75720           2           2
     75750           1           2
     75780           1           3
     75810           1           5
     75840           1           4
     75870           1           2
     75900           1           2
     75930           1           7
     75960           2           3
     75990           1           2
     76020           1           4
     76050           0           7
     76080           2           6
     76110           1           2
     76140           2           4
     76170           1           5
     76200           1           3
     76230           0           4
     76260           1           2
     76290           3           3
     76320           1           5
     76350           2           3
     76380           2           3
     76410           1           4
     76440           1           2
     76470           1           2
     76500           1           4
     76530           1           5
     76560           1           5
     76590           1           5
     76620           1           5
     76650           1           4
     76680           0           6
     76710           0           2
     76740           1           5
     76770           1           2
     76800           1           4
     76830           1           4
     76860           0           3
     76890           1           3
     76920           1           4
     76950           1           4
     76980           1           2
     77010           1           4
     77040           1           5
     77070           1           2
     77100           1           2
     77130           1           5
     77160           1           4
     77190           1           2
     77220           1           2
     77250           1           5
     77280           1           6
     77310           1           3
     77340           1           2
     77370           1           7
     77400           2           4
     77430           2           3
     77460           3           4
     77490           2           2
     77520           1           5
     77550           1           4
     77580           1           2
     77610           1           4
     77640           1           6
     77670           1           2
     77700           2           4
     77730           1           4
     77760           1           4
     77790           2           4
     77820           1           3
     77850           1           4
     77880           0           8
     77910           1           3
     77940           1           4
     77970           1           4
     78000           2           5
     78030           1           5
     78060           0           4
     78090           1           3
     78120           2           5
     78150           1           5
     78180           2           5
     78210           2           5
     78240           1           5
     78270           1           4
     78300           2           6
     78330           2           5
     78360           1           6
     78390           1           5
     78420           2           5
     78450           1           3
     78480           2           2
     78510           1           7
     78540           2           5
     78570           1           3
     78600           1           3
     78630           1           2
     78660           1           6
     78690           1           5
     78720           2           6
     78750           1           3
     78780           2           4
     78810           2           3
     78840           2           3
     78870           1           3
     78900           1           5
     78930           1           2
     78960           1           4
     78990           2           2
     79020           2           5
     79050           3           2
     79080           1           4
     79110           2           4
     79140           2           4
     79170           2           4
     79200           1           5
     79230           1           5
     79260           1           7
     79290           2           3
     79320           1           4
     79350           2           4
     79380           2           5
     79410           1           3
     79440           2           4
     79470           1           6
     79500           2           4
     79530           2           4
     79560           2           3
     79590           3           4
     79620           1           6
     79650           1           2
     79680           1           2
     79710           1           2
     79740           1           3
     79770           1           5
     79800           1           8
     79830           3           3
     79860           1           4
     79890           2           5
     79920           2           5
     79950           1           2
     79980           1          10
     80010           1           4
     80040           1           2
     80070           1           4
     80100           1           2
     80130           1           5
     80160           1           4
     80190           3           3
     80220           1           3
     80250           2           3
     80280           2           4
     80310           2           2
     80340           1           2
     80370           1           2
     80400           1           6
     80430           1           4
     80460           1           6
     80490           2           1
     80520           1           5
     80550           2           2
     80580           2           7
     80610           1           5
     80640           1           4
     80670           2           5
     80700           2           2
     80730           2           4
     80760           2           2
     80790           1           6
     80820           2           4
     80850           1           5
     80880           0           7
     80910           1           3
     80940           1           3
     80970           2           3
     81000           2           5
     81030           1           4
     81060           2           4
     81090           2           4
     81120           1           2
     81150           1           2
     81180           1           4
     81210           1           3
     81240           1           4
     81270           1           3
     81300           0           4
     81330           0           4
     81360           2           5
     81390           2           5
     81420           1           2
     81450           1           2
     81480           2           6
     81510           1           3
     81540           1           2
     81570           1           3
     81600           2           5
     81630           1           2
     81660           1           3
     81690           1           5
     81720           3           2
     81750           1           4
     81780           1           4
     81810           1           6
     81840           1           2
     81870           1           2
     81900           1           3
     81930           1           5
     81960           1           5
     81990           1           4
     82020           1           4
     82050           1           4
     82080           1           4
     82110           1           1
     82140           1           5
     82170           1           2
     82200           2           5
     82230           1           4
     82260           1           3
     82290           1           5
     82320           1           2
     82350           3           2
     82380           1           2
     82410           1           2
     82440           1           4
     82470           1           6
     82500           2           6
     82530           1           4
     82560           2           7
     82590           2           4
     82620           2           2
     82650           1           4
     82680           0           3
     82710           1           4
     82740           1           6
     82770           1           4
     82800           1           5
     82830           2           5
     82860           1           2
     82890           1           1
     82920           1           2
     82950           1           3
     82980           1           4
     83010           2           6
     83040           1           6
     83070           2           6
     83100           2           4
     83130           2           4
     83160           1           4
     83190           1           2
     83220           1           2
     83250           1           5
     83280           1           5
     83310           2           2
     83340           2           5
     83370           3           3
     83400           1           3
     83430           1           5
     83460           1           6
     83490           1           2
     83520           2           7
     83550           1           5
     83580           2           3
     83610           0           6
     83640           1           3
     83670           2           4
     83700           1           2
     83730           1           3
     83760           2           3
     83790           1           4
     83820           2           1
     83850           2           2
     83880           2           2
     83910           1           4
     83940           1           2
     83970           1           2
     84000           2           5
     84030           2           3
     84060           2           4
     84090           2           7
     84120           1           7
     84150           1           4
     84180           2           2
     84210           2           2
     84240           2           3
     84270           3           4
     84300           1           4
     84330           1           4
     84360           2           3
     84390           1           4
     84420           1           2
     84450           1           4
     84480           2           3
     84510           1           4
     84540           1           4
     84570           1           5
     84600           1           2
     84630           1           5
     84660           1           4
     84690           1           4
     84720           0           2
     84750           2           6
     84780           0           3
     84810           1           4
     84840           2           4
     84870           1           3
     84900           1           3
     84930           1           3
     84960           2           3
     84990           1           2
     85020           2           3
     85050           1           4
     85080           0           4
     85110           1           3
     85140           1           5
     85170           1           3
     85200           1           2
     85230           1           4
     85260           1           5
     85290           2           4
     85320           1           5
     85350           2           2
     85380           0           8
     85410           0           3
     85440           1           3
     85470           2           2
     85500           2           4
     85530           1           3
     85560           1           3
     85590           1           5
     85620           1           4
     85650           2           2
     85680           2           2
     85710           1           2
     85740           1           1
     85770           1           4
     85800           1           4
     85830           1           3
     85860           1           4
     85890           1           5
     85920           1           5
     85950           1           2
     85980           2           5
     86010           1           4
     86040           1           2
     86070           2           2
     86100           1           4
     86130           3           4
     86160           2           5
     86190           2           5
     86220           1           2
     86250           1           3
     86280           2           4
     86310           1           2
     86340           1           2
     86370           2           5
     86400           1           2
     86430           2           4
     86460           1           5
     86490           1           3
     86520           1           3
     86550           2           2
     86580           1           4
     86610           2           3
     86640           1           4
     86670           2           6
     86700           1           5
     86730           1           5
     86760           1           7
     86790           1           6
     86820           2           5
     86850           2           2
     86880           2           3
     86910           1           5
     86940           2           2
     86970           2           2
     87000           1           2
     87030           2           3
     87060           1           3
     87090           1           2
     87120           2           6
     87150           1           2
     87180           1           2
     87210           1           2
     87240           1           4
     87270           2           4
     87300           1           3
     87330           1           4
     87360           1           3
     87390           2           3
     87420           3           5
     87450           0           7
     87480           1           4
     87510           1           2
     87540           2           4
     87570           2           2
     87600           1           4
     87630           1           2
     87660           2           4
     87690           2           2
     87720           1           4
     87750           0           0
     87780           2           3
     87810           1           6
     87840           1           4
     87870           1           2
     87900           2           3
     87930           2           4
     87960           2           2
     87990           2           2
     88020           1           2
     88050           1           3
     88080           2           4
     88110           1           7
     88140           1           4
     88170           1           5
     88200           1           5
     88230           2          10
     88260           2           5
     88290           2           5
     88320           1           6
     88350           1           9
     88380           0           3
     88410           3           9
     88440           3           4
     88470           2           3
     88500           3           7
     88530           1           5
     88560           2           6
     88590           1           8
     88620           1           4
     88650           1           6
     88680           1           3
     88710           1           5
     88740           2           3
     88770           1           5
     88800           2           7
     88830           2           5
     88860           2           5
     88890           2           8
     88920           2           8
     88950           2           4
     88980           2           4
     89010           1           2
     89040           2           9
     89070           1           4
     89100           3           3
     89130           2           9
     89160           2           6
     89190           1           6
     89220           1           4
     89250           1           8
     89280           1           4
     89310           1           6
     89340           2           6
     89370           1           4
     89400           1           6
     89430           1           7
     89460           2           5
     89490           1           7
     89520           2           8
     89550           2           4
     89580           1           8
     89610           1           9
     89640           1           7
     89670           1           2
     89700           1           5
     89730           1           7
     89760           1           9
     89790           1          10
     89820           1          10
     89850           1           8
     89880           1           2
     89910           1           7
     89940           1           6
     89970           1           6
     90000           2           4
     90030           1           4
     90060           2           4
     90090           2           4
     90120           2           5
     90150           1           4
     90180           1           2
     90210           1           9
     90240           1           4
     90270           1           3
     90300           2           7
     90330           1           6
     90360           1           8
     90390           2           8
     90420           2           5
     90450           2           4
     90480           2           8
     90510           1           9
     90540           1           7
     90570           1           9
     90600           2           4
     90630           1           5
     90660           2           7
     90690           1           9
     90720           1           4
     90750           1           6
     90780           2           4
     90810           1           8
     90840           2           9
     90870           2           5
     90900           1           6
     90930           3           7
     90960           3           9
     90990           2           8
     91020           1           4
     91050           0           5
     91080           1           8
     91110           1           8
     91140           2           5
     91170           2           7
     91200           1           5
     91230           1           5
     91260           3          11
     91290           2           4
     91320           1          10
     91350           2           1
     91380           1           7
     91410           1           4
     91440           1           9
     91470           1           7
     91500           2           6
     91530           1           6
     91560           1           7
     91590           1           4
     91620           1           4
     91650           1          12
     91680           2          10
     91710           2           4
     91740           1           2
     91770           0           6
     91800           2           5
     91830           0           8
     91860           2           2
     91890           1           6
     91920           1           4
     91950           1           7
     91980           1           5
     92010           2           6
     92040           2           4
     92070           1           2
     92100           3           7
     92130           0           6
     92160           1           7
     92190           1           6
     92220           2           2
     92250           1           4
     92280           1           4
     92310           2           7
     92340           2           8
     92370           1           0
     92400           2           1
     92430           1           6
     92460           2           3
     92490           1           4
     92520           1           3
     92550           2           7
     92580           2          10
     92610           2           2
     92640           2           1
     92670           2           4
     92700           2           4
     92730           0           3
     92760           2           5
     92790           1           5
     92820           2           4
     92850           1           7
     92880           1           2
     92910           2           6
     92940           2           9
     92970           1           1
     93000           2           6
     93030           1           4
     93060           1           9
     93090           2           6
     93120           0           4
     93150           1           5
     93180           1           7
     93210           0           8
     93240           0           1
     93270           0           0
     93300           0           7
     93330           1           2
     93360           2           7
     93390           0           3
     93420           2           5
     93450           1           3
     93480           1           6
     93510           1           6
     93540           0           4
     93570           1           1
     93600           1           6
     93630           0           3
     93660           0           5
     93690           0           1
     93720           0           6
     93750           1           2
     93780           1           3
     93810           3           7
     93840           2           5
     93870           0           1
     93900           0           7
     93930           0           7
     93960           1          10
     93990           1           3
     94020           1           2
     94050           0           3
     94080           1           3
     94110           0           2
     94140           1           6
     94170           0           2
     94200           2           5
     94230           1           7
     94260           0           7
     94290           2           7
     94320           1           5
     94350           1           4
     94380           0           3
     94410           0           4
     94440           2           4
     94470           1           3
     94500           2           8
     94530           1           4
     94560           1           6
     94590           2           3
     94620           1           6
     94650           1           5
     94680           2           8
     94710           0           6
     94740           1           3
     94770           2           5
     94800           1           6
     94830           1           2
     94860           2           7
     94890           1           6
     94920           2           5
     94950           1           6
     94980           1           3
     95010           1           2
     95040           3           4
     95070           2           9
     95100           1           6
     95130           2           7
     95160           1           4
     95190           4           9
     95220           2           3
     95250           1           5
     95280           3           8
     95310           0           1
     95340           1           5
     95370           3           5
     95400           2           5
     95430           1          10
     95460           2           3
     95490           2           6
     95520           2          13
     95550           0           9
     95580           3           9
     95610           1          11
     95640           2           7
     95670           1           7
     95700           1           0
     95730           1           6
     95760           0           4
     95790           1           5
     95820           0           6
     95850           1           6
     95880           2           8
     95910           3           9
     95940           1           9
     95970           2           9
     96000           3           5
     96030           1          10
     96060           1          10
     96090           3           9
     96120           3           5
     96150           1           9
     96180           3           8
     96210           1           6
     96240           1           5
     96270           3           9
     96300           0           5
     96330           0           6
     96360           1           9
     96390           2           2
     96420           1           1
     96450           3           4
     96480           1           7
     96510           2           3
     96540           2          14
     96570           2           6
     96600           0          11
     96630           2           7
     96660           1           3
     96690           3           4
     96720           1           4
     96750           2           9
     96780           2          11
     96810           1          10
     96840           2          12
     96870           2           8
     96900           2           5
     96930           2          10
     96960           0           6
     96990           3           3
     97020           2          13
     97050           2           7
     97080           1           6
     97110           0           7
     97140           0          10
     97170           2          10
     97200           1           7
     97230           1           8
     97260           1           9
     97290           3           6
     97320           1           9
     97350           0           6
     97380           1           7
     97410           1           2
     97440           1           8
     97470           2           3
     97500           0           4
     97530           2           5
     97560           1          12
     97590           2          11
     97620           3           6
     97650           1           5
     97680           2          12
     97710           0          13
     97740           2           5
     97770           0           9
     97800           2          10
     97830           2           9
     97860           2           8
     97890           3          11
     97920           4           5
     97950           3           9
     97980           2           8
     98010           3          11
     98040           1           7
     98070           0          10
     98100           2           5
     98130           1           7
     98160           0           6
     98190           0           9
     98220           1           7
     98250           0          12
     98280           1           2
     98310           2           5
     98340           2           7
     98370           2           4
     98400           0           5
     98430           2           9
     98460           1           5
     98490           1           6
     98520           1           6
     98550           1           6
     98580           2           6
     98610           1           6
     98640           2           6
     98670           1           8
     98700           0           3
     98730           2           7
     98760           2           7
     98790           1           8
     98820           2           7
     98850           1           6
     98880           2           5
     98910           2           8
     98940           2           6
     98970           2           9
     99000           1           5
     99030           1          10
     99060           1           2
     99090           0           6
     99120           1           3
     99150           0           3
     99180           3           3
     99210           1           4
     99240           1           4
     99270           1           3
     99300           0           3
     99330           3           6
     99360           3           8
     99390           1           3
     99420           4           6
     99450           0           4
     99480           1           3
     99510           0           1
     99540           1           8
     99570           1           7
     99600           0           4
     99630           3           4
     99660           2           5
     99690           1           7
     99720           2           8
     99750           0           5
     99780           2           7
     99810           1           3
     99840           1           6
     99870           2           3
     99900           1           2
     99930           0          10
     99960           1          11
     99990           2           9
