# Supplementary material for: Mechanism of salidroside promoting testosterone secretion induced by H2O2 in TM3 Leydig cells based on metabolomics and network pharmacology
Source: Front Chem. 2025 Feb 27;13:1544876. doi: 10.3389/fchem.2025.1544876 (PMC11904911; doi:10.3389/fchem.2025.1544876)
Supplement: Supplementary file 1 [file DataSheet1.ZIP › Supplementary document/Molecular dynamics simulation/CYP3A4/rmsd.xvg]

# This file was created Sat Nov 30 09:29:07 2024
# Created by:
#                   :-) GROMACS - gmx rms, 2020.3-MODIFIED (-:
# 
# Executable:   D:\����ѧģ�ⰲװ��\gmx2020.3_AVX_CUDA_win64\gmx2020.3_GPU\bin\gmx.exe
# Data prefix:  D:\����ѧģ�ⰲװ��\gmx2020.3_AVX_CUDA_win64\gmx2020.3_GPU
# Working dir:  E:\20241119-hjtg\CYP3A4
# Command line:
#   gmx rms -s md_0_1.tpr -f md_0_1nopbc.xtc -o rmsd.xvg -tu ns
# gmx rms is part of G R O M A C S:
#
# S  C  A  M  O  R  G
#
@    title "RMSD"
@    xaxis  label "Time (ns)"
@    yaxis  label "RMSD (nm)"
@TYPE xy
@ subtitle "Backbone after lsq fit to Backbone"
   0.0000000    0.0005003
   0.0300000    0.1225345
   0.0600000    0.1440624
   0.0900000    0.1336422
   0.1200000    0.1518378
   0.1500000    0.1655450
   0.1800000    0.1668058
   0.2100000    0.1682393
   0.2400000    0.1769256
   0.2700000    0.2039775
   0.3000000    0.2022691
   0.3300000    0.2092650
   0.3600000    0.1989173
   0.3900000    0.2167489
   0.4200000    0.1992525
   0.4500000    0.2165779
   0.4800000    0.1988479
   0.5100001    0.1971385
   0.5400000    0.2083667
   0.5700001    0.2189662
   0.6000000    0.2048826
   0.6300001    0.2215988
   0.6600000    0.2075936
   0.6900001    0.2029570
   0.7200000    0.1982023
   0.7500001    0.1958913
   0.7800000    0.2108406
   0.8100001    0.2021737
   0.8400000    0.2073792
   0.8700001    0.1951701
   0.9000000    0.1991353
   0.9300001    0.2050325
   0.9600000    0.1977785
   0.9900001    0.2000057
   1.0200001    0.1970229
   1.0500001    0.2082371
   1.0800000    0.1923376
   1.1100000    0.2164866
   1.1400001    0.2044879
   1.1700001    0.1891510
   1.2000000    0.1889342
   1.2300000    0.1884655
   1.2600001    0.1892215
   1.2900001    0.1993348
   1.3200001    0.1937193
   1.3500000    0.2002696
   1.3800001    0.1899511
   1.4100001    0.1948390
   1.4400001    0.2042626
   1.4700000    0.2067049
   1.5000001    0.2061491
   1.5300001    0.2090601
   1.5600001    0.1995545
   1.5900000    0.2337785
   1.6200001    0.2164923
   1.6500001    0.2116303
   1.6800001    0.2064315
   1.7100000    0.1954293
   1.7400001    0.1912591
   1.7700001    0.2113241
   1.8000001    0.1988026
   1.8300000    0.2141545
   1.8600001    0.2161107
   1.8900001    0.2137091
   1.9200001    0.2225073
   1.9500000    0.2299489
   1.9800001    0.2230870
   2.0100000    0.2118603
   2.0400002    0.2322901
   2.0700002    0.2247510
   2.1000001    0.2245729
   2.1300001    0.1995279
   2.1600001    0.2153555
   2.1900001    0.2303796
   2.2200000    0.2161596
   2.2500000    0.2165301
   2.2800002    0.2209360
   2.3100002    0.2166604
   2.3400002    0.2093312
   2.3700001    0.2128964
   2.4000001    0.2323544
   2.4300001    0.2252113
   2.4600000    0.2243656
   2.4900000    0.2094143
   2.5200002    0.2030713
   2.5500002    0.2086663
   2.5800002    0.2221675
   2.6100001    0.2062370
   2.6400001    0.2095968
   2.6700001    0.2168049
   2.7000000    0.2175987
   2.7300000    0.2247928
   2.7600002    0.2390281
   2.7900002    0.2302389
   2.8200002    0.2169114
   2.8500001    0.2127760
   2.8800001    0.2082905
   2.9100001    0.2130859
   2.9400001    0.2101037
   2.9700000    0.2162195
   3.0000002    0.2125083
   3.0300002    0.2218179
   3.0600002    0.2165041
   3.0900002    0.2174295
   3.1200001    0.2215588
   3.1500001    0.2231675
   3.1800001    0.2138541
   3.2100000    0.2030176
   3.2400002    0.1896472
   3.2700002    0.1939899
   3.3000002    0.1869690
   3.3300002    0.1971889
   3.3600001    0.1880112
   3.3900001    0.1882844
   3.4200001    0.1952199
   3.4500000    0.1897111
   3.4800003    0.1877550
   3.5100002    0.1772669
   3.5400002    0.1854666
   3.5700002    0.1948224
   3.6000001    0.1867748
   3.6300001    0.1973537
   3.6600001    0.1914991
   3.6900001    0.2003073
   3.7200003    0.1930064
   3.7500002    0.1859138
   3.7800002    0.2211670
   3.8100002    0.1950123
   3.8400002    0.1844647
   3.8700001    0.1886463
   3.9000001    0.1807867
   3.9300003    0.1763633
   3.9600003    0.1764346
   3.9900002    0.1800889
   4.0200000    0.1842995
   4.0500002    0.1786263
   4.0800004    0.1824442
   4.1100001    0.1813367
   4.1400003    0.1798595
   4.1700001    0.1873287
   4.2000003    0.1804948
   4.2300000    0.1930201
   4.2600002    0.2016929
   4.2900004    0.1985100
   4.3200002    0.1868552
   4.3500004    0.1975155
   4.3800001    0.1955507
   4.4100003    0.1937437
   4.4400001    0.1900708
   4.4700003    0.1921056
   4.5000000    0.2014838
   4.5300002    0.1999876
   4.5600004    0.2005166
   4.5900002    0.1975844
   4.6200004    0.1951041
   4.6500001    0.1969381
   4.6800003    0.1906131
   4.7100000    0.1757004
   4.7400002    0.1897121
   4.7700005    0.2017289
   4.8000002    0.2112151
   4.8300004    0.2010267
   4.8600001    0.2128256
   4.8900003    0.2089684
   4.9200001    0.2163701
   4.9500003    0.2023351
   4.9800000    0.1926733
   5.0100002    0.2069875
   5.0400004    0.2226114
   5.0700002    0.2094492
   5.1000004    0.1991821
   5.1300001    0.2151006
   5.1600003    0.2082438
   5.1900001    0.2028619
   5.2200003    0.2014751
   5.2500005    0.2188324
   5.2800002    0.2101399
   5.3100004    0.2110186
   5.3400002    0.2130264
   5.3700004    0.2037106
   5.4000001    0.2078059
   5.4300003    0.2156418
   5.4600000    0.2090697
   5.4900002    0.2117687
   5.5200005    0.2059912
   5.5500002    0.2130863
   5.5800004    0.1985181
   5.6100001    0.2060318
   5.6400003    0.1996795
   5.6700001    0.2150247
   5.7000003    0.2112956
   5.7300005    0.2120215
   5.7600002    0.2181866
   5.7900004    0.2071843
   5.8200002    0.2047448
   5.8500004    0.2113837
   5.8800001    0.2155782
   5.9100003    0.2091653
   5.9400001    0.2129099
   5.9700003    0.2263614
   6.0000005    0.2184056
   6.0300002    0.2123082
   6.0600004    0.2107633
   6.0900002    0.2092513
   6.1200004    0.2106566
   6.1500001    0.2144079
   6.1800003    0.1986992
   6.2100005    0.2157762
   6.2400002    0.2078857
   6.2700005    0.2091493
   6.3000002    0.2088533
   6.3300004    0.2098430
   6.3600001    0.1969962
   6.3900003    0.2103297
   6.4200001    0.2052147
   6.4500003    0.2121418
   6.4800005    0.2063683
   6.5100002    0.2082687
   6.5400004    0.2133047
   6.5700002    0.2176079
   6.6000004    0.2121732
   6.6300001    0.2111281
   6.6600003    0.2099694
   6.6900005    0.2202189
   6.7200003    0.2032727
   6.7500005    0.2049357
   6.7800002    0.2055682
   6.8100004    0.2050643
   6.8400002    0.2008948
   6.8700004    0.2114648
   6.9000001    0.2120896
   6.9300003    0.2054254
   6.9600005    0.2119403
   6.9900002    0.2088625
   7.0200005    0.2033900
   7.0500002    0.2082360
   7.0800004    0.2110633
   7.1100001    0.2182565
   7.1400003    0.2125486
   7.1700006    0.2207683
   7.2000003    0.2262847
   7.2300005    0.2134614
   7.2600002    0.2168040
   7.2900004    0.2066661
   7.3200002    0.2253148
   7.3500004    0.2064694
   7.3800001    0.2155014
   7.4100003    0.2173066
   7.4400005    0.2205367
   7.4700003    0.2138144
   7.5000005    0.2107518
   7.5300002    0.2129900
   7.5600004    0.2181645
   7.5900002    0.2114358
   7.6200004    0.2248167
   7.6500006    0.2244446
   7.6800003    0.2142599
   7.7100005    0.1940833
   7.7400002    0.2249811
   7.7700005    0.2161911
   7.8000002    0.2183471
   7.8300004    0.2130910
   7.8600006    0.2221557
   7.8900003    0.2228374
   7.9200006    0.2273408
   7.9500003    0.2177296
   7.9800005    0.2128258
   8.0100002    0.2161128
   8.0400000    0.2111524
   8.0700006    0.2120613
   8.1000004    0.2009963
   8.1300001    0.2146449
   8.1600008    0.2216833
   8.1900005    0.2065820
   8.2200003    0.2078536
   8.2500000    0.2117313
   8.2800007    0.2119547
   8.3100004    0.2151478
   8.3400002    0.2112165
   8.3700008    0.2104087
   8.4000006    0.2093933
   8.4300003    0.2181019
   8.4600000    0.1991147
   8.4900007    0.2091460
   8.5200005    0.1918424
   8.5500002    0.1970303
   8.5800009    0.2046027
   8.6100006    0.2005241
   8.6400003    0.1974315
   8.6700001    0.1972231
   8.7000008    0.2122424
   8.7300005    0.2075686
   8.7600002    0.2050847
   8.7900000    0.2033468
   8.8200006    0.2081842
   8.8500004    0.2038543
   8.8800001    0.2136415
   8.9100008    0.2175836
   8.9400005    0.2017144
   8.9700003    0.2157584
   9.0000000    0.2154314
   9.0300007    0.2140568
   9.0600004    0.2124909
   9.0900002    0.2159157
   9.1200008    0.2072788
   9.1500006    0.2187016
   9.1800003    0.2167627
   9.2100000    0.2249296
   9.2400007    0.2213216
   9.2700005    0.2176113
   9.3000002    0.2200476
   9.3300009    0.2151101
   9.3600006    0.2186396
   9.3900003    0.2214923
   9.4200001    0.2164745
   9.4500008    0.2290928
   9.4800005    0.2248637
   9.5100002    0.2110567
   9.5400009    0.2177179
   9.5700006    0.2229367
   9.6000004    0.2119584
   9.6300001    0.2176841
   9.6600008    0.2168370
   9.6900005    0.2170111
   9.7200003    0.2181230
   9.7500000    0.2172234
   9.7800007    0.2117636
   9.8100004    0.2253356
   9.8400002    0.2087658
   9.8700008    0.2133138
   9.9000006    0.2222556
   9.9300003    0.2077408
   9.9600000    0.2107456
   9.9900007    0.2126887
  10.0200005    0.2206820
  10.0500002    0.2285682
  10.0800009    0.2202511
  10.1100006    0.2179103
  10.1400003    0.2129060
  10.1700001    0.2261021
  10.2000008    0.2165135
  10.2300005    0.2201468
  10.2600002    0.2249459
  10.2900009    0.2279981
  10.3200006    0.2138004
  10.3500004    0.2028736
  10.3800001    0.2055868
  10.4100008    0.2044020
  10.4400005    0.2033532
  10.4700003    0.2017657
  10.5000010    0.2053913
  10.5300007    0.2179783
  10.5600004    0.2145761
  10.5900002    0.2145513
  10.6200008    0.2046406
  10.6500006    0.2154568
  10.6800003    0.2134625
  10.7100000    0.2232411
  10.7400007    0.2141669
  10.7700005    0.2068944
  10.8000002    0.2212682
  10.8300009    0.2150427
  10.8600006    0.2057603
  10.8900003    0.2015163
  10.9200001    0.2067020
  10.9500008    0.2069948
  10.9800005    0.2098987
  11.0100002    0.2074841
  11.0400009    0.1987655
  11.0700006    0.2008428
  11.1000004    0.2043982
  11.1300001    0.2154411
  11.1600008    0.2191835
  11.1900005    0.2157357
  11.2200003    0.2220695
  11.2500010    0.2105415
  11.2800007    0.2064271
  11.3100004    0.2087073
  11.3400002    0.2113883
  11.3700008    0.2071423
  11.4000006    0.2107946
  11.4300003    0.2014254
  11.4600010    0.2039463
  11.4900007    0.2064663
  11.5200005    0.2001483
  11.5500002    0.1985302
  11.5800009    0.1991693
  11.6100006    0.2136910
  11.6400003    0.2032472
  11.6700010    0.1937260
  11.7000008    0.1951776
  11.7300005    0.2004671
  11.7600002    0.2033593
  11.7900009    0.2007858
  11.8200006    0.2039564
  11.8500004    0.2028917
  11.8800001    0.2016458
  11.9100008    0.2048243
  11.9400005    0.2069540
  11.9700003    0.2036956
  12.0000010    0.2000840
  12.0300007    0.1982702
  12.0600004    0.2177766
  12.0900002    0.2129774
  12.1200008    0.2084888
  12.1500006    0.2024111
  12.1800003    0.2141314
  12.2100010    0.2145363
  12.2400007    0.2279493
  12.2700005    0.2182426
  12.3000002    0.2165077
  12.3300009    0.2223013
  12.3600006    0.2230864
  12.3900003    0.2202534
  12.4200010    0.2221685
  12.4500008    0.2218332
  12.4800005    0.2223663
  12.5100002    0.2272026
  12.5400009    0.2124031
  12.5700006    0.2203775
  12.6000004    0.2143407
  12.6300011    0.2183916
  12.6600008    0.2168084
  12.6900005    0.2120823
  12.7200003    0.2116273
  12.7500010    0.2152138
  12.7800007    0.2174851
  12.8100004    0.2167887
  12.8400002    0.2110119
  12.8700008    0.2112027
  12.9000006    0.2170829
  12.9300003    0.2083549
  12.9600010    0.2021155
  12.9900007    0.2081828
  13.0200005    0.2161310
  13.0500002    0.2175423
  13.0800009    0.2155419
  13.1100006    0.2062329
  13.1400003    0.2088125
  13.1700010    0.2144549
  13.2000008    0.2221757
  13.2300005    0.2106397
  13.2600002    0.2110671
  13.2900009    0.2120742
  13.3200006    0.2096586
  13.3500004    0.2141950
  13.3800011    0.2174708
  13.4100008    0.2199456
  13.4400005    0.2236284
  13.4700003    0.2134420
  13.5000010    0.2177570
  13.5300007    0.2216276
  13.5600004    0.2167192
  13.5900011    0.2188024
  13.6200008    0.2126601
  13.6500006    0.2299366
  13.6800003    0.2164440
  13.7100010    0.2113433
  13.7400007    0.2212100
  13.7700005    0.2181303
  13.8000002    0.2179800
  13.8300009    0.2118203
  13.8600006    0.2169172
  13.8900003    0.2262830
  13.9200010    0.2193460
  13.9500008    0.2245560
  13.9800005    0.2163333
  14.0100002    0.2142871
  14.0400009    0.2095874
  14.0700006    0.2210487
  14.1000004    0.2126234
  14.1300011    0.2257498
  14.1600008    0.2097347
  14.1900005    0.2188968
  14.2200003    0.2214074
  14.2500010    0.2269659
  14.2800007    0.2082057
  14.3100004    0.2158469
  14.3400011    0.2151561
  14.3700008    0.2136533
  14.4000006    0.2085960
  14.4300003    0.2039433
  14.4600010    0.2041660
  14.4900007    0.2047115
  14.5200005    0.2060628
  14.5500011    0.2006803
  14.5800009    0.2166349
  14.6100006    0.1917105
  14.6400003    0.1998437
  14.6700010    0.2003296
  14.7000008    0.1997000
  14.7300005    0.2101564
  14.7600002    0.2142286
  14.7900009    0.2043394
  14.8200006    0.2031737
  14.8500004    0.1958472
  14.8800011    0.1964812
  14.9100008    0.2056347
  14.9400005    0.1922216
  14.9700003    0.2074586
  15.0000010    0.2082481
  15.0300007    0.2013935
  15.0600004    0.1974195
  15.0900011    0.2016938
  15.1200008    0.2047778
  15.1500006    0.2052844
  15.1800003    0.2019020
  15.2100010    0.1966134
  15.2400007    0.2067228
  15.2700005    0.2084896
  15.3000011    0.2028994
  15.3300009    0.2099102
  15.3600006    0.2072024
  15.3900003    0.1916057
  15.4200010    0.2020277
  15.4500008    0.2101757
  15.4800005    0.2064298
  15.5100012    0.2104053
  15.5400009    0.2131255
  15.5700006    0.2085430
  15.6000004    0.2138357
  15.6300011    0.1923333
  15.6600008    0.1937149
  15.6900005    0.2008707
  15.7200012    0.2098215
  15.7500010    0.2088383
  15.7800007    0.2123068
  15.8100004    0.2115052
  15.8400011    0.2161172
  15.8700008    0.2097678
  15.9000006    0.2278737
  15.9300003    0.2339083
  15.9600010    0.2168626
  15.9900007    0.2113989
  16.0200005    0.2260849
  16.0500011    0.2206937
  16.0799999    0.2251392
  16.1100006    0.2041544
  16.1400013    0.2127450
  16.1700001    0.2180994
  16.2000008    0.2117629
  16.2300014    0.2202296
  16.2600002    0.2089967
  16.2900009    0.2056939
  16.3200016    0.2089781
  16.3500004    0.2095665
  16.3800011    0.2118857
  16.4099998    0.2128357
  16.4400005    0.2043744
  16.4700012    0.2135330
  16.5000000    0.2098348
  16.5300007    0.1941373
  16.5600014    0.1865059
  16.5900002    0.2020109
  16.6200008    0.2122946
  16.6500015    0.2085511
  16.6800003    0.2028707
  16.7100010    0.2056962
  16.7400017    0.2185657
  16.7700005    0.2153638
  16.8000011    0.2005800
  16.8299999    0.2084166
  16.8600006    0.2019954
  16.8900013    0.2063991
  16.9200001    0.2116897
  16.9500008    0.2195902
  16.9800014    0.2117935
  17.0100002    0.1940820
  17.0400009    0.2127769
  17.0700016    0.2082945
  17.1000004    0.2044845
  17.1300011    0.1950930
  17.1600018    0.1985400
  17.1900005    0.2110970
  17.2200012    0.2170493
  17.2500000    0.2138158
  17.2800007    0.2055913
  17.3100014    0.2112700
  17.3400002    0.1999982
  17.3700008    0.2063933
  17.4000015    0.2011603
  17.4300003    0.2105609
  17.4600010    0.2020201
  17.4900017    0.2012138
  17.5200005    0.1976739
  17.5500011    0.1998841
  17.5799999    0.2036832
  17.6100006    0.1923180
  17.6400013    0.2008369
  17.6700001    0.2036835
  17.7000008    0.2125493
  17.7300014    0.1978066
  17.7600002    0.1997723
  17.7900009    0.2014315
  17.8200016    0.1922792
  17.8500004    0.1979418
  17.8800011    0.1947966
  17.9100018    0.1895461
  17.9400005    0.1992722
  17.9700012    0.2069513
  18.0000000    0.1934067
  18.0300007    0.2037686
  18.0600014    0.2063527
  18.0900002    0.1895221
  18.1200008    0.1821489
  18.1500015    0.2031263
  18.1800003    0.1990963
  18.2100010    0.2076135
  18.2400017    0.2068625
  18.2700005    0.1963653
  18.3000011    0.2140257
  18.3299999    0.2112332
  18.3600006    0.2164102
  18.3900013    0.1863963
  18.4200001    0.2049389
  18.4500008    0.2033255
  18.4800014    0.2095186
  18.5100002    0.2154791
  18.5400009    0.2099128
  18.5700016    0.2124714
  18.6000004    0.2085889
  18.6300011    0.1987460
  18.6600018    0.1977514
  18.6900005    0.2125111
  18.7200012    0.2114265
  18.7500000    0.2152868
  18.7800007    0.2046940
  18.8100014    0.2064323
  18.8400002    0.2161424
  18.8700008    0.2150511
  18.9000015    0.2065400
  18.9300003    0.2086827
  18.9600010    0.2098382
  18.9900017    0.2070617
  19.0200005    0.2100935
  19.0500011    0.2043837
  19.0800018    0.2090849
  19.1100006    0.2054457
  19.1400013    0.1994179
  19.1700001    0.1993833
  19.2000008    0.1976065
  19.2300014    0.2017747
  19.2600002    0.2067759
  19.2900009    0.2009432
  19.3200016    0.2148934
  19.3500004    0.2117132
  19.3800011    0.2144401
  19.4100018    0.2056392
  19.4400005    0.1946215
  19.4700012    0.2121941
  19.5000000    0.2023901
  19.5300007    0.1984642
  19.5600014    0.2083104
  19.5900002    0.1946273
  19.6200008    0.2112110
  19.6500015    0.2037715
  19.6800003    0.2074275
  19.7100010    0.2041156
  19.7400017    0.2186787
  19.7700005    0.2070612
  19.8000011    0.2111545
  19.8300018    0.2080078
  19.8600006    0.2062903
  19.8900013    0.2045997
  19.9200001    0.2090223
  19.9500008    0.2038916
  19.9800014    0.2072707
  20.0100002    0.2238119
  20.0400009    0.2178445
  20.0700016    0.2128458
  20.1000004    0.2051848
  20.1300011    0.2099233
  20.1600018    0.2125281
  20.1900005    0.2130320
  20.2200012    0.2022914
  20.2500019    0.2252629
  20.2800007    0.2080847
  20.3100014    0.2192257
  20.3400002    0.2117996
  20.3700008    0.2208833
  20.4000015    0.2162734
  20.4300003    0.2167214
  20.4600010    0.2107758
  20.4900017    0.2135105
  20.5200005    0.2275356
  20.5500011    0.2147219
  20.5800018    0.2181862
  20.6100006    0.2242618
  20.6400013    0.2159161
  20.6700001    0.2303462
  20.7000008    0.2177792
  20.7300014    0.2295978
  20.7600002    0.2150735
  20.7900009    0.2149246
  20.8200016    0.2220267
  20.8500004    0.2278259
  20.8800011    0.2253482
  20.9100018    0.2256105
  20.9400005    0.2237271
  20.9700012    0.2258770
  21.0000019    0.2302911
  21.0300007    0.2418338
  21.0600014    0.2279241
  21.0900002    0.2261119
  21.1200008    0.2256015
  21.1500015    0.2348287
  21.1800003    0.2303951
  21.2100010    0.2402758
  21.2400017    0.2295710
  21.2700005    0.2319241
  21.3000011    0.2314187
  21.3300018    0.2333067
  21.3600006    0.2186731
  21.3900013    0.2211274
  21.4200001    0.2235026
  21.4500008    0.2212566
  21.4800014    0.2146039
  21.5100002    0.2306431
  21.5400009    0.2242135
  21.5700016    0.2176471
  21.6000004    0.2079486
  21.6300011    0.2373151
  21.6600018    0.2180644
  21.6900005    0.2287606
  21.7200012    0.2213442
  21.7500019    0.2237648
  21.7800007    0.2270057
  21.8100014    0.2193625
  21.8400002    0.2161583
  21.8700008    0.2338794
  21.9000015    0.2402551
  21.9300003    0.2207095
  21.9600010    0.2186448
  21.9900017    0.2203989
  22.0200005    0.2242464
  22.0500011    0.2234578
  22.0800018    0.2240598
  22.1100006    0.2191312
  22.1400013    0.2242474
  22.1700020    0.2208701
  22.2000008    0.2091940
  22.2300014    0.2118901
  22.2600002    0.2092877
  22.2900009    0.2063820
  22.3200016    0.2106108
  22.3500004    0.2038064
  22.3800011    0.2158127
  22.4100018    0.2131391
  22.4400005    0.2180195
  22.4700012    0.2192239
  22.5000019    0.2229383
  22.5300007    0.2234617
  22.5600014    0.2173297
  22.5900002    0.2305382
  22.6200008    0.2241825
  22.6500015    0.2373949
  22.6800003    0.2311361
  22.7100010    0.2296295
  22.7400017    0.2330931
  22.7700005    0.2205206
  22.8000011    0.2274481
  22.8300018    0.2274983
  22.8600006    0.2170336
  22.8900013    0.2221985
  22.9200020    0.2252466
  22.9500008    0.2229757
  22.9800014    0.2257139
  23.0100002    0.2154984
  23.0400009    0.2125349
  23.0700016    0.2209057
  23.1000004    0.2258817
  23.1300011    0.2240916
  23.1600018    0.2219789
  23.1900005    0.2264495
  23.2200012    0.2231232
  23.2500019    0.2145381
  23.2800007    0.2280077
  23.3100014    0.2233931
  23.3400021    0.2371190
  23.3700008    0.2376162
  23.4000015    0.2359837
  23.4300003    0.2312374
  23.4600010    0.2182384
  23.4900017    0.2352136
  23.5200005    0.2297628
  23.5500011    0.2415136
  23.5800018    0.2403028
  23.6100006    0.2361765
  23.6400013    0.2451012
  23.6700020    0.2510536
  23.7000008    0.2280252
  23.7300014    0.2332212
  23.7600002    0.2284946
  23.7900009    0.2274164
  23.8200016    0.2357838
  23.8500004    0.2363627
  23.8800011    0.2350226
  23.9100018    0.2421424
  23.9400005    0.2301803
  23.9700012    0.2341876
  24.0000019    0.2285817
  24.0300007    0.2304647
  24.0600014    0.2238741
  24.0900021    0.2364972
  24.1200008    0.2357900
  24.1500015    0.2336783
  24.1800003    0.2318015
  24.2100010    0.2409985
  24.2400017    0.2410934
  24.2700005    0.2383725
  24.3000011    0.2240859
  24.3300018    0.2156880
  24.3600006    0.2229917
  24.3900013    0.2256824
  24.4200020    0.2354600
  24.4500008    0.2369108
  24.4800014    0.2412936
  24.5100002    0.2416278
  24.5400009    0.2537100
  24.5700016    0.2536173
  24.6000004    0.2476332
  24.6300011    0.2425323
  24.6600018    0.2440103
  24.6900005    0.2583898
  24.7200012    0.2433265
  24.7500019    0.2527594
  24.7800007    0.2369719
  24.8100014    0.2263452
  24.8400021    0.2373122
  24.8700008    0.2362846
  24.9000015    0.2338343
  24.9300003    0.2472985
  24.9600010    0.2308192
  24.9900017    0.2244015
  25.0200005    0.2354847
  25.0500011    0.2313280
  25.0800018    0.2323013
  25.1100006    0.2251778
  25.1400013    0.2371858
  25.1700020    0.2343202
  25.2000008    0.2173276
  25.2300014    0.2309691
  25.2600021    0.2154003
  25.2900009    0.2181858
  25.3200016    0.2211361
  25.3500004    0.2323740
  25.3800011    0.2282213
  25.4100018    0.2372282
  25.4400005    0.2325162
  25.4700012    0.2350204
  25.5000019    0.2274034
  25.5300007    0.2139878
  25.5600014    0.2578502
  25.5900021    0.2400898
  25.6200008    0.2333504
  25.6500015    0.2426694
  25.6800003    0.2238580
  25.7100010    0.2290553
  25.7400017    0.2288863
  25.7700005    0.2232800
  25.8000011    0.2165352
  25.8300018    0.2265580
  25.8600006    0.2328547
  25.8900013    0.2286657
  25.9200020    0.2484737
  25.9500008    0.2356651
  25.9800014    0.2456430
  26.0100021    0.2275233
  26.0400009    0.2386346
  26.0700016    0.2335710
  26.1000004    0.2378992
  26.1300011    0.2233786
  26.1600018    0.2143150
  26.1900005    0.2201749
  26.2200012    0.2185383
  26.2500019    0.2217380
  26.2800007    0.2124048
  26.3100014    0.2280209
  26.3400021    0.2182554
  26.3700008    0.2218270
  26.4000015    0.2079548
  26.4300003    0.2170400
  26.4600010    0.2202607
  26.4900017    0.2241424
  26.5200005    0.2121228
  26.5500011    0.2212366
  26.5800018    0.2264818
  26.6100006    0.2240906
  26.6400013    0.2206503
  26.6700020    0.2298293
  26.7000008    0.2337570
  26.7300014    0.2348558
  26.7600021    0.2427277
  26.7900009    0.2300673
  26.8200016    0.2305043
  26.8500004    0.2292728
  26.8800011    0.2392461
  26.9100018    0.2500915
  26.9400005    0.2513682
  26.9700012    0.2489905
  27.0000019    0.2423096
  27.0300007    0.2407352
  27.0600014    0.2472034
  27.0900021    0.2505329
  27.1200008    0.2391714
  27.1500015    0.2256532
  27.1800022    0.2280190
  27.2100010    0.2317913
  27.2400017    0.2321973
  27.2700005    0.2264733
  27.3000011    0.2281338
  27.3300018    0.2276886
  27.3600006    0.2247693
  27.3900013    0.2191512
  27.4200020    0.2222407
  27.4500008    0.2470343
  27.4800014    0.2330987
  27.5100021    0.2188666
  27.5400009    0.2247701
  27.5700016    0.2245500
  27.6000004    0.2388587
  27.6300011    0.2247187
  27.6600018    0.2273996
  27.6900005    0.2262083
  27.7200012    0.2323141
  27.7500019    0.2384752
  27.7800007    0.2340029
  27.8100014    0.2194615
  27.8400021    0.2364131
  27.8700008    0.2393828
  27.9000015    0.2191223
  27.9300022    0.2101807
  27.9600010    0.2383873
  27.9900017    0.2419891
  28.0200005    0.2280033
  28.0500011    0.2360157
  28.0800018    0.2323663
  28.1100006    0.2404355
  28.1400013    0.2409205
  28.1700020    0.2378645
  28.2000008    0.2340802
  28.2300014    0.2361427
  28.2600021    0.2240869
  28.2900009    0.2278156
  28.3200016    0.2341159
  28.3500023    0.2223242
  28.3800011    0.2279537
  28.4100018    0.2224968
  28.4400005    0.2321469
  28.4700012    0.2382732
  28.5000019    0.2359555
  28.5300007    0.2374293
  28.5600014    0.2280392
  28.5900021    0.2349872
  28.6200008    0.2254971
  28.6500015    0.2297559
  28.6800022    0.2343559
  28.7100010    0.2199302
  28.7400017    0.2166499
  28.7700005    0.2234728
  28.8000011    0.2229885
  28.8300018    0.2115550
  28.8600006    0.2370295
  28.8900013    0.2410209
  28.9200020    0.2200609
  28.9500008    0.2206651
  28.9800014    0.2138284
  29.0100021    0.2326501
  29.0400009    0.2205873
  29.0700016    0.2308244
  29.1000023    0.2314376
  29.1300011    0.2193255
  29.1600018    0.2152256
  29.1900005    0.2090953
  29.2200012    0.2175316
  29.2500019    0.2145798
  29.2800007    0.2137403
  29.3100014    0.2281022
  29.3400021    0.2153131
  29.3700008    0.2225276
  29.4000015    0.2254751
  29.4300022    0.2193760
  29.4600010    0.2111237
  29.4900017    0.2117428
  29.5200005    0.2233458
  29.5500011    0.2253630
  29.5800018    0.2255238
  29.6100006    0.2352213
  29.6400013    0.2231443
  29.6700020    0.2181889
  29.7000008    0.2154564
  29.7300014    0.2206664
  29.7600021    0.2156369
  29.7900009    0.2259335
  29.8200016    0.2126638
  29.8500023    0.2147799
  29.8800011    0.2200994
  29.9100018    0.2101316
  29.9400005    0.2084534
  29.9700012    0.2147315
  30.0000019    0.2245398
  30.0300007    0.2221617
  30.0600014    0.2165297
  30.0900021    0.2198867
  30.1200008    0.2139751
  30.1500015    0.2236072
  30.1800022    0.2166906
  30.2100010    0.2270695
  30.2400017    0.2336329
  30.2700024    0.2208235
  30.3000011    0.2251792
  30.3300018    0.2329618
  30.3600006    0.2201274
  30.3900013    0.2218643
  30.4200020    0.2334360
  30.4500008    0.2220766
  30.4800014    0.2265595
  30.5100021    0.2186035
  30.5400009    0.2240866
  30.5700016    0.2241926
  30.6000023    0.2150954
  30.6300011    0.2339778
  30.6600018    0.2318709
  30.6900005    0.2319049
  30.7200012    0.2185842
  30.7500019    0.2313977
  30.7800007    0.2449963
  30.8100014    0.2389114
  30.8400021    0.2357304
  30.8700008    0.2250319
  30.9000015    0.2228837
  30.9300022    0.2173039
  30.9600010    0.2245508
  30.9900017    0.2299076
  31.0200024    0.2307709
  31.0500011    0.2340608
  31.0800018    0.2191508
  31.1100006    0.2343775
  31.1400013    0.2246650
  31.1700020    0.2321351
  31.2000008    0.2283331
  31.2300014    0.2221589
  31.2600021    0.2203624
  31.2900009    0.2332046
  31.3200016    0.2334224
  31.3500023    0.2213218
  31.3800011    0.2214102
  31.4100018    0.2213583
  31.4400024    0.2277139
  31.4700012    0.2271417
  31.5000019    0.2223122
  31.5300007    0.2254537
  31.5600014    0.2401411
  31.5900021    0.2469541
  31.6200008    0.2356422
  31.6500015    0.2430553
  31.6800022    0.2414726
  31.7100010    0.2298030
  31.7400017    0.2257795
  31.7700024    0.2240873
  31.8000011    0.2444558
  31.8300018    0.2379301
  31.8600006    0.2464576
  31.8900013    0.2667840
  31.9200020    0.2540055
  31.9500008    0.2462247
  31.9800014    0.2500178
  32.0100021    0.2390958
  32.0400009    0.2375731
  32.0699997    0.2479219
  32.1000023    0.2378029
  32.1300011    0.2468178
  32.1599998    0.2561923
  32.1900024    0.2325328
  32.2200012    0.2336719
  32.2500000    0.2279701
  32.2800026    0.2298619
  32.3100014    0.2216756
  32.3400002    0.2292168
  32.3700027    0.2170699
  32.4000015    0.2275812
  32.4300003    0.2280392
  32.4600029    0.2250617
  32.4900017    0.2217464
  32.5200005    0.2097921
  32.5500031    0.2152831
  32.5800018    0.2286871
  32.6100006    0.2278884
  32.6400032    0.2349785
  32.6700020    0.2226929
  32.7000008    0.2346682
  32.7300034    0.2310469
  32.7600021    0.2193295
  32.7900009    0.2366407
  32.8199997    0.2168852
  32.8500023    0.2294326
  32.8800011    0.2238307
  32.9099998    0.2324566
  32.9400024    0.2240487
  32.9700012    0.2266011
  33.0000000    0.2200181
  33.0300026    0.2265746
  33.0600014    0.2311739
  33.0900002    0.2242000
  33.1200027    0.2478077
  33.1500015    0.2384694
  33.1800003    0.2463736
  33.2100029    0.2388603
  33.2400017    0.2392114
  33.2700005    0.2441293
  33.3000031    0.2510222
  33.3300018    0.2364360
  33.3600006    0.2306967
  33.3900032    0.2285976
  33.4200020    0.2369943
  33.4500008    0.2279924
  33.4800034    0.2334573
  33.5100021    0.2190954
  33.5400009    0.2265561
  33.5699997    0.2317847
  33.6000023    0.2268255
  33.6300011    0.2337819
  33.6599998    0.2272668
  33.6900024    0.2310796
  33.7200012    0.2276237
  33.7500000    0.2255111
  33.7800026    0.2393011
  33.8100014    0.2327224
  33.8400002    0.2463384
  33.8700027    0.2383677
  33.9000015    0.2396491
  33.9300003    0.2227548
  33.9600029    0.2320713
  33.9900017    0.2353927
  34.0200005    0.2368245
  34.0500031    0.2420652
  34.0800018    0.2542171
  34.1100006    0.2510732
  34.1400032    0.2424140
  34.1700020    0.2359393
  34.2000008    0.2456402
  34.2300034    0.2326049
  34.2600021    0.2491354
  34.2900009    0.2414791
  34.3200035    0.2426422
  34.3500023    0.2397881
  34.3800011    0.2483606
  34.4099998    0.2369163
  34.4400024    0.2382341
  34.4700012    0.2388611
  34.5000000    0.2258870
  34.5300026    0.2399191
  34.5600014    0.2347300
  34.5900002    0.2448466
  34.6200027    0.2383745
  34.6500015    0.2330109
  34.6800003    0.2317757
  34.7100029    0.2309695
  34.7400017    0.2380846
  34.7700005    0.2525443
  34.8000031    0.2334463
  34.8300018    0.2328183
  34.8600006    0.2330977
  34.8900032    0.2200120
  34.9200020    0.2327923
  34.9500008    0.2255342
  34.9800034    0.2229844
  35.0100021    0.2346173
  35.0400009    0.2251994
  35.0700035    0.2331230
  35.1000023    0.2250312
  35.1300011    0.2372547
  35.1599998    0.2243531
  35.1900024    0.2298635
  35.2200012    0.2281484
  35.2500000    0.2317090
  35.2800026    0.2372975
  35.3100014    0.2370448
  35.3400002    0.2344123
  35.3700027    0.2323101
  35.4000015    0.2296734
  35.4300003    0.2299286
  35.4600029    0.2440472
  35.4900017    0.2395888
  35.5200005    0.2498443
  35.5500031    0.2433986
  35.5800018    0.2449975
  35.6100006    0.2343428
  35.6400032    0.2326343
  35.6700020    0.2361421
  35.7000008    0.2270365
  35.7300034    0.2308822
  35.7600021    0.2240295
  35.7900009    0.2295470
  35.8200035    0.2388821
  35.8500023    0.2316533
  35.8800011    0.2341152
  35.9099998    0.2317740
  35.9400024    0.2283654
  35.9700012    0.2398570
  36.0000000    0.2309133
  36.0300026    0.2371875
  36.0600014    0.2313750
  36.0900002    0.2333577
  36.1200027    0.2358835
  36.1500015    0.2310133
  36.1800003    0.2355971
  36.2100029    0.2384055
  36.2400017    0.2367116
  36.2700005    0.2425912
  36.3000031    0.2398862
  36.3300018    0.2329096
  36.3600006    0.2312023
  36.3900032    0.2243571
  36.4200020    0.2324344
  36.4500008    0.2389331
  36.4800034    0.2350572
  36.5100021    0.2214308
  36.5400009    0.2413715
  36.5700035    0.2448049
  36.6000023    0.2436864
  36.6300011    0.2424658
  36.6599998    0.2394927
  36.6900024    0.2377042
  36.7200012    0.2461382
  36.7500000    0.2364234
  36.7800026    0.2500134
  36.8100014    0.2390949
  36.8400002    0.2333598
  36.8700027    0.2332425
  36.9000015    0.2395935
  36.9300003    0.2309789
  36.9600029    0.2397795
  36.9900017    0.2361255
  37.0200005    0.2355950
  37.0500031    0.2381852
  37.0800018    0.2371721
  37.1100006    0.2366125
  37.1400032    0.2485709
  37.1700020    0.2411293
  37.2000008    0.2402520
  37.2300034    0.2346063
  37.2600021    0.2396432
  37.2900009    0.2476011
  37.3200035    0.2488965
  37.3500023    0.2393312
  37.3800011    0.2464894
  37.4100037    0.2525994
  37.4400024    0.2499817
  37.4700012    0.2414877
  37.5000000    0.2407909
  37.5300026    0.2560534
  37.5600014    0.2471502
  37.5900002    0.2502677
  37.6200027    0.2410955
  37.6500015    0.2483487
  37.6800003    0.2532166
  37.7100029    0.2429559
  37.7400017    0.2411092
  37.7700005    0.2449114
  37.8000031    0.2420851
  37.8300018    0.2519538
  37.8600006    0.2409795
  37.8900032    0.2472258
  37.9200020    0.2440478
  37.9500008    0.2359242
  37.9800034    0.2378862
  38.0100021    0.2425378
  38.0400009    0.2380057
  38.0700035    0.2356938
  38.1000023    0.2342617
  38.1300011    0.2330154
  38.1600037    0.2255751
  38.1900024    0.2337394
  38.2200012    0.2349212
  38.2500000    0.2338331
  38.2800026    0.2372260
  38.3100014    0.2418255
  38.3400002    0.2398482
  38.3700027    0.2401770
  38.4000015    0.2351171
  38.4300003    0.2326477
  38.4600029    0.2407140
  38.4900017    0.2388903
  38.5200005    0.2471753
  38.5500031    0.2367913
  38.5800018    0.2354089
  38.6100006    0.2358754
  38.6400032    0.2302721
  38.6700020    0.2267192
  38.7000008    0.2308848
  38.7300034    0.2257876
  38.7600021    0.2232435
  38.7900009    0.2413607
  38.8200035    0.2294222
  38.8500023    0.2328407
  38.8800011    0.2214473
  38.9100037    0.2263117
  38.9400024    0.2286760
  38.9700012    0.2270897
  39.0000000    0.2340505
  39.0300026    0.2377341
  39.0600014    0.2319610
  39.0900002    0.2542697
  39.1200027    0.2407575
  39.1500015    0.2322153
  39.1800003    0.2355126
  39.2100029    0.2374078
  39.2400017    0.2478994
  39.2700005    0.2520937
  39.3000031    0.2524758
  39.3300018    0.2399298
  39.3600006    0.2435074
  39.3900032    0.2578821
  39.4200020    0.2312642
  39.4500008    0.2281103
  39.4800034    0.2347423
  39.5100021    0.2319372
  39.5400009    0.2379089
  39.5700035    0.2373417
  39.6000023    0.2426630
  39.6300011    0.2506792
  39.6600037    0.2351654
  39.6900024    0.2397533
  39.7200012    0.2378522
  39.7500000    0.2309106
  39.7800026    0.2498440
  39.8100014    0.2323566
  39.8400002    0.2418213
  39.8700027    0.2441709
  39.9000015    0.2522373
  39.9300003    0.2470084
  39.9600029    0.2513431
  39.9900017    0.2372380
  40.0200005    0.2478070
  40.0500031    0.2408618
  40.0800018    0.2486080
  40.1100006    0.2367980
  40.1400032    0.2323661
  40.1700020    0.2233305
  40.2000008    0.2316164
  40.2300034    0.2436566
  40.2600021    0.2297516
  40.2900009    0.2259916
  40.3200035    0.2255551
  40.3500023    0.2167741
  40.3800011    0.2269966
  40.4100037    0.2366699
  40.4400024    0.2399439
  40.4700012    0.2395646
  40.5000038    0.2346029
  40.5300026    0.2389374
  40.5600014    0.2340522
  40.5900002    0.2430525
  40.6200027    0.2395277
  40.6500015    0.2320073
  40.6800003    0.2394370
  40.7100029    0.2388482
  40.7400017    0.2428875
  40.7700005    0.2495879
  40.8000031    0.2357169
  40.8300018    0.2379998
  40.8600006    0.2361315
  40.8900032    0.2306841
  40.9200020    0.2326331
  40.9500008    0.2327418
  40.9800034    0.2500611
  41.0100021    0.2469415
  41.0400009    0.2459506
  41.0700035    0.2414619
  41.1000023    0.2336211
  41.1300011    0.2343184
  41.1600037    0.2361647
  41.1900024    0.2429333
  41.2200012    0.2363998
  41.2500038    0.2288444
  41.2800026    0.2359375
  41.3100014    0.2287642
  41.3400002    0.2295426
  41.3700027    0.2418316
  41.4000015    0.2300959
  41.4300003    0.2271404
  41.4600029    0.2243433
  41.4900017    0.2304900
  41.5200005    0.2324447
  41.5500031    0.2330544
  41.5800018    0.2432649
  41.6100006    0.2384304
  41.6400032    0.2437129
  41.6700020    0.2468010
  41.7000008    0.2324702
  41.7300034    0.2302261
  41.7600021    0.2330274
  41.7900009    0.2346059
  41.8200035    0.2286872
  41.8500023    0.2417897
  41.8800011    0.2323982
  41.9100037    0.2444474
  41.9400024    0.2311273
  41.9700012    0.2350131
  42.0000038    0.2514742
  42.0300026    0.2395549
  42.0600014    0.2445451
  42.0900002    0.2402743
  42.1200027    0.2375469
  42.1500015    0.2296618
  42.1800003    0.2296912
  42.2100029    0.2469673
  42.2400017    0.2398709
  42.2700005    0.2377054
  42.3000031    0.2416361
  42.3300018    0.2254641
  42.3600006    0.2402159
  42.3900032    0.2410593
  42.4200020    0.2404737
  42.4500008    0.2426528
  42.4800034    0.2469627
  42.5100021    0.2446242
  42.5400009    0.2370959
  42.5700035    0.2312473
  42.6000023    0.2343731
  42.6300011    0.2462808
  42.6600037    0.2598562
  42.6900024    0.2477460
  42.7200012    0.2462881
  42.7500038    0.2441624
  42.7800026    0.2486045
  42.8100014    0.2414451
  42.8400002    0.2521344
  42.8700027    0.2476465
  42.9000015    0.2403762
  42.9300003    0.2282302
  42.9600029    0.2197347
  42.9900017    0.2341629
  43.0200005    0.2286194
  43.0500031    0.2273624
  43.0800018    0.2237775
  43.1100006    0.2221467
  43.1400032    0.2266292
  43.1700020    0.2258635
  43.2000008    0.2197493
  43.2300034    0.2261823
  43.2600021    0.2373570
  43.2900009    0.2536892
  43.3200035    0.2251020
  43.3500023    0.2259748
  43.3800011    0.2286221
  43.4100037    0.2203074
  43.4400024    0.2216743
  43.4700012    0.2280128
  43.5000038    0.2321013
  43.5300026    0.2207131
  43.5600014    0.2233170
  43.5900040    0.2253266
  43.6200027    0.2203651
  43.6500015    0.2212501
  43.6800003    0.2140351
  43.7100029    0.2344619
  43.7400017    0.2316418
  43.7700005    0.2312247
  43.8000031    0.2387913
  43.8300018    0.2375596
  43.8600006    0.2284381
  43.8900032    0.2245261
  43.9200020    0.2305002
  43.9500008    0.2409676
  43.9800034    0.2381152
  44.0100021    0.2417592
  44.0400009    0.2312098
  44.0700035    0.2327211
  44.1000023    0.2351137
  44.1300011    0.2131020
  44.1600037    0.2211680
  44.1900024    0.2168422
  44.2200012    0.2329657
  44.2500038    0.2143605
  44.2800026    0.2260081
  44.3100014    0.2132741
  44.3400040    0.2254686
  44.3700027    0.2255665
  44.4000015    0.2380454
  44.4300003    0.2191176
  44.4600029    0.2191226
  44.4900017    0.2194243
  44.5200005    0.2220894
  44.5500031    0.2235780
  44.5800018    0.2307351
  44.6100006    0.2331544
  44.6400032    0.2302808
  44.6700020    0.2344159
  44.7000008    0.2354960
  44.7300034    0.2240966
  44.7600021    0.2349183
  44.7900009    0.2347746
  44.8200035    0.2341646
  44.8500023    0.2410760
  44.8800011    0.2461917
  44.9100037    0.2447999
  44.9400024    0.2383194
  44.9700012    0.2407173
  45.0000038    0.2291513
  45.0300026    0.2534353
  45.0600014    0.2602457
  45.0900040    0.2569580
  45.1200027    0.2360412
  45.1500015    0.2360247
  45.1800003    0.2326509
  45.2100029    0.2293422
  45.2400017    0.2273838
  45.2700005    0.2348884
  45.3000031    0.2398864
  45.3300018    0.2276576
  45.3600006    0.2213887
  45.3900032    0.2214127
  45.4200020    0.2380887
  45.4500008    0.2277687
  45.4800034    0.2206971
  45.5100021    0.2228268
  45.5400009    0.2247384
  45.5700035    0.2298670
  45.6000023    0.2243354
  45.6300011    0.2254534
  45.6600037    0.2392884
  45.6900024    0.2443167
  45.7200012    0.2482539
  45.7500038    0.2439519
  45.7800026    0.2404323
  45.8100014    0.2382132
  45.8400040    0.2556500
  45.8700027    0.2561499
  45.9000015    0.2455705
  45.9300003    0.2572510
  45.9600029    0.2289649
  45.9900017    0.2302605
  46.0200005    0.2227133
  46.0500031    0.2155846
  46.0800018    0.2244610
  46.1100006    0.2282590
  46.1400032    0.2302209
  46.1700020    0.2179346
  46.2000008    0.2335123
  46.2300034    0.2392023
  46.2600021    0.2318303
  46.2900009    0.2386277
  46.3200035    0.2333765
  46.3500023    0.2319942
  46.3800011    0.2339936
  46.4100037    0.2255788
  46.4400024    0.2361670
  46.4700012    0.2371140
  46.5000038    0.2370287
  46.5300026    0.2346798
  46.5600014    0.2274121
  46.5900040    0.2339455
  46.6200027    0.2423973
  46.6500015    0.2392324
  46.6800041    0.2288810
  46.7100029    0.2252930
  46.7400017    0.2331225
  46.7700005    0.2356615
  46.8000031    0.2382521
  46.8300018    0.2288956
  46.8600006    0.2234180
  46.8900032    0.2333645
  46.9200020    0.2410704
  46.9500008    0.2443860
  46.9800034    0.2431200
  47.0100021    0.2351087
  47.0400009    0.2345533
  47.0700035    0.2275643
  47.1000023    0.2457407
  47.1300011    0.2215670
  47.1600037    0.2297242
  47.1900024    0.2254374
  47.2200012    0.2321594
  47.2500038    0.2387320
  47.2800026    0.2319045
  47.3100014    0.2397608
  47.3400040    0.2505854
  47.3700027    0.2431139
  47.4000015    0.2450039
  47.4300041    0.2537667
  47.4600029    0.2448864
  47.4900017    0.2333683
  47.5200005    0.2264857
  47.5500031    0.2331742
  47.5800018    0.2387755
  47.6100006    0.2310581
  47.6400032    0.2411653
  47.6700020    0.2398355
  47.7000008    0.2442495
  47.7300034    0.2325133
  47.7600021    0.2325631
  47.7900009    0.2299520
  47.8200035    0.2335803
  47.8500023    0.2250843
  47.8800011    0.2440469
  47.9100037    0.2310838
  47.9400024    0.2273746
  47.9700012    0.2274170
  48.0000038    0.2349286
  48.0300026    0.2393874
  48.0600014    0.2381277
  48.0900040    0.2442342
  48.1200027    0.2382523
  48.1500015    0.2298465
  48.1800041    0.2371459
  48.2100029    0.2394857
  48.2400017    0.2313173
  48.2700005    0.2292950
  48.3000031    0.2306596
  48.3300018    0.2366350
  48.3600006    0.2351203
  48.3900032    0.2351429
  48.4200020    0.2435289
  48.4500008    0.2270016
  48.4800034    0.2328169
  48.5100021    0.2270555
  48.5400009    0.2341973
  48.5700035    0.2355266
  48.6000023    0.2260543
  48.6300011    0.2246835
  48.6600037    0.2350342
  48.6900024    0.2324070
  48.7200012    0.2383158
  48.7500038    0.2192573
  48.7800026    0.2249842
  48.8100014    0.2248674
  48.8400040    0.2199359
  48.8700027    0.2266607
  48.9000015    0.2355487
  48.9300041    0.2353640
  48.9600029    0.2293219
  48.9900017    0.2431842
  49.0200005    0.2326332
  49.0500031    0.2414411
  49.0800018    0.2387619
  49.1100006    0.2451650
  49.1400032    0.2315130
  49.1700020    0.2309022
  49.2000008    0.2303614
  49.2300034    0.2233922
  49.2600021    0.2226553
  49.2900009    0.2373537
  49.3200035    0.2372094
  49.3500023    0.2264634
  49.3800011    0.2217212
  49.4100037    0.2360089
  49.4400024    0.2294914
  49.4700012    0.2328394
  49.5000038    0.2346447
  49.5300026    0.2358027
  49.5600014    0.2300598
  49.5900040    0.2247095
  49.6200027    0.2394235
  49.6500015    0.2407779
  49.6800041    0.2460914
  49.7100029    0.2419156
  49.7400017    0.2318714
  49.7700005    0.2392368
  49.8000031    0.2358819
  49.8300018    0.2497434
  49.8600006    0.2400396
  49.8900032    0.2356794
  49.9200020    0.2369690
  49.9500008    0.2494056
  49.9800034    0.2390114
  50.0100021    0.2499234
  50.0400009    0.2401772
  50.0700035    0.2449880
  50.1000023    0.2390428
  50.1300011    0.2324848
  50.1600037    0.2341209
  50.1900024    0.2390880
  50.2200012    0.2374445
  50.2500038    0.2263472
  50.2800026    0.2348977
  50.3100014    0.2542073
  50.3400040    0.2605141
  50.3700027    0.2490343
  50.4000015    0.2519193
  50.4300041    0.2446425
  50.4600029    0.2576969
  50.4900017    0.2489563
  50.5200043    0.2310584
  50.5500031    0.2426045
  50.5800018    0.2351264
  50.6100006    0.2391962
  50.6400032    0.2314543
  50.6700020    0.2317784
  50.7000008    0.2513781
  50.7300034    0.2289524
  50.7600021    0.2352135
  50.7900009    0.2258456
  50.8200035    0.2232062
  50.8500023    0.2276199
  50.8800011    0.2379305
  50.9100037    0.2333326
  50.9400024    0.2334547
  50.9700012    0.2260484
  51.0000038    0.2308102
  51.0300026    0.2228343
  51.0600014    0.2222947
  51.0900040    0.2240530
  51.1200027    0.2272420
  51.1500015    0.2349607
  51.1800041    0.2366003
  51.2100029    0.2206292
  51.2400017    0.2240263
  51.2700043    0.2365070
  51.3000031    0.2184119
  51.3300018    0.2293470
  51.3600006    0.2346913
  51.3900032    0.2278090
  51.4200020    0.2389449
  51.4500008    0.2186424
  51.4800034    0.2176335
  51.5100021    0.2187337
  51.5400009    0.2295396
  51.5700035    0.2322375
  51.6000023    0.2221423
  51.6300011    0.2254534
  51.6600037    0.2278080
  51.6900024    0.2269725
  51.7200012    0.2287708
  51.7500038    0.2326574
  51.7800026    0.2374852
  51.8100014    0.2407466
  51.8400040    0.2274926
  51.8700027    0.2360563
  51.9000015    0.2371502
  51.9300041    0.2391288
  51.9600029    0.2306751
  51.9900017    0.2299726
  52.0200043    0.2420837
  52.0500031    0.2317381
  52.0800018    0.2314952
  52.1100006    0.2361023
  52.1400032    0.2310961
  52.1700020    0.2180007
  52.2000008    0.2287274
  52.2300034    0.2220843
  52.2600021    0.2352589
  52.2900009    0.2361026
  52.3200035    0.2213103
  52.3500023    0.2205454
  52.3800011    0.2241701
  52.4100037    0.2269348
  52.4400024    0.2287933
  52.4700012    0.2243317
  52.5000038    0.2438197
  52.5300026    0.2244797
  52.5600014    0.2244592
  52.5900040    0.2274071
  52.6200027    0.2200558
  52.6500015    0.2255252
  52.6800041    0.2132713
  52.7100029    0.2258526
  52.7400017    0.2222482
  52.7700043    0.2250856
  52.8000031    0.2335050
  52.8300018    0.2141725
  52.8600006    0.2147912
  52.8900032    0.2229802
  52.9200020    0.2223902
  52.9500008    0.2107971
  52.9800034    0.2235779
  53.0100021    0.2232257
  53.0400009    0.2106318
  53.0700035    0.2100083
  53.1000023    0.2191080
  53.1300011    0.2210563
  53.1600037    0.2229154
  53.1900024    0.2234983
  53.2200012    0.2268953
  53.2500038    0.2228591
  53.2800026    0.2223674
  53.3100014    0.2185826
  53.3400040    0.2281896
  53.3700027    0.2186498
  53.4000015    0.2241846
  53.4300041    0.2212934
  53.4600029    0.2316196
  53.4900017    0.2331480
  53.5200043    0.2305010
  53.5500031    0.2226427
  53.5800018    0.2187697
  53.6100044    0.2266856
  53.6400032    0.2140994
  53.6700020    0.2174042
  53.7000008    0.2181344
  53.7300034    0.2110192
  53.7600021    0.2179230
  53.7900009    0.2174941
  53.8200035    0.2250604
  53.8500023    0.2167354
  53.8800011    0.2278684
  53.9100037    0.2091958
  53.9400024    0.2192264
  53.9700012    0.2200943
  54.0000038    0.2118013
  54.0300026    0.2206734
  54.0600014    0.2184957
  54.0900040    0.2167603
  54.1200027    0.2171860
  54.1500015    0.2220311
  54.1800041    0.2164574
  54.2100029    0.2369003
  54.2400017    0.2192434
  54.2700043    0.2325089
  54.3000031    0.2405075
  54.3300018    0.2242598
  54.3600044    0.2429082
  54.3900032    0.2362940
  54.4200020    0.2293925
  54.4500008    0.2370772
  54.4800034    0.2329450
  54.5100021    0.2323230
  54.5400009    0.2303115
  54.5700035    0.2397343
  54.6000023    0.2280280
  54.6300011    0.2359457
  54.6600037    0.2280666
  54.6900024    0.2342761
  54.7200012    0.2268150
  54.7500038    0.2198748
  54.7800026    0.2276988
  54.8100014    0.2131076
  54.8400040    0.2209290
  54.8700027    0.2149310
  54.9000015    0.2297444
  54.9300041    0.2221605
  54.9600029    0.2341236
  54.9900017    0.2232273
  55.0200043    0.2192233
  55.0500031    0.2226608
  55.0800018    0.2270197
  55.1100044    0.2311388
  55.1400032    0.2294232
  55.1700020    0.2269327
  55.2000008    0.2301032
  55.2300034    0.2249746
  55.2600021    0.2197145
  55.2900009    0.2229355
  55.3200035    0.2276204
  55.3500023    0.2134119
  55.3800011    0.2183818
  55.4100037    0.2325790
  55.4400024    0.2164809
  55.4700012    0.2128685
  55.5000038    0.2098835
  55.5300026    0.2129705
  55.5600014    0.2083204
  55.5900040    0.2149364
  55.6200027    0.2143745
  55.6500015    0.2164573
  55.6800041    0.2229196
  55.7100029    0.2198189
  55.7400017    0.2158614
  55.7700043    0.2231459
  55.8000031    0.2195802
  55.8300018    0.2262762
  55.8600044    0.2153832
  55.8900032    0.2356733
  55.9200020    0.2105981
  55.9500008    0.2260188
  55.9800034    0.2268341
  56.0100021    0.2161047
  56.0400009    0.2237511
  56.0700035    0.2180060
  56.1000023    0.2227101
  56.1300011    0.2165091
  56.1600037    0.2145892
  56.1900024    0.2271985
  56.2200012    0.2254654
  56.2500038    0.2239605
  56.2800026    0.2153890
  56.3100014    0.2315861
  56.3400040    0.2347641
  56.3700027    0.2228371
  56.4000015    0.2143711
  56.4300041    0.2222627
  56.4600029    0.2235366
  56.4900017    0.2141635
  56.5200043    0.2167428
  56.5500031    0.2096221
  56.5800018    0.2145141
  56.6100044    0.2100341
  56.6400032    0.2121384
  56.6700020    0.2149230
  56.7000046    0.2160545
  56.7300034    0.2157692
  56.7600021    0.2257617
  56.7900009    0.2158051
  56.8200035    0.2215736
  56.8500023    0.2264429
  56.8800011    0.2242895
  56.9100037    0.2250115
  56.9400024    0.2188308
  56.9700012    0.2202705
  57.0000038    0.2291206
  57.0300026    0.2192367
  57.0600014    0.2196633
  57.0900040    0.2286685
  57.1200027    0.2276255
  57.1500015    0.2375576
  57.1800041    0.2281986
  57.2100029    0.2217243
  57.2400017    0.2294741
  57.2700043    0.2170157
  57.3000031    0.2263495
  57.3300018    0.2233683
  57.3600044    0.2206916
  57.3900032    0.2239654
  57.4200020    0.2209624
  57.4500046    0.2154527
  57.4800034    0.2244994
  57.5100021    0.2204672
  57.5400009    0.2191969
  57.5700035    0.2244875
  57.6000023    0.2223521
  57.6300011    0.2224838
  57.6600037    0.2213048
  57.6900024    0.2235407
  57.7200012    0.2222630
  57.7500038    0.2280642
  57.7800026    0.2210671
  57.8100014    0.2220816
  57.8400040    0.2220352
  57.8700027    0.2283978
  57.9000015    0.2301462
  57.9300041    0.2319468
  57.9600029    0.2421001
  57.9900017    0.2330510
  58.0200043    0.2269785
  58.0500031    0.2207385
  58.0800018    0.2326788
  58.1100044    0.2310613
  58.1400032    0.2289948
  58.1700020    0.2273536
  58.2000046    0.2296364
  58.2300034    0.2336238
  58.2600021    0.2311479
  58.2900009    0.2248630
  58.3200035    0.2280743
  58.3500023    0.2342229
  58.3800011    0.2312839
  58.4100037    0.2382273
  58.4400024    0.2349332
  58.4700012    0.2268538
  58.5000038    0.2245472
  58.5300026    0.2379579
  58.5600014    0.2306606
  58.5900040    0.2384078
  58.6200027    0.2387430
  58.6500015    0.2346634
  58.6800041    0.2402429
  58.7100029    0.2286087
  58.7400017    0.2325419
  58.7700043    0.2279432
  58.8000031    0.2275540
  58.8300018    0.2250042
  58.8600044    0.2193486
  58.8900032    0.2126255
  58.9200020    0.2264634
  58.9500046    0.2275186
  58.9800034    0.2206367
  59.0100021    0.2143386
  59.0400009    0.2284990
  59.0700035    0.2247436
  59.1000023    0.2328268
  59.1300011    0.2250943
  59.1600037    0.2223858
  59.1900024    0.2217201
  59.2200012    0.1990513
  59.2500038    0.2079529
  59.2800026    0.2086934
  59.3100014    0.2122107
  59.3400040    0.2202302
  59.3700027    0.2261070
  59.4000015    0.2233622
  59.4300041    0.2207924
  59.4600029    0.2241412
  59.4900017    0.2301202
  59.5200043    0.2282469
  59.5500031    0.2330492
  59.5800018    0.2328590
  59.6100044    0.2276688
  59.6400032    0.2321294
  59.6700020    0.2356454
  59.7000046    0.2312766
  59.7300034    0.2277733
  59.7600021    0.2354994
  59.7900047    0.2338572
  59.8200035    0.2332544
  59.8500023    0.2335682
  59.8800011    0.2336862
  59.9100037    0.2402288
  59.9400024    0.2293936
  59.9700012    0.2245150
  60.0000038    0.2365131
  60.0300026    0.2341053
  60.0600014    0.2397285
  60.0900040    0.2276598
  60.1200027    0.2299709
  60.1500015    0.2227447
  60.1800041    0.2153729
  60.2100029    0.2244696
  60.2400017    0.2250023
  60.2700043    0.2323634
  60.3000031    0.2277622
  60.3300018    0.2203191
  60.3600044    0.2238261
  60.3900032    0.2207837
  60.4200020    0.2172240
  60.4500046    0.2157069
  60.4800034    0.2235882
  60.5100021    0.2290630
  60.5400047    0.2287668
  60.5700035    0.2164328
  60.6000023    0.2253864
  60.6300011    0.2226828
  60.6600037    0.2229644
  60.6900024    0.2175335
  60.7200012    0.2183301
  60.7500038    0.2258147
  60.7800026    0.2230048
  60.8100014    0.2256871
  60.8400040    0.2253627
  60.8700027    0.2331487
  60.9000015    0.2367921
  60.9300041    0.2231184
  60.9600029    0.2179834
  60.9900017    0.2209934
  61.0200043    0.2224633
  61.0500031    0.2248844
  61.0800018    0.2349594
  61.1100044    0.2342525
  61.1400032    0.2235718
  61.1700020    0.2288340
  61.2000046    0.2188012
  61.2300034    0.2275628
  61.2600021    0.2298784
  61.2900047    0.2188350
  61.3200035    0.2201157
  61.3500023    0.2231629
  61.3800011    0.2238887
  61.4100037    0.2176089
  61.4400024    0.2187398
  61.4700012    0.2186136
  61.5000038    0.2177457
  61.5300026    0.2187890
  61.5600014    0.2213615
  61.5900040    0.2257852
  61.6200027    0.2240571
  61.6500015    0.2202328
  61.6800041    0.2362582
  61.7100029    0.2188859
  61.7400017    0.2178618
  61.7700043    0.2305825
  61.8000031    0.2246007
  61.8300018    0.2257715
  61.8600044    0.2224687
  61.8900032    0.2260157
  61.9200020    0.2293122
  61.9500046    0.2319339
  61.9800034    0.2260384
  62.0100021    0.2167900
  62.0400047    0.2275493
  62.0700035    0.2232653
  62.1000023    0.2301671
  62.1300011    0.2259649
  62.1600037    0.2176642
  62.1900024    0.2340032
  62.2200012    0.2247620
  62.2500038    0.2121080
  62.2800026    0.2252207
  62.3100014    0.2251355
  62.3400040    0.2203097
  62.3700027    0.2217417
  62.4000015    0.2167417
  62.4300041    0.2159770
  62.4600029    0.2229584
  62.4900017    0.2152534
  62.5200043    0.2260886
  62.5500031    0.2344580
  62.5800018    0.2419516
  62.6100044    0.2391504
  62.6400032    0.2332426
  62.6700020    0.2285627
  62.7000046    0.2063150
  62.7300034    0.2183588
  62.7600021    0.2208577
  62.7900047    0.2177556
  62.8200035    0.2324164
  62.8500023    0.2306572
  62.8800049    0.2274518
  62.9100037    0.2208411
  62.9400024    0.2246902
  62.9700012    0.2262599
  63.0000038    0.2262236
  63.0300026    0.2290897
  63.0600014    0.2230020
  63.0900040    0.2222732
  63.1200027    0.2307010
  63.1500015    0.2215721
  63.1800041    0.2160434
  63.2100029    0.2264466
  63.2400017    0.2310420
  63.2700043    0.2203353
  63.3000031    0.2144299
  63.3300018    0.2220512
  63.3600044    0.2252046
  63.3900032    0.2136082
  63.4200020    0.2085211
  63.4500046    0.2183169
  63.4800034    0.2207591
  63.5100021    0.2255132
  63.5400047    0.2258598
  63.5700035    0.2223595
  63.6000023    0.2263539
  63.6300049    0.2226703
  63.6600037    0.2100036
  63.6900024    0.2079213
  63.7200012    0.2131036
  63.7500038    0.2193842
  63.7800026    0.2271639
  63.8100014    0.2163827
  63.8400040    0.2272504
  63.8700027    0.2165566
  63.9000015    0.2203888
  63.9300041    0.2197546
  63.9600029    0.2234365
  63.9900017    0.2205141
  64.0200043    0.2268012
  64.0500031    0.2224844
  64.0800018    0.2304550
  64.1100006    0.2270290
  64.1399994    0.2235904
  64.1700058    0.2317338
  64.2000046    0.2169002
  64.2300034    0.2217643
  64.2600021    0.2330378
  64.2900009    0.2253334
  64.3199997    0.2227925
  64.3500061    0.2231870
  64.3800049    0.2264770
  64.4100037    0.2247147
  64.4400024    0.2316005
  64.4700012    0.2216836
  64.5000000    0.2273328
  64.5300064    0.2297235
  64.5600052    0.2271973
  64.5900040    0.2316227
  64.6200027    0.2275985
  64.6500015    0.2318735
  64.6800003    0.2274360
  64.7100067    0.2212318
  64.7400055    0.2254973
  64.7700043    0.2333184
  64.8000031    0.2218267
  64.8300018    0.2170826
  64.8600006    0.2370635
  64.8899994    0.2278410
  64.9200058    0.2342961
  64.9500046    0.2277917
  64.9800034    0.2198464
  65.0100021    0.2242362
  65.0400009    0.2355476
  65.0699997    0.2295140
  65.1000061    0.2343225
  65.1300049    0.2299725
  65.1600037    0.2325290
  65.1900024    0.2280160
  65.2200012    0.2270644
  65.2500000    0.2276494
  65.2800064    0.2333675
  65.3100052    0.2274702
  65.3400040    0.2329447
  65.3700027    0.2297718
  65.4000015    0.2253767
  65.4300003    0.2382481
  65.4600067    0.2355598
  65.4900055    0.2494534
  65.5200043    0.2380617
  65.5500031    0.2589838
  65.5800018    0.2458189
  65.6100006    0.2527502
  65.6399994    0.2457093
  65.6700058    0.2521205
  65.7000046    0.2454107
  65.7300034    0.2379759
  65.7600021    0.2511497
  65.7900009    0.2429488
  65.8199997    0.2395289
  65.8500061    0.2474113
  65.8800049    0.2482655
  65.9100037    0.2286326
  65.9400024    0.2493833
  65.9700012    0.2456858
  66.0000000    0.2281563
  66.0300064    0.2303460
  66.0600052    0.2227801
  66.0900040    0.2346932
  66.1200027    0.2377026
  66.1500015    0.2250605
  66.1800003    0.2377295
  66.2100067    0.2346430
  66.2400055    0.2302129
  66.2700043    0.2411234
  66.3000031    0.2313484
  66.3300018    0.2448734
  66.3600006    0.2400823
  66.3899994    0.2375880
  66.4200058    0.2422458
  66.4500046    0.2272373
  66.4800034    0.2395171
  66.5100021    0.2507554
  66.5400009    0.2484942
  66.5699997    0.2449429
  66.6000061    0.2448687
  66.6300049    0.2467837
  66.6600037    0.2309797
  66.6900024    0.2421593
  66.7200012    0.2298280
  66.7500000    0.2254275
  66.7800064    0.2318349
  66.8100052    0.2291086
  66.8400040    0.2349139
  66.8700027    0.2318775
  66.9000015    0.2240242
  66.9300003    0.2259824
  66.9600067    0.2180979
  66.9900055    0.2284058
  67.0200043    0.2246165
  67.0500031    0.2287928
  67.0800018    0.2419564
  67.1100006    0.2332763
  67.1399994    0.2354181
  67.1700058    0.2299514
  67.2000046    0.2368825
  67.2300034    0.2311405
  67.2600021    0.2346840
  67.2900009    0.2312945
  67.3199997    0.2297925
  67.3500061    0.2398839
  67.3800049    0.2379709
  67.4100037    0.2357537
  67.4400024    0.2277687
  67.4700012    0.2272590
  67.5000000    0.2316389
  67.5300064    0.2402723
  67.5600052    0.2405674
  67.5900040    0.2240369
  67.6200027    0.2281968
  67.6500015    0.2249683
  67.6800003    0.2353738
  67.7100067    0.2282912
  67.7400055    0.2365308
  67.7700043    0.2298362
  67.8000031    0.2311461
  67.8300018    0.2239719
  67.8600006    0.2346072
  67.8900070    0.2285221
  67.9200058    0.2323482
  67.9500046    0.2377137
  67.9800034    0.2362501
  68.0100021    0.2415220
  68.0400009    0.2306351
  68.0699997    0.2157026
  68.1000061    0.2254072
  68.1300049    0.2290080
  68.1600037    0.2287272
  68.1900024    0.2306598
  68.2200012    0.2385171
  68.2500000    0.2218708
  68.2800064    0.2255841
  68.3100052    0.2267930
  68.3400040    0.2214720
  68.3700027    0.2282575
  68.4000015    0.2221233
  68.4300003    0.2266379
  68.4600067    0.2236881
  68.4900055    0.2237229
  68.5200043    0.2213889
  68.5500031    0.2241938
  68.5800018    0.2277646
  68.6100006    0.2290105
  68.6400070    0.2223586
  68.6700058    0.2276939
  68.7000046    0.2297423
  68.7300034    0.2433743
  68.7600021    0.2401620
  68.7900009    0.2339395
  68.8199997    0.2318142
  68.8500061    0.2241586
  68.8800049    0.2222321
  68.9100037    0.2280201
  68.9400024    0.2403283
  68.9700012    0.2392606
  69.0000000    0.2366398
  69.0300064    0.2391272
  69.0600052    0.2407832
  69.0900040    0.2305041
  69.1200027    0.2230219
  69.1500015    0.2203017
  69.1800003    0.2261185
  69.2100067    0.2179935
  69.2400055    0.2302404
  69.2700043    0.2416580
  69.3000031    0.2494869
  69.3300018    0.2301368
  69.3600006    0.2167251
  69.3900070    0.2403515
  69.4200058    0.2119441
  69.4500046    0.2206228
  69.4800034    0.2307122
  69.5100021    0.2193758
  69.5400009    0.2242581
  69.5699997    0.2216190
  69.6000061    0.2496849
  69.6300049    0.2330979
  69.6600037    0.2355852
  69.6900024    0.2281532
  69.7200012    0.2335334
  69.7500000    0.2217532
  69.7800064    0.2349912
  69.8100052    0.2239935
  69.8400040    0.2251671
  69.8700027    0.2435855
  69.9000015    0.2366375
  69.9300003    0.2207411
  69.9600067    0.2243453
  69.9900055    0.2267929
  70.0200043    0.2226420
  70.0500031    0.2145815
  70.0800018    0.2207907
  70.1100006    0.2195396
  70.1400070    0.2162381
  70.1700058    0.2156204
  70.2000046    0.2177218
  70.2300034    0.2234037
  70.2600021    0.2289176
  70.2900009    0.2313775
  70.3199997    0.2379117
  70.3500061    0.2221894
  70.3800049    0.2204738
  70.4100037    0.2295187
  70.4400024    0.2163471
  70.4700012    0.2228151
  70.5000000    0.2099612
  70.5300064    0.2186494
  70.5600052    0.2133404
  70.5900040    0.2137412
  70.6200027    0.2185210
  70.6500015    0.2156710
  70.6800003    0.2216140
  70.7100067    0.2249767
  70.7400055    0.2132137
  70.7700043    0.2179806
  70.8000031    0.2337864
  70.8300018    0.2231359
  70.8600006    0.2204233
  70.8900070    0.2192601
  70.9200058    0.2188773
  70.9500046    0.2337926
  70.9800034    0.2315491
  71.0100021    0.2419287
  71.0400009    0.2427551
  71.0699997    0.2239231
  71.1000061    0.2259092
  71.1300049    0.2173449
  71.1600037    0.2132314
  71.1900024    0.2162002
  71.2200012    0.2273981
  71.2500000    0.2261720
  71.2800064    0.2215979
  71.3100052    0.2218821
  71.3400040    0.2178237
  71.3700027    0.2203941
  71.4000015    0.2326767
  71.4300003    0.2173802
  71.4600067    0.2243623
  71.4900055    0.2225071
  71.5200043    0.2203640
  71.5500031    0.2294981
  71.5800018    0.2264896
  71.6100006    0.2313520
  71.6400070    0.2399265
  71.6700058    0.2470287
  71.7000046    0.2464535
  71.7300034    0.2301534
  71.7600021    0.2278660
  71.7900009    0.2268987
  71.8199997    0.2390300
  71.8500061    0.2297062
  71.8800049    0.2272842
  71.9100037    0.2372906
  71.9400024    0.2359061
  71.9700012    0.2317874
  72.0000000    0.2276577
  72.0300064    0.2220722
  72.0600052    0.2255768
  72.0900040    0.2370249
  72.1200027    0.2323219
  72.1500015    0.2305983
  72.1800003    0.2344026
  72.2100067    0.2373175
  72.2400055    0.2299299
  72.2700043    0.2301223
  72.3000031    0.2291606
  72.3300018    0.2337282
  72.3600006    0.2456698
  72.3900070    0.2407140
  72.4200058    0.2264752
  72.4500046    0.2301652
  72.4800034    0.2337969
  72.5100021    0.2370330
  72.5400009    0.2347583
  72.5699997    0.2277048
  72.6000061    0.2334350
  72.6300049    0.2302272
  72.6600037    0.2226771
  72.6900024    0.2379106
  72.7200012    0.2249607
  72.7500000    0.2330605
  72.7800064    0.2302950
  72.8100052    0.2308094
  72.8400040    0.2362702
  72.8700027    0.2340998
  72.9000015    0.2262266
  72.9300003    0.2176760
  72.9600067    0.2332329
  72.9900055    0.2242845
  73.0200043    0.2306234
  73.0500031    0.2277751
  73.0800018    0.2232855
  73.1100006    0.2288520
  73.1400070    0.2467087
  73.1700058    0.2365982
  73.2000046    0.2307686
  73.2300034    0.2228133
  73.2600021    0.2348111
  73.2900009    0.2291501
  73.3199997    0.2379392
  73.3500061    0.2288281
  73.3800049    0.2303833
  73.4100037    0.2343718
  73.4400024    0.2418987
  73.4700012    0.2289228
  73.5000000    0.2376343
  73.5300064    0.2225032
  73.5600052    0.2248306
  73.5900040    0.2278913
  73.6200027    0.2250256
  73.6500015    0.2178951
  73.6800003    0.2258779
  73.7100067    0.2358347
  73.7400055    0.2279881
  73.7700043    0.2309864
  73.8000031    0.2207721
  73.8300018    0.2299692
  73.8600006    0.2213111
  73.8900070    0.2214851
  73.9200058    0.2312477
  73.9500046    0.2383101
  73.9800034    0.2244696
  74.0100021    0.2420976
  74.0400009    0.2424864
  74.0700073    0.2231549
  74.1000061    0.2296572
  74.1300049    0.2345076
  74.1600037    0.2330152
  74.1900024    0.2348699
  74.2200012    0.2307208
  74.2500000    0.2254698
  74.2800064    0.2280368
  74.3100052    0.2129335
  74.3400040    0.2232688
  74.3700027    0.2191989
  74.4000015    0.2236233
  74.4300003    0.2239479
  74.4600067    0.2145438
  74.4900055    0.2275183
  74.5200043    0.2335326
  74.5500031    0.2272324
  74.5800018    0.2245987
  74.6100006    0.2246529
  74.6400070    0.2311836
  74.6700058    0.2255052
  74.7000046    0.2322136
  74.7300034    0.2219477
  74.7600021    0.2199491
  74.7900009    0.2267844
  74.8200073    0.2199438
  74.8500061    0.2293600
  74.8800049    0.2229281
  74.9100037    0.2272305
  74.9400024    0.2232445
  74.9700012    0.2253540
  75.0000000    0.2325985
  75.0300064    0.2275547
  75.0600052    0.2317263
  75.0900040    0.2284237
  75.1200027    0.2289469
  75.1500015    0.2339247
  75.1800003    0.2245107
  75.2100067    0.2194177
  75.2400055    0.2214606
  75.2700043    0.2247310
  75.3000031    0.2247674
  75.3300018    0.2268676
  75.3600006    0.2192559
  75.3900070    0.1983991
  75.4200058    0.2052719
  75.4500046    0.2132098
  75.4800034    0.2157661
  75.5100021    0.2165549
  75.5400009    0.2258067
  75.5700073    0.2243656
  75.6000061    0.2222534
  75.6300049    0.2209796
  75.6600037    0.2364518
  75.6900024    0.2230509
  75.7200012    0.2376381
  75.7500000    0.2306734
  75.7800064    0.2349673
  75.8100052    0.2433703
  75.8400040    0.2369826
  75.8700027    0.2305169
  75.9000015    0.2344561
  75.9300003    0.2304079
  75.9600067    0.2331207
  75.9900055    0.2452499
  76.0200043    0.2327313
  76.0500031    0.2362288
  76.0800018    0.2323270
  76.1100006    0.2398842
  76.1400070    0.2414678
  76.1700058    0.2319500
  76.2000046    0.2509166
  76.2300034    0.2472687
  76.2600021    0.2377279
  76.2900009    0.2432161
  76.3200073    0.2515678
  76.3500061    0.2492740
  76.3800049    0.2559530
  76.4100037    0.2430182
  76.4400024    0.2453708
  76.4700012    0.2406783
  76.5000000    0.2419789
  76.5300064    0.2415163
  76.5600052    0.2380299
  76.5900040    0.2466617
  76.6200027    0.2383546
  76.6500015    0.2459940
  76.6800003    0.2467950
  76.7100067    0.2471268
  76.7400055    0.2321721
  76.7700043    0.2263347
  76.8000031    0.2268608
  76.8300018    0.2328183
  76.8600006    0.2293638
  76.8900070    0.2370513
  76.9200058    0.2448415
  76.9500046    0.2316651
  76.9800034    0.2315983
  77.0100021    0.2350380
  77.0400009    0.2323228
  77.0700073    0.2234628
  77.1000061    0.2276325
  77.1300049    0.2269891
  77.1600037    0.2441152
  77.1900024    0.2359815
  77.2200012    0.2235722
  77.2500000    0.2317501
  77.2800064    0.2238254
  77.3100052    0.2311970
  77.3400040    0.2275555
  77.3700027    0.2224687
  77.4000015    0.2315667
  77.4300003    0.2342812
  77.4600067    0.2306566
  77.4900055    0.2307043
  77.5200043    0.2284728
  77.5500031    0.2352122
  77.5800018    0.2386391
  77.6100006    0.2399402
  77.6400070    0.2351323
  77.6700058    0.2393400
  77.7000046    0.2482540
  77.7300034    0.2415434
  77.7600021    0.2446576
  77.7900009    0.2499522
  77.8200073    0.2527778
  77.8500061    0.2372829
  77.8800049    0.2325708
  77.9100037    0.2380809
  77.9400024    0.2409670
  77.9700012    0.2379276
  78.0000000    0.2623360
  78.0300064    0.2533762
  78.0600052    0.2567999
  78.0900040    0.2563942
  78.1200027    0.2480691
  78.1500015    0.2419082
  78.1800003    0.2570049
  78.2100067    0.2548652
  78.2400055    0.2524203
  78.2700043    0.2540289
  78.3000031    0.2633122
  78.3300018    0.2567665
  78.3600006    0.2552944
  78.3900070    0.2642905
  78.4200058    0.2604662
  78.4500046    0.2501938
  78.4800034    0.2438868
  78.5100021    0.2488063
  78.5400009    0.2451718
  78.5700073    0.2537339
  78.6000061    0.2365659
  78.6300049    0.2360694
  78.6600037    0.2475875
  78.6900024    0.2407881
  78.7200012    0.2384526
  78.7500000    0.2531820
  78.7800064    0.2508328
  78.8100052    0.2667674
  78.8400040    0.2554642
  78.8700027    0.2531324
  78.9000015    0.2459253
  78.9300003    0.2513525
  78.9600067    0.2550595
  78.9900055    0.2454128
  79.0200043    0.2482720
  79.0500031    0.2564129
  79.0800018    0.2656522
  79.1100006    0.2518978
  79.1400070    0.2662258
  79.1700058    0.2567873
  79.2000046    0.2626060
  79.2300034    0.2509957
  79.2600021    0.2568498
  79.2900009    0.2448968
  79.3200073    0.2543267
  79.3500061    0.2511452
  79.3800049    0.2439354
  79.4100037    0.2479096
  79.4400024    0.2402138
  79.4700012    0.2494150
  79.5000000    0.2578205
  79.5300064    0.2581939
  79.5600052    0.2530568
  79.5900040    0.2530047
  79.6200027    0.2449165
  79.6500015    0.2513680
  79.6800003    0.2451506
  79.7100067    0.2499663
  79.7400055    0.2422903
  79.7700043    0.2393793
  79.8000031    0.2465366
  79.8300018    0.2373655
  79.8600006    0.2406336
  79.8900070    0.2355746
  79.9200058    0.2498962
  79.9500046    0.2543888
  79.9800034    0.2434069
  80.0100021    0.2343533
  80.0400009    0.2429575
  80.0700073    0.2507337
  80.1000061    0.2460840
  80.1300049    0.2432294
  80.1600037    0.2394125
  80.1900024    0.2418921
  80.2200012    0.2449826
  80.2500000    0.2327837
  80.2800064    0.2433541
  80.3100052    0.2342705
  80.3400040    0.2340053
  80.3700027    0.2262132
  80.4000015    0.2393121
  80.4300003    0.2319953
  80.4600067    0.2351414
  80.4900055    0.2363714
  80.5200043    0.2466655
  80.5500031    0.2456785
  80.5800018    0.2358291
  80.6100006    0.2431884
  80.6400070    0.2497144
  80.6700058    0.2356098
  80.7000046    0.2464094
  80.7300034    0.2354759
  80.7600021    0.2493967
  80.7900009    0.2474956
  80.8200073    0.2486144
  80.8500061    0.2575389
  80.8800049    0.2715936
  80.9100037    0.2580964
  80.9400024    0.2494694
  80.9700012    0.2427175
  81.0000076    0.2491689
  81.0300064    0.2582469
  81.0600052    0.2472728
  81.0900040    0.2431232
  81.1200027    0.2377625
  81.1500015    0.2536346
  81.1800003    0.2447165
  81.2100067    0.2514848
  81.2400055    0.2590553
  81.2700043    0.2584626
  81.3000031    0.2638254
  81.3300018    0.2602592
  81.3600006    0.2485207
  81.3900070    0.2433772
  81.4200058    0.2539158
  81.4500046    0.2481216
  81.4800034    0.2565785
  81.5100021    0.2419892
  81.5400009    0.2638304
  81.5700073    0.2488357
  81.6000061    0.2409534
  81.6300049    0.2457262
  81.6600037    0.2370429
  81.6900024    0.2596637
  81.7200012    0.2497013
  81.7500076    0.2476832
  81.7800064    0.2588823
  81.8100052    0.2463952
  81.8400040    0.2514596
  81.8700027    0.2557328
  81.9000015    0.2428085
  81.9300003    0.2358315
  81.9600067    0.2569333
  81.9900055    0.2468345
  82.0200043    0.2523926
  82.0500031    0.2416484
  82.0800018    0.2536339
  82.1100006    0.2484071
  82.1400070    0.2471121
  82.1700058    0.2465615
  82.2000046    0.2335510
  82.2300034    0.2410569
  82.2600021    0.2370200
  82.2900009    0.2366139
  82.3200073    0.2329532
  82.3500061    0.2411243
  82.3800049    0.2352630
  82.4100037    0.2413619
  82.4400024    0.2501586
  82.4700012    0.2368231
  82.5000076    0.2299833
  82.5300064    0.2283611
  82.5600052    0.2489708
  82.5900040    0.2334495
  82.6200027    0.2382167
  82.6500015    0.2193967
  82.6800003    0.2272257
  82.7100067    0.2370927
  82.7400055    0.2449117
  82.7700043    0.2471437
  82.8000031    0.2321180
  82.8300018    0.2330511
  82.8600006    0.2302434
  82.8900070    0.2321684
  82.9200058    0.2320274
  82.9500046    0.2249832
  82.9800034    0.2355222
  83.0100021    0.2432597
  83.0400009    0.2294809
  83.0700073    0.2371879
  83.1000061    0.2426475
  83.1300049    0.2389727
  83.1600037    0.2416963
  83.1900024    0.2452938
  83.2200012    0.2457410
  83.2500076    0.2458637
  83.2800064    0.2383500
  83.3100052    0.2455425
  83.3400040    0.2518282
  83.3700027    0.2536995
  83.4000015    0.2528654
  83.4300003    0.2668890
  83.4600067    0.2701982
  83.4900055    0.2559023
  83.5200043    0.2498426
  83.5500031    0.2491093
  83.5800018    0.2474634
  83.6100006    0.2440227
  83.6400070    0.2394815
  83.6700058    0.2517318
  83.7000046    0.2496780
  83.7300034    0.2389575
  83.7600021    0.2450238
  83.7900009    0.2498417
  83.8200073    0.2486444
  83.8500061    0.2539203
  83.8800049    0.2524198
  83.9100037    0.2500767
  83.9400024    0.2402553
  83.9700012    0.2497285
  84.0000076    0.2590169
  84.0300064    0.2693521
  84.0600052    0.2498625
  84.0900040    0.2500291
  84.1200027    0.2674859
  84.1500015    0.2556445
  84.1800003    0.2583542
  84.2100067    0.2536333
  84.2400055    0.2397216
  84.2700043    0.2499727
  84.3000031    0.2470871
  84.3300018    0.2347716
  84.3600006    0.2501422
  84.3900070    0.2353170
  84.4200058    0.2462138
  84.4500046    0.2431211
  84.4800034    0.2503248
  84.5100021    0.2381822
  84.5400009    0.2411347
  84.5700073    0.2336468
  84.6000061    0.2464921
  84.6300049    0.2534280
  84.6600037    0.2507097
  84.6900024    0.2396628
  84.7200012    0.2454194
  84.7500076    0.2392629
  84.7800064    0.2541085
  84.8100052    0.2628533
  84.8400040    0.2488999
  84.8700027    0.2525553
  84.9000015    0.2425198
  84.9300003    0.2329187
  84.9600067    0.2396351
  84.9900055    0.2438160
  85.0200043    0.2407458
  85.0500031    0.2316632
  85.0800018    0.2320624
  85.1100006    0.2366577
  85.1400070    0.2351389
  85.1700058    0.2344087
  85.2000046    0.2333391
  85.2300034    0.2387916
  85.2600021    0.2410064
  85.2900009    0.2381173
  85.3200073    0.2295086
  85.3500061    0.2310497
  85.3800049    0.2370616
  85.4100037    0.2392989
  85.4400024    0.2310860
  85.4700012    0.2467108
  85.5000076    0.2362528
  85.5300064    0.2403346
  85.5600052    0.2412184
  85.5900040    0.2316142
  85.6200027    0.2273949
  85.6500015    0.2275501
  85.6800003    0.2337784
  85.7100067    0.2357451
  85.7400055    0.2354454
  85.7700043    0.2262542
  85.8000031    0.2283828
  85.8300018    0.2442853
  85.8600006    0.2359742
  85.8900070    0.2429649
  85.9200058    0.2386750
  85.9500046    0.2235838
  85.9800034    0.2287997
  86.0100021    0.2319963
  86.0400009    0.2251092
  86.0700073    0.2219442
  86.1000061    0.2333510
  86.1300049    0.2247653
  86.1600037    0.2306003
  86.1900024    0.2336786
  86.2200012    0.2431756
  86.2500076    0.2386343
  86.2800064    0.2427024
  86.3100052    0.2392687
  86.3400040    0.2285656
  86.3700027    0.2283197
  86.4000015    0.2352893
  86.4300003    0.2320696
  86.4600067    0.2223667
  86.4900055    0.2277013
  86.5200043    0.2251372
  86.5500031    0.2326770
  86.5800018    0.2294905
  86.6100006    0.2275397
  86.6400070    0.2256358
  86.6700058    0.2249129
  86.7000046    0.2301452
  86.7300034    0.2324918
  86.7600021    0.2313902
  86.7900009    0.2404037
  86.8200073    0.2328138
  86.8500061    0.2332672
  86.8800049    0.2435408
  86.9100037    0.2228749
  86.9400024    0.2295524
  86.9700012    0.2320337
  87.0000076    0.2457168
  87.0300064    0.2436003
  87.0600052    0.2365676
  87.0900040    0.2331494
  87.1200027    0.2344847
  87.1500015    0.2253848
  87.1800079    0.2325672
  87.2100067    0.2337023
  87.2400055    0.2444044
  87.2700043    0.2430065
  87.3000031    0.2337764
  87.3300018    0.2272144
  87.3600006    0.2413936
  87.3900070    0.2362244
  87.4200058    0.2407240
  87.4500046    0.2371137
  87.4800034    0.2385171
  87.5100021    0.2424000
  87.5400009    0.2497439
  87.5700073    0.2325499
  87.6000061    0.2502739
  87.6300049    0.2526780
  87.6600037    0.2492540
  87.6900024    0.2481503
  87.7200012    0.2532274
  87.7500076    0.2545439
  87.7800064    0.2321543
  87.8100052    0.2439411
  87.8400040    0.2466313
  87.8700027    0.2537678
  87.9000015    0.2424545
  87.9300079    0.2417094
  87.9600067    0.2384839
  87.9900055    0.2525989
  88.0200043    0.2462064
  88.0500031    0.2425329
  88.0800018    0.2505003
  88.1100006    0.2531241
  88.1400070    0.2528530
  88.1700058    0.2536840
  88.2000046    0.2552853
  88.2300034    0.2536606
  88.2600021    0.2588662
  88.2900009    0.2407872
  88.3200073    0.2504787
  88.3500061    0.2511202
  88.3800049    0.2590671
  88.4100037    0.2550616
  88.4400024    0.2500538
  88.4700012    0.2635984
  88.5000076    0.2493501
  88.5300064    0.2382421
  88.5600052    0.2517885
  88.5900040    0.2480871
  88.6200027    0.2558820
  88.6500015    0.2469570
  88.6800079    0.2446194
  88.7100067    0.2430857
  88.7400055    0.2531389
  88.7700043    0.2445734
  88.8000031    0.2474219
  88.8300018    0.2420619
  88.8600006    0.2536546
  88.8900070    0.2558793
  88.9200058    0.2523931
  88.9500046    0.2608266
  88.9800034    0.2548863
  89.0100021    0.2467774
  89.0400009    0.2397484
  89.0700073    0.2373558
  89.1000061    0.2432016
  89.1300049    0.2359020
  89.1600037    0.2435033
  89.1900024    0.2531169
  89.2200012    0.2530731
  89.2500076    0.2373495
  89.2800064    0.2352111
  89.3100052    0.2430877
  89.3400040    0.2350223
  89.3700027    0.2374396
  89.4000015    0.2429012
  89.4300079    0.2452217
  89.4600067    0.2382842
  89.4900055    0.2517479
  89.5200043    0.2563776
  89.5500031    0.2432265
  89.5800018    0.2435997
  89.6100006    0.2503482
  89.6400070    0.2505658
  89.6700058    0.2477255
  89.7000046    0.2510075
  89.7300034    0.2582478
  89.7600021    0.2561739
  89.7900009    0.2450865
  89.8200073    0.2527822
  89.8500061    0.2485165
  89.8800049    0.2484779
  89.9100037    0.2496844
  89.9400024    0.2586405
  89.9700012    0.2516639
  90.0000076    0.2438214
  90.0300064    0.2324703
  90.0600052    0.2350792
  90.0900040    0.2505952
  90.1200027    0.2443511
  90.1500015    0.2533568
  90.1800079    0.2647181
  90.2100067    0.2641037
  90.2400055    0.2589150
  90.2700043    0.2489470
  90.3000031    0.2611589
  90.3300018    0.2563576
  90.3600006    0.2424860
  90.3900070    0.2562511
  90.4200058    0.2434889
  90.4500046    0.2500979
  90.4800034    0.2374016
  90.5100021    0.2446480
  90.5400009    0.2437203
  90.5700073    0.2498522
  90.6000061    0.2599125
  90.6300049    0.2383969
  90.6600037    0.2403235
  90.6900024    0.2381113
  90.7200012    0.2391973
  90.7500076    0.2382351
  90.7800064    0.2364073
  90.8100052    0.2456740
  90.8400040    0.2609150
  90.8700027    0.2559593
  90.9000015    0.2662696
  90.9300079    0.2514844
  90.9600067    0.2556692
  90.9900055    0.2516396
  91.0200043    0.2462512
  91.0500031    0.2489440
  91.0800018    0.2408753
  91.1100006    0.2495671
  91.1400070    0.2437748
  91.1700058    0.2494904
  91.2000046    0.2535685
  91.2300034    0.2506622
  91.2600021    0.2501579
  91.2900009    0.2495891
  91.3200073    0.2523015
  91.3500061    0.2538999
  91.3800049    0.2510202
  91.4100037    0.2567943
  91.4400024    0.2598471
  91.4700012    0.2531587
  91.5000076    0.2564822
  91.5300064    0.2454110
  91.5600052    0.2524271
  91.5900040    0.2547136
  91.6200027    0.2482128
  91.6500015    0.2456119
  91.6800079    0.2445545
  91.7100067    0.2479678
  91.7400055    0.2451510
  91.7700043    0.2557752
  91.8000031    0.2448522
  91.8300018    0.2441887
  91.8600006    0.2421844
  91.8900070    0.2458450
  91.9200058    0.2657888
  91.9500046    0.2371923
  91.9800034    0.2443955
  92.0100021    0.2463193
  92.0400009    0.2318823
  92.0700073    0.2501909
  92.1000061    0.2467639
  92.1300049    0.2402442
  92.1600037    0.2462730
  92.1900024    0.2290708
  92.2200012    0.2330183
  92.2500076    0.2442806
  92.2800064    0.2569102
  92.3100052    0.2519359
  92.3400040    0.2453612
  92.3700027    0.2528076
  92.4000015    0.2468877
  92.4300079    0.2475298
  92.4600067    0.2404981
  92.4900055    0.2433179
  92.5200043    0.2656106
  92.5500031    0.2749743
  92.5800018    0.2634109
  92.6100006    0.2669427
  92.6400070    0.2528076
  92.6700058    0.2543688
  92.7000046    0.2515751
  92.7300034    0.2574085
  92.7600021    0.2432194
  92.7900009    0.2587549
  92.8200073    0.2598881
  92.8500061    0.2696111
  92.8800049    0.2729049
  92.9100037    0.2693706
  92.9400024    0.2734578
  92.9700012    0.2684812
  93.0000076    0.2664185
  93.0300064    0.2664544
  93.0600052    0.2540756
  93.0900040    0.2572442
  93.1200027    0.2540593
  93.1500015    0.2565334
  93.1800079    0.2608398
  93.2100067    0.2596934
  93.2400055    0.2714094
  93.2700043    0.2713124
  93.3000031    0.2600973
  93.3300018    0.2814326
  93.3600082    0.2576841
  93.3900070    0.2657412
  93.4200058    0.2627179
  93.4500046    0.2747464
  93.4800034    0.2675520
  93.5100021    0.2646751
  93.5400009    0.2561118
  93.5700073    0.2698562
  93.6000061    0.2625228
  93.6300049    0.2858425
  93.6600037    0.2722823
  93.6900024    0.2674151
  93.7200012    0.2728879
  93.7500076    0.2576457
  93.7800064    0.2689325
  93.8100052    0.2670105
  93.8400040    0.2595698
  93.8700027    0.2517663
  93.9000015    0.2452152
  93.9300079    0.2682558
  93.9600067    0.2543610
  93.9900055    0.2704329
  94.0200043    0.2633201
  94.0500031    0.2610351
  94.0800018    0.2607320
  94.1100082    0.2588047
  94.1400070    0.2548039
  94.1700058    0.2542389
  94.2000046    0.2535351
  94.2300034    0.2656484
  94.2600021    0.2540213
  94.2900009    0.2593156
  94.3200073    0.2577964
  94.3500061    0.2528642
  94.3800049    0.2515674
  94.4100037    0.2579603
  94.4400024    0.2546595
  94.4700012    0.2581499
  94.5000076    0.2536858
  94.5300064    0.2556678
  94.5600052    0.2486163
  94.5900040    0.2520429
  94.6200027    0.2704322
  94.6500015    0.2589127
  94.6800079    0.2457554
  94.7100067    0.2630940
  94.7400055    0.2461554
  94.7700043    0.2374546
  94.8000031    0.2484131
  94.8300018    0.2599114
  94.8600082    0.2579171
  94.8900070    0.2559583
  94.9200058    0.2535332
  94.9500046    0.2679000
  94.9800034    0.2506441
  95.0100021    0.2412945
  95.0400009    0.2402225
  95.0700073    0.2416919
  95.1000061    0.2424545
  95.1300049    0.2445280
  95.1600037    0.2389927
  95.1900024    0.2509800
  95.2200012    0.2489362
  95.2500076    0.2485556
  95.2800064    0.2638827
  95.3100052    0.2631041
  95.3400040    0.2489266
  95.3700027    0.2501985
  95.4000015    0.2618543
  95.4300079    0.2466507
  95.4600067    0.2578906
  95.4900055    0.2541906
  95.5200043    0.2509347
  95.5500031    0.2399213
  95.5800018    0.2485562
  95.6100082    0.2443756
  95.6400070    0.2534994
  95.6700058    0.2503190
  95.7000046    0.2516918
  95.7300034    0.2532546
  95.7600021    0.2695272
  95.7900009    0.2691969
  95.8200073    0.2642639
  95.8500061    0.2673488
  95.8800049    0.2736664
  95.9100037    0.2684099
  95.9400024    0.2545146
  95.9700012    0.2701904
  96.0000076    0.2725848
  96.0300064    0.2734315
  96.0600052    0.2725830
  96.0900040    0.2645997
  96.1200027    0.2690554
  96.1500015    0.2628287
  96.1800079    0.2455624
  96.2100067    0.2545625
  96.2400055    0.2468435
  96.2700043    0.2526379
  96.3000031    0.2401041
  96.3300018    0.2527929
  96.3600082    0.2575775
  96.3900070    0.2609676
  96.4200058    0.2467545
  96.4500046    0.2570811
  96.4800034    0.2409600
  96.5100021    0.2604558
  96.5400009    0.2587251
  96.5700073    0.2526573
  96.6000061    0.2517005
  96.6300049    0.2462072
  96.6600037    0.2733435
  96.6900024    0.2419334
  96.7200012    0.2551682
  96.7500076    0.2472166
  96.7800064    0.2431031
  96.8100052    0.2576993
  96.8400040    0.2497513
  96.8700027    0.2517945
  96.9000015    0.2560179
  96.9300079    0.2563360
  96.9600067    0.2546840
  96.9900055    0.2572161
  97.0200043    0.2545894
  97.0500031    0.2506411
  97.0800018    0.2486795
  97.1100082    0.2537232
  97.1400070    0.2472585
  97.1700058    0.2557384
  97.2000046    0.2561335
  97.2300034    0.2527969
  97.2600021    0.2574788
  97.2900009    0.2569530
  97.3200073    0.2786525
  97.3500061    0.2688266
  97.3800049    0.2615108
  97.4100037    0.2583679
  97.4400024    0.2680353
  97.4700012    0.2620870
  97.5000076    0.2758223
  97.5300064    0.2761217
  97.5600052    0.2787442
  97.5900040    0.2629089
  97.6200027    0.2676946
  97.6500015    0.2607544
  97.6800079    0.2678498
  97.7100067    0.2767786
  97.7400055    0.2603148
  97.7700043    0.2573098
  97.8000031    0.2551067
  97.8300018    0.2536655
  97.8600082    0.2601263
  97.8900070    0.2613938
  97.9200058    0.2534894
  97.9500046    0.2553605
  97.9800034    0.2640657
  98.0100021    0.2544646
  98.0400009    0.2637445
  98.0700073    0.2502922
  98.1000061    0.2678678
  98.1300049    0.2655846
  98.1600037    0.2625016
  98.1900024    0.2462393
  98.2200012    0.2467766
  98.2500076    0.2607491
  98.2800064    0.2400086
  98.3100052    0.2560448
  98.3400040    0.2542416
  98.3700027    0.2491599
  98.4000015    0.2583046
  98.4300079    0.2533819
  98.4600067    0.2535907
  98.4900055    0.2662735
  98.5200043    0.2456159
  98.5500031    0.2503868
  98.5800018    0.2508166
  98.6100082    0.2561200
  98.6400070    0.2438148
  98.6700058    0.2450003
  98.7000046    0.2525651
  98.7300034    0.2505711
  98.7600021    0.2341292
  98.7900009    0.2451883
  98.8200073    0.2530179
  98.8500061    0.2438761
  98.8800049    0.2542998
  98.9100037    0.2372295
  98.9400024    0.2387180
  98.9700012    0.2616051
  99.0000076    0.2469379
  99.0300064    0.2604704
  99.0600052    0.2763959
  99.0900040    0.2951115
  99.1200027    0.2825598
  99.1500015    0.2707512
  99.1800079    0.2672012
  99.2100067    0.2663542
  99.2400055    0.2703554
  99.2700043    0.2739143
  99.3000031    0.2693066
  99.3300018    0.2589884
  99.3600082    0.2693737
  99.3900070    0.2617164
  99.4200058    0.2713443
  99.4500046    0.2651541
  99.4800034    0.2747706
  99.5100021    0.2803761
  99.5400009    0.2713920
  99.5700073    0.2639020
  99.6000061    0.2715709
  99.6300049    0.2619070
  99.6600037    0.2580467
  99.6900024    0.2638928
  99.7200012    0.2636525
  99.7500076    0.2601388
  99.7800064    0.2641322
  99.8100052    0.2578027
  99.8400040    0.2517864
  99.8700027    0.2533619
  99.9000015    0.2563097
  99.9300079    0.2635975
  99.9600067    0.2577521
  99.9900055    0.2669278
