# Supplementary material for: Mechanism of salidroside promoting testosterone secretion induced by H2O2 in TM3 Leydig cells based on metabolomics and network pharmacology
Source: Front Chem. 2025 Feb 27;13:1544876. doi: 10.3389/fchem.2025.1544876 (PMC11904911; doi:10.3389/fchem.2025.1544876)
Supplement: Supplementary file 1 [file DataSheet1.ZIP › Supplementary document/Molecular dynamics simulation/CYP3A4/rmsf.xvg]

# This file was created Sat Nov 30 09:30:49 2024
# Created by:
#                  :-) GROMACS - gmx rmsf, 2020.3-MODIFIED (-:
# 
# Executable:   D:\¶¯Á¦Ñ§Ä£Äâ°²×°°ü\gmx2020.3_AVX_CUDA_win64\gmx2020.3_GPU\bin\gmx.exe
# Data prefix:  D:\¶¯Á¦Ñ§Ä£Äâ°²×°°ü\gmx2020.3_AVX_CUDA_win64\gmx2020.3_GPU
# Working dir:  E:\20241119-hjtg\CYP3A4
# Command line:
#   gmx rmsf -s md_0_1.tpr -f md_0_1nopbc.xtc -o rmsf.xvg
# gmx rmsf is part of G R O M A C S:
#
# Great Red Owns Many ACres of Sand 
#
@    title "RMS fluctuation"
@    xaxis  label "Atom"
@    yaxis  label "(nm)"
@TYPE xy
    1   0.4923
    5   0.4172
   12   0.3741
   14   0.3255
   16   0.3037
   29   0.2228
   31   0.1738
   33   0.1375
   36   0.1228
   38   0.1116
   40   0.1046
   55   0.0984
   57   0.0926
   59   0.0890
   75   0.0967
   77   0.1057
   79   0.1186
   97   0.1252
   99   0.1244
  101   0.1338
  119   0.1304
  121   0.1199
  123   0.1205
  138   0.1202
  140   0.1179
  142   0.1216
  145   0.1109
  147   0.0975
  149   0.0894
  164   0.0850
  166   0.0859
  176   0.0862
  178   0.0784
  180   0.0805
  182   0.0792
  185   0.0816
  187   0.0828
  197   0.0904
  199   0.0904
  201   0.1010
  203   0.1061
  213   0.1036
  215   0.1024
  225   0.1042
  227   0.1141
  229   0.1164
  231   0.1278
  246   0.1297
  248   0.1432
  258   0.1533
  260   0.1533
  262   0.1540
  264   0.1580
  280   0.1463
  282   0.1342
  284   0.1302
  299   0.1132
  301   0.1057
  303   0.0979
  306   0.0963
  308   0.0904
  310   0.0903
  320   0.0967
  322   0.1033
  324   0.1130
  339   0.1204
  341   0.1252
  343   0.1389
  358   0.1347
  360   0.1227
  362   0.1250
  369   0.1287
  371   0.1349
  373   0.1515
  390   0.1608
  392   0.1682
  394   0.1838
  407   0.1781
  409   0.1637
  411   0.1703
  429   0.1731
  431   0.1735
  433   0.1805
  436   0.1452
  438   0.1417
  440   0.1237
  456   0.0969
  458   0.0920
  460   0.0832
  467   0.0861
  469   0.0984
  471   0.1075
  484   0.1051
  486   0.1004
  488   0.0977
  504   0.0841
  506   0.0781
  508   0.0713
  516   0.0752
  518   0.0821
  520   0.0899
  533   0.0927
  535   0.0924
  537   0.0958
  548   0.0885
  550   0.0799
  552   0.0745
  559   0.0754
  561   0.0778
  563   0.0824
  576   0.0954
  578   0.1043
  580   0.1206
  598   0.1152
  600   0.1025
  602   0.1010
  620   0.1036
  622   0.1008
  624   0.1069
  641   0.1202
  643   0.1399
  645   0.1524
  648   0.1250
  650   0.1165
  652   0.1066
  670   0.0920
  672   0.0884
  674   0.0780
  686   0.0769
  688   0.0694
  690   0.0677
  710   0.0615
  712   0.0636
  714   0.0637
  717   0.0630
  719   0.0618
  721   0.0647
  737   0.0649
  739   0.0736
  741   0.0747
  758   0.0769
  760   0.0831
  762   0.0988
  770   0.1068
  772   0.1109
  774   0.1218
  777   0.1154
  779   0.1223
  781   0.1257
  794   0.1082
  796   0.0990
  798   0.0905
  811   0.0763
  813   0.0716
  823   0.0660
  825   0.0614
  827   0.0577
  829   0.0545
  841   0.0529
  843   0.0525
  845   0.0502
  860   0.0483
  862   0.0528
  864   0.0539
  870   0.0579
  872   0.0585
  874   0.0630
  889   0.0666
  891   0.0721
  893   0.0767
  903   0.0801
  905   0.0802
  907   0.0860
  915   0.0846
  917   0.0956
  927   0.0992
  929   0.0950
  931   0.0964
  933   0.0980
  941   0.0881
  943   0.0821
  945   0.0773
  958   0.0729
  960   0.0726
  962   0.0745
  977   0.0782
  979   0.0818
  981   0.0874
  999   0.0864
 1001   0.0836
 1003   0.0861
 1013   0.0842
 1015   0.0796
 1017   0.0821
 1029   0.0867
 1031   0.0865
 1033   0.0943
 1048   0.1010
 1050   0.1002
 1052   0.1139
 1064   0.1151
 1066   0.1059
 1068   0.1101
 1086   0.1086
 1088   0.1015
 1090   0.1013
 1101   0.0982
 1103   0.1004
 1105   0.1010
 1112   0.1102
 1114   0.1124
 1116   0.1229
 1133   0.1223
 1135   0.1176
 1137   0.1207
 1144   0.1127
 1146   0.1009
 1148   0.0973
 1160   0.0917
 1162   0.0874
 1164   0.0853
 1180   0.0897
 1182   0.0928
 1184   0.0987
 1194   0.0958
 1196   0.0867
 1198   0.0865
 1208   0.0818
 1210   0.0878
 1212   0.0850
 1232   0.0894
 1234   0.0920
 1236   0.0980
 1256   0.0973
 1258   0.1116
 1268   0.1224
 1270   0.1119
 1272   0.1158
 1274   0.1131
 1290   0.1094
 1292   0.1057
 1294   0.1118
 1297   0.1115
 1299   0.1138
 1309   0.1103
 1311   0.1073
 1313   0.1075
 1315   0.1082
 1327   0.1135
 1329   0.1222
 1331   0.1365
 1334   0.1294
 1336   0.1318
 1338   0.1350
 1354   0.1226
 1356   0.1100
 1358   0.1059
 1371   0.0994
 1373   0.1028
 1375   0.1047
 1393   0.0980
 1395   0.0931
 1397   0.0971
 1404   0.0847
 1406   0.0760
 1408   0.0731
 1414   0.0674
 1416   0.0699
 1418   0.0759
 1433   0.0747
 1435   0.0718
 1437   0.0754
 1444   0.0808
 1446   0.0806
 1448   0.0930
 1463   0.0854
 1465   0.0801
 1467   0.0766
 1473   0.0745
 1475   0.0756
 1477   0.0775
 1488   0.0819
 1490   0.0900
 1492   0.1034
 1500   0.0968
 1502   0.0999
 1504   0.0996
 1515   0.0910
 1517   0.0879
 1519   0.0834
 1530   0.0779
 1532   0.0774
 1534   0.0755
 1554   0.0754
 1556   0.0799
 1558   0.0831
 1576   0.0802
 1578   0.0789
 1580   0.0793
 1600   0.0752
 1602   0.0700
 1604   0.0682
 1619   0.0693
 1621   0.0701
 1623   0.0741
 1643   0.0769
 1645   0.0783
 1647   0.0845
 1654   0.0845
 1656   0.0774
 1658   0.0802
 1673   0.0788
 1675   0.0736
 1677   0.0761
 1692   0.0785
 1694   0.0811
 1696   0.0882
 1703   0.0873
 1705   0.0884
 1715   0.0931
 1717   0.0885
 1719   0.0830
 1721   0.0853
 1731   0.0813
 1733   0.0766
 1735   0.0802
 1751   0.0867
 1753   0.0851
 1755   0.0913
 1765   0.0832
 1767   0.0892
 1769   0.0890
 1776   0.0849
 1778   0.0888
 1780   0.0937
 1783   0.0885
 1785   0.0819
 1787   0.0818
 1805   0.0807
 1807   0.0776
 1809   0.0803
 1824   0.0800
 1826   0.0789
 1828   0.0836
 1846   0.0878
 1848   0.0887
 1850   0.0976
 1861   0.0983
 1863   0.0944
 1865   0.0986
 1878   0.0920
 1880   0.0878
 1882   0.0873
 1894   0.0886
 1896   0.0935
 1906   0.1025
 1908   0.1019
 1910   0.0975
 1912   0.0998
 1927   0.0920
 1929   0.0870
 1931   0.0865
 1946   0.0838
 1948   0.0847
 1950   0.0903
 1956   0.0963
 1958   0.0981
 1960   0.1090
 1973   0.1106
 1975   0.1068
 1977   0.1114
 1994   0.1095
 1996   0.1047
 1998   0.1042
 2001   0.1012
 2003   0.1026
 2005   0.1034
 2013   0.1002
 2015   0.1012
 2017   0.1051
 2029   0.1048
 2031   0.1071
 2033   0.1141
 2048   0.1065
 2050   0.0963
 2052   0.0948
 2064   0.0900
 2066   0.0885
 2068   0.0930
 2088   0.0996
 2090   0.1036
 2092   0.1170
 2102   0.1222
 2104   0.1158
 2106   0.1231
 2121   0.1244
 2123   0.1206
 2125   0.1327
 2145   0.1491
 2147   0.1539
 2149   0.1794
 2169   0.1848
 2171   0.1615
 2173   0.1654
 2184   0.1654
 2186   0.1580
 2188   0.1676
 2194   0.1736
 2196   0.1764
 2198   0.1855
 2209   0.1908
 2211   0.1807
 2213   0.1945
 2223   0.1895
 2225   0.1736
 2227   0.1919
 2230   0.1732
 2232   0.1578
 2234   0.1432
 2252   0.1158
 2254   0.1017
 2264   0.0900
 2266   0.0861
 2268   0.0789
 2270   0.0786
 2282   0.0742
 2284   0.0770
 2286   0.0764
 2296   0.0687
 2298   0.0693
 2300   0.0683
 2315   0.0675
 2317   0.0709
 2319   0.0819
 2337   0.0853
 2339   0.0809
 2341   0.0916
 2349   0.0941
 2351   0.0822
 2353   0.0941
 2365   0.0875
 2367   0.0741
 2369   0.0834
 2385   0.0893
 2387   0.0970
 2389   0.0904
 2392   0.0803
 2394   0.0941
 2396   0.1062
 2402   0.1056
 2404   0.1108
 2406   0.1158
 2423   0.1036
 2425   0.0945
 2427   0.0928
 2434   0.0825
 2436   0.0833
 2438   0.0850
 2451   0.0885
 2453   0.1008
 2455   0.1185
 2463   0.1236
 2465   0.1242
 2467   0.1361
 2479   0.1387
 2481   0.1400
 2483   0.1461
 2498   0.1237
 2500   0.1041
 2502   0.1184
 2512   0.1625
 2514   0.1895
 2516   0.2459
 2523   0.2657
 2525   0.2563
 2527   0.2916
 2537   0.2844
 2539   0.2333
 2541   0.2278
 2548   0.2000
 2550   0.1784
 2552   0.1715
 2568   0.2152
 2570   0.2360
 2572   0.2818
 2575   0.2766
 2577   0.2401
 2579   0.2465
 2591   0.2350
 2593   0.2529
 2595   0.2479
 2605   0.2218
 2607   0.1789
 2609   0.1597
 2624   0.1326
 2626   0.1343
 2628   0.1203
 2636   0.1215
 2638   0.1483
 2640   0.1908
 2647   0.1887
 2649   0.1458
 2651   0.1451
 2666   0.1413
 2668   0.1359
 2670   0.1556
 2680   0.1799
 2682   0.1912
 2684   0.2147
 2694   0.1590
 2696   0.1562
 2706   0.1467
 2708   0.1373
 2710   0.1392
 2712   0.1466
 2725   0.1425
 2727   0.1348
 2729   0.1475
 2737   0.1484
 2739   0.1759
 2749   0.1931
 2751   0.1880
 2753   0.1800
 2755   0.1801
 2771   0.1545
 2773   0.1276
 2775   0.1159
 2787   0.1072
 2789   0.1161
 2791   0.1283
 2802   0.1246
 2804   0.1205
 2806   0.1252
 2816   0.1203
 2818   0.1118
 2820   0.1188
 2830   0.1243
 2832   0.1245
 2834   0.1417
 2852   0.1589
 2854   0.1655
 2856   0.1883
 2874   0.2001
 2876   0.1809
 2878   0.1886
 2894   0.1875
 2896   0.1833
 2898   0.2071
 2906   0.2167
 2908   0.2530
 2910   0.2712
 2926   0.2667
 2928   0.2705
 2930   0.2830
 2945   0.2534
 2947   0.2149
 2949   0.1940
 2957   0.1866
 2959   0.2094
 2969   0.2176
 2971   0.1854
 2973   0.1662
 2975   0.1538
 2991   0.1328
 2993   0.1303
 2995   0.1410
 3011   0.1467
 3013   0.1498
 3015   0.1643
 3030   0.1519
 3032   0.1465
 3034   0.1596
 3041   0.1556
 3043   0.1571
 3045   0.1780
 3060   0.1935
 3062   0.1926
 3064   0.2215
 3074   0.2240
 3076   0.2058
 3078   0.2174
 3090   0.2091
 3092   0.1914
 3094   0.1938
 3110   0.1943
 3112   0.2081
 3122   0.2164
 3124   0.2056
 3126   0.2049
 3128   0.2168
 3144   0.2042
 3146   0.1848
 3148   0.1791
 3163   0.1585
 3165   0.1446
 3167   0.1340
 3182   0.1412
 3184   0.1583
 3194   0.1725
 3196   0.1792
 3198   0.1798
 3200   0.1934
 3215   0.1818
 3217   0.1604
 3219   0.1543
 3234   0.1515
 3236   0.1472
 3238   0.1543
 3249   0.1720
 3251   0.1803
 3253   0.2027
 3265   0.2160
 3267   0.2074
 3269   0.2216
 3284   0.2175
 3286   0.2063
 3288   0.2114
 3298   0.1995
 3300   0.1771
 3302   0.1700
 3317   0.1650
 3319   0.1367
 3321   0.1284
 3328   0.1299
 3330   0.1259
 3332   0.1345
 3344   0.1315
 3346   0.1158
 3348   0.1131
 3364   0.1190
 3366   0.1278
 3376   0.1392
 3378   0.1214
 3380   0.1394
 3382   0.1504
 3402   0.1389
 3404   0.1295
 3406   0.1473
 3417   0.1319
 3419   0.1024
 3421   0.1081
 3433   0.1051
 3435   0.1032
 3437   0.1179
 3447   0.1207
 3449   0.1116
 3451   0.1257
 3461   0.1216
 3463   0.1111
 3465   0.1197
 3481   0.1112
 3483   0.0987
 3485   0.0965
 3500   0.1034
 3502   0.1148
 3504   0.1272
 3524   0.1379
 3526   0.1348
 3528   0.1488
 3546   0.1453
 3548   0.1332
 3550   0.1351
 3557   0.1268
 3559   0.1172
 3561   0.1127
 3573   0.1165
 3575   0.1237
 3577   0.1368
 3595   0.1396
 3597   0.1345
 3599   0.1432
 3619   0.1349
 3621   0.1220
 3623   0.1237
 3636   0.1238
 3638   0.1206
 3640   0.1314
 3658   0.1441
 3660   0.1481
 3662   0.1691
 3673   0.1717
 3675   0.1715
 3677   0.1841
 3684   0.1803
 3686   0.1722
 3688   0.1764
 3708   0.1761
 3710   0.1863
 3712   0.1945
 3727   0.2026
 3729   0.2052
 3731   0.2033
 3742   0.1811
 3744   0.1715
 3746   0.1611
 3754   0.1501
 3756   0.1363
 3758   0.1302
 3766   0.1226
 3768   0.1265
 3770   0.1249
 3786   0.1138
 3788   0.1148
 3790   0.1117
 3805   0.1053
 3807   0.1042
 3809   0.1039
 3822   0.1040
 3824   0.1043
 3826   0.1077
 3841   0.1070
 3843   0.1059
 3845   0.1098
 3858   0.1095
 3860   0.1059
 3862   0.1130
 3877   0.1261
 3879   0.1358
 3881   0.1593
 3889   0.1723
 3891   0.1657
 3893   0.1860
 3900   0.2060
 3902   0.2458
 3904   0.2935
 3917   0.2721
 3919   0.2376
 3921   0.2394
 3931   0.2130
 3933   0.2107
 3935   0.2155
 3953   0.1983
 3955   0.1706
 3957   0.1662
 3963   0.1483
 3965   0.1458
 3967   0.1316
 3982   0.1286
 3984   0.1233
 3986   0.1256
 3993   0.1209
 3995   0.1349
 3997   0.1437
 4005   0.1393
 4007   0.1338
 4009   0.1383
 4024   0.1187
 4026   0.0962
 4028   0.0856
 4039   0.0748
 4041   0.0742
 4043   0.0702
 4058   0.0687
 4060   0.0762
 4062   0.0822
 4074   0.0809
 4076   0.0809
 4078   0.0833
 4084   0.0795
 4086   0.0701
 4088   0.0721
 4101   0.0795
 4103   0.0745
 4105   0.0812
 4112   0.0879
 4114   0.0852
 4116   0.0926
 4131   0.0945
 4133   0.0907
 4135   0.0916
 4150   0.1038
 4152   0.0915
 4154   0.0985
 4170   0.1003
 4172   0.1021
 4174   0.1165
 4189   0.1226
 4191   0.1044
 4193   0.1222
 4209   0.1148
 4211   0.1116
 4213   0.1184
 4219   0.1187
 4221   0.1580
 4223   0.1746
 4226   0.1504
 4228   0.1405
 4230   0.1160
 4247   0.1004
 4249   0.1079
 4251   0.1284
 4262   0.1194
 4264   0.1119
 4266   0.1096
 4276   0.1014
 4278   0.0978
 4280   0.0927
 4290   0.0913
 4292   0.0975
 4294   0.0999
 4301   0.0958
 4303   0.0963
 4305   0.0962
 4312   0.0886
 4314   0.0874
 4316   0.0822
 4328   0.0773
 4330   0.0780
 4332   0.0755
 4347   0.0736
 4349   0.0772
 4351   0.0776
 4358   0.0763
 4360   0.0751
 4362   0.0747
 4378   0.0688
 4380   0.0632
 4382   0.0582
 4397   0.0584
 4399   0.0593
 4401   0.0594
 4414   0.0618
 4416   0.0661
 4418   0.0736
 4435   0.0768
 4437   0.0762
 4439   0.0851
 4450   0.0837
 4452   0.0752
 4454   0.0820
 4469   0.0909
 4471   0.0742
 4473   0.0815
 4479   0.0873
 4481   0.0903
 4483   0.0978
 4493   0.0946
 4495   0.0886
 4497   0.0902
 4510   0.0956
 4512   0.1162
 4522   0.1343
 4524   0.1245
 4526   0.1192
 4528   0.1181
 4536   0.1019
 4538   0.0929
 4540   0.0854
 4552   0.0853
 4554   0.0911
 4556   0.1004
 4569   0.1006
 4571   0.0997
 4573   0.1075
 4586   0.1012
 4588   0.0921
 4590   0.0884
 4608   0.0847
 4610   0.0822
 4612   0.0836
 4627   0.0936
 4629   0.1009
 4631   0.1135
 4644   0.1151
 4646   0.1068
 4648   0.1117
 4659   0.1084
 4661   0.1030
 4663   0.1124
 4674   0.1065
 4676   0.0932
 4678   0.0988
 4693   0.1197
 4695   0.1193
 4697   0.1439
 4705   0.1562
 4707   0.1510
 4709   0.1665
 4715   0.1515
 4717   0.1246
 4719   0.1247
 4731   0.1193
 4733   0.1165
 4735   0.1146
 4750   0.1197
 4752   0.1240
 4762   0.1387
 4764   0.1455
 4766   0.1530
 4768   0.1841
 4778   0.1519
 4780   0.1482
 4782   0.1380
 4800   0.1258
 4802   0.1206
 4804   0.1145
 4810   0.1046
 4812   0.1068
 4822   0.1060
 4824   0.0931
 4826   0.0904
 4836   0.0873
 4838   0.0868
 4840   0.0860
 4842   0.0875
 4852   0.0852
 4854   0.0877
 4856   0.0881
 4873   0.0893
 4875   0.0908
 4877   0.0960
 4885   0.0917
 4887   0.0836
 4889   0.0829
 4899   0.0804
 4901   0.0770
 4903   0.0776
 4915   0.0809
 4917   0.0849
 4919   0.0948
 4934   0.0957
 4936   0.0917
 4938   0.0991
 4951   0.0960
 4953   0.0860
 4955   0.0866
 4968   0.0864
 4970   0.0815
 4972   0.0798
 4983   0.0688
 4985   0.0673
 4987   0.0622
 5004   0.0575
 5006   0.0606
 5008   0.0653
 5023   0.0641
 5025   0.0609
 5027   0.0610
 5035   0.0573
 5037   0.0575
 5039   0.0577
 5052   0.0551
 5054   0.0558
 5056   0.0558
 5068   0.0551
 5070   0.0539
 5072   0.0537
 5084   0.0548
 5086   0.0532
 5088   0.0537
 5098   0.0547
 5100   0.0539
 5102   0.0561
 5113   0.0574
 5115   0.0570
 5117   0.0604
 5127   0.0599
 5129   0.0576
 5131   0.0586
 5146   0.0591
 5148   0.0582
 5150   0.0594
 5170   0.0632
 5172   0.0678
 5174   0.0755
 5189   0.0779
 5191   0.0742
 5193   0.0802
 5209   0.0766
 5211   0.0755
 5221   0.0747
 5223   0.0752
 5225   0.0738
 5227   0.0754
 5242   0.0730
 5244   0.0713
 5246   0.0706
 5252   0.0706
 5254   0.0690
 5256   0.0712
 5269   0.0623
 5271   0.0624
 5273   0.0598
 5293   0.0633
 5295   0.0581
 5297   0.0582
 5312   0.0553
 5314   0.0597
 5316   0.0592
 5327   0.0630
 5329   0.0588
 5331   0.0627
 5351   0.0594
 5353   0.0656
 5355   0.0650
 5367   0.0676
 5369   0.0686
 5371   0.0737
 5378   0.0815
 5380   0.0869
 5382   0.0965
 5400   0.1003
 5402   0.0992
 5404   0.1045
 5422   0.1032
 5424   0.1066
 5426   0.1082
 5434   0.1126
 5436   0.1071
 5438   0.1115
 5450   0.1095
 5452   0.1173
 5454   0.1195
 5465   0.1261
 5467   0.1216
 5469   0.1283
 5484   0.1268
 5486   0.1349
 5488   0.1453
 5498   0.1410
 5500   0.1422
 5502   0.1495
 5505   0.1410
 5507   0.1255
 5509   0.1229
 5522   0.1170
 5524   0.1147
 5526   0.1095
 5542   0.1031
 5544   0.0993
 5546   0.0979
 5561   0.0962
 5563   0.0968
 5573   0.0994
 5575   0.0943
 5577   0.0981
 5579   0.0969
 5597   0.0949
 5599   0.0916
 5601   0.0932
 5604   0.0861
 5606   0.0792
 5608   0.0725
 5620   0.0656
 5622   0.0647
 5624   0.0615
 5636   0.0564
 5638   0.0542
 5640   0.0512
 5652   0.0500
 5654   0.0485
 5656   0.0487
 5669   0.0465
 5671   0.0482
 5673   0.0480
 5688   0.0502
 5690   0.0528
 5700   0.0590
 5702   0.0595
 5704   0.0633
 5706   0.0683
 5713   0.0695
 5715   0.0744
 5717   0.0795
 5734   0.0790
 5736   0.0801
 5738   0.0845
 5744   0.0778
 5746   0.0718
 5748   0.0694
 5763   0.0659
 5765   0.0633
 5767   0.0615
 5780   0.0627
 5782   0.0669
 5784   0.0710
 5804   0.0773
 5806   0.0767
 5808   0.0825
 5816   0.0854
 5818   0.0949
 5828   0.1025
 5830   0.1062
 5832   0.1058
 5834   0.1144
 5852   0.1113
 5854   0.1010
 5856   0.1023
 5873   0.0991
 5875   0.0898
 5877   0.0878
 5897   0.0921
 5899   0.0940
 5901   0.0981
 5911   0.0984
 5913   0.1012
 5915   0.1077
 5926   0.0989
 5928   0.0919
 5938   0.0863
 5940   0.0845
 5942   0.0889
 5944   0.0932
 5955   0.0961
 5957   0.0940
 5959   0.0963
 5977   0.0846
 5979   0.0851
 5981   0.0792
 5997   0.0772
 5999   0.0709
 6001   0.0722
 6016   0.0689
 6018   0.0681
 6028   0.0688
 6030   0.0701
 6032   0.0763
 6034   0.0821
 6045   0.0803
 6047   0.0773
 6049   0.0811
 6069   0.0852
 6071   0.0812
 6073   0.0891
 6089   0.0932
 6091   0.0992
 6093   0.1087
 6100   0.1111
 6102   0.1244
 6104   0.1395
 6122   0.1527
 6124   0.1551
 6126   0.1798
 6144   0.1789
 6146   0.1490
 6148   0.1591
 6158   0.1597
 6160   0.1516
 6162   0.1668
 6180   0.1823
 6182   0.1813
 6184   0.2035
 6192   0.2023
 6194   0.1893
 6196   0.2022
 6206   0.1910
 6208   0.1660
 6210   0.1585
 6225   0.1418
 6227   0.1330
 6229   0.1211
 6237   0.1078
 6239   0.1137
 6249   0.1200
 6251   0.1074
 6253   0.0905
 6255   0.0875
 6272   0.0805
 6274   0.0777
 6276   0.0788
 6291   0.0759
 6293   0.0731
 6295   0.0722
 6312   0.0691
 6314   0.0680
 6316   0.0710
 6326   0.0685
 6328   0.0680
 6338   0.0689
 6340   0.0705
 6342   0.0723
 6344   0.0792
 6360   0.0823
 6362   0.0785
 6364   0.0801
 6367   0.0828
 6369   0.0869
 6371   0.0945
 6378   0.0944
 6380   0.1054
 6382   0.1129
 6385   0.1026
 6387   0.1052
 6397   0.1064
 6399   0.0953
 6401   0.0839
 6403   0.0779
 6423   0.0736
 6425   0.0745
 6427   0.0736
 6437   0.0725
 6439   0.0730
 6441   0.0763
 6448   0.0739
 6450   0.0752
 6452   0.0826
 6467   0.0857
 6469   0.0878
 6471   0.1031
 6474   0.1007
 6476   0.1057
 6478   0.1145
 6491   0.1139
 6493   0.1078
 6495   0.1074
 6515   0.0954
 6517   0.0876
 6519   0.0911
 6535   0.1048
 6537   0.1105
 6539   0.1290
 6545   0.1363
 6547   0.1293
 6549   0.1366
 6564   0.1247
 6566   0.0931
 6568   0.0871
 6581   0.0869
 6583   0.0958
 6585   0.0969
 6595   0.0827
 6597   0.0783
 6599   0.0682
 6612   0.0659
 6614   0.0714
 6616   0.0700
 6634   0.0696
 6636   0.0659
 6638   0.0660
 6653   0.0699
 6655   0.0782
 6657   0.0853
 6663   0.0666
 6665   0.0594
 6667   0.0780
 6682   0.0781
 6684   0.0834
 6686   0.0823
 6701   0.0784
 6703   0.0910
 6705   0.1000
 6725   0.0905
 6727   0.0783
 6729   0.0736
 6741   0.0708
 6743   0.0678
 6745   0.0706
 6760   0.0745
 6762   0.0767
 6764   0.0844
 6777   0.0862
 6779   0.0813
 6781   0.0833
 6791   0.0819
 6793   0.0785
 6795   0.0791
 6811   0.0816
 6813   0.0858
 6815   0.0889
 6822   0.0867
 6824   0.0915
 6826   0.0911
 6842   0.0960
 6844   0.0961
 6846   0.1034
 6864   0.0979
 6866   0.1048
 6876   0.1042
 6878   0.1094
 6880   0.1094
 6882   0.1192
 6889   0.1256
 6891   0.1399
 6893   0.1531
 6911   0.1587
 6913   0.1554
 6915   0.1695
 6926   0.1571
 6928   0.1389
 6930   0.1305
 6940   0.1461
 6942   0.1475
 6944   0.1655
 6957   0.1518
 6959   0.1670
 6961   0.1739
 6976   0.1865
 6978   0.1890
 6988   0.1815
 6990   0.1722
 6992   0.1632
 6994   0.1553
 7009   0.1694
 7011   0.1713
 7013   0.1868
 7031   0.1642
 7033   0.1709
 7035   0.1543
 7050   0.1538
 7052   0.1453
 7054   0.1563
 7061   0.1557
 7063   0.1739
 7065   0.1793
 7080   0.1811
 7082   0.1837
 7084   0.1951
 7087   0.1859
 7089   0.2021
 7091   0.2155
 7094   0.1912
 7096   0.1730
 7098   0.1621
 7113   0.1800
 7115   0.1730
 7117   0.2044
 7132   0.1700
 7134   0.1584
 7136   0.1385
 7149   0.1272
 7151   0.1136
 7161   0.1122
 7163   0.1190
 7165   0.1296
 7167   0.1460
 7178   0.1557
 7180   0.1514
 7182   0.1635
 7200   0.1387
 7202   0.1461
 7212   0.1300
 7214   0.1132
 7216   0.0935
 7218   0.0867
 7230   0.0820
 7232   0.0808
 7234   0.0776
 7246   0.0794
 7248   0.0770
 7250   0.0776
 7265   0.0799
 7267   0.0862
 7269   0.0918
 7287   0.0914
 7289   0.0996
 7291   0.0972
 7303   0.1005
 7305   0.1005
 7307   0.1057
 7318   0.1035
 7320   0.1090
 7322   0.1140
 7329   0.1266
 7331   0.1337
 7333   0.1547
 7353   0.1790
