# Supplementary material for: Mechanism of salidroside promoting testosterone secretion induced by H2O2 in TM3 Leydig cells based on metabolomics and network pharmacology
Source: Front Chem. 2025 Feb 27;13:1544876. doi: 10.3389/fchem.2025.1544876 (PMC11904911; doi:10.3389/fchem.2025.1544876)
Supplement: Supplementary file 1 [file DataSheet1.ZIP › Supplementary document/Molecular dynamics simulation/ECHSI/1111.pdb]

CRYST1   91.554   97.344  231.796  90.00  90.00  90.00 P 21 21 21    1
ATOM      1  N   ALA C  31     -39.471  51.094  45.853  1.00 91.29           N  
ATOM      2  CA  ALA C  31     -39.044  51.381  44.441  1.00 91.33           C  
ATOM      3  C   ALA C  31     -38.354  50.169  43.767  1.00 90.97           C  
ATOM      4  O   ALA C  31     -38.502  49.025  44.222  1.00 91.02           O  
ATOM      5  CB  ALA C  31     -38.135  52.630  44.408  1.00 91.46           C  
ATOM      6  N   ASN C  32     -37.607  50.428  42.687  1.00 90.34           N  
ATOM      7  CA  ASN C  32     -36.995  49.371  41.869  1.00 89.66           C  
ATOM      8  C   ASN C  32     -35.532  49.103  42.265  1.00 88.60           C  
ATOM      9  O   ASN C  32     -34.596  49.598  41.634  1.00 88.61           O  
ATOM     10  CB  ASN C  32     -37.117  49.745  40.380  1.00 89.83           C  
ATOM     11  CG  ASN C  32     -37.204  48.524  39.462  1.00 90.79           C  
ATOM     12  ND2 ASN C  32     -38.404  48.261  38.937  1.00 91.35           N  
ATOM     13  OD1 ASN C  32     -36.204  47.843  39.212  1.00 91.60           O  
ATOM     14  N   PHE C  33     -35.351  48.308  43.318  1.00 87.32           N  
ATOM     15  CA  PHE C  33     -34.018  47.978  43.837  1.00 86.26           C  
ATOM     16  C   PHE C  33     -33.373  46.887  43.010  1.00 85.57           C  
ATOM     17  O   PHE C  33     -34.069  46.076  42.424  1.00 85.72           O  
ATOM     18  CB  PHE C  33     -34.115  47.480  45.274  1.00 85.90           C  
ATOM     19  CG  PHE C  33     -34.757  48.447  46.210  1.00 85.52           C  
ATOM     20  CD1 PHE C  33     -34.116  49.624  46.553  1.00 84.93           C  
ATOM     21  CD2 PHE C  33     -36.003  48.175  46.762  1.00 84.99           C  
ATOM     22  CE1 PHE C  33     -34.712  50.517  47.421  1.00 85.28           C  
ATOM     23  CE2 PHE C  33     -36.599  49.059  47.638  1.00 84.64           C  
ATOM     24  CZ  PHE C  33     -35.958  50.231  47.969  1.00 85.13           C  
ATOM     25  N   GLU C  34     -32.047  46.848  42.982  1.00 84.89           N  
ATOM     26  CA  GLU C  34     -31.334  45.786  42.272  1.00 84.57           C  
ATOM     27  C   GLU C  34     -30.563  44.829  43.176  1.00 83.82           C  
ATOM     28  O   GLU C  34     -30.262  43.713  42.768  1.00 83.50           O  
ATOM     29  CB  GLU C  34     -30.397  46.372  41.213  1.00 84.99           C  
ATOM     30  CG  GLU C  34     -29.313  47.310  41.726  1.00 86.24           C  
ATOM     31  CD  GLU C  34     -28.075  47.300  40.827  1.00 88.57           C  
ATOM     32  OE1 GLU C  34     -27.268  46.344  40.941  1.00 90.04           O  
ATOM     33  OE2 GLU C  34     -27.908  48.244  40.016  1.00 88.88           O1-
ATOM     34  N   TYR C  35     -30.243  45.262  44.394  1.00 83.19           N  
ATOM     35  CA  TYR C  35     -29.512  44.431  45.353  1.00 82.57           C  
ATOM     36  C   TYR C  35     -30.430  43.765  46.385  1.00 81.35           C  
ATOM     37  O   TYR C  35     -29.995  42.868  47.112  1.00 80.83           O  
ATOM     38  CB  TYR C  35     -28.472  45.263  46.096  1.00 83.39           C  
ATOM     39  CG  TYR C  35     -27.359  45.812  45.242  1.00 84.40           C  
ATOM     40  CD1 TYR C  35     -26.281  45.011  44.882  1.00 85.64           C  
ATOM     41  CD2 TYR C  35     -27.359  47.145  44.823  1.00 85.19           C  
ATOM     42  CE1 TYR C  35     -25.233  45.513  44.106  1.00 86.35           C  
ATOM     43  CE2 TYR C  35     -26.322  47.658  44.037  1.00 85.55           C  
ATOM     44  CZ  TYR C  35     -25.262  46.834  43.684  1.00 86.18           C  
ATOM     45  OH  TYR C  35     -24.226  47.323  42.917  1.00 86.25           O  
ATOM     46  N   ILE C  36     -31.687  44.203  46.466  1.00 79.87           N  
ATOM     47  CA  ILE C  36     -32.623  43.607  47.414  1.00 78.76           C  
ATOM     48  C   ILE C  36     -34.055  43.504  46.871  1.00 78.00           C  
ATOM     49  O   ILE C  36     -34.407  44.127  45.866  1.00 77.60           O  
ATOM     50  CB  ILE C  36     -32.634  44.378  48.767  1.00 78.63           C  
ATOM     51  CG1 ILE C  36     -33.140  45.805  48.584  1.00 78.69           C  
ATOM     52  CG2 ILE C  36     -31.250  44.440  49.382  1.00 78.17           C  
ATOM     53  CD1 ILE C  36     -33.506  46.467  49.874  1.00 78.35           C  
ATOM     54  N   ILE C  37     -34.855  42.687  47.553  1.00 77.12           N  
ATOM     55  CA  ILE C  37     -36.296  42.610  47.354  1.00 76.47           C  
ATOM     56  C   ILE C  37     -36.951  43.059  48.656  1.00 76.25           C  
ATOM     57  O   ILE C  37     -36.510  42.672  49.744  1.00 76.14           O  
ATOM     58  CB  ILE C  37     -36.747  41.167  47.038  1.00 76.61           C  
ATOM     59  CG1 ILE C  37     -35.985  40.613  45.823  1.00 76.51           C  
ATOM     60  CG2 ILE C  37     -38.254  41.107  46.804  1.00 75.23           C  
ATOM     61  CD1 ILE C  37     -35.545  39.178  45.990  1.00 76.53           C  
ATOM     62  N   ALA C  38     -37.995  43.880  48.546  1.00 75.83           N  
ATOM     63  CA  ALA C  38     -38.712  44.391  49.713  1.00 75.47           C  
ATOM     64  C   ALA C  38     -40.218  44.323  49.475  1.00 75.37           C  
ATOM     65  O   ALA C  38     -40.749  45.000  48.594  1.00 75.14           O  
ATOM     66  CB  ALA C  38     -38.288  45.815  50.006  1.00 75.30           C  
ATOM     67  N   GLU C  39     -40.899  43.498  50.259  1.00 75.27           N  
ATOM     68  CA  GLU C  39     -42.334  43.291  50.098  1.00 75.37           C  
ATOM     69  C   GLU C  39     -42.965  43.298  51.478  1.00 75.31           C  
ATOM     70  O   GLU C  39     -42.278  43.071  52.468  1.00 75.60           O  
ATOM     71  CB  GLU C  39     -42.607  41.969  49.377  1.00 75.09           C  
ATOM     72  N   LYS C  40     -44.255  43.601  51.542  1.00 75.23           N  
ATOM     73  CA  LYS C  40     -44.996  43.530  52.789  1.00 75.25           C  
ATOM     74  C   LYS C  40     -45.580  42.136  52.940  1.00 75.63           C  
ATOM     75  O   LYS C  40     -46.134  41.577  51.993  1.00 75.85           O  
ATOM     76  CB  LYS C  40     -46.117  44.557  52.819  1.00 75.13           C  
ATOM     77  CG  LYS C  40     -45.681  45.960  53.188  1.00 74.93           C  
ATOM     78  CD  LYS C  40     -46.834  46.934  52.970  1.00 74.46           C  
ATOM     79  CE  LYS C  40     -46.466  48.341  53.390  1.00 74.30           C  
ATOM     80  NZ  LYS C  40     -47.633  49.262  53.323  1.00 72.88           N1+
ATOM     81  N   ARG C  41     -45.459  41.578  54.137  1.00 76.06           N  
ATOM     82  CA  ARG C  41     -45.924  40.227  54.407  1.00 76.58           C  
ATOM     83  C   ARG C  41     -46.752  40.211  55.690  1.00 76.64           C  
ATOM     84  O   ARG C  41     -46.941  41.245  56.339  1.00 76.29           O  
ATOM     85  CB  ARG C  41     -44.729  39.271  54.502  1.00 76.89           C  
ATOM     86  CG  ARG C  41     -43.891  39.207  53.221  1.00 78.46           C  
ATOM     87  CD  ARG C  41     -44.488  38.269  52.155  1.00 80.32           C  
ATOM     88  NE  ARG C  41     -43.778  36.989  52.167  1.00 81.52           N  
ATOM     89  CZ  ARG C  41     -42.704  36.695  51.430  1.00 82.52           C  
ATOM     90  NH1 ARG C  41     -42.201  37.574  50.558  1.00 82.89           N1+
ATOM     91  NH2 ARG C  41     -42.132  35.496  51.554  1.00 82.35           N  
ATOM     92  N   GLY C  42     -47.263  39.032  56.032  1.00 77.02           N  
ATOM     93  CA  GLY C  42     -48.140  38.863  57.187  1.00 77.17           C  
ATOM     94  C   GLY C  42     -49.562  39.318  56.898  1.00 77.20           C  
ATOM     95  O   GLY C  42     -49.796  40.077  55.948  1.00 76.68           O  
ATOM     96  N   LYS C  43     -50.502  38.832  57.719  1.00 77.49           N  
ATOM     97  CA  LYS C  43     -51.897  39.299  57.717  1.00 77.49           C  
ATOM     98  C   LYS C  43     -51.912  40.818  57.668  1.00 77.50           C  
ATOM     99  O   LYS C  43     -51.145  41.476  58.391  1.00 77.71           O  
ATOM    100  CB  LYS C  43     -52.633  38.823  58.983  1.00 77.70           C  
ATOM    101  CG  LYS C  43     -53.997  39.513  59.260  1.00 77.37           C  
ATOM    102  N   ASN C  44     -52.767  41.375  56.812  1.00 77.21           N  
ATOM    103  CA  ASN C  44     -52.864  42.827  56.663  1.00 77.02           C  
ATOM    104  C   ASN C  44     -51.512  43.493  56.427  1.00 76.59           C  
ATOM    105  O   ASN C  44     -51.296  44.624  56.856  1.00 76.45           O  
ATOM    106  CB  ASN C  44     -53.551  43.456  57.889  1.00 77.04           C  
ATOM    107  CG  ASN C  44     -55.058  43.474  57.769  1.00 77.60           C  
ATOM    108  ND2 ASN C  44     -55.714  44.044  58.775  1.00 78.13           N  
ATOM    109  OD1 ASN C  44     -55.632  42.997  56.781  1.00 78.09           O  
ATOM    110  N   ASN C  45     -50.605  42.784  55.754  1.00 76.20           N  
ATOM    111  CA  ASN C  45     -49.329  43.352  55.346  1.00 75.77           C  
ATOM    112  C   ASN C  45     -48.713  44.205  56.452  1.00 75.75           C  
ATOM    113  O   ASN C  45     -48.371  45.369  56.243  1.00 75.87           O  
ATOM    114  CB  ASN C  45     -49.536  44.173  54.072  1.00 75.54           C  
ATOM    115  CG  ASN C  45     -49.814  43.309  52.872  1.00 74.75           C  
ATOM    116  ND2 ASN C  45     -50.787  43.713  52.068  1.00 73.46           N  
ATOM    117  OD1 ASN C  45     -49.160  42.285  52.666  1.00 73.54           O  
ATOM    118  N   THR C  46     -48.596  43.615  57.638  1.00 75.57           N  
ATOM    119  CA  THR C  46     -48.128  44.334  58.817  1.00 75.26           C  
ATOM    120  C   THR C  46     -46.668  44.071  59.092  1.00 74.73           C  
ATOM    121  O   THR C  46     -46.130  44.601  60.054  1.00 75.29           O  
ATOM    122  CB  THR C  46     -48.928  43.931  60.059  1.00 75.45           C  
ATOM    123  CG2 THR C  46     -50.358  44.464  59.964  1.00 75.06           C  
ATOM    124  OG1 THR C  46     -48.948  42.500  60.165  1.00 76.06           O  
ATOM    125  N   VAL C  47     -46.026  43.258  58.257  1.00 74.05           N  
ATOM    126  CA  VAL C  47     -44.604  42.963  58.408  1.00 73.45           C  
ATOM    127  C   VAL C  47     -43.844  43.327  57.143  1.00 73.20           C  
ATOM    128  O   VAL C  47     -44.239  42.954  56.038  1.00 72.44           O  
ATOM    129  CB  VAL C  47     -44.374  41.475  58.719  1.00 73.49           C  
ATOM    130  CG1 VAL C  47     -42.895  41.098  58.576  1.00 73.08           C  
ATOM    131  CG2 VAL C  47     -44.885  41.152  60.107  1.00 73.39           C  
ATOM    132  N   GLY C  48     -42.750  44.063  57.317  1.00 73.08           N  
ATOM    133  CA  GLY C  48     -41.875  44.406  56.207  1.00 73.09           C  
ATOM    134  C   GLY C  48     -40.781  43.365  56.076  1.00 73.09           C  
ATOM    135  O   GLY C  48     -40.071  43.091  57.041  1.00 73.15           O  
ATOM    136  N   LEU C  49     -40.646  42.776  54.889  1.00 72.86           N  
ATOM    137  CA  LEU C  49     -39.610  41.782  54.646  1.00 72.65           C  
ATOM    138  C   LEU C  49     -38.568  42.366  53.728  1.00 72.64           C  
ATOM    139  O   LEU C  49     -38.897  42.883  52.675  1.00 73.05           O  
ATOM    140  CB  LEU C  49     -40.201  40.522  54.016  1.00 72.69           C  
ATOM    141  CG  LEU C  49     -39.218  39.392  53.670  1.00 72.39           C  
ATOM    142  CD1 LEU C  49     -38.598  38.786  54.922  1.00 70.96           C  
ATOM    143  CD2 LEU C  49     -39.930  38.322  52.836  1.00 72.40           C  
ATOM    144  N   ILE C  50     -37.311  42.280  54.133  1.00 72.74           N  
ATOM    145  CA  ILE C  50     -36.196  42.690  53.299  1.00 72.78           C  
ATOM    146  C   ILE C  50     -35.308  41.467  53.065  1.00 72.98           C  
ATOM    147  O   ILE C  50     -34.813  40.845  54.005  1.00 72.85           O  
ATOM    148  CB  ILE C  50     -35.390  43.832  53.952  1.00 72.81           C  
ATOM    149  CG1 ILE C  50     -36.258  45.077  54.122  1.00 72.61           C  
ATOM    150  CG2 ILE C  50     -34.179  44.196  53.106  1.00 73.20           C  
ATOM    151  CD1 ILE C  50     -35.520  46.259  54.733  1.00 72.74           C  
ATOM    152  N   GLN C  51     -35.134  41.111  51.801  1.00 73.27           N  
ATOM    153  CA  GLN C  51     -34.319  39.972  51.428  1.00 73.54           C  
ATOM    154  C   GLN C  51     -33.130  40.493  50.650  1.00 73.15           C  
ATOM    155  O   GLN C  51     -33.295  41.136  49.613  1.00 72.91           O  
ATOM    156  CB  GLN C  51     -35.140  39.009  50.577  1.00 73.79           C  
ATOM    157  CG  GLN C  51     -34.352  37.862  49.935  1.00 74.52           C  
ATOM    158  CD  GLN C  51     -35.266  36.857  49.274  1.00 74.76           C  
ATOM    159  NE2 GLN C  51     -34.771  36.202  48.236  1.00 76.58           N  
ATOM    160  OE1 GLN C  51     -36.415  36.673  49.693  1.00 78.27           O  
ATOM    161  N   LEU C  52     -31.934  40.238  51.168  1.00 72.79           N  
ATOM    162  CA  LEU C  52     -30.722  40.655  50.498  1.00 72.41           C  
ATOM    163  C   LEU C  52     -30.616  39.744  49.284  1.00 72.35           C  
ATOM    164  O   LEU C  52     -30.714  38.531  49.421  1.00 71.88           O  
ATOM    165  CB  LEU C  52     -29.508  40.496  51.416  1.00 72.19           C  
ATOM    166  CG  LEU C  52     -29.591  41.225  52.757  1.00 72.51           C  
ATOM    167  CD1 LEU C  52     -28.470  40.821  53.717  1.00 71.60           C  
ATOM    168  CD2 LEU C  52     -29.582  42.714  52.521  1.00 72.94           C  
ATOM    169  N   ASN C  53     -30.431  40.326  48.103  1.00 72.56           N  
ATOM    170  CA  ASN C  53     -30.472  39.559  46.869  1.00 73.09           C  
ATOM    171  C   ASN C  53     -29.280  39.849  45.969  1.00 73.57           C  
ATOM    172  O   ASN C  53     -29.421  40.365  44.858  1.00 73.53           O  
ATOM    173  CB  ASN C  53     -31.785  39.830  46.139  1.00 73.10           C  
ATOM    174  CG  ASN C  53     -32.051  38.840  45.041  1.00 73.74           C  
ATOM    175  ND2 ASN C  53     -32.711  39.294  43.978  1.00 73.45           N  
ATOM    176  OD1 ASN C  53     -31.669  37.674  45.141  1.00 75.51           O  
ATOM    177  N   ARG C  54     -28.098  39.506  46.468  1.00 74.14           N  
ATOM    178  CA  ARG C  54     -26.866  39.609  45.698  1.00 74.49           C  
ATOM    179  C   ARG C  54     -26.154  38.251  45.782  1.00 74.84           C  
ATOM    180  O   ARG C  54     -25.025  38.147  46.254  1.00 74.69           O  
ATOM    181  CB  ARG C  54     -26.012  40.757  46.243  1.00 74.46           C  
ATOM    182  CG  ARG C  54     -24.997  41.286  45.257  1.00 74.61           C  
ATOM    183  CD  ARG C  54     -23.965  42.191  45.913  1.00 74.67           C  
ATOM    184  NE  ARG C  54     -22.724  42.174  45.141  1.00 75.16           N  
ATOM    185  CZ  ARG C  54     -21.526  42.527  45.598  1.00 74.43           C  
ATOM    186  NH1 ARG C  54     -21.369  42.956  46.835  1.00 74.87           N1+
ATOM    187  NH2 ARG C  54     -20.470  42.440  44.803  1.00 75.74           N  
ATOM    188  N   PRO C  55     -26.826  37.194  45.301  1.00 75.36           N  
ATOM    189  CA  PRO C  55     -26.425  35.824  45.623  1.00 75.68           C  
ATOM    190  C   PRO C  55     -25.095  35.426  45.004  1.00 75.86           C  
ATOM    191  O   PRO C  55     -24.365  34.639  45.594  1.00 76.42           O  
ATOM    192  CB  PRO C  55     -27.555  34.983  45.027  1.00 75.67           C  
ATOM    193  CG  PRO C  55     -28.039  35.802  43.874  1.00 75.42           C  
ATOM    194  CD  PRO C  55     -27.971  37.218  44.375  1.00 75.46           C  
ATOM    195  N   LYS C  56     -24.782  35.969  43.832  1.00 75.94           N  
ATOM    196  CA  LYS C  56     -23.534  35.635  43.141  1.00 75.77           C  
ATOM    197  C   LYS C  56     -22.325  36.050  43.961  1.00 75.38           C  
ATOM    198  O   LYS C  56     -21.244  35.519  43.759  1.00 75.78           O  
ATOM    199  CB  LYS C  56     -23.483  36.267  41.738  1.00 75.74           C  
ATOM    200  N   ALA C  57     -22.505  36.988  44.888  1.00 74.91           N  
ATOM    201  CA  ALA C  57     -21.426  37.392  45.791  1.00 74.53           C  
ATOM    202  C   ALA C  57     -21.741  37.041  47.254  1.00 74.37           C  
ATOM    203  O   ALA C  57     -21.177  37.634  48.173  1.00 74.25           O  
ATOM    204  CB  ALA C  57     -21.149  38.879  45.635  1.00 74.25           C  
ATOM    205  N   LEU C  58     -22.630  36.065  47.450  1.00 74.39           N  
ATOM    206  CA  LEU C  58     -23.087  35.631  48.777  1.00 74.36           C  
ATOM    207  C   LEU C  58     -23.539  36.806  49.643  1.00 74.41           C  
ATOM    208  O   LEU C  58     -23.192  36.907  50.823  1.00 74.11           O  
ATOM    209  CB  LEU C  58     -21.991  34.817  49.480  1.00 74.58           C  
ATOM    210  CG  LEU C  58     -21.666  33.472  48.821  1.00 74.69           C  
ATOM    211  CD1 LEU C  58     -20.461  32.808  49.447  1.00 73.80           C  
ATOM    212  CD2 LEU C  58     -22.877  32.560  48.916  1.00 75.72           C  
ATOM    213  N   ASN C  59     -24.319  37.698  49.036  1.00 74.43           N  
ATOM    214  CA  ASN C  59     -24.811  38.895  49.713  1.00 74.26           C  
ATOM    215  C   ASN C  59     -23.735  39.698  50.441  1.00 74.41           C  
ATOM    216  O   ASN C  59     -24.000  40.223  51.516  1.00 75.16           O  
ATOM    217  CB  ASN C  59     -25.918  38.523  50.701  1.00 73.87           C  
ATOM    218  CG  ASN C  59     -27.139  37.989  50.021  1.00 73.29           C  
ATOM    219  ND2 ASN C  59     -28.052  37.446  50.809  1.00 72.27           N  
ATOM    220  OD1 ASN C  59     -27.271  38.062  48.795  1.00 73.18           O  
ATOM    221  N   ALA C  60     -22.540  39.805  49.861  1.00 74.14           N  
ATOM    222  CA  ALA C  60     -21.484  40.651  50.430  1.00 73.92           C  
ATOM    223  C   ALA C  60     -21.920  42.117  50.443  1.00 73.84           C  
ATOM    224  O   ALA C  60     -22.407  42.640  49.443  1.00 73.31           O  
ATOM    225  CB  ALA C  60     -20.163  40.483  49.657  1.00 73.97           C  
ATOM    226  N   LEU C  61     -21.717  42.772  51.582  1.00 73.87           N  
ATOM    227  CA  LEU C  61     -22.359  44.043  51.873  1.00 74.15           C  
ATOM    228  C   LEU C  61     -21.642  45.260  51.289  1.00 74.52           C  
ATOM    229  O   LEU C  61     -21.035  46.060  52.003  1.00 74.88           O  
ATOM    230  CB  LEU C  61     -22.540  44.181  53.382  1.00 74.34           C  
ATOM    231  CG  LEU C  61     -23.405  43.071  54.002  1.00 74.33           C  
ATOM    232  CD1 LEU C  61     -23.209  43.000  55.501  1.00 74.12           C  
ATOM    233  CD2 LEU C  61     -24.875  43.278  53.663  1.00 73.35           C  
ATOM    234  N   CYS C  62     -21.748  45.418  49.978  1.00 74.87           N  
ATOM    235  CA  CYS C  62     -21.204  46.597  49.326  1.00 75.27           C  
ATOM    236  C   CYS C  62     -22.045  47.827  49.624  1.00 75.56           C  
ATOM    237  O   CYS C  62     -23.201  47.711  50.029  1.00 76.02           O  
ATOM    238  CB  CYS C  62     -21.112  46.390  47.810  1.00 75.46           C  
ATOM    239  SG  CYS C  62     -22.656  46.081  46.993  1.00 74.62           S  
ATOM    240  N   ASP C  63     -21.456  48.997  49.389  1.00 75.82           N  
ATOM    241  CA  ASP C  63     -22.087  50.292  49.675  1.00 75.96           C  
ATOM    242  C   ASP C  63     -23.460  50.415  49.032  1.00 75.66           C  
ATOM    243  O   ASP C  63     -24.395  50.882  49.666  1.00 75.44           O  
ATOM    244  CB  ASP C  63     -21.201  51.446  49.178  1.00 76.19           C  
ATOM    245  CG  ASP C  63     -19.880  51.564  49.950  1.00 77.73           C  
ATOM    246  OD1 ASP C  63     -19.836  51.170  51.145  1.00 79.03           O  
ATOM    247  OD2 ASP C  63     -18.883  52.068  49.356  1.00 79.83           O1-
ATOM    248  N   GLY C  64     -23.558  49.998  47.769  1.00 75.53           N  
ATOM    249  CA  GLY C  64     -24.812  49.975  47.039  1.00 75.46           C  
ATOM    250  C   GLY C  64     -25.885  49.172  47.747  1.00 75.68           C  
ATOM    251  O   GLY C  64     -27.022  49.631  47.881  1.00 75.61           O  
ATOM    252  N   LEU C  65     -25.520  47.983  48.216  1.00 75.64           N  
ATOM    253  CA  LEU C  65     -26.479  47.095  48.865  1.00 75.98           C  
ATOM    254  C   LEU C  65     -26.962  47.692  50.186  1.00 75.83           C  
ATOM    255  O   LEU C  65     -28.155  47.723  50.460  1.00 75.48           O  
ATOM    256  CB  LEU C  65     -25.858  45.705  49.086  1.00 76.10           C  
ATOM    257  CG  LEU C  65     -26.682  44.651  49.836  1.00 76.42           C  
ATOM    258  CD1 LEU C  65     -28.120  44.671  49.374  1.00 77.63           C  
ATOM    259  CD2 LEU C  65     -26.097  43.261  49.638  1.00 76.35           C  
ATOM    260  N   ILE C  66     -26.023  48.169  50.993  1.00 75.85           N  
ATOM    261  CA  ILE C  66     -26.346  48.818  52.261  1.00 75.80           C  
ATOM    262  C   ILE C  66     -27.159  50.087  52.026  1.00 75.81           C  
ATOM    263  O   ILE C  66     -28.018  50.445  52.837  1.00 76.06           O  
ATOM    264  CB  ILE C  66     -25.074  49.176  53.052  1.00 75.69           C  
ATOM    265  CG1 ILE C  66     -24.347  47.903  53.485  1.00 75.59           C  
ATOM    266  CG2 ILE C  66     -25.411  50.014  54.291  1.00 75.96           C  
ATOM    267  CD1 ILE C  66     -25.121  47.068  54.496  1.00 75.42           C  
ATOM    268  N   ASP C  67     -26.896  50.756  50.911  1.00 75.70           N  
ATOM    269  CA  ASP C  67     -27.627  51.960  50.549  1.00 75.75           C  
ATOM    270  C   ASP C  67     -29.092  51.638  50.254  1.00 75.03           C  
ATOM    271  O   ASP C  67     -29.988  52.392  50.620  1.00 74.84           O  
ATOM    272  CB  ASP C  67     -26.980  52.613  49.335  1.00 76.31           C  
ATOM    273  CG  ASP C  67     -27.319  54.078  49.220  1.00 78.80           C  
ATOM    274  OD1 ASP C  67     -28.410  54.422  48.683  1.00 79.18           O  
ATOM    275  OD2 ASP C  67     -26.472  54.881  49.677  1.00 83.05           O1-
ATOM    276  N   GLU C  68     -29.327  50.509  49.596  1.00 74.27           N  
ATOM    277  CA  GLU C  68     -30.677  50.045  49.352  1.00 73.81           C  
ATOM    278  C   GLU C  68     -31.309  49.500  50.618  1.00 73.63           C  
ATOM    279  O   GLU C  68     -32.494  49.729  50.856  1.00 73.54           O  
ATOM    280  CB  GLU C  68     -30.705  49.015  48.233  1.00 73.49           C  
ATOM    281  CG  GLU C  68     -30.307  49.646  46.909  1.00 74.07           C  
ATOM    282  CD  GLU C  68     -30.602  48.795  45.688  1.00 74.71           C  
ATOM    283  OE1 GLU C  68     -30.778  47.559  45.815  1.00 75.20           O  
ATOM    284  OE2 GLU C  68     -30.642  49.379  44.585  1.00 74.96           O1-
ATOM    285  N   LEU C  69     -30.532  48.805  51.443  1.00 73.27           N  
ATOM    286  CA  LEU C  69     -31.063  48.307  52.706  1.00 73.15           C  
ATOM    287  C   LEU C  69     -31.622  49.464  53.534  1.00 73.43           C  
ATOM    288  O   LEU C  69     -32.703  49.361  54.110  1.00 73.15           O  
ATOM    289  CB  LEU C  69     -30.006  47.540  53.505  1.00 72.91           C  
ATOM    290  CG  LEU C  69     -30.419  47.113  54.924  1.00 72.72           C  
ATOM    291  CD1 LEU C  69     -31.609  46.190  54.885  1.00 71.75           C  
ATOM    292  CD2 LEU C  69     -29.260  46.451  55.653  1.00 73.09           C  
ATOM    293  N   ASN C  70     -30.888  50.570  53.583  1.00 73.78           N  
ATOM    294  CA  ASN C  70     -31.307  51.714  54.389  1.00 73.90           C  
ATOM    295  C   ASN C  70     -32.515  52.417  53.804  1.00 73.81           C  
ATOM    296  O   ASN C  70     -33.387  52.854  54.539  1.00 73.76           O  
ATOM    297  CB  ASN C  70     -30.140  52.685  54.600  1.00 73.84           C  
ATOM    298  CG  ASN C  70     -29.036  52.086  55.477  1.00 74.78           C  
ATOM    299  ND2 ASN C  70     -27.818  52.622  55.347  1.00 74.59           N  
ATOM    300  OD1 ASN C  70     -29.277  51.148  56.260  1.00 74.41           O  
ATOM    301  N   GLN C  71     -32.576  52.521  52.482  1.00 74.06           N  
ATOM    302  CA  GLN C  71     -33.762  53.068  51.843  1.00 74.45           C  
ATOM    303  C   GLN C  71     -34.993  52.260  52.238  1.00 74.26           C  
ATOM    304  O   GLN C  71     -36.027  52.825  52.594  1.00 74.81           O  
ATOM    305  CB  GLN C  71     -33.617  53.083  50.324  1.00 74.36           C  
ATOM    306  CG  GLN C  71     -32.696  54.166  49.790  1.00 74.98           C  
ATOM    307  CD  GLN C  71     -32.413  53.996  48.303  1.00 75.28           C  
ATOM    308  NE2 GLN C  71     -31.213  54.382  47.868  1.00 75.84           N  
ATOM    309  OE1 GLN C  71     -33.264  53.515  47.559  1.00 76.46           O  
ATOM    310  N   ALA C  72     -34.873  50.940  52.180  1.00 74.00           N  
ATOM    311  CA  ALA C  72     -35.990  50.061  52.480  1.00 73.94           C  
ATOM    312  C   ALA C  72     -36.393  50.153  53.956  1.00 73.92           C  
ATOM    313  O   ALA C  72     -37.572  50.163  54.277  1.00 74.18           O  
ATOM    314  CB  ALA C  72     -35.661  48.630  52.088  1.00 73.40           C  
ATOM    315  N   LEU C  73     -35.420  50.228  54.850  1.00 74.27           N  
ATOM    316  CA  LEU C  73     -35.710  50.425  56.274  1.00 74.51           C  
ATOM    317  C   LEU C  73     -36.476  51.730  56.517  1.00 75.05           C  
ATOM    318  O   LEU C  73     -37.367  51.786  57.368  1.00 75.24           O  
ATOM    319  CB  LEU C  73     -34.423  50.439  57.097  1.00 74.12           C  
ATOM    320  CG  LEU C  73     -33.670  49.113  57.233  1.00 73.77           C  
ATOM    321  CD1 LEU C  73     -32.266  49.372  57.773  1.00 72.49           C  
ATOM    322  CD2 LEU C  73     -34.423  48.121  58.121  1.00 72.94           C  
ATOM    323  N   LYS C  74     -36.120  52.772  55.770  1.00 75.39           N  
ATOM    324  CA  LYS C  74     -36.733  54.077  55.927  1.00 75.46           C  
ATOM    325  C   LYS C  74     -38.209  53.997  55.573  1.00 75.94           C  
ATOM    326  O   LYS C  74     -39.054  54.401  56.372  1.00 76.34           O  
ATOM    327  CB  LYS C  74     -36.023  55.122  55.057  1.00 75.46           C  
ATOM    328  CG  LYS C  74     -36.469  56.570  55.280  1.00 75.72           C  
ATOM    329  N   ILE C  75     -38.538  53.474  54.397  1.00 76.23           N  
ATOM    330  CA  ILE C  75     -39.944  53.450  54.002  1.00 76.79           C  
ATOM    331  C   ILE C  75     -40.789  52.530  54.884  1.00 76.80           C  
ATOM    332  O   ILE C  75     -41.957  52.831  55.118  1.00 76.47           O  
ATOM    333  CB  ILE C  75     -40.181  53.202  52.477  1.00 76.90           C  
ATOM    334  CG1 ILE C  75     -39.578  51.887  51.986  1.00 77.78           C  
ATOM    335  CG2 ILE C  75     -39.615  54.373  51.664  1.00 77.35           C  
ATOM    336  CD1 ILE C  75     -39.211  51.913  50.461  1.00 77.20           C  
ATOM    337  N   PHE C  76     -40.206  51.450  55.409  1.00 76.91           N  
ATOM    338  CA  PHE C  76     -40.931  50.613  56.378  1.00 77.04           C  
ATOM    339  C   PHE C  76     -41.101  51.301  57.729  1.00 77.19           C  
ATOM    340  O   PHE C  76     -42.138  51.174  58.360  1.00 77.06           O  
ATOM    341  CB  PHE C  76     -40.252  49.252  56.587  1.00 76.93           C  
ATOM    342  CG  PHE C  76     -40.448  48.266  55.452  1.00 76.72           C  
ATOM    343  CD1 PHE C  76     -41.501  48.377  54.558  1.00 75.55           C  
ATOM    344  CD2 PHE C  76     -39.572  47.192  55.310  1.00 76.81           C  
ATOM    345  CE1 PHE C  76     -41.655  47.466  53.535  1.00 75.87           C  
ATOM    346  CE2 PHE C  76     -39.729  46.276  54.282  1.00 76.28           C  
ATOM    347  CZ  PHE C  76     -40.773  46.414  53.398  1.00 76.28           C  
ATOM    348  N   GLU C  77     -40.073  52.012  58.168  1.00 77.84           N  
ATOM    349  CA  GLU C  77     -40.110  52.783  59.412  1.00 78.44           C  
ATOM    350  C   GLU C  77     -41.163  53.888  59.322  1.00 78.51           C  
ATOM    351  O   GLU C  77     -41.905  54.124  60.276  1.00 78.63           O  
ATOM    352  CB  GLU C  77     -38.713  53.376  59.690  1.00 78.88           C  
ATOM    353  CG  GLU C  77     -38.570  54.254  60.933  1.00 80.34           C  
ATOM    354  CD  GLU C  77     -38.455  53.462  62.236  1.00 82.89           C  
ATOM    355  OE1 GLU C  77     -38.905  52.287  62.292  1.00 84.01           O  
ATOM    356  OE2 GLU C  77     -37.915  54.030  63.214  1.00 83.71           O1-
ATOM    357  N   GLU C  78     -41.230  54.544  58.164  1.00 78.60           N  
ATOM    358  CA  GLU C  78     -42.224  55.599  57.902  1.00 78.55           C  
ATOM    359  C   GLU C  78     -43.633  55.066  57.608  1.00 78.47           C  
ATOM    360  O   GLU C  78     -44.583  55.846  57.533  1.00 78.68           O  
ATOM    361  CB  GLU C  78     -41.779  56.495  56.732  1.00 78.45           C  
ATOM    362  CG  GLU C  78     -40.813  57.603  57.118  1.00 78.96           C  
ATOM    363  N   ASP C  79     -43.781  53.758  57.434  1.00 78.18           N  
ATOM    364  CA  ASP C  79     -45.070  53.212  57.048  1.00 78.12           C  
ATOM    365  C   ASP C  79     -45.894  52.810  58.276  1.00 78.06           C  
ATOM    366  O   ASP C  79     -45.538  51.863  58.981  1.00 78.05           O  
ATOM    367  CB  ASP C  79     -44.898  52.018  56.118  1.00 78.03           C  
ATOM    368  CG  ASP C  79     -46.197  51.584  55.507  1.00 78.23           C  
ATOM    369  OD1 ASP C  79     -47.234  51.610  56.202  1.00 78.86           O  
ATOM    370  OD2 ASP C  79     -46.188  51.230  54.319  1.00 79.48           O1-
ATOM    371  N   PRO C  80     -47.025  53.500  58.504  1.00 77.77           N  
ATOM    372  CA  PRO C  80     -47.805  53.290  59.725  1.00 77.72           C  
ATOM    373  C   PRO C  80     -48.521  51.940  59.798  1.00 77.44           C  
ATOM    374  O   PRO C  80     -48.950  51.541  60.878  1.00 77.62           O  
ATOM    375  CB  PRO C  80     -48.825  54.436  59.695  1.00 77.62           C  
ATOM    376  CG  PRO C  80     -48.990  54.758  58.254  1.00 77.88           C  
ATOM    377  CD  PRO C  80     -47.648  54.500  57.616  1.00 77.87           C  
ATOM    378  N   ALA C  81     -48.654  51.258  58.663  1.00 77.01           N  
ATOM    379  CA  ALA C  81     -49.236  49.920  58.622  1.00 76.61           C  
ATOM    380  C   ALA C  81     -48.250  48.879  59.150  1.00 76.33           C  
ATOM    381  O   ALA C  81     -48.656  47.897  59.762  1.00 76.49           O  
ATOM    382  CB  ALA C  81     -49.665  49.568  57.187  1.00 76.53           C  
ATOM    383  N   VAL C  82     -46.957  49.095  58.908  1.00 76.05           N  
ATOM    384  CA  VAL C  82     -45.920  48.132  59.289  1.00 75.63           C  
ATOM    385  C   VAL C  82     -45.539  48.239  60.758  1.00 75.19           C  
ATOM    386  O   VAL C  82     -45.249  49.328  61.244  1.00 75.50           O  
ATOM    387  CB  VAL C  82     -44.652  48.330  58.456  1.00 75.67           C  
ATOM    388  CG1 VAL C  82     -43.529  47.442  58.973  1.00 76.09           C  
ATOM    389  CG2 VAL C  82     -44.937  48.024  57.001  1.00 75.92           C  
ATOM    390  N   GLY C  83     -45.533  47.103  61.453  1.00 74.47           N  
ATOM    391  CA  GLY C  83     -45.166  47.052  62.864  1.00 74.00           C  
ATOM    392  C   GLY C  83     -43.792  46.446  63.120  1.00 73.95           C  
ATOM    393  O   GLY C  83     -43.167  46.734  64.141  1.00 73.96           O  
ATOM    394  N   ALA C  84     -43.317  45.610  62.199  1.00 73.39           N  
ATOM    395  CA  ALA C  84     -42.100  44.841  62.409  1.00 72.85           C  
ATOM    396  C   ALA C  84     -41.415  44.559  61.079  1.00 72.55           C  
ATOM    397  O   ALA C  84     -42.055  44.538  60.021  1.00 72.58           O  
ATOM    398  CB  ALA C  84     -42.420  43.542  63.119  1.00 72.70           C  
ATOM    399  N   ILE C  85     -40.108  44.335  61.147  1.00 71.72           N  
ATOM    400  CA  ILE C  85     -39.306  44.129  59.963  1.00 71.20           C  
ATOM    401  C   ILE C  85     -38.507  42.832  60.093  1.00 70.85           C  
ATOM    402  O   ILE C  85     -37.893  42.566  61.134  1.00 70.44           O  
ATOM    403  CB  ILE C  85     -38.363  45.323  59.729  1.00 71.24           C  
ATOM    404  CG1 ILE C  85     -39.182  46.603  59.500  1.00 71.73           C  
ATOM    405  CG2 ILE C  85     -37.443  45.070  58.553  1.00 70.65           C  
ATOM    406  CD1 ILE C  85     -38.325  47.860  59.252  1.00 71.36           C  
ATOM    407  N   VAL C  86     -38.539  42.030  59.030  1.00 70.12           N  
ATOM    408  CA  VAL C  86     -37.798  40.795  58.958  1.00 69.88           C  
ATOM    409  C   VAL C  86     -36.746  40.936  57.871  1.00 69.85           C  
ATOM    410  O   VAL C  86     -37.045  41.309  56.751  1.00 69.60           O  
ATOM    411  CB  VAL C  86     -38.731  39.609  58.655  1.00 69.87           C  
ATOM    412  CG1 VAL C  86     -37.931  38.389  58.267  1.00 69.51           C  
ATOM    413  CG2 VAL C  86     -39.620  39.314  59.865  1.00 69.64           C  
ATOM    414  N   LEU C  87     -35.508  40.643  58.222  1.00 70.29           N  
ATOM    415  CA  LEU C  87     -34.364  40.853  57.338  1.00 70.55           C  
ATOM    416  C   LEU C  87     -33.700  39.505  57.107  1.00 70.89           C  
ATOM    417  O   LEU C  87     -33.341  38.822  58.059  1.00 70.92           O  
ATOM    418  CB  LEU C  87     -33.399  41.818  58.006  1.00 70.70           C  
ATOM    419  CG  LEU C  87     -32.012  41.993  57.419  1.00 70.81           C  
ATOM    420  CD1 LEU C  87     -32.114  42.623  56.036  1.00 71.93           C  
ATOM    421  CD2 LEU C  87     -31.196  42.840  58.351  1.00 70.26           C  
ATOM    422  N   THR C  88     -33.577  39.100  55.851  1.00 71.35           N  
ATOM    423  CA  THR C  88     -33.062  37.780  55.525  1.00 71.74           C  
ATOM    424  C   THR C  88     -32.164  37.874  54.298  1.00 72.12           C  
ATOM    425  O   THR C  88     -32.083  38.926  53.662  1.00 71.83           O  
ATOM    426  CB  THR C  88     -34.226  36.785  55.269  1.00 71.93           C  
ATOM    427  CG2 THR C  88     -34.992  37.156  54.014  1.00 71.68           C  
ATOM    428  OG1 THR C  88     -33.716  35.449  55.138  1.00 72.02           O  
ATOM    429  N   GLY C  89     -31.490  36.774  53.981  1.00 72.76           N  
ATOM    430  CA  GLY C  89     -30.744  36.658  52.733  1.00 73.57           C  
ATOM    431  C   GLY C  89     -31.231  35.483  51.910  1.00 74.22           C  
ATOM    432  O   GLY C  89     -32.432  35.222  51.818  1.00 74.53           O  
ATOM    433  N   GLY C  90     -30.296  34.771  51.297  1.00 75.06           N  
ATOM    434  CA  GLY C  90     -30.619  33.529  50.613  1.00 75.81           C  
ATOM    435  C   GLY C  90     -30.564  32.337  51.551  1.00 76.44           C  
ATOM    436  O   GLY C  90     -30.285  32.474  52.751  1.00 77.04           O  
ATOM    437  N   ASP C  91     -30.815  31.164  50.988  1.00 77.07           N  
ATOM    438  CA  ASP C  91     -30.727  29.915  51.723  1.00 77.77           C  
ATOM    439  C   ASP C  91     -29.278  29.491  51.971  1.00 77.96           C  
ATOM    440  O   ASP C  91     -28.975  28.884  52.997  1.00 78.15           O  
ATOM    441  CB  ASP C  91     -31.473  28.818  50.958  1.00 78.11           C  
ATOM    442  CG  ASP C  91     -32.982  29.055  50.913  1.00 79.41           C  
ATOM    443  OD1 ASP C  91     -33.502  29.864  51.732  1.00 81.09           O  
ATOM    444  OD2 ASP C  91     -33.644  28.422  50.059  1.00 80.33           O1-
ATOM    445  N   LYS C  92     -28.388  29.799  51.032  1.00 78.12           N  
ATOM    446  CA  LYS C  92     -26.969  29.461  51.184  1.00 78.47           C  
ATOM    447  C   LYS C  92     -26.220  30.490  52.034  1.00 77.76           C  
ATOM    448  O   LYS C  92     -25.219  30.158  52.693  1.00 77.37           O  
ATOM    449  CB  LYS C  92     -26.297  29.317  49.811  1.00 78.51           C  
ATOM    450  CG  LYS C  92     -24.903  28.678  49.875  1.00 79.90           C  
ATOM    451  CD  LYS C  92     -24.262  28.485  48.488  1.00 80.49           C  
ATOM    452  CE  LYS C  92     -22.735  28.624  48.581  1.00 82.22           C  
ATOM    453  NZ  LYS C  92     -22.056  28.396  47.276  1.00 83.24           N1+
ATOM    454  N   ALA C  93     -26.710  31.731  52.032  1.00 77.14           N  
ATOM    455  CA  ALA C  93     -26.010  32.814  52.702  1.00 76.65           C  
ATOM    456  C   ALA C  93     -26.944  33.936  53.125  1.00 76.22           C  
ATOM    457  O   ALA C  93     -27.739  34.434  52.333  1.00 76.56           O  
ATOM    458  CB  ALA C  93     -24.918  33.355  51.793  1.00 76.47           C  
ATOM    459  N   PHE C  94     -26.831  34.334  54.384  1.00 75.62           N  
ATOM    460  CA  PHE C  94     -27.477  35.543  54.867  1.00 75.21           C  
ATOM    461  C   PHE C  94     -26.690  36.727  54.329  1.00 75.16           C  
ATOM    462  O   PHE C  94     -27.239  37.602  53.672  1.00 75.31           O  
ATOM    463  CB  PHE C  94     -27.484  35.554  56.395  1.00 74.83           C  
ATOM    464  CG  PHE C  94     -28.139  36.756  56.999  1.00 73.48           C  
ATOM    465  CD1 PHE C  94     -29.506  36.910  56.946  1.00 72.82           C  
ATOM    466  CD2 PHE C  94     -27.385  37.707  57.659  1.00 72.92           C  
ATOM    467  CE1 PHE C  94     -30.115  38.003  57.534  1.00 73.28           C  
ATOM    468  CE2 PHE C  94     -27.980  38.808  58.243  1.00 73.39           C  
ATOM    469  CZ  PHE C  94     -29.355  38.957  58.180  1.00 74.28           C  
ATOM    470  N   ALA C  95     -25.402  36.734  54.640  1.00 75.09           N  
ATOM    471  CA  ALA C  95     -24.439  37.637  54.042  1.00 75.38           C  
ATOM    472  C   ALA C  95     -23.057  37.149  54.449  1.00 75.43           C  
ATOM    473  O   ALA C  95     -22.825  36.864  55.597  1.00 75.84           O  
ATOM    474  CB  ALA C  95     -24.678  39.056  54.502  1.00 75.10           C  
ATOM    475  N   ALA C  96     -22.149  37.028  53.501  1.00 76.25           N  
ATOM    476  CA  ALA C  96     -20.835  36.450  53.766  1.00 76.70           C  
ATOM    477  C   ALA C  96     -19.818  37.486  54.223  1.00 77.17           C  
ATOM    478  O   ALA C  96     -18.655  37.161  54.425  1.00 77.82           O  
ATOM    479  CB  ALA C  96     -20.328  35.750  52.526  1.00 77.04           C  
ATOM    480  N   GLY C  97     -20.234  38.737  54.372  1.00 77.33           N  
ATOM    481  CA  GLY C  97     -19.361  39.755  54.943  1.00 77.16           C  
ATOM    482  C   GLY C  97     -19.489  41.099  54.278  1.00 76.96           C  
ATOM    483  O   GLY C  97     -20.415  41.337  53.511  1.00 77.20           O  
ATOM    484  N   ALA C  98     -18.571  41.992  54.626  1.00 76.72           N  
ATOM    485  CA  ALA C  98     -18.425  43.258  53.941  1.00 76.28           C  
ATOM    486  C   ALA C  98     -17.722  42.949  52.633  1.00 76.26           C  
ATOM    487  O   ALA C  98     -16.927  42.007  52.561  1.00 76.76           O  
ATOM    488  CB  ALA C  98     -17.601  44.212  54.778  1.00 75.96           C  
ATOM    489  N   ASP C  99     -18.000  43.730  51.597  1.00 76.03           N  
ATOM    490  CA  ASP C  99     -17.406  43.465  50.305  1.00 75.87           C  
ATOM    491  C   ASP C  99     -15.913  43.712  50.383  1.00 75.50           C  
ATOM    492  O   ASP C  99     -15.472  44.852  50.509  1.00 75.49           O  
ATOM    493  CB  ASP C  99     -18.051  44.314  49.215  1.00 75.94           C  
ATOM    494  CG  ASP C  99     -17.563  43.944  47.836  1.00 76.90           C  
ATOM    495  OD1 ASP C  99     -16.336  44.012  47.589  1.00 77.74           O  
ATOM    496  OD2 ASP C  99     -18.404  43.581  46.996  1.00 78.01           O1-
ATOM    497  N   ILE C 100     -15.145  42.630  50.289  1.00 75.47           N  
ATOM    498  CA  ILE C 100     -13.679  42.676  50.395  1.00 75.24           C  
ATOM    499  C   ILE C 100     -13.015  43.366  49.198  1.00 75.40           C  
ATOM    500  O   ILE C 100     -12.007  44.053  49.348  1.00 75.31           O  
ATOM    501  CB  ILE C 100     -13.101  41.255  50.629  1.00 75.17           C  
ATOM    502  CG1 ILE C 100     -13.484  40.777  52.037  1.00 74.77           C  
ATOM    503  CG2 ILE C 100     -11.575  41.244  50.474  1.00 75.18           C  
ATOM    504  CD1 ILE C 100     -13.434  39.290  52.237  1.00 74.78           C  
ATOM    505  N   LYS C 101     -13.589  43.217  48.015  1.00 75.74           N  
ATOM    506  CA  LYS C 101     -13.055  43.910  46.853  1.00 76.57           C  
ATOM    507  C   LYS C 101     -13.154  45.442  47.013  1.00 76.45           C  
ATOM    508  O   LYS C 101     -12.210  46.155  46.684  1.00 76.93           O  
ATOM    509  CB  LYS C 101     -13.719  43.419  45.555  1.00 76.65           C  
ATOM    510  CG  LYS C 101     -13.498  41.916  45.310  1.00 77.48           C  
ATOM    511  CD  LYS C 101     -14.467  41.305  44.278  1.00 77.85           C  
ATOM    512  CE  LYS C 101     -14.494  39.762  44.368  1.00 78.33           C  
ATOM    513  NZ  LYS C 101     -14.822  39.093  43.065  1.00 78.44           N1+
ATOM    514  N   GLU C 102     -14.266  45.950  47.540  1.00 76.35           N  
ATOM    515  CA  GLU C 102     -14.380  47.398  47.808  1.00 76.30           C  
ATOM    516  C   GLU C 102     -13.387  47.874  48.871  1.00 75.64           C  
ATOM    517  O   GLU C 102     -12.915  48.999  48.807  1.00 75.46           O  
ATOM    518  CB  GLU C 102     -15.795  47.777  48.249  1.00 76.09           C  
ATOM    519  CG  GLU C 102     -16.844  47.615  47.173  1.00 77.34           C  
ATOM    520  CD  GLU C 102     -18.205  48.208  47.559  1.00 77.63           C  
ATOM    521  OE1 GLU C 102     -18.543  48.284  48.770  1.00 77.74           O  
ATOM    522  OE2 GLU C 102     -18.934  48.604  46.625  1.00 80.12           O1-
ATOM    523  N   MET C 103     -13.096  47.028  49.856  1.00 75.10           N  
ATOM    524  CA  MET C 103     -12.180  47.395  50.931  1.00 74.98           C  
ATOM    525  C   MET C 103     -10.702  47.328  50.532  1.00 74.52           C  
ATOM    526  O   MET C 103      -9.870  47.952  51.192  1.00 74.08           O  
ATOM    527  CB  MET C 103     -12.394  46.500  52.161  1.00 74.69           C  
ATOM    528  CG  MET C 103     -13.733  46.668  52.824  1.00 75.01           C  
ATOM    529  SD  MET C 103     -13.819  45.999  54.501  1.00 76.12           S  
ATOM    530  CE  MET C 103     -13.602  44.242  54.229  1.00 76.05           C  
ATOM    531  N   GLN C 104     -10.367  46.583  49.477  1.00 74.17           N  
ATOM    532  CA  GLN C 104      -8.969  46.189  49.259  1.00 74.09           C  
ATOM    533  C   GLN C 104      -7.992  47.354  49.182  1.00 74.10           C  
ATOM    534  O   GLN C 104      -6.974  47.322  49.845  1.00 74.00           O  
ATOM    535  CB  GLN C 104      -8.805  45.313  48.016  1.00 74.17           C  
ATOM    536  CG  GLN C 104      -7.383  44.742  47.842  1.00 73.58           C  
ATOM    537  CD  GLN C 104      -7.098  44.217  46.433  1.00 73.74           C  
ATOM    538  NE2 GLN C 104      -5.881  43.731  46.223  1.00 72.73           N  
ATOM    539  OE1 GLN C 104      -7.961  44.239  45.555  1.00 73.59           O  
ATOM    540  N   ASN C 105      -8.300  48.371  48.386  1.00 74.58           N  
ATOM    541  CA  ASN C 105      -7.355  49.463  48.124  1.00 75.02           C  
ATOM    542  C   ASN C 105      -7.552  50.724  48.980  1.00 74.79           C  
ATOM    543  O   ASN C 105      -6.980  51.778  48.677  1.00 74.42           O  
ATOM    544  CB  ASN C 105      -7.400  49.833  46.637  1.00 75.45           C  
ATOM    545  CG  ASN C 105      -7.017  48.668  45.741  1.00 77.50           C  
ATOM    546  ND2 ASN C 105      -7.846  48.394  44.732  1.00 79.30           N  
ATOM    547  OD1 ASN C 105      -5.994  48.010  45.962  1.00 80.60           O  
ATOM    548  N   LEU C 106      -8.354  50.613  50.038  1.00 74.43           N  
ATOM    549  CA  LEU C 106      -8.560  51.704  50.963  1.00 74.22           C  
ATOM    550  C   LEU C 106      -7.327  51.911  51.823  1.00 74.45           C  
ATOM    551  O   LEU C 106      -6.702  50.947  52.257  1.00 74.34           O  
ATOM    552  CB  LEU C 106      -9.738  51.414  51.888  1.00 74.10           C  
ATOM    553  CG  LEU C 106     -11.149  51.388  51.310  1.00 73.54           C  
ATOM    554  CD1 LEU C 106     -12.151  51.098  52.436  1.00 70.60           C  
ATOM    555  CD2 LEU C 106     -11.458  52.702  50.597  1.00 71.97           C  
ATOM    556  N   SER C 107      -6.997  53.177  52.076  1.00 74.70           N  
ATOM    557  CA  SER C 107      -5.985  53.547  53.071  1.00 74.82           C  
ATOM    558  C   SER C 107      -6.600  53.886  54.440  1.00 74.95           C  
ATOM    559  O   SER C 107      -7.825  53.937  54.601  1.00 74.37           O  
ATOM    560  CB  SER C 107      -5.194  54.746  52.572  1.00 74.77           C  
ATOM    561  OG  SER C 107      -5.976  55.928  52.640  1.00 74.51           O  
ATOM    562  N   PHE C 108      -5.727  54.123  55.418  1.00 75.53           N  
ATOM    563  CA  PHE C 108      -6.132  54.586  56.762  1.00 75.63           C  
ATOM    564  C   PHE C 108      -6.824  55.947  56.691  1.00 76.11           C  
ATOM    565  O   PHE C 108      -7.839  56.167  57.352  1.00 75.45           O  
ATOM    566  CB  PHE C 108      -4.906  54.674  57.699  1.00 75.74           C  
ATOM    567  CG  PHE C 108      -5.184  55.375  58.994  1.00 75.17           C  
ATOM    568  CD1 PHE C 108      -6.035  54.815  59.928  1.00 75.80           C  
ATOM    569  CD2 PHE C 108      -4.623  56.612  59.265  1.00 75.92           C  
ATOM    570  CE1 PHE C 108      -6.326  55.468  61.125  1.00 75.96           C  
ATOM    571  CE2 PHE C 108      -4.907  57.280  60.451  1.00 76.00           C  
ATOM    572  CZ  PHE C 108      -5.762  56.703  61.385  1.00 75.90           C  
ATOM    573  N   GLN C 109      -6.259  56.863  55.901  1.00 76.76           N  
ATOM    574  CA  GLN C 109      -6.852  58.195  55.739  1.00 77.46           C  
ATOM    575  C   GLN C 109      -8.211  58.135  55.027  1.00 78.27           C  
ATOM    576  O   GLN C 109      -9.108  58.913  55.353  1.00 79.03           O  
ATOM    577  CB  GLN C 109      -5.914  59.149  54.991  1.00 77.26           C  
ATOM    578  CG  GLN C 109      -4.601  59.462  55.704  1.00 77.29           C  
ATOM    579  CD  GLN C 109      -3.435  58.575  55.255  1.00 78.32           C  
ATOM    580  NE2 GLN C 109      -2.247  59.152  55.198  1.00 77.75           N  
ATOM    581  OE1 GLN C 109      -3.606  57.387  54.977  1.00 79.70           O  
ATOM    582  N   ASP C 110      -8.365  57.215  54.073  1.00 79.07           N  
ATOM    583  CA  ASP C 110      -9.642  57.028  53.374  1.00 79.67           C  
ATOM    584  C   ASP C 110     -10.722  56.630  54.357  1.00 80.13           C  
ATOM    585  O   ASP C 110     -11.738  57.304  54.465  1.00 80.59           O  
ATOM    586  CB  ASP C 110      -9.538  55.961  52.280  1.00 79.79           C  
ATOM    587  CG  ASP C 110      -8.667  56.390  51.115  1.00 79.95           C  
ATOM    588  OD1 ASP C 110      -8.570  57.606  50.858  1.00 80.82           O  
ATOM    589  OD2 ASP C 110      -8.083  55.507  50.447  1.00 80.33           O1-
ATOM    590  N   CYS C 111     -10.481  55.538  55.072  1.00 80.87           N  
ATOM    591  CA  CYS C 111     -11.369  55.046  56.132  1.00 81.66           C  
ATOM    592  C   CYS C 111     -11.832  56.076  57.141  1.00 82.35           C  
ATOM    593  O   CYS C 111     -13.030  56.225  57.368  1.00 82.50           O  
ATOM    594  CB  CYS C 111     -10.657  53.974  56.930  1.00 81.56           C  
ATOM    595  SG  CYS C 111     -10.708  52.422  56.132  1.00 82.95           S  
ATOM    596  N   TYR C 112     -10.872  56.751  57.771  1.00 83.24           N  
ATOM    597  CA  TYR C 112     -11.158  57.648  58.882  1.00 83.73           C  
ATOM    598  C   TYR C 112     -12.014  58.818  58.435  1.00 84.38           C  
ATOM    599  O   TYR C 112     -12.956  59.208  59.125  1.00 84.82           O  
ATOM    600  CB  TYR C 112      -9.865  58.171  59.544  1.00 83.77           C  
ATOM    601  CG  TYR C 112     -10.159  58.926  60.826  1.00 83.87           C  
ATOM    602  CD1 TYR C 112     -10.312  58.253  62.044  1.00 83.31           C  
ATOM    603  CD2 TYR C 112     -10.337  60.307  60.813  1.00 84.40           C  
ATOM    604  CE1 TYR C 112     -10.618  58.937  63.211  1.00 83.85           C  
ATOM    605  CE2 TYR C 112     -10.642  61.011  61.981  1.00 84.74           C  
ATOM    606  CZ  TYR C 112     -10.784  60.326  63.179  1.00 84.83           C  
ATOM    607  OH  TYR C 112     -11.089  61.042  64.325  1.00 84.18           O  
ATOM    608  N   SER C 113     -11.680  59.382  57.283  1.00 84.98           N  
ATOM    609  CA  SER C 113     -12.323  60.606  56.829  1.00 85.37           C  
ATOM    610  C   SER C 113     -13.660  60.327  56.176  1.00 85.78           C  
ATOM    611  O   SER C 113     -14.587  61.109  56.313  1.00 86.37           O  
ATOM    612  CB  SER C 113     -11.404  61.332  55.866  1.00 85.49           C  
ATOM    613  OG  SER C 113     -10.151  61.570  56.492  1.00 86.17           O  
ATOM    614  N   SER C 114     -13.761  59.199  55.481  1.00 86.10           N  
ATOM    615  CA  SER C 114     -15.009  58.770  54.876  1.00 86.19           C  
ATOM    616  C   SER C 114     -15.953  58.154  55.908  1.00 86.22           C  
ATOM    617  O   SER C 114     -17.069  57.751  55.568  1.00 86.03           O  
ATOM    618  CB  SER C 114     -14.732  57.743  53.782  1.00 86.38           C  
ATOM    619  OG  SER C 114     -15.939  57.388  53.134  1.00 87.71           O  
ATOM    620  N   LYS C 115     -15.505  58.070  57.161  1.00 86.32           N  
ATOM    621  CA  LYS C 115     -16.279  57.439  58.212  1.00 86.43           C  
ATOM    622  C   LYS C 115     -16.779  56.092  57.683  1.00 86.19           C  
ATOM    623  O   LYS C 115     -17.965  55.769  57.768  1.00 86.77           O  
ATOM    624  CB  LYS C 115     -17.455  58.335  58.641  1.00 86.57           C  
ATOM    625  CG  LYS C 115     -17.138  59.831  58.770  1.00 86.97           C  
ATOM    626  CD  LYS C 115     -18.424  60.643  59.068  1.00 86.95           C  
ATOM    627  N   PHE C 116     -15.866  55.317  57.116  1.00 85.69           N  
ATOM    628  CA  PHE C 116     -16.212  54.045  56.507  1.00 85.30           C  
ATOM    629  C   PHE C 116     -17.030  53.180  57.477  1.00 84.98           C  
ATOM    630  O   PHE C 116     -16.769  53.181  58.682  1.00 84.32           O  
ATOM    631  CB  PHE C 116     -14.927  53.327  56.045  1.00 85.43           C  
ATOM    632  CG  PHE C 116     -15.168  51.996  55.378  1.00 85.48           C  
ATOM    633  CD1 PHE C 116     -16.047  51.886  54.309  1.00 85.76           C  
ATOM    634  CD2 PHE C 116     -14.507  50.857  55.813  1.00 85.84           C  
ATOM    635  CE1 PHE C 116     -16.273  50.675  53.701  1.00 85.84           C  
ATOM    636  CE2 PHE C 116     -14.730  49.641  55.210  1.00 85.66           C  
ATOM    637  CZ  PHE C 116     -15.617  49.549  54.151  1.00 85.75           C  
ATOM    638  N   LEU C 117     -18.030  52.472  56.931  1.00 84.81           N  
ATOM    639  CA  LEU C 117     -18.953  51.590  57.688  1.00 84.52           C  
ATOM    640  C   LEU C 117     -20.024  52.317  58.525  1.00 84.48           C  
ATOM    641  O   LEU C 117     -20.919  51.674  59.078  1.00 84.16           O  
ATOM    642  CB  LEU C 117     -18.199  50.565  58.565  1.00 84.33           C  
ATOM    643  CG  LEU C 117     -17.418  49.410  57.915  1.00 84.06           C  
ATOM    644  CD1 LEU C 117     -17.001  48.376  58.974  1.00 82.45           C  
ATOM    645  CD2 LEU C 117     -18.208  48.724  56.815  1.00 83.64           C  
ATOM    646  N   LYS C 118     -19.957  53.645  58.592  1.00 84.77           N  
ATOM    647  CA  LYS C 118     -20.925  54.442  59.368  1.00 85.24           C  
ATOM    648  C   LYS C 118     -22.379  54.286  58.875  1.00 84.89           C  
ATOM    649  O   LYS C 118     -23.306  54.328  59.676  1.00 84.88           O  
ATOM    650  CB  LYS C 118     -20.515  55.932  59.370  1.00 85.44           C  
ATOM    651  CG  LYS C 118     -21.501  56.897  60.073  1.00 87.09           C  
ATOM    652  CD  LYS C 118     -21.441  56.778  61.619  1.00 89.06           C  
ATOM    653  CE  LYS C 118     -22.841  56.737  62.284  1.00 89.94           C  
ATOM    654  NZ  LYS C 118     -23.854  57.660  61.670  1.00 89.72           N1+
ATOM    655  N   HIS C 119     -22.573  54.110  57.568  1.00 84.71           N  
ATOM    656  CA  HIS C 119     -23.912  53.969  56.997  1.00 84.51           C  
ATOM    657  C   HIS C 119     -24.601  52.677  57.458  1.00 84.27           C  
ATOM    658  O   HIS C 119     -25.830  52.594  57.457  1.00 84.08           O  
ATOM    659  CB  HIS C 119     -23.872  54.039  55.463  1.00 84.57           C  
ATOM    660  CG  HIS C 119     -23.577  55.408  54.923  1.00 86.15           C  
ATOM    661  CD2 HIS C 119     -24.312  56.548  54.927  1.00 87.14           C  
ATOM    662  ND1 HIS C 119     -22.391  55.720  54.279  1.00 87.70           N  
ATOM    663  CE1 HIS C 119     -22.413  56.991  53.909  1.00 87.26           C  
ATOM    664  NE2 HIS C 119     -23.568  57.515  54.289  1.00 87.67           N  
ATOM    665  N   TRP C 120     -23.817  51.681  57.873  1.00 84.04           N  
ATOM    666  CA  TRP C 120     -24.368  50.413  58.377  1.00 83.90           C  
ATOM    667  C   TRP C 120     -25.209  50.617  59.630  1.00 84.17           C  
ATOM    668  O   TRP C 120     -26.133  49.852  59.887  1.00 84.64           O  
ATOM    669  CB  TRP C 120     -23.258  49.423  58.722  1.00 83.66           C  
ATOM    670  CG  TRP C 120     -22.489  48.866  57.560  1.00 83.30           C  
ATOM    671  CD1 TRP C 120     -22.126  49.511  56.414  1.00 83.42           C  
ATOM    672  CD2 TRP C 120     -21.947  47.556  57.465  1.00 82.80           C  
ATOM    673  CE2 TRP C 120     -21.289  47.466  56.224  1.00 82.99           C  
ATOM    674  CE3 TRP C 120     -21.968  46.438  58.304  1.00 82.92           C  
ATOM    675  NE1 TRP C 120     -21.416  48.677  55.602  1.00 82.79           N  
ATOM    676  CZ2 TRP C 120     -20.645  46.307  55.804  1.00 83.23           C  
ATOM    677  CZ3 TRP C 120     -21.341  45.292  57.889  1.00 83.32           C  
ATOM    678  CH2 TRP C 120     -20.680  45.233  56.645  1.00 83.60           C  
ATOM    679  N   ASP C 121     -24.890  51.652  60.403  1.00 84.38           N  
ATOM    680  CA  ASP C 121     -25.516  51.871  61.707  1.00 84.84           C  
ATOM    681  C   ASP C 121     -26.957  52.334  61.642  1.00 84.49           C  
ATOM    682  O   ASP C 121     -27.637  52.348  62.669  1.00 84.62           O  
ATOM    683  CB  ASP C 121     -24.694  52.860  62.556  1.00 84.98           C  
ATOM    684  CG  ASP C 121     -23.465  52.209  63.165  1.00 87.28           C  
ATOM    685  OD1 ASP C 121     -23.649  51.174  63.848  1.00 90.43           O  
ATOM    686  OD2 ASP C 121     -22.322  52.704  62.953  1.00 89.43           O1-
ATOM    687  N   HIS C 122     -27.439  52.700  60.463  1.00 84.32           N  
ATOM    688  CA  HIS C 122     -28.811  53.180  60.350  1.00 84.60           C  
ATOM    689  C   HIS C 122     -29.816  52.161  60.933  1.00 84.02           C  
ATOM    690  O   HIS C 122     -30.844  52.540  61.493  1.00 83.66           O  
ATOM    691  CB  HIS C 122     -29.162  53.542  58.901  1.00 84.89           C  
ATOM    692  CG  HIS C 122     -30.585  53.974  58.733  1.00 87.29           C  
ATOM    693  CD2 HIS C 122     -31.276  55.002  59.289  1.00 88.75           C  
ATOM    694  ND1 HIS C 122     -31.493  53.275  57.964  1.00 88.84           N  
ATOM    695  CE1 HIS C 122     -32.672  53.873  58.027  1.00 89.21           C  
ATOM    696  NE2 HIS C 122     -32.569  54.919  58.829  1.00 88.99           N  
ATOM    697  N   LEU C 123     -29.483  50.879  60.820  1.00 83.51           N  
ATOM    698  CA  LEU C 123     -30.299  49.794  61.342  1.00 83.33           C  
ATOM    699  C   LEU C 123     -30.475  49.855  62.868  1.00 83.17           C  
ATOM    700  O   LEU C 123     -31.526  49.478  63.389  1.00 83.31           O  
ATOM    701  CB  LEU C 123     -29.677  48.453  60.924  1.00 83.56           C  
ATOM    702  CG  LEU C 123     -30.369  47.128  61.258  1.00 83.14           C  
ATOM    703  CD1 LEU C 123     -31.759  47.079  60.694  1.00 82.86           C  
ATOM    704  CD2 LEU C 123     -29.543  45.979  60.702  1.00 83.16           C  
ATOM    705  N   THR C 124     -29.469  50.344  63.588  1.00 82.70           N  
ATOM    706  CA  THR C 124     -29.590  50.480  65.046  1.00 82.38           C  
ATOM    707  C   THR C 124     -30.456  51.663  65.464  1.00 81.70           C  
ATOM    708  O   THR C 124     -30.688  51.844  66.649  1.00 81.74           O  
ATOM    709  CB  THR C 124     -28.226  50.680  65.743  1.00 82.29           C  
ATOM    710  CG2 THR C 124     -27.281  49.547  65.434  1.00 82.41           C  
ATOM    711  OG1 THR C 124     -27.655  51.917  65.305  1.00 83.07           O  
ATOM    712  N   GLN C 125     -30.901  52.479  64.513  1.00 81.27           N  
ATOM    713  CA  GLN C 125     -31.675  53.683  64.825  1.00 81.29           C  
ATOM    714  C   GLN C 125     -33.166  53.574  64.448  1.00 80.53           C  
ATOM    715  O   GLN C 125     -33.910  54.543  64.586  1.00 80.32           O  
ATOM    716  CB  GLN C 125     -31.020  54.919  64.175  1.00 81.51           C  
ATOM    717  CG  GLN C 125     -29.874  55.526  65.029  1.00 83.86           C  
ATOM    718  CD  GLN C 125     -28.736  56.142  64.196  1.00 87.07           C  
ATOM    719  NE2 GLN C 125     -28.230  57.296  64.636  1.00 88.44           N  
ATOM    720  OE1 GLN C 125     -28.308  55.574  63.187  1.00 89.61           O  
ATOM    721  N   VAL C 126     -33.619  52.406  64.004  1.00 79.76           N  
ATOM    722  CA  VAL C 126     -35.029  52.274  63.657  1.00 79.42           C  
ATOM    723  C   VAL C 126     -35.828  51.958  64.923  1.00 78.79           C  
ATOM    724  O   VAL C 126     -35.475  51.067  65.684  1.00 78.80           O  
ATOM    725  CB  VAL C 126     -35.280  51.254  62.505  1.00 79.55           C  
ATOM    726  CG1 VAL C 126     -34.147  51.327  61.480  1.00 79.03           C  
ATOM    727  CG2 VAL C 126     -35.449  49.842  63.026  1.00 80.04           C  
ATOM    728  N   LYS C 127     -36.873  52.744  65.157  1.00 78.29           N  
ATOM    729  CA  LYS C 127     -37.758  52.589  66.317  1.00 77.84           C  
ATOM    730  C   LYS C 127     -38.457  51.223  66.374  1.00 77.15           C  
ATOM    731  O   LYS C 127     -38.555  50.623  67.444  1.00 77.00           O  
ATOM    732  CB  LYS C 127     -38.817  53.705  66.325  1.00 77.82           C  
ATOM    733  CG  LYS C 127     -38.253  55.116  66.482  1.00 77.78           C  
ATOM    734  N   LYS C 128     -38.932  50.742  65.227  1.00 76.44           N  
ATOM    735  CA  LYS C 128     -39.659  49.463  65.150  1.00 75.96           C  
ATOM    736  C   LYS C 128     -38.697  48.276  65.242  1.00 75.70           C  
ATOM    737  O   LYS C 128     -37.528  48.401  64.873  1.00 75.20           O  
ATOM    738  CB  LYS C 128     -40.442  49.364  63.839  1.00 75.75           C  
ATOM    739  CG  LYS C 128     -41.468  50.458  63.658  1.00 75.72           C  
ATOM    740  CD  LYS C 128     -42.028  50.475  62.247  1.00 75.97           C  
ATOM    741  CE  LYS C 128     -43.148  51.497  62.140  1.00 76.07           C  
ATOM    742  NZ  LYS C 128     -43.790  51.481  60.811  1.00 76.21           N1+
ATOM    743  N   PRO C 129     -39.185  47.118  65.738  1.00 75.41           N  
ATOM    744  CA  PRO C 129     -38.357  45.909  65.873  1.00 75.16           C  
ATOM    745  C   PRO C 129     -37.956  45.250  64.555  1.00 75.04           C  
ATOM    746  O   PRO C 129     -38.779  45.131  63.651  1.00 75.14           O  
ATOM    747  CB  PRO C 129     -39.256  44.959  66.668  1.00 75.24           C  
ATOM    748  CG  PRO C 129     -40.335  45.804  67.238  1.00 74.92           C  
ATOM    749  CD  PRO C 129     -40.540  46.890  66.258  1.00 75.14           C  
ATOM    750  N   VAL C 130     -36.698  44.816  64.476  1.00 75.05           N  
ATOM    751  CA  VAL C 130     -36.141  44.143  63.301  1.00 74.97           C  
ATOM    752  C   VAL C 130     -35.688  42.744  63.695  1.00 74.90           C  
ATOM    753  O   VAL C 130     -34.943  42.594  64.651  1.00 75.35           O  
ATOM    754  CB  VAL C 130     -34.900  44.889  62.741  1.00 75.02           C  
ATOM    755  CG1 VAL C 130     -34.477  44.293  61.410  1.00 74.54           C  
ATOM    756  CG2 VAL C 130     -35.179  46.367  62.580  1.00 74.90           C  
ATOM    757  N   ILE C 131     -36.137  41.731  62.960  1.00 74.86           N  
ATOM    758  CA  ILE C 131     -35.745  40.340  63.194  1.00 74.71           C  
ATOM    759  C   ILE C 131     -34.842  39.850  62.076  1.00 74.54           C  
ATOM    760  O   ILE C 131     -35.238  39.883  60.907  1.00 74.93           O  
ATOM    761  CB  ILE C 131     -36.967  39.391  63.167  1.00 74.97           C  
ATOM    762  CG1 ILE C 131     -38.010  39.773  64.214  1.00 74.56           C  
ATOM    763  CG2 ILE C 131     -36.526  37.947  63.382  1.00 75.52           C  
ATOM    764  CD1 ILE C 131     -38.994  38.670  64.460  1.00 74.30           C  
ATOM    765  N   ALA C 132     -33.654  39.363  62.414  1.00 73.96           N  
ATOM    766  CA  ALA C 132     -32.816  38.692  61.420  1.00 73.51           C  
ATOM    767  C   ALA C 132     -33.304  37.265  61.239  1.00 73.26           C  
ATOM    768  O   ALA C 132     -33.596  36.590  62.227  1.00 73.55           O  
ATOM    769  CB  ALA C 132     -31.368  38.685  61.854  1.00 73.65           C  
ATOM    770  N   ALA C 133     -33.408  36.812  59.988  1.00 72.71           N  
ATOM    771  CA  ALA C 133     -33.736  35.420  59.694  1.00 72.58           C  
ATOM    772  C   ALA C 133     -32.571  34.827  58.934  1.00 72.55           C  
ATOM    773  O   ALA C 133     -32.475  34.956  57.705  1.00 72.57           O  
ATOM    774  CB  ALA C 133     -35.024  35.309  58.890  1.00 72.29           C  
ATOM    775  N   VAL C 134     -31.693  34.171  59.679  1.00 72.48           N  
ATOM    776  CA  VAL C 134     -30.419  33.703  59.159  1.00 72.68           C  
ATOM    777  C   VAL C 134     -30.452  32.256  58.678  1.00 72.87           C  
ATOM    778  O   VAL C 134     -30.498  31.329  59.478  1.00 73.18           O  
ATOM    779  CB  VAL C 134     -29.345  33.827  60.240  1.00 72.60           C  
ATOM    780  CG1 VAL C 134     -27.986  33.393  59.714  1.00 72.56           C  
ATOM    781  CG2 VAL C 134     -29.300  35.255  60.747  1.00 72.81           C  
ATOM    782  N   ASN C 135     -30.431  32.073  57.365  1.00 73.03           N  
ATOM    783  CA  ASN C 135     -30.093  30.787  56.771  1.00 73.26           C  
ATOM    784  C   ASN C 135     -28.682  30.863  56.216  1.00 73.56           C  
ATOM    785  O   ASN C 135     -28.274  31.896  55.700  1.00 73.65           O  
ATOM    786  CB  ASN C 135     -31.064  30.422  55.647  1.00 73.08           C  
ATOM    787  CG  ASN C 135     -32.165  29.482  56.102  1.00 73.22           C  
ATOM    788  ND2 ASN C 135     -33.372  29.744  55.638  1.00 74.34           N  
ATOM    789  OD1 ASN C 135     -31.933  28.522  56.844  1.00 71.79           O  
ATOM    790  N   GLY C 136     -27.936  29.774  56.330  1.00 73.91           N  
ATOM    791  CA  GLY C 136     -26.609  29.700  55.734  1.00 74.35           C  
ATOM    792  C   GLY C 136     -25.567  30.574  56.407  1.00 74.42           C  
ATOM    793  O   GLY C 136     -25.635  30.803  57.608  1.00 74.45           O  
ATOM    794  N   TYR C 137     -24.595  31.049  55.635  1.00 74.79           N  
ATOM    795  CA  TYR C 137     -23.481  31.809  56.205  1.00 75.40           C  
ATOM    796  C   TYR C 137     -23.908  33.181  56.702  1.00 75.23           C  
ATOM    797  O   TYR C 137     -24.600  33.915  55.992  1.00 74.74           O  
ATOM    798  CB  TYR C 137     -22.369  32.049  55.183  1.00 76.06           C  
ATOM    799  CG  TYR C 137     -21.810  30.832  54.494  1.00 76.91           C  
ATOM    800  CD1 TYR C 137     -21.286  29.767  55.214  1.00 78.39           C  
ATOM    801  CD2 TYR C 137     -21.767  30.767  53.111  1.00 77.68           C  
ATOM    802  CE1 TYR C 137     -20.759  28.652  54.562  1.00 77.98           C  
ATOM    803  CE2 TYR C 137     -21.243  29.672  52.459  1.00 77.78           C  
ATOM    804  CZ  TYR C 137     -20.735  28.620  53.183  1.00 77.54           C  
ATOM    805  OH  TYR C 137     -20.207  27.535  52.498  1.00 78.36           O  
ATOM    806  N   ALA C 138     -23.482  33.507  57.922  1.00 75.30           N  
ATOM    807  CA  ALA C 138     -23.482  34.878  58.438  1.00 75.34           C  
ATOM    808  C   ALA C 138     -22.091  35.152  58.962  1.00 75.62           C  
ATOM    809  O   ALA C 138     -21.827  34.973  60.154  1.00 75.54           O  
ATOM    810  CB  ALA C 138     -24.501  35.039  59.550  1.00 74.98           C  
ATOM    811  N   PHE C 139     -21.197  35.565  58.070  1.00 76.24           N  
ATOM    812  CA  PHE C 139     -19.777  35.732  58.405  1.00 77.00           C  
ATOM    813  C   PHE C 139     -19.362  37.194  58.414  1.00 77.40           C  
ATOM    814  O   PHE C 139     -19.752  37.952  57.528  1.00 77.38           O  
ATOM    815  CB  PHE C 139     -18.899  35.019  57.377  1.00 77.54           C  
ATOM    816  CG  PHE C 139     -18.894  33.523  57.479  1.00 77.37           C  
ATOM    817  CD1 PHE C 139     -19.793  32.832  58.286  1.00 77.82           C  
ATOM    818  CD2 PHE C 139     -17.985  32.803  56.724  1.00 78.35           C  
ATOM    819  CE1 PHE C 139     -19.781  31.456  58.351  1.00 78.31           C  
ATOM    820  CE2 PHE C 139     -17.960  31.420  56.772  1.00 79.10           C  
ATOM    821  CZ  PHE C 139     -18.874  30.744  57.584  1.00 79.34           C  
ATOM    822  N   GLY C 140     -18.539  37.571  59.393  1.00 77.87           N  
ATOM    823  CA  GLY C 140     -17.971  38.921  59.459  1.00 78.17           C  
ATOM    824  C   GLY C 140     -19.046  39.985  59.526  1.00 78.49           C  
ATOM    825  O   GLY C 140     -19.833  40.002  60.452  1.00 79.00           O  
ATOM    826  N   GLY C 141     -19.092  40.868  58.534  1.00 78.92           N  
ATOM    827  CA  GLY C 141     -20.123  41.912  58.466  1.00 78.98           C  
ATOM    828  C   GLY C 141     -21.545  41.370  58.485  1.00 79.13           C  
ATOM    829  O   GLY C 141     -22.443  42.014  59.004  1.00 79.16           O  
ATOM    830  N   GLY C 142     -21.748  40.187  57.914  1.00 79.51           N  
ATOM    831  CA  GLY C 142     -23.054  39.541  57.906  1.00 79.78           C  
ATOM    832  C   GLY C 142     -23.481  39.140  59.304  1.00 80.03           C  
ATOM    833  O   GLY C 142     -24.651  39.275  59.663  1.00 80.03           O  
ATOM    834  N   CYS C 143     -22.531  38.642  60.096  1.00 79.96           N  
ATOM    835  CA  CYS C 143     -22.791  38.318  61.504  1.00 79.98           C  
ATOM    836  C   CYS C 143     -23.090  39.597  62.294  1.00 79.95           C  
ATOM    837  O   CYS C 143     -24.000  39.632  63.132  1.00 80.16           O  
ATOM    838  CB  CYS C 143     -21.586  37.594  62.110  1.00 80.05           C  
ATOM    839  SG  CYS C 143     -21.768  37.130  63.820  1.00 79.93           S  
ATOM    840  N   GLU C 144     -22.322  40.641  62.005  1.00 79.52           N  
ATOM    841  CA  GLU C 144     -22.492  41.924  62.642  1.00 79.95           C  
ATOM    842  C   GLU C 144     -23.869  42.523  62.323  1.00 79.29           C  
ATOM    843  O   GLU C 144     -24.532  43.078  63.203  1.00 79.50           O  
ATOM    844  CB  GLU C 144     -21.362  42.868  62.216  1.00 79.65           C  
ATOM    845  CG  GLU C 144     -19.973  42.376  62.622  1.00 81.13           C  
ATOM    846  CD  GLU C 144     -18.841  43.353  62.269  1.00 83.16           C  
ATOM    847  OE1 GLU C 144     -18.610  43.648  61.063  1.00 88.53           O  
ATOM    848  OE2 GLU C 144     -18.150  43.825  63.207  1.00 88.79           O1-
ATOM    849  N   LEU C 145     -24.301  42.401  61.071  1.00 78.79           N  
ATOM    850  CA  LEU C 145     -25.597  42.912  60.648  1.00 78.25           C  
ATOM    851  C   LEU C 145     -26.738  42.221  61.390  1.00 78.25           C  
ATOM    852  O   LEU C 145     -27.678  42.876  61.854  1.00 77.96           O  
ATOM    853  CB  LEU C 145     -25.771  42.720  59.147  1.00 78.26           C  
ATOM    854  CG  LEU C 145     -27.024  43.313  58.500  1.00 77.90           C  
ATOM    855  CD1 LEU C 145     -27.162  44.775  58.844  1.00 77.73           C  
ATOM    856  CD2 LEU C 145     -26.968  43.149  56.992  1.00 78.03           C  
ATOM    857  N   ALA C 146     -26.650  40.896  61.487  1.00 78.29           N  
ATOM    858  CA  ALA C 146     -27.600  40.091  62.262  1.00 78.17           C  
ATOM    859  C   ALA C 146     -27.647  40.544  63.726  1.00 78.16           C  
ATOM    860  O   ALA C 146     -28.724  40.758  64.281  1.00 78.43           O  
ATOM    861  CB  ALA C 146     -27.227  38.615  62.176  1.00 77.93           C  
ATOM    862  N   MET C 147     -26.474  40.704  64.334  1.00 77.95           N  
ATOM    863  CA  MET C 147     -26.371  41.108  65.737  1.00 77.76           C  
ATOM    864  C   MET C 147     -26.941  42.497  66.007  1.00 76.96           C  
ATOM    865  O   MET C 147     -27.387  42.766  67.112  1.00 76.47           O  
ATOM    866  CB  MET C 147     -24.913  41.004  66.223  1.00 77.40           C  
ATOM    867  CG  MET C 147     -24.488  39.569  66.536  1.00 77.73           C  
ATOM    868  SD  MET C 147     -22.801  39.364  67.179  1.00 80.12           S  
ATOM    869  CE  MET C 147     -21.807  40.169  65.906  1.00 76.04           C  
ATOM    870  N   MET C 148     -26.928  43.371  65.006  1.00 76.85           N  
ATOM    871  CA  MET C 148     -27.602  44.682  65.102  1.00 77.12           C  
ATOM    872  C   MET C 148     -29.134  44.587  65.151  1.00 76.92           C  
ATOM    873  O   MET C 148     -29.787  45.500  65.642  1.00 76.37           O  
ATOM    874  CB  MET C 148     -27.247  45.581  63.919  1.00 76.95           C  
ATOM    875  CG  MET C 148     -26.030  46.415  64.081  1.00 77.12           C  
ATOM    876  SD  MET C 148     -25.701  47.278  62.533  1.00 78.47           S  
ATOM    877  CE  MET C 148     -23.899  47.313  62.566  1.00 76.88           C  
ATOM    878  N   CYS C 149     -29.712  43.518  64.615  1.00 77.06           N  
ATOM    879  CA  CYS C 149     -31.147  43.321  64.763  1.00 77.79           C  
ATOM    880  C   CYS C 149     -31.463  43.009  66.226  1.00 78.06           C  
ATOM    881  O   CYS C 149     -30.560  42.709  67.024  1.00 78.05           O  
ATOM    882  CB  CYS C 149     -31.653  42.212  63.844  1.00 77.74           C  
ATOM    883  SG  CYS C 149     -31.305  42.538  62.102  1.00 78.54           S  
ATOM    884  N   ASP C 150     -32.743  43.084  66.568  1.00 77.99           N  
ATOM    885  CA  ASP C 150     -33.189  42.868  67.933  1.00 78.16           C  
ATOM    886  C   ASP C 150     -33.269  41.379  68.246  1.00 77.63           C  
ATOM    887  O   ASP C 150     -32.742  40.930  69.260  1.00 78.30           O  
ATOM    888  CB  ASP C 150     -34.546  43.538  68.154  1.00 78.63           C  
ATOM    889  CG  ASP C 150     -34.517  45.025  67.829  1.00 80.76           C  
ATOM    890  OD1 ASP C 150     -33.707  45.770  68.439  1.00 82.89           O  
ATOM    891  OD2 ASP C 150     -35.292  45.446  66.941  1.00 83.56           O1-
ATOM    892  N   ILE C 151     -33.937  40.622  67.378  1.00 76.72           N  
ATOM    893  CA  ILE C 151     -34.059  39.172  67.526  1.00 75.67           C  
ATOM    894  C   ILE C 151     -33.352  38.504  66.356  1.00 75.34           C  
ATOM    895  O   ILE C 151     -33.448  38.991  65.227  1.00 75.09           O  
ATOM    896  CB  ILE C 151     -35.537  38.736  67.518  1.00 75.46           C  
ATOM    897  CG1 ILE C 151     -36.272  39.359  68.708  1.00 75.37           C  
ATOM    898  CG2 ILE C 151     -35.652  37.214  67.524  1.00 74.05           C  
ATOM    899  CD1 ILE C 151     -37.782  39.217  68.657  1.00 74.93           C  
ATOM    900  N   ILE C 152     -32.639  37.408  66.625  1.00 74.87           N  
ATOM    901  CA  ILE C 152     -32.083  36.562  65.570  1.00 74.88           C  
ATOM    902  C   ILE C 152     -32.748  35.182  65.582  1.00 75.09           C  
ATOM    903  O   ILE C 152     -32.852  34.543  66.629  1.00 75.57           O  
ATOM    904  CB  ILE C 152     -30.565  36.371  65.721  1.00 74.81           C  
ATOM    905  CG1 ILE C 152     -29.841  37.710  65.604  1.00 73.71           C  
ATOM    906  CG2 ILE C 152     -30.047  35.389  64.663  1.00 74.49           C  
ATOM    907  CD1 ILE C 152     -28.324  37.567  65.517  1.00 73.11           C  
ATOM    908  N   TYR C 153     -33.220  34.749  64.418  1.00 75.14           N  
ATOM    909  CA  TYR C 153     -33.762  33.398  64.218  1.00 75.12           C  
ATOM    910  C   TYR C 153     -32.787  32.702  63.265  1.00 74.91           C  
ATOM    911  O   TYR C 153     -32.379  33.304  62.272  1.00 74.57           O  
ATOM    912  CB  TYR C 153     -35.172  33.464  63.596  1.00 75.17           C  
ATOM    913  CG  TYR C 153     -36.348  33.523  64.569  1.00 75.31           C  
ATOM    914  CD1 TYR C 153     -36.236  34.123  65.822  1.00 76.17           C  
ATOM    915  CD2 TYR C 153     -37.587  33.001  64.212  1.00 75.89           C  
ATOM    916  CE1 TYR C 153     -37.329  34.179  66.704  1.00 75.84           C  
ATOM    917  CE2 TYR C 153     -38.683  33.051  65.082  1.00 76.05           C  
ATOM    918  CZ  TYR C 153     -38.548  33.642  66.329  1.00 76.21           C  
ATOM    919  OH  TYR C 153     -39.626  33.689  67.199  1.00 75.01           O  
ATOM    920  N   ALA C 154     -32.409  31.457  63.563  1.00 74.81           N  
ATOM    921  CA  ALA C 154     -31.414  30.730  62.759  1.00 74.99           C  
ATOM    922  C   ALA C 154     -31.987  29.480  62.107  1.00 75.20           C  
ATOM    923  O   ALA C 154     -32.767  28.752  62.716  1.00 75.28           O  
ATOM    924  CB  ALA C 154     -30.223  30.351  63.609  1.00 74.97           C  
ATOM    925  N   GLY C 155     -31.595  29.240  60.859  1.00 75.32           N  
ATOM    926  CA  GLY C 155     -31.870  27.970  60.192  1.00 75.48           C  
ATOM    927  C   GLY C 155     -30.942  26.889  60.723  1.00 75.68           C  
ATOM    928  O   GLY C 155     -29.849  27.185  61.200  1.00 75.55           O  
ATOM    929  N   GLU C 156     -31.373  25.634  60.620  1.00 76.17           N  
ATOM    930  CA  GLU C 156     -30.655  24.494  61.200  1.00 76.43           C  
ATOM    931  C   GLU C 156     -29.234  24.351  60.684  1.00 76.71           C  
ATOM    932  O   GLU C 156     -28.405  23.753  61.364  1.00 77.07           O  
ATOM    933  CB  GLU C 156     -31.414  23.185  60.937  1.00 76.51           C  
ATOM    934  N   LYS C 157     -28.963  24.890  59.492  1.00 77.03           N  
ATOM    935  CA  LYS C 157     -27.635  24.822  58.857  1.00 77.02           C  
ATOM    936  C   LYS C 157     -26.919  26.169  58.799  1.00 76.68           C  
ATOM    937  O   LYS C 157     -25.913  26.324  58.101  1.00 76.87           O  
ATOM    938  CB  LYS C 157     -27.758  24.234  57.441  1.00 77.25           C  
ATOM    939  CG  LYS C 157     -28.229  22.774  57.424  1.00 77.52           C  
ATOM    940  CD  LYS C 157     -27.697  22.025  56.215  1.00 78.44           C  
ATOM    941  CE  LYS C 157     -27.916  20.522  56.357  1.00 79.63           C  
ATOM    942  NZ  LYS C 157     -27.712  19.776  55.070  1.00 79.19           N1+
ATOM    943  N   ALA C 158     -27.418  27.141  59.553  1.00 76.43           N  
ATOM    944  CA  ALA C 158     -26.774  28.445  59.635  1.00 75.92           C  
ATOM    945  C   ALA C 158     -25.419  28.300  60.308  1.00 75.70           C  
ATOM    946  O   ALA C 158     -25.246  27.459  61.171  1.00 75.35           O  
ATOM    947  CB  ALA C 158     -27.642  29.413  60.397  1.00 75.63           C  
ATOM    948  N   GLN C 159     -24.459  29.121  59.890  1.00 75.76           N  
ATOM    949  CA  GLN C 159     -23.127  29.139  60.486  1.00 75.60           C  
ATOM    950  C   GLN C 159     -22.724  30.570  60.734  1.00 75.04           C  
ATOM    951  O   GLN C 159     -22.873  31.416  59.851  1.00 75.43           O  
ATOM    952  CB  GLN C 159     -22.123  28.468  59.555  1.00 75.91           C  
ATOM    953  CG  GLN C 159     -22.285  26.946  59.493  1.00 77.12           C  
ATOM    954  CD  GLN C 159     -21.299  26.304  58.556  1.00 77.82           C  
ATOM    955  NE2 GLN C 159     -20.372  25.534  59.110  1.00 79.00           N  
ATOM    956  OE1 GLN C 159     -21.371  26.490  57.341  1.00 80.46           O  
ATOM    957  N   PHE C 160     -22.226  30.842  61.936  1.00 74.33           N  
ATOM    958  CA  PHE C 160     -21.810  32.188  62.326  1.00 73.53           C  
ATOM    959  C   PHE C 160     -20.312  32.244  62.495  1.00 73.36           C  
ATOM    960  O   PHE C 160     -19.701  31.306  63.000  1.00 73.12           O  
ATOM    961  CB  PHE C 160     -22.487  32.589  63.632  1.00 73.26           C  
ATOM    962  CG  PHE C 160     -23.981  32.672  63.534  1.00 72.87           C  
ATOM    963  CD1 PHE C 160     -24.757  31.523  63.555  1.00 72.70           C  
ATOM    964  CD2 PHE C 160     -24.615  33.895  63.409  1.00 72.84           C  
ATOM    965  CE1 PHE C 160     -26.135  31.596  63.461  1.00 72.40           C  
ATOM    966  CE2 PHE C 160     -25.998  33.967  63.311  1.00 73.13           C  
ATOM    967  CZ  PHE C 160     -26.754  32.815  63.341  1.00 72.24           C  
ATOM    968  N   ALA C 161     -19.717  33.351  62.079  1.00 73.59           N  
ATOM    969  CA  ALA C 161     -18.276  33.525  62.200  1.00 73.71           C  
ATOM    970  C   ALA C 161     -17.898  34.973  62.103  1.00 73.93           C  
ATOM    971  O   ALA C 161     -18.653  35.775  61.578  1.00 73.92           O  
ATOM    972  CB  ALA C 161     -17.552  32.750  61.114  1.00 73.77           C  
ATOM    973  N   GLN C 162     -16.696  35.276  62.593  1.00 74.51           N  
ATOM    974  CA  GLN C 162     -16.065  36.575  62.437  1.00 74.61           C  
ATOM    975  C   GLN C 162     -14.655  36.314  61.965  1.00 74.57           C  
ATOM    976  O   GLN C 162     -13.715  36.354  62.750  1.00 75.32           O  
ATOM    977  CB  GLN C 162     -16.046  37.330  63.759  1.00 74.86           C  
ATOM    978  CG  GLN C 162     -17.419  37.605  64.328  1.00 76.59           C  
ATOM    979  CD  GLN C 162     -18.145  38.778  63.674  1.00 79.15           C  
ATOM    980  NE2 GLN C 162     -17.462  39.517  62.803  1.00 78.90           N  
ATOM    981  OE1 GLN C 162     -19.317  39.013  63.968  1.00 82.39           O  
ATOM    982  N   PRO C 163     -14.496  36.022  60.671  1.00 74.64           N  
ATOM    983  CA  PRO C 163     -13.204  35.651  60.116  1.00 74.31           C  
ATOM    984  C   PRO C 163     -12.318  36.830  59.666  1.00 74.33           C  
ATOM    985  O   PRO C 163     -11.323  36.612  58.975  1.00 73.90           O  
ATOM    986  CB  PRO C 163     -13.608  34.821  58.913  1.00 74.23           C  
ATOM    987  CG  PRO C 163     -14.823  35.523  58.421  1.00 74.72           C  
ATOM    988  CD  PRO C 163     -15.551  36.008  59.639  1.00 74.60           C  
ATOM    989  N   GLU C 164     -12.656  38.055  60.060  1.00 74.35           N  
ATOM    990  CA  GLU C 164     -11.881  39.224  59.660  1.00 74.70           C  
ATOM    991  C   GLU C 164     -10.380  39.023  59.882  1.00 74.18           C  
ATOM    992  O   GLU C 164      -9.551  39.490  59.099  1.00 73.69           O  
ATOM    993  CB  GLU C 164     -12.359  40.470  60.412  1.00 75.10           C  
ATOM    994  CG  GLU C 164     -13.645  41.114  59.823  1.00 78.00           C  
ATOM    995  CD  GLU C 164     -14.947  40.585  60.439  1.00 82.15           C  
ATOM    996  OE1 GLU C 164     -14.919  39.538  61.139  1.00 83.99           O  
ATOM    997  OE2 GLU C 164     -16.006  41.227  60.223  1.00 85.14           O1-
ATOM    998  N   ILE C 165     -10.032  38.327  60.951  1.00 73.75           N  
ATOM    999  CA  ILE C 165      -8.636  38.151  61.295  1.00 73.51           C  
ATOM   1000  C   ILE C 165      -7.895  37.403  60.196  1.00 73.05           C  
ATOM   1001  O   ILE C 165      -6.723  37.654  59.948  1.00 73.71           O  
ATOM   1002  CB  ILE C 165      -8.473  37.463  62.669  1.00 73.61           C  
ATOM   1003  CG1 ILE C 165      -7.011  37.544  63.118  1.00 74.16           C  
ATOM   1004  CG2 ILE C 165      -9.010  36.045  62.651  1.00 73.05           C  
ATOM   1005  CD1 ILE C 165      -6.579  38.972  63.534  1.00 73.92           C  
ATOM   1006  N   LEU C 166      -8.603  36.521  59.510  1.00 72.69           N  
ATOM   1007  CA  LEU C 166      -8.043  35.779  58.391  1.00 72.00           C  
ATOM   1008  C   LEU C 166      -7.756  36.642  57.170  1.00 71.81           C  
ATOM   1009  O   LEU C 166      -6.956  36.240  56.330  1.00 72.32           O  
ATOM   1010  CB  LEU C 166      -8.961  34.624  58.005  1.00 71.59           C  
ATOM   1011  CG  LEU C 166      -9.171  33.596  59.120  1.00 71.34           C  
ATOM   1012  CD1 LEU C 166     -10.154  32.518  58.674  1.00 69.38           C  
ATOM   1013  CD2 LEU C 166      -7.831  32.986  59.608  1.00 69.26           C  
ATOM   1014  N   ILE C 167      -8.389  37.811  57.063  1.00 71.55           N  
ATOM   1015  CA  ILE C 167      -8.033  38.787  56.020  1.00 71.23           C  
ATOM   1016  C   ILE C 167      -7.235  39.984  56.562  1.00 71.52           C  
ATOM   1017  O   ILE C 167      -7.036  40.972  55.858  1.00 72.12           O  
ATOM   1018  CB  ILE C 167      -9.258  39.244  55.206  1.00 71.52           C  
ATOM   1019  CG1 ILE C 167     -10.335  39.898  56.091  1.00 71.75           C  
ATOM   1020  CG2 ILE C 167      -9.857  38.041  54.425  1.00 70.96           C  
ATOM   1021  CD1 ILE C 167     -11.521  40.494  55.290  1.00 70.71           C  
ATOM   1022  N   GLY C 168      -6.741  39.890  57.796  1.00 71.16           N  
ATOM   1023  CA  GLY C 168      -5.887  40.931  58.349  1.00 70.93           C  
ATOM   1024  C   GLY C 168      -6.590  42.181  58.852  1.00 71.03           C  
ATOM   1025  O   GLY C 168      -5.985  43.260  58.915  1.00 70.14           O  
ATOM   1026  N   THR C 169      -7.860  42.055  59.226  1.00 71.41           N  
ATOM   1027  CA  THR C 169      -8.533  43.149  59.920  1.00 72.03           C  
ATOM   1028  C   THR C 169      -9.262  42.625  61.153  1.00 72.69           C  
ATOM   1029  O   THR C 169      -9.161  41.452  61.473  1.00 73.03           O  
ATOM   1030  CB  THR C 169      -9.484  43.914  58.979  1.00 72.11           C  
ATOM   1031  CG2 THR C 169     -10.779  43.124  58.719  1.00 70.81           C  
ATOM   1032  OG1 THR C 169      -9.769  45.209  59.538  1.00 71.76           O  
ATOM   1033  N   ILE C 170      -9.967  43.500  61.856  1.00 73.55           N  
ATOM   1034  CA  ILE C 170     -10.799  43.089  62.985  1.00 74.29           C  
ATOM   1035  C   ILE C 170     -12.251  43.414  62.626  1.00 75.46           C  
ATOM   1036  O   ILE C 170     -12.493  44.196  61.703  1.00 75.80           O  
ATOM   1037  CB  ILE C 170     -10.371  43.793  64.313  1.00 74.14           C  
ATOM   1038  CG1 ILE C 170     -10.710  45.271  64.299  1.00 73.48           C  
ATOM   1039  CG2 ILE C 170      -8.856  43.635  64.576  1.00 73.37           C  
ATOM   1040  CD1 ILE C 170     -10.451  45.942  65.623  1.00 74.32           C  
ATOM   1041  N   PRO C 171     -13.223  42.803  63.322  1.00 76.38           N  
ATOM   1042  CA  PRO C 171     -14.605  43.185  63.048  1.00 77.51           C  
ATOM   1043  C   PRO C 171     -14.804  44.670  63.312  1.00 78.46           C  
ATOM   1044  O   PRO C 171     -14.405  45.164  64.363  1.00 79.37           O  
ATOM   1045  CB  PRO C 171     -15.414  42.352  64.044  1.00 77.29           C  
ATOM   1046  CG  PRO C 171     -14.511  41.225  64.401  1.00 77.26           C  
ATOM   1047  CD  PRO C 171     -13.132  41.767  64.358  1.00 76.34           C  
ATOM   1048  N   GLY C 172     -15.393  45.383  62.365  1.00 79.16           N  
ATOM   1049  CA  GLY C 172     -15.503  46.832  62.499  1.00 79.55           C  
ATOM   1050  C   GLY C 172     -16.906  47.370  62.661  1.00 79.64           C  
ATOM   1051  O   GLY C 172     -17.091  48.580  62.639  1.00 79.89           O  
ATOM   1052  N   ALA C 173     -17.892  46.492  62.816  1.00 79.84           N  
ATOM   1053  CA  ALA C 173     -19.281  46.930  62.947  1.00 80.12           C  
ATOM   1054  C   ALA C 173     -19.989  46.262  64.129  1.00 80.35           C  
ATOM   1055  O   ALA C 173     -21.207  46.049  64.098  1.00 80.32           O  
ATOM   1056  CB  ALA C 173     -20.036  46.685  61.639  1.00 80.14           C  
ATOM   1057  N   GLY C 174     -19.215  45.948  65.171  1.00 80.70           N  
ATOM   1058  CA  GLY C 174     -19.749  45.478  66.455  1.00 80.99           C  
ATOM   1059  C   GLY C 174     -19.639  43.981  66.635  1.00 81.33           C  
ATOM   1060  O   GLY C 174     -20.300  43.389  67.489  1.00 81.99           O  
ATOM   1061  N   GLY C 175     -18.802  43.356  65.825  1.00 81.41           N  
ATOM   1062  CA  GLY C 175     -18.542  41.941  65.955  1.00 81.65           C  
ATOM   1063  C   GLY C 175     -17.785  41.593  67.219  1.00 81.85           C  
ATOM   1064  O   GLY C 175     -17.813  40.442  67.636  1.00 83.25           O  
ATOM   1065  N   THR C 176     -17.063  42.552  67.800  1.00 81.24           N  
ATOM   1066  CA  THR C 176     -16.317  42.309  69.035  1.00 80.70           C  
ATOM   1067  C   THR C 176     -17.098  42.820  70.242  1.00 80.08           C  
ATOM   1068  O   THR C 176     -16.780  42.477  71.382  1.00 80.47           O  
ATOM   1069  CB  THR C 176     -14.899  42.982  69.029  1.00 81.10           C  
ATOM   1070  CG2 THR C 176     -14.070  42.507  67.830  1.00 80.94           C  
ATOM   1071  OG1 THR C 176     -15.016  44.419  69.017  1.00 80.40           O  
ATOM   1072  N   GLN C 177     -18.113  43.645  69.993  1.00 78.93           N  
ATOM   1073  CA  GLN C 177     -18.874  44.268  71.071  1.00 77.67           C  
ATOM   1074  C   GLN C 177     -20.124  43.491  71.379  1.00 76.75           C  
ATOM   1075  O   GLN C 177     -20.341  43.117  72.523  1.00 76.43           O  
ATOM   1076  CB  GLN C 177     -19.241  45.702  70.715  1.00 77.37           C  
ATOM   1077  CG  GLN C 177     -18.047  46.608  70.639  1.00 77.67           C  
ATOM   1078  CD  GLN C 177     -17.161  46.492  71.852  1.00 77.25           C  
ATOM   1079  NE2 GLN C 177     -15.994  45.867  71.683  1.00 76.51           N  
ATOM   1080  OE1 GLN C 177     -17.521  46.956  72.935  1.00 78.39           O  
ATOM   1081  N   ARG C 178     -20.941  43.265  70.355  1.00 75.65           N  
ATOM   1082  CA  ARG C 178     -22.220  42.622  70.527  1.00 74.92           C  
ATOM   1083  C   ARG C 178     -22.064  41.126  70.736  1.00 74.91           C  
ATOM   1084  O   ARG C 178     -22.845  40.507  71.456  1.00 75.27           O  
ATOM   1085  CB  ARG C 178     -23.110  42.880  69.321  1.00 74.73           C  
ATOM   1086  CG  ARG C 178     -23.665  44.265  69.258  1.00 73.57           C  
ATOM   1087  CD  ARG C 178     -24.632  44.395  68.109  1.00 72.78           C  
ATOM   1088  NE  ARG C 178     -25.176  45.743  68.047  1.00 72.60           N  
ATOM   1089  CZ  ARG C 178     -24.555  46.793  67.524  1.00 72.95           C  
ATOM   1090  NH1 ARG C 178     -23.355  46.679  66.973  1.00 74.22           N1+
ATOM   1091  NH2 ARG C 178     -25.141  47.977  67.554  1.00 73.52           N  
ATOM   1092  N   LEU C 179     -21.058  40.549  70.099  1.00 74.82           N  
ATOM   1093  CA  LEU C 179     -20.805  39.121  70.204  1.00 74.58           C  
ATOM   1094  C   LEU C 179     -20.402  38.764  71.630  1.00 74.40           C  
ATOM   1095  O   LEU C 179     -21.026  37.907  72.248  1.00 74.49           O  
ATOM   1096  CB  LEU C 179     -19.717  38.701  69.206  1.00 74.36           C  
ATOM   1097  CG  LEU C 179     -19.367  37.220  69.084  1.00 74.19           C  
ATOM   1098  CD1 LEU C 179     -20.523  36.407  68.490  1.00 73.93           C  
ATOM   1099  CD2 LEU C 179     -18.117  37.095  68.245  1.00 74.25           C  
ATOM   1100  N   THR C 180     -19.367  39.433  72.135  1.00 74.46           N  
ATOM   1101  CA  THR C 180     -18.882  39.253  73.508  1.00 74.50           C  
ATOM   1102  C   THR C 180     -20.015  39.351  74.515  1.00 74.71           C  
ATOM   1103  O   THR C 180     -20.153  38.500  75.398  1.00 74.95           O  
ATOM   1104  CB  THR C 180     -17.827  40.323  73.876  1.00 74.77           C  
ATOM   1105  CG2 THR C 180     -17.210  40.044  75.250  1.00 74.36           C  
ATOM   1106  OG1 THR C 180     -16.787  40.354  72.884  1.00 75.08           O  
ATOM   1107  N   ARG C 181     -20.835  40.384  74.370  1.00 74.80           N  
ATOM   1108  CA  ARG C 181     -21.973  40.596  75.268  1.00 74.95           C  
ATOM   1109  C   ARG C 181     -23.006  39.474  75.205  1.00 74.90           C  
ATOM   1110  O   ARG C 181     -23.655  39.184  76.205  1.00 75.13           O  
ATOM   1111  CB  ARG C 181     -22.649  41.948  74.982  1.00 74.76           C  
ATOM   1112  CG  ARG C 181     -21.820  43.112  75.473  1.00 74.81           C  
ATOM   1113  CD  ARG C 181     -22.442  44.454  75.160  1.00 74.74           C  
ATOM   1114  NE  ARG C 181     -21.659  45.519  75.787  1.00 75.16           N  
ATOM   1115  CZ  ARG C 181     -20.574  46.081  75.258  1.00 75.15           C  
ATOM   1116  NH1 ARG C 181     -20.119  45.720  74.069  1.00 75.97           N1+
ATOM   1117  NH2 ARG C 181     -19.942  47.026  75.916  1.00 75.49           N  
ATOM   1118  N   ALA C 182     -23.162  38.856  74.038  1.00 74.77           N  
ATOM   1119  CA  ALA C 182     -24.129  37.770  73.863  1.00 74.93           C  
ATOM   1120  C   ALA C 182     -23.576  36.459  74.408  1.00 74.90           C  
ATOM   1121  O   ALA C 182     -24.163  35.813  75.249  1.00 74.91           O  
ATOM   1122  CB  ALA C 182     -24.478  37.611  72.379  1.00 74.68           C  
ATOM   1123  N   VAL C 183     -22.387  36.128  73.936  1.00 75.42           N  
ATOM   1124  CA  VAL C 183     -21.824  34.779  73.956  1.00 74.91           C  
ATOM   1125  C   VAL C 183     -20.771  34.582  75.069  1.00 74.23           C  
ATOM   1126  O   VAL C 183     -20.391  33.453  75.384  1.00 73.81           O  
ATOM   1127  CB  VAL C 183     -21.200  34.541  72.546  1.00 75.30           C  
ATOM   1128  CG1 VAL C 183     -19.778  34.001  72.625  1.00 75.39           C  
ATOM   1129  CG2 VAL C 183     -22.126  33.719  71.672  1.00 74.94           C  
ATOM   1130  N   GLY C 184     -20.306  35.683  75.660  1.00 73.65           N  
ATOM   1131  CA  GLY C 184     -19.241  35.637  76.678  1.00 73.31           C  
ATOM   1132  C   GLY C 184     -17.839  35.715  76.097  1.00 73.05           C  
ATOM   1133  O   GLY C 184     -17.629  35.449  74.901  1.00 73.26           O  
ATOM   1134  N   LYS C 185     -16.874  36.051  76.948  1.00 72.76           N  
ATOM   1135  CA  LYS C 185     -15.506  36.347  76.508  1.00 72.36           C  
ATOM   1136  C   LYS C 185     -14.879  35.162  75.826  1.00 72.08           C  
ATOM   1137  O   LYS C 185     -14.407  35.280  74.693  1.00 72.74           O  
ATOM   1138  CB  LYS C 185     -14.622  36.792  77.683  1.00 72.69           C  
ATOM   1139  CG  LYS C 185     -13.161  37.098  77.295  1.00 72.58           C  
ATOM   1140  CD  LYS C 185     -12.391  37.798  78.426  1.00 71.92           C  
ATOM   1141  CE  LYS C 185     -11.906  36.812  79.486  1.00 71.32           C  
ATOM   1142  NZ  LYS C 185     -10.897  37.411  80.426  1.00 70.54           N1+
ATOM   1143  N   SER C 186     -14.890  34.014  76.495  1.00 71.78           N  
ATOM   1144  CA  SER C 186     -14.210  32.814  75.979  1.00 71.52           C  
ATOM   1145  C   SER C 186     -14.565  32.479  74.522  1.00 71.42           C  
ATOM   1146  O   SER C 186     -13.692  32.475  73.664  1.00 71.75           O  
ATOM   1147  CB  SER C 186     -14.456  31.606  76.876  1.00 71.30           C  
ATOM   1148  OG  SER C 186     -13.545  30.574  76.553  1.00 71.48           O  
ATOM   1149  N   LEU C 187     -15.835  32.239  74.227  1.00 71.19           N  
ATOM   1150  CA  LEU C 187     -16.219  31.913  72.860  1.00 71.14           C  
ATOM   1151  C   LEU C 187     -15.931  33.067  71.883  1.00 71.24           C  
ATOM   1152  O   LEU C 187     -15.432  32.849  70.772  1.00 70.89           O  
ATOM   1153  CB  LEU C 187     -17.690  31.505  72.793  1.00 70.95           C  
ATOM   1154  CG  LEU C 187     -18.178  30.997  71.423  1.00 71.52           C  
ATOM   1155  CD1 LEU C 187     -17.235  29.962  70.820  1.00 68.96           C  
ATOM   1156  CD2 LEU C 187     -19.617  30.429  71.517  1.00 71.15           C  
ATOM   1157  N   ALA C 188     -16.236  34.288  72.316  1.00 71.28           N  
ATOM   1158  CA  ALA C 188     -15.964  35.487  71.530  1.00 71.18           C  
ATOM   1159  C   ALA C 188     -14.484  35.602  71.177  1.00 71.49           C  
ATOM   1160  O   ALA C 188     -14.152  35.910  70.049  1.00 71.10           O  
ATOM   1161  CB  ALA C 188     -16.412  36.720  72.279  1.00 70.59           C  
ATOM   1162  N   MET C 189     -13.599  35.357  72.138  1.00 72.32           N  
ATOM   1163  CA  MET C 189     -12.162  35.461  71.875  1.00 73.21           C  
ATOM   1164  C   MET C 189     -11.775  34.400  70.871  1.00 73.78           C  
ATOM   1165  O   MET C 189     -11.043  34.664  69.910  1.00 73.61           O  
ATOM   1166  CB  MET C 189     -11.341  35.299  73.154  1.00 73.19           C  
ATOM   1167  CG  MET C 189     -11.342  36.509  74.077  1.00 74.65           C  
ATOM   1168  SD  MET C 189     -10.397  37.970  73.537  1.00 77.04           S  
ATOM   1169  CE  MET C 189      -9.203  37.225  72.450  1.00 78.19           C  
ATOM   1170  N   GLU C 190     -12.300  33.199  71.075  1.00 74.72           N  
ATOM   1171  CA  GLU C 190     -11.970  32.096  70.201  1.00 75.73           C  
ATOM   1172  C   GLU C 190     -12.458  32.343  68.784  1.00 75.79           C  
ATOM   1173  O   GLU C 190     -11.720  32.093  67.846  1.00 76.77           O  
ATOM   1174  CB  GLU C 190     -12.535  30.795  70.741  1.00 76.32           C  
ATOM   1175  CG  GLU C 190     -12.079  29.584  69.959  1.00 78.35           C  
ATOM   1176  CD  GLU C 190     -12.588  28.288  70.544  1.00 80.95           C  
ATOM   1177  OE1 GLU C 190     -13.366  28.340  71.519  1.00 83.55           O  
ATOM   1178  OE2 GLU C 190     -12.217  27.215  70.024  1.00 82.75           O1-
ATOM   1179  N   MET C 191     -13.683  32.841  68.627  1.00 75.70           N  
ATOM   1180  CA  MET C 191     -14.206  33.182  67.299  1.00 75.56           C  
ATOM   1181  C   MET C 191     -13.437  34.323  66.631  1.00 75.43           C  
ATOM   1182  O   MET C 191     -13.073  34.234  65.444  1.00 75.87           O  
ATOM   1183  CB  MET C 191     -15.688  33.558  67.365  1.00 75.40           C  
ATOM   1184  CG  MET C 191     -16.613  32.391  67.609  1.00 75.40           C  
ATOM   1185  SD  MET C 191     -18.347  32.885  67.746  1.00 75.90           S  
ATOM   1186  CE  MET C 191     -18.762  33.351  66.053  1.00 73.95           C  
ATOM   1187  N   VAL C 192     -13.200  35.397  67.374  1.00 75.02           N  
ATOM   1188  CA  VAL C 192     -12.558  36.589  66.801  1.00 74.86           C  
ATOM   1189  C   VAL C 192     -11.082  36.336  66.486  1.00 75.12           C  
ATOM   1190  O   VAL C 192     -10.605  36.751  65.434  1.00 75.65           O  
ATOM   1191  CB  VAL C 192     -12.755  37.857  67.693  1.00 74.73           C  
ATOM   1192  CG1 VAL C 192     -12.125  39.074  67.071  1.00 74.16           C  
ATOM   1193  CG2 VAL C 192     -14.256  38.134  67.911  1.00 74.43           C  
ATOM   1194  N   LEU C 193     -10.377  35.606  67.346  1.00 75.53           N  
ATOM   1195  CA  LEU C 193      -8.938  35.386  67.152  1.00 75.58           C  
ATOM   1196  C   LEU C 193      -8.588  34.255  66.179  1.00 75.94           C  
ATOM   1197  O   LEU C 193      -7.481  34.232  65.652  1.00 75.40           O  
ATOM   1198  CB  LEU C 193      -8.235  35.138  68.493  1.00 75.42           C  
ATOM   1199  CG  LEU C 193      -8.421  36.192  69.592  1.00 75.06           C  
ATOM   1200  CD1 LEU C 193      -7.500  35.914  70.769  1.00 74.19           C  
ATOM   1201  CD2 LEU C 193      -8.194  37.594  69.077  1.00 75.57           C  
ATOM   1202  N   THR C 194      -9.496  33.310  65.962  1.00 76.63           N  
ATOM   1203  CA  THR C 194      -9.209  32.184  65.048  1.00 77.60           C  
ATOM   1204  C   THR C 194      -9.979  32.265  63.733  1.00 78.03           C  
ATOM   1205  O   THR C 194      -9.566  31.683  62.735  1.00 77.98           O  
ATOM   1206  CB  THR C 194      -9.564  30.820  65.658  1.00 77.53           C  
ATOM   1207  CG2 THR C 194      -8.953  30.654  67.034  1.00 77.78           C  
ATOM   1208  OG1 THR C 194     -10.986  30.703  65.741  1.00 78.88           O  
ATOM   1209  N   GLY C 195     -11.108  32.975  63.745  1.00 78.73           N  
ATOM   1210  CA  GLY C 195     -12.008  33.015  62.597  1.00 78.81           C  
ATOM   1211  C   GLY C 195     -12.891  31.783  62.462  1.00 78.88           C  
ATOM   1212  O   GLY C 195     -13.609  31.657  61.485  1.00 78.35           O  
ATOM   1213  N   ASP C 196     -12.844  30.884  63.442  1.00 79.57           N  
ATOM   1214  CA  ASP C 196     -13.642  29.651  63.407  1.00 80.43           C  
ATOM   1215  C   ASP C 196     -15.146  29.911  63.445  1.00 80.55           C  
ATOM   1216  O   ASP C 196     -15.609  30.920  63.982  1.00 80.85           O  
ATOM   1217  CB  ASP C 196     -13.281  28.737  64.585  1.00 80.62           C  
ATOM   1218  CG  ASP C 196     -11.929  28.053  64.418  1.00 81.73           C  
ATOM   1219  OD1 ASP C 196     -11.273  28.207  63.363  1.00 83.93           O  
ATOM   1220  OD2 ASP C 196     -11.521  27.350  65.363  1.00 83.49           O1-
ATOM   1221  N   ARG C 197     -15.900  28.970  62.900  1.00 80.60           N  
ATOM   1222  CA  ARG C 197     -17.349  29.092  62.829  1.00 80.73           C  
ATOM   1223  C   ARG C 197     -18.060  28.277  63.903  1.00 80.11           C  
ATOM   1224  O   ARG C 197     -17.513  27.320  64.437  1.00 80.12           O  
ATOM   1225  CB  ARG C 197     -17.886  28.724  61.443  1.00 81.04           C  
ATOM   1226  CG  ARG C 197     -16.948  27.963  60.489  1.00 82.48           C  
ATOM   1227  CD  ARG C 197     -17.272  28.391  59.080  1.00 83.53           C  
ATOM   1228  NE  ARG C 197     -16.844  27.483  58.019  1.00 84.15           N  
ATOM   1229  CZ  ARG C 197     -15.933  27.751  57.077  1.00 84.76           C  
ATOM   1230  NH1 ARG C 197     -15.268  28.901  57.020  1.00 84.87           N1+
ATOM   1231  NH2 ARG C 197     -15.682  26.839  56.161  1.00 86.07           N  
ATOM   1232  N   ILE C 198     -19.283  28.686  64.223  1.00 79.42           N  
ATOM   1233  CA  ILE C 198     -20.114  27.963  65.180  1.00 78.94           C  
ATOM   1234  C   ILE C 198     -21.441  27.629  64.527  1.00 78.49           C  
ATOM   1235  O   ILE C 198     -21.942  28.392  63.705  1.00 78.87           O  
ATOM   1236  CB  ILE C 198     -20.344  28.773  66.479  1.00 78.94           C  
ATOM   1237  CG1 ILE C 198     -21.120  30.074  66.212  1.00 78.77           C  
ATOM   1238  CG2 ILE C 198     -19.024  29.101  67.107  1.00 79.26           C  
ATOM   1239  CD1 ILE C 198     -21.469  30.841  67.456  1.00 78.49           C  
ATOM   1240  N   SER C 199     -22.009  26.492  64.899  1.00 78.06           N  
ATOM   1241  CA  SER C 199     -23.264  26.031  64.316  1.00 77.55           C  
ATOM   1242  C   SER C 199     -24.418  26.858  64.844  1.00 77.43           C  
ATOM   1243  O   SER C 199     -24.258  27.596  65.811  1.00 77.30           O  
ATOM   1244  CB  SER C 199     -23.486  24.557  64.650  1.00 77.28           C  
ATOM   1245  OG  SER C 199     -23.631  24.371  66.052  1.00 77.26           O  
ATOM   1246  N   ALA C 200     -25.576  26.734  64.199  1.00 77.65           N  
ATOM   1247  CA  ALA C 200     -26.823  27.315  64.705  1.00 77.98           C  
ATOM   1248  C   ALA C 200     -27.082  26.863  66.143  1.00 78.41           C  
ATOM   1249  O   ALA C 200     -27.502  27.651  66.987  1.00 78.23           O  
ATOM   1250  CB  ALA C 200     -27.995  26.904  63.823  1.00 77.72           C  
ATOM   1251  N   GLN C 201     -26.817  25.584  66.406  1.00 78.81           N  
ATOM   1252  CA  GLN C 201     -27.063  24.984  67.713  1.00 79.03           C  
ATOM   1253  C   GLN C 201     -26.161  25.607  68.781  1.00 78.79           C  
ATOM   1254  O   GLN C 201     -26.641  26.007  69.840  1.00 78.32           O  
ATOM   1255  CB  GLN C 201     -26.887  23.461  67.640  1.00 79.39           C  
ATOM   1256  CG  GLN C 201     -27.958  22.722  66.788  1.00 80.81           C  
ATOM   1257  CD  GLN C 201     -27.826  22.905  65.246  1.00 83.05           C  
ATOM   1258  NE2 GLN C 201     -28.962  22.809  64.541  1.00 83.38           N  
ATOM   1259  OE1 GLN C 201     -26.728  23.118  64.707  1.00 82.95           O  
ATOM   1260  N   ASP C 202     -24.864  25.714  68.486  1.00 78.92           N  
ATOM   1261  CA  ASP C 202     -23.933  26.466  69.340  1.00 78.92           C  
ATOM   1262  C   ASP C 202     -24.484  27.857  69.576  1.00 78.60           C  
ATOM   1263  O   ASP C 202     -24.537  28.336  70.704  1.00 79.19           O  
ATOM   1264  CB  ASP C 202     -22.553  26.631  68.686  1.00 79.15           C  
ATOM   1265  CG  ASP C 202     -21.803  25.308  68.499  1.00 81.11           C  
ATOM   1266  OD1 ASP C 202     -22.020  24.366  69.307  1.00 82.62           O  
ATOM   1267  OD2 ASP C 202     -20.985  25.223  67.536  1.00 81.73           O1-
ATOM   1268  N   ALA C 203     -24.897  28.510  68.498  1.00 78.20           N  
ATOM   1269  CA  ALA C 203     -25.343  29.881  68.588  1.00 78.00           C  
ATOM   1270  C   ALA C 203     -26.483  30.024  69.589  1.00 78.16           C  
ATOM   1271  O   ALA C 203     -26.467  30.954  70.399  1.00 78.12           O  
ATOM   1272  CB  ALA C 203     -25.749  30.405  67.230  1.00 77.86           C  
ATOM   1273  N   LYS C 204     -27.454  29.106  69.545  1.00 78.14           N  
ATOM   1274  CA  LYS C 204     -28.605  29.178  70.434  1.00 78.17           C  
ATOM   1275  C   LYS C 204     -28.168  28.904  71.853  1.00 78.22           C  
ATOM   1276  O   LYS C 204     -28.629  29.567  72.789  1.00 77.91           O  
ATOM   1277  CB  LYS C 204     -29.698  28.179  70.049  1.00 78.44           C  
ATOM   1278  CG  LYS C 204     -31.055  28.516  70.672  1.00 78.73           C  
ATOM   1279  CD  LYS C 204     -31.759  27.278  71.228  1.00 80.52           C  
ATOM   1280  CE  LYS C 204     -33.168  27.591  71.758  1.00 79.71           C  
ATOM   1281  NZ  LYS C 204     -33.163  28.836  72.561  1.00 79.69           N1+
ATOM   1282  N   GLN C 205     -27.270  27.935  72.004  1.00 78.24           N  
ATOM   1283  CA  GLN C 205     -26.779  27.545  73.325  1.00 78.43           C  
ATOM   1284  C   GLN C 205     -26.069  28.730  73.977  1.00 78.11           C  
ATOM   1285  O   GLN C 205     -26.289  29.023  75.150  1.00 78.20           O  
ATOM   1286  CB  GLN C 205     -25.841  26.331  73.228  1.00 78.79           C  
ATOM   1287  CG  GLN C 205     -25.945  25.358  74.415  1.00 79.49           C  
ATOM   1288  N   ALA C 206     -25.256  29.430  73.190  1.00 77.59           N  
ATOM   1289  CA  ALA C 206     -24.542  30.616  73.663  1.00 77.14           C  
ATOM   1290  C   ALA C 206     -25.402  31.880  73.816  1.00 76.69           C  
ATOM   1291  O   ALA C 206     -24.913  32.880  74.325  1.00 76.73           O  
ATOM   1292  CB  ALA C 206     -23.372  30.906  72.745  1.00 77.09           C  
ATOM   1293  N   GLY C 207     -26.662  31.845  73.387  1.00 76.36           N  
ATOM   1294  CA  GLY C 207     -27.538  33.020  73.423  1.00 76.01           C  
ATOM   1295  C   GLY C 207     -27.336  34.053  72.309  1.00 75.98           C  
ATOM   1296  O   GLY C 207     -27.827  35.162  72.408  1.00 76.27           O  
ATOM   1297  N   LEU C 208     -26.620  33.711  71.246  1.00 75.75           N  
ATOM   1298  CA  LEU C 208     -26.511  34.611  70.100  1.00 75.64           C  
ATOM   1299  C   LEU C 208     -27.827  34.651  69.314  1.00 75.85           C  
ATOM   1300  O   LEU C 208     -28.184  35.685  68.750  1.00 75.57           O  
ATOM   1301  CB  LEU C 208     -25.354  34.178  69.200  1.00 75.35           C  
ATOM   1302  CG  LEU C 208     -24.939  35.098  68.055  1.00 75.31           C  
ATOM   1303  CD1 LEU C 208     -24.658  36.494  68.546  1.00 75.34           C  
ATOM   1304  CD2 LEU C 208     -23.713  34.529  67.341  1.00 75.30           C  
ATOM   1305  N   VAL C 209     -28.527  33.514  69.282  1.00 76.37           N  
ATOM   1306  CA  VAL C 209     -29.823  33.375  68.612  1.00 76.78           C  
ATOM   1307  C   VAL C 209     -30.851  32.852  69.605  1.00 77.26           C  
ATOM   1308  O   VAL C 209     -30.501  32.174  70.568  1.00 77.50           O  
ATOM   1309  CB  VAL C 209     -29.744  32.417  67.379  1.00 76.86           C  
ATOM   1310  CG1 VAL C 209     -28.685  32.882  66.410  1.00 76.45           C  
ATOM   1311  CG2 VAL C 209     -29.457  30.990  67.798  1.00 76.72           C  
ATOM   1312  N   SER C 210     -32.121  33.166  69.387  1.00 77.96           N  
ATOM   1313  CA  SER C 210     -33.162  32.750  70.333  1.00 78.48           C  
ATOM   1314  C   SER C 210     -34.009  31.566  69.868  1.00 78.52           C  
ATOM   1315  O   SER C 210     -34.634  30.917  70.689  1.00 78.90           O  
ATOM   1316  CB  SER C 210     -34.040  33.935  70.711  1.00 78.69           C  
ATOM   1317  OG  SER C 210     -34.444  34.655  69.567  1.00 80.56           O  
ATOM   1318  N   LYS C 211     -34.008  31.258  68.573  1.00 78.68           N  
ATOM   1319  CA  LYS C 211     -34.639  30.036  68.076  1.00 78.61           C  
ATOM   1320  C   LYS C 211     -33.916  29.476  66.857  1.00 78.40           C  
ATOM   1321  O   LYS C 211     -33.364  30.222  66.072  1.00 78.43           O  
ATOM   1322  CB  LYS C 211     -36.106  30.300  67.710  1.00 78.78           C  
ATOM   1323  CG  LYS C 211     -37.073  30.267  68.888  1.00 79.89           C  
ATOM   1324  N   ILE C 212     -33.942  28.154  66.723  1.00 78.51           N  
ATOM   1325  CA  ILE C 212     -33.549  27.440  65.515  1.00 78.60           C  
ATOM   1326  C   ILE C 212     -34.781  26.843  64.801  1.00 78.84           C  
ATOM   1327  O   ILE C 212     -35.673  26.288  65.447  1.00 78.51           O  
ATOM   1328  CB  ILE C 212     -32.611  26.251  65.848  1.00 78.62           C  
ATOM   1329  CG1 ILE C 212     -31.479  26.686  66.768  1.00 78.96           C  
ATOM   1330  CG2 ILE C 212     -32.027  25.643  64.574  1.00 78.35           C  
ATOM   1331  CD1 ILE C 212     -30.560  25.545  67.129  1.00 79.72           C  
ATOM   1332  N   CYS C 213     -34.816  26.941  63.471  1.00 79.15           N  
ATOM   1333  CA  CYS C 213     -35.884  26.320  62.670  1.00 79.56           C  
ATOM   1334  C   CYS C 213     -35.304  25.521  61.507  1.00 78.93           C  
ATOM   1335  O   CYS C 213     -34.123  25.630  61.208  1.00 78.69           O  
ATOM   1336  CB  CYS C 213     -36.838  27.376  62.103  1.00 79.78           C  
ATOM   1337  SG  CYS C 213     -36.917  28.940  63.016  1.00 83.30           S  
ATOM   1338  N   PRO C 214     -36.139  24.702  60.849  1.00 78.55           N  
ATOM   1339  CA  PRO C 214     -35.697  24.063  59.613  1.00 78.37           C  
ATOM   1340  C   PRO C 214     -35.508  25.080  58.500  1.00 77.99           C  
ATOM   1341  O   PRO C 214     -36.292  26.012  58.383  1.00 78.15           O  
ATOM   1342  CB  PRO C 214     -36.844  23.105  59.268  1.00 78.35           C  
ATOM   1343  CG  PRO C 214     -37.664  22.987  60.516  1.00 78.42           C  
ATOM   1344  CD  PRO C 214     -37.506  24.296  61.212  1.00 78.64           C  
ATOM   1345  N   VAL C 215     -34.472  24.883  57.695  1.00 77.66           N  
ATOM   1346  CA  VAL C 215     -34.151  25.769  56.588  1.00 77.46           C  
ATOM   1347  C   VAL C 215     -35.391  26.166  55.798  1.00 77.68           C  
ATOM   1348  O   VAL C 215     -35.562  27.330  55.445  1.00 77.36           O  
ATOM   1349  CB  VAL C 215     -33.139  25.090  55.622  1.00 77.34           C  
ATOM   1350  CG1 VAL C 215     -32.933  25.917  54.367  1.00 76.82           C  
ATOM   1351  CG2 VAL C 215     -31.820  24.850  56.320  1.00 77.02           C  
ATOM   1352  N   GLU C 216     -36.256  25.190  55.545  1.00 78.26           N  
ATOM   1353  CA  GLU C 216     -37.412  25.365  54.659  1.00 79.06           C  
ATOM   1354  C   GLU C 216     -38.358  26.468  55.129  1.00 78.85           C  
ATOM   1355  O   GLU C 216     -38.838  27.254  54.319  1.00 78.97           O  
ATOM   1356  CB  GLU C 216     -38.195  24.042  54.515  1.00 79.35           C  
ATOM   1357  CG  GLU C 216     -37.528  22.964  53.616  1.00 81.65           C  
ATOM   1358  CD  GLU C 216     -36.022  22.770  53.889  1.00 84.07           C  
ATOM   1359  OE1 GLU C 216     -35.646  22.530  55.069  1.00 84.50           O  
ATOM   1360  OE2 GLU C 216     -35.222  22.868  52.922  1.00 85.26           O1-
ATOM   1361  N   THR C 217     -38.608  26.530  56.434  1.00 78.82           N  
ATOM   1362  CA  THR C 217     -39.660  27.391  56.980  1.00 78.93           C  
ATOM   1363  C   THR C 217     -39.164  28.556  57.847  1.00 78.74           C  
ATOM   1364  O   THR C 217     -39.978  29.228  58.480  1.00 78.87           O  
ATOM   1365  CB  THR C 217     -40.651  26.559  57.832  1.00 79.13           C  
ATOM   1366  CG2 THR C 217     -41.308  25.476  56.988  1.00 78.69           C  
ATOM   1367  OG1 THR C 217     -39.955  25.962  58.937  1.00 79.30           O  
ATOM   1368  N   LEU C 218     -37.856  28.809  57.859  1.00 78.28           N  
ATOM   1369  CA  LEU C 218     -37.275  29.833  58.731  1.00 78.20           C  
ATOM   1370  C   LEU C 218     -37.957  31.185  58.572  1.00 77.98           C  
ATOM   1371  O   LEU C 218     -38.483  31.739  59.531  1.00 78.43           O  
ATOM   1372  CB  LEU C 218     -35.781  29.988  58.440  1.00 78.31           C  
ATOM   1373  CG  LEU C 218     -35.034  31.087  59.199  1.00 78.34           C  
ATOM   1374  CD1 LEU C 218     -34.781  30.685  60.639  1.00 77.67           C  
ATOM   1375  CD2 LEU C 218     -33.733  31.392  58.484  1.00 78.77           C  
ATOM   1376  N   VAL C 219     -37.952  31.694  57.348  1.00 77.79           N  
ATOM   1377  CA  VAL C 219     -38.501  33.011  57.030  1.00 77.49           C  
ATOM   1378  C   VAL C 219     -39.974  33.137  57.419  1.00 77.48           C  
ATOM   1379  O   VAL C 219     -40.413  34.208  57.826  1.00 77.30           O  
ATOM   1380  CB  VAL C 219     -38.321  33.357  55.514  1.00 77.42           C  
ATOM   1381  CG1 VAL C 219     -39.125  34.580  55.131  1.00 76.69           C  
ATOM   1382  CG2 VAL C 219     -36.838  33.566  55.177  1.00 76.55           C  
ATOM   1383  N   GLU C 220     -40.731  32.052  57.314  1.00 77.51           N  
ATOM   1384  CA  GLU C 220     -42.148  32.105  57.669  1.00 77.63           C  
ATOM   1385  C   GLU C 220     -42.327  32.144  59.189  1.00 77.76           C  
ATOM   1386  O   GLU C 220     -43.199  32.841  59.702  1.00 77.55           O  
ATOM   1387  CB  GLU C 220     -42.906  30.937  57.055  1.00 77.63           C  
ATOM   1388  CG  GLU C 220     -44.299  31.319  56.592  1.00 78.36           C  
ATOM   1389  N   GLU C 221     -41.474  31.419  59.906  1.00 77.99           N  
ATOM   1390  CA  GLU C 221     -41.498  31.432  61.363  1.00 77.87           C  
ATOM   1391  C   GLU C 221     -40.971  32.751  61.903  1.00 77.95           C  
ATOM   1392  O   GLU C 221     -41.413  33.206  62.957  1.00 78.42           O  
ATOM   1393  CB  GLU C 221     -40.699  30.259  61.935  1.00 78.02           C  
ATOM   1394  CG  GLU C 221     -41.356  28.886  61.718  1.00 77.60           C  
ATOM   1395  N   ALA C 222     -40.037  33.377  61.193  1.00 77.82           N  
ATOM   1396  CA  ALA C 222     -39.567  34.712  61.585  1.00 77.69           C  
ATOM   1397  C   ALA C 222     -40.681  35.742  61.397  1.00 77.66           C  
ATOM   1398  O   ALA C 222     -40.930  36.556  62.286  1.00 77.75           O  
ATOM   1399  CB  ALA C 222     -38.328  35.103  60.801  1.00 77.64           C  
ATOM   1400  N   ILE C 223     -41.364  35.675  60.252  1.00 77.84           N  
ATOM   1401  CA  ILE C 223     -42.536  36.517  59.974  1.00 78.08           C  
ATOM   1402  C   ILE C 223     -43.638  36.365  61.028  1.00 78.36           C  
ATOM   1403  O   ILE C 223     -44.250  37.351  61.431  1.00 78.27           O  
ATOM   1404  CB  ILE C 223     -43.141  36.219  58.583  1.00 78.06           C  
ATOM   1405  CG1 ILE C 223     -42.249  36.768  57.474  1.00 77.89           C  
ATOM   1406  CG2 ILE C 223     -44.515  36.846  58.441  1.00 77.89           C  
ATOM   1407  CD1 ILE C 223     -42.637  36.266  56.097  1.00 77.78           C  
ATOM   1408  N   GLN C 224     -43.890  35.136  61.470  1.00 78.91           N  
ATOM   1409  CA  GLN C 224     -44.915  34.894  62.494  1.00 79.56           C  
ATOM   1410  C   GLN C 224     -44.554  35.602  63.798  1.00 79.50           C  
ATOM   1411  O   GLN C 224     -45.413  36.185  64.454  1.00 78.97           O  
ATOM   1412  CB  GLN C 224     -45.126  33.391  62.744  1.00 79.57           C  
ATOM   1413  CG  GLN C 224     -45.918  32.682  61.661  1.00 79.95           C  
ATOM   1414  CD  GLN C 224     -46.187  31.211  61.980  1.00 80.74           C  
ATOM   1415  NE2 GLN C 224     -46.766  30.952  63.150  1.00 81.61           N  
ATOM   1416  OE1 GLN C 224     -45.883  30.320  61.177  1.00 82.59           O  
ATOM   1417  N   CYS C 225     -43.277  35.563  64.164  1.00 80.24           N  
ATOM   1418  CA  CYS C 225     -42.814  36.305  65.334  1.00 80.31           C  
ATOM   1419  C   CYS C 225     -43.025  37.801  65.143  1.00 80.06           C  
ATOM   1420  O   CYS C 225     -43.543  38.481  66.027  1.00 79.65           O  
ATOM   1421  CB  CYS C 225     -41.347  36.037  65.614  1.00 80.34           C  
ATOM   1422  SG  CYS C 225     -40.817  36.795  67.166  1.00 81.62           S  
ATOM   1423  N   ALA C 226     -42.627  38.298  63.977  1.00 80.04           N  
ATOM   1424  CA  ALA C 226     -42.854  39.692  63.621  1.00 80.01           C  
ATOM   1425  C   ALA C 226     -44.341  40.041  63.683  1.00 80.04           C  
ATOM   1426  O   ALA C 226     -44.718  41.109  64.181  1.00 79.97           O  
ATOM   1427  CB  ALA C 226     -42.295  39.978  62.240  1.00 80.10           C  
ATOM   1428  N   GLU C 227     -45.180  39.129  63.189  1.00 80.04           N  
ATOM   1429  CA  GLU C 227     -46.635  39.301  63.231  1.00 79.99           C  
ATOM   1430  C   GLU C 227     -47.203  39.534  64.636  1.00 79.51           C  
ATOM   1431  O   GLU C 227     -48.054  40.407  64.815  1.00 79.70           O  
ATOM   1432  CB  GLU C 227     -47.347  38.110  62.579  1.00 80.37           C  
ATOM   1433  CG  GLU C 227     -47.921  38.416  61.208  1.00 82.04           C  
ATOM   1434  CD  GLU C 227     -48.913  37.367  60.740  1.00 84.43           C  
ATOM   1435  OE1 GLU C 227     -48.463  36.277  60.314  1.00 86.52           O  
ATOM   1436  OE2 GLU C 227     -50.138  37.635  60.787  1.00 85.59           O1-
ATOM   1437  N   LYS C 228     -46.756  38.760  65.623  1.00 78.88           N  
ATOM   1438  CA  LYS C 228     -47.241  38.946  66.996  1.00 78.71           C  
ATOM   1439  C   LYS C 228     -46.910  40.355  67.472  1.00 78.05           C  
ATOM   1440  O   LYS C 228     -47.799  41.134  67.834  1.00 77.90           O  
ATOM   1441  CB  LYS C 228     -46.611  37.939  67.960  1.00 78.80           C  
ATOM   1442  CG  LYS C 228     -47.141  36.525  67.859  1.00 79.07           C  
ATOM   1443  CD  LYS C 228     -46.477  35.623  68.912  1.00 79.35           C  
ATOM   1444  CE  LYS C 228     -46.154  34.231  68.354  1.00 79.98           C  
ATOM   1445  NZ  LYS C 228     -45.459  33.371  69.352  1.00 79.93           N1+
ATOM   1446  N   ILE C 229     -45.614  40.662  67.450  1.00 77.22           N  
ATOM   1447  CA  ILE C 229     -45.093  41.974  67.818  1.00 76.42           C  
ATOM   1448  C   ILE C 229     -45.882  43.114  67.185  1.00 76.11           C  
ATOM   1449  O   ILE C 229     -46.215  44.087  67.849  1.00 76.24           O  
ATOM   1450  CB  ILE C 229     -43.644  42.118  67.354  1.00 76.22           C  
ATOM   1451  CG1 ILE C 229     -42.717  41.189  68.147  1.00 75.92           C  
ATOM   1452  CG2 ILE C 229     -43.180  43.559  67.485  1.00 76.07           C  
ATOM   1453  CD1 ILE C 229     -41.317  41.083  67.542  1.00 75.61           C  
ATOM   1454  N   ALA C 230     -46.169  42.985  65.895  1.00 75.84           N  
ATOM   1455  CA  ALA C 230     -46.817  44.044  65.126  1.00 75.62           C  
ATOM   1456  C   ALA C 230     -48.277  44.287  65.521  1.00 75.55           C  
ATOM   1457  O   ALA C 230     -48.823  45.357  65.236  1.00 75.63           O  
ATOM   1458  CB  ALA C 230     -46.721  43.738  63.634  1.00 75.55           C  
ATOM   1459  N   SER C 231     -48.910  43.302  66.157  1.00 75.22           N  
ATOM   1460  CA  SER C 231     -50.285  43.462  66.632  1.00 74.90           C  
ATOM   1461  C   SER C 231     -50.351  44.183  67.992  1.00 74.56           C  
ATOM   1462  O   SER C 231     -51.440  44.554  68.444  1.00 74.56           O  
ATOM   1463  CB  SER C 231     -51.016  42.105  66.692  1.00 74.79           C  
ATOM   1464  OG  SER C 231     -50.324  41.163  67.494  1.00 74.68           O  
ATOM   1465  N   ASN C 232     -49.203  44.379  68.641  1.00 73.94           N  
ATOM   1466  CA  ASN C 232     -49.147  45.178  69.873  1.00 73.73           C  
ATOM   1467  C   ASN C 232     -49.022  46.667  69.547  1.00 73.48           C  
ATOM   1468  O   ASN C 232     -48.772  47.029  68.405  1.00 73.70           O  
ATOM   1469  CB  ASN C 232     -47.992  44.721  70.766  1.00 73.65           C  
ATOM   1470  CG  ASN C 232     -48.128  43.270  71.196  1.00 73.65           C  
ATOM   1471  ND2 ASN C 232     -47.001  42.606  71.404  1.00 73.74           N  
ATOM   1472  OD1 ASN C 232     -49.234  42.754  71.338  1.00 74.65           O  
ATOM   1473  N   SER C 233     -49.225  47.525  70.541  1.00 73.31           N  
ATOM   1474  CA  SER C 233     -49.149  48.974  70.344  1.00 73.18           C  
ATOM   1475  C   SER C 233     -47.754  49.373  69.860  1.00 73.26           C  
ATOM   1476  O   SER C 233     -46.772  49.123  70.545  1.00 72.82           O  
ATOM   1477  CB  SER C 233     -49.478  49.706  71.649  1.00 73.09           C  
ATOM   1478  OG  SER C 233     -49.107  51.075  71.589  1.00 72.85           O  
ATOM   1479  N   LYS C 234     -47.683  49.987  68.679  1.00 73.41           N  
ATOM   1480  CA  LYS C 234     -46.406  50.380  68.084  1.00 73.61           C  
ATOM   1481  C   LYS C 234     -45.661  51.379  68.940  1.00 73.58           C  
ATOM   1482  O   LYS C 234     -44.432  51.376  68.974  1.00 73.56           O  
ATOM   1483  CB  LYS C 234     -46.595  50.948  66.670  1.00 73.73           C  
ATOM   1484  CG  LYS C 234     -46.789  49.859  65.635  1.00 74.29           C  
ATOM   1485  CD  LYS C 234     -47.364  50.363  64.321  1.00 75.20           C  
ATOM   1486  CE  LYS C 234     -48.302  49.305  63.719  1.00 75.92           C  
ATOM   1487  NZ  LYS C 234     -48.914  49.746  62.454  1.00 76.31           N1+
ATOM   1488  N   ILE C 235     -46.391  52.229  69.645  1.00 73.62           N  
ATOM   1489  CA  ILE C 235     -45.730  53.192  70.488  1.00 73.91           C  
ATOM   1490  C   ILE C 235     -45.116  52.514  71.714  1.00 73.80           C  
ATOM   1491  O   ILE C 235     -43.925  52.675  71.960  1.00 73.99           O  
ATOM   1492  CB  ILE C 235     -46.636  54.379  70.856  1.00 74.17           C  
ATOM   1493  CG1 ILE C 235     -45.817  55.440  71.611  1.00 74.55           C  
ATOM   1494  CG2 ILE C 235     -47.878  53.915  71.655  1.00 75.30           C  
ATOM   1495  CD1 ILE C 235     -46.322  56.863  71.438  1.00 74.44           C  
ATOM   1496  N   VAL C 236     -45.887  51.709  72.441  1.00 73.58           N  
ATOM   1497  CA  VAL C 236     -45.351  51.034  73.633  1.00 73.54           C  
ATOM   1498  C   VAL C 236     -44.270  49.988  73.297  1.00 73.30           C  
ATOM   1499  O   VAL C 236     -43.307  49.821  74.056  1.00 73.30           O  
ATOM   1500  CB  VAL C 236     -46.457  50.382  74.485  1.00 73.45           C  
ATOM   1501  CG1 VAL C 236     -46.977  49.136  73.807  1.00 74.35           C  
ATOM   1502  CG2 VAL C 236     -45.922  50.036  75.858  1.00 73.03           C  
ATOM   1503  N   VAL C 237     -44.442  49.299  72.169  1.00 72.88           N  
ATOM   1504  CA  VAL C 237     -43.435  48.393  71.619  1.00 72.73           C  
ATOM   1505  C   VAL C 237     -42.082  49.103  71.414  1.00 72.67           C  
ATOM   1506  O   VAL C 237     -41.031  48.559  71.733  1.00 72.14           O  
ATOM   1507  CB  VAL C 237     -43.936  47.777  70.271  1.00 72.78           C  
ATOM   1508  CG1 VAL C 237     -42.787  47.316  69.373  1.00 72.70           C  
ATOM   1509  CG2 VAL C 237     -44.890  46.615  70.539  1.00 73.25           C  
ATOM   1510  N   ALA C 238     -42.129  50.320  70.881  1.00 72.81           N  
ATOM   1511  CA  ALA C 238     -40.929  51.114  70.634  1.00 72.85           C  
ATOM   1512  C   ALA C 238     -40.244  51.493  71.947  1.00 73.05           C  
ATOM   1513  O   ALA C 238     -39.029  51.378  72.082  1.00 72.67           O  
ATOM   1514  CB  ALA C 238     -41.272  52.357  69.824  1.00 72.51           C  
ATOM   1515  N   MET C 239     -41.034  51.924  72.918  1.00 73.70           N  
ATOM   1516  CA  MET C 239     -40.530  52.178  74.266  1.00 74.47           C  
ATOM   1517  C   MET C 239     -39.936  50.911  74.897  1.00 74.41           C  
ATOM   1518  O   MET C 239     -38.923  50.989  75.596  1.00 74.16           O  
ATOM   1519  CB  MET C 239     -41.645  52.720  75.166  1.00 74.41           C  
ATOM   1520  CG  MET C 239     -42.265  54.027  74.696  1.00 74.82           C  
ATOM   1521  SD  MET C 239     -43.391  54.733  75.917  1.00 76.98           S  
ATOM   1522  CE  MET C 239     -44.700  55.348  74.878  1.00 76.20           C  
ATOM   1523  N   ALA C 240     -40.565  49.755  74.651  1.00 74.65           N  
ATOM   1524  CA  ALA C 240     -40.074  48.475  75.174  1.00 74.88           C  
ATOM   1525  C   ALA C 240     -38.648  48.182  74.672  1.00 75.67           C  
ATOM   1526  O   ALA C 240     -37.737  47.912  75.461  1.00 75.65           O  
ATOM   1527  CB  ALA C 240     -40.997  47.369  74.771  1.00 74.53           C  
ATOM   1528  N   LYS C 241     -38.484  48.251  73.354  1.00 76.07           N  
ATOM   1529  CA  LYS C 241     -37.208  48.062  72.688  1.00 76.91           C  
ATOM   1530  C   LYS C 241     -36.147  49.066  73.167  1.00 77.49           C  
ATOM   1531  O   LYS C 241     -35.012  48.700  73.485  1.00 77.27           O  
ATOM   1532  CB  LYS C 241     -37.428  48.184  71.173  1.00 76.93           C  
ATOM   1533  CG  LYS C 241     -36.172  48.322  70.354  1.00 77.18           C  
ATOM   1534  CD  LYS C 241     -36.460  48.243  68.863  1.00 77.37           C  
ATOM   1535  CE  LYS C 241     -35.296  48.821  68.058  1.00 77.41           C  
ATOM   1536  NZ  LYS C 241     -35.216  48.254  66.682  1.00 78.29           N1+
ATOM   1537  N   GLU C 242     -36.528  50.333  73.220  1.00 78.21           N  
ATOM   1538  CA  GLU C 242     -35.639  51.390  73.690  1.00 79.11           C  
ATOM   1539  C   GLU C 242     -35.163  51.102  75.122  1.00 78.79           C  
ATOM   1540  O   GLU C 242     -34.079  51.507  75.513  1.00 79.04           O  
ATOM   1541  CB  GLU C 242     -36.351  52.755  73.611  1.00 79.03           C  
ATOM   1542  CG  GLU C 242     -35.404  53.962  73.542  1.00 81.31           C  
ATOM   1543  CD  GLU C 242     -36.107  55.306  73.219  1.00 81.68           C  
ATOM   1544  OE1 GLU C 242     -37.346  55.412  73.425  1.00 83.72           O  
ATOM   1545  OE2 GLU C 242     -35.401  56.258  72.773  1.00 83.75           O1-
ATOM   1546  N   SER C 243     -35.975  50.393  75.901  1.00 78.81           N  
ATOM   1547  CA  SER C 243     -35.625  50.048  77.286  1.00 78.43           C  
ATOM   1548  C   SER C 243     -34.630  48.881  77.342  1.00 77.64           C  
ATOM   1549  O   SER C 243     -33.663  48.920  78.097  1.00 77.66           O  
ATOM   1550  CB  SER C 243     -36.899  49.716  78.086  1.00 78.52           C  
ATOM   1551  OG  SER C 243     -36.705  49.905  79.480  1.00 78.86           O  
ATOM   1552  N   VAL C 244     -34.868  47.858  76.530  1.00 77.01           N  
ATOM   1553  CA  VAL C 244     -34.003  46.671  76.501  1.00 76.63           C  
ATOM   1554  C   VAL C 244     -32.592  46.997  75.984  1.00 76.69           C  
ATOM   1555  O   VAL C 244     -31.612  46.464  76.491  1.00 76.97           O  
ATOM   1556  CB  VAL C 244     -34.642  45.503  75.671  1.00 76.27           C  
ATOM   1557  CG1 VAL C 244     -33.610  44.441  75.335  1.00 75.48           C  
ATOM   1558  CG2 VAL C 244     -35.792  44.880  76.430  1.00 74.80           C  
ATOM   1559  N   ASN C 245     -32.498  47.872  74.980  1.00 76.68           N  
ATOM   1560  CA  ASN C 245     -31.210  48.345  74.467  1.00 76.20           C  
ATOM   1561  C   ASN C 245     -30.434  49.136  75.499  1.00 76.04           C  
ATOM   1562  O   ASN C 245     -29.201  49.181  75.449  1.00 76.15           O  
ATOM   1563  CB  ASN C 245     -31.398  49.232  73.234  1.00 76.25           C  
ATOM   1564  CG  ASN C 245     -31.638  48.443  71.972  1.00 76.88           C  
ATOM   1565  ND2 ASN C 245     -32.606  48.897  71.179  1.00 77.22           N  
ATOM   1566  OD1 ASN C 245     -30.956  47.443  71.695  1.00 78.29           O  
ATOM   1567  N   ALA C 246     -31.156  49.781  76.416  1.00 75.83           N  
ATOM   1568  CA  ALA C 246     -30.530  50.540  77.493  1.00 75.54           C  
ATOM   1569  C   ALA C 246     -29.692  49.640  78.403  1.00 75.34           C  
ATOM   1570  O   ALA C 246     -28.746  50.112  78.999  1.00 75.12           O  
ATOM   1571  CB  ALA C 246     -31.573  51.292  78.293  1.00 75.28           C  
ATOM   1572  N   ALA C 247     -30.014  48.346  78.478  1.00 75.37           N  
ATOM   1573  CA  ALA C 247     -29.241  47.402  79.296  1.00 75.58           C  
ATOM   1574  C   ALA C 247     -27.743  47.312  78.950  1.00 75.98           C  
ATOM   1575  O   ALA C 247     -26.956  46.798  79.758  1.00 76.01           O  
ATOM   1576  CB  ALA C 247     -29.858  46.016  79.236  1.00 75.35           C  
ATOM   1577  N   PHE C 248     -27.355  47.786  77.765  1.00 76.22           N  
ATOM   1578  CA  PHE C 248     -25.946  47.809  77.360  1.00 76.53           C  
ATOM   1579  C   PHE C 248     -25.319  49.184  77.443  1.00 76.19           C  
ATOM   1580  O   PHE C 248     -24.122  49.323  77.238  1.00 76.38           O  
ATOM   1581  CB  PHE C 248     -25.805  47.276  75.934  1.00 76.88           C  
ATOM   1582  CG  PHE C 248     -26.495  45.957  75.720  1.00 77.66           C  
ATOM   1583  CD1 PHE C 248     -25.923  44.777  76.185  1.00 77.53           C  
ATOM   1584  CD2 PHE C 248     -27.729  45.893  75.070  1.00 78.28           C  
ATOM   1585  CE1 PHE C 248     -26.564  43.547  76.000  1.00 77.55           C  
ATOM   1586  CE2 PHE C 248     -28.378  44.655  74.885  1.00 77.96           C  
ATOM   1587  CZ  PHE C 248     -27.789  43.488  75.359  1.00 77.21           C  
ATOM   1588  N   GLU C 249     -26.118  50.199  77.746  1.00 76.11           N  
ATOM   1589  CA  GLU C 249     -25.635  51.583  77.709  1.00 76.04           C  
ATOM   1590  C   GLU C 249     -25.517  52.260  79.080  1.00 75.64           C  
ATOM   1591  O   GLU C 249     -25.036  53.391  79.160  1.00 75.98           O  
ATOM   1592  CB  GLU C 249     -26.547  52.434  76.822  1.00 76.08           C  
ATOM   1593  CG  GLU C 249     -26.851  51.846  75.448  1.00 76.47           C  
ATOM   1594  CD  GLU C 249     -25.636  51.736  74.525  1.00 77.63           C  
ATOM   1595  OE1 GLU C 249     -24.629  52.448  74.727  1.00 79.34           O  
ATOM   1596  OE2 GLU C 249     -25.696  50.926  73.578  1.00 79.01           O1-
ATOM   1597  N   MET C 250     -25.961  51.596  80.149  1.00 74.87           N  
ATOM   1598  CA  MET C 250     -25.906  52.187  81.492  1.00 74.50           C  
ATOM   1599  C   MET C 250     -25.784  51.135  82.578  1.00 73.47           C  
ATOM   1600  O   MET C 250     -26.017  49.966  82.350  1.00 73.19           O  
ATOM   1601  CB  MET C 250     -27.180  52.977  81.806  1.00 74.54           C  
ATOM   1602  CG  MET C 250     -27.952  53.469  80.618  1.00 75.28           C  
ATOM   1603  SD  MET C 250     -29.646  53.742  81.061  1.00 75.38           S  
ATOM   1604  CE  MET C 250     -29.517  55.285  81.966  1.00 75.55           C  
ATOM   1605  N   THR C 251     -25.453  51.598  83.774  1.00 72.68           N  
ATOM   1606  CA  THR C 251     -25.529  50.793  84.987  1.00 71.90           C  
ATOM   1607  C   THR C 251     -26.970  50.342  85.281  1.00 71.84           C  
ATOM   1608  O   THR C 251     -27.949  51.016  84.921  1.00 71.20           O  
ATOM   1609  CB  THR C 251     -25.005  51.584  86.223  1.00 71.80           C  
ATOM   1610  CG2 THR C 251     -23.660  52.261  85.919  1.00 70.68           C  
ATOM   1611  OG1 THR C 251     -25.974  52.562  86.633  1.00 70.09           O  
ATOM   1612  N   LEU C 252     -27.083  49.208  85.963  1.00 71.68           N  
ATOM   1613  CA  LEU C 252     -28.380  48.633  86.303  1.00 71.66           C  
ATOM   1614  C   LEU C 252     -29.245  49.594  87.122  1.00 71.96           C  
ATOM   1615  O   LEU C 252     -30.469  49.618  86.969  1.00 72.27           O  
ATOM   1616  CB  LEU C 252     -28.170  47.320  87.057  1.00 71.56           C  
ATOM   1617  CG  LEU C 252     -29.393  46.594  87.604  1.00 71.54           C  
ATOM   1618  CD1 LEU C 252     -30.343  46.272  86.468  1.00 71.49           C  
ATOM   1619  CD2 LEU C 252     -28.969  45.325  88.354  1.00 71.37           C  
ATOM   1620  N   THR C 253     -28.615  50.384  87.987  1.00 71.94           N  
ATOM   1621  CA  THR C 253     -29.338  51.379  88.760  1.00 72.06           C  
ATOM   1622  C   THR C 253     -30.025  52.383  87.837  1.00 72.34           C  
ATOM   1623  O   THR C 253     -31.231  52.585  87.914  1.00 72.15           O  
ATOM   1624  CB  THR C 253     -28.401  52.131  89.719  1.00 72.07           C  
ATOM   1625  CG2 THR C 253     -29.161  53.222  90.470  1.00 71.66           C  
ATOM   1626  OG1 THR C 253     -27.829  51.205  90.655  1.00 72.25           O  
ATOM   1627  N   GLU C 254     -29.254  53.010  86.957  1.00 72.84           N  
ATOM   1628  CA  GLU C 254     -29.820  54.004  86.055  1.00 73.33           C  
ATOM   1629  C   GLU C 254     -30.776  53.374  85.024  1.00 73.31           C  
ATOM   1630  O   GLU C 254     -31.802  53.957  84.706  1.00 73.14           O  
ATOM   1631  CB  GLU C 254     -28.714  54.834  85.384  1.00 73.54           C  
ATOM   1632  CG  GLU C 254     -27.886  55.723  86.348  1.00 74.70           C  
ATOM   1633  CD  GLU C 254     -28.739  56.601  87.303  1.00 77.24           C  
ATOM   1634  OE1 GLU C 254     -29.842  57.047  86.904  1.00 77.46           O  
ATOM   1635  OE2 GLU C 254     -28.296  56.845  88.463  1.00 78.36           O1-
ATOM   1636  N   GLY C 255     -30.451  52.179  84.542  1.00 73.55           N  
ATOM   1637  CA  GLY C 255     -31.341  51.427  83.669  1.00 73.85           C  
ATOM   1638  C   GLY C 255     -32.714  51.212  84.278  1.00 74.54           C  
ATOM   1639  O   GLY C 255     -33.738  51.411  83.607  1.00 74.14           O  
ATOM   1640  N   SER C 256     -32.731  50.818  85.556  1.00 75.05           N  
ATOM   1641  CA  SER C 256     -33.973  50.696  86.323  1.00 75.43           C  
ATOM   1642  C   SER C 256     -34.733  52.014  86.388  1.00 75.93           C  
ATOM   1643  O   SER C 256     -35.965  52.028  86.299  1.00 76.02           O  
ATOM   1644  CB  SER C 256     -33.702  50.206  87.749  1.00 75.15           C  
ATOM   1645  OG  SER C 256     -33.151  48.907  87.735  1.00 75.36           O  
ATOM   1646  N   LYS C 257     -34.008  53.118  86.558  1.00 76.42           N  
ATOM   1647  CA  LYS C 257     -34.650  54.429  86.623  1.00 76.96           C  
ATOM   1648  C   LYS C 257     -35.211  54.808  85.257  1.00 76.80           C  
ATOM   1649  O   LYS C 257     -36.328  55.322  85.162  1.00 76.97           O  
ATOM   1650  CB  LYS C 257     -33.687  55.498  87.131  1.00 76.88           C  
ATOM   1651  CG  LYS C 257     -33.419  55.426  88.633  1.00 77.43           C  
ATOM   1652  CD  LYS C 257     -32.510  56.582  89.071  1.00 78.34           C  
ATOM   1653  CE  LYS C 257     -31.608  56.211  90.265  1.00 79.97           C  
ATOM   1654  NZ  LYS C 257     -30.283  56.915  90.224  1.00 79.03           N1+
ATOM   1655  N   LEU C 258     -34.455  54.513  84.205  1.00 76.72           N  
ATOM   1656  CA  LEU C 258     -34.909  54.776  82.845  1.00 76.97           C  
ATOM   1657  C   LEU C 258     -36.150  53.960  82.515  1.00 77.08           C  
ATOM   1658  O   LEU C 258     -37.105  54.471  81.940  1.00 76.89           O  
ATOM   1659  CB  LEU C 258     -33.804  54.472  81.832  1.00 77.07           C  
ATOM   1660  CG  LEU C 258     -34.056  54.859  80.370  1.00 77.14           C  
ATOM   1661  CD1 LEU C 258     -34.547  56.302  80.250  1.00 75.47           C  
ATOM   1662  CD2 LEU C 258     -32.767  54.666  79.568  1.00 77.18           C  
ATOM   1663  N   GLU C 259     -36.130  52.692  82.900  1.00 77.25           N  
ATOM   1664  CA  GLU C 259     -37.257  51.814  82.673  1.00 77.48           C  
ATOM   1665  C   GLU C 259     -38.510  52.366  83.338  1.00 77.06           C  
ATOM   1666  O   GLU C 259     -39.600  52.288  82.768  1.00 76.82           O  
ATOM   1667  CB  GLU C 259     -36.953  50.408  83.195  1.00 77.54           C  
ATOM   1668  CG  GLU C 259     -38.021  49.369  82.840  1.00 78.75           C  
ATOM   1669  CD  GLU C 259     -37.785  48.019  83.500  1.00 79.13           C  
ATOM   1670  OE1 GLU C 259     -38.073  47.886  84.718  1.00 81.62           O  
ATOM   1671  OE2 GLU C 259     -37.335  47.086  82.797  1.00 80.30           O1-
ATOM   1672  N   LYS C 260     -38.356  52.930  84.535  1.00 76.95           N  
ATOM   1673  CA  LYS C 260     -39.504  53.456  85.279  1.00 76.71           C  
ATOM   1674  C   LYS C 260     -40.045  54.669  84.566  1.00 76.09           C  
ATOM   1675  O   LYS C 260     -41.247  54.811  84.419  1.00 76.26           O  
ATOM   1676  CB  LYS C 260     -39.129  53.828  86.716  1.00 76.86           C  
ATOM   1677  CG  LYS C 260     -38.585  52.663  87.535  1.00 78.43           C  
ATOM   1678  CD  LYS C 260     -39.600  52.056  88.487  1.00 79.92           C  
ATOM   1679  CE  LYS C 260     -39.481  52.645  89.868  1.00 80.79           C  
ATOM   1680  NZ  LYS C 260     -40.522  52.092  90.779  1.00 82.40           N1+
ATOM   1681  N   LYS C 261     -39.158  55.548  84.115  1.00 75.53           N  
ATOM   1682  CA  LYS C 261     -39.602  56.741  83.408  1.00 75.19           C  
ATOM   1683  C   LYS C 261     -40.421  56.364  82.175  1.00 74.66           C  
ATOM   1684  O   LYS C 261     -41.478  56.940  81.924  1.00 74.72           O  
ATOM   1685  CB  LYS C 261     -38.421  57.640  83.052  1.00 75.04           C  
ATOM   1686  CG  LYS C 261     -37.865  58.370  84.273  1.00 75.89           C  
ATOM   1687  CD  LYS C 261     -36.542  59.069  83.970  1.00 76.37           C  
ATOM   1688  N   LEU C 262     -39.949  55.377  81.426  1.00 74.16           N  
ATOM   1689  CA  LEU C 262     -40.678  54.909  80.261  1.00 73.88           C  
ATOM   1690  C   LEU C 262     -41.964  54.226  80.710  1.00 74.07           C  
ATOM   1691  O   LEU C 262     -43.005  54.401  80.100  1.00 74.16           O  
ATOM   1692  CB  LEU C 262     -39.822  53.960  79.420  1.00 73.63           C  
ATOM   1693  CG  LEU C 262     -38.716  54.581  78.549  1.00 72.43           C  
ATOM   1694  CD1 LEU C 262     -37.742  53.510  78.121  1.00 69.39           C  
ATOM   1695  CD2 LEU C 262     -39.277  55.306  77.317  1.00 70.30           C  
ATOM   1696  N   PHE C 263     -41.893  53.469  81.794  1.00 74.39           N  
ATOM   1697  CA  PHE C 263     -43.063  52.776  82.303  1.00 74.86           C  
ATOM   1698  C   PHE C 263     -44.161  53.770  82.653  1.00 75.45           C  
ATOM   1699  O   PHE C 263     -45.302  53.629  82.210  1.00 75.13           O  
ATOM   1700  CB  PHE C 263     -42.701  51.931  83.521  1.00 74.72           C  
ATOM   1701  CG  PHE C 263     -43.871  51.231  84.139  1.00 74.60           C  
ATOM   1702  CD1 PHE C 263     -44.526  50.213  83.456  1.00 75.50           C  
ATOM   1703  CD2 PHE C 263     -44.313  51.572  85.406  1.00 74.19           C  
ATOM   1704  CE1 PHE C 263     -45.612  49.539  84.030  1.00 74.68           C  
ATOM   1705  CE2 PHE C 263     -45.394  50.920  85.976  1.00 74.34           C  
ATOM   1706  CZ  PHE C 263     -46.046  49.906  85.288  1.00 74.56           C  
ATOM   1707  N   TYR C 264     -43.806  54.789  83.428  1.00 76.19           N  
ATOM   1708  CA  TYR C 264     -44.765  55.827  83.781  1.00 76.92           C  
ATOM   1709  C   TYR C 264     -45.286  56.515  82.524  1.00 76.78           C  
ATOM   1710  O   TYR C 264     -46.469  56.833  82.444  1.00 76.73           O  
ATOM   1711  CB  TYR C 264     -44.148  56.865  84.723  1.00 77.78           C  
ATOM   1712  CG  TYR C 264     -43.602  56.318  86.033  1.00 78.62           C  
ATOM   1713  CD1 TYR C 264     -44.218  55.256  86.693  1.00 79.92           C  
ATOM   1714  CD2 TYR C 264     -42.480  56.888  86.625  1.00 79.61           C  
ATOM   1715  CE1 TYR C 264     -43.718  54.769  87.902  1.00 80.46           C  
ATOM   1716  CE2 TYR C 264     -41.974  56.411  87.831  1.00 80.05           C  
ATOM   1717  CZ  TYR C 264     -42.596  55.352  88.465  1.00 79.94           C  
ATOM   1718  OH  TYR C 264     -42.095  54.876  89.660  1.00 79.78           O  
ATOM   1719  N   SER C 265     -44.404  56.727  81.546  1.00 76.51           N  
ATOM   1720  CA  SER C 265     -44.788  57.368  80.286  1.00 76.24           C  
ATOM   1721  C   SER C 265     -45.910  56.660  79.556  1.00 75.74           C  
ATOM   1722  O   SER C 265     -46.793  57.314  79.014  1.00 75.78           O  
ATOM   1723  CB  SER C 265     -43.593  57.525  79.353  1.00 76.33           C  
ATOM   1724  OG  SER C 265     -42.948  58.756  79.611  1.00 77.74           O  
ATOM   1725  N   THR C 266     -45.900  55.331  79.554  1.00 75.27           N  
ATOM   1726  CA  THR C 266     -46.986  54.573  78.905  1.00 74.81           C  
ATOM   1727  C   THR C 266     -48.359  55.033  79.391  1.00 74.22           C  
ATOM   1728  O   THR C 266     -49.344  54.958  78.659  1.00 74.21           O  
ATOM   1729  CB  THR C 266     -46.881  53.045  79.132  1.00 74.76           C  
ATOM   1730  CG2 THR C 266     -45.430  52.579  79.073  1.00 75.08           C  
ATOM   1731  OG1 THR C 266     -47.445  52.701  80.399  1.00 74.40           O  
ATOM   1732  N   PHE C 267     -48.418  55.540  80.618  1.00 73.67           N  
ATOM   1733  CA  PHE C 267     -49.694  55.943  81.204  1.00 73.40           C  
ATOM   1734  C   PHE C 267     -50.263  57.213  80.581  1.00 73.27           C  
ATOM   1735  O   PHE C 267     -51.425  57.547  80.815  1.00 73.06           O  
ATOM   1736  CB  PHE C 267     -49.587  56.044  82.730  1.00 73.11           C  
ATOM   1737  CG  PHE C 267     -49.450  54.705  83.401  1.00 72.70           C  
ATOM   1738  CD1 PHE C 267     -48.267  53.976  83.293  1.00 72.01           C  
ATOM   1739  CD2 PHE C 267     -50.510  54.153  84.102  1.00 71.92           C  
ATOM   1740  CE1 PHE C 267     -48.135  52.738  83.884  1.00 71.74           C  
ATOM   1741  CE2 PHE C 267     -50.387  52.908  84.704  1.00 72.13           C  
ATOM   1742  CZ  PHE C 267     -49.196  52.200  84.599  1.00 72.46           C  
ATOM   1743  N   ALA C 268     -49.455  57.887  79.766  1.00 73.16           N  
ATOM   1744  CA  ALA C 268     -49.911  59.021  78.973  1.00 73.37           C  
ATOM   1745  C   ALA C 268     -50.437  58.608  77.586  1.00 73.61           C  
ATOM   1746  O   ALA C 268     -50.781  59.475  76.774  1.00 73.70           O  
ATOM   1747  CB  ALA C 268     -48.783  60.027  78.821  1.00 73.30           C  
ATOM   1748  N   THR C 269     -50.507  57.303  77.313  1.00 73.70           N  
ATOM   1749  CA  THR C 269     -50.976  56.817  76.012  1.00 73.80           C  
ATOM   1750  C   THR C 269     -52.413  56.267  76.070  1.00 74.09           C  
ATOM   1751  O   THR C 269     -52.904  55.862  77.128  1.00 74.15           O  
ATOM   1752  CB  THR C 269     -50.034  55.739  75.442  1.00 73.62           C  
ATOM   1753  CG2 THR C 269     -48.567  56.141  75.602  1.00 73.42           C  
ATOM   1754  OG1 THR C 269     -50.260  54.500  76.115  1.00 73.89           O  
ATOM   1755  N   ASP C 270     -53.081  56.282  74.919  1.00 74.41           N  
ATOM   1756  CA  ASP C 270     -54.421  55.708  74.772  1.00 74.67           C  
ATOM   1757  C   ASP C 270     -54.370  54.189  74.792  1.00 74.63           C  
ATOM   1758  O   ASP C 270     -55.255  53.536  75.347  1.00 74.65           O  
ATOM   1759  CB  ASP C 270     -55.058  56.163  73.455  1.00 74.77           C  
ATOM   1760  CG  ASP C 270     -55.383  57.647  73.441  1.00 75.33           C  
ATOM   1761  OD1 ASP C 270     -55.722  58.200  74.505  1.00 75.93           O  
ATOM   1762  OD2 ASP C 270     -55.312  58.263  72.358  1.00 76.34           O1-
ATOM   1763  N   ASP C 271     -53.334  53.638  74.173  1.00 74.60           N  
ATOM   1764  CA  ASP C 271     -53.178  52.193  74.059  1.00 74.67           C  
ATOM   1765  C   ASP C 271     -52.973  51.520  75.409  1.00 74.67           C  
ATOM   1766  O   ASP C 271     -53.434  50.404  75.620  1.00 74.55           O  
ATOM   1767  CB  ASP C 271     -52.014  51.852  73.113  1.00 74.54           C  
ATOM   1768  CG  ASP C 271     -52.395  51.977  71.640  1.00 74.68           C  
ATOM   1769  OD1 ASP C 271     -53.583  52.230  71.336  1.00 77.01           O  
ATOM   1770  OD2 ASP C 271     -51.513  51.822  70.778  1.00 73.54           O1-
ATOM   1771  N   ARG C 272     -52.284  52.196  76.321  1.00 74.78           N  
ATOM   1772  CA  ARG C 272     -52.015  51.627  77.635  1.00 74.81           C  
ATOM   1773  C   ARG C 272     -53.295  51.489  78.468  1.00 74.92           C  
ATOM   1774  O   ARG C 272     -53.433  50.538  79.229  1.00 74.54           O  
ATOM   1775  CB  ARG C 272     -50.970  52.463  78.364  1.00 74.48           C  
ATOM   1776  CG  ARG C 272     -50.642  51.986  79.765  1.00 74.82           C  
ATOM   1777  CD  ARG C 272     -51.405  52.772  80.837  1.00 76.08           C  
ATOM   1778  NE  ARG C 272     -52.441  51.977  81.474  1.00 76.64           N  
ATOM   1779  CZ  ARG C 272     -53.443  52.465  82.205  1.00 77.97           C  
ATOM   1780  NH1 ARG C 272     -54.323  51.625  82.733  1.00 77.98           N1+
ATOM   1781  NH2 ARG C 272     -53.590  53.773  82.412  1.00 78.61           N  
ATOM   1782  N   LYS C 273     -54.217  52.440  78.327  1.00 75.39           N  
ATOM   1783  CA  LYS C 273     -55.540  52.321  78.935  1.00 75.86           C  
ATOM   1784  C   LYS C 273     -56.324  51.216  78.233  1.00 76.45           C  
ATOM   1785  O   LYS C 273     -56.867  50.324  78.879  1.00 76.72           O  
ATOM   1786  CB  LYS C 273     -56.307  53.642  78.848  1.00 75.84           C  
ATOM   1787  N   GLU C 274     -56.352  51.271  76.903  1.00 77.03           N  
ATOM   1788  CA  GLU C 274     -57.080  50.299  76.084  1.00 77.35           C  
ATOM   1789  C   GLU C 274     -56.584  48.861  76.266  1.00 77.74           C  
ATOM   1790  O   GLU C 274     -57.355  47.916  76.125  1.00 78.02           O  
ATOM   1791  CB  GLU C 274     -57.004  50.714  74.611  1.00 77.37           C  
ATOM   1792  CG  GLU C 274     -57.628  49.748  73.609  1.00 77.85           C  
ATOM   1793  CD  GLU C 274     -59.086  49.420  73.896  1.00 78.94           C  
ATOM   1794  OE1 GLU C 274     -59.778  50.210  74.581  1.00 78.47           O  
ATOM   1795  OE2 GLU C 274     -59.541  48.360  73.419  1.00 80.23           O1-
ATOM   1796  N   GLY C 275     -55.303  48.699  76.576  1.00 78.25           N  
ATOM   1797  CA  GLY C 275     -54.736  47.387  76.850  1.00 78.55           C  
ATOM   1798  C   GLY C 275     -55.226  46.822  78.170  1.00 79.03           C  
ATOM   1799  O   GLY C 275     -55.657  45.668  78.229  1.00 79.20           O  
ATOM   1800  N   MET C 276     -55.174  47.634  79.228  1.00 79.31           N  
ATOM   1801  CA  MET C 276     -55.515  47.160  80.575  1.00 79.65           C  
ATOM   1802  C   MET C 276     -57.027  46.982  80.750  1.00 79.73           C  
ATOM   1803  O   MET C 276     -57.473  46.030  81.381  1.00 79.46           O  
ATOM   1804  CB  MET C 276     -54.947  48.098  81.648  1.00 79.49           C  
ATOM   1805  CG  MET C 276     -53.421  48.131  81.681  1.00 79.88           C  
ATOM   1806  SD  MET C 276     -52.667  48.694  83.237  1.00 80.01           S  
ATOM   1807  CE  MET C 276     -50.945  48.796  82.715  1.00 79.84           C  
ATOM   1808  N   THR C 277     -57.799  47.900  80.180  1.00 80.13           N  
ATOM   1809  CA  THR C 277     -59.255  47.833  80.221  1.00 80.56           C  
ATOM   1810  C   THR C 277     -59.765  46.619  79.443  1.00 81.10           C  
ATOM   1811  O   THR C 277     -60.739  45.987  79.848  1.00 80.83           O  
ATOM   1812  CB  THR C 277     -59.884  49.115  79.640  1.00 80.60           C  
ATOM   1813  CG2 THR C 277     -61.385  49.176  79.941  1.00 80.14           C  
ATOM   1814  OG1 THR C 277     -59.231  50.262  80.197  1.00 80.10           O  
ATOM   1815  N   ALA C 278     -59.101  46.301  78.330  1.00 81.73           N  
ATOM   1816  CA  ALA C 278     -59.420  45.105  77.553  1.00 82.23           C  
ATOM   1817  C   ALA C 278     -59.143  43.833  78.357  1.00 82.75           C  
ATOM   1818  O   ALA C 278     -59.912  42.866  78.283  1.00 82.83           O  
ATOM   1819  CB  ALA C 278     -58.637  45.088  76.259  1.00 82.17           C  
ATOM   1820  N   PHE C 279     -58.052  43.840  79.122  1.00 83.33           N  
ATOM   1821  CA  PHE C 279     -57.710  42.714  79.990  1.00 83.88           C  
ATOM   1822  C   PHE C 279     -58.793  42.502  81.032  1.00 84.25           C  
ATOM   1823  O   PHE C 279     -59.420  41.443  81.061  1.00 84.54           O  
ATOM   1824  CB  PHE C 279     -56.365  42.939  80.688  1.00 84.16           C  
ATOM   1825  CG  PHE C 279     -55.981  41.838  81.648  1.00 84.40           C  
ATOM   1826  CD1 PHE C 279     -55.133  40.814  81.244  1.00 84.84           C  
ATOM   1827  CD2 PHE C 279     -56.459  41.832  82.957  1.00 84.59           C  
ATOM   1828  CE1 PHE C 279     -54.768  39.801  82.126  1.00 85.04           C  
ATOM   1829  CE2 PHE C 279     -56.105  40.821  83.843  1.00 84.69           C  
ATOM   1830  CZ  PHE C 279     -55.257  39.805  83.429  1.00 84.80           C  
ATOM   1831  N   VAL C 280     -59.012  43.514  81.874  1.00 84.52           N  
ATOM   1832  CA  VAL C 280     -59.981  43.428  82.966  1.00 84.68           C  
ATOM   1833  C   VAL C 280     -61.332  42.922  82.471  1.00 84.92           C  
ATOM   1834  O   VAL C 280     -61.890  41.994  83.046  1.00 85.06           O  
ATOM   1835  CB  VAL C 280     -60.173  44.792  83.672  1.00 84.75           C  
ATOM   1836  CG1 VAL C 280     -61.508  44.834  84.438  1.00 84.61           C  
ATOM   1837  CG2 VAL C 280     -59.007  45.075  84.603  1.00 84.72           C  
ATOM   1838  N   GLU C 281     -61.833  43.522  81.393  1.00 85.15           N  
ATOM   1839  CA  GLU C 281     -63.130  43.150  80.820  1.00 85.39           C  
ATOM   1840  C   GLU C 281     -63.095  41.804  80.090  1.00 85.45           C  
ATOM   1841  O   GLU C 281     -64.144  41.288  79.702  1.00 85.41           O  
ATOM   1842  CB  GLU C 281     -63.631  44.248  79.874  1.00 85.39           C  
ATOM   1843  CG  GLU C 281     -63.916  45.577  80.579  1.00 85.65           C  
ATOM   1844  CD  GLU C 281     -64.244  46.721  79.622  1.00 85.77           C  
ATOM   1845  OE1 GLU C 281     -64.441  46.469  78.410  1.00 86.00           O  
ATOM   1846  OE2 GLU C 281     -64.305  47.879  80.093  1.00 86.19           O1-
ATOM   1847  N   LYS C 282     -61.896  41.249  79.898  1.00 85.54           N  
ATOM   1848  CA  LYS C 282     -61.720  39.916  79.317  1.00 85.63           C  
ATOM   1849  C   LYS C 282     -62.136  39.895  77.842  1.00 85.69           C  
ATOM   1850  O   LYS C 282     -63.017  39.134  77.439  1.00 85.71           O  
ATOM   1851  CB  LYS C 282     -62.494  38.864  80.127  1.00 85.64           C  
ATOM   1852  N   ARG C 283     -61.492  40.748  77.051  1.00 85.80           N  
ATOM   1853  CA  ARG C 283     -61.744  40.848  75.614  1.00 85.89           C  
ATOM   1854  C   ARG C 283     -60.451  41.210  74.868  1.00 85.88           C  
ATOM   1855  O   ARG C 283     -59.405  41.430  75.482  1.00 85.64           O  
ATOM   1856  CB  ARG C 283     -62.817  41.907  75.340  1.00 85.78           C  
ATOM   1857  CG  ARG C 283     -62.488  43.266  75.933  1.00 86.16           C  
ATOM   1858  CD  ARG C 283     -63.466  44.361  75.535  1.00 86.42           C  
ATOM   1859  NE  ARG C 283     -62.947  45.662  75.964  1.00 87.30           N  
ATOM   1860  CZ  ARG C 283     -62.190  46.474  75.221  1.00 87.27           C  
ATOM   1861  NH1 ARG C 283     -61.847  46.157  73.975  1.00 87.50           N1+
ATOM   1862  NH2 ARG C 283     -61.768  47.624  75.736  1.00 87.11           N  
ATOM   1863  N   LYS C 284     -60.541  41.266  73.542  1.00 85.95           N  
ATOM   1864  CA  LYS C 284     -59.423  41.663  72.705  1.00 86.05           C  
ATOM   1865  C   LYS C 284     -59.176  43.166  72.832  1.00 86.26           C  
ATOM   1866  O   LYS C 284     -60.103  43.968  72.690  1.00 85.94           O  
ATOM   1867  CB  LYS C 284     -59.703  41.305  71.239  1.00 86.05           C  
ATOM   1868  CG  LYS C 284     -58.537  41.577  70.289  1.00 85.89           C  
ATOM   1869  N   ALA C 285     -57.923  43.536  73.104  1.00 86.54           N  
ATOM   1870  CA  ALA C 285     -57.508  44.939  73.072  1.00 86.67           C  
ATOM   1871  C   ALA C 285     -57.415  45.422  71.619  1.00 86.75           C  
ATOM   1872  O   ALA C 285     -57.013  44.663  70.735  1.00 86.75           O  
ATOM   1873  CB  ALA C 285     -56.175  45.116  73.788  1.00 86.62           C  
ATOM   1874  N   ASN C 286     -57.805  46.675  71.385  1.00 86.95           N  
ATOM   1875  CA  ASN C 286     -57.760  47.290  70.054  1.00 87.18           C  
ATOM   1876  C   ASN C 286     -56.824  48.522  70.032  1.00 87.32           C  
ATOM   1877  O   ASN C 286     -57.238  49.648  70.322  1.00 87.25           O  
ATOM   1878  CB  ASN C 286     -59.182  47.666  69.612  1.00 87.24           C  
ATOM   1879  CG  ASN C 286     -59.315  47.818  68.105  1.00 87.52           C  
ATOM   1880  ND2 ASN C 286     -60.551  47.814  67.627  1.00 87.99           N  
ATOM   1881  OD1 ASN C 286     -58.324  47.932  67.377  1.00 88.67           O  
ATOM   1882  N   PHE C 287     -55.559  48.292  69.684  1.00 87.60           N  
ATOM   1883  CA  PHE C 287     -54.534  49.338  69.754  1.00 87.66           C  
ATOM   1884  C   PHE C 287     -54.592  50.229  68.521  1.00 88.03           C  
ATOM   1885  O   PHE C 287     -54.689  49.728  67.397  1.00 88.11           O  
ATOM   1886  CB  PHE C 287     -53.138  48.722  69.899  1.00 87.41           C  
ATOM   1887  CG  PHE C 287     -52.991  47.837  71.109  1.00 87.06           C  
ATOM   1888  CD1 PHE C 287     -53.020  48.377  72.387  1.00 86.90           C  
ATOM   1889  CD2 PHE C 287     -52.834  46.465  70.971  1.00 87.00           C  
ATOM   1890  CE1 PHE C 287     -52.893  47.568  73.510  1.00 86.79           C  
ATOM   1891  CE2 PHE C 287     -52.705  45.647  72.088  1.00 87.26           C  
ATOM   1892  CZ  PHE C 287     -52.734  46.203  73.361  1.00 87.13           C  
ATOM   1893  N   LYS C 288     -54.546  51.545  68.747  1.00 88.43           N  
ATOM   1894  CA  LYS C 288     -54.536  52.550  67.674  1.00 88.71           C  
ATOM   1895  C   LYS C 288     -53.164  53.241  67.563  1.00 89.03           C  
ATOM   1896  O   LYS C 288     -53.042  54.303  66.946  1.00 88.82           O  
ATOM   1897  CB  LYS C 288     -55.652  53.586  67.903  1.00 88.66           C  
ATOM   1898  CG  LYS C 288     -57.067  53.048  67.679  1.00 88.50           C  
ATOM   1899  N   ASP C 289     -52.142  52.619  68.154  1.00 89.62           N  
ATOM   1900  CA  ASP C 289     -50.756  53.120  68.124  1.00 90.26           C  
ATOM   1901  C   ASP C 289     -50.635  54.563  68.636  1.00 90.69           C  
ATOM   1902  O   ASP C 289     -50.043  55.433  67.991  1.00 90.69           O  
ATOM   1903  CB  ASP C 289     -50.168  52.967  66.720  1.00 90.17           C  
ATOM   1904  CG  ASP C 289     -50.112  51.520  66.273  1.00 90.23           C  
ATOM   1905  OD1 ASP C 289     -49.869  50.635  67.125  1.00 90.06           O  
ATOM   1906  OD2 ASP C 289     -50.300  51.271  65.066  1.00 90.20           O1-
ATOM   1907  N   GLN C 290     -51.190  54.785  69.822  1.00 91.16           N  
ATOM   1908  CA  GLN C 290     -51.353  56.123  70.370  1.00 91.54           C  
ATOM   1909  C   GLN C 290     -51.523  56.066  71.892  1.00 91.73           C  
ATOM   1910  O   GLN C 290     -51.638  54.993  72.493  1.00 91.88           O  
ATOM   1911  CB  GLN C 290     -52.587  56.778  69.736  1.00 91.63           C  
ATOM   1912  CG  GLN C 290     -52.464  58.271  69.541  1.00 91.78           C  
ATOM   1913  CD  GLN C 290     -53.640  58.844  68.797  1.00 91.46           C  
ATOM   1914  NE2 GLN C 290     -53.379  59.430  67.635  1.00 91.34           N  
ATOM   1915  OE1 GLN C 290     -54.773  58.765  69.262  1.00 91.99           O  
ATOM   1916  OXT GLN C 290     -51.574  57.094  72.571  1.00 91.89           O1-
TER   
END
