# Supplementary material for: Mechanism of salidroside promoting testosterone secretion induced by H2O2 in TM3 Leydig cells based on metabolomics and network pharmacology
Source: Front Chem. 2025 Feb 27;13:1544876. doi: 10.3389/fchem.2025.1544876 (PMC11904911; doi:10.3389/fchem.2025.1544876)
Supplement: Supplementary file 1 [file DataSheet1.ZIP › Supplementary document/Molecular dynamics simulation/ECHSI/ECHS1.mol2]

# created with PyMOL 2.5.0a0
@<TRIPOS>MOLECULE
ECHS1_2_Salidroside
47 48 1                 
SMALL
USER_CHARGES
@<TRIPOS>ATOM
1	   C	-9.189	33.489	53.674	C.3	1	UNL1	0.282	
2	   C	-8.243	34.215	52.726	C.3	1	UNL1	0.201	
3	   C	-6.909	33.481	52.628	C.3	1	UNL1	0.179	
4	   C	-6.350	33.197	54.017	C.3	1	UNL1	0.177	
5	   C	-7.400	32.527	54.895	C.3	1	UNL1	0.178	
6	   C	-10.930	33.880	55.045	C.3	1	UNL1	0.168	
7	   C	-11.666	35.076	55.635	C.3	1	UNL1	0.063	
8	   C	-13.098	35.043	55.205	C.3	1	UNL1	-0.045	
9	   C	-13.782	33.828	55.150	C.3	1	UNL1	0.007	
10	   C	-15.118	33.797	54.748	C.3	1	UNL1	0.045	
11	   C	-15.770	34.981	54.401	C.3	1	UNL1	0.117	
12	   C	-15.085	36.195	54.455	C.3	1	UNL1	0.045	
13	   C	-13.750	36.227	54.857	C.3	1	UNL1	0.007	
14	   C	-6.840	32.355	56.300	C.3	1	UNL1	0.190	
15	   O	-8.587	33.318	54.957	O.3	1	UNL1	-0.341	
16	   O	-5.240	32.350	53.901	O.3	1	UNL1	-0.386	
17	   O	-5.999	34.277	51.918	O.3	1	UNL1	-0.386	
18	   O	-8.827	34.277	51.453	O.3	1	UNL1	-0.384	
19	   O	-10.364	34.240	53.814	O.3	1	UNL1	-0.348	
20	   O	-17.067	34.951	54.010	O.3	1	UNL1	-0.507	
21	   O	-5.959	33.408	56.585	O.3	1	UNL1	-0.392	
22	 H01	-9.414	32.506	53.260	 H	1	UNL1	0.000	
23	 H02	-8.064	35.219	53.111	 H	1	UNL1	0.000	
24	 H03	-7.065	32.533	52.112	 H	1	UNL1	0.000	
25	 H04	-6.060	34.141	54.477	 H	1	UNL1	0.000	
26	 H05	-7.648	31.557	54.465	 H	1	UNL1	0.000	
27	 H06	-11.632	33.060	54.896	 H	1	UNL1	0.000	
28	 H07	-10.143	33.564	55.729	 H	1	UNL1	0.000	
29	 H08	-11.202	35.997	55.282	 H	1	UNL1	0.000	
30	 H09	-11.612	35.036	56.723	 H	1	UNL1	0.000	
31	 H10	-13.262	35.345	56.239	 H	1	UNL1	0.000	
32	 H11	-13.828	33.519	56.194	 H	1	UNL1	0.000	
33	 H12	-13.231	33.187	54.462	 H	1	UNL1	0.000	
34	 H13	-15.643	33.477	55.648	 H	1	UNL1	0.000	
35	 H14	-15.170	33.142	53.879	 H	1	UNL1	0.000	
36	 H15	-16.483	35.195	55.197	 H	1	UNL1	0.000	
37	 H16	-15.598	36.736	55.250	 H	1	UNL1	0.000	
38	 H17	-15.123	36.623	53.453	 H	1	UNL1	0.000	
39	 H18	-13.225	36.547	53.957	 H	1	UNL1	0.000	
40	 H19	-13.698	36.883	55.726	 H	1	UNL1	0.000	
41	 H20	-6.305	31.407	56.364	 H	1	UNL1	0.000	
42	 H21	-7.658	32.359	57.021	 H	1	UNL1	0.000	
43	   H	-4.474	32.897	53.919	 H	1	UNL1	0.210	
44	   H	-5.839	35.044	52.440	 H	1	UNL1	0.210	
45	   H	-8.389	34.966	50.983	 H	1	UNL1	0.210	
46	   H	-17.584	35.471	54.648	 H	1	UNL1	0.292	
47	   H	-5.782	33.845	55.771	 H	1	UNL1	0.210	
@<TRIPOS>BOND
1 1 2 1
2 1 19 1
3 1 22 1
4 2 3 1
5 2 18 1
6 2 23 1
7 3 4 1
8 3 17 1
9 3 24 1
10 4 5 1
11 4 16 1
12 4 25 1
13 5 14 1
14 5 26 1
15 6 7 1
16 6 27 1
17 6 28 1
18 7 8 1
19 7 29 1
20 7 30 1
21 8 9 1
22 8 13 1
23 8 31 1
24 9 10 1
25 9 32 1
26 9 33 1
27 10 11 1
28 10 34 1
29 10 35 1
30 11 12 1
31 11 20 1
32 11 36 1
33 12 13 1
34 12 37 1
35 12 38 1
36 13 39 1
37 13 40 1
38 14 21 1
39 14 41 1
40 14 42 1
41 1 15 1
42 5 15 1
43 16 43 1
44 17 44 1
45 18 45 1
46 6 19 1
47 20 46 1
48 21 47 1
@<TRIPOS>SUBSTRUCTURE
1	UNL1	1	GROUP	1 ****	UNL
