# Supplementary material for: Mechanism of salidroside promoting testosterone secretion induced by H2O2 in TM3 Leydig cells based on metabolomics and network pharmacology
Source: Front Chem. 2025 Feb 27;13:1544876. doi: 10.3389/fchem.2025.1544876 (PMC11904911; doi:10.3389/fchem.2025.1544876)
Supplement: Supplementary file 1 [file DataSheet1.ZIP › Supplementary document/Molecular dynamics simulation/ECHSI/gyrate.xvg]

# This file was created Sun Dec  1 17:48:23 2024
# Created by:
#                 :-) GROMACS - gmx gyrate, 2020.3-MODIFIED (-:
# 
# Executable:   D:\����ѧģ�ⰲװ��\gmx2020.3_AVX_CUDA_win64\gmx2020.3_GPU\bin\gmx.exe
# Data prefix:  D:\����ѧģ�ⰲװ��\gmx2020.3_AVX_CUDA_win64\gmx2020.3_GPU
# Working dir:  D:\���Ӷ���ѧģ���ܳ�������\TYY\fxq\ECHSI
# Command line:
#   gmx gyrate -s md_0_1.tpr -f md_0_1nopbc.xtc -o gyrate.xvg
# gmx gyrate is part of G R O M A C S:
#
# GROningen Mixture of Alchemy and Childrens' Stories
#
@    title "Radius of gyration (total and around axes)"
@    xaxis  label "Time (ps)"
@    yaxis  label "Rg (nm)"
@TYPE xy
@ view 0.15, 0.15, 0.75, 0.85
@ legend on
@ legend box on
@ legend loctype view
@ legend 0.78, 0.8
@ legend length 2
@ s0 legend "Rg"
@ s1 legend "Rg\sX\N"
@ s2 legend "Rg\sY\N"
@ s3 legend "Rg\sZ\N"
         0     1.93707     1.38754     1.71944     1.61948
        30     1.96825     1.39403     1.75302     1.65274
        60     1.98281      1.3848      1.7667     1.68053
        90     1.97152     1.39549      1.7527     1.65965
       120     1.96548     1.37048     1.74768     1.67142
       150     1.95792     1.37152     1.73458     1.66645
       180     1.94147     1.37318     1.70541     1.65667
       210     1.93593     1.38474     1.69177     1.64806
       240     1.93404     1.37126     1.68774     1.65896
       270     1.94956     1.37206     1.71069     1.67111
       300     1.95987     1.37641     1.71091     1.69129
       330     1.96889     1.38304     1.71879     1.69882
       360     1.96607     1.38259     1.70203      1.7095
       390     1.95395     1.40533     1.67853     1.68624
       420     1.94514     1.40033     1.67791     1.67058
       450      1.9521     1.38971     1.70188     1.67145
       480     1.94433     1.37182     1.69353     1.67657
       510     1.94385      1.3648     1.69424     1.68046
       540     1.93767     1.39435     1.66976     1.66637
       570     1.94051     1.40587     1.66053     1.67252
       600     1.94195     1.40878     1.65744     1.67646
       630     1.92506     1.41559     1.64725     1.64146
       660     1.91849     1.40804      1.6438     1.63602
       690     1.92433      1.4378     1.63384     1.63382
       720     1.92261     1.42594     1.64202     1.63197
       750     1.92397     1.39494     1.65617     1.64759
       780     1.91875     1.39329     1.64154     1.65145
       810     1.91655     1.38187      1.6441     1.65339
       840     1.91802     1.38857     1.63748     1.65775
       870      1.9125     1.38665     1.63864     1.64541
       900     1.93742     1.40552      1.6448     1.68116
       930     1.94046     1.41328     1.63785     1.68844
       960     1.95271     1.43835     1.63042     1.70265
       990     1.95013        1.46     1.61098     1.69681
      1020     1.96118     1.46445     1.61208     1.71728
      1050     1.96444     1.44983     1.62971     1.72049
      1080     1.95249     1.46561     1.59403     1.71332
      1110     1.95417     1.46879      1.5954     1.71315
      1140     1.96801     1.48656     1.60278     1.72261
      1170      1.9748     1.48657     1.59695     1.74342
      1200     1.95747     1.47522     1.59232     1.71804
      1230      1.9527     1.48691     1.59119     1.69802
      1260     1.95104     1.46122     1.59693     1.71108
      1290     1.93745     1.43038     1.61516     1.68899
      1320     1.94673     1.43457     1.62298     1.69924
      1350     1.97164      1.4382     1.64633     1.73086
      1380      1.9637      1.4226     1.65739     1.71509
      1410     1.95147     1.40164     1.65282     1.70883
      1440     1.95831     1.39965     1.66616     1.71314
      1470     1.94697     1.41073     1.64098     1.70246
      1500     1.94205     1.41884     1.62676     1.69813
      1530     1.94745     1.41792     1.63529     1.70307
      1560     1.95329     1.42498     1.63979     1.70622
      1590     1.95639     1.44368     1.62845     1.70847
      1620     1.94239     1.43184     1.61677     1.69753
      1650     1.96359     1.43598     1.63612     1.72408
      1680     1.96621     1.41573     1.66551     1.71865
      1710     1.97016     1.42236      1.6682     1.71961
      1740     1.95075     1.39543     1.64566     1.71914
      1770     1.96094     1.41462     1.64029     1.73172
      1800     1.95117     1.40606     1.64238     1.71454
      1830     1.96728     1.42387     1.64803     1.73118
      1860     1.96195     1.38311     1.66699     1.73398
      1890     1.96347     1.36283      1.6859     1.73518
      1920     1.95338     1.36115     1.68465     1.71482
      1950     1.96221     1.36955     1.69008     1.72294
      1980     1.96949     1.37967     1.70444     1.71732
      2010       1.965     1.37723     1.69945     1.71392
      2040     1.96246     1.34371     1.70826     1.72593
      2070     1.96432      1.3379     1.70891     1.73401
      2100      1.9736      1.3348     1.70609     1.76004
      2130     1.97392     1.35517     1.69047     1.76027
      2160     1.97991     1.33981     1.70858     1.76797
      2190     1.98259     1.34891     1.69932     1.77598
      2220     1.99943     1.34299     1.73483     1.78387
      2250     1.98702       1.317     1.73679     1.77358
      2280     1.97908     1.32283     1.73063     1.75743
      2310     1.98454     1.33588     1.72816     1.76229
      2340     1.99017     1.33992     1.73662     1.76362
      2370     1.98714     1.32145     1.74709     1.76036
      2400     1.98798     1.32162     1.74248     1.76669
      2430      1.9792     1.32778     1.73446     1.75018
      2460     1.97559     1.31318     1.74177     1.74577
      2490     1.98873      1.3122     1.74818     1.76976
      2520     1.99736     1.32232     1.74341     1.78631
      2550     1.98235     1.32014     1.73476     1.76275
      2580     2.00072     1.30619     1.76012     1.78929
      2610     1.98566     1.31788     1.73581     1.77082
      2640     1.98989     1.33441     1.73213     1.77156
      2670      2.0026     1.34665     1.74356     1.77972
      2700     2.01969     1.31359     1.76915     1.81739
      2730     2.02917     1.28871     1.79758     1.82838
      2760     2.02454     1.29475     1.78642     1.82479
      2790     2.02949     1.28428     1.80416     1.82573
      2820     2.02671     1.27362     1.81279     1.81846
      2850     2.03651     1.27204      1.8285     1.82572
      2880      2.0388     1.26151     1.82758     1.83902
      2910     2.05242     1.25396     1.84947     1.85254
      2940     2.02881     1.25842     1.81923     1.82727
      2970     2.05063     1.27154     1.83698     1.84902
      3000      2.0615     1.26847     1.84798     1.86427
      3030       2.058     1.26872     1.84725      1.8571
      3060     2.06667     1.24879      1.8623     1.87473
      3090     2.06653      1.2642     1.85187     1.87442
      3120      2.0535     1.26489     1.84632     1.85065
      3150     2.05911     1.26554     1.85257      1.8564
      3180     2.03304     1.27437      1.8198     1.82504
      3210     2.03854       1.278      1.8298     1.82478
      3240     2.03932     1.27951     1.84074     1.81443
      3270     2.03795     1.27708     1.83603     1.81784
      3300     2.03532     1.28209     1.83616     1.80826
      3330     2.02912     1.27891     1.82303     1.80986
      3360     2.02107     1.27902     1.81825     1.79654
      3390     2.00532     1.28717      1.7959     1.77779
      3420     2.01424     1.28259     1.81125     1.78567
      3450     2.01345     1.29098     1.80174     1.78747
      3480     2.02724     1.26359     1.82899      1.8104
      3510     2.03181     1.27917      1.8251     1.81364
      3540     2.03511     1.28729     1.82757     1.81279
      3570     2.03433     1.29933     1.82644     1.80358
      3600     2.01914     1.31806     1.81608     1.76591
      3630     2.02858     1.31522     1.83054     1.77471
      3660     2.00228     1.32915     1.80388     1.73136
      3690     2.01124     1.31703     1.81187     1.75293
      3720     2.02432      1.3167      1.8339     1.76034
      3750     2.01887      1.2919     1.82344     1.77699
      3780     2.00388     1.28726     1.80357     1.76668
      3810     2.01447     1.29618     1.81668      1.7708
      3840     2.00777     1.29476     1.81787     1.75535
      3870     2.02392     1.29952     1.83817     1.76772
      3900     2.02438       1.288     1.83638     1.77905
      3930     2.04241     1.28783     1.85721     1.79865
      3960     2.03214     1.28227     1.85304      1.7836
      3990     2.02147     1.27547     1.84801     1.76938
      4020     2.01495     1.29691     1.82874     1.75891
      4050     2.02835     1.30262     1.84566      1.7678
      4080     2.04396     1.29213      1.8591     1.79713
      4110     2.04773     1.28954     1.85804     1.80864
      4140     2.06499      1.3115     1.85514     1.83488
      4170     2.05559     1.29929     1.85207     1.82554
      4200     2.05845      1.3075     1.84764      1.8306
      4230     2.05259     1.29698     1.84365     1.82894
      4260     2.03472      1.3014     1.82287     1.80656
      4290     2.02886     1.30252     1.81317     1.80232
      4320     2.00604     1.30243     1.78627     1.77801
      4350     2.01906     1.30384      1.8028     1.78973
      4380     2.03078     1.31491     1.80675     1.80412
      4410     2.03464     1.31842      1.8066     1.81039
      4440     2.01711     1.30936     1.78605     1.79808
      4470     2.01618     1.31791     1.78824     1.78754
      4500     2.00955     1.33562     1.76061     1.78688
      4530      2.0063     1.32598     1.74743     1.79966
      4560     1.98925     1.33897     1.71438     1.78389
      4590     1.98568     1.32169     1.73362     1.77019
      4620     2.00366     1.32572     1.75624     1.78533
      4650     2.00671     1.32028     1.76696     1.78564
      4680     2.00989     1.33936     1.76189     1.78359
      4710     2.02181     1.35543     1.77463     1.78577
      4740     2.02825     1.35997     1.78161     1.78997
      4770     2.00927     1.34777     1.76326     1.77447
      4800     2.02446     1.33643     1.78421     1.79651
      4830     2.02715     1.34226      1.7878     1.79466
      4860     2.02132     1.34907     1.77959     1.78453
      4890     2.02566     1.36159     1.76904     1.79531
      4920     2.03843     1.35645     1.77981     1.81735
      4950      2.0393      1.3528     1.78664      1.8153
      4980     2.03823      1.3524     1.79038      1.8095
      5010      2.0224     1.34788     1.76209     1.80512
      5040     2.01643     1.34852     1.75118     1.80191
      5070     2.01815       1.349     1.76056     1.79625
      5100     2.02881     1.34517      1.7766     1.80729
      5130     2.01825     1.36491     1.75309     1.79175
      5160     2.02145     1.35486     1.75943     1.80035
      5190     2.03449     1.33659     1.77783     1.82513
      5220     2.04341     1.35319     1.79346     1.81753
      5250     2.03026     1.34926      1.7814     1.80279
      5280     2.03966     1.36075     1.78562     1.81116
      5310     2.03124     1.37968      1.7596     1.80338
      5340     2.02071     1.39942     1.73167      1.7915
      5370     2.02883     1.37758     1.75008     1.80881
      5400       2.031     1.41184     1.74084     1.79613
      5430     2.02121     1.39818     1.72409     1.80088
      5460     2.00586     1.39369     1.71086     1.78256
      5490     1.99485     1.40485     1.68917     1.76972
      5520     2.01058      1.4058     1.70518     1.78912
      5550     1.99543     1.40887      1.6929     1.76427
      5580     2.00137     1.40127      1.7125     1.76488
      5610     1.99245     1.39043     1.70631     1.75924
      5640     1.98748     1.38129     1.71306      1.7486
      5670     1.99637     1.36942     1.72237     1.76894
      5700     2.00643      1.3449     1.75523     1.77818
      5730     1.99344     1.35087     1.73752     1.76176
      5760     1.99481     1.34078      1.7368     1.77325
      5790     1.99152     1.33731     1.73367     1.77153
      5820     2.00431     1.36046     1.72911     1.78713
      5850     2.01605     1.35953     1.73652     1.80695
      5880     2.00634     1.38787      1.7169     1.78238
      5910     2.03094     1.38831     1.75256     1.80293
      5940     2.01505     1.36505     1.74744     1.78995
      5970     2.03243     1.36003     1.77031     1.81048
      6000     2.01919     1.36516     1.75041     1.79628
      6030     2.01133     1.35632     1.74992     1.78578
      6060     2.01246     1.36997     1.74911     1.77871
      6090     2.01393     1.35139     1.76273      1.7828
      6120     2.00966     1.35882     1.75216     1.77792
      6150     2.01946     1.33981      1.7729     1.79392
      6180     2.01568     1.34226     1.76933     1.78711
      6210     2.01705     1.31417     1.78574     1.79474
      6240     2.00699     1.32025      1.7747     1.77859
      6270     2.02125     1.32443     1.77668     1.80561
      6300     2.01769     1.32211     1.78231     1.79376
      6330     2.03091     1.35742      1.7794     1.80009
      6360     2.01523     1.34026     1.78007     1.77689
      6390     2.00276     1.33056     1.78264     1.75326
      6420     2.00899     1.31851     1.78059     1.77852
      6450     2.00556     1.29938     1.78759     1.77782
      6480     1.99197     1.28497     1.78304     1.76225
      6510     2.01944     1.28214     1.82734     1.78137
      6540     2.00056     1.28273     1.80894     1.75694
      6570     2.01487     1.26663     1.83282     1.77647
      6600     1.99621     1.25524     1.81034     1.76544
      6630     2.01623     1.26282     1.82549     1.78978
      6660     2.01553     1.25686     1.82584     1.79203
      6690     2.01342     1.25742     1.83032     1.78228
      6720     2.03215     1.23332     1.86224     1.80839
      6750     2.02675     1.23959     1.85071     1.80382
      6780     2.00683     1.25374     1.83061     1.76967
      6810     2.00007     1.26004     1.81099     1.77008
      6840     2.00769     1.24913     1.82421     1.78146
      6870     2.00461     1.26184      1.8047     1.78543
      6900     2.00846     1.28103     1.80139     1.78376
      6930     2.01564     1.28017      1.8032     1.79867
      6960     2.02512     1.28279     1.80825     1.81297
      6990     2.01391     1.26699     1.81382     1.79345
      7020     2.00424     1.25365      1.8001     1.79498
      7050     2.00942      1.2574      1.8111     1.79287
      7080     2.00985       1.268     1.80848     1.78902
      7110     1.99907     1.27842     1.80028     1.76557
      7140     2.00599     1.29316     1.80471     1.76599
      7170     2.00818     1.30636     1.79593     1.77019
      7200     1.99869     1.29297     1.78993     1.76463
      7230     2.00065      1.2856     1.80017     1.76403
      7260     2.00849     1.30535     1.80102     1.76648
      7290     2.01103     1.30476     1.81888     1.75434
      7320     2.00966     1.29297     1.81585     1.76306
      7350     2.00624     1.30697     1.80276     1.75837
      7380      2.0063     1.30387     1.81206     1.75122
      7410     2.01355     1.30064     1.80542     1.77696
      7440     2.00853     1.31573     1.78531     1.77479
      7470     2.00056     1.32449     1.78123     1.75426
      7500     1.99557     1.31506     1.77796      1.7533
      7530     2.00584     1.33514      1.7851     1.75433
      7560     1.98984     1.34209     1.77155     1.72607
      7590     2.00691     1.36382        1.77        1.75
      7620     2.00709     1.36623     1.76945      1.7491
      7650     2.00319      1.3475     1.77035     1.75374
      7680     2.01819     1.35411     1.77905     1.77414
      7710     2.00717     1.34942     1.78078     1.75081
      7740     2.01462      1.3393     1.78309     1.77322
      7770     2.03825     1.34887     1.81197     1.79062
      7800     2.00245      1.3208     1.78155     1.76101
      7830     2.00733     1.30481     1.80704     1.75809
      7860     2.01155     1.31115     1.80955     1.76044
      7890     2.02808     1.27761     1.83879     1.79242
      7920     2.03945     1.28581     1.84362     1.80734
      7950     2.03898      1.2896      1.8454     1.80176
      7980     2.03505     1.28493     1.84631     1.79526
      8010     2.03974     1.26665     1.85142     1.81354
      8040     2.03979     1.28067     1.85222     1.80296
      8070     2.03287     1.25952     1.85564      1.7987
      8100     2.03943     1.25542     1.85721     1.81473
      8130     2.05269     1.26167     1.86782     1.82933
      8160     2.03765     1.25197     1.86076     1.80948
      8190     2.04827     1.25025     1.87811     1.81671
      8220     2.03016      1.2607     1.85122     1.79631
      8250     2.03679     1.23935     1.86428      1.8126
      8280     2.03595     1.22964      1.8632     1.81841
      8310     2.06069     1.22247     1.89644     1.84445
      8340     2.05766     1.22926     1.88644     1.84342
      8370      2.0581     1.23623     1.88793     1.83822
      8400     2.05636     1.24537     1.88587     1.83025
      8430     2.05733     1.26283     1.88966     1.81649
      8460     2.05992     1.27965     1.88405     1.81643
      8490     2.08161     1.27404     1.90454     1.84818
      8520      2.0657      1.2616     1.88987     1.83604
      8550     2.08283      1.2591     1.91046     1.85504
      8580     2.08419      1.2579     1.90508     1.86443
      8610     2.07151     1.25415     1.90388     1.83973
      8640      2.0741     1.26464     1.90087      1.8415
      8670     2.09134     1.25772      1.9222     1.86297
      8700     2.07164     1.25915     1.89898     1.84167
      8730     2.07848     1.25718     1.90957     1.84748
      8760      2.0777     1.24439      1.9001     1.86407
      8790     2.06561     1.25095     1.88465     1.84844
      8820     2.07977     1.28612     1.90068     1.83963
      8850     2.07077     1.28976     1.88699     1.83083
      8880     2.08051     1.30319     1.89355     1.83663
      8910     2.08025     1.30535     1.89001     1.83816
      8940     2.06388     1.29641     1.87668     1.82115
      8970     2.06739     1.30731     1.87801     1.81996
      9000     2.06862     1.31114     1.87337     1.82476
      9030     2.06971     1.28846     1.87863     1.83794
      9060     2.04976     1.28774      1.8595       1.813
      9090     2.06461     1.28433     1.87296     1.83514
      9120     2.07786      1.3022     1.88096     1.84424
      9150     2.06289     1.29711     1.86374     1.83167
      9180     2.05767      1.3108     1.85158      1.8225
      9210     2.04703     1.30404     1.83999     1.81509
      9240     2.04692     1.29989     1.85637      1.8011
      9270     2.06383     1.31347     1.86231     1.82357
      9300      2.0774     1.30975     1.88047     1.83836
      9330     2.06557     1.30835     1.86865     1.82469
      9360     2.05038     1.30374     1.85014     1.81255
      9390     2.03557     1.27333     1.84567     1.80532
      9420     2.04012     1.27688     1.84323     1.81555
      9450     2.03088     1.27823      1.8374     1.79973
      9480     2.04102     1.30268     1.83988     1.80261
      9510     2.03876      1.3135     1.84246     1.78693
      9540     2.04022     1.31871     1.84787     1.78082
      9570     2.03148     1.31748     1.83903     1.77088
      9600     2.03532     1.32901     1.83872     1.77141
      9630     2.02093     1.33451     1.83206     1.74097
      9660     2.02714     1.35308     1.83095     1.74223
      9690     2.02429     1.32073      1.8322     1.75904
      9720     2.02027     1.30437     1.82362     1.77088
      9750     2.03397     1.30276     1.82884     1.79785
      9780     2.01409     1.28844     1.80414     1.78834
      9810     2.00869     1.26716     1.80273     1.79279
      9840     1.98633     1.27568     1.78592     1.75332
      9870       2.003      1.2798     1.79951     1.77422
      9900     1.99376      1.2671     1.80929     1.75245
      9930      1.9867     1.25916     1.80695     1.74454
      9960     2.02555     1.24589      1.8539     1.79345
      9990     2.04971     1.24528     1.87703     1.82445
     10020     2.04826     1.24527     1.87223     1.82614
     10050      2.0407     1.25143     1.86522     1.81211
     10080     2.04366     1.24676     1.86515     1.82206
     10110     2.05583      1.2494     1.87871     1.83366
     10140     2.03843     1.25046     1.85716     1.81595
     10170     2.04475     1.24328     1.85851     1.83364
     10200     2.02255     1.23069     1.83845     1.81299
     10230     2.02546     1.23065     1.84626     1.81157
     10260     2.02001     1.22359     1.84728     1.80313
     10290     2.02537     1.22204     1.85434     1.80894
     10320     2.01603      1.2259     1.83846     1.80166
     10350     2.01018     1.23248     1.82497     1.79781
     10380     2.00809     1.23358     1.83111      1.7861
     10410     1.99626     1.24191     1.80759     1.77775
     10440     2.00496     1.23541     1.81718     1.79203
     10470     1.99585     1.22078     1.81626      1.7826
     10500     1.99691     1.23524     1.81542     1.77588
     10530     2.01452     1.23544     1.83065     1.79972
     10560     2.03993     1.23852     1.85956     1.82503
     10590     2.01925     1.24604      1.8378     1.79572
     10620     2.01198     1.24491     1.82998     1.78814
     10650     2.01314     1.23325     1.83618     1.79247
     10680     1.99774     1.24153     1.81381       1.775
     10710     2.02049     1.24096     1.84053     1.79923
     10740     2.02692     1.23451     1.84537     1.81312
     10770     2.03708     1.23749      1.8503     1.82877
     10800     2.02962     1.23564     1.85075     1.81291
     10830     2.02824      1.2398     1.85098     1.80674
     10860     2.01396      1.2607      1.8243     1.78736
     10890     2.01874     1.24667     1.83797     1.79396
     10920     2.01254     1.25474     1.82027     1.79246
     10950     2.00945     1.24783     1.82343     1.78713
     10980      1.9933     1.23869     1.80955     1.77135
     11010     2.01825       1.235     1.84092      1.7979
     11040      2.0081     1.23291     1.83349     1.78415
     11070      2.0187     1.23446     1.83757      1.8027
     11100     2.00818     1.26443     1.81407     1.78213
     11130     2.03104     1.23654     1.85585     1.81027
     11160     2.03089     1.25154      1.8631     1.79207
     11190     2.01359     1.24447     1.84242     1.77929
     11220      2.0182     1.24148     1.85062     1.78333
     11250      2.0402     1.24345     1.88124     1.79989
     11280     2.03222     1.25448     1.86455     1.79152
     11310     2.02421     1.24848     1.85283     1.78974
     11340     2.01716     1.23357     1.85398     1.78296
     11370      2.0244     1.26213     1.86157     1.77143
     11400     2.02406     1.26312     1.85804     1.77366
     11430       2.024     1.27604      1.8508     1.77183
     11460     2.01991     1.30239     1.85307     1.74069
     11490     2.02425     1.28744     1.85213     1.76275
     11520     2.02722     1.29506     1.86469     1.75072
     11550     2.01887     1.30505     1.86625     1.72212
     11580      2.0074     1.30588     1.83654      1.7266
     11610     2.00444     1.28843     1.83491     1.73453
     11640     2.01315     1.28318     1.84883      1.7438
     11670     2.01012       1.299     1.83717     1.73741
     11700     2.01135     1.30382      1.8359     1.73799
     11730     2.01229     1.30027     1.83794     1.74066
     11760     2.01278      1.2872     1.83832     1.75108
     11790       2.006     1.31175     1.81571     1.74085
     11820     1.99769     1.29893     1.82216     1.72456
     11850      2.0019     1.31408     1.82231     1.72268
     11880     2.00554     1.31472     1.82617     1.72657
     11910      1.9985     1.32247     1.81648     1.71449
     11940      2.0191     1.30396     1.84939     1.74154
     11970      2.0258     1.30272     1.85581     1.75118
     12000     2.03259     1.33064     1.86291     1.73833
     12030     2.03732     1.34701       1.866     1.73347
     12060     2.03274     1.34592     1.86138     1.72853
     12090     2.03783     1.35956     1.86363     1.72742
     12120     2.02626     1.36331     1.84604     1.71609
     12150     2.03673     1.38567     1.85675     1.71141
     12180     2.01761     1.39547      1.8404     1.67542
     12210     2.00723     1.42331     1.82528     1.64331
     12240     1.99777     1.43524     1.81732     1.61851
     12270     2.00834     1.41054      1.8387     1.64207
     12300     2.00143     1.42195     1.83346      1.6211
     12330     1.97718     1.41136     1.80924     1.59786
     12360     1.98021     1.39075     1.81244     1.61967
     12390     2.00033     1.39289     1.83471     1.64205
     12420     1.99822     1.36532     1.83718     1.65723
     12450     1.98497     1.35821     1.82259     1.64732
     12480     1.98806     1.37753     1.82112     1.64034
     12510     1.98839     1.34917     1.82309     1.66236
     12540     2.02281     1.36361     1.86063     1.69178
     12570     2.00823     1.35741     1.84127     1.68319
     12600      2.0163     1.39065     1.85543     1.65965
     12630     2.02042     1.37575     1.86657     1.66956
     12660     2.01414     1.37019      1.8522     1.67496
     12690     2.01754     1.37586     1.85839     1.67163
     12720     2.01181     1.38901     1.85266     1.65321
     12750     1.99784     1.35442     1.83152     1.67146
     12780     1.99153     1.35505     1.82238     1.66588
     12810     1.99131      1.3706     1.82184     1.65318
     12840     1.97837     1.39222     1.80394      1.6234
     12870     1.98456     1.38077     1.80476      1.6472
     12900     1.99349     1.40486     1.80734     1.64558
     12930     1.98403     1.41099     1.79181     1.63439
     12960     1.97912     1.41072     1.78644     1.62859
     12990     1.96679     1.42245     1.77435     1.60152
     13020      1.9812      1.4435       1.792     1.59855
     13050     1.97243      1.4652     1.77883     1.57161
     13080     1.99185     1.46879     1.80753     1.58442
     13110     1.97955     1.47675     1.78073     1.57652
     13140     1.98419     1.46419     1.77969     1.60088
     13170     1.96956     1.42689     1.77126     1.60777
     13200     1.97482     1.41451     1.78573     1.61559
     13230     1.97331     1.44329      1.7816     1.59083
     13260     1.98774     1.44104     1.80938     1.59742
     13290     1.97681     1.43729     1.79195     1.59331
     13320     1.97966     1.42639     1.78523     1.61755
     13350     1.96991      1.4194     1.77072     1.61583
     13380     1.95751     1.43165     1.76355      1.5824
     13410     1.97858     1.43572     1.78663     1.60506
     13440     1.97917     1.44036     1.78129     1.60829
     13470     1.96922     1.43384     1.77197     1.59997
     13500     1.98285     1.45774     1.78929     1.59273
     13530     1.97578      1.4745     1.77194     1.57909
     13560     1.97259     1.48416     1.76947     1.56476
     13590     1.98039     1.50025     1.77958     1.55764
     13620     1.98136     1.49129     1.77908     1.56924
     13650     1.98259     1.49624      1.7579     1.59135
     13680     1.97868     1.52913     1.74291     1.56665
     13710     1.98272     1.51677     1.73932     1.59264
     13740     1.95238      1.4823     1.70851     1.58347
     13770     1.96214     1.48387      1.7214     1.59212
     13800     1.95097     1.47025     1.71907     1.57978
     13830     1.95276     1.45346     1.72571     1.59246
     13860     1.96736     1.47979     1.73925      1.5894
     13890     1.94725     1.45243     1.71683      1.5895
     13920     1.94613     1.42046     1.74067     1.58972
     13950     1.95014     1.43495     1.74018     1.58708
     13980       1.935     1.42859     1.72154     1.57602
     14010      1.9531     1.45805     1.73761     1.57606
     14040     1.94491     1.44533     1.73853     1.56648
     14070     1.94379     1.44009     1.73856      1.5685
     14100     1.96142     1.42873     1.77259     1.58462
     14130     1.96255     1.45559     1.77037     1.56531
     14160     1.93984     1.43423     1.74856     1.55289
     14190     1.94699     1.43301     1.75774     1.56152
     14220     1.94728      1.4478     1.75555     1.55105
     14250     1.96444     1.47548     1.76744     1.55472
     14280     1.93186     1.45047     1.72797     1.54091
     14310      1.9393     1.45695     1.72875     1.55256
     14340     1.94815     1.47109     1.73811     1.55095
     14370     1.92912     1.47592      1.6993     1.54176
     14400     1.93409     1.48156     1.70381     1.54384
     14430      1.9424     1.48339     1.70891     1.55724
     14460     1.93223      1.4857     1.70092     1.53837
     14490      1.9423     1.49471     1.69667     1.55956
     14520     1.95306     1.51699     1.70692     1.55371
     14550     1.94777     1.51676     1.68387     1.56576
     14580     1.94711     1.52287     1.68028     1.56205
     14610     1.95289     1.51682     1.69576     1.56562
     14640     1.94746      1.4987     1.70034      1.5646
     14670     1.95082     1.49273     1.71896      1.5583
     14700     1.95252     1.48794     1.72458     1.56095
     14730     1.94312      1.4832     1.71256     1.55521
     14760     1.94426     1.49306     1.71731     1.54335
     14790     1.94068     1.50409     1.71091     1.53069
     14820     1.93399     1.49085     1.70968     1.52808
     14850     1.92993     1.48869     1.70867     1.52102
     14880     1.93377     1.49373     1.69914     1.53644
     14910     1.92681     1.49629     1.69054      1.5259
     14940     1.91999     1.50494     1.67549     1.51678
     14970     1.90905     1.50076     1.65688     1.51375
     15000     1.91876     1.52508     1.67437     1.49461
     15030     1.92573     1.55235     1.68443     1.47302
     15060     1.92427     1.55389       1.696     1.45419
     15090     1.93441     1.55476      1.6966     1.47924
     15120     1.93467     1.53796     1.69626     1.49776
     15150     1.92762     1.56752     1.68182     1.46486
     15180     1.92497     1.53426     1.69498     1.47786
     15210     1.91367     1.53573     1.69757     1.44361
     15240     1.91892     1.53103     1.69738     1.46265
     15270     1.91286     1.52338     1.69309     1.45974
     15300     1.90494     1.51088     1.69564       1.449
     15330     1.92614      1.5254      1.7181     1.46333
     15360     1.91806     1.52051     1.70719     1.45996
     15390     1.92335     1.52832     1.71383     1.45795
     15420     1.93091     1.54525     1.71414      1.4597
     15450     1.93147     1.53162     1.72232     1.46592
     15480     1.91742     1.50662     1.70764      1.4721
     15510     1.92923     1.52647     1.68986     1.50271
     15540     1.92293     1.51292     1.68966     1.50047
     15570     1.94255     1.53691     1.69308     1.52262
     15600     1.93816     1.51865     1.71762     1.50215
     15630     1.92879     1.49327     1.69859     1.52493
     15660     1.92475     1.49469     1.69587     1.51632
     15690     1.93089     1.49708     1.70984     1.51389
     15720     1.93915     1.50487     1.70955     1.52754
     15750     1.95756     1.49232     1.72686     1.56686
     15780     1.96492     1.47861     1.73969     1.58399
     15810     1.97769     1.48768     1.77318     1.57008
     15840      1.9576     1.46828     1.75355     1.56001
     15870     1.95279     1.47518     1.74315     1.55309
     15900     1.94635     1.46576     1.73989     1.54949
     15930     1.96125     1.48328     1.74226     1.56762
     15960     1.94384     1.48353     1.70763      1.5621
     15990     1.93522     1.47666     1.69241     1.56378
     16020     1.93121     1.45566     1.70656     1.55816
     16050     1.93976     1.45501     1.73241     1.55147
     16080     1.94146      1.4835     1.73282     1.52809
     16110     1.92542     1.47923     1.70559     1.52229
     16140     1.93639     1.48813      1.7074     1.53931
     16170     1.92376     1.47293     1.69572     1.53515
     16200     1.92257     1.46274     1.69768     1.53976
     16230     1.92365     1.44982      1.6983     1.55391
     16260     1.93997     1.45554     1.70252     1.58424
     16290     1.92942       1.439     1.70173      1.5744
     16320     1.92677     1.45352     1.69786     1.55866
     16350     1.92785     1.44915     1.69164     1.57212
     16380     1.94294     1.46415     1.69272     1.59405
     16410      1.9412     1.45509     1.71424     1.57499
     16440     1.94725     1.45521     1.71196     1.59221
     16470     1.95773      1.4233      1.7325     1.62421
     16500     1.95164     1.42246     1.73236     1.61039
     16530     1.93942      1.4359     1.71792     1.58419
     16560     1.94519     1.41969     1.72325     1.60699
     16590     1.94493     1.41617     1.72705     1.60538
     16620     1.95298     1.42268     1.74111     1.60399
     16650     1.96276     1.39973     1.75471     1.63297
     16680     1.95158     1.40727     1.73381     1.62198
     16710     1.95932     1.41118     1.73948     1.63115
     16740     1.95508     1.44627     1.72369     1.60681
     16770     1.95515      1.4546      1.7291     1.59361
     16800     1.95524     1.46231     1.72113      1.5954
     16830      1.9602     1.47131     1.72278     1.59751
     16860     1.98274     1.49929     1.74766     1.60009
     16890      1.9447     1.45333     1.71547     1.58391
     16920     1.95037     1.46807     1.71841     1.58106
     16950     1.95312     1.48785     1.71977     1.56782
     16980     1.95601     1.47583     1.71636     1.58996
     17010     1.94554      1.4721     1.70427      1.5807
     17040     1.93221     1.47594     1.70098     1.54763
     17070     1.93747     1.48108      1.6956     1.56171
     17100       1.943     1.44897     1.71931     1.57955
     17130     1.95386     1.42556     1.73831      1.6066
     17160     1.97177      1.4663     1.76068     1.58926
     17190     1.97307     1.47339     1.74884     1.59896
     17220     1.95245     1.47114      1.7267      1.5743
     17250     1.95106     1.46026      1.7166     1.59191
     17280     1.94906     1.48556     1.72095     1.55856
     17310     1.94163     1.48728     1.71661     1.54307
     17340       1.948     1.49552     1.71493     1.55302
     17370     1.93634      1.5138     1.70359     1.51822
     17400     1.94297     1.51605     1.69972     1.53714
     17430      1.9564     1.52157     1.70719     1.55734
     17460     1.97355     1.54609     1.70672     1.57688
     17490     1.95955     1.54264     1.68396     1.56979
     17520      1.9507       1.538     1.66855     1.56874
     17550     1.94664     1.51553      1.6771      1.5714
     17580     1.92902      1.5359     1.65363     1.53257
     17610      1.9452      1.5365     1.67371     1.55096
     17640     1.96889     1.58062     1.67768     1.56209
     17670     1.96801     1.57629     1.67224     1.57004
     17700     1.94645     1.56486     1.65503     1.54576
     17730      1.9503     1.56339     1.65766     1.55411
     17760     1.94726     1.56932     1.65939      1.5386
     17790     1.93079     1.56483     1.64587     1.51603
     17820     1.95558     1.57272     1.65793      1.5577
     17850     1.94355     1.55718     1.61972     1.58319
     17880     1.93611     1.57951     1.60996     1.55248
     17910     1.92817     1.54698     1.64564     1.52786
     17940     1.94428      1.5567     1.65176     1.55204
     17970     1.95282     1.53327     1.66521     1.58215
     18000     1.95689     1.52223     1.68063     1.58656
     18030     1.97881     1.52184      1.7206     1.59841
     18060     1.98435     1.54507     1.72676     1.58315
     18090     1.97147       1.571      1.7094     1.54379
     18120      1.9613     1.56958      1.6881     1.54277
     18150     1.97474     1.55933     1.70108     1.57291
     18180     2.00055     1.59252     1.70676     1.59853
     18210     1.99105     1.59227     1.69863     1.58363
     18240     2.00462     1.59709     1.72782     1.58143
     18270     1.99128     1.59711     1.70274      1.5749
     18300     1.98335     1.60781     1.66717     1.58203
     18330     1.96725     1.58005     1.67077     1.56593
     18360     1.97416     1.57865     1.70462     1.54814
     18390     1.98478     1.57061     1.71058     1.57664
     18420     2.02076     1.59828     1.73861     1.60925
     18450     1.99646       1.586     1.69949     1.60251
     18480     2.00079     1.59811     1.68156     1.62011
     18510      2.0066     1.60742     1.68925     1.61725
     18540     1.99604     1.59023     1.68667      1.6108
     18570     1.99902      1.5592     1.70686     1.62718
     18600     2.00262     1.55278     1.71325     1.63542
     18630     1.99906     1.53707     1.71152     1.64334
     18660     2.01104     1.57602     1.70966     1.63762
     18690     1.99949     1.60172     1.68934     1.60517
     18720     2.00648     1.61178     1.69857     1.60279
     18750     1.99946     1.61872     1.68085     1.59693
     18780     2.00304     1.63373     1.65731      1.6151
     18810     1.97994     1.60323     1.64746      1.5987
     18840     1.98422      1.6166     1.64064     1.60287
     18870     1.97765     1.61192     1.64676     1.58496
     18900     1.99107     1.65895     1.65365     1.56272
     18930     1.99189     1.66498     1.67149     1.53922
     18960     2.00116     1.67332     1.67061     1.55509
     18990     1.98542     1.66263     1.66596     1.53101
     19020     1.98252     1.66069     1.66251     1.52935
     19050     1.97365     1.66465     1.64078     1.52558
     19080     1.98097     1.67883      1.6419     1.52781
     19110     1.98133     1.67333     1.61926     1.55863
     19140     1.98645     1.69405     1.64499     1.52191
     19170     1.99058     1.69566     1.64623     1.52954
     19200     1.99581     1.69387     1.65453     1.53617
     19230     2.00246        1.72     1.66053     1.51787
     19260     2.01332      1.7325     1.68804     1.50198
     19290      2.0019     1.72969     1.67958     1.48405
     19320     1.99682     1.74138     1.63796      1.5031
     19350     2.00622     1.74704     1.62987     1.53011
     19380     2.00164      1.7468     1.61862     1.53032
     19410     1.99024     1.74341     1.62535     1.49695
     19440     1.99042     1.72825     1.63894      1.5002
     19470      1.9887     1.74102     1.63295     1.48733
     19500     1.97721     1.73465     1.62001     1.47827
     19530     1.98905     1.74806     1.62507     1.48865
     19560      1.9983     1.75671     1.62223     1.50624
     19590     1.98974     1.76641     1.58443     1.51246
     19620     2.00401      1.7744     1.57849     1.54659
     19650     2.00736     1.77522     1.57925     1.55356
     19680     2.01178       1.779      1.5789     1.56102
     19710     2.00145      1.7623     1.56752     1.56487
     19740     2.00674     1.77089     1.58058     1.55554
     19770     2.00377     1.76405     1.56666     1.56968
     19800      1.9846     1.75372      1.5662     1.53255
     19830     1.99263     1.75913     1.57063     1.54264
     19860     1.99878     1.75868     1.56443     1.56519
     19890     1.99657     1.76655     1.53754      1.5773
     19920     1.98242     1.76628     1.50542     1.57288
     19950     2.01394     1.79985     1.50984     1.61022
     19980     2.00175     1.78546      1.4875     1.61663
     20010      1.9999     1.78982     1.46818     1.62486
     20040     2.00266     1.78987     1.46469     1.63474
     20070     1.99848     1.77087     1.44581     1.66177
     20100     1.98717     1.74586     1.46408     1.64504
     20130     1.99899     1.77126     1.44719     1.66138
     20160     1.98723     1.72814     1.47673     1.65258
     20190     1.98584     1.73218     1.48521     1.63732
     20220     1.97318     1.71837     1.46929     1.63562
     20250     1.99198      1.7424     1.48178     1.64449
     20280     1.98868      1.7372     1.45227     1.66815
     20310     1.97219     1.71032     1.44418      1.6638
     20340     1.98548     1.73552     1.46153     1.65413
     20370     1.97433     1.70726      1.4623     1.65617
     20400      1.9942     1.71456     1.50259     1.66016
     20430      1.9913     1.68857     1.51887     1.66503
     20460     2.00232     1.69652     1.51452     1.68721
     20490     1.99548     1.67337     1.54174     1.66936
     20520     1.99777     1.68654     1.55312     1.65093
     20550     1.98797     1.68808     1.52226     1.65443
     20580     1.97691     1.66101     1.53135     1.64691
     20610     1.97896     1.67462     1.49611     1.67029
     20640     1.97611     1.66382     1.52192     1.65089
     20670      1.9707     1.66372     1.48691     1.66986
     20700     1.97491     1.68178     1.44963     1.69432
     20730     1.99911     1.70583      1.4873      1.6944
     20760     2.00916     1.70038     1.47946     1.73014
     20790     1.98952     1.68321     1.44623     1.72962
     20820     1.98461     1.70846     1.44044     1.69814
     20850     1.97872     1.66515     1.47837      1.6948
     20880     1.97376     1.66955     1.48377     1.67406
     20910     1.96128     1.65209     1.49115     1.65538
     20940     1.96227     1.64161     1.53005      1.6325
     20970     1.95762      1.6263     1.52074     1.64531
     21000     1.94339     1.60834     1.52736     1.62293
     21030      1.9512     1.61924     1.50057     1.65552
     21060      1.9506     1.60826     1.47047     1.69143
     21090     1.94938     1.59113      1.4955     1.68285
     21120     1.94431     1.59645     1.48326     1.67689
     21150     1.94903     1.60273     1.49782     1.66891
     21180     1.95022     1.57782     1.53767     1.65916
     21210      1.9653     1.60479     1.54915      1.6582
     21240     1.96414     1.59023     1.57458     1.64545
     21270     1.96573     1.58913     1.55678     1.66714
     21300     1.97653     1.61369     1.53649     1.68776
     21330     1.96845     1.58616     1.54012     1.69167
     21360     1.96998     1.61012     1.52888     1.68277
     21390     1.98041     1.57685     1.55971     1.71025
     21420     1.98344     1.56791     1.56743      1.7184
     21450     1.95872     1.54127     1.54953     1.70194
     21480     1.96304      1.5533     1.54658     1.70364
     21510     1.97285      1.5624     1.54619     1.71828
     21540     1.98146       1.583     1.55014     1.71568
     21570     1.99322     1.58386     1.54698     1.74474
     21600     1.99174     1.58691     1.53177     1.75197
     21630     2.01216     1.59972     1.53124     1.78711
     21660     2.01818     1.61756     1.52387     1.79093
     21690     1.99474     1.60106     1.50379     1.77007
     21720     2.01434     1.60139      1.5269     1.79424
     21750     1.99512     1.61308     1.50512     1.75887
     21780     2.01638     1.65403     1.51131     1.76399
     21810      2.0365     1.67182     1.50814     1.79589
     21840     2.02336     1.64789     1.52931      1.7702
     21870     2.01633     1.62363     1.54397     1.76385
     21900     2.01626     1.62774     1.52598     1.77551
     21930     1.99996     1.61303     1.50901     1.76656
     21960     1.99865     1.61383     1.51483     1.75785
     21990     2.01165      1.6037     1.55923     1.75795
     22020     2.00748     1.61875     1.54021     1.75139
     22050     1.99922     1.61774      1.5262     1.74568
     22080     2.00763     1.61256     1.58459     1.71752
     22110     2.01454      1.6182      1.5677     1.74369
     22140     2.00657     1.59989     1.57129     1.73897
     22170     1.99906      1.6045     1.56907     1.71933
     22200     1.97618     1.58368     1.57459     1.68024
     22230     1.98506     1.58844      1.5938     1.67858
     22260     1.99378     1.58067     1.59146     1.70854
     22290     1.99911      1.5866     1.59825     1.70914
     22320      1.9987     1.59185     1.59595     1.70544
     22350     2.00927     1.54998     1.61525     1.75012
     22380     2.01483     1.55913     1.61809     1.75212
     22410     2.00005     1.53238     1.62922     1.73143
     22440     1.99632      1.5286     1.63645     1.71931
     22470     1.99761     1.51354     1.65372      1.7191
     22500     2.00677     1.51636     1.67486     1.71749
     22530     2.00274      1.5239     1.65541     1.72025
     22560     2.00996     1.56064     1.65219     1.70721
     22590     2.00506     1.57587     1.64898     1.68465
     22620     1.98686     1.58926     1.61553     1.66118
     22650     1.98219       1.594     1.59739     1.66304
     22680     2.00251      1.5914      1.6283      1.6841
     22710     1.97697     1.58169     1.59949     1.66033
     22740     1.99842     1.63008     1.58385     1.67975
     22770     1.97157     1.59857     1.57658     1.65322
     22800     1.97251      1.6035     1.57805     1.64927
     22830     1.97551     1.60683     1.57275     1.65825
     22860     1.97811     1.57672     1.61219     1.65548
     22890     1.96209     1.55032      1.6112     1.64319
     22920     1.98164     1.55402     1.64704     1.65109
     22950     1.99045     1.52029     1.65953     1.69069
     22980     1.97425     1.53283      1.6403     1.65989
     23010     1.96046     1.53875     1.61537     1.64609
     23040     1.95655     1.53733     1.62812     1.62543
     23070     1.95214     1.51509     1.60749     1.65596
     23100     1.95843     1.50472     1.62926     1.65898
     23130     1.95345     1.50881     1.63444      1.6383
     23160     1.95611     1.48547     1.64407     1.65625
     23190     1.95998     1.50489     1.64042     1.65146
     23220     1.95437     1.48028      1.6488     1.65209
     23250     1.95391     1.49091     1.64436     1.64584
     23280     1.94718     1.48481     1.65494     1.62466
     23310     1.92515     1.48365      1.6389     1.58909
     23340     1.93262     1.47573     1.64189     1.61136
     23370       1.934     1.46827     1.66021     1.60268
     23400     1.92746     1.48545     1.63536     1.59665
     23430     1.93211     1.48088     1.63736     1.61002
     23460     1.92089     1.47109     1.63467      1.5948
     23490     1.91548     1.48592      1.6197     1.58328
     23520     1.91936      1.4938     1.61386      1.5912
     23550     1.93279     1.49974     1.63006     1.60158
     23580     1.92836     1.49703     1.62891     1.59458
     23610     1.91837     1.46549     1.61039     1.61842
     23640     1.93051      1.4761     1.64131     1.60655
     23670     1.93219     1.48269     1.66064     1.58448
     23700     1.92528     1.48082     1.64437     1.58638
     23730     1.94306     1.48887      1.6679     1.59761
     23760     1.93447     1.48314     1.66572      1.5843
     23790     1.93414     1.48759      1.6645      1.5806
     23820     1.93298     1.49491     1.66068     1.57487
     23850     1.92992     1.50949     1.65042     1.56421
     23880      1.9343     1.48826     1.66327     1.58166
     23910      1.9393     1.49231      1.6666     1.58656
     23940     1.92942     1.50862     1.64802     1.56633
     23970     1.93123     1.49138     1.65226     1.58277
     24000     1.92626     1.49114     1.65923     1.56346
     24030       1.924     1.46748     1.66481      1.5743
     24060     1.93449     1.47373      1.6616     1.59742
     24090     1.93386     1.49104     1.65626     1.58532
     24120     1.94136     1.47338     1.67287     1.60263
     24150     1.93115     1.46718     1.66454     1.59229
     24180      1.9366     1.44674     1.67018     1.61811
     24210     1.94308     1.43398     1.67899     1.63578
     24240      1.9308     1.42196     1.66461      1.6319
     24270     1.95243     1.42331     1.69759     1.64813
     24300     1.94355     1.39683      1.6933      1.6542
     24330     1.94316     1.39578     1.68141     1.66626
     24360     1.95253     1.39087      1.6997     1.67369
     24390     1.96387     1.39168     1.71306      1.6859
     24420     1.96187     1.40071     1.72159     1.66494
     24450     1.96427     1.38383     1.71936     1.68686
     24480     1.97319     1.35449      1.7296      1.7207
     24510      1.9865     1.34527      1.7499     1.73794
     24540     1.97077     1.35624      1.7383     1.70494
     24570     1.98131     1.35616     1.74596     1.72152
     24600     1.97648     1.34937     1.74118      1.7206
     24630     1.96533     1.32784     1.73353     1.71952
     24660     1.96352     1.35096     1.71967     1.71128
     24690      1.9667     1.36218     1.72202     1.70731
     24720     1.96923     1.35528      1.7356     1.70489
     24750     1.97026     1.36509     1.73324     1.70184
     24780      1.9811     1.35985     1.74628     1.71781
     24810      1.9736     1.37288     1.73819     1.69826
     24840     1.96036     1.34628     1.72321     1.70413
     24870      1.9501      1.3247     1.70852     1.71228
     24900     1.96551     1.34766     1.72019     1.71792
     24930     1.97079     1.35427     1.71604     1.72893
     24960     1.96735      1.3459     1.71844     1.72524
     24990     1.98087     1.35384     1.73873     1.72964
     25020     1.97837     1.35195      1.7341     1.73004
     25050      1.9589     1.34318     1.71134     1.71516
     25080     1.94909     1.32622     1.71164     1.70567
     25110     1.95441      1.3274     1.72395     1.70452
     25140      1.9542     1.32819     1.72416     1.70323
     25170     1.95613     1.32868     1.72292     1.70852
     25200     1.96849     1.37233     1.72495     1.70034
     25230     1.96662     1.33522     1.73083     1.71949
     25260     1.95224     1.34865     1.71499     1.69186
     25290      1.9516     1.34854     1.70663     1.69892
     25320     1.94891     1.34391     1.70189     1.70118
     25350      1.9707     1.33744     1.72754     1.73037
     25380     1.96662     1.35168     1.71958      1.7179
     25410     1.97871     1.35218     1.73329     1.73145
     25440     1.97431     1.31606     1.73298     1.74945
     25470     1.97527     1.32591     1.73291     1.74425
     25500     1.97021     1.32284     1.72271     1.74523
     25530     1.97172     1.33173     1.72332     1.74128
     25560     1.96522     1.35241     1.71248     1.72121
     25590     1.97738     1.35412     1.73102     1.72916
     25620      1.9884      1.3888     1.74454     1.71327
     25650     2.00012     1.39206     1.76038     1.72167
     25680     2.01097     1.41902     1.76172     1.72358
     25710     2.01539     1.41557     1.76958     1.72867
     25740     2.01312      1.4153      1.7533     1.74015
     25770      2.0144      1.4278      1.7464     1.73985
     25800     2.01032      1.4152     1.75642     1.73059
     25830      2.0045     1.46173     1.73459     1.70017
     25860     1.99466     1.46004     1.72338     1.68985
     25890     2.00277     1.48066     1.72217     1.69231
     25920     1.98783     1.49193     1.69375     1.67579
     25950     2.00716     1.53168     1.69782     1.68189
     25980     1.99967     1.55573     1.66388     1.67588
     26010     1.98677     1.51812     1.64973     1.69358
     26040     1.98402     1.50329     1.66347     1.68691
     26070     1.97026     1.51748      1.6571     1.64776
     26100     1.97075     1.48675     1.66676     1.66709
     26130     1.99023     1.51631     1.68894     1.66442
     26160      1.9894     1.50387     1.67253      1.6901
     26190     1.98058     1.51097     1.67409     1.66126
     26220     1.97259     1.52181     1.66847     1.63783
     26250     1.98741     1.49789     1.70298     1.66007
     26280     1.96871      1.4944     1.67212     1.64998
     26310     1.97657     1.49792     1.67749     1.66009
     26340     1.97009     1.48796     1.66571      1.6655
     26370     1.97401     1.48258     1.68113     1.66409
     26400     1.98239     1.49881     1.69262     1.65782
     26430     1.98713     1.51529     1.68166     1.66532
     26460     1.97567     1.50957     1.64003     1.68465
     26490     1.97155     1.52537     1.63058     1.66988
     26520     1.98675      1.5407     1.64825     1.67447
     26550       1.998     1.54865     1.67367     1.66869
     26580     2.00839     1.55121     1.68324     1.68157
     26610     2.00797     1.58158     1.65659     1.67874
     26640     1.99475     1.56079     1.66446     1.65879
     26670     1.98077     1.54429     1.67258     1.63234
     26700     2.00192     1.56764     1.68233     1.65157
     26730     1.99883     1.56551     1.67155     1.65703
     26760     1.99858     1.55767     1.64011     1.69479
     26790     2.01005     1.57637     1.63458     1.70992
     26820      2.0033     1.57534     1.63156     1.69786
     26850     1.99447     1.57726     1.63774     1.66909
     26880     1.98494     1.56146     1.64706     1.65198
     26910      1.9871     1.52289      1.6747     1.66532
     26940     1.98832     1.50965     1.68726     1.66762
     26970     1.98525     1.49119     1.69874     1.66526
     27000     1.97845     1.48112     1.69245     1.66446
     27030     1.99362     1.45417     1.71346     1.70251
     27060     1.99768     1.45458     1.72783     1.69712
     27090     1.98611     1.44658     1.72048     1.68423
     27120     1.97525     1.42222     1.70892     1.69119
     27150     1.98446     1.43685     1.71415     1.69509
     27180      1.9878     1.39909     1.74084     1.70726
     27210      1.9712     1.38439     1.71933     1.70252
     27240     1.99452     1.36973     1.75126     1.73583
     27270     1.97816     1.36294     1.73647     1.71851
     27300     1.97692     1.35788     1.73684      1.7193
     27330     1.98176     1.37218     1.73227     1.72369
     27360     1.98248     1.35735     1.74622     1.72301
     27390     1.97623     1.36083     1.74199     1.71015
     27420      1.9627     1.34395     1.73536     1.69904
     27450     1.96263     1.34735     1.72426     1.70745
     27480     1.96595     1.32823      1.7266      1.7276
     27510     1.96528     1.31539     1.72757     1.73491
     27540     1.95563     1.29988     1.70316     1.74885
     27570     1.96027     1.32494      1.6982     1.74526
     27600     1.94352      1.3291     1.67378     1.72815
     27630     1.94617     1.32973     1.68185      1.7258
     27660     1.94487     1.30924     1.69275     1.72786
     27690     1.93917     1.28103     1.69709     1.73193
     27720     1.95421     1.29663     1.71607     1.73544
     27750     1.94874     1.30496      1.7002      1.7325
     27780     1.93986     1.31942     1.69418     1.70734
     27810     1.95997      1.2936     1.71967     1.74708
     27840      1.9331     1.27828     1.68959     1.72772
     27870     1.92587     1.27507     1.67664     1.72655
     27900     1.92273     1.27696     1.67334     1.72135
     27930     1.92669     1.27767     1.68245     1.72082
     27960     1.93014     1.28745     1.68533     1.71844
     27990     1.90253     1.29217     1.65337     1.68402
     28020     1.90779     1.27609     1.66725     1.69446
     28050     1.91777     1.28516     1.67213      1.7053
     28080     1.91257     1.29117     1.65987     1.70104
     28110     1.91155     1.28381      1.6585     1.70565
     28140     1.92061     1.29885     1.65991     1.71323
     28170     1.91229     1.29742     1.64667     1.70846
     28200      1.9024       1.303     1.64075     1.68772
     28230     1.91625     1.31512     1.65222     1.69844
     28260     1.91022     1.30815     1.64682     1.69547
     28290      1.9045     1.31575       1.633     1.69007
     28320     1.89708     1.32673     1.62423     1.67317
     28350     1.90846     1.33789       1.637      1.6777
     28380     1.91454     1.33972      1.6354     1.69162
     28410     1.91504     1.33273     1.64746     1.68657
     28440     1.89908     1.32105     1.62938     1.67718
     28470     1.89466     1.32737     1.62059      1.6707
     28500     1.89933     1.30678     1.62219     1.69579
     28530     1.90576     1.30181     1.63733     1.69949
     28560     1.89732     1.29704     1.63045     1.69086
     28590      1.8836     1.28393     1.61741     1.68268
     28620     1.88857     1.28103      1.6278       1.686
     28650     1.88944     1.26078     1.63538     1.69585
     28680     1.89192       1.279     1.64095     1.68231
     28710     1.90938     1.27064     1.66026     1.70894
     28740     1.92477     1.28046     1.67782     1.71896
     28770     1.92444     1.28645     1.68155     1.71008
     28800     1.92894     1.26424     1.68552     1.73273
     28830     1.93129     1.27244     1.69454     1.72315
     28860     1.92962     1.27755     1.68657     1.72344
     28890     1.91891     1.28945     1.67294     1.70383
     28920     1.92726     1.31354       1.662     1.71493
     28950     1.93904     1.30323     1.67967     1.73206
     28980     1.95544     1.30637      1.7009      1.7458
     29010     1.93757     1.27656     1.69331     1.73535
     29040     1.94192     1.29064     1.70103      1.7271
     29070     1.94459     1.29016     1.71103     1.72359
     29100     1.93305     1.28206     1.69751       1.717
     29130     1.92354     1.28334     1.68783     1.70419
     29160     1.93411      1.2604     1.69933     1.73357
     29190     1.93865     1.25896     1.71169     1.73259
     29220     1.93904     1.26017     1.70616     1.73802
     29250     1.94872       1.258     1.72706      1.7406
     29280     1.94292     1.26135     1.72308     1.72912
     29310     1.95216     1.28001     1.72313     1.73615
     29340      1.9487     1.27026     1.72384     1.73483
     29370     1.93266      1.2981     1.69716     1.70439
     29400     1.93478     1.30277     1.70199     1.70082
     29430     1.94172     1.28701     1.71105     1.71943
     29460     1.94464     1.25894     1.71947     1.73831
     29490      1.9545     1.27718     1.72462     1.74202
     29520     1.95408     1.27737     1.72331     1.74224
     29550     1.96301     1.27377     1.73855     1.74977
     29580     1.95622     1.28185     1.72857     1.73854
     29610     1.97095      1.2962     1.75778     1.73188
     29640     1.97504     1.28378     1.75515     1.75298
     29670     1.96879     1.30544     1.74395     1.73398
     29700     1.95501     1.30907     1.73201      1.7119
     29730     1.95291     1.31043     1.72199     1.71618
     29760     1.94614     1.31713     1.70962       1.708
     29790     1.96142     1.33004       1.728     1.71446
     29820     1.97239     1.32725     1.74595     1.72357
     29850      1.9683     1.32841     1.74227     1.71704
     29880     1.95638     1.32889     1.72431     1.70752
     29910     1.95726     1.32656     1.72298     1.71268
     29940     1.95028     1.32008     1.71452     1.71027
     29970     1.95801     1.29809     1.72685     1.73221
     30000     1.94898     1.30391     1.71781     1.71638
     30030     1.95033     1.31972     1.71326     1.71193
     30060      1.9346     1.30989     1.69532     1.70161
     30090     1.95391     1.31475       1.717     1.72014
     30120     1.96333     1.29212     1.73543     1.74012
     30150     1.96195     1.30654     1.72988     1.73175
     30180     1.95902     1.28784     1.73558     1.73343
     30210     1.96512     1.27911     1.74764     1.74156
     30240     1.96879     1.29342     1.75047     1.73643
     30270     1.96591     1.29209     1.74124     1.74017
     30300     1.94401     1.31272     1.71202     1.70415
     30330     1.92899     1.32643     1.69125     1.67996
     30360      1.9355     1.32719     1.69212     1.69339
     30390     1.93625     1.30914     1.70054     1.70073
     30420     1.92457     1.31473     1.68869     1.68159
     30450     1.93033     1.30531     1.69165     1.69907
     30480     1.94243     1.29226     1.71082     1.71733
     30510     1.92519     1.27032     1.69109     1.71442
     30540     1.93246     1.25967     1.70158      1.7282
     30570     1.94726     1.27913     1.70572     1.74299
     30600     1.93493     1.25666     1.70423     1.73329
     30630     1.92651     1.25747     1.69813     1.71988
     30660     1.93945     1.25436     1.71014     1.73923
     30690     1.92837     1.24908      1.6997     1.72859
     30720     1.91815     1.27083     1.67488     1.71416
     30750     1.92657     1.25367     1.69625     1.72464
     30780     1.91747     1.27968     1.67262     1.70825
     30810     1.94377     1.26547     1.71303     1.73798
     30840      1.9463     1.26389     1.71137     1.74641
     30870     1.95807     1.26049     1.72511      1.7616
     30900     1.95113     1.25139     1.71927      1.7584
     30930     1.95747     1.26453     1.72488      1.7576
     30960     1.96693     1.26504     1.73351     1.76982
     30990     1.96253     1.27396     1.72785     1.75915
     31020     1.94426     1.28595     1.70999     1.72701
     31050     1.95912     1.28387     1.72986     1.74228
     31080     1.94866     1.28706     1.71334     1.73277
     31110     1.94397     1.29745     1.71039     1.71733
     31140     1.93523     1.32035     1.70291     1.68731
     31170     1.92694     1.30482     1.69734     1.68602
     31200      1.9352     1.29753     1.70822     1.69954
     31230      1.9285     1.28631     1.69734     1.70372
     31260      1.9281     1.28643     1.69485      1.7052
     31290     1.91834     1.28393     1.68664     1.69317
     31320     1.92225     1.26193     1.68397       1.721
     31350      1.9331     1.30235     1.68465     1.71451
     31380     1.92831     1.29657     1.69556     1.69727
     31410     1.93013      1.2916     1.68813     1.71254
     31440     1.92396      1.3117      1.6806     1.69065
     31470     1.92514     1.31156     1.67746     1.69655
     31500     1.93468     1.30727     1.68787     1.71117
     31530     1.94363     1.31688     1.70346     1.70865
     31560     1.93968     1.29388     1.69662     1.72397
     31590     1.93651     1.31229     1.68777     1.71158
     31620     1.95137     1.32926     1.70414       1.716
     31650     1.94129     1.31508     1.69032     1.71773
     31680     1.92803     1.30721     1.67964     1.70428
     31710     1.95137      1.3152     1.70324     1.72769
     31740     1.93743      1.3198      1.6792     1.71631
     31770     1.92687     1.31261     1.67605     1.70104
     31800     1.94205     1.33007     1.68555     1.71258
     31830     1.93635     1.33039     1.67238     1.71234
     31860     1.95884     1.33694     1.69821     1.73285
     31890     1.93421     1.31643     1.67231     1.71835
     31920     1.95441     1.31471     1.68063     1.75683
     31950     1.95571     1.32895     1.67855       1.751
     31980      1.9287     1.30662     1.65853     1.72678
     32010     1.92406     1.30799     1.66114     1.71283
     32040     1.92627     1.32046     1.65445      1.7147
     32070     1.92818     1.32256     1.65644     1.71546
     32100     1.93383     1.33034     1.65978     1.71893
     32130     1.91885     1.32298     1.64339     1.70673
     32160     1.91602     1.32837     1.63655     1.70277
     32190     1.92176     1.33064     1.62817     1.72186
     32220     1.91084     1.33664     1.60885     1.71102
     32250     1.91829     1.34021     1.61933     1.71502
     32280     1.91422     1.34823     1.61254     1.70601
     32310     1.92893     1.33265     1.64118     1.72398
     32340     1.91212     1.29594     1.64334     1.71242
     32370     1.91462     1.31511     1.63115     1.71504
     32400     1.92577     1.29636     1.64712     1.73887
     32430      1.9317     1.28992     1.65465     1.74961
     32460     1.94727     1.28923      1.6687     1.77116
     32490     1.94045     1.29614     1.65948     1.75979
     32520      1.9391     1.27639     1.66398     1.76697
     32550     1.94741     1.29619     1.66793     1.76712
     32580     1.94479     1.30208     1.66485     1.75991
     32610     1.94324     1.29534     1.66949     1.75705
     32640       1.933     1.31252     1.64934     1.74069
     32670     1.93698     1.29067     1.66593     1.75004
     32700     1.93393     1.28697     1.66508     1.74683
     32730     1.93803     1.28299     1.67516     1.74919
     32760      1.9454     1.29535     1.68135     1.75052
     32790     1.93789     1.28552     1.67464     1.74754
     32820       1.924     1.28323     1.66395     1.72862
     32850     1.93524     1.29192      1.6743     1.73723
     32880     1.92593     1.28543     1.66567     1.72964
     32910     1.91742     1.28961     1.65968     1.71329
     32940      1.9355     1.28624     1.67882     1.73766
     32970     1.93974     1.27744     1.68654     1.74611
     33000     1.95885     1.29287     1.69475     1.76931
     33030     1.95591     1.28902     1.69602     1.76441
     33060     1.96379     1.30782     1.69555     1.76852
     33090     1.96543     1.31597     1.68236     1.77868
     33120     1.95898     1.32022     1.67297     1.77013
     33150     1.95878     1.33093     1.66116      1.7728
     33180     1.95537     1.33793     1.65381     1.76687
     33210     1.95835     1.34862     1.65893     1.76052
     33240     1.97222     1.36164     1.65276     1.78708
     33270     1.96337     1.36378     1.63447     1.78276
     33300     1.98762     1.37822     1.64967     1.81117
     33330     1.99344     1.35817     1.66974      1.8207
     33360     1.95926     1.36429     1.62535     1.78166
     33390     1.96279     1.34272     1.64844     1.78461
     33420     1.94951     1.34053      1.6278     1.77607
     33450     1.96006     1.34588      1.6395     1.78447
     33480     1.96262     1.32279     1.66163     1.78688
     33510      1.9653     1.35236     1.65442     1.77731
     33540     1.96565      1.3454     1.64385     1.79309
     33570     1.96604     1.33276     1.65664     1.79161
     33600     1.96811     1.31639     1.67529     1.79093
     33630     1.95389     1.33514     1.65811     1.76166
     33660     1.95678     1.31322     1.66542     1.77758
     33690     1.96151     1.30112     1.66805     1.79436
     33720     1.96846     1.29052     1.68446     1.80189
     33750     1.96856     1.29944     1.68644     1.79383
     33780      1.9528     1.27444     1.69025     1.77361
     33810     1.93741     1.27272     1.67272     1.75765
     33840     1.93867     1.27818     1.67399     1.75525
     33870     1.94574     1.26719     1.68805     1.76536
     33900     1.96052     1.27225     1.69498     1.78765
     33930     1.96726     1.25898     1.71233      1.7953
     33960     1.95228     1.24334     1.70459     1.78081
     33990     1.95227     1.25933     1.69167     1.78187
     34020     1.96037      1.2643      1.7068     1.78171
     34050     1.94916     1.26126     1.69311     1.77229
     34080     1.94911     1.28503     1.67687     1.77054
     34110     1.94942     1.26726     1.67995      1.7811
     34140     1.94116     1.28757     1.66541     1.76204
     34170     1.94607     1.29221     1.67013       1.765
     34200     1.95748     1.30542     1.66587     1.78443
     34230     1.96764     1.28775     1.68326     1.80319
     34260     1.94609     1.30493      1.6588     1.76637
     34290     1.96956     1.33499     1.66265     1.79214
     34320     1.94253     1.31455     1.64194     1.76716
     34350     1.94416     1.33358     1.62934     1.76814
     34380     1.94686     1.34672     1.62017     1.77254
     34410     1.94559     1.35351     1.60773     1.77591
     34440     1.94919     1.35118     1.62473     1.77011
     34470     1.93395     1.33396     1.61719     1.75658
     34500      1.9491     1.32222     1.64607     1.77205
     34530     1.94905     1.33368      1.6394     1.76954
     34560     1.93302     1.32391     1.62803     1.75213
     34590     1.94311     1.34993     1.62435     1.75798
     34620     1.93908     1.33903     1.62334     1.75836
     34650     1.93588     1.33262     1.62086     1.75848
     34680     1.92989     1.33172     1.60348      1.7619
     34710     1.92706     1.33966       1.596     1.75648
     34740     1.92946     1.35637     1.58434     1.75948
     34770     1.91986     1.37227     1.56102     1.74694
     34800     1.93236     1.38143     1.57112     1.75819
     34830     1.91106     1.35969     1.56844     1.73076
     34860     1.93249     1.35186     1.60478     1.75105
     34890     1.94355     1.35753     1.62474     1.75273
     34920     1.94681     1.35644       1.616     1.76883
     34950     1.92324     1.33304     1.60791     1.74222
     34980     1.92347     1.33307     1.60872     1.74196
     35010     1.92734     1.34493     1.60537     1.74448
     35040     1.93838     1.35757     1.61671     1.74868
     35070     1.92479      1.3546     1.60588     1.73086
     35100     1.93002      1.3442      1.6162     1.74098
     35130      1.9387     1.37838     1.61369     1.73585
     35160     1.95269     1.39817     1.59722     1.76637
     35190     1.93925     1.38789     1.59294     1.74862
     35220     1.94485     1.38239     1.58962     1.76833
     35250     1.93496      1.3866     1.57996     1.75191
     35280     1.93945     1.41514     1.56331     1.75397
     35310     1.93915     1.40583     1.55728     1.76609
     35340      1.9363      1.3921     1.56274     1.76591
     35370     1.91713     1.38207     1.55742     1.73641
     35400     1.90969     1.38677     1.55009     1.72278
     35430     1.91758     1.39185     1.56059     1.72671
     35460     1.93722     1.40666     1.55853     1.76011
     35490     1.92904     1.39151     1.55734     1.75521
     35520     1.92204     1.42257      1.5357     1.73388
     35550     1.91299     1.43134     1.51645     1.72358
     35580     1.91107     1.41716     1.52355     1.72478
     35610     1.93144     1.43034     1.53949     1.74499
     35640     1.93444     1.44037     1.53921     1.74364
     35670     1.94339     1.43578     1.55351     1.75461
     35700     1.94692     1.43949     1.55777     1.75564
     35730     1.95984     1.42796     1.57648     1.77696
     35760     1.95855      1.4547     1.55404     1.77217
     35790     1.94606     1.44775     1.54319     1.75979
     35820     1.95207     1.44733     1.55369     1.76422
     35850     1.95508     1.44147      1.5554     1.77414
     35880     1.94251      1.4356     1.54947     1.75638
     35910     1.94105     1.45602     1.54081     1.74392
     35940     1.93418     1.45206     1.54037     1.73232
     35970     1.94566     1.43733     1.55226     1.75949
     36000     1.94571     1.40785     1.57448     1.76368
     36030     1.93694     1.44618     1.53655     1.74672
     36060     1.94222     1.45809     1.52635     1.75747
     36090     1.94739     1.48992     1.50891     1.75726
     36120     1.95322     1.46871      1.5279      1.7716
     36150     1.93686     1.47409     1.51013     1.74625
     36180     1.93127     1.47854     1.51116     1.72915
     36210     1.92688     1.45219     1.51825     1.73545
     36240     1.94172     1.44243     1.54444     1.75347
     36270     1.93435     1.40838     1.57352     1.73893
     36300     1.93652     1.42548      1.5708     1.73229
     36330     1.93159      1.4449     1.53749     1.73507
     36360     1.92922     1.41254     1.57226     1.72527
     36390     1.92963     1.40558     1.57559     1.72881
     36420     1.94754     1.38671     1.60608     1.75595
     36450     1.94336     1.37245     1.61987      1.7452
     36480     1.94985     1.37271     1.62743      1.7524
     36510     1.95465     1.37969     1.61878     1.76559
     36540     1.94434     1.36859     1.61799     1.75215
     36570     1.95993     1.38453     1.61559     1.77641
     36600     1.95359     1.37993     1.61028     1.77083
     36630     1.93903     1.39537     1.57336     1.75986
     36660     1.94477     1.38594     1.59371     1.76168
     36690     1.94367     1.39543     1.59397      1.7515
     36720     1.93475     1.38618     1.59985     1.73364
     36750     1.94481     1.41101     1.59795     1.73787
     36780     1.91498     1.39985     1.57461     1.70158
     36810     1.94388     1.40468     1.61162     1.72826
     36840     1.93273     1.40856     1.59636     1.71421
     36870     1.94419     1.45087     1.60035     1.70107
     36900     1.94036      1.4314     1.60963     1.70005
     36930     1.95437     1.42977     1.61543     1.72779
     36960     1.94004     1.42442      1.6165     1.69867
     36990     1.92484     1.43991      1.5884      1.6774
     37020     1.93304     1.45313     1.59887     1.67491
     37050     1.92992      1.4285     1.61085     1.67743
     37080     1.94145     1.41608      1.6406     1.68572
     37110     1.92444     1.42082     1.62183      1.6607
     37140     1.92248     1.42906     1.59635     1.67372
     37170     1.92139     1.41979     1.58551     1.68934
     37200     1.92807     1.42184     1.59774      1.6913
     37230     1.94234     1.42643     1.60703     1.71116
     37260     1.94252     1.45271     1.59025     1.70514
     37290     1.93215     1.41325     1.60614     1.69984
     37320     1.92588     1.42744     1.61078     1.66908
     37350     1.91589     1.41915     1.60101     1.66255
     37380     1.92666     1.39447     1.62501     1.68488
     37410     1.93629     1.39527     1.63634      1.6953
     37440     1.92414     1.37379     1.63919     1.68238
     37470     1.90951     1.35383     1.62762     1.67645
     37500     1.91626     1.35648     1.61437     1.70232
     37530     1.90869     1.35395     1.60322     1.69784
     37560     1.90386     1.34633     1.60521     1.69118
     37590     1.91498     1.37883     1.60594     1.68941
     37620     1.92155     1.36261     1.62338     1.70078
     37650     1.91692      1.3676     1.60929     1.69972
     37680     1.94217     1.37744     1.63444     1.72491
     37710     1.93157     1.38156     1.62352     1.70803
     37740     1.94735     1.41264     1.64505     1.69782
     37770      1.9427     1.39555     1.65136     1.69519
     37800     1.92555     1.38251     1.64419     1.67355
     37830      1.9326     1.38891     1.64681     1.68191
     37860     1.93825     1.38085     1.65902     1.68952
     37890     1.93341     1.37344     1.65734     1.68613
     37920     1.96127     1.38134      1.6785      1.7227
     37950     1.96758     1.40085     1.67359     1.72611
     37980     1.96308     1.40082     1.67784     1.71172
     38010     1.95499     1.41621     1.68856     1.66946
     38040      1.9383     1.41344     1.67456     1.64684
     38070     1.94769     1.40532     1.69765     1.65228
     38100     1.95728     1.40173     1.71071     1.66448
     38130     1.94375     1.39311     1.69503     1.65603
     38160     1.95558     1.38534     1.71261     1.67223
     38190     1.96817     1.39264     1.72866     1.67918
     38220     1.96747     1.40024     1.72718     1.67274
     38250     1.97373     1.37502     1.74583     1.68897
     38280     1.96897     1.38755     1.73105     1.68282
     38310     1.96209     1.37828     1.74017     1.66485
     38340     1.96596     1.38986     1.73853     1.66607
     38370     1.96447     1.37951     1.73637      1.6734
     38400     1.97442      1.3864     1.75044     1.67645
     38430     1.96978     1.41541     1.75232     1.63891
     38460     1.98437     1.40744     1.76234     1.66994
     38490      1.9806     1.41845     1.75813     1.65606
     38520     1.99142     1.43958     1.77966     1.64071
     38550     1.99072     1.43599     1.77478     1.64742
     38580     1.96807     1.42631     1.74863     1.62927
     38610     1.97615     1.42516     1.75282     1.64526
     38640     1.98469     1.43988     1.74457     1.66169
     38670     1.95748     1.44248     1.73723     1.60147
     38700      1.9777     1.46509     1.75479     1.61146
     38730     1.96991     1.47944     1.76085     1.57218
     38760     1.95934     1.45141     1.74239     1.59234
     38790     1.95692     1.45337      1.7448     1.58191
     38820     1.95698     1.45324     1.73528     1.59261
     38850     1.95232     1.45618     1.73381     1.58006
     38880     1.96791     1.46735     1.75743      1.5823
     38910     1.95497     1.45609      1.7422     1.57746
     38940     1.96704     1.48071     1.75565     1.56961
     38970     1.95663     1.50947     1.73861     1.53477
     39000     1.94757     1.50667     1.72192     1.53329
     39030      1.9434     1.48863     1.71357      1.5496
     39060     1.93053     1.45373     1.70656     1.55828
     39090     1.92732     1.46602     1.69128     1.55547
     39120     1.93759     1.49308     1.69239     1.55402
     39150     1.93872     1.50028     1.68637     1.55646
     39180     1.92585     1.48538     1.66492     1.56189
     39210     1.93004     1.50124     1.67547     1.54569
     39240     1.94736     1.50033     1.68235     1.58212
     39270      1.9351     1.46948      1.6725     1.59141
     39300     1.94501      1.4627     1.68296     1.61067
     39330     1.94286     1.44045     1.68971     1.61845
     39360     1.94181     1.42614     1.69141      1.6268
     39390     1.92661     1.42118     1.67092     1.61615
     39420      1.9357     1.42928     1.68852     1.61243
     39450     1.92412     1.42592     1.66846     1.60857
     39480     1.93486     1.43449     1.68122     1.61341
     39510     1.93514      1.4478     1.66787     1.61605
     39540     1.93833     1.45605     1.66698     1.61721
     39570     1.92447      1.4711     1.65932     1.57789
     39600     1.93719     1.49008     1.67119     1.57866
     39630     1.95609     1.50399     1.68513     1.59717
     39660     1.95614      1.5097     1.67627     1.60123
     39690     1.94528     1.50222      1.6642     1.59435
     39720     1.94303     1.51918     1.65515     1.58219
     39750     1.93401     1.52539     1.62819     1.58209
     39780     1.94078     1.49664     1.64321     1.61033
     39810     1.93129     1.49403     1.64815      1.5847
     39840     1.95132     1.50037     1.65761     1.61756
     39870     1.93719     1.50267     1.64831     1.59075
     39900      1.9324     1.48968     1.64426     1.59549
     39930     1.94326     1.50487     1.64238      1.6095
     39960     1.95325     1.49649     1.65448     1.62899
     39990     1.95455     1.49401     1.65208     1.63679
     40020      1.9624     1.51888     1.66858     1.61581
     40050     1.96826     1.52058     1.67094       1.626
     40080     1.95542     1.48832     1.66905      1.6268
     40110      1.9605     1.50674     1.67995     1.61078
     40140     1.96011     1.50768     1.68415     1.60456
     40170     1.94703     1.50557     1.66735     1.59218
     40200     1.94961     1.47518      1.6793     1.61424
     40230     1.95361     1.46536     1.67478     1.63739
     40260     1.94694     1.46498     1.67029     1.62637
     40290     1.94089     1.47271     1.65528     1.62028
     40320     1.93431     1.48865     1.65145     1.59366
     40350     1.93987     1.50546      1.6536     1.58915
     40380     1.93162     1.49772      1.6531     1.57683
     40410     1.91078     1.48389     1.62506     1.56825
     40440     1.93198     1.49141     1.66001     1.57643
     40470     1.94472     1.46924      1.6932     1.59319
     40500     1.93542     1.44727     1.68479     1.59957
     40530     1.92928     1.43268     1.67448     1.60866
     40560     1.93957     1.45214     1.66394     1.62678
     40590     1.92915     1.43617     1.66534     1.61471
     40620     1.94712     1.43957     1.68111     1.63831
     40650     1.94185     1.42648     1.67191     1.64664
     40680     1.95177      1.4212     1.68265     1.66364
     40710     1.95309      1.4197     1.69257     1.65795
     40740     1.96619     1.44031     1.69308     1.67058
     40770     1.95566     1.44339     1.67688     1.65948
     40800     1.96113     1.41576     1.69749     1.67517
     40830     1.94364     1.42162     1.68807     1.63855
     40860     1.95499     1.44667     1.71543     1.61506
     40890     1.95755     1.44546     1.72742     1.60955
     40920      1.9476     1.43178     1.71648     1.60934
     40950     1.93347     1.44942     1.69667     1.58023
     40980     1.93676     1.46506     1.68527     1.58604
     41010      1.9404     1.42523     1.68922     1.62651
     41040     1.94439     1.45448     1.68579     1.61366
     41070     1.93788     1.45879     1.68364     1.59627
     41100     1.94714     1.47187     1.71639     1.57173
     41130     1.94515     1.47686     1.71107     1.56791
     41160     1.94953     1.48674     1.72068     1.55891
     41190     1.94938     1.49315     1.71691     1.55656
     41220     1.95181     1.50383      1.6993     1.57164
     41250      1.9511     1.49419     1.70182     1.57632
     41280      1.9477     1.50385     1.69247     1.56878
     41310     1.94111     1.51324     1.68517     1.55117
     41340     1.92759     1.50276     1.67603     1.53748
     41370     1.94856     1.50537     1.70403     1.55689
     41400      1.9524     1.49073     1.71651     1.56685
     41430     1.94097     1.47156     1.70531      1.5688
     41460     1.94333     1.45643     1.70431     1.58972
     41490     1.94169     1.46852     1.71847     1.55904
     41520      1.9605     1.47252     1.73094      1.5883
     41550     1.94085     1.47976     1.70206     1.56432
     41580     1.94196     1.45146     1.70361     1.59166
     41610       1.955     1.47967      1.7106     1.59013
     41640      1.9566      1.4948     1.71205     1.57829
     41670     1.95645     1.49518     1.70651     1.58356
     41700      1.9467     1.46954     1.70218     1.58818
     41730     1.93764     1.47552     1.67947     1.58466
     41760     1.94259     1.48652     1.68434     1.58132
     41790     1.94178     1.52796     1.69558      1.5269
     41820     1.92829     1.53582     1.68725     1.49369
     41850     1.91596     1.52243     1.67295     1.49172
     41880     1.91833     1.52599     1.68717     1.47811
     41910     1.92278     1.52282      1.6803     1.50059
     41940     1.94215      1.5437     1.70235     1.50429
     41970     1.92129     1.52836     1.67198     1.50043
     42000     1.90584     1.50703     1.66166     1.49405
     42030     1.93724     1.53759     1.68655     1.51566
     42060     1.95203     1.54114     1.70624     1.52788
     42090     1.95115     1.53384     1.70023     1.53964
     42120     1.93987     1.51769      1.6756     1.55408
     42150     1.93956     1.51884     1.67531      1.5525
     42180     1.92178     1.49521     1.63863     1.57026
     42210     1.91591     1.49679     1.64423     1.54839
     42240      1.9221     1.51724     1.63448     1.55416
     42270     1.91892     1.51581     1.62082     1.56197
     42300     1.92992     1.50462      1.6424      1.5773
     42330     1.93728     1.54409     1.63918     1.56044
     42360      1.9469      1.5345     1.64975     1.58256
     42390     1.94978     1.52887     1.66565     1.57843
     42420     1.93485     1.50588     1.66334     1.56617
     42450      1.9263     1.48213     1.65843     1.57294
     42480     1.93043     1.47882     1.66988     1.57407
     42510     1.92072     1.48969     1.65505     1.55562
     42540     1.90263     1.47354     1.63566     1.54702
     42570     1.90939     1.48095     1.64099     1.55096
     42600     1.91765     1.48012     1.64934     1.56323
     42630     1.92956     1.47591       1.658     1.58718
     42660     1.91575     1.48207     1.66251     1.54263
     42690     1.92083     1.46044     1.65863     1.57964
     42720     1.91662     1.44915     1.65029     1.58851
     42750     1.90962     1.43894     1.64686     1.58449
     42780     1.90955     1.43372     1.65812     1.57729
     42810     1.92588     1.42651     1.66867     1.61203
     42840     1.92089     1.41163      1.6603     1.62183
     42870     1.92921     1.39642     1.66089     1.65384
     42900     1.90641     1.39925      1.6366     1.62248
     42930     1.91901     1.41753     1.64948     1.62328
     42960     1.92617     1.43087     1.65172     1.62625
     42990     1.91328     1.44021     1.63828     1.60097
     43020     1.93964     1.46361      1.6587     1.62202
     43050     1.94204     1.48434     1.66941     1.59777
     43080     1.90503     1.47772     1.63889     1.54553
     43110     1.90354     1.49708     1.63486      1.5274
     43140     1.91094     1.49585     1.65365     1.52684
     43170     1.89752     1.51201     1.63807      1.4939
     43200     1.91829     1.51448     1.65656     1.52376
     43230     1.90132     1.55649     1.60861     1.48988
     43260     1.90618     1.53742     1.62549     1.50371
     43290     1.91772     1.53365     1.63972     1.52136
     43320     1.92035     1.54047     1.64508     1.51532
     43350     1.91324     1.52843     1.62009     1.53629
     43380     1.90583     1.51294     1.61676     1.53672
     43410     1.90798     1.50068     1.62406     1.54633
     43440      1.9211     1.50455     1.64762     1.55013
     43470      1.9409     1.53362     1.65781     1.56007
     43500     1.93088     1.51407     1.65749     1.55464
     43530     1.93411     1.54537     1.64594      1.5441
     43560     1.92891     1.56362     1.63068     1.52883
     43590     1.92812     1.54644     1.63701     1.53754
     43620     1.93073     1.53607     1.66006     1.52974
     43650      1.9162     1.54799     1.65775     1.48297
     43680     1.92309     1.55647     1.66016     1.48923
     43710     1.92755     1.56384      1.6579     1.49556
     43740     1.90495     1.54789     1.63577     1.47849
     43770     1.91363     1.56133     1.62759      1.4957
     43800     1.89904      1.5316     1.61974     1.49778
     43830     1.92592     1.55011     1.64502     1.51967
     43860     1.91553     1.54057     1.63605     1.51276
     43890      1.8885     1.54988     1.59249     1.48147
     43920     1.90852     1.56232     1.61919     1.49072
     43950     1.91928     1.55603     1.62021     1.52348
     43980     1.91032     1.54118     1.61787     1.51853
     44010     1.90614     1.52994     1.60431      1.5337
     44040     1.89165     1.50896     1.58862     1.53492
     44070      1.9066     1.51381     1.59303     1.56233
     44100     1.90522     1.51322     1.56607      1.5866
     44130     1.90886     1.49731     1.56752     1.60885
     44160     1.90909     1.49152     1.57063     1.61175
     44190     1.92213     1.52604     1.56929     1.61174
     44220     1.89927     1.50319     1.55158     1.59607
     44250     1.89956     1.49324     1.55681     1.60101
     44280     1.90776     1.48069     1.57471     1.61459
     44310     1.91839     1.44676     1.61206     1.63357
     44340      1.9185     1.45636     1.60528     1.63199
     44370     1.90961      1.4609     1.59389     1.61819
     44400     1.90953     1.49015     1.56586     1.61868
     44430     1.91322     1.48882     1.54874     1.64487
     44460     1.91819     1.49822     1.56288     1.63451
     44490     1.92087      1.5077     1.56766      1.6275
     44520     1.90724      1.5114     1.53399     1.62409
     44550     1.91756     1.52285     1.54614     1.62617
     44580     1.91795     1.53413     1.53393     1.62807
     44610     1.91313     1.54874     1.51067     1.62462
     44640     1.90578     1.58046     1.48589     1.59945
     44670     1.89174      1.5792     1.45922     1.59189
     44700     1.90061     1.54848      1.4794     1.62427
     44730     1.89834     1.55885     1.47485     1.61312
     44760     1.89553     1.56146     1.46569     1.61235
     44790     1.89696      1.5572     1.46926     1.61656
     44820     1.89767      1.5468     1.47418     1.62372
     44850     1.91448     1.56097     1.48999     1.63518
     44880     1.89227     1.53542     1.47976     1.61684
     44910     1.90021     1.52467     1.49439      1.6321
     44940     1.90226     1.53669     1.47885     1.63975
     44970     1.89243     1.50409     1.49021     1.63694
     45000      1.8975     1.52028     1.47437     1.64804
     45030     1.90626     1.54605     1.47777     1.64122
     45060     1.90677     1.53875     1.49887     1.63008
     45090     1.90365     1.53885     1.50069     1.62101
     45120     1.90833     1.55275     1.49994     1.61944
     45150     1.92614     1.59878     1.48782     1.62799
     45180     1.91066     1.58539     1.46425     1.62596
     45210      1.9163     1.58858     1.46529     1.63515
     45240      1.9322     1.62039     1.46028     1.64583
     45270     1.91794     1.60344     1.45345     1.63507
     45300     1.93123     1.63099     1.45191     1.64048
     45330     1.93548     1.60011     1.48941     1.64728
     45360     1.94057      1.6139     1.49725     1.63864
     45390      1.9271     1.60357      1.4943     1.61958
     45420     1.93039     1.62078     1.50193     1.60315
     45450     1.91502     1.56851     1.52293     1.59845
     45480     1.88707     1.55984     1.50669     1.55526
     45510       1.899     1.57937     1.49729     1.57357
     45540     1.89991     1.57062     1.49271      1.5888
     45570     1.89262     1.56773     1.47514     1.59066
     45600     1.91518     1.59462     1.49472     1.59962
     45630     1.90186     1.59803     1.48338     1.57481
     45660     1.91337     1.58906     1.51183     1.58467
     45690     1.91456     1.56606     1.53464     1.58852
     45720     1.91795     1.55633     1.54435     1.59683
     45750     1.89839     1.53076     1.52692     1.59156
     45780      1.9001     1.53386     1.51048     1.60825
     45810     1.88256     1.52752     1.50937      1.5737
     45840     1.91162     1.52335     1.54196     1.61565
     45870     1.90515     1.48621     1.54261     1.63424
     45900     1.91394     1.47131     1.57208     1.64017
     45930     1.89843     1.47407      1.5463     1.62607
     45960     1.91061     1.49188     1.54783     1.63689
     45990     1.90986      1.4987     1.54539     1.63119
     46020     1.91072     1.49805      1.5511     1.62838
     46050     1.90588     1.49985     1.53064     1.63474
     46080     1.90808     1.48276     1.53914     1.64744
     46110     1.89623     1.46243     1.54219     1.63534
     46140     1.89723     1.45622     1.54635     1.63925
     46170     1.89714     1.47128     1.52752     1.64326
     46200     1.88965     1.47135     1.51981     1.63306
     46230     1.88435     1.48049       1.503      1.6281
     46260      1.8934     1.47413     1.51589     1.64284
     46290     1.90017     1.48405     1.52806     1.63827
     46320     1.89024     1.47715     1.51638     1.63238
     46350     1.88807     1.47243     1.51925     1.62893
     46380     1.89404     1.45025      1.5503     1.63344
     46410     1.89728     1.44984     1.55184     1.63985
     46440      1.8926     1.41885     1.56349     1.64506
     46470      1.9058     1.38981     1.60046     1.66466
     46500      1.9101     1.40494     1.59535     1.66672
     46530     1.91609     1.41255     1.59439     1.67494
     46560     1.90638     1.41986     1.57666     1.66334
     46590     1.90232     1.42203     1.56777      1.6606
     46620     1.91414     1.44286     1.56944     1.66818
     46650     1.92349     1.46526     1.55882      1.6801
     46680     1.90025     1.44637     1.55446     1.64729
     46710     1.89982      1.4178     1.56359     1.66243
     46740     1.91024     1.42137     1.56344     1.68327
     46770     1.90985     1.42068     1.56864     1.67812
     46800     1.90341     1.40255     1.56131     1.68556
     46830     1.88553     1.38462      1.5666     1.65501
     46860     1.90478     1.40328     1.57799     1.67246
     46890     1.90866     1.41898     1.56475     1.68047
     46920     1.92469     1.42985      1.5805     1.69306
     46950     1.92443     1.42234     1.58672     1.69295
     46980     1.90164     1.41142     1.57488     1.66136
     47010     1.91065     1.42463     1.58372     1.66236
     47040     1.90146     1.42025     1.58071     1.64783
     47070     1.89733       1.413     1.57823     1.64692
     47100      1.8965     1.41627     1.56628     1.65359
     47130     1.90446     1.40267     1.59142     1.65946
     47160      1.9047     1.41034     1.58363     1.66097
     47190     1.90241     1.40563      1.5867     1.65677
     47220     1.90365     1.39159     1.59625     1.66228
     47250     1.90674     1.38661     1.59418     1.67548
     47280     1.90231     1.40025     1.57541      1.6718
     47310     1.90998     1.42424     1.56597     1.67789
     47340      1.9047     1.44228     1.55285      1.6626
     47370     1.89996     1.44076     1.53802     1.66685
     47400     1.89827     1.44238     1.53684     1.66268
     47430     1.90412     1.46361     1.51749     1.67523
     47460     1.90189     1.46284     1.50315     1.68374
     47490     1.90637     1.46542      1.5095     1.68595
     47520     1.90888     1.47105     1.50753     1.68851
     47550     1.89361     1.44404      1.5114      1.6739
     47580     1.89389     1.45967     1.50312     1.66842
     47610      1.8957     1.48221     1.49094     1.66359
     47640     1.89377     1.45592     1.49969      1.6745
     47670     1.90462     1.44979     1.51614     1.68955
     47700     1.89736     1.44685      1.5091     1.68202
     47730      1.9149     1.44242     1.53456     1.70242
     47760     1.93276     1.43176     1.56358     1.72523
     47790     1.93132     1.45461     1.54279      1.7216
     47820     1.91567     1.42085     1.54829     1.70984
     47850      1.9034     1.41891     1.53302     1.69777
     47880     1.91805     1.42324     1.54393     1.71712
     47910     1.91132     1.40632     1.55105     1.70962
     47940     1.90414     1.40588     1.54568     1.69879
     47970     1.89636     1.41301      1.5261     1.69316
     48000     1.89266     1.39421     1.53105     1.69598
     48030     1.89509      1.4095     1.52496     1.69427
     48060     1.89311     1.42556     1.51035     1.68947
     48090     1.89314     1.40595     1.52556     1.69231
     48120     1.88796     1.40237     1.52354     1.68552
     48150     1.90456     1.41057     1.53968     1.70129
     48180     1.90705     1.39754     1.55425     1.70437
     48210     1.90315     1.39586     1.54702     1.70362
     48240     1.90219     1.40066     1.53982     1.70405
     48270     1.88872      1.4247     1.50435     1.68573
     48300      1.8896     1.40312     1.51816     1.69341
     48330      1.8787     1.40511     1.50954      1.6751
     48360     1.87659     1.38956     1.51713     1.67649
     48390     1.88053      1.3805     1.53376     1.67768
     48420     1.88675      1.3848     1.53842     1.68383
     48450     1.88896     1.39368     1.52496     1.69366
     48480     1.88488     1.38586     1.52706     1.68909
     48510     1.87587     1.38598     1.52088     1.67445
     48540     1.88818     1.39432     1.53409     1.68312
     48570     1.88715     1.38245     1.54803     1.67782
     48600     1.88823     1.36251     1.55442      1.6906
     48630     1.89776     1.39304     1.53743     1.70257
     48660     1.89056     1.37926     1.53948      1.6959
     48690     1.90251     1.40316     1.53066     1.71094
     48720     1.89117      1.4208     1.50908     1.69028
     48750     1.90816      1.4079     1.53476     1.71595
     48780      1.8939     1.41844     1.51502     1.69305
     48810     1.88434      1.3931      1.5164     1.69155
     48840     1.88536     1.39329     1.51597     1.69402
     48870     1.87677     1.38717     1.51547     1.68037
     48900     1.87469     1.37987      1.5203     1.67738
     48930      1.8844     1.38997     1.51625     1.69437
     48960     1.87638     1.39859     1.50609     1.67846
     48990     1.87263      1.4111     1.49386     1.67053
     49020     1.86988     1.41747     1.47899     1.67221
     49050      1.8749     1.40422     1.49255     1.68254
     49080     1.86712     1.39456     1.49297     1.67288
     49110     1.86301     1.39192     1.50933     1.65109
     49140     1.86511     1.41822     1.48777     1.65302
     49170     1.87019     1.39439     1.51596     1.65914
     49200     1.87158     1.38754     1.51265     1.67101
     49230     1.87977     1.38106     1.52941     1.67947
     49260     1.87386     1.37661     1.52368     1.67512
     49290     1.86233     1.38635     1.50529     1.65791
     49320       1.867     1.39591      1.5079     1.65803
     49350     1.85577      1.3691     1.51331     1.65023
     49380     1.87147     1.37596     1.52767     1.66666
     49410     1.87119     1.36248     1.53833     1.66729
     49440      1.8827     1.36359     1.56308      1.6693
     49470     1.88731     1.36978     1.56528     1.67257
     49500     1.89629     1.33712     1.59085     1.69503
     49530     1.88232     1.33485     1.58816       1.668
     49560     1.87959     1.34234     1.56671     1.67608
     49590      1.8776     1.32774     1.56765     1.68237
     49620     1.87104     1.30839     1.57911     1.67215
     49650     1.87733     1.30859     1.59603     1.67005
     49680     1.87491     1.32872     1.57102     1.67242
     49710     1.86996     1.32815     1.56238     1.66987
     49740     1.86735     1.33272     1.55134     1.67068
     49770      1.8782     1.35508     1.55385     1.67468
     49800     1.86773     1.35757     1.54985     1.65282
     49830     1.87611      1.3765     1.54028     1.66505
     49860      1.8728     1.41004     1.51767     1.65022
     49890     1.89354     1.41684      1.5421     1.66898
     49920     1.86711     1.40674     1.49182     1.66366
     49950     1.88972      1.4318     1.49853     1.68714
     49980     1.87846     1.42475     1.48439     1.68045
     50010     1.86892     1.41876     1.49333     1.65613
     50040     1.86793     1.42525     1.48964     1.65165
     50070      1.8843     1.42614     1.52205     1.65852
     50100     1.88164     1.43615     1.52546     1.64061
     50130     1.87007     1.43338     1.52345     1.61829
     50160     1.87203     1.44661     1.52143     1.61294
     50190     1.86225      1.4272     1.53201      1.5975
     50220     1.87333     1.44004     1.53557     1.60842
     50250     1.86283     1.45421      1.5383     1.56817
     50280     1.85641     1.46481     1.53182     1.54931
     50310     1.85423        1.47     1.52504     1.54586
     50340     1.85778      1.4602     1.54171     1.54714
     50370     1.87075     1.49243     1.53622      1.5531
     50400     1.86928     1.48824     1.51751     1.57185
     50430     1.88036     1.48264     1.54133     1.58038
     50460     1.87881     1.49744     1.50216     1.60032
     50490     1.88124     1.49871     1.51296     1.59465
     50520     1.89382     1.50534     1.54341     1.58902
     50550      1.8811     1.48144      1.5375     1.58697
     50580     1.88337     1.48181     1.54912     1.58072
     50610      1.8946     1.47365     1.57506     1.58953
     50640     1.87801     1.48309     1.53202     1.58342
     50670     1.87944     1.46742     1.54154     1.59214
     50700      1.8881     1.48215     1.55488       1.586
     50730     1.88963     1.50826     1.53643     1.58301
     50760     1.87957       1.501     1.52098     1.58088
     50790      1.8735     1.49025     1.52719     1.57062
     50820     1.88024     1.51837     1.51259     1.57393
     50850     1.88192     1.52921     1.51952     1.56072
     50880     1.90056     1.55551       1.557     1.54286
     50910     1.88025     1.53382     1.54282     1.52898
     50940     1.89874     1.54381     1.55324     1.55388
     50970      1.9015     1.53671     1.57221     1.54857
     51000     1.88876      1.5346     1.56476     1.52688
     51030     1.89723     1.53693     1.57547      1.5345
     51060     1.90223     1.53407     1.57914     1.54595
     51090     1.89028     1.51679     1.56384     1.54921
     51120     1.91763     1.55599     1.58295     1.55814
     51150     1.92317     1.57233     1.57257     1.56587
     51180     1.92437      1.5894     1.57495     1.54911
     51210     1.92666     1.57045     1.59171     1.55699
     51240     1.91762     1.56247     1.57518     1.55949
     51270     1.90817     1.56547     1.57922     1.52892
     51300     1.90719      1.5837     1.57998     1.50676
     51330     1.90421     1.58806     1.58617     1.48802
     51360     1.91346     1.59534     1.60039     1.48872
     51390     1.90786     1.57655     1.59103     1.50431
     51420     1.90715     1.57054     1.56589     1.53486
     51450     1.89865     1.55579     1.55736     1.53748
     51480     1.90537     1.56878     1.56972     1.52832
     51510     1.90937     1.56717     1.58598     1.52317
     51540     1.90763     1.56373     1.59112     1.51697
     51570     1.90801     1.57569      1.6003     1.49575
     51600     1.89317     1.54292     1.60217     1.49017
     51630     1.88601     1.53862     1.59345     1.48583
     51660     1.91411     1.55003     1.60643     1.53116
     51690     1.91274     1.55488      1.6162     1.51242
     51720     1.89415     1.53709     1.58104     1.52095
     51750     1.90556     1.53562     1.60349     1.52741
     51780     1.91144     1.52908     1.61744     1.53396
     51810     1.89289     1.53252     1.59726      1.5054
     51840     1.89483     1.52818      1.5869     1.52551
     51870     1.90064     1.54527     1.58364     1.52613
     51900     1.90057     1.53393     1.58987     1.53092
     51930         1.9     1.55444      1.5732     1.52602
     51960     1.90542     1.56151     1.54649     1.55928
     51990     1.91206     1.56462     1.54811     1.57076
     52020     1.89492     1.53705     1.54524     1.55923
     52050     1.89954     1.54075     1.54344     1.56856
     52080     1.88914     1.51617     1.56068     1.55022
     52110     1.89186     1.53707     1.54482     1.55216
     52140      1.8941     1.53319     1.55136     1.55494
     52170     1.89979     1.54234     1.54232      1.5687
     52200     1.90183     1.54354     1.54444     1.57039
     52230     1.90562     1.53561     1.55835     1.57359
     52260     1.89874      1.5472     1.52278     1.58043
     52290     1.88975     1.55382      1.5284     1.54659
     52320     1.89593     1.56047     1.53092     1.55253
     52350     1.91097     1.55806     1.51451     1.60696
     52380     1.91212     1.56275     1.53099     1.58944
     52410     1.92814     1.60217     1.52342     1.59616
     52440      1.9208     1.59164       1.533     1.57974
     52470     1.93085     1.60931     1.52075     1.59807
     52500     1.92132     1.59589     1.51659     1.59249
     52530     1.92325     1.60143     1.53677     1.57211
     52560     1.91897     1.60533     1.52976     1.56449
     52590     1.90497     1.58466     1.52086     1.56002
     52620     1.92257     1.58654     1.53792     1.58437
     52650       1.923     1.59991      1.5256      1.5839
     52680     1.92652     1.60229     1.55527     1.56101
     52710     1.92085     1.60736     1.54417     1.55283
     52740     1.92479     1.61338     1.53417      1.5662
     52770     1.91346     1.60096     1.51581     1.56906
     52800     1.92962      1.6247     1.54944     1.55127
     52830     1.92827     1.62638     1.53847     1.55706
     52860      1.9331     1.62369     1.52955     1.58046
     52890     1.92899     1.61321     1.54677     1.56432
     52920      1.9302     1.61674     1.53154     1.57856
     52950     1.94749     1.63297      1.5496     1.58668
     52980     1.95029     1.64841     1.54436     1.58269
     53010     1.93415     1.63498     1.55118     1.55002
     53040     1.94297     1.65801     1.55325     1.54552
     53070     1.94067     1.63547     1.56179     1.55514
     53100     1.93489     1.63855     1.56444      1.5347
     53130     1.95474     1.65872     1.60609     1.52023
     53160     1.94572     1.64706     1.59211     1.52448
     53190     1.94742     1.65492      1.6061      1.5055
     53220     1.94187     1.66303     1.56914     1.52112
     53250     1.95132      1.6771     1.56854     1.53046
     53280     1.94015     1.65903     1.54752     1.54311
     53310     1.94325     1.67672     1.56465     1.51425
     53340     1.93573     1.66079     1.55987     1.51746
     53370     1.92628      1.6655     1.52562     1.52307
     53400      1.9272     1.66094     1.55114     1.50447
     53430     1.94224     1.67831     1.57134     1.50291
     53460     1.94325      1.6767     1.56376     1.51519
     53490     1.94482     1.68414     1.56048     1.51434
     53520     1.93648     1.66842     1.52676     1.54445
     53550     1.92441     1.64997      1.5306     1.53022
     53580     1.93342     1.66816     1.52329     1.54047
     53610      1.9333     1.66175     1.51654      1.5537
     53640     1.91533     1.64479     1.50778     1.53565
     53670     1.90304     1.63035     1.50779     1.52041
     53700     1.90492      1.6288     1.49116     1.54303
     53730     1.90647     1.64503     1.48968     1.53101
     53760     1.92455     1.67061      1.4999     1.53856
     53790      1.9222      1.6687     1.53158     1.50312
     53820     1.92704     1.66434     1.53011     1.52174
     53850     1.91524     1.66331     1.51227     1.51087
     53880     1.92609     1.67206     1.51823     1.52277
     53910     1.91436     1.65158     1.52088     1.51287
     53940      1.9137     1.64281     1.53819     1.50321
     53970     1.91141     1.63159     1.54775     1.49979
     54000     1.90584      1.6333     1.54257     1.48906
     54030     1.91592       1.639     1.56698     1.48315
     54060      1.9289     1.66111     1.59408     1.46319
     54090     1.92423     1.66503     1.60461     1.43464
     54120     1.92474     1.66737     1.58917     1.45041
     54150      1.9067      1.6521     1.59228     1.41642
     54180     1.90035     1.65078      1.5786     1.41619
     54210     1.87506     1.61456     1.53822     1.43485
     54240     1.86947     1.61364     1.52437     1.43606
     54270      1.8716     1.60949     1.52657     1.44391
     54300     1.89687     1.63941     1.56711     1.43274
     54330     1.89668     1.64191     1.59249     1.40104
     54360     1.90835     1.66337      1.6043     1.39393
     54390     1.91131     1.66179     1.60554     1.40245
     54420     1.91856     1.66758     1.63086      1.3861
     54450     1.91405     1.66979     1.62001     1.38368
     54480     1.92391     1.67901     1.62838     1.39003
     54510     1.93617     1.69697     1.64691      1.3804
     54540      1.9278     1.68354     1.64555     1.37502
     54570     1.94439     1.70826      1.6484     1.38779
     54600     1.93892     1.68782     1.66727     1.37488
     54630     1.92427     1.67476     1.65639     1.36279
     54660     1.95007     1.71065     1.71018     1.32456
     54690     1.95643      1.7199     1.72584     1.31098
     54720     1.95297     1.70786     1.72864      1.3127
     54750     1.95785     1.71307      1.7449     1.29888
     54780      1.9658     1.73528      1.7615     1.27069
     54810     1.97018     1.72582     1.77162     1.28302
     54840     1.97705     1.73396     1.78088     1.28036
     54870     1.97071     1.72297     1.77943     1.27766
     54900     1.98341     1.75317      1.7671     1.29288
     54930      1.9826     1.74629     1.77131     1.29394
     54960     1.98578     1.76314     1.76488     1.28963
     54990     1.98501     1.75033     1.75641     1.31602
     55020     1.99106     1.76374     1.76115     1.31003
     55050     1.99252      1.7787     1.77275     1.27822
     55080     1.97326     1.74545     1.74807     1.29815
     55110     1.96691     1.74166     1.72206     1.31856
     55140     1.97214     1.74364     1.73069     1.32028
     55170     1.96811     1.74048     1.71802     1.32894
     55200     1.95287     1.71647     1.70013     1.33818
     55230     1.97778     1.74475     1.73061     1.33569
     55260     1.97476     1.73166     1.73844     1.33363
     55290     1.97171     1.72437     1.73448     1.33918
     55320     1.99142      1.7442     1.76561     1.33113
     55350     1.97852     1.73637       1.742     1.33399
     55380     1.97875      1.7398     1.72988     1.34593
     55410     1.98365     1.74206     1.74869     1.33305
     55440      1.9821     1.72127     1.75123     1.35199
     55470     1.98373     1.71323     1.75277     1.36493
     55500     1.97891     1.70919     1.74611     1.36453
     55530     2.00158     1.72215     1.77149     1.38155
     55560     2.00738      1.7541     1.77264     1.35647
     55590     2.00552     1.75428     1.76505     1.36064
     55620     1.98929     1.72629      1.7508     1.36718
     55650     1.99024     1.75116     1.75094     1.33781
     55680     1.99424     1.74551     1.77042     1.33146
     55710     1.99516     1.73438      1.7717     1.34696
     55740     1.98599       1.728       1.752     1.35381
     55770     1.98965      1.7366     1.76015     1.34296
     55800     1.98436     1.72257     1.74911     1.35967
     55830     1.98327     1.73507     1.75066     1.33844
     55860     1.98417     1.72086     1.76039     1.34668
     55890     2.01509     1.74849     1.80773     1.34016
     55920     2.01832     1.73946     1.80912     1.35964
     55950     2.00197     1.71741     1.80173      1.3491
     55980     2.01318     1.72822     1.80896     1.35896
     56010     2.01228     1.72989     1.80696     1.35679
     56040     2.03258     1.75281     1.82613     1.36223
     56070     2.02116     1.72917     1.80629     1.38471
     56100     2.03424     1.75071     1.81823     1.38033
     56130     2.03728     1.78404     1.79348     1.37899
     56160     2.03697     1.78194     1.77958     1.39866
     56190     2.02111     1.75857     1.76519     1.40046
     56220     2.02005     1.74618     1.75862     1.42103
     56250      2.0153     1.75385     1.75283     1.40517
     56280     2.01945     1.74152     1.75299     1.43194
     56310     2.01885     1.76155     1.74608      1.4141
     56340      2.0463     1.78951      1.7666     1.43228
     56370     2.04079     1.78786     1.75903     1.42794
     56400     2.03008     1.75544     1.77064     1.42327
     56430     2.03686     1.74923     1.78754     1.42915
     56460     2.02131     1.73589     1.77292     1.41943
     56490     2.01269     1.72911     1.74164     1.44177
     56520     2.02745     1.73842     1.75919     1.45061
     56550     2.05646     1.78471     1.75997     1.47491
     56580     2.04197     1.77971     1.74612     1.45704
     56610     2.03011      1.7726     1.72943     1.45246
     56640     2.02775      1.7685     1.72861     1.45185
     56670     2.03447     1.77188     1.72861     1.46646
     56700     2.02648      1.7644     1.73026     1.45132
     56730     2.02658     1.76684     1.72579     1.45395
     56760     2.03197     1.78637      1.7361     1.43269
     56790     2.03436     1.77454     1.73531     1.45496
     56820     2.03293     1.79146     1.74809     1.41437
     56850     2.02212     1.76414      1.7663     1.39498
     56880     2.00671     1.72879     1.74057      1.4267
     56910     2.02981     1.76216     1.76129     1.42581
     56940      2.0188     1.73309     1.76327     1.42771
     56970     2.03374     1.75827     1.77715     1.42211
     57000     2.01747     1.74446     1.75529     1.41992
     57030     2.05231     1.76805     1.79558     1.44009
     57060     2.02365     1.74695     1.76599     1.42117
     57090     2.03744     1.76639     1.76913      1.4326
     57120     2.04241      1.7852     1.77865      1.4115
     57150     2.02799     1.73806     1.75799       1.454
     57180     2.00291     1.73628     1.72105     1.43058
     57210     2.01078      1.7474     1.72875     1.42986
     57240      1.9932     1.71555     1.71657     1.43387
     57270     1.99016     1.70909     1.71938     1.42975
     57300     1.98122     1.72442     1.70928     1.39828
     57330     1.98894     1.73807     1.70828      1.4045
     57360      1.9846     1.73498     1.70301     1.40245
     57390     1.98539     1.75444     1.70337     1.37986
     57420     1.97254     1.74565     1.68148       1.381
     57450     1.96925     1.74329      1.6613     1.39891
     57480     1.97073      1.7469      1.6434     1.41955
     57510     1.94985     1.71862     1.63006     1.41176
     57540      1.9623     1.71954     1.62329     1.45237
     57570     1.95623     1.69195     1.64191     1.44747
     57600     1.95806     1.70193     1.64078     1.44196
     57630      1.9557     1.70421     1.61923     1.45715
     57660      1.9554      1.7241     1.57788     1.47815
     57690     1.96468     1.75456      1.5754     1.46955
     57720     1.98773     1.76152     1.59619     1.50046
     57750     1.97116     1.74821     1.58797     1.48089
     57780     1.97466       1.768      1.5757     1.47984
     57810     1.98627     1.78373     1.58198     1.48532
     57840     2.00581      1.8032     1.62346     1.46949
     57870      2.0016     1.80081     1.63964     1.44275
     57900     2.00524     1.80197     1.63433     1.45733
     57930     1.99796     1.79311     1.61741     1.46711
     57960     2.02033     1.81634     1.61592     1.50106
     57990     2.01055     1.81484     1.59404     1.50002
     58020      2.0112     1.81258      1.5993     1.49889
     58050     2.00728     1.80731     1.61315     1.47975
     58080     1.97429     1.75536     1.61217     1.45438
     58110     1.97434     1.75608      1.6057      1.4608
     58140     1.96322     1.72884     1.60569     1.46333
     58170     1.95915     1.70956       1.607     1.47359
     58200     1.95291      1.7171      1.5873     1.46961
     58230     1.96792     1.73226     1.60276     1.47507
     58260     1.96158     1.72207     1.59631     1.47712
     58290     1.96045      1.7369     1.60526     1.44672
     58320     1.95975     1.73012     1.60099     1.45765
     58350     1.95512     1.73331     1.59625      1.4466
     58380     1.96442     1.74338     1.60531     1.44965
     58410     1.96015       1.751     1.59628     1.43885
     58440     1.96491     1.74688     1.57276     1.48209
     58470     1.96444     1.74762      1.5878      1.4638
     58500     1.94001     1.73157     1.56215      1.4452
     58530     1.94185     1.71843     1.57572     1.45109
     58560      1.9389      1.7051     1.57425     1.46048
     58590     1.92694      1.6721     1.59761      1.4415
     58620     1.91162     1.66708     1.58547     1.41976
     58650     1.92115     1.68113     1.60152     1.41087
     58680     1.92737     1.68942     1.60807      1.4105
     58710     1.91848     1.68788     1.58211     1.41744
     58740     1.93729     1.68497     1.62235     1.42654
     58770     1.92792     1.67777     1.61278     1.42049
     58800     1.93735      1.6904     1.62477     1.41749
     58830      1.9516     1.69436     1.62402     1.45231
     58860     1.95134     1.69431     1.62818     1.44699
     58890     1.91925     1.65306     1.60593     1.43366
     58920      1.9306     1.66048     1.62852     1.43009
     58950     1.93678     1.65666     1.62281     1.45746
     58980     1.94466      1.6529       1.625     1.48009
     59010      1.9395     1.64857     1.62641      1.4698
     59040     1.96414     1.68866     1.65225     1.46087
     59070     1.94162     1.67512     1.64916     1.41918
     59100     1.94157     1.69611     1.65012     1.39273
     59130     1.93199     1.70901      1.6382     1.36407
     59160     1.94051     1.70928      1.6375     1.38855
     59190     1.92696     1.69536     1.62606     1.38132
     59220     1.93536     1.69783     1.62885     1.39838
     59250     1.94908     1.71589      1.6501      1.3895
     59280     1.93859     1.70843     1.65033     1.36891
     59310     1.95156     1.73289     1.65843     1.36525
     59340     1.94117     1.72934     1.62222     1.38349
     59370     1.92569      1.7071     1.60148       1.392
     59400     1.92383     1.70101      1.6082     1.38656
     59430     1.92272      1.6996     1.61202     1.38076
     59460     1.92115     1.69576     1.60924     1.38432
     59490     1.90928     1.66728     1.60774     1.38783
     59520     1.91234      1.6693     1.62976     1.36801
     59550     1.91821      1.6701     1.62141     1.39316
     59580      1.9379     1.67638     1.63662     1.42202
     59610     1.95174     1.67755     1.65612     1.43585
     59640     1.93971      1.6674     1.63423     1.44014
     59670     1.93056     1.64401     1.63541     1.44112
     59700     1.92423     1.63943     1.64387     1.41959
     59730     1.94119     1.64733     1.65572      1.4427
     59760     1.95327     1.65069     1.65345     1.47373
     59790     1.95232     1.63409     1.65026     1.49316
     59820     1.92973     1.63454     1.63212     1.45333
     59850     1.93551     1.64029     1.64037     1.45295
     59880     1.92279     1.61609     1.62963     1.45835
     59910     1.93192     1.63787     1.65154     1.43333
     59940     1.91851     1.61366     1.64618     1.43092
     59970     1.91707     1.62075     1.63429     1.43268
     60000     1.93033     1.64338     1.64687     1.42811
     60030      1.9195     1.62657     1.62493     1.44322
     60060     1.91772     1.59595     1.63551     1.46061
     60090     1.91879     1.62756     1.62544     1.43962
     60120     1.93367     1.62925     1.65209     1.44716
     60150     1.92678     1.63436     1.64498     1.43104
     60180     1.91573     1.64443      1.6307     1.40595
     60210     1.91735     1.62057     1.62749     1.44134
     60240     1.96469     1.64516     1.69943     1.45787
     60270     1.95919     1.64812     1.69347     1.44661
     60300     1.94691     1.63909     1.67457     1.44572
     60330     1.95097      1.6499      1.6932     1.42249
     60360     1.95313     1.66618     1.68899     1.41441
     60390     1.95049     1.67659     1.68221     1.40286
     60420     1.96829     1.67905     1.70401      1.4232
     60450     1.96821     1.70248     1.68883     1.41319
     60480     1.96958     1.68955     1.70607     1.41182
     60510     1.97788     1.71436     1.71982     1.38824
     60540     1.97881     1.72849     1.72918      1.3615
     60570     1.99049     1.74777     1.72589     1.37503
     60600     1.97049     1.72849      1.6945     1.38081
     60630     1.99028     1.75065      1.7099     1.39064
     60660     1.98521     1.73261     1.71796     1.38882
     60690     1.98988     1.75224     1.73981      1.3498
     60720     2.01591     1.78772     1.74659     1.37158
     60750      1.9835     1.76611     1.71963     1.33874
     60780     1.98433     1.76069     1.71837     1.34992
     60810     1.99095     1.77379      1.7107     1.36195
     60840     1.99507     1.78542     1.72219     1.34422
     60870     2.00669     1.79471     1.72378     1.36425
     60900     2.01845     1.79962     1.72833     1.38658
     60930     2.00767     1.78924     1.71955     1.37958
     60960     1.99671     1.78084     1.70617     1.37524
     60990     1.99321     1.77312     1.70926     1.37123
     61020     1.99079     1.76683     1.69197     1.39358
     61050     1.97625     1.73694      1.6626     1.42475
     61080     1.97567     1.74412     1.66346     1.41333
     61110     1.97255     1.74267      1.6649     1.40466
     61140     1.97579     1.74244     1.65272     1.42827
     61170     1.97436     1.75702     1.63411     1.42785
     61200     1.97249     1.76698     1.63547     1.40869
     61230     1.95374     1.74043     1.63697     1.38761
     61260     1.97609      1.7597     1.65448     1.40571
     61290     1.96852     1.74314     1.64296     1.41854
     61320     1.97358     1.74504     1.64817     1.42423
     61350     1.98263     1.73559     1.65303     1.45493
     61380     1.96168     1.73985      1.6351     1.41272
     61410     1.97487     1.73431     1.64542     1.44394
     61440     1.96821     1.71122     1.64871     1.44955
     61470     1.98327     1.74173     1.68538     1.41158
     61500     1.97341     1.71405     1.67724     1.42745
     61530     1.95874     1.69024      1.6696     1.42437
     61560     1.94933     1.68713     1.64619     1.42949
     61590     1.95013     1.69401      1.6539     1.41456
     61620     1.94301     1.66266     1.65106     1.43531
     61650       1.965     1.68052     1.66392     1.45934
     61680     1.95363     1.67456     1.65475     1.44604
     61710     1.96877     1.69881     1.64953     1.46465
     61740     1.95726     1.72011     1.61952     1.44226
     61770     1.96133     1.72312     1.64289     1.42316
     61800     1.97957     1.74631      1.6557     1.43054
     61830     1.96634     1.71886     1.66848     1.41233
     61860     1.97369     1.72723     1.66309     1.42889
     61890     1.99267     1.75417     1.67111     1.43936
     61920     1.97884     1.74326     1.65793     1.42967
     61950     1.98974      1.7535     1.63198     1.47649
     61980     1.98724     1.74382     1.63186     1.48135
     62010     1.99912     1.75526     1.64507     1.48517
     62040     1.98966     1.75717     1.61606     1.48936
     62070     1.99281     1.76372     1.62057     1.48515
     62100     1.96918     1.72409     1.58213     1.50987
     62130     1.97508     1.73066     1.60816     1.49014
     62160     1.99124     1.77069     1.61059     1.48347
     62190     1.99088     1.76113      1.5992     1.50605
     62220     1.98942     1.74307     1.62001     1.50095
     62250     1.98418     1.74783     1.61261     1.48947
     62280     1.96174     1.72419     1.58782     1.48421
     62310     1.97199     1.73551     1.62371     1.45915
     62340     1.96535     1.74243     1.61443     1.44319
     62370     1.99689     1.78654     1.62751     1.46103
     62400     1.99348     1.78785      1.6363     1.44015
     62430     1.99846     1.78049      1.6277     1.47246
     62460     1.97968     1.75674     1.60605     1.47402
     62490     1.97583     1.75028     1.60162     1.47618
     62520     1.97881     1.75876     1.58709     1.48972
     62550     1.96939     1.75119     1.57354     1.48806
     62580     1.97137     1.76898      1.5397     1.50753
     62610     1.96953     1.76698     1.52878     1.51615
     62640      1.9873     1.79528     1.56474     1.49241
     62670     1.97414     1.77371     1.57998     1.46699
     62700      1.9719     1.77638     1.56086     1.47817
     62730     1.97069     1.77747     1.57005     1.46383
     62760     1.98603     1.78872      1.6088     1.44944
     62790     1.97203     1.77152     1.59277     1.45004
     62820     1.96234     1.76889     1.57367     1.44782
     62850     1.94735     1.74637     1.55747     1.45218
     62880     1.95502     1.74906     1.56932     1.45679
     62910     1.94566     1.74209     1.54756     1.46334
     62940     1.96536     1.77288     1.57173     1.45323
     62970      1.9538     1.75431     1.57788     1.43785
     63000     1.96004     1.76213     1.57547     1.44786
     63030     1.96785     1.77121     1.55792     1.47667
     63060     1.96893     1.77162     1.56813     1.46824
     63090     1.96688     1.78169     1.55513     1.46437
     63120      1.9692     1.78033     1.56073     1.46631
     63150     1.97166     1.78034     1.57098     1.46195
     63180     1.97823     1.78204     1.57527     1.47298
     63210     1.98302     1.79413     1.58652     1.45904
     63240      1.9867     1.81158     1.60151     1.43084
     63270     1.98544     1.80579      1.5965     1.44024
     63300      1.9888     1.81538     1.59349     1.44077
     63330     2.00103     1.83129     1.61115     1.43487
     63360     1.97986     1.81313     1.59245        1.42
     63390     1.98094     1.80694     1.59981     1.42261
     63420     1.97614     1.81082     1.61218     1.38998
     63450      2.0081     1.85064     1.64573     1.38981
     63480     2.00465     1.85318     1.63156     1.39319
     63510     2.00485     1.84983     1.60934     1.42373
     63540     2.01604     1.86137     1.60935     1.44019
     63570     2.01514     1.87277     1.59508     1.43875
     63600      2.0286     1.88207     1.62104     1.43546
     63630     2.00716     1.86498     1.58771     1.43471
     63660     1.99139     1.83352     1.57323     1.44721
     63690     2.01067     1.85398     1.58324     1.46347
     63720     1.99985       1.843     1.57254     1.45921
     63750     2.00366     1.84329     1.58004     1.46119
     63780     2.00917     1.85356     1.58222     1.46097
     63810     2.01301     1.85326     1.59555     1.45742
     63840     2.01157     1.84494     1.60207     1.45684
     63870     2.01222     1.84734      1.5859     1.47319
     63900     2.00594      1.8413     1.59506     1.45361
     63930     1.99396     1.83074     1.56727     1.46418
     63960     1.98192     1.81317     1.57389     1.44612
     63990     1.99996     1.82692     1.59881     1.45117
     64020     1.98959     1.82029      1.5764     1.45548
     64050     1.99598     1.82395     1.59503     1.44808
     64080     1.99679     1.82333     1.60418     1.44098
     64110     1.98948     1.81944       1.611     1.41788
     64140     2.01779     1.83919     1.62641     1.45436
     64170     1.99849     1.81328     1.61192     1.44971
     64200     1.98822     1.80108     1.60174     1.44795
     64230     1.99028     1.81142     1.61326     1.42778
     64260     1.96591     1.78459      1.5877      1.4227
     64290     1.97888     1.79404     1.59881     1.43428
     64320     1.98479      1.8064     1.57887     1.45702
     64350     2.00045     1.82886     1.59298     1.45647
     64380     2.00779     1.83458     1.61013     1.45059
     64410     2.00029     1.82814     1.59474     1.45499
     64440     2.00232     1.83427     1.59633     1.45113
     64470      2.0018      1.8346     1.58476      1.4619
     64500     1.99975     1.82128     1.56512     1.49376
     64530     1.98539     1.80526     1.55331     1.48721
     64560     1.98431     1.80631     1.55536      1.4809
     64590     1.99979     1.83931     1.54262     1.49519
     64620     2.00233     1.84046     1.56491     1.47731
     64650     2.00332     1.84025     1.57692     1.46746
     64680     1.99478     1.82806     1.57903      1.4571
     64710     1.98727     1.81703     1.57607     1.45359
     64740     1.99066     1.81153     1.58137     1.46394
     64770     1.98076     1.80179     1.55505     1.47722
     64800     1.96363     1.76692     1.57663     1.45047
     64830     1.96642     1.76813     1.56738     1.46652
     64860     1.99482     1.80891     1.59627     1.46232
     64890     1.97278     1.78033     1.57726     1.45822
     64920     1.97925     1.79306     1.60376     1.43098
     64950     1.98242     1.79398     1.61883     1.42162
     64980     1.97469     1.78679     1.58922     1.44242
     65010     1.99294     1.79753     1.59703     1.47037
     65040     2.00163     1.82113     1.57456     1.48904
     65070     2.01711     1.83319      1.5847     1.50519
     65100      2.0275      1.8547     1.55867     1.53368
     65130     1.99878     1.81434     1.54062     1.52476
     65160     1.99438     1.81324     1.54043      1.5147
     65190     1.99137     1.80707     1.53233     1.52237
     65220     1.99151     1.80208     1.52142     1.53949
     65250     1.98089     1.79034     1.50058     1.54622
     65280     1.97875     1.78478     1.51272     1.53531
     65310     1.96686     1.77347     1.50269     1.52767
     65340     1.97176     1.78189     1.47522     1.55701
     65370     1.96544     1.77225     1.48537     1.54231
     65400     1.98622     1.79264        1.49     1.56732
     65430     1.98922     1.79346     1.47489     1.58814
     65460     1.99545     1.80715     1.50492     1.55984
     65490     2.01541     1.83213     1.54564      1.5421
     65520     1.99946     1.81473     1.52678     1.53994
     65550     1.99132     1.81243     1.49654      1.5512
     65580     2.00962       1.837     1.50202     1.56413
     65610     2.02387     1.86057     1.48153     1.59231
     65640     2.00156     1.82707     1.46185     1.59288
     65670      2.0072     1.83189       1.443     1.61852
     65700     2.00556     1.83066     1.43458     1.62334
     65730     1.98803     1.80797     1.41635     1.62164
     65760     1.97924     1.79877     1.42961     1.59859
     65790     1.98216     1.79749     1.41486     1.62021
     65820     1.99425      1.8164     1.39261     1.64783
     65850     1.99894     1.82638     1.38969     1.65064
     65880     1.99672     1.82026     1.38791     1.65353
     65910     1.98194     1.80369     1.37113     1.65012
     65940      1.9857      1.8083      1.3763     1.64982
     65970     1.97857     1.80647     1.35451      1.6527
     66000     1.97685     1.79828     1.35349     1.65835
     66030     1.97423     1.79559     1.35601     1.65295
     66060     1.96967     1.77426     1.38017     1.64508
     66090     1.92973     1.72135     1.38863     1.59887
     66120     1.95114     1.75105     1.38272      1.6235
     66150     1.93853     1.73432     1.37532     1.61753
     66180     1.94194     1.74149     1.37378     1.61931
     66210     1.94365     1.74345     1.35813     1.63444
     66240      1.9601      1.7546     1.37794     1.64519
     66270     1.96236     1.76086     1.39461     1.62978
     66300     1.96279     1.76636     1.38281     1.63489
     66330     1.98182     1.78892     1.38747     1.65225
     66360      1.9781     1.79263     1.39127     1.63603
     66390     1.97326     1.77683     1.40774     1.62748
     66420     1.96275      1.7712     1.40025      1.6146
     66450     1.98334      1.7845     1.43127     1.62305
     66480     1.97833     1.79062     1.40661     1.62564
     66510     1.96851     1.79041     1.40366     1.60444
     66540     1.97505     1.78815     1.41078     1.61673
     66570     1.98723     1.80853     1.41193      1.6229
     66600     2.00446     1.82857     1.41896     1.63664
     66630     1.98902     1.81246     1.40128     1.63211
     66660     2.00651     1.83677     1.38988     1.65732
     66690     2.01921     1.85737     1.36697     1.68405
     66720     2.01326     1.83288     1.36794      1.6958
     66750     2.00659     1.83516     1.35192     1.69035
     66780     2.01026     1.82905     1.37567     1.68655
     66810     2.00677     1.82613     1.35394     1.69893
     66840     2.02425     1.84074     1.37947     1.70409
     66870     2.01449     1.82977     1.40592     1.67084
     66900     2.01943     1.83371     1.39984      1.6835
     66930     2.02705     1.84703     1.41458      1.6749
     66960     2.02663     1.84717     1.39796     1.68763
     66990      2.0376     1.85044     1.40898     1.70126
     67020     2.01239     1.82566     1.39833     1.67662
     67050      2.0144     1.82943     1.39335     1.68149
     67080     2.00267     1.80809     1.38571     1.68286
     67110      2.0211     1.83311      1.3662     1.71548
     67140     2.01739     1.82388     1.35001     1.72935
     67170     2.02117     1.83333     1.36177     1.71893
     67200     1.99673     1.81706     1.35482     1.68422
     67230     2.01415     1.83572     1.34674     1.71174
     67260      2.0083     1.82634     1.35767     1.69934
     67290     2.01199     1.83378     1.38028     1.68174
     67320     2.02477      1.8452     1.39565     1.68724
     67350     2.03284     1.86548     1.39621     1.68387
     67380     2.00651     1.82929     1.39529     1.66102
     67410     2.00338     1.81853     1.44379     1.62341
     67440      1.9962     1.82086     1.45351      1.5942
     67470     1.99911     1.82581     1.44645     1.60221
     67500     1.96996     1.78681     1.45028     1.57017
     67530     1.97079     1.78695      1.4541     1.56858
     67560      1.9626     1.77504     1.44814     1.56708
     67590     1.95658     1.76871     1.44427     1.56275
     67620     1.95461     1.76073     1.43046     1.57944
     67650     1.95013     1.75619     1.40371     1.59731
     67680     1.94307     1.74783     1.39783     1.59442
     67710     1.93188      1.7395     1.37886     1.59286
     67740     1.93373     1.73288     1.40107     1.58517
     67770     1.92353     1.72984      1.4034     1.56144
     67800     1.93514     1.74173     1.39764     1.58193
     67830     1.93227     1.73467     1.39998      1.5806
     67860     1.93735      1.7357     1.37232     1.61578
     67890     1.92862     1.72925     1.36263        1.61
     67920      1.9384     1.73835     1.38658     1.60323
     67950     1.92154     1.71544     1.37739      1.5952
     67980     1.90571     1.69986     1.36043     1.58844
     68010     1.93175       1.721     1.36768     1.62201
     68040     1.91277     1.70459     1.35975      1.6009
     68070      1.9429     1.74421     1.37787      1.6152
     68100     1.93627     1.73769     1.37482     1.60891
     68130     1.95418     1.76776     1.37747     1.61717
     68160     1.94633     1.75347     1.35823     1.63002
     68190     1.94437     1.74975     1.36149     1.62662
     68220     1.93107     1.72592     1.35443     1.62629
     68250     1.93649      1.7305     1.35978     1.62982
     68280     1.93232     1.73686      1.3542     1.61777
     68310     1.93333     1.72883     1.35556     1.62761
     68340     1.94358     1.73795     1.35315     1.64424
     68370     1.94199     1.74058     1.35843     1.63331
     68400     1.95143     1.74347     1.35537     1.65514
     68430     1.95864      1.7411      1.3694     1.66309
     68460     1.95521     1.74828     1.36182     1.65367
     68490     1.94377     1.73137     1.38097     1.62841
     68520     1.96381     1.73363     1.41608     1.64389
     68550     1.95732     1.72336     1.42372     1.63255
     68580     1.95807     1.74229     1.42118      1.6164
     68610     1.96989     1.75204     1.42522     1.63097
     68640     1.97457     1.74941     1.43591      1.6357
     68670     1.99176     1.76092     1.42357     1.67535
     68700     1.96804     1.72981     1.40719      1.6655
     68730     1.97305     1.73828     1.41802     1.65936
     68760     1.97305     1.73335     1.40772     1.67323
     68790     1.97714     1.72565     1.42399     1.67707
     68820     1.97776     1.72193      1.4499     1.66006
     68850      1.9566     1.71591     1.43151     1.63185
     68880     1.95952     1.72388     1.44163     1.62153
     68910     1.92864     1.70003     1.42248     1.58927
     68940     1.94366     1.68964     1.46751     1.59598
     68970     1.93477     1.66521     1.47471     1.59342
     69000     1.93973     1.67521     1.46897     1.60029
     69030     1.92762     1.63216     1.47941     1.60587
     69060     1.95139     1.65837     1.47259     1.64229
     69090     1.94127     1.64506     1.46363     1.63971
     69120     1.93303     1.61134     1.47582      1.6428
     69150     1.93522     1.61003     1.48065     1.64488
     69180     1.92598      1.5904     1.47785     1.64479
     69210     1.94318     1.61996     1.47683     1.65729
     69240     1.96164     1.64314     1.46209     1.69069
     69270     1.97675      1.6532     1.47976     1.70068
     69300      1.9647     1.63077     1.48327     1.69133
     69330     1.97318     1.66913      1.4586     1.69509
     69360     1.98157     1.68967     1.45501     1.69741
     69390      1.9669     1.67341     1.45461     1.67964
     69420     1.97247     1.67256     1.45533     1.69288
     69450     1.95587     1.63359     1.46919     1.68038
     69480     1.94268     1.62043     1.45571     1.67425
     69510     1.93278     1.61898     1.45754     1.65098
     69540     1.92986     1.61699     1.45466     1.64865
     69570     1.93109     1.63535     1.45298     1.63484
     69600     1.92557      1.6362     1.45407     1.61994
     69630     1.94173     1.64994     1.44784     1.64988
     69660     1.95691     1.68327     1.45861     1.64257
     69690     1.95337     1.69004     1.43786     1.64548
     69720     1.96204     1.68796     1.45484     1.65332
     69750     1.96116     1.67556     1.48415     1.63771
     69780     1.95924     1.67989     1.47117     1.64039
     69810     1.95658     1.68283     1.47546     1.62712
     69840     1.96949     1.69843     1.47884     1.63894
     69870     1.98917     1.70743     1.50715      1.6513
     69900     1.96586     1.68494     1.49345     1.63088
     69930     1.96755     1.69229     1.52838     1.59458
     69960     1.96401     1.70044     1.50916     1.59549
     69990     1.97682      1.7252      1.4989     1.61015
     70020     1.97698      1.7175     1.49194     1.62517
     70050     1.96807     1.70593     1.49458     1.61327
     70080     1.95592     1.69239     1.48444     1.60732
     70110     1.96563     1.68915     1.49693     1.62276
     70140     1.96359     1.68268     1.49657     1.62487
     70170     1.97382     1.69162      1.5157     1.62266
     70200     1.94031     1.64246       1.515      1.5927
     70230     1.94913     1.65968     1.49524     1.61492
     70260      1.9741     1.66461     1.53825     1.63002
     70290     1.97137     1.66347     1.52227     1.63955
     70320     1.98651     1.67617     1.54258     1.64418
     70350     1.98527     1.67769     1.54172     1.64044
     70380     1.97557     1.69396     1.53305      1.6081
     70410     1.96802     1.68909     1.56074     1.56756
     70440     1.95934     1.68701     1.55071     1.55799
     70470     1.97881     1.70284     1.55585     1.58462
     70500     1.96206     1.68431     1.54629     1.57208
     70530     1.96564     1.69205       1.544     1.57497
     70560     1.96992     1.68435     1.56291     1.57525
     70590     1.96475     1.68139      1.5552     1.57315
     70620     1.96378     1.70594      1.5453     1.55391
     70650     1.95162      1.6808      1.5593      1.5366
     70680     1.94556     1.66347     1.54676     1.55268
     70710     1.96132     1.66655     1.57676     1.55885
     70740     1.96728     1.67813     1.57025     1.56798
     70770     1.96482     1.67159      1.5732     1.56583
     70800     1.95103     1.67224      1.5537     1.55006
     70830     1.94641     1.67088     1.54206     1.55152
     70860     1.97107     1.69499     1.56541      1.5642
     70890     1.95664     1.68492     1.53402     1.56994
     70920     1.96658     1.68726     1.56529     1.56136
     70950     1.97539     1.69404     1.55234     1.58896
     70980     1.97771     1.70995     1.54883      1.5811
     71010     1.98204     1.73322     1.54913     1.56623
     71040     1.98466     1.73391     1.55912     1.56218
     71070     1.98711     1.72851     1.54601     1.58725
     71100     1.99813     1.73825       1.541       1.609
     71130     1.99906     1.73974     1.53755     1.61299
     71160      1.9958     1.75685      1.5233     1.59984
     71190     2.00905     1.75566     1.54526     1.61319
     71220     2.00105     1.74557     1.50578     1.64135
     71250     2.00778     1.74687     1.50978     1.65268
     71280     2.00498     1.74326     1.47566     1.68028
     71310      2.0042     1.72103      1.5039     1.67631
     71340     2.01022     1.70189     1.54443     1.67339
     71370     2.00776     1.70101     1.53828     1.67405
     71400     1.98848     1.70174     1.53883     1.62611
     71430     2.00428     1.74108     1.53183     1.62984
     71460     1.99767     1.73255     1.54207     1.61297
     71490     2.01023     1.71976     1.57161     1.62927
     71520     1.98213     1.71163     1.51662     1.62107
     71550     1.99759     1.71771     1.54939     1.62161
     71580     2.00716     1.69736     1.56837      1.6482
     71610     2.00629     1.70915     1.56165     1.64026
     71640      1.9902     1.69368     1.56142     1.61717
     71670     1.98054     1.66543     1.55336      1.6305
     71700     1.95719     1.62891     1.54957     1.61451
     71730     1.98287     1.65199     1.57516     1.62891
     71760     1.97493     1.64521     1.58012     1.61159
     71790     1.96837     1.64649     1.57087     1.60324
     71820     1.99018     1.64759      1.6144     1.61268
     71850     1.96869     1.63334     1.59735     1.59127
     71880     1.96489     1.62692     1.62333     1.56191
     71910      1.9506     1.61792      1.6138     1.54522
     71940     1.95425     1.62434     1.60577     1.55602
     71970     1.97378     1.64769     1.63811     1.54703
     72000     1.96769     1.66136     1.59571     1.56116
     72030     1.97322     1.62543        1.61     1.59784
     72060     1.95935      1.5976      1.5874     1.61429
     72090     1.97046     1.61461     1.59001     1.62183
     72120     1.96714     1.61779     1.56883      1.6312
     72150      1.9688     1.63277     1.54768     1.64047
     72180      1.9643     1.60654     1.56242     1.64159
     72210     1.97551     1.63694     1.57413      1.6272
     72240     1.99319     1.66125     1.56215     1.65697
     72270     1.98824     1.64024      1.5772     1.65174
     72300     1.96424     1.63761     1.53322     1.63827
     72330     1.95873     1.62716     1.53643     1.63247
     72360     1.96531     1.63245     1.55051     1.62969
     72390     1.95056     1.61953      1.5353     1.62154
     72420     1.93857     1.60692     1.51243     1.62678
     72450     1.94112     1.59249     1.52841     1.63213
     72480     1.94474      1.5978     1.52512     1.63862
     72510     1.94234     1.59639     1.51886     1.64012
     72540     1.94979     1.60323     1.53658     1.63461
     72570      1.9339     1.60395     1.52833      1.6036
     72600     1.94185     1.59436     1.53885      1.6222
     72630     1.94997     1.60463      1.5309       1.639
     72660     1.95307     1.60712     1.53302     1.64194
     72690     1.94021     1.61838     1.50061      1.6303
     72720     1.93455     1.61885     1.49306     1.62328
     72750      1.9232      1.5811     1.50455     1.62291
     72780     1.93357      1.5957      1.5069     1.63106
     72810     1.92845     1.59287      1.5056      1.6229
     72840     1.93032     1.57464     1.52384     1.62809
     72870     1.94566     1.58452     1.52358     1.65505
     72900     1.93412     1.56732     1.52829     1.63996
     72930     1.93314     1.54993     1.53551     1.64743
     72960     1.93211     1.54531     1.54595     1.63956
     72990     1.94282     1.55375     1.58552     1.61898
     73020      1.9608     1.59907     1.59458     1.60926
     73050      1.9809     1.61565     1.59837     1.63793
     73080     1.96514     1.59909      1.5855     1.62871
     73110     1.95801     1.59425     1.55976     1.64107
     73140     1.96163     1.60348     1.56035     1.64016
     73170      1.9445     1.59889     1.54004     1.62296
     73200     1.96303     1.62359     1.55988     1.62411
     73230     1.95535     1.62337     1.55039     1.61485
     73260     1.96653     1.64534     1.55266     1.61759
     73290     1.98424     1.68656     1.57139      1.6002
     73320     1.96561     1.67499     1.53476     1.60193
     73350     1.99389     1.68627     1.55849     1.63671
     73380     1.98695     1.67953     1.54284     1.64159
     73410     1.97811      1.6744     1.54195     1.62622
     73440     1.98682     1.67717     1.55985     1.62755
     73470      2.0025     1.69507     1.58028     1.62771
     73500     1.98618     1.66986     1.58163      1.6124
     73530     1.99736      1.6609     1.57857     1.65179
     73560     1.99915     1.65684     1.57023     1.66807
     73590      1.9939     1.64564     1.58358     1.65391
     73620     1.99123     1.65732     1.57237     1.64649
     73650     1.98652     1.65755     1.55628     1.65017
     73680     1.99045     1.64167     1.57532     1.65743
     73710     1.99083     1.68063     1.54605     1.64683
     73740      2.0059     1.68713     1.56234     1.66132
     73770     1.99843     1.69449     1.54975     1.64755
     73800     1.98428     1.67822     1.53975     1.63934
     73830     1.97219     1.67429     1.53233     1.62105
     73860     1.98743     1.67273     1.52336     1.66766
     73890     1.97874     1.69025     1.49543     1.65456
     73920      1.9822     1.67271     1.51806     1.66005
     73950     1.97289     1.65804     1.50532     1.66417
     73980     1.97016     1.68302     1.48877     1.64744
     74010     1.98485      1.6898     1.50807     1.65818
     74040     1.98676     1.68341     1.50849     1.66884
     74070     1.98696     1.67332     1.51483      1.6737
     74100     2.00095     1.69694     1.49833     1.69793
     74130     2.00297     1.68413       1.534     1.68355
     74160     2.02432     1.68858     1.56636     1.70028
     74190     2.00502     1.66591     1.56903     1.67425
     74220     2.00865     1.66289     1.55313     1.70057
     74250     1.99886     1.66088     1.52788     1.70233
     74280     2.01618     1.65482     1.53419     1.74293
     74310      2.0052      1.6501     1.51253       1.741
     74340     1.98081     1.63494     1.49934     1.71061
     74370     1.98981      1.6383     1.50963     1.71922
     74400     1.96783     1.64346      1.4682     1.69944
     74430     1.98317     1.64113     1.50055     1.70908
     74460     1.99044     1.64056     1.51137     1.71698
     74490     1.97236      1.6162     1.49676     1.71114
     74520     1.97924     1.64719     1.49293     1.70081
     74550     1.97201     1.64429     1.49156     1.68797
     74580     1.98874     1.66431     1.49155      1.7075
     74610     1.99273     1.63051     1.52592       1.719
     74640      2.0059     1.62718     1.57257     1.71071
     74670     1.99553     1.63161     1.55407     1.69912
     74700     1.97495     1.61129     1.54709     1.67663
     74730     1.99103     1.62904     1.52811     1.71451
     74760     2.00546     1.65373      1.5223     1.72959
     74790     1.99633     1.64125     1.51102     1.73026
     74820     2.00969     1.64446     1.51097     1.75797
     74850     2.01127     1.63996     1.52413     1.75441
     74880     1.99255     1.64308     1.50799     1.72242
     74910     1.99556     1.64314     1.52431     1.71496
     74940     1.99238     1.63046     1.51999     1.72347
     74970     1.96938     1.60061     1.52139     1.69715
     75000     1.99061     1.62203     1.51312     1.73336
     75030     1.98684     1.60129     1.51885     1.73896
     75060     1.99288     1.60879     1.52204     1.74309
     75090     1.97665     1.58915     1.51925     1.72648
     75120     1.96981     1.58516     1.50114     1.73037
     75150     1.96733     1.57037     1.51296      1.7279
     75180     1.98567     1.59324     1.51397     1.74793
     75210     1.97152     1.60274     1.48867     1.72885
     75240     1.95423     1.60303     1.46859     1.70634
     75270     1.98211     1.61488     1.48832       1.742
     75300      1.9881     1.61075     1.51008     1.74075
     75330     1.98214     1.60298     1.51447      1.7305
     75360      1.9686     1.57883     1.52595     1.71159
     75390     1.98372     1.56689     1.56169     1.72519
     75420     1.96335     1.53684     1.57042     1.69747
     75450     1.95198     1.52804     1.56969     1.67976
     75480     1.97377     1.52048     1.58644      1.7213
     75510     1.95785     1.52558     1.56184     1.70283
     75540     1.97057     1.52663     1.58444     1.71033
     75570     1.99408     1.51941     1.60087     1.75536
     75600     2.01464     1.52191     1.61626     1.78579
     75630     1.99626     1.56662     1.56831      1.7482
     75660     2.00447     1.55843     1.57664     1.76671
     75690     2.00521     1.56042     1.56358     1.77821
     75720     2.00886     1.58891     1.54146     1.78054
     75750     1.98214     1.54598     1.54844     1.75215
     75780     1.98942     1.53997     1.56109     1.76269
     75810     1.97189     1.54632     1.54641     1.73038
     75840     1.96296     1.55019     1.53822     1.71382
     75870     1.95889     1.55163     1.52121     1.71838
     75900     1.95384     1.57363     1.51082      1.6959
     75930      1.9567     1.55205     1.54712     1.68965
     75960     1.96304     1.56703     1.53957      1.6974
     75990     1.95611     1.58864     1.51965     1.67916
     76020      1.9645      1.5696      1.5418     1.69638
     76050     1.96741     1.56669      1.5533     1.69534
     76080     1.95455     1.53096     1.56015     1.69193
     76110     1.93894      1.5281     1.54989     1.66786
     76140     1.93251     1.53405     1.52779     1.66785
     76170     1.92929      1.5549     1.49978      1.6665
     76200     1.95599     1.61679     1.48891     1.67957
     76230     1.95415     1.61917     1.47301     1.68699
     76260     1.96332     1.62949      1.4881      1.6851
     76290     1.95314     1.61701     1.48458     1.67655
     76320     1.95471     1.60475     1.49618     1.68168
     76350      1.9674     1.60836     1.50197     1.70253
     76380     1.95304     1.57921     1.51838     1.68207
     76410     1.96472     1.59274     1.51707     1.69762
     76440      1.9802     1.61419     1.52261     1.70834
     76470     1.97107     1.59934     1.52354     1.70036
     76500     1.97258     1.58655     1.52956     1.71039
     76530     1.97633     1.60178     1.51774     1.71538
     76560     1.97996     1.62926      1.4981     1.71513
     76590     1.97611     1.63515     1.48725     1.71009
     76620     1.97402     1.62799     1.48544     1.71366
     76650     1.97138     1.63389     1.48019      1.7065
     76680     1.95806     1.61831     1.47529     1.69487
     76710     1.96298     1.62209     1.48214     1.69666
     76740     1.97385     1.64084     1.48237     1.70364
     76770     1.99218     1.67732     1.47506     1.71708
     76800     1.98317     1.68189     1.46036     1.70427
     76830     1.97321     1.66281     1.47671     1.68567
     76860      1.9755     1.63658     1.50023      1.6959
     76890     1.95133     1.64522     1.45204     1.67338
     76920     1.95578     1.64839     1.45171     1.68093
     76950     1.93271     1.62097     1.45431     1.65173
     76980     1.95146     1.63075     1.46921     1.67285
     77010     1.96411     1.63895     1.48214     1.68303
     77040     1.96625     1.62059     1.50136     1.68875
     77070     1.97161     1.63016     1.51096     1.68348
     77100     1.97909     1.63024     1.52124     1.69168
     77130     1.96601     1.61962     1.50978      1.6816
     77160     1.96488     1.62374     1.51505     1.67021
     77190     1.95061     1.61768     1.50236     1.65402
     77220      1.9464     1.60984     1.52216     1.63352
     77250     1.95852     1.64342     1.51173     1.63873
     77280     1.94285     1.62264     1.51738     1.61677
     77310     1.95277     1.65151     1.51412     1.61449
     77340     1.94387      1.6314     1.52218     1.60585
     77370      1.9521     1.62642     1.56028     1.59425
     77400     1.95394     1.61758       1.566     1.60212
     77430     1.96606     1.63816     1.56685     1.61004
     77460     1.95177     1.61802     1.56914      1.5933
     77490     1.98014      1.6684     1.54976      1.6299
     77520     1.99716     1.68131     1.56509     1.64346
     77550     2.01229     1.69296     1.58464     1.64969
     77580     1.97435     1.67034     1.56201     1.60194
     77610     1.96738     1.66597     1.55509     1.59607
     77640     1.97357     1.65704     1.58089      1.5953
     77670     1.97721     1.64677     1.58399     1.61177
     77700     1.98495     1.66689      1.5875     1.60667
     77730     1.97458     1.67212     1.56929      1.5935
     77760     1.96366      1.6675     1.53801     1.60184
     77790     1.98419     1.68081     1.57914      1.5985
     77820     1.97215     1.65542     1.59336     1.58099
     77850     1.98883     1.67426     1.60081     1.59535
     77880     1.98509     1.67971     1.59377     1.58734
     77910     1.98125      1.6638     1.59888     1.58937
     77940     1.98172     1.64739     1.61537     1.59093
     77970     1.98939     1.61905     1.63581     1.61807
     78000     1.99004      1.5868     1.63216     1.65488
     78030     1.97897     1.57905     1.62242     1.64531
     78060      1.9999     1.59558     1.65633     1.64617
     78090     2.00793     1.57816     1.69448     1.64368
     78120     1.99855     1.56676     1.67644     1.65023
     78150     2.02027     1.56365     1.70581     1.67576
     78180       2.001      1.5645      1.6787     1.65599
     78210     1.99254      1.5433     1.67927     1.65492
     78240     2.00214     1.54174     1.68761     1.67096
     78270     1.99542     1.55015     1.69049     1.64398
     78300     1.97954     1.54067     1.66997     1.63545
     78330     1.97946     1.55099     1.67392      1.6214
     78360     1.98276     1.55228     1.69292     1.60845
     78390     1.97881     1.53113      1.6746     1.63791
     78420     1.97826     1.53677     1.67109     1.63487
     78450     1.97781     1.50667     1.68817     1.64423
     78480     1.99744     1.51562     1.70317     1.66782
     78510     2.01602     1.52433     1.71765      1.6896
     78540     2.01398     1.53812     1.70435     1.68571
     78570     1.97501     1.53763     1.65375     1.64382
     78600     1.99413     1.54388     1.69549     1.64161
     78630     2.00268     1.54404     1.68892     1.66882
     78660     2.01393     1.57696     1.70837     1.64514
     78690     1.99661     1.56768     1.68904     1.63169
     78720     2.00001      1.5881     1.67173     1.63807
     78750     2.01987     1.64913     1.67518     1.62293
     78780     1.99506     1.62102     1.64337     1.62239
     78810     1.99473     1.64579     1.63476     1.60526
     78840      1.9898     1.63413     1.62918     1.61059
     78870     1.98592     1.61886     1.63874     1.60674
     78900      1.9804     1.63106     1.63268     1.58681
     78930     1.96783     1.65279     1.60338     1.56274
     78960      1.9731     1.65743      1.6175     1.55656
     78990     1.96324     1.69104     1.59062     1.52281
     79020     1.96383     1.68235     1.59594     1.52838
     79050     1.97733     1.71059     1.59595     1.53182
     79080     2.00708     1.74079     1.60929     1.56095
     79110     2.01756     1.74965     1.62698     1.55974
     79140     2.01647     1.74514     1.63345      1.5552
     79170     2.00699     1.74675     1.64105     1.52048
     79200     1.99314     1.74011      1.6221     1.51197
     79230     1.99914     1.76246     1.62394     1.49989
     79260     2.00102     1.75218     1.63513     1.50478
     79290     2.01636     1.77289     1.64799     1.50746
     79320     1.99235     1.73036     1.63538     1.50675
     79350     1.98942     1.71524     1.64831      1.5022
     79380     2.00505     1.74227     1.65918      1.5007
     79410     2.01331     1.72973      1.6841     1.50953
     79440     2.00584     1.71091     1.68921     1.50537
     79470     1.99968     1.72547     1.67158     1.49199
     79500     1.99368     1.74014     1.67012     1.46019
     79530     2.00612     1.75877     1.69101     1.44785
     79560     2.02097     1.76245      1.7068     1.46603
     79590     1.99797     1.75924     1.69124     1.42427
     79620     2.01287     1.78067     1.70988     1.41732
     79650     2.00968      1.7766     1.70078      1.4243
     79680     2.01778     1.78131     1.68475     1.45995
     79710     1.98704     1.73516     1.66929      1.4489
     79740     2.00664     1.76628     1.70052     1.42887
     79770     2.02664     1.78176     1.71249     1.45164
     79800     2.04196     1.78678     1.73304     1.46395
     79830     2.04191     1.81097     1.73896     1.42661
     79860     2.05655      1.8543     1.72413     1.43099
     79890     2.03043     1.81175     1.71626     1.42031
     79920     2.04012     1.84387     1.72126     1.40058
     79950     2.05624     1.86427     1.74678     1.38906
     79980     2.05425     1.87446     1.73119     1.38899
     80010     2.03601     1.84183     1.72886     1.38179
     80040     2.05314     1.87671     1.73749     1.37473
     80070     2.06605     1.88619      1.7541     1.37933
     80100     2.07708     1.90576     1.74646     1.39515
     80130     2.07569     1.89143     1.74798     1.40856
     80160     2.05582     1.88537     1.72827     1.38247
     80190      2.0787     1.91736     1.73553     1.39773
     80220     2.04855        1.87     1.70323     1.41254
     80250     2.06634     1.88645     1.72713     1.41347
     80280      2.0481      1.8753     1.71107     1.39462
     80310     2.05093     1.88943     1.70628     1.38971
     80340     2.04514     1.88225     1.69952     1.39066
     80370     2.04109     1.89344     1.70244     1.35968
     80400     2.03561     1.88401     1.69122     1.37028
     80430     2.02093     1.86745     1.67287     1.37203
     80460     2.03371     1.87298     1.68115     1.39198
     80490     2.03105     1.86112     1.68907     1.39053
     80520     2.01633     1.84051     1.69192     1.37153
     80550     2.02861     1.85187     1.70604     1.37497
     80580     2.02136     1.84862     1.70647     1.35732
     80610     2.02363     1.84706     1.71124     1.36021
     80640     2.02427     1.85324     1.70782       1.358
     80670     2.01999     1.85237     1.70885     1.34509
     80700     2.02068     1.84698     1.71269     1.34968
     80730      2.0155     1.83966     1.70489     1.35408
     80760     2.01965     1.84037      1.7098     1.35926
     80790       2.012     1.82027     1.68882     1.38952
     80820     2.02098     1.82391     1.70164     1.39516
     80850     2.01413     1.80999     1.70326     1.39149
     80880     2.01134     1.79001     1.68544     1.43044
     80910     2.02018     1.81156     1.69367     1.41846
     80940     2.02666     1.83627      1.6992      1.3984
     80970     2.02444      1.8162     1.71431     1.39974
     81000      2.0012      1.7902     1.68023     1.40769
     81030     2.01428     1.78497     1.69049     1.43902
     81060     2.01684     1.79142      1.6745     1.45678
     81090     2.01237     1.78352     1.68222     1.44515
     81120     2.02882     1.82128     1.69905      1.4242
     81150     2.01975     1.80102     1.69493     1.42911
     81180     2.02016     1.79701     1.70472     1.42365
     81210     2.00796       1.817     1.68543     1.38623
     81240     2.02594     1.83198     1.69574     1.40612
     81270     2.02628     1.81253      1.6978     1.42962
     81300     2.02953     1.83164     1.71579     1.39254
     81330      2.0228     1.81547     1.71819     1.39116
     81360     2.02328     1.80552     1.71924     1.40416
     81390     2.03223     1.82169     1.71059     1.41961
     81420     2.02531     1.82136     1.70898     1.40208
     81450     2.02167     1.83394     1.70632     1.37819
     81480     2.02584     1.83955     1.71994     1.36597
     81510     2.02492     1.84334     1.69823     1.38517
     81540     2.01688     1.81862      1.6927     1.40106
     81570     2.01553     1.83327     1.67738     1.39652
     81600     2.02064     1.82707     1.67169     1.42592
     81630     2.02976     1.83379     1.67796     1.43581
     81660      2.0285     1.81663     1.67932     1.45237
     81690     2.01768      1.7925     1.67408     1.45823
     81720     1.99634     1.77842     1.66198     1.43033
     81750     2.00338     1.77406     1.68815     1.42476
     81780      1.9962      1.7535     1.66708     1.45454
     81810     2.00548     1.75913     1.67711     1.46173
     81840     2.00913     1.75954      1.6875      1.4593
     81870     2.00157     1.74761     1.66012     1.48407
     81900     2.00604     1.76492     1.67515     1.45854
     81930      1.9982     1.76219     1.64914     1.46992
     81960     1.99356     1.76176     1.64912      1.4578
     81990     1.99376     1.76448     1.66777     1.43363
     82020     1.98892     1.73599     1.66379     1.45937
     82050     2.00233     1.75333     1.66124     1.47811
     82080     2.01009     1.75095     1.68503     1.47505
     82110      2.0071     1.75946     1.68436     1.45744
     82140     2.01506     1.76221     1.70741     1.44925
     82170     2.03302     1.76253     1.71687     1.48735
     82200      2.0262     1.75111     1.71378     1.48578
     82230     2.03529     1.74478     1.71886     1.51198
     82260     2.03739     1.72244     1.73053     1.52984
     82290     2.03501     1.71648     1.74172     1.51744
     82320     2.03609     1.72273     1.73845     1.51702
     82350     2.03857     1.70878     1.73776     1.54007
     82380     2.04394     1.72807     1.74976     1.51904
     82410     2.02662     1.71009     1.72601     1.52014
     82440     2.03435     1.72698     1.73728     1.50883
     82470     2.05487     1.77273     1.77998     1.46084
     82500     2.04667     1.76418     1.77247      1.4573
     82530     2.04656     1.75888     1.78837     1.44391
     82560     2.04576      1.7715     1.77526      1.4424
     82590     2.05585      1.7751     1.80436     1.43051
     82620     2.05707       1.774     1.79834     1.44291
     82650     2.05645      1.7627     1.80166     1.45082
     82680      2.0689      1.7455     1.82057     1.48304
     82710     2.06165     1.74991      1.8094     1.47128
     82740     2.04733     1.72984      1.8037     1.46201
     82770     2.05318      1.7231     1.81997     1.46619
     82800     2.05747     1.71592     1.81693     1.49021
     82830     2.02841     1.67712     1.78012      1.4991
     82860      2.0406     1.68912     1.79826     1.49707
     82890     2.03464     1.70033     1.78892     1.47925
     82920     2.04205     1.72265     1.79692     1.46406
     82950     2.02669     1.72024     1.77391     1.45224
     82980     2.03291      1.7501     1.79223     1.41087
     83010     2.04415     1.75319     1.80271     1.42608
     83040     2.02645      1.7355     1.77637     1.43024
     83070     2.03909     1.72154     1.79659      1.4575
     83100     2.03411     1.72227     1.77888     1.46444
     83130      2.0496     1.73726     1.78986     1.47651
     83160     2.04972     1.72653     1.79809      1.4794
     83190     2.07666      1.7259     1.83075     1.51483
     83220     2.06454     1.69385     1.81084     1.54157
     83250     2.05894     1.67632     1.80676     1.55048
     83280     2.06902     1.65103     1.81353     1.59589
     83310     2.09135     1.64156     1.85628     1.61463
     83340     2.05906     1.61007     1.81418     1.61117
     83370     2.07425     1.60628     1.81433     1.65321
     83400     2.05531     1.59414     1.78012     1.65485
     83430     2.06538     1.60539     1.79473     1.65327
     83460     2.06229      1.5909     1.81117     1.64157
     83490     2.04347     1.58105     1.80835     1.60677
     83520     2.06886     1.58677      1.8437     1.62583
     83550     2.05582     1.58031     1.82701     1.61785
     83580     2.04192      1.5539     1.82307     1.61267
     83610     2.06479     1.56613     1.85397      1.6238
     83640     2.04279     1.55616     1.82119     1.61483
     83670     2.04325     1.52178     1.84695     1.61948
     83700     2.03829     1.50213     1.85579      1.6152
     83730     2.03451     1.52031     1.85195     1.59293
     83760     2.03176     1.55263     1.84746     1.55961
     83790      2.0523      1.5788     1.86785     1.56282
     83820      2.0386     1.59198     1.85955     1.52299
     83850     2.03343     1.59387     1.84791     1.52135
     83880     2.03662     1.62102     1.84632     1.50301
     83910     2.02974     1.61097     1.83408     1.51017
     83940     2.02756     1.61366     1.83911     1.49524
     83970     2.02691      1.6262     1.83767      1.4816
     84000     2.01419     1.60857     1.82671      1.4797
     84030     2.01831     1.58613     1.83754     1.50158
     84060     2.01806      1.5604     1.83535      1.5303
     84090     2.00098     1.54889     1.81758     1.51828
     84120     2.01027     1.54741     1.83476     1.52365
     84150     1.99517     1.54278     1.80571     1.52336
     84180     1.99754     1.50487     1.80504     1.56766
     84210     2.01394     1.53089     1.82453     1.56185
     84240     2.00585     1.55353     1.81124     1.53389
     84270     2.00054     1.56098     1.79632     1.53001
     84300     1.99494     1.52335     1.79354     1.55633
     84330     2.01706     1.53838     1.81461     1.57404
     84360     1.98311     1.52507     1.77783     1.54238
     84390     1.98824     1.55259     1.79003     1.51375
     84420     1.98674     1.57137     1.77732     1.50539
     84450     1.98636     1.53081     1.78473     1.53707
     84480     1.97864     1.54302     1.77656     1.51425
     84510     1.97134     1.54284     1.77687     1.49492
     84540     1.98294      1.5771     1.79314     1.47021
     84570     1.97091       1.553     1.77061     1.49067
     84600     1.97646     1.52123     1.78075     1.52563
     84630     1.98294     1.52255     1.78725     1.53351
     84660     1.97749     1.52335     1.78596     1.52009
     84690     1.98889     1.51146     1.79906     1.54602
     84720     2.01388     1.54305     1.83119      1.5418
     84750     1.98293       1.531     1.79164      1.5199
     84780     1.98093     1.50653     1.79066     1.54015
     84810     1.99418     1.51547     1.80568     1.54803
     84840     1.97966     1.49019     1.78909     1.55453
     84870     1.98851     1.48258     1.79857     1.57335
     84900     2.00688     1.49632     1.81858     1.58396
     84930     1.98071      1.4668     1.79069     1.57746
     84960     1.99546     1.48474     1.79721     1.59037
     84990     1.99512     1.48226     1.79748     1.59153
     85020     2.00669     1.51385     1.80788     1.57907
     85050     1.99424     1.51311     1.79084      1.5676
     85080     2.00277     1.52624     1.80468     1.56075
     85110     2.00862     1.52517     1.81292     1.56724
     85140     2.00519     1.51634     1.80939     1.57112
     85170      1.9923     1.50913     1.78637      1.5716
     85200     1.99487     1.52389     1.79488     1.55407
     85230     2.01593     1.55357      1.8252      1.5437
     85260     1.99559     1.53723     1.80147     1.53504
     85290     2.00338     1.53703     1.80193     1.55488
     85320     1.99894     1.54113     1.79104     1.55198
     85350     1.99107     1.54573     1.77989     1.53994
     85380     1.98011     1.52044     1.76984     1.54843
     85410     1.97183      1.5298     1.77027     1.51726
     85440      1.9716      1.5532     1.76978     1.49328
     85470     1.94417     1.52124     1.73834     1.49116
     85500     1.94144     1.51858     1.74212     1.48234
     85530     1.94803     1.53517     1.74271     1.48184
     85560      1.9474     1.52647     1.74491     1.48658
     85590     1.94502     1.53488     1.71922     1.50153
     85620      1.9479     1.54162     1.73268     1.48655
     85650     1.95882     1.54396      1.7523     1.48983
     85680     1.95283     1.52306     1.74584     1.50315
     85710     1.95835     1.51968     1.75788     1.50687
     85740     1.93744     1.50262     1.74479     1.48499
     85770     1.95217     1.51058     1.75442     1.50403
     85800     1.94693     1.52122     1.75676     1.47674
     85830     1.95433     1.52131     1.77193     1.47808
     85860     1.92288     1.49932     1.73327     1.46381
     85890      1.9293     1.51864      1.7421     1.45026
     85920     1.91633     1.47777     1.72853     1.47411
     85950     1.92153     1.47371     1.74121      1.4768
     85980     1.91675     1.44718     1.73162     1.50168
     86010     1.92936     1.43265      1.7451       1.532
     86040     1.94851     1.42823     1.76797     1.55814
     86070     1.95134      1.4379     1.76976     1.55428
     86100     1.95253     1.44783     1.77273     1.54465
     86130      1.9478     1.43901     1.76457     1.55029
     86160     1.95797     1.43437     1.77058     1.57319
     86190     1.95295      1.4277      1.7683     1.56934
     86220      1.9774     1.47774     1.79397     1.55505
     86250     1.96903     1.44056     1.78217     1.58203
     86280     1.95986     1.44236     1.77404     1.56669
     86310      1.9547     1.44264      1.7762       1.551
     86340     1.95925     1.46061     1.77665     1.54513
     86370     1.96466     1.47549      1.7888     1.53066
     86400     1.96479      1.4841     1.79122      1.5198
     86430     1.97833     1.51787     1.80434     1.50599
     86460     1.97462     1.52484     1.80061     1.49361
     86490     1.99256      1.5488     1.81449     1.49983
     86520     1.98878     1.53118     1.81796     1.50366
     86550     2.00025     1.54945     1.82796     1.50324
     86580     2.00836     1.58878     1.84415     1.46354
     86610      1.9903     1.58953     1.82356     1.43895
     86640     1.98796     1.56799     1.82471     1.45457
     86670     1.98538     1.56496     1.82043     1.45617
     86700       1.984     1.54933      1.8151     1.47565
     86730     1.98227     1.56949     1.81596     1.44836
     86760     1.97931     1.57762     1.81246     1.43577
     86790     1.98423     1.59689     1.81898     1.41972
     86820     2.01764      1.6309     1.84894     1.43644
     86850     2.00446     1.63935     1.82902     1.41526
     86880     1.99284     1.61993     1.81828     1.41862
     86910     2.00628     1.62562     1.82938     1.43563
     86940     1.99242     1.62311     1.80962     1.42488
     86970     1.99967     1.62633     1.81363     1.43635
     87000      2.0021     1.63669     1.81546     1.42903
     87030     2.01163     1.63958     1.83577     1.42655
     87060     2.01169     1.63975      1.8348     1.42777
     87090     1.99344     1.60175     1.81826     1.44082
     87120     2.00784     1.62823     1.82301     1.44513
     87150     2.00401     1.65239     1.81084     1.42218
     87180     1.99697     1.64304     1.80269     1.42356
     87210     1.99328     1.61904     1.80604     1.43641
     87240     2.00589     1.64428     1.82095     1.42395
     87270      2.0033      1.6328     1.82854     1.42016
     87300     2.00193     1.62658     1.82696     1.42546
     87330     1.98794     1.63448     1.80087     1.41037
     87360     1.97986     1.63581     1.79675     1.39122
     87390     1.97481     1.62576     1.79284     1.39371
     87420     1.98233     1.62491     1.79534      1.4127
     87450     1.97752      1.6386     1.79421     1.38456
     87480     1.98715     1.65042     1.80303     1.38663
     87510     2.00421     1.64862     1.82027     1.41505
     87540     1.99533       1.641     1.81076     1.41099
     87570     1.99836     1.61267     1.81427     1.44728
     87600     2.00086     1.62205     1.81902     1.43769
     87630     2.00658     1.65167     1.83662     1.39697
     87660     2.00565     1.65681     1.83586     1.38919
     87690     2.00726     1.64893     1.84094     1.39647
     87720     2.00658     1.65943     1.84434     1.37747
     87750     2.00665     1.67264     1.84458     1.36129
     87780     1.99845     1.66108     1.84313     1.35326
     87810     2.00393      1.6637      1.8509     1.35562
     87840     2.01357     1.68793     1.85497     1.34868
     87870     1.99772     1.65414     1.83292     1.37332
     87900     1.99778     1.67168     1.83225     1.35299
     87930     1.99629     1.66007     1.82972     1.36624
     87960     1.98586     1.65381     1.82198     1.35373
     87990     2.00833     1.65159     1.84972     1.38477
     88020     1.99599     1.64702     1.82643     1.38543
     88050     1.99321     1.64718     1.82141     1.38385
     88080     1.98429     1.63754     1.79932     1.39847
     88110     1.98695     1.64075     1.81002      1.3884
     88140     2.02261     1.69703      1.8497     1.37134
     88170     1.99259     1.66389     1.81708     1.36766
     88200     1.98928      1.6526     1.80843     1.38312
     88230     1.99962     1.67703      1.8297     1.35526
     88260     1.99392     1.65925     1.82369     1.36838
     88290     2.01929     1.69619     1.86251       1.345
     88320     2.01122     1.71201     1.85287     1.31375
     88350     2.01098     1.71854     1.85532     1.30096
     88380     1.98758     1.69931     1.82642     1.29516
     88410     1.98808     1.71023     1.82196     1.28858
     88440     2.00532     1.71111     1.84572     1.30694
     88470     1.99156     1.69899     1.83047     1.30211
     88500     1.98923     1.70626     1.82349     1.29524
     88530     1.98321     1.70609     1.81874     1.28362
     88560     1.98655     1.71865     1.83351     1.25587
     88590     2.01075     1.74957     1.86097     1.24982
     88620      2.0105     1.75204     1.84893     1.26334
     88650     1.99638     1.73782     1.83492     1.25861
     88680     2.01398     1.75917     1.86342     1.24307
     88710     2.01565     1.76961     1.86408      1.2326
     88740     1.99507     1.75634     1.84052     1.21999
     88770     2.01092     1.77182     1.85833     1.22265
     88800     2.00533     1.76066     1.85193      1.2301
     88830     2.01749     1.78114      1.8608     1.22698
     88860     2.01797     1.78733     1.86117     1.21899
     88890     2.02197     1.78798     1.86807      1.2207
     88920     2.02325     1.78361     1.86662      1.2335
     88950     2.03515     1.80046        1.88     1.22785
     88980     2.03536     1.79395     1.88232     1.23449
     89010     2.02278     1.78449     1.86283     1.23643
     89040     2.02855     1.79525     1.85782     1.24723
     89070      2.0365     1.79721     1.86941     1.25299
     89100     2.03136     1.79113     1.87171     1.24154
     89130     2.03493     1.80537     1.88013      1.2197
     89160     2.02243     1.80248     1.86365      1.2076
     89190     2.03147     1.81536     1.87419     1.20235
     89220     2.02547     1.80652     1.86414     1.21101
     89250     2.01335     1.79461     1.84306     1.22052
     89280     2.02474     1.80167     1.86304     1.21745
     89310     2.02229      1.7932     1.86607     1.21718
     89340     2.03376     1.81901     1.87949     1.19629
     89370     2.05011     1.83785     1.90085     1.18952
     89400     2.03115     1.81413     1.87474     1.20224
     89430     2.04019     1.82036     1.88503     1.20736
     89460     2.03212     1.81132     1.87646     1.20707
     89490     2.04157     1.81469     1.88258     1.22425
     89520     2.02706      1.7853     1.86321     1.24864
     89550     2.02459     1.79119     1.86128     1.23501
     89580     2.02828     1.79643     1.86423     1.23503
     89610     2.01744     1.77396     1.85619      1.2441
     89640     2.01133      1.7699     1.84788     1.24245
     89670     2.02996     1.78219     1.86337     1.26219
     89700     2.02236     1.78394     1.85167      1.2525
     89730     2.04821     1.80146     1.89192     1.25128
     89760     2.02971     1.78636     1.85934     1.26143
     89790     2.04382     1.80595     1.88106     1.24683
     89820     2.05034     1.82644     1.89072     1.22356
     89850      2.0454     1.82402     1.88141     1.22498
     89880     2.03146     1.80976     1.86335     1.22734
     89910     2.02279     1.80451     1.85361     1.22116
     89940     2.00515       1.781     1.82717     1.23723
     89970     1.99355     1.75749     1.82521     1.23625
     90000     1.99451     1.76107     1.82415     1.23582
     90030     1.99013     1.75302     1.81927     1.24032
     90060     1.99346     1.75952     1.81887      1.2424
     90090     1.98701     1.75451     1.81371     1.23635
     90120     2.00016     1.74991     1.82249     1.27188
     90150     1.98225     1.72891      1.8004     1.27597
     90180     2.00266     1.74787     1.81648     1.29098
     90210     2.00191      1.7495     1.81601     1.28711
     90240     2.02209     1.76781     1.84677     1.28141
     90270     2.01767      1.7775     1.83814     1.26638
     90300     2.01705     1.79314      1.8345     1.24748
     90330     2.01027     1.77964     1.81838     1.26838
     90360     2.01364     1.77589     1.83029     1.26716
     90390     2.01257      1.7813     1.82851     1.25874
     90420     1.99116     1.76681     1.79963     1.25267
     90450     2.01467     1.79863     1.81937     1.25404
     90480     2.02658     1.80523     1.84091      1.2515
     90510     2.02811     1.80652      1.8414     1.25386
     90540     2.02675     1.80819      1.8372     1.25323
     90570     2.03334     1.83035     1.85286      1.2189
     90600     2.03401     1.83132     1.84639     1.22942
     90630     2.04539     1.84229     1.85382     1.23958
     90660     2.04174     1.82956     1.85727     1.24122
     90690     2.03214     1.80034     1.85313     1.25853
     90720     2.00824     1.77169     1.81917     1.27192
     90750     2.00995     1.76223     1.82624     1.28029
     90780     2.01514     1.77717     1.83522     1.26301
     90810     2.02312     1.78333     1.84669     1.26314
     90840     2.03402     1.77592     1.86104      1.2873
     90870     2.02799     1.76682     1.85061      1.2958
     90900     2.03142     1.76776     1.85749      1.2954
     90930     2.04346     1.78429     1.86943     1.29344
     90960      2.0488     1.79538     1.86458     1.30198
     90990     2.05439     1.78495     1.87147     1.32385
     91020     2.05371     1.78015     1.87972     1.31649
     91050     2.06245     1.81899     1.87997     1.29011
     91080     2.07165     1.82489      1.8887     1.29847
     91110      2.0804     1.82692     1.89359     1.31636
     91140     2.06128     1.81141     1.88274     1.29298
     91170     2.05183     1.79691     1.86805     1.30442
     91200     2.04398     1.80465     1.85928     1.28139
     91230     2.06605     1.82749      1.8775      1.2932
     91260     2.07473     1.82698     1.90043     1.28823
     91290     2.06581     1.81456     1.88922     1.29359
     91320     2.07043     1.81114     1.89409     1.30598
     91350     2.06006     1.78568     1.88259     1.32472
     91380     2.06344     1.77284     1.89036     1.34133
     91410     2.04648     1.75305     1.86346     1.35296
     91440      2.0291     1.72328      1.8436     1.36599
     91470     2.02294     1.73112      1.8382     1.34493
     91500     2.03656     1.74867     1.85586     1.33909
     91530      2.0294     1.72992       1.847     1.35385
     91560     2.03182     1.73074     1.85387     1.35068
     91590     2.02963     1.74462     1.85568     1.32345
     91620     2.02165     1.75035     1.84089     1.31208
     91650     2.03973     1.78659     1.86007     1.29198
     91680     2.02635     1.76959     1.84195     1.29922
     91710     2.00747     1.73934     1.82112     1.31074
     91740     2.01103     1.74695     1.82325     1.30859
     91770     2.02355     1.74845      1.8338     1.33028
     91800     2.01378     1.72749      1.8268     1.33759
     91830     2.01038     1.69732     1.82092     1.37354
     91860     2.01709     1.68782      1.8289     1.39416
     91890     2.02813     1.71382     1.82984     1.39325
     91920     2.02441       1.682     1.80956     1.44666
     91950     2.03832     1.70858     1.82781     1.43156
     91980     2.04538      1.7252      1.8367     1.42035
     92010     2.03418     1.71664     1.83074     1.40618
     92040     2.05356     1.76402     1.85259     1.37489
     92070     2.02867     1.73741     1.82583     1.37068
     92100     2.06149     1.79878     1.85851     1.34531
     92130     2.06372     1.78924     1.86923        1.35
     92160     2.04403     1.76825      1.8437     1.35283
     92190     2.03201     1.76259     1.83363     1.33761
     92220     2.03632     1.77151     1.84262     1.32652
     92250     2.04854     1.78106     1.85189     1.33843
     92280     2.03112     1.75496     1.82625     1.35492
     92310      2.0136     1.70101     1.81345     1.38821
     92340     2.03111     1.72611     1.82832     1.38876
     92370     2.06283     1.75943     1.85394     1.40636
     92400     2.04883     1.73437     1.84107     1.41344
     92430     2.06138      1.7443     1.85542     1.41894
     92460     2.03971     1.71758     1.84617     1.40087
     92490     2.03172     1.71388     1.83489     1.39698
     92520     2.02831     1.70193     1.82396     1.41587
     92550     2.04946     1.70964     1.84106     1.44505
     92580     2.04349     1.70892     1.83307     1.43914
     92610     2.04292     1.70435     1.83229     1.44393
     92640     2.04309     1.68778     1.82724     1.47005
     92670     2.05919     1.71275      1.8425     1.46704
     92700     2.03339      1.7134     1.81201     1.43185
     92730     2.03439     1.73399      1.8138     1.40745
     92760     2.01935     1.70092     1.80789     1.41206
     92790     2.02918     1.73506      1.8106     1.39513
     92820     2.05234     1.76547     1.83276      1.3958
     92850     2.03375     1.74012     1.81985     1.39011
     92880     2.04342     1.75375     1.83272     1.38443
     92910     2.04974     1.75568      1.8541     1.37214
     92940     2.06244     1.75531      1.8671      1.3929
     92970     2.06637      1.7582     1.86556     1.40292
     93000     2.04279     1.73741     1.84618      1.3853
     93030     2.03886     1.74838     1.84521     1.36099
     93060     2.04412     1.77754     1.84564      1.3382
     93090     2.04289      1.7966     1.83878      1.3183
     93120     2.02865     1.78287      1.8142     1.32699
     93150     2.03387     1.77111     1.81694     1.35469
     93180     2.03264     1.77117     1.81357     1.35543
     93210     2.03409     1.76193     1.82168     1.36093
     93240     2.05949     1.79083     1.85852     1.34975
     93270     2.06476     1.78867     1.85508     1.37326
     93300     2.04576     1.77954     1.82731     1.36544
     93330     2.04634     1.77464     1.83043     1.36938
     93360     2.04666     1.75956     1.84271      1.3733
     93390     2.04115     1.77106     1.83105     1.35765
     93420     2.06173     1.78234     1.85556     1.37172
     93450     2.04686     1.79469     1.84139     1.32953
     93480     2.03079     1.77861     1.82907     1.31881
     93510     2.02805     1.77453     1.82671     1.31916
     93540     2.02178     1.76105     1.82024     1.32689
     93570     2.04138     1.76962     1.82694     1.36572
     93600     2.03959     1.76519     1.81838      1.3775
     93630     2.01517     1.74309     1.79437     1.36518
     93660      2.0011     1.74674     1.76863     1.35265
     93690     1.99513     1.74442     1.75666      1.3536
     93720     2.01394     1.75944     1.75902     1.38641
     93750     2.00033     1.75986     1.73684     1.37437
     93780     2.01146     1.78569     1.73364     1.37759
     93810     2.00655     1.78635     1.73914      1.3553
     93840     2.00958     1.79712      1.7146     1.38107
     93870     2.01474     1.81569     1.72527     1.35833
     93900     2.01831     1.82073     1.74676     1.33452
     93930     2.03672     1.84458     1.77831      1.3159
     93960     2.02869     1.83416     1.77982     1.30355
     93990     2.00989      1.8142     1.76116     1.29859
     94020     1.99413     1.78874     1.74721     1.30412
     94050     1.99295     1.78917     1.73802      1.3122
     94080           2     1.80082     1.74879     1.30338
     94110     2.00328     1.78659     1.77016     1.30417
     94140     2.01465     1.80374     1.77687     1.30647
     94170     2.00864     1.79883     1.77175     1.30169
     94200     2.02739     1.81164     1.78643     1.32184
     94230     1.99884     1.78067     1.75051       1.325
     94260      2.0059      1.7824     1.74904     1.34581
     94290     1.98926     1.74263     1.73882     1.36163
     94320     2.00446     1.75429     1.75298     1.37305
     94350     1.99473     1.74824     1.74448     1.36321
     94380     1.99472     1.74528     1.73545     1.37843
     94410     2.00572     1.74527      1.7724     1.36324
     94440     2.01129     1.73519     1.79747      1.3597
     94470     2.00559     1.71208      1.7873     1.38533
     94500      2.0033     1.70179     1.79141     1.38607
     94530     1.98863     1.70043     1.75329      1.3942
     94560     1.99379     1.72638     1.75493     1.37486
     94590     1.99395     1.72574     1.76624     1.36159
     94620     2.00675     1.74323     1.77681     1.36316
     94650     2.01806     1.74478     1.79706     1.36801
     94680     2.02094     1.74116     1.80351     1.37262
     94710     2.01011     1.73904     1.79731     1.35149
     94740     1.97562     1.69663      1.7541     1.36042
     94770     1.99759     1.72502     1.77259     1.36492
     94800     1.98895     1.71114     1.76142     1.37159
     94830     2.00681     1.73817     1.76788     1.38127
     94860     2.01344     1.75665     1.79942     1.33573
     94890     2.01962     1.74572     1.81425     1.34858
     94920      2.0063     1.73615     1.80853     1.32873
     94950     2.01642     1.75698     1.81429     1.32413
     94980     2.00985     1.75745     1.79963      1.3235
     95010     2.02502     1.77476      1.8257      1.3109
     95040     2.00833     1.76193     1.80059     1.31157
     95070     2.01298     1.77789     1.78954     1.31939
     95100     2.01822     1.77597     1.79365     1.33235
     95130     1.99333     1.74232     1.77797     1.32283
     95160     2.01259     1.76167     1.80014     1.32555
     95190     2.01215     1.76757     1.79818     1.31898
     95220     2.01045     1.77515     1.80092     1.29974
     95250     2.02915     1.80725     1.81122     1.29932
     95280     2.00478     1.78015     1.78831     1.29279
     95310     1.99902     1.76321     1.78979      1.2961
     95340     1.99084     1.75845     1.78031     1.29044
     95370     1.99975     1.76848     1.78936     1.29178
     95400     1.98754     1.74839      1.7736     1.30311
     95430     1.99341     1.75552     1.77917     1.30388
     95460     1.99226     1.75995     1.77797       1.296
     95490     1.99046     1.75121     1.77853     1.30152
     95520     2.01011     1.76358      1.7922     1.32622
     95550     1.98785     1.74505     1.77245     1.31006
     95580     1.97857      1.7549     1.75602     1.29083
     95610     1.97904     1.74984     1.75824      1.2961
     95640     1.98585     1.75702     1.76808     1.29382
     95670     1.98122     1.77258     1.75607      1.2746
     95700     1.96636     1.74938     1.74529     1.27544
     95730     1.97711     1.76613     1.75743     1.26892
     95760     1.99541     1.80328     1.78072     1.24119
     95790     2.01964     1.83044     1.80033     1.25147
     95820     2.00067     1.80601     1.77883     1.25676
     95850       1.996     1.78004     1.78504      1.2701
     95880     1.97332     1.73932     1.76772     1.27983
     95910     1.99971     1.77971     1.80125     1.25931
     95940     1.99683     1.78343     1.79526     1.25343
     95970     2.00266     1.78768     1.79296     1.26919
     96000     1.99999     1.80857     1.78444     1.24288
     96030     2.00235     1.80126     1.78651     1.25806
     96060      1.9863     1.74918     1.76687     1.30742
     96090     1.98117     1.73651     1.75916     1.31908
     96120     1.98635     1.74022     1.76131     1.32688
     96150     1.97262     1.73838     1.74099     1.31508
     96180     1.95951     1.72516     1.72907       1.309
     96210     1.95602     1.72578     1.72575      1.3021
     96240      1.9731     1.72904     1.75033     1.31645
     96270     1.98041     1.73631     1.75542     1.32204
     96300     1.97625     1.71375     1.75258     1.34263
     96330     1.98909      1.7338     1.76534      1.3381
     96360       1.988     1.73986     1.76675     1.32507
     96390     1.98597     1.74087     1.76177     1.32426
     96420     1.98537     1.73478     1.76158      1.3307
     96450     1.98608      1.7038     1.75311     1.38299
     96480     1.98173     1.69058     1.75084      1.3896
     96510     1.98225     1.70073      1.7551     1.37324
     96540     2.00665     1.72257     1.78966     1.37229
     96570     1.99859     1.71286     1.77261     1.38301
     96600     2.00607      1.7334     1.78227     1.36656
     96630     1.99178     1.72543     1.76506     1.35714
     96660     1.98599     1.70699     1.76925     1.35803
     96690       1.987        1.71     1.76958     1.35677
     96720      1.9984     1.73919     1.77335     1.34819
     96750     1.98445      1.7368     1.75848      1.3294
     96780     1.99668     1.76002     1.76295     1.32958
     96810     2.01529     1.78438     1.78983     1.31729
     96840     2.00211     1.77476     1.78397     1.29792
     96870     1.97861      1.7468     1.75297     1.30597
     96900     1.99058     1.76561     1.75789     1.31043
     96930     1.99935     1.76705     1.77969     1.30578
     96960     1.98932     1.76603     1.76607     1.29496
     96990     1.98456     1.76863     1.75274     1.29491
     97020     1.98841     1.76153     1.75977     1.30681
     97050     1.98763     1.75579     1.76017     1.31161
     97080     1.97917     1.73947     1.74783     1.32421
     97110     1.98321     1.76183     1.74945     1.30447
     97140     1.98073     1.75665     1.76164     1.28738
     97170     1.98209      1.7747       1.747     1.28678
     97200     1.99015     1.78365     1.74369     1.30366
     97230     1.97925     1.76864     1.75514     1.27526
     97260      1.9788     1.77004     1.75524     1.27175
     97290      1.9844      1.7933     1.75791      1.2528
     97320     1.98396     1.77922     1.75759     1.27179
     97350     1.99085     1.78387     1.76351     1.27859
     97380     1.97352     1.77528     1.74244     1.26563
     97410     1.98226     1.78385     1.74817     1.27298
     97440     1.97441     1.76319     1.73701     1.29249
     97470     1.98257     1.77433     1.74309     1.29405
     97500     1.99051     1.77861     1.75546     1.29582
     97530     1.97457     1.78055     1.73409     1.27296
     97560     1.99093     1.78655     1.75978     1.28024
     97590     2.00225     1.81191     1.77319     1.26126
     97620     1.98082      1.7709     1.73946     1.29825
     97650     1.98753     1.78163     1.74461     1.29717
     97680     1.98364     1.77993     1.74446     1.28778
     97710      1.9921     1.78366     1.75329     1.29672
     97740     1.98674      1.7706     1.74218     1.31303
     97770     1.99519     1.77111     1.75734     1.31776
     97800     1.98051     1.75523     1.73821      1.3201
     97830     1.98291     1.76315     1.73916     1.31547
     97860     1.98325     1.78276     1.74203     1.28595
     97890     1.99015     1.77742     1.75328      1.2993
     97920     1.99346      1.7809     1.75693     1.29974
     97950     1.98748      1.7651     1.74554      1.3182
     97980     1.96863     1.73551     1.72602     1.32658
     98010     1.97969     1.74947     1.73199     1.33338
     98040     1.97666     1.73716     1.72163     1.35374
     98070     1.95663     1.72495     1.71207     1.32293
     98100     1.96306     1.74173     1.71259     1.31933
     98130     1.96648     1.73621     1.72739     1.31749
     98160     1.94285      1.7115     1.70597     1.30759
     98190     1.96024     1.69792     1.72673     1.34927
     98220     1.94477     1.67283     1.70738     1.36043
     98250     1.96481     1.70978     1.73044     1.34285
     98280     1.95499      1.6893     1.72247     1.35032
     98310     1.97543     1.73754     1.73851     1.32785
     98340      2.0014     1.78217     1.76253     1.31475
     98370     1.98267     1.74506     1.74142     1.33573
     98400     1.99394      1.7639     1.75471     1.32712
     98430     1.99938     1.77886     1.76417     1.31086
     98460      2.0086     1.77801     1.76983     1.33242
     98490     2.02132     1.80783     1.77217     1.32764
     98520     2.01015     1.78874     1.75337     1.34442
     98550     2.01469     1.77458     1.76867     1.35671
     98580     2.00355     1.77087     1.76161     1.33762
     98610     2.00701     1.75372     1.76218     1.36943
     98640     2.03079     1.79155     1.79019     1.35416
     98670     2.01032     1.75508     1.76327       1.376
     98700     2.01774     1.72817     1.77142     1.42058
     98730     2.02001     1.73596      1.7801     1.40661
     98760     2.03159     1.75197     1.79563     1.40037
     98790     2.02383     1.73575     1.78303     1.41413
     98820     2.02736     1.73986     1.78249     1.41986
     98850      2.0149     1.70656     1.78236     1.42494
     98880     2.01209     1.71389     1.77514     1.41721
     98910     2.01762     1.71241       1.777     1.43231
     98940     2.00501     1.70044     1.76316     1.42826
     98970     2.00342     1.72106     1.76169     1.40063
     99000     2.00678     1.74517     1.76917     1.37068
     99030     1.99902     1.73379     1.75714     1.37791
     99060     2.00416      1.7119     1.76588     1.40868
     99090     1.98708     1.71019     1.73908     1.39563
     99120     1.96542     1.67795     1.70967      1.4097
     99150     1.98334     1.70499     1.73147     1.40083
     99180     1.96945     1.69717     1.70978     1.39777
     99210     1.97928     1.66606     1.73312     1.43375
     99240     1.96288     1.66129     1.70481     1.42812
     99270     1.98705     1.69849     1.73714     1.41217
     99300      1.9659     1.68074     1.71278     1.40394
     99330     1.97083      1.6533      1.7283     1.43105
     99360     1.96443     1.64374      1.7092     1.44731
     99390     1.97632     1.65515     1.71197     1.46332
     99420      1.9867     1.68674     1.71367     1.45334
     99450     1.99672     1.70525     1.72132     1.45017
     99480      1.9695     1.65411     1.69811     1.46226
     99510     1.96861     1.66802     1.69101     1.45226
     99540     1.98005     1.67871     1.71277     1.44555
     99570     1.99773     1.70214     1.71872     1.45964
     99600     1.98004      1.6905     1.68755     1.46133
     99630     1.96657     1.66757     1.67625      1.4643
     99660     1.97005     1.66627     1.69759      1.4505
     99690      1.9757     1.65473     1.69735     1.47906
     99720     1.98804     1.66199     1.72508      1.4719
     99750     1.98492     1.65903     1.71117       1.483
     99780     1.97492     1.66311     1.68615     1.48039
     99810     1.97383     1.67803     1.68867     1.45759
     99840     1.98326     1.69187     1.70453     1.44872
     99870     1.97416     1.67339     1.69449     1.45707
     99900       1.978     1.64187     1.69891     1.49764
     99930     1.98936     1.66738     1.68991      1.5097
     99960     2.00128     1.69254     1.71096     1.48933
     99990     1.97745     1.67158     1.65876     1.50828
    100020     1.97485     1.67095     1.66147     1.49917
    100050     1.97931     1.67831     1.66621     1.49744
    100080     1.95908     1.66472     1.64706      1.4805
    100110     1.96164     1.66892     1.65734     1.47104
    100140     1.93858     1.66343     1.62846     1.44822
    100170     1.95875     1.68797     1.63353     1.46825
    100200     1.95465     1.67689     1.63849     1.46448
    100230     1.97115      1.6746     1.66621     1.47998
    100260     1.96392      1.6513     1.65123     1.50354
    100290     1.96806     1.63749     1.66413      1.5152
    100320     1.96927     1.66855     1.68256     1.46321
    100350      1.9655     1.67304     1.68183      1.4487
    100380     1.96912     1.68467     1.67262      1.4557
    100410      1.9736     1.69997     1.68527     1.43532
    100440     1.97526     1.70078     1.68635     1.43767
    100470     1.97768     1.70127     1.68527     1.44499
    100500     1.98891     1.70127     1.69244     1.46726
    100530      1.9768     1.68923     1.67884     1.46406
    100560     1.97688     1.71231     1.66325     1.45523
    100590     1.96092     1.70792     1.65301     1.42863
    100620     1.96208     1.71275     1.66734     1.40925
    100650     1.95342     1.68733     1.67792     1.40329
    100680     1.94935     1.67615     1.67399     1.41006
    100710      1.9408     1.66683     1.65635     1.41829
    100740     1.94813     1.69862     1.65438     1.40289
    100770     1.94361     1.69161     1.66842     1.38207
    100800     1.93202      1.6767     1.64836     1.39175
    100830     1.94495      1.6928     1.65329      1.4024
    100860     1.95406     1.70594     1.65526     1.40946
    100890     1.95358     1.70107     1.64942     1.42082
    100920     1.96981     1.72853     1.67149     1.40662
    100950     1.97443     1.74424     1.68429     1.38474
    100980     1.96658     1.72964      1.6534     1.41756
    101010     1.97925     1.75297     1.67407     1.39981
    101040     1.97473     1.76245     1.63102     1.42573
    101070     1.97204     1.75379     1.62564     1.43506
    101100     1.96963     1.76057     1.62051     1.42591
    101130     1.98459      1.7851     1.64654     1.40694
    101160     1.97871     1.77625     1.62601     1.42536
    101190      1.9744     1.76971     1.62332     1.42459
    101220     1.96915        1.77     1.60941     1.42548
    101250     1.96511      1.7623     1.60488     1.42897
    101280     1.95729     1.77316     1.60199     1.39696
    101310     1.98129     1.78888     1.63154     1.41033
    101340     1.97141     1.78204     1.61489     1.41046
    101370     1.97849     1.79101     1.62176     1.41103
    101400     1.97275      1.7704     1.63451     1.40626
    101430     1.98349     1.78388     1.62416     1.43121
    101460     1.97018     1.76739     1.61851     1.42125
    101490     1.97368     1.75516     1.64176     1.41946
    101520     1.97656     1.74964     1.65177     1.42268
    101550     1.98627     1.74979     1.67421     1.42331
    101580     1.96705     1.72841      1.6589     1.41394
    101610     1.98061     1.72933     1.67639     1.42994
    101640     1.99612     1.75957     1.67449     1.43839
    101670     1.97996      1.7395     1.64015     1.45756
    101700     1.97206     1.71269     1.63536     1.47319
    101730     1.96913     1.72719     1.62657     1.45808
    101760     1.98668     1.74477     1.66224     1.44449
    101790     1.99394     1.75658     1.66222      1.4502
    101820     1.99425     1.75199     1.67029     1.44732
    101850      1.9863      1.7628     1.64444     1.44193
    101880     1.97748     1.73448     1.62932     1.46894
    101910     1.98918     1.74821     1.64031     1.47202
    101940     1.99334     1.77401     1.64241     1.44991
    101970     1.98827     1.75464     1.64189      1.4601
    102000     1.99338     1.76852     1.62567     1.47534
    102030     1.98102     1.74766     1.64261      1.4479
    102060     2.01392     1.76787     1.68205      1.4687
    102090     2.01301     1.76736     1.68523     1.46317
    102120     2.00579     1.75159     1.67081     1.47876
    102150     2.00203     1.75417     1.65455     1.48378
    102180     1.98592     1.72255     1.65981     1.47158
    102210      1.9925     1.73304      1.6832     1.45035
    102240     2.00633     1.76692     1.68199     1.44901
    102270     1.99651      1.7292     1.69393     1.45347
    102300     1.99428     1.72334      1.6873     1.46198
    102330     1.98393     1.69434     1.67629     1.48028
    102360     1.97987     1.69917     1.66304      1.4788
    102390     1.98509     1.69462     1.67411     1.48553
    102420     1.99433        1.71     1.66982     1.49743
    102450      1.9927     1.69504     1.67321     1.50629
    102480      1.9816     1.69722     1.65326     1.49653
    102510     1.99466      1.6616     1.67269     1.54873
    102540     1.97005     1.65131     1.64761     1.52339
    102570     1.96956     1.65906     1.64388     1.51774
    102600     1.97643     1.67438     1.65549      1.5061
    102630     1.98377     1.68946     1.67704     1.48455
    102660     1.98838      1.7109     1.66257     1.48863
    102690     1.98408     1.71264     1.65826     1.47993
    102720     1.96376     1.71134     1.61485     1.47522
    102750     1.97167     1.71807      1.6336     1.46783
    102780     1.97731     1.71797     1.63254      1.4842
    102810     1.97436     1.72943     1.63169     1.46384
    102840     1.97591     1.71615     1.60578     1.51155
    102870     1.95765     1.68111     1.58385     1.52645
    102900     1.94552     1.65527     1.58815     1.51919
    102930     1.94575     1.66456     1.59965     1.49741
    102960     1.97055     1.73023     1.62337     1.46189
    102990     1.97947     1.74423     1.63577     1.45552
    103020     1.96329     1.72604      1.6409     1.42732
    103050     1.94954     1.72438     1.61424     1.42203
    103080     1.98268     1.77445     1.64655     1.41501
    103110     1.97452     1.76691     1.66224     1.38289
    103140     1.97973     1.78103     1.65703     1.38593
    103170      1.9705     1.75159     1.65087      1.4044
    103200     1.95963     1.73765     1.63605     1.40862
    103230     1.97051     1.75878     1.64635     1.40074
    103260     1.98355     1.78106     1.64883     1.40647
    103290     1.95261     1.77171     1.61511     1.37035
    103320     1.95024     1.76254     1.60634     1.38565
    103350      1.9718     1.80365     1.61539     1.38324
    103380     1.97684     1.80493     1.62611     1.38341
    103410     1.98251     1.79875      1.6459     1.38427
    103440     1.97409     1.79105     1.63403     1.38425
    103470     1.97994     1.79824       1.648     1.37505
    103500     1.96977     1.77683     1.63737     1.38633
    103530     1.98326     1.80617     1.63121     1.39411
    103560     1.95559     1.76683     1.60411      1.3978
    103590     1.95447     1.76861     1.61718      1.3772
    103620     1.97175      1.7905     1.63796      1.3736
    103650     1.96624     1.79626     1.62177     1.36949
    103680      1.9826     1.81842     1.63129      1.3761
    103710     1.97585     1.80926     1.60977     1.39397
    103740     1.99172     1.83121     1.62134     1.39709
    103770     1.97964     1.80133      1.6005     1.42535
    103800      1.9757     1.78978     1.59586     1.43411
    103830     1.96157     1.78015     1.57473     1.43066
    103860     1.95883     1.77422     1.56385     1.44241
    103890     1.95739     1.76558     1.58718     1.42348
    103920     1.95926     1.77697      1.5747     1.42832
    103950     1.96836     1.78305     1.58069     1.43911
    103980     1.95761     1.77069     1.57341       1.433
    104010     1.94408     1.75284     1.56543     1.42684
    104040     1.96402     1.78435     1.58443     1.42141
    104070     1.95783     1.76854     1.59336      1.4141
    104100     1.97528     1.78047     1.62872     1.40736
    104130     1.99115     1.80163     1.64072     1.41122
    104160     1.97185     1.78934     1.60674     1.41175
    104190      1.9551     1.76151     1.59429     1.41426
    104220     1.95505     1.75427     1.59556     1.42168
    104250     1.96314     1.76198     1.60584     1.42287
    104280     1.94812     1.74196       1.614     1.39676
    104310     1.94812     1.74372     1.58535     1.42706
    104340     1.95742     1.75466     1.61791     1.40232
    104370     1.95189     1.77109     1.60551     1.38033
    104400     1.96552     1.77079     1.62611     1.39523
    104430     1.95843     1.76305     1.62861      1.3821
    104460      1.9806      1.7962     1.61128     1.42234
    104490     1.97012     1.79375     1.59471     1.41496
    104520     1.98624     1.80748     1.62303     1.41036
    104550     1.98858      1.8248     1.60351     1.41696
    104580     1.98455     1.82194     1.60613     1.40633
    104610     1.99478     1.83843     1.60459     1.41553
    104640     1.98279     1.82347     1.55894     1.45177
    104670     1.96984     1.81341     1.55404     1.43424
    104700      1.9842      1.8328     1.55976     1.44295
    104730     1.97613     1.81774     1.55765     1.44211
    104760     1.97218     1.80323      1.5706     1.43547
    104790     1.98962     1.81954     1.58751     1.44439
    104820      1.9939     1.81508     1.58347     1.46607
    104850     1.98816     1.81083     1.59525     1.44279
    104880      1.9766     1.80095      1.5766     1.44387
    104910     1.97987     1.80325     1.57534     1.45132
    104940      1.9892     1.79659     1.59961     1.45853
    104970      1.9771     1.78433     1.61264     1.42598
    105000     1.98488     1.78211     1.63216     1.42817
    105030     1.98452     1.77321     1.63047     1.44013
    105060     1.99605      1.7921     1.61723     1.46334
    105090     1.97757     1.76024     1.59967     1.47111
    105120     1.98624      1.7603     1.61918     1.47307
    105150     1.97934     1.74282     1.61611     1.47863
    105180     2.00089     1.76453     1.63136     1.49405
    105210     1.97042     1.72676     1.62789     1.46061
    105240     1.99618     1.74789     1.63632      1.4956
    105270     1.99653     1.75876     1.62469     1.49645
    105300     1.97666     1.74037     1.61841     1.47181
    105330     1.97251     1.74233     1.60496      1.4731
    105360     1.96543      1.7271     1.60829     1.46846
    105390     1.97175     1.73108     1.60406     1.48523
    105420     1.96156     1.71519     1.62037     1.45876
    105450     1.96061     1.71874     1.63319     1.43758
    105480     1.94727     1.71049      1.6425     1.40005
    105510     1.95114     1.71182     1.64294     1.40864
    105540     1.95541       1.707     1.66367     1.40201
    105570     1.94739     1.69984       1.666     1.38553
    105600      1.9584     1.70521     1.68141     1.39132
    105630     1.97389     1.73101     1.68061     1.40415
    105660     1.96323     1.70063     1.66402     1.43087
    105690     1.96483      1.7057     1.68157     1.40856
    105720     1.97093     1.71191     1.68872      1.4095
    105750     1.96943     1.69265     1.67669     1.44256
    105780     1.97121     1.70314     1.69201     1.41697
    105810     1.94438      1.6862     1.63811     1.42638
    105840     1.95843     1.69496     1.66407     1.42439
    105870     1.97008     1.71262     1.67598     1.42142
    105900     1.96887     1.71051     1.66434     1.43423
    105930     1.96982     1.72195     1.66497     1.42237
    105960      1.9465     1.69089     1.64267     1.42134
    105990     1.95295     1.68804      1.6329     1.45333
    106020      1.9469     1.66358     1.62349     1.47567
    106050     1.94099     1.68334     1.60299     1.46004
    106080     1.93833     1.68055     1.59404     1.46596
    106110     1.94969     1.69346     1.61987     1.45285
    106140     1.94076     1.68195     1.61412      1.4487
    106170      1.9548     1.70972     1.61985     1.44755
    106200     1.94663     1.70471     1.61374     1.43824
    106230     1.93864     1.69659     1.59788     1.44396
    106260     1.93454     1.69762     1.59197     1.43828
    106290      1.9501     1.70582     1.62415     1.43459
    106320     1.94494     1.67543     1.63324     1.44604
    106350     1.93308     1.66321     1.60792     1.45669
    106380     1.92846     1.64304     1.61108      1.4638
    106410     1.92316     1.62685     1.60349     1.47623
    106440     1.91931     1.62517     1.60757     1.46357
    106470     1.93314     1.62322     1.62681      1.4808
    106500     1.92687     1.63027     1.62099     1.46298
    106530     1.91804     1.59676     1.63679     1.45912
    106560     1.92605     1.58526     1.64171     1.48696
    106590     1.91799     1.59211     1.62656      1.4754
    106620      1.9237      1.5785     1.63755     1.49264
    106650      1.9196      1.5744     1.64432     1.47891
    106680     1.92206     1.60077     1.64967     1.45077
    106710     1.92027     1.56995     1.67052     1.45585
    106740     1.95651     1.59488     1.71113     1.47794
    106770     1.92371     1.55623     1.68029     1.46837
    106800     1.92366     1.54054     1.68539     1.47891
    106830     1.93392     1.53626     1.69951     1.49387
    106860     1.92413     1.52789     1.68538     1.49318
    106890     1.93753     1.51433     1.70739     1.51646
    106920     1.93652     1.53782     1.70414     1.49374
    106950     1.93466     1.54901     1.70781     1.47302
    106980      1.9207     1.52408     1.68272     1.49123
    107010     1.92146     1.50373     1.68575     1.51033
    107040     1.90572     1.49936     1.67222     1.48969
    107070     1.90186     1.50766     1.66407     1.48052
    107100     1.90659     1.52774     1.67524     1.45937
    107130     1.91701     1.53764     1.68204     1.46843
    107160     1.89107     1.49284      1.6575     1.47528
    107190     1.91199     1.50451     1.68689     1.48401
    107220     1.91546     1.51003     1.68859     1.48542
    107250     1.89087     1.50389     1.66398      1.4561
    107280     1.89343     1.50528     1.65259     1.47419
    107310     1.89863     1.50251     1.65722     1.48514
    107340     1.89697     1.51695      1.6493     1.47501
    107370     1.90533     1.52759     1.65721      1.4767
    107400     1.89793     1.52598     1.65404      1.4628
    107430      1.8997     1.51074     1.65312     1.48411
    107460     1.89196     1.50155     1.64617     1.48138
    107490     1.88582     1.48523     1.63734     1.49194
    107520     1.88724       1.484     1.63209     1.50246
    107550     1.88932     1.48236     1.63543     1.50567
    107580     1.89972     1.44997     1.65128     1.54554
    107610     1.90585     1.46597      1.6594     1.53684
    107640     1.90883     1.46521     1.66661     1.53714
    107670     1.89755     1.44574     1.66244     1.53216
    107700     1.90823     1.44593     1.67656     1.54308
    107730     1.90816     1.40831     1.68114     1.57243
    107760     1.92014     1.39296     1.69531     1.59985
    107790     1.89409     1.36343     1.66616     1.59377
    107820     1.90302      1.3762      1.6716     1.59837
    107850     1.90366      1.3784     1.67027     1.59939
    107880     1.89607     1.35462     1.66082     1.61146
    107910     1.91382     1.35792     1.67318     1.63766
    107940     1.90605     1.36281     1.66594      1.6228
    107970     1.90089      1.3902     1.66398     1.58912
    108000     1.90133     1.39814     1.66092     1.58641
    108030     1.89396     1.39525     1.65568     1.57676
    108060      1.8806     1.38895     1.64083     1.56583
    108090     1.89098     1.41156     1.65328     1.55748
    108120      1.9057     1.42325     1.66086     1.57458
    108150     1.88992     1.42814     1.64504     1.54851
    108180     1.88473     1.40943      1.6418      1.5564
    108210     1.87825     1.38954      1.6168     1.58454
    108240     1.87638     1.39813     1.60874     1.58076
    108270     1.89186     1.37546     1.63253     1.61282
    108300     1.90946     1.39473     1.65545     1.61439
    108330      1.8972     1.38783     1.62869     1.61865
    108360     1.90473     1.36204     1.64349      1.6431
    108390     1.90307     1.36238     1.63882     1.64363
    108420     1.89825     1.35638     1.64011     1.63614
    108450     1.90536     1.35321     1.64361     1.65171
    108480     1.88797     1.35276     1.63013     1.62531
    108510      1.8839     1.38009     1.61268     1.61021
    108540     1.88228     1.35734     1.61864     1.61976
    108570     1.89789     1.34161     1.64427      1.6433
    108600     1.89411     1.34046     1.62673     1.65295
    108630     1.89386     1.35702      1.6321     1.63344
    108660     1.90506     1.36167     1.63838     1.64926
    108690     1.89798     1.37262     1.62775     1.63431
    108720     1.90107     1.35689     1.62632     1.65592
    108750     1.90449     1.34244     1.63008     1.67177
    108780     1.88579      1.3336     1.61795     1.64806
    108810     1.88757     1.34085     1.61488     1.64927
    108840     1.88138     1.34956     1.60061     1.64194
    108870      1.8903     1.33924     1.61299     1.65866
    108900     1.87497      1.3399     1.57758     1.65739
    108930     1.88156      1.3469     1.59137     1.65346
    108960     1.88891     1.36346     1.60014     1.64818
    108990     1.88854     1.37914     1.60273     1.63168
    109020     1.87261     1.36962     1.57695     1.62811
    109050     1.87501     1.35029      1.5821     1.64469
    109080     1.89772     1.34797      1.6071     1.67417
    109110     1.88788     1.35072     1.59485     1.66138
    109140     1.89162     1.33815     1.59037     1.68419
    109170     1.89971     1.33631     1.60261     1.69225
    109200      1.8688     1.33513     1.57022     1.65428
    109230     1.88459     1.33467     1.58963     1.67185
    109260     1.88847     1.34793     1.59298     1.66678
    109290     1.86929     1.34192     1.57614     1.64423
    109320      1.8823     1.34137     1.60025     1.65106
    109350     1.86237     1.33157     1.58601     1.62737
    109380     1.87938     1.34516     1.60207     1.63953
    109410      1.8778      1.3528     1.59498     1.63653
    109440     1.90014     1.36156     1.62015       1.656
    109470     1.89319     1.36894     1.61059     1.64327
    109500     1.89248     1.35895      1.6101     1.65039
    109530     1.89021     1.33845     1.61549     1.65667
    109560     1.90785     1.34059      1.6423     1.66897
    109590     1.90856     1.32561     1.63341     1.69114
    109620     1.89961     1.33812     1.61821     1.67566
    109650     1.91407     1.33666     1.63432     1.69401
    109680     1.90841      1.3521     1.62183     1.68093
    109710      1.9204     1.36253      1.6285     1.69334
    109740     1.92825     1.36971      1.6351     1.69902
    109770     1.91456     1.34251     1.63955     1.68542
    109800     1.91326     1.32953      1.6508     1.68176
    109830     1.91476     1.32953     1.64481     1.69102
    109860     1.91054     1.31803     1.63688     1.69817
    109890     1.90112      1.3218     1.61582     1.69425
    109920     1.90962     1.31689     1.62419     1.70914
    109950     1.91241     1.33294     1.61404     1.71253
    109980     1.89119     1.32296     1.59519     1.69067
    110010     1.88067     1.32379     1.58591      1.6752
    110040      1.8889     1.32396     1.60062     1.67959
    110070     1.88524     1.30663     1.60605     1.67975
    110100     1.89249     1.30545     1.60832     1.69474
    110130     1.88912     1.30254     1.59677     1.70038
    110160     1.87017     1.30493     1.58286     1.66936
    110190      1.8689     1.30246     1.57627     1.67468
    110220     1.86739     1.32614     1.56521     1.66305
    110250     1.88236     1.30466     1.60571     1.67514
    110280     1.87349     1.33016     1.58977     1.65023
    110310      1.8791     1.31659     1.60398     1.66007
    110340      1.8803     1.32047     1.60379     1.65991
    110370     1.88576     1.31019      1.6198     1.66489
    110400     1.88491     1.29374     1.61835      1.6772
    110430     1.90156     1.28873     1.63723     1.70015
    110460     1.90824     1.29075     1.65109     1.70018
    110490     1.89632     1.29418     1.64262     1.67898
    110520     1.88548     1.30191     1.62272      1.6679
    110550      1.9014     1.30506     1.64399      1.6807
    110580     1.89561     1.30315     1.63307     1.67975
    110610     1.89405     1.29694     1.64211      1.6722
    110640     1.88583     1.31202     1.62939      1.6542
    110670     1.91162     1.30598     1.66696     1.68053
    110700     1.88708     1.31285     1.62998     1.65582
    110730     1.87516     1.29777     1.61216     1.65806
    110760     1.87936     1.32121     1.61615     1.64513
    110790     1.89783     1.32422     1.63554     1.66581
    110820     1.89536     1.31859     1.63253     1.66763
    110850     1.89938     1.33331     1.62332     1.67403
    110880     1.89705     1.33596     1.62382     1.66614
    110910     1.89841     1.33367     1.63023     1.66481
    110940     1.89618      1.3063     1.63542     1.67631
    110970     1.90885     1.30339     1.65276     1.69026
    111000     1.89393     1.31074     1.64505     1.65823
    111030     1.88606     1.31338      1.6367     1.64641
    111060     1.89591     1.31135     1.65786     1.64948
    111090     1.89686     1.29147     1.66564     1.65949
    111120      1.8997     1.29805     1.67134     1.65511
    111150     1.91455     1.30456     1.68079     1.67454
    111180     1.91425     1.30871     1.67599     1.67541
    111210     1.91749     1.29544     1.67722     1.69184
    111240     1.91537     1.29416     1.67994     1.68529
    111270     1.91782     1.30019     1.67308     1.69304
    111300     1.91256      1.3048     1.66685     1.68371
    111330     1.90271     1.31212     1.63906       1.683
    111360     1.91065     1.32606     1.63754     1.69151
    111390     1.91296      1.3419     1.63345      1.6882
    111420      1.9114     1.34085     1.63039     1.68845
    111450     1.92309     1.34806     1.63782     1.70201
    111480     1.93085     1.34447     1.64674     1.71376
    111510     1.91047     1.32728     1.62318     1.70393
    111540     1.91545     1.34612     1.62177     1.70169
    111570     1.93714     1.34048     1.65504     1.72306
    111600       1.932     1.32482     1.64742     1.73094
    111630     1.93173      1.3575     1.62213     1.72887
    111660     1.92683     1.35924     1.60144     1.73586
    111690     1.92821     1.36258     1.60329     1.73459
    111720     1.90935     1.36648     1.57693     1.71386
    111750     1.91856     1.38314      1.5746     1.72317
    111780     1.92617     1.36113     1.59878     1.73535
    111810     1.93526      1.3606     1.62771      1.7291
    111840     1.93346     1.35589     1.62703     1.72942
    111870     1.91904     1.38367     1.58083     1.71809
    111900     1.92171     1.39242     1.58786      1.7105
    111930     1.90876     1.40025       1.562     1.69888
    111960     1.92176      1.3853       1.595     1.70975
    111990     1.92608     1.37177     1.60799     1.71819
    112020     1.92739     1.36778     1.60781     1.72446
    112050     1.93169     1.35928     1.61937     1.72999
    112080     1.94086     1.35083     1.64225     1.73557
    112110     1.93777     1.33415     1.65651     1.72799
    112140     1.94854     1.33718     1.65901     1.74736
    112170     1.92253     1.32391     1.63885     1.71862
    112200     1.93644     1.32294     1.65525     1.73482
    112230     1.94102     1.34959     1.64427     1.73496
    112260     1.94948     1.36389        1.64     1.74675
    112290     1.94377     1.35129     1.64595      1.7382
    112320       1.943     1.35145      1.6385     1.74339
    112350     1.93653     1.35875     1.62889     1.73228
    112380     1.93573     1.37668     1.61177     1.73235
    112410     1.93771     1.36746     1.61831     1.73798
    112440     1.93498     1.37881     1.61436     1.72657
    112470     1.94721     1.39334     1.61877     1.73822
    112500     1.93424     1.36257     1.63156     1.72161
    112530     1.91899     1.33996     1.61869     1.71737
    112560     1.92224     1.35807     1.61164     1.71706
    112590     1.94304     1.36528     1.62912     1.74149
    112620     1.93784     1.33817      1.6517     1.72963
    112650     1.92509     1.33548     1.63717     1.71701
    112680     1.92292     1.35522     1.61742     1.71539
    112710     1.94381     1.36091     1.64167     1.73483
    112740     1.95479     1.35001     1.66031      1.7502
    112770      1.9514     1.32932       1.676     1.74352
    112800     1.94142     1.31543     1.68225     1.72566
    112830      1.9416     1.30793     1.69059     1.72362
    112860     1.93124     1.28505     1.68412     1.72389
    112890     1.94205     1.25681     1.71849     1.73503
    112920     1.91911     1.27024     1.69123     1.70066
    112950     1.91954     1.26306     1.69795     1.70026
    112980      1.9204     1.25709     1.69179     1.71273
    113010     1.91648     1.26665     1.68965     1.69897
    113040      1.9255     1.28319     1.69994      1.6967
    113070     1.91749     1.28586     1.67889     1.69748
    113100     1.92324     1.29042     1.69376     1.69225
    113130     1.92226     1.28952     1.69296      1.6915
    113160     1.91289     1.29172     1.68292     1.67856
    113190     1.90664     1.29986     1.66968     1.67124
    113220     1.91579     1.28866     1.69024     1.68015
    113250     1.91656     1.29704      1.6911      1.6746
    113280     1.90642       1.293     1.68263     1.66307
    113310     1.90148     1.28658     1.68351     1.65582
    113340     1.90073      1.2733     1.68854     1.65924
    113370     1.91021      1.2779     1.70252     1.66319
    113400     1.90455     1.29689     1.68461     1.65373
    113430     1.91322     1.28801     1.69936     1.66552
    113460     1.92025     1.29646     1.69591     1.67863
    113490     1.91801     1.31213     1.68165     1.67569
    113520     1.91073     1.32147     1.66247     1.67084
    113550     1.91506     1.30401     1.68121     1.67571
    113580      1.9135      1.3099     1.67179     1.67699
    113610     1.92228      1.3043     1.68561     1.68755
    113640     1.92427     1.30514     1.69102     1.68602
    113670     1.93142     1.31166     1.68608     1.70219
    113700     1.93507     1.32163     1.67942     1.70933
    113730     1.92396     1.33555     1.65123     1.70087
    113760     1.92222     1.31876     1.66357     1.69802
    113790     1.92654     1.32416     1.66351     1.70365
    113820     1.90657     1.31297     1.64565     1.68463
    113850     1.90163     1.31875     1.63992      1.6745
    113880     1.90932     1.32581      1.6453     1.68114
    113910     1.91431     1.34788     1.63627     1.68376
    113940      1.9237     1.34099     1.65337     1.69391
    113970     1.93914     1.36485     1.64777      1.7154
    114000      1.9327     1.37263     1.63123     1.71044
    114030     1.93766      1.3599     1.65656     1.70748
    114060     1.93252     1.36377     1.64907     1.69999
    114090      1.9307     1.34647     1.65343     1.70541
    114120     1.92928     1.33788     1.66364     1.69901
    114150     1.94908     1.32315     1.68559     1.73375
    114180     1.92597     1.34741     1.64623     1.70092
    114210     1.93756       1.358     1.65139     1.71378
    114240     1.93358     1.35636     1.64995     1.70745
    114270     1.92787     1.35273     1.63721     1.70968
    114300     1.92398     1.38837     1.60791     1.70013
    114330     1.90867     1.36523     1.61875     1.67387
    114360     1.93373      1.3951     1.61387     1.71106
    114390     1.94035     1.43122     1.59103      1.7176
    114420     1.92951     1.42264      1.5866     1.70436
    114450     1.92182     1.41141     1.58951     1.69357
    114480      1.8999     1.43349     1.54133     1.66991
    114510     1.90896     1.42641     1.56305     1.67643
    114540     1.90914     1.44425      1.5496     1.67407
    114570     1.90869     1.44693     1.55287     1.66768
    114600      1.9103     1.43368     1.57014     1.66665
    114630     1.92659     1.47072      1.5572     1.68392
    114660     1.90651     1.43429     1.57066     1.65692
    114690     1.91345     1.46828      1.5395     1.67233
    114720     1.91791     1.48792     1.52329     1.68001
    114750     1.91687     1.45886     1.54144     1.68655
    114780     1.92226      1.4681      1.5528     1.68039
    114810     1.93111      1.4697      1.5625     1.69026
    114840     1.92133      1.4377     1.57356     1.68521
    114870     1.91618     1.45694     1.55028     1.67852
    114900     1.91439     1.46819     1.53379     1.67978
    114930       1.904     1.47782     1.51376     1.66583
    114960     1.91682     1.48456     1.52913     1.67518
    114990      1.9093     1.46681     1.53399     1.66919
    115020     1.90353     1.47192      1.5237     1.66093
    115050     1.89421     1.43803     1.53841     1.65572
    115080     1.89147     1.44131     1.53457     1.65015
    115110     1.89238     1.40267     1.57239     1.64995
    115140     1.88939     1.40391     1.56371     1.65029
    115170     1.89602     1.42165     1.56842     1.64582
    115200     1.88937     1.41483     1.55661     1.64763
    115230     1.89838     1.41119     1.57578     1.65321
    115260     1.87986     1.36345      1.5955      1.6319
    115290     1.88606     1.37763     1.58626     1.64329
    115320     1.88096     1.40817     1.55946     1.63131
    115350      1.9015     1.43771     1.55553     1.65671
    115380     1.89511     1.43164     1.55434     1.64843
    115410     1.89959     1.42879     1.55898     1.65681
    115440     1.87745     1.42069     1.54433     1.62675
    115470     1.87887      1.4168     1.55437     1.62387
    115500     1.89308     1.38588     1.58638     1.65235
    115530     1.90547     1.40875     1.57922     1.66828
    115560     1.93724      1.4407     1.59031     1.70326
    115590     1.92376     1.44069     1.57141      1.6902
    115620     1.92434     1.42759     1.59098     1.68433
    115650     1.90816     1.38355     1.60457     1.67131
    115680      1.9267     1.39521     1.61336     1.69552
    115710     1.91072     1.36472      1.6289     1.66911
    115740     1.89772     1.36412     1.61646     1.65194
    115770     1.91133     1.35545     1.63438      1.6727
    115800      1.9124     1.36234     1.62815     1.67563
    115830     1.93037     1.36376     1.65025     1.69395
    115860     1.92947     1.36189     1.65196     1.69174
    115890      1.9268     1.37199     1.64366     1.68557
    115920     1.90623     1.36439     1.62223     1.66561
    115950     1.90305     1.35505     1.62115     1.66701
    115980     1.88719     1.38464     1.59672     1.62978
    116010     1.90973     1.40431     1.60376     1.65831
    116040     1.89459     1.37549     1.60291     1.64852
    116070     1.88763     1.37178     1.60126     1.63723
    116100     1.87561     1.38807     1.56954     1.62654
    116130     1.89798     1.41154     1.58056     1.64743
    116160     1.88921     1.39393     1.58689     1.63615
    116190     1.89312     1.39211     1.60347     1.63055
    116220      1.8914     1.37547     1.60737     1.63683
    116250     1.89554      1.3835     1.60683     1.64016
    116280     1.92413     1.38624     1.63754     1.67372
    116310     1.92757     1.38434     1.64606     1.67486
    116340     1.93637     1.39722     1.64016     1.69018
    116370     1.92138     1.37748     1.62987     1.68211
    116400     1.92206     1.37899     1.63561     1.67685
    116430     1.90334     1.36925      1.6312     1.64612
    116460      1.8987     1.35258     1.63737     1.64308
    116490      1.8932     1.35754     1.62746     1.63611
    116520     1.89744     1.34451     1.63237     1.65173
    116550     1.91827      1.3342     1.66577      1.6747
    116580     1.92248     1.32471     1.67273     1.68492
    116610     1.93106     1.33747     1.67508     1.69213
    116640     1.95076     1.37775     1.66495     1.71483
    116670     1.92822     1.38456      1.6355     1.68648
    116700     1.94344     1.36765     1.66744     1.70385
    116730     1.93457     1.38219     1.65058     1.68827
    116760     1.93138      1.3749      1.6522     1.68532
    116790     1.92088     1.36224     1.64371     1.67991
    116820     1.93832      1.3624     1.66314      1.7006
    116850     1.94126     1.36704      1.6599     1.70672
    116880     1.93142     1.36459     1.64987     1.69605
    116910     1.93326     1.36155     1.66192     1.69091
    116940     1.94231     1.35917     1.66565      1.7098
    116970     1.95045     1.35814     1.67029     1.72457
    117000     1.94226     1.36993     1.65042     1.71584
    117030     1.96143     1.37526     1.66969     1.73644
    117060     1.96233     1.38046     1.66286     1.74091
    117090     1.95883     1.37419     1.64827      1.7518
    117120     1.96199     1.40347     1.63357     1.74944
    117150     1.96944     1.39308     1.64941     1.75959
    117180     1.95198     1.42652     1.61231       1.728
    117210      1.9573     1.40365     1.63991     1.73276
    117240     1.95579      1.4092     1.62751     1.73655
    117270     1.95186     1.40606     1.62316     1.73432
    117300     1.94746     1.43468     1.59627     1.72593
    117330     1.95324     1.45269     1.58721     1.73227
    117360     1.94082     1.45989     1.55565      1.7269
    117390     1.94824     1.45395     1.58054     1.72602
    117420     1.93213     1.45045     1.57398     1.69854
    117450     1.94158      1.4408      1.5945     1.70913
    117480      1.9271     1.44901     1.57568     1.68673
    117510     1.92277     1.45094     1.57319     1.67747
    117540     1.92941      1.4827     1.56114     1.67621
    117570     1.91971     1.46236     1.56546     1.66776
    117600     1.93784     1.46712     1.58479     1.68713
    117630     1.92989     1.47417     1.56707      1.6793
    117660     1.92068     1.46515      1.5685     1.66469
    117690     1.93384     1.46229     1.59101     1.67628
    117720     1.93601     1.46353     1.58104     1.68956
    117750     1.93353     1.46913     1.57895     1.68097
    117780     1.94315     1.46243     1.60458     1.68472
    117810     1.93362     1.43912      1.6049     1.68256
    117840     1.94958     1.44168     1.63495     1.68826
    117870      1.9286     1.45193     1.60833     1.65657
    117900     1.92567     1.47049     1.58174     1.65897
    117930     1.93211      1.4696     1.59087     1.66598
    117960     1.92817     1.49362     1.59382     1.63233
    117990     1.93561     1.49389     1.60177     1.64189
    118020     1.93475     1.54203     1.56357     1.63215
    118050     1.95128     1.54837      1.5851     1.64469
    118080     1.93072     1.51972     1.58047     1.62725
    118110     1.93414     1.53235     1.58015     1.62384
    118140     1.94444     1.55258     1.59209     1.61756
    118170     1.94222     1.54465     1.60601     1.60598
    118200     1.94056     1.50491     1.61869     1.62686
    118230     1.94998     1.52266      1.6268     1.62476
    118260     1.93498     1.50391     1.64923     1.58322
    118290     1.93252     1.48489     1.64327     1.60126
    118320     1.93203     1.51302     1.62831     1.58897
    118350     1.92682     1.51679     1.63238     1.56841
    118380     1.92169     1.50654     1.62096     1.57753
    118410     1.90718     1.50705     1.60657     1.55642
    118440     1.92485     1.51481      1.6178     1.58056
    118470     1.92913     1.53586     1.62585     1.56232
    118500      1.9359     1.53667     1.62751     1.57648
    118530     1.91613     1.54799     1.59907     1.54591
    118560      1.9178     1.52945     1.61614     1.55072
    118590     1.91726     1.53304     1.60638     1.55598
    118620     1.92628     1.51105     1.63073     1.57435
    118650     1.93766     1.51461     1.65055      1.5782
    118680     1.92324     1.52428     1.60718     1.57835
    118710     1.93338     1.51161     1.61911     1.60293
    118740     1.94783     1.52561     1.63225     1.61132
    118770     1.92303     1.48043     1.61341     1.61287
    118800     1.92453     1.49414     1.62939     1.58753
    118830     1.95654     1.53019     1.64273     1.61742
    118860      1.9334     1.52282     1.62604     1.58527
    118890     1.91938     1.51587     1.60113     1.58321
    118920     1.92745     1.53266      1.6113      1.5763
    118950      1.9238     1.52864     1.59329     1.58955
    118980     1.90939     1.47388     1.60154     1.59821
    119010     1.89865     1.45746     1.58954     1.59966
    119040     1.89504     1.45581     1.58586     1.59626
    119070     1.91122     1.45413     1.60346     1.61863
    119100      1.9272      1.4542     1.60998     1.64968
    119130     1.94438     1.46973     1.64795      1.6387
    119160     1.93652      1.4841     1.63917      1.6158
    119190     1.94758     1.46065     1.67106       1.631
    119220     1.94195     1.46539     1.65414     1.63058
    119250     1.93477     1.45112     1.65476     1.62563
    119280     1.93563     1.45309     1.65629     1.62437
    119310     1.93169     1.47784     1.63117     1.61806
    119340     1.93666     1.46456     1.63132      1.6417
    119370     1.93802     1.42382     1.64903      1.6629
    119400     1.93925      1.3856     1.67152     1.67557
    119430      1.9141     1.38893     1.64838     1.63747
    119460     1.91144     1.39538     1.63725     1.63693
    119490     1.93474      1.4153     1.65765     1.65394
    119520     1.93135     1.41324     1.64156      1.6638
    119550      1.9329     1.40652     1.65089     1.66387
    119580     1.93992       1.403     1.65434     1.67967
    119610     1.92709     1.40628     1.64538     1.65603
    119640     1.91476     1.44122     1.61925     1.62282
    119670     1.91976     1.44723     1.61748     1.63103
    119700       1.926     1.45955     1.62634     1.62594
    119730     1.93558     1.41883     1.65639     1.65415
    119760     1.93052     1.41038     1.65645      1.6495
    119790     1.91358     1.41232     1.62794     1.63669
    119820     1.91153     1.41193     1.63064     1.62953
    119850     1.93552     1.38994     1.67295     1.66186
    119880     1.93225     1.35982     1.68144     1.67058
    119910     1.94233     1.34894     1.69264     1.69134
    119940      1.9499     1.33722     1.70347     1.70712
    119970     1.93427     1.33814     1.67889     1.69515
    120000     1.94487     1.34293     1.69238     1.70218
    120030     1.95711     1.37462     1.69922     1.69812
    120060     1.94954     1.35204     1.69591     1.70214
    120090     1.94016     1.32844     1.68953     1.70563
    120120     1.95304     1.33011     1.71173     1.71158
    120150     1.92261     1.34979     1.67073      1.6672
    120180     1.94375     1.36014     1.67537      1.7028
    120210     1.93909     1.36508     1.66913     1.69431
    120240     1.94753     1.37283     1.67854     1.69812
    120270     1.92447      1.3472     1.66368     1.68058
    120300     1.92901     1.35514     1.67325      1.6751
    120330      1.9253     1.37801     1.65431      1.6667
    120360     1.92463     1.38602     1.64003     1.67262
    120390     1.93409     1.38261     1.64771     1.68963
    120420      1.9246     1.38199     1.64001      1.6759
    120450     1.91026     1.38925     1.62712     1.64944
    120480     1.90859     1.38487     1.62722     1.64916
    120510     1.91742     1.36567     1.64121     1.67164
    120540     1.90617     1.33601      1.6364     1.67459
    120570      1.9162     1.33321      1.6594     1.67708
    120600      1.9134     1.32389     1.65115     1.68618
    120630     1.92044     1.31669     1.66404     1.69513
    120660     1.91002     1.30629      1.6635      1.6801
    120690      1.9123     1.30315     1.66074     1.69042
    120720     1.91656     1.30633     1.66606     1.69238
    120750     1.90341     1.32103     1.64776     1.66904
    120780     1.89418     1.30533     1.64507     1.66304
    120810     1.89458     1.29962     1.63946     1.67393
    120840     1.91076     1.28856     1.66774     1.69123
    120870     1.90196     1.28311     1.66177     1.68139
    120900     1.90946     1.27756      1.6716     1.69284
    120930     1.91823     1.27465     1.67764     1.70881
    120960     1.92379     1.26043     1.67981      1.7296
    120990     1.91901     1.25682     1.67575     1.72553
    121020     1.90801     1.26813     1.67155     1.69671
    121050     1.90825     1.26319     1.67053     1.70192
    121080      1.9106     1.26872      1.6767     1.69699
    121110     1.91747     1.26764     1.68371     1.70635
    121140     1.89545     1.26528     1.65935     1.68259
    121170     1.90582     1.25822     1.66904     1.70161
    121200     1.89766     1.24414     1.66843     1.69431
    121230     1.89633     1.23591     1.67179     1.69406
    121260      1.8855      1.2516     1.65092     1.67875
    121290     1.87991     1.24494     1.64891     1.67312
    121320     1.88446      1.2508     1.64547     1.68234
    121350     1.88211     1.25733     1.64289     1.67473
    121380     1.89926     1.27602     1.65952     1.68289
    121410     1.88924      1.2745     1.64539     1.67535
    121440     1.88397     1.28277      1.6369     1.66545
    121470      1.8926     1.26922     1.65312     1.67932
    121500     1.89896     1.27428     1.65081     1.69207
    121530     1.90756     1.27576     1.65234     1.70873
    121560     1.89657     1.26782     1.64054     1.70154
    121590     1.90567     1.26324      1.6518     1.71432
    121620     1.87722     1.25605      1.6366     1.67087
    121650     1.89155     1.25196     1.64752     1.69535
    121680     1.91029     1.24117     1.67127     1.72185
    121710     1.89802     1.25167     1.65175     1.70587
    121740     1.89934     1.25351     1.65878     1.70063
    121770     1.88848      1.2496      1.6537      1.6842
    121800     1.91484     1.24238     1.69221      1.7106
    121830      1.9204     1.23768     1.69304     1.72558
    121860     1.93265     1.24472     1.70829     1.73284
    121890      1.9231     1.24598     1.69236     1.72629
    121920     1.94595     1.24817     1.71887     1.74956
    121950     1.92065     1.23738     1.69671     1.72274
    121980     1.93664     1.23985     1.71572     1.73789
    122010     1.92655     1.24919     1.69393     1.73012
    122040     1.92266     1.24394      1.6936     1.72555
    122070      1.9252     1.24324     1.69897     1.72646
    122100     1.90602     1.25744     1.67236     1.69937
    122130     1.89786     1.24857     1.67257     1.68741
    122160     1.91106     1.25243     1.68707     1.69987
    122190     1.92241     1.24766     1.69954     1.71645
    122220     1.91401     1.24264     1.69563     1.70515
    122250     1.91472     1.24302     1.68642     1.71557
    122280     1.89888     1.23834     1.67055     1.69919
    122310     1.92928     1.23376     1.70572     1.73568
    122340     1.91934     1.23752     1.69352     1.72287
    122370     1.92451      1.2449     1.69076     1.73176
    122400     1.90992     1.24721      1.6682     1.71965
    122430     1.92585     1.23623      1.6901     1.74158
    122460     1.92601     1.23555     1.69292     1.73968
    122490     1.93157     1.24458     1.69218     1.74627
    122520     1.92363     1.25623     1.68204     1.73013
    122550     1.92912     1.25793      1.6841     1.73908
    122580     1.91719     1.25841     1.66814     1.72771
    122610     1.91809     1.25494      1.6676     1.73274
    122640     1.89909     1.25698      1.6432     1.71261
    122670     1.88207     1.26047     1.61933      1.6951
    122700     1.88068     1.25914     1.61345      1.6986
    122730     1.88704     1.25759     1.63397     1.69423
    122760     1.90397     1.28044     1.63107     1.71763
    122790     1.90479      1.2686     1.64352     1.71637
    122820     1.89021     1.26569     1.62649     1.70245
    122850     1.89277     1.25889     1.63281     1.70711
    122880     1.90784      1.2556     1.65321      1.7234
    122910     1.90046     1.25945     1.64586     1.71126
    122940     1.90888     1.25413     1.66121     1.71908
    122970     1.89389      1.2634     1.63728     1.70199
    123000     1.89291     1.27658     1.63159     1.69542
    123030     1.87553      1.2703     1.61801      1.6744
    123060     1.87682     1.27107      1.6224     1.67247
    123090     1.88195     1.27171     1.62498     1.68097
    123120     1.87894     1.27039     1.62091     1.67916
    123150      1.8962     1.26172     1.64206     1.70378
    123180     1.88612      1.2686     1.63466     1.68328
    123210     1.87103     1.26276     1.61947     1.66862
    123240     1.86487     1.26982     1.60488     1.66355
    123270     1.84828      1.2818     1.57698      1.6439
    123300     1.85772     1.26582     1.59709     1.65809
    123330     1.87395     1.26418     1.61466     1.67873
    123360     1.86388     1.27179     1.59782     1.66661
    123390     1.87537     1.26491     1.61527     1.68076
    123420     1.86936     1.27335     1.59357      1.6817
    123450      1.8793     1.28192     1.60403      1.6874
    123480     1.87289     1.27903     1.59921      1.6799
    123510     1.88411     1.27709     1.61426     1.69202
    123540     1.88391     1.26432     1.61949     1.69617
    123570     1.89945     1.26282     1.63256     1.71924
    123600     1.89687     1.27865     1.62402     1.70993
    123630     1.89698     1.27204     1.62668     1.71258
    123660     1.90077      1.2705     1.62976     1.71918
    123690     1.88769     1.25843     1.62071     1.70776
    123720     1.88459     1.26441     1.62362     1.69365
    123750     1.88293     1.26682     1.61774      1.6938
    123780      1.8763     1.26882     1.61258     1.68247
    123810     1.88202     1.26425      1.6275     1.68431
    123840     1.89105     1.26685     1.63879     1.69163
    123870     1.89045     1.26881      1.6367     1.69084
    123900      1.8963     1.26846     1.64793     1.69329
    123930     1.88377     1.27922     1.62785     1.67657
    123960     1.87962     1.29665     1.60965     1.67142
    123990     1.89654     1.28576     1.63312     1.69513
    124020      1.8898     1.27435      1.6298     1.69188
    124050     1.89457      1.2623     1.63498     1.70654
    124080     1.89339     1.27227     1.62906     1.70214
    124110     1.91154      1.2696     1.65076     1.72367
    124140     1.88836      1.2647     1.62722     1.69839
    124170     1.90454     1.26496     1.64206     1.71989
    124200     1.90286     1.26524     1.64409     1.71402
    124230      1.8994     1.26455     1.63827     1.71242
    124260     1.92792     1.26106      1.6695      1.7482
    124290     1.90671     1.26536     1.63977     1.72658
    124320     1.90055     1.27365     1.62918      1.7169
    124350     1.89765     1.28273     1.62259     1.70996
    124380     1.88598     1.27811     1.60464     1.70453
    124410     1.89243     1.27667     1.61307     1.71192
    124440     1.88862     1.27281     1.60777     1.71138
    124470      1.8934     1.28121     1.61226     1.71144
    124500     1.88671     1.29041     1.59324     1.70756
    124530     1.88646     1.28498     1.58627     1.71756
    124560      1.8744     1.28806     1.57778     1.69653
    124590     1.89362     1.28763     1.60293     1.71588
    124620     1.89604     1.27141     1.61649     1.72059
    124650     1.89751     1.26586     1.62378     1.72105
    124680     1.89141     1.27704     1.60353     1.71835
    124710     1.91123     1.28145     1.61733     1.74577
    124740     1.91437      1.2773     1.62069     1.75256
    124770     1.91432     1.27661     1.62135     1.75236
    124800     1.91317      1.2727     1.62123      1.7528
    124830     1.91152     1.29215     1.61322     1.74233
    124860     1.90077     1.29185     1.60361     1.72782
    124890     1.89832     1.27655     1.61741     1.72095
    124920     1.89353     1.28014     1.60753     1.71698
    124950     1.87952     1.28883     1.59426     1.69188
    124980      1.8944     1.28441     1.61084     1.71259
    125010     1.89608     1.28771     1.61194      1.7128
    125040     1.91114     1.28815     1.63016     1.72863
    125070     1.90654     1.29737     1.61541     1.72541
    125100      1.9002     1.29033     1.59991     1.73115
    125130     1.92057      1.2787     1.63394     1.75281
    125160     1.93148     1.28085     1.64563     1.76424
    125190     1.91601     1.27387     1.63229     1.74787
    125220     1.92714     1.26524     1.65111     1.76088
    125250     1.92399     1.26904     1.64219     1.75961
    125280     1.95346     1.28399     1.66186     1.79487
    125310     1.95697     1.27142     1.66955     1.80433
    125340     1.92967     1.28392     1.63741     1.76569
    125370     1.91975     1.28182     1.63455     1.74816
    125400     1.92201     1.28758     1.62764     1.75532
    125430     1.91396     1.28574     1.62898     1.73775
    125460      1.9066     1.29538     1.61164     1.73057
    125490     1.90037     1.28672     1.61487     1.72027
    125520     1.90469      1.2811     1.62042     1.72878
    125550      1.9117     1.26971     1.62823     1.74524
    125580     1.92197     1.27407     1.63765     1.75579
    125610     1.90598     1.27341     1.62749     1.73068
    125640     1.90547     1.28167     1.62647      1.7244
    125670     1.90725     1.28628     1.62065     1.73038
    125700     1.90065     1.27476     1.62068     1.72434
    125730     1.90126     1.27288     1.62447      1.7235
    125760     1.90593      1.2622     1.63805     1.72882
    125790     1.91106     1.25864     1.65547     1.72613
    125820     1.90278     1.25083     1.65366     1.71522
    125850     1.90796     1.24921     1.65653     1.72512
    125880     1.89645     1.25472     1.64481     1.70685
    125910     1.90084     1.25182     1.65109     1.71266
    125940      1.9039     1.24745     1.65413     1.71971
    125970     1.92013     1.24342     1.66948     1.74371
    126000     1.91157     1.25338     1.65994      1.7268
    126030     1.91668     1.25809      1.6681     1.72685
    126060     1.90745     1.25206     1.66097     1.71764
    126090     1.89801     1.26508     1.65219     1.69551
    126120     1.90097     1.26155      1.6533     1.70366
    126150     1.90049     1.25242     1.65865     1.70413
    126180      1.9036     1.25242     1.65925     1.71047
    126210     1.91246     1.25696     1.66771     1.71865
    126240     1.91445     1.24903     1.67259     1.72412
    126270     1.91471     1.26461     1.66667     1.71908
    126300     1.91482     1.26331     1.66524     1.72165
    126330     1.90966      1.2624     1.65921     1.71667
    126360      1.9101     1.27793     1.65729     1.70801
    126390     1.90062     1.25877     1.65607     1.70226
    126420     1.90857     1.25504     1.65888     1.71996
    126450     1.89604     1.26691     1.64815     1.69366
    126480     1.88944     1.29235     1.63211     1.67512
    126510      1.8983     1.26499     1.65453     1.69394
    126540     1.89657     1.26919     1.65252     1.68888
    126570     1.90315     1.26749     1.66119     1.69642
    126600     1.90393     1.25121     1.65649     1.71476
    126630     1.90439     1.25387     1.65489     1.71539
    126660     1.89474     1.24203     1.65026     1.70706
    126690     1.89328     1.27353     1.63005     1.70002
    126720     1.91748     1.25498     1.67108       1.728
    126750     1.91937     1.26081     1.66897     1.72999
    126780     1.91162     1.26357     1.65894     1.72044
    126810     1.91774     1.27939     1.67678       1.705
    126840     1.93417     1.27995     1.69878     1.71984
    126870     1.93415      1.2607     1.70185     1.73096
    126900     1.92626     1.25661     1.69562     1.72243
    126930     1.93481     1.26249     1.69148     1.74125
    126960     1.91823     1.25817     1.67312     1.72536
    126990     1.92805     1.24466     1.69106     1.73951
    127020     1.92927     1.24368     1.69454     1.73952
    127050     1.92275     1.24679     1.67824     1.73866
    127080     1.91642     1.24955     1.67434     1.72642
    127110     1.90885     1.26319     1.66675     1.70695
    127140     1.89992     1.26866     1.65956      1.6899
    127170     1.89335     1.25596     1.65002     1.69398
    127200     1.90201     1.26768     1.65072     1.70393
    127230     1.90633     1.26679     1.65551     1.70959
    127260     1.91042     1.24942     1.66134     1.72576
    127290     1.91125     1.26722     1.65776     1.71806
    127320     1.91834     1.24391     1.68012     1.72915
    127350     1.91407     1.25326     1.66717     1.72545
    127380     1.90885     1.25026     1.66133     1.72169
    127410     1.91687        1.25     1.67055     1.73077
    127440     1.90849     1.25841     1.65234     1.72362
    127470     1.89345       1.266     1.63973      1.6967
    127500     1.91148     1.26668     1.66009     1.71673
    127530     1.90976     1.27267     1.65447     1.71387
    127560     1.89971     1.27558     1.63791     1.70527
    127590       1.904     1.27064     1.65472      1.7023
    127620     1.90368     1.28222     1.65713      1.6905
    127650     1.89245      1.3078     1.62318      1.6786
    127680     1.90242     1.30855     1.63521     1.68883
    127710      1.8981     1.30795     1.62906     1.68551
    127740     1.90873     1.32305     1.63096     1.69588
    127770     1.91037     1.30873     1.63625     1.70556
    127800      1.9067     1.31372     1.63994      1.6899
    127830     1.90436     1.32068     1.63215     1.68672
    127860     1.91472     1.30971     1.64353     1.70756
    127890     1.91857     1.30378      1.6432       1.721
    127920     1.92169     1.30624     1.64884     1.72071
    127950      1.9155     1.30234     1.64554     1.71301
    127980     1.92035     1.31719     1.65196     1.70631
    128010      1.9151       1.324     1.64688     1.69411
    128040     1.91243     1.30354     1.65415     1.69687
    128070     1.92255     1.28934     1.67095     1.71403
    128100     1.94603      1.3091     1.69924     1.72422
    128130     1.93065     1.30006     1.68702      1.7084
    128160     1.93433      1.3056     1.68846     1.71108
    128190     1.94344     1.31286     1.69241     1.72224
    128220     1.92365     1.29998     1.67399     1.70548
    128250     1.93304     1.29728     1.68406     1.71881
    128280     1.94931     1.30786     1.69691     1.73482
    128310     1.92801     1.31405     1.67159      1.7069
    128340     1.92986     1.31756     1.66572     1.71409
    128370     1.92758     1.31436     1.66969     1.70755
    128400     1.91752     1.31633     1.66301      1.6898
    128430     1.92399     1.30497     1.66489     1.71134
    128460     1.91604     1.30347     1.67069     1.68884
    128490     1.91097     1.29273     1.65937     1.69675
    128520     1.90479     1.29169     1.64613     1.69655
    128550     1.91376     1.29038      1.6497     1.71417
    128580     1.90813     1.27609     1.65233     1.70977
    128610     1.88095     1.28466     1.61707     1.67652
    128640     1.88809     1.27515     1.63293     1.68444
    128670     1.89989     1.26924     1.63653     1.71173
    128700     1.91431     1.27556     1.65247     1.72379
    128730     1.89092     1.26942     1.63148     1.69646
    128760     1.89407     1.27118     1.62708     1.70638
    128790     1.88486     1.26479     1.62651      1.6912
    128820     1.87435     1.25397     1.61285     1.68898
    128850     1.87506     1.28169      1.6076      1.6747
    128880     1.87718     1.27654     1.60781     1.68316
    128910     1.89508     1.27841     1.63548     1.69516
    128940     1.92299     1.27572     1.66345     1.73242
    128970     1.90332     1.26891      1.6408     1.71549
    129000     1.90413      1.2953     1.64738     1.69108
    129030     1.91264     1.29358     1.65523     1.70387
    129060     1.91651     1.31352     1.65468     1.69785
    129090     1.92166     1.31143     1.66542      1.7006
    129120     1.90777     1.31919     1.65688     1.67141
    129150     1.89823     1.30324     1.64405     1.67488
    129180     1.91148     1.32235     1.66221     1.67211
    129210     1.90633     1.30518     1.65716     1.67885
    129240     1.91697      1.3185     1.66332     1.68654
    129270     1.91772     1.29989     1.66218     1.70373
    129300     1.92088     1.27821     1.67316     1.71647
    129330     1.91766     1.27493     1.66372     1.72087
    129360     1.92397     1.28255     1.67001     1.72322
    129390     1.90649     1.28924      1.6543     1.69428
    129420     1.92677     1.28763      1.6741      1.7217
    129450      1.9194     1.28286     1.67296     1.70988
    129480     1.91772     1.28757     1.67172     1.70376
    129510     1.92717     1.28905     1.67843     1.71732
    129540     1.91812     1.29512     1.66289     1.70759
    129570     1.92947     1.28558     1.67818      1.7253
    129600     1.91821     1.29178     1.66676     1.70653
    129630     1.92848     1.29859      1.6782     1.71329
    129660     1.92078     1.27691     1.67606     1.71439
    129690     1.91425     1.30462       1.661     1.69345
    129720     1.93928      1.3149     1.68772     1.71589
    129750     1.94029     1.30207     1.69203     1.72369
    129780     1.94908     1.30082     1.69749     1.73904
    129810     1.93154     1.30786     1.68301     1.70841
    129840     1.94649     1.31806     1.69879     1.71886
    129870     1.91998     1.33993     1.65885      1.6809
    129900     1.92651     1.33346     1.67009     1.68985
    129930     1.93266      1.3067     1.68087     1.71394
    129960     1.91789     1.31354     1.66821     1.68769
    129990     1.92637     1.32138     1.67476     1.69439
    130020     1.93466     1.32348     1.68881      1.6977
    130050     1.92231     1.36393     1.67265     1.65304
    130080     1.92986     1.37148     1.66975     1.66723
    130110     1.94687     1.37905     1.70198     1.66796
    130140     1.94067     1.36832     1.68799     1.67653
    130170      1.9571     1.37085     1.70768     1.69266
    130200     1.93551     1.35991     1.68578     1.67366
    130230     1.93479     1.37995     1.68265     1.65869
    130260     1.93995     1.38351     1.68366     1.66673
    130290     1.93465     1.39457     1.68125     1.64751
    130320     1.94629     1.40964     1.69287     1.65021
    130350     1.95253     1.41331     1.69462     1.65999
    130380      1.9659     1.41538     1.71068     1.67327
    130410     1.96793     1.41726     1.70932     1.67783
    130440     1.94658     1.40915      1.6956     1.64852
    130470       1.952     1.40067     1.69694     1.66708
    130500       1.946     1.38738     1.68281     1.67844
    130530     1.94795     1.37427     1.68473     1.69177
    130560     1.93903     1.35274     1.67308     1.70017
    130590     1.95993       1.372     1.69013     1.71573
    130620     1.94632     1.38089     1.67068     1.69656
    130650     1.94365      1.3583     1.68149     1.69799
    130680     1.96224     1.38022     1.70164     1.70301
    130710     1.93423     1.36168     1.68526     1.66979
    130740     1.94071      1.3609     1.68764     1.68302
    130770     1.94558     1.35122     1.69439     1.69523
    130800     1.95085     1.33464     1.69585     1.71886
    130830     1.94543     1.33088     1.69875     1.70659
    130860     1.95478     1.35376     1.69971     1.70901
    130890     1.93667     1.34076     1.67873      1.6987
    130920     1.95263     1.33542     1.70573     1.71251
    130950     1.94577     1.36253     1.69845      1.6825
    130980     1.93428     1.34917      1.6834      1.6819
    131010     1.93792     1.35118     1.69058     1.68147
    131040     1.94613     1.36829     1.69126     1.68591
    131070     1.96022     1.37826     1.70471     1.69684
    131100     1.95625     1.35611     1.69622     1.71396
    131130     1.95952      1.3581     1.69599     1.72007
    131160     1.95908     1.35282     1.69397     1.72522
    131190     1.95384     1.36382     1.70199     1.69652
    131220     1.96309     1.35683     1.70778     1.71755
    131250     1.98154     1.35504     1.72065      1.7482
    131280     1.94538     1.33732     1.67952     1.72041
    131310     1.94639     1.33915     1.68181     1.71902
    131340     1.95706     1.33195     1.70006     1.73086
    131370     1.95821     1.32938     1.71374     1.72191
    131400     1.95285     1.32705     1.70543     1.71979
    131430     1.96756     1.36223     1.71238     1.71891
    131460     1.96625     1.35582     1.72193     1.71142
    131490     1.96269     1.36561     1.71484     1.70256
    131520     1.95332     1.36103     1.70279     1.69676
    131550     1.98047     1.37893     1.73222     1.71537
    131580     1.96414     1.38569     1.71434     1.69015
    131610     1.97279     1.36486     1.72873     1.71243
    131640     1.97813      1.3747     1.73843     1.70707
    131670     1.99037     1.40031     1.74636      1.7066
    131700     1.97837     1.40643     1.73662     1.68344
    131730     1.97396     1.39679     1.72658     1.69143
    131760     1.99469     1.40321     1.75438      1.7061
    131790     1.97089     1.40831     1.72443     1.67684
    131820     1.96982     1.39301     1.71741     1.69422
    131850      1.9625     1.40836     1.70948     1.67242
    131880     1.96235     1.43073     1.70593     1.65663
    131910     1.96469     1.41607     1.71173     1.66875
    131940      1.9772     1.42294     1.73054     1.67306
    131970     1.95574     1.41877      1.7187     1.63799
    132000     1.96215      1.4083     1.72007     1.66076
    132030     1.96853     1.40575      1.7271     1.67068
    132060     1.96878     1.42657     1.72501     1.65573
    132090      1.9707     1.41805      1.7335     1.65875
    132120     1.97774     1.43652     1.73905      1.6538
    132150     1.97293     1.43226     1.73458      1.6507
    132180     1.97934     1.43469      1.7456      1.6523
    132210     1.96591     1.41197     1.72777     1.65853
    132240     1.98843     1.40963     1.75201     1.68853
    132270      1.9806     1.41849     1.73419     1.68108
    132300     1.96283     1.39144      1.7181     1.67852
    132330     1.99144     1.40994     1.75489     1.69236
    132360     1.98206     1.41356     1.74125     1.68137
    132390     1.98223     1.38654     1.74473     1.70057
    132420     1.97757     1.40274     1.74615     1.67476
    132450      1.9792     1.38933     1.74896     1.68682
    132480     1.99084     1.38649     1.76226     1.70263
    132510     1.98564     1.37293     1.75972     1.70411
    132540     1.98999     1.39205     1.77348     1.68438
    132570     1.98082     1.41028     1.75836     1.66331
    132600      1.9711     1.38131     1.74856      1.6748
    132630       1.968      1.3792     1.74287      1.6752
    132660     1.97364     1.38458     1.74718     1.67952
    132690     1.97499     1.38013     1.75066     1.68273
    132720     1.98274     1.37461     1.75894     1.69678
    132750     1.98566     1.37695      1.7646     1.69584
    132780     1.96122     1.38475     1.73016     1.66788
    132810     1.97882      1.4111     1.74512     1.67177
    132840     1.97609      1.3895      1.7442     1.68432
    132870     1.97894      1.4071     1.74757     1.67288
    132900     1.99711     1.40907     1.76999     1.69072
    132930     2.00506     1.37638     1.78275     1.72275
    132960      1.9765     1.36382     1.74812     1.70211
    132990     1.99473     1.38959     1.77006     1.70112
    133020     1.99035     1.39683     1.76602      1.6891
    133050     1.97965     1.37387     1.75712     1.69204
    133080     1.99107     1.35519     1.77297      1.7172
    133110     1.98528     1.36075     1.77166     1.70067
    133140     1.98455     1.35257     1.77582     1.70115
    133170     1.97743     1.36167     1.76296     1.69065
    133200     1.97649     1.36845     1.76196       1.684
    133230     1.97506     1.36422     1.76366      1.6823
    133260     1.97489     1.39305     1.76932     1.65204
    133290     1.97399     1.39831     1.76449     1.65063
    133320     1.99191     1.41629     1.78253     1.65894
    133350      1.9766     1.40908     1.76247     1.64987
    133380     1.96973     1.43528     1.74493     1.62937
    133410     1.98258     1.41359     1.76363      1.6591
    133440     1.97827     1.41332     1.76069     1.65215
    133470       2.011     1.46428     1.79874     1.64579
    133500     2.00886     1.44106     1.80421     1.65505
    133530     1.98638     1.43545     1.77644     1.63558
    133560      1.9835     1.42759     1.77907     1.63262
    133590     1.99135     1.40601     1.78493     1.66377
    133620     1.97378     1.40034     1.76304     1.64995
    133650     1.97674     1.39463     1.76441     1.66038
    133680     1.98546     1.37732     1.78061     1.67824
    133710     1.97487     1.38124     1.76775     1.66356
    133740     1.98091     1.36532     1.77855     1.67948
    133770     1.98008     1.32965     1.77478     1.70986
    133800     1.98319     1.33168     1.78406     1.70584
    133830     1.98619     1.34445     1.79374     1.69259
    133860     1.97572      1.3467      1.7814     1.67927
    133890     1.98305     1.35889     1.79315     1.67421
    133920     1.98503     1.33583     1.78615     1.70468
    133950      1.9779     1.35159     1.77538     1.68683
    133980     1.99275     1.38616     1.78184     1.68693
    134010      1.9734     1.35748     1.75288     1.69506
    134040     1.97124     1.33966     1.74672     1.71051
    134070     1.98389     1.34275     1.76121     1.72245
    134100     1.99034     1.33454     1.77435      1.7302
    134130     1.97157     1.32078     1.75428      1.7182
    134160     1.99865     1.33075     1.78028     1.74611
    134190      1.9728     1.36516     1.75155     1.68888
    134220     1.98935     1.37053      1.7689     1.70519
    134250     1.98699     1.39746     1.75899     1.68801
    134280      1.9879     1.37882     1.75275     1.71179
    134310     1.97636     1.37508     1.73756     1.70354
    134340     1.98705     1.34605     1.74436     1.74416
    134370     1.99558     1.32954     1.75659     1.76392
    134400     1.98902       1.322     1.74866     1.76265
    134430     1.96973     1.31757     1.72016     1.75064
    134460     1.97886      1.3256      1.7238     1.76156
    134490     1.99497     1.32379     1.73039     1.79252
    134520     1.98545     1.32463     1.72562     1.77527
    134550     1.97125     1.32413     1.71278     1.75632
    134580     1.98047     1.32826     1.71253     1.77412
    134610      1.9905     1.33252     1.71896      1.7871
    134640     1.98276     1.33118     1.71505      1.7746
    134670     1.97388     1.29467     1.72104     1.77603
    134700     1.98527     1.32577      1.7176     1.78179
    134730     1.95997     1.31289      1.6973     1.75456
    134760     1.97414     1.32574     1.71682     1.75768
    134790     1.97634     1.29573     1.73291     1.76917
    134820     1.96834     1.31442     1.70909     1.76069
    134850     1.96221     1.33156     1.70568     1.73727
    134880      1.9655     1.33156     1.71187     1.73863
    134910     1.97606     1.35908     1.72573     1.72754
    134940     1.96432      1.3398     1.71697     1.72455
    134970      1.9622     1.32544     1.72544     1.72236
    135000     1.96059     1.31149     1.72252     1.73227
    135030     1.94235     1.31322     1.70149      1.7105
    135060     1.96306     1.33813      1.7245     1.71543
    135090     1.96367     1.31237     1.72684     1.73426
    135120     1.96916     1.32328     1.72033     1.74488
    135150     1.97123     1.33367     1.71967     1.74227
    135180     1.97591     1.32793     1.72221     1.75472
    135210     1.96694     1.33832     1.72146     1.72719
    135240     1.97411     1.32704     1.72995      1.7437
    135270     1.95782     1.34313     1.70012     1.72387
    135300     1.96157     1.33766     1.70212     1.73464
    135330     1.98011     1.32126     1.73551     1.75611
    135360     1.97329     1.34705     1.71745     1.73883
    135390      1.9762      1.3668     1.72652     1.72098
    135420     1.97462     1.37786     1.72459     1.71042
    135450     1.97357     1.39554     1.73147     1.68654
    135480      1.9643     1.38352      1.7135     1.69316
    135510     1.96199      1.3681     1.71635     1.69742
    135540     1.96226     1.39933     1.71756     1.67117
    135570     1.96397     1.41582     1.71258      1.6664
    135600     1.97181     1.40033     1.71631     1.69393
    135630     1.96844     1.40963     1.70965      1.6851
    135660     1.96263     1.37765     1.71067     1.69693
    135690     1.96153     1.36852     1.70295     1.70949
    135720     1.96094     1.38195      1.7029     1.69734
    135750     1.96206     1.36332     1.70599     1.71181
    135780     1.96774     1.39737     1.71253     1.69075
    135810     1.95989     1.42196     1.70211     1.66228
    135840     1.97792     1.40046     1.73174     1.69236
    135870     1.97564     1.38014     1.72993     1.70555
    135900     1.96427     1.37874     1.71994     1.69045
    135930     1.96466     1.38606     1.72813     1.67695
    135960     1.97175     1.43559     1.72449     1.65553
    135990     1.96895     1.41219     1.71426     1.67946
    136020     1.96818     1.38993      1.7112     1.69923
    136050     1.95804     1.37256     1.70387     1.69727
    136080     1.96655     1.37428      1.7196     1.69971
    136110     1.95883     1.37868     1.70505     1.69293
    136140     1.97757     1.38239      1.7206     1.71758
    136170     1.98556     1.39111     1.73282     1.71671
    136200     1.96509       1.396     1.71059     1.68767
    136230     1.97365     1.39139     1.71958     1.70226
    136260     1.96326     1.40449     1.70251     1.68453
    136290      1.9736     1.38414     1.70891     1.71871
    136320      1.9532     1.38475      1.6946     1.68547
    136350     1.97398     1.38954     1.72666     1.69736
    136380     1.95213     1.39242     1.68448     1.68681
    136410      1.9657     1.41459     1.70208     1.68221
    136440     1.97186     1.43182     1.71381     1.67009
    136470     1.97803     1.40813      1.7348     1.68309
    136500     1.96231     1.40914     1.71966     1.66085
    136530     1.96819     1.39047     1.72702     1.68272
    136560     1.96305     1.39094     1.72067     1.67682
    136590     1.96557     1.38847     1.71709     1.68841
    136620     1.95753     1.37602     1.70823     1.68889
    136650     1.96577     1.41719     1.70324       1.679
    136680     1.97296     1.42571     1.71292      1.6788
    136710     1.97082     1.41187     1.71251     1.68588
    136740     1.98799     1.41052     1.72447     1.71489
    136770     1.98331     1.42001      1.7193     1.70136
    136800     1.99377     1.42216     1.73275     1.71036
    136830      1.9914     1.44726     1.72741     1.68904
    136860     1.99671     1.47544     1.72859     1.67594
    136890     1.97804     1.47453     1.70272     1.65886
    136920     1.98002     1.46853      1.6934     1.67833
    136950      1.9935     1.44525     1.70965     1.71361
    136980     1.98772     1.43937     1.70421     1.71054
    137010     1.97579     1.44785     1.69159     1.68812
    137040     1.99073     1.48687     1.72907     1.65093
    137070     1.97843     1.49217     1.72245     1.62326
    137100     1.99743     1.51589     1.73155     1.63807
    137130     1.99789     1.50083     1.74493     1.63885
    137160     1.97743      1.5139       1.718     1.60531
    137190     1.95832     1.49745      1.6959     1.59738
    137220     1.96362     1.49555     1.69942     1.60839
    137250     1.96356     1.47861      1.6979     1.62541
    137280     1.95544     1.47543     1.69683     1.60978
    137310     1.96482     1.48164     1.70861     1.61443
    137340      1.9697     1.46601     1.72125     1.62714
    137370     1.97539     1.49485     1.72452     1.61115
    137400     1.96835     1.45017     1.71901     1.64037
    137430     1.95665     1.45707     1.69947     1.62656
    137460      1.9732     1.47905     1.72117     1.62388
    137490      1.9838     1.50424     1.73151     1.61558
    137520     1.96203     1.48521     1.70676     1.60633
    137550     1.95264     1.45569     1.69717     1.62055
    137580     1.96446     1.43957       1.708     1.65184
    137610     1.97678     1.46312     1.70834     1.66016
    137640      1.9645     1.47487     1.68737     1.64198
    137670     1.95646      1.4672     1.66735     1.65007
    137700     1.96143     1.47755     1.67617     1.64368
    137730     1.97205     1.47141     1.70256     1.64749
    137760     1.96675     1.43474     1.69105     1.67871
    137790     1.97867      1.4312     1.70033     1.70023
    137820     1.98191      1.3984     1.70754     1.72763
    137850     1.98241       1.428     1.72148     1.69032
    137880     1.95743     1.42724      1.7019     1.65216
    137910     1.97385      1.4259     1.71542     1.67819
    137940     1.97696     1.41777     1.71822     1.68949
    137970     1.98308     1.43922     1.72434     1.67944
    138000     1.97715     1.45493     1.71985     1.65637
    138030     1.96974     1.45779     1.72272     1.63306
    138060     1.98083     1.49824      1.7175     1.62875
    138090     1.96096     1.48602     1.70049     1.60961
    138120     1.95811     1.49121     1.69606     1.60251
    138150     1.94735     1.47057     1.69126     1.60044
    138180     1.96775     1.46677     1.70252     1.64138
    138210     1.97408     1.47855     1.70425     1.64421
    138240     1.97271     1.45847      1.7068     1.65615
    138270     1.97554     1.46451     1.72137     1.64245
    138300     1.97193     1.49112     1.70757     1.62414
    138330     1.96938     1.47949      1.7204       1.615
    138360     1.98066     1.51147     1.73726      1.5948
    138390     1.98983     1.50415     1.74121     1.62006
    138420     1.96816     1.50821     1.71063     1.59572
    138450     1.96469     1.48339     1.71388     1.60691
    138480     1.96028     1.47302     1.71021     1.60959
    138510     1.96226     1.49152     1.71344     1.59388
    138540     1.95681     1.48264     1.70886     1.59366
    138570     1.96216     1.46719     1.71914     1.60998
    138600     1.95792      1.4801     1.72202     1.58456
    138630     1.95457     1.46977     1.71871     1.58949
    138660     1.96624     1.46805     1.72812     1.60956
    138690      1.9587     1.45448     1.71647     1.61594
    138720      1.9552     1.44339     1.69759     1.63721
    138750     1.96188     1.46282     1.70861     1.62443
    138780     1.96966     1.45528     1.72414     1.63359
    138810     1.96365      1.4601     1.71183     1.62776
    138840     1.95629     1.45999     1.70775     1.61436
    138870       1.955     1.43689       1.703     1.63682
    138900     1.95401     1.43205     1.69901     1.64284
    138930     1.96071     1.42495     1.70383     1.65989
    138960     1.92957     1.43765      1.6665      1.6132
    138990     1.92575     1.41607     1.66797     1.62163
    139020     1.94104     1.41688     1.68279     1.64193
    139050     1.93527     1.38633     1.68434     1.65275
    139080     1.94402     1.40727     1.68865      1.6512
    139110     1.93763     1.39661      1.6811     1.65294
    139140     1.92732     1.41761     1.67652     1.61518
    139170     1.91036     1.40871     1.65255     1.60735
    139200     1.92953     1.41498     1.66862     1.63087
    139230      1.9232     1.37168     1.66372      1.6577
    139260     1.92925     1.35492     1.66906     1.68001
    139290     1.93189     1.38666     1.67023     1.65889
    139320     1.91538     1.38813     1.65452     1.63493
    139350     1.91199     1.37784     1.65968     1.63046
    139380     1.91674     1.37755     1.65111     1.65044
    139410     1.92357     1.39394     1.65816     1.64551
    139440     1.94128     1.38774     1.67186     1.67817
    139470     1.93661     1.38906     1.66059     1.67745
    139500     1.94648     1.38824     1.65387     1.70735
    139530     1.93198     1.38045     1.63439     1.69947
    139560     1.92209     1.36578     1.62678     1.69619
    139590     1.92595     1.37051     1.62479     1.70302
    139620     1.92036     1.37007     1.62997     1.68572
    139650     1.89897     1.34952     1.61469     1.66846
    139680     1.92509     1.34607     1.65734     1.68917
    139710     1.91069     1.34483     1.62658     1.68736
    139740     1.91411     1.32644     1.62645     1.70963
    139770      1.9047     1.33414     1.61967     1.68893
    139800      1.9246     1.31012     1.64952     1.72361
    139830     1.91957     1.30852     1.65024     1.71289
    139860     1.91244     1.30336     1.64048     1.71025
    139890      1.9281     1.31179     1.66357     1.71665
    139920     1.91498     1.30858     1.65429     1.69859
    139950     1.93089     1.31066     1.66695      1.7205
    139980     1.92924     1.32044     1.66817     1.70809
    140010     1.95303      1.3217     1.67818     1.75085
    140040     1.95669     1.31646     1.67898     1.76216
    140070     1.94155     1.32051     1.66262     1.74102
    140100     1.94583      1.3112     1.67579       1.745
    140130     1.95545     1.30288     1.68444      1.7643
    140160     1.95963     1.30119     1.68499     1.77427
    140190     1.96108     1.31188      1.6902     1.76461
    140220     1.94011     1.32601     1.65721     1.73878
    140250     1.95283     1.34554     1.66734     1.74258
    140280     1.93465     1.35065     1.64584     1.71833
    140310     1.93629     1.36001     1.63988     1.72035
    140340      1.9503      1.3796      1.6357     1.74027
    140370     1.96469     1.37599     1.66817     1.74466
    140400     1.94325     1.38066      1.6393     1.72016
    140430     1.93275     1.38992      1.6387     1.68933
    140460     1.95253     1.39722     1.66853     1.69958
    140490     1.95898      1.4115     1.66016     1.71076
    140520     1.94531     1.42044     1.63687     1.69455
    140550     1.95659     1.41781      1.6463     1.71348
    140580     1.97128     1.42922     1.67173     1.71304
    140610      1.9566     1.42125     1.65353     1.70366
    140640     1.94935     1.39341     1.65952     1.70419
    140670      1.9582     1.39737     1.66461     1.71625
    140700     1.94924     1.39528     1.65279     1.70896
    140730     1.94512     1.40676     1.64625     1.69644
    140760     1.95402     1.41368     1.66154     1.69623
    140790     1.96125     1.39393     1.66381     1.72677
    140820     1.98691     1.39739     1.68999     1.75694
    140850     1.98005     1.40153     1.68489       1.743
    140880     1.98293     1.39234     1.69439     1.74771
    140910     1.95771     1.37211     1.69131      1.7094
    140940     1.96481     1.37149     1.68964     1.72774
    140970     1.95399     1.37949     1.69152     1.69467
    141000      1.9472     1.37905     1.68799     1.68287
    141030     1.93515     1.36459     1.66774     1.68705
    141060     1.93627     1.33849     1.68304     1.69532
    141090     1.94826     1.33319      1.7065     1.70349
    141120     1.94366     1.33771     1.69666     1.69927
    141150     1.96537     1.31742     1.72235     1.73875
    141180     1.96226     1.30409     1.71548     1.74855
    141210     1.94644     1.31472     1.68942     1.73049
    141240     1.96617     1.32972     1.71753     1.73596
    141270     1.95987     1.33281     1.72029      1.7165
    141300     1.96773     1.36668     1.71739     1.71076
    141330     1.95878     1.34271     1.70437     1.72217
    141360     1.95747      1.3376     1.71139     1.71619
    141390     1.96791     1.33752     1.71999     1.73148
    141420     1.95908     1.34944     1.70099     1.72094
    141450     1.95353     1.33268     1.71062     1.71182
    141480       1.962     1.33673     1.71874     1.71989
    141510     1.95509     1.35562     1.69206     1.71581
    141540     1.96283     1.36118     1.69823     1.72297
    141570      1.9601     1.35986     1.69343     1.72252
    141600     1.94472      1.3609     1.66418     1.71533
    141630     1.96494     1.36752     1.69289       1.728
    141660     1.95184     1.38178     1.68286     1.69647
    141690     1.96888     1.38998     1.70153     1.71048
    141720     1.93629     1.39944     1.66681     1.66185
    141750     1.92924     1.38014      1.6721     1.65628
    141780     1.93424      1.3738     1.67478     1.67044
    141810     1.94194     1.38778     1.68144     1.67006
    141840     1.92673     1.40855     1.65756     1.64105
    141870     1.91804     1.41033     1.64988     1.62685
    141900     1.94561      1.4051     1.67801     1.66755
    141930     1.95067     1.39153     1.67877     1.68986
    141960     1.93555     1.38969     1.67347     1.66162
    141990     1.96504     1.39882     1.71129     1.68451
    142020     1.97173     1.40984     1.71226     1.68995
    142050     1.99204     1.40393     1.72045     1.73364
    142080     1.97826     1.38743     1.71776     1.71795
    142110      1.9898     1.41117     1.72974     1.71325
    142140     1.97884     1.40334     1.72055     1.70352
    142170     1.97749     1.41553     1.72262     1.68813
    142200     2.00564     1.41911     1.74938     1.72365
    142230     1.96491     1.40687     1.70533     1.68354
    142260     1.96085     1.40285     1.70257     1.68022
    142290     1.94989     1.41837     1.69327     1.65082
    142320      1.9616     1.43246      1.6963     1.66323
    142350     1.96259     1.43285     1.69825     1.66324
    142380     1.96751     1.42542     1.69986     1.67953
    142410     1.95596     1.40069     1.68747     1.68585
    142440      1.9601      1.4079     1.69786     1.67901
    142470     1.96671     1.40116     1.71551     1.68216
    142500     1.96551      1.4049     1.71701     1.67468
    142530     1.95688     1.40063     1.70476     1.67057
    142560     1.95283     1.37932      1.6984     1.68523
    142590     1.96082     1.36681     1.70291     1.70927
    142620     1.97538     1.37773     1.71472     1.72216
    142650     1.95656       1.367     1.69725     1.70496
    142680     1.95987     1.36305     1.70269      1.7103
    142710     1.98465     1.38776     1.71903      1.7311
    142740     1.96098     1.36206     1.69668     1.71957
    142770     1.97032     1.36835     1.71189     1.72087
    142800     1.96818     1.38306     1.70636     1.70967
    142830     1.94766     1.37818     1.69196     1.68066
    142860     1.97765     1.37328       1.719     1.72666
    142890     1.98604     1.37818     1.73171     1.72931
    142920     1.96409       1.378     1.70555     1.70515
    142950     1.95468       1.389     1.69559      1.6844
    142980     1.95515     1.40549     1.68982      1.6776
    143010     1.96739     1.40178     1.70383     1.69505
    143040     1.97394     1.35149     1.72053     1.73382
    143070     1.95804     1.34945     1.69955     1.71998
    143100     1.93935     1.33721      1.6743     1.71193
    143130     1.95147     1.35652     1.69442     1.70447
    143160     1.95034     1.36934     1.70217      1.6838
    143190     1.94911     1.37494     1.68846     1.69017
    143220     1.94383      1.3833     1.67605     1.68352
    143250     1.93385     1.36344     1.67941     1.67337
    143280     1.93505     1.36132     1.67966     1.67762
    143310     1.93592       1.357     1.67406     1.68867
    143340     1.94388      1.3683      1.6727     1.69916
    143370     1.93908     1.36689     1.66578     1.69612
    143400     1.94134     1.36401     1.66172     1.70756
    143430     1.93195     1.35115     1.65858     1.69953
    143460     1.94766     1.34074     1.67797     1.72441
    143490     1.95499     1.34374      1.6819      1.7348
    143520     1.94379     1.36763     1.65841     1.71346
    143550     1.94476     1.37114     1.65685     1.71436
    143580     1.93784     1.36069     1.64936     1.71423
    143610      1.9491     1.38051     1.65312     1.72029
    143640     1.96336     1.36719     1.67254      1.7444
    143670     1.95208     1.37332     1.66702     1.71938
    143700     1.94369     1.37297     1.66146     1.70598
    143730     1.95051      1.3837     1.67236     1.70222
    143760     1.94918      1.3558     1.68436     1.70977
    143790     1.95664     1.35511     1.67741     1.73404
    143820     1.94591      1.3315     1.67818     1.72741
    143850     1.92578     1.33073     1.65107     1.70891
    143880      1.9378     1.33318     1.66011     1.72534
    143910     1.93612     1.34609     1.64094     1.72988
    143940       1.938     1.34977     1.65168     1.72098
    143970     1.92265     1.34686     1.63004     1.70942
    144000     1.91881     1.35257     1.62622      1.6999
    144030     1.91047     1.35988      1.6072     1.69334
    144060     1.90618     1.36227      1.5985        1.69
    144090     1.91432     1.36249     1.61338     1.69408
    144120     1.91041     1.36697     1.60584     1.68879
    144150     1.91885     1.37112     1.62685     1.68445
    144180     1.91091     1.35427      1.6212     1.68547
    144210      1.9096     1.33418     1.62589     1.69399
    144240     1.91287     1.32541     1.64962      1.6853
    144270     1.91236     1.34791     1.64488     1.67085
    144300     1.90814     1.35069     1.62628     1.67716
    144330     1.92303     1.34546     1.64714     1.69492
    144360     1.90685     1.34559     1.62407     1.68045
    144390     1.91237     1.34361      1.6239     1.69468
    144420     1.90269     1.34803     1.61021      1.6824
    144450     1.90821      1.3578     1.61013     1.68712
    144480      1.9346     1.36722     1.62792     1.72218
    144510     1.93155     1.38045     1.61247     1.71933
    144540      1.9347     1.36898     1.61511     1.73304
    144570     1.90962     1.36414     1.59169     1.70262
    144600     1.92136     1.38329     1.59493     1.71054
    144630     1.90923     1.37571     1.58581     1.69792
    144660     1.91647     1.36928     1.58432     1.72068
    144690     1.91616     1.35595     1.60004       1.716
    144720     1.92415     1.36831     1.59946     1.72457
    144750     1.94001     1.38524       1.617     1.73023
    144780     1.94041       1.374     1.60455     1.75154
    144810     1.93725     1.37604     1.59195     1.75445
    144840     1.93691     1.38845     1.59198     1.74386
    144870     1.93803      1.3795     1.58841     1.75667
    144900     1.93602     1.39133      1.5658     1.76318
    144930     1.93411     1.40628     1.56041     1.75187
    144960     1.94524     1.42857     1.55486     1.76338
    144990     1.93387     1.42804     1.54521     1.74721
    145020     1.92773     1.44027     1.53096     1.73611
    145050     1.92997     1.44138      1.5533     1.72025
    145080     1.93574     1.48045     1.53719      1.7145
    145110     1.92368     1.45302     1.53277     1.71476
    145140     1.92921     1.44936     1.54872     1.71595
    145170     1.93294     1.44133     1.56708     1.71445
    145200     1.91571     1.44013     1.54058     1.70073
    145230     1.93773     1.46362     1.55193     1.72015
    145260      1.9348     1.44629     1.56244      1.7187
    145290     1.93118     1.45101     1.55426     1.71399
    145320     1.91167     1.41932     1.57086     1.68134
    145350     1.91437     1.40343      1.5822     1.69016
    145380      1.9385     1.40047     1.60357     1.72707
    145410      1.9274     1.40423     1.58272     1.71838
    145440     1.92062     1.40729     1.57216     1.71037
    145470     1.90842     1.36754     1.57581     1.71196
    145500      1.9272     1.40276     1.58251     1.71934
    145530     1.92874     1.39731     1.58379     1.72604
    145560     1.92454     1.39405     1.58182     1.72109
    145590     1.93722     1.40276     1.58232     1.74188
    145620     1.94243     1.40297     1.60905     1.72879
    145650     1.92602     1.40153     1.59147     1.70939
    145680     1.92243     1.42306     1.58008     1.69402
    145710     1.92572      1.4029     1.60064     1.69899
    145740     1.93017     1.39376     1.60648     1.71107
    145770     1.93633     1.41575     1.60281     1.71037
    145800     1.94288     1.41591     1.60113     1.72659
    145830     1.93629     1.42886     1.59409     1.70754
    145860     1.92944      1.4211     1.58544     1.70656
    145890     1.94588     1.41663     1.60015     1.73366
    145920      1.9549     1.42846     1.60856     1.73647
    145950     1.94408     1.43689     1.61085     1.70277
    145980     1.94499     1.42383      1.6321     1.69556
    146010     1.94917     1.43372     1.62425     1.70434
    146040     1.95479     1.44933     1.62703     1.70136
    146070      1.9566     1.45521     1.61522     1.71171
    146100     1.95926     1.48822     1.60904     1.69517
    146130      1.9303     1.46683     1.56455     1.68899
    146160     1.93218     1.44623     1.60579     1.67226
    146190     1.92885      1.4689     1.59241     1.65755
    146220       1.928     1.47285     1.58407     1.66007
    146250     1.91051     1.46191     1.57214     1.64051
    146280     1.91762     1.46169     1.57643     1.65313
    146310     1.91246     1.48231     1.54115     1.65608
    146340      1.9204     1.48869      1.5332     1.67601
    146370      1.9005     1.49914       1.504     1.64754
    146400     1.93057     1.50902     1.54428       1.671
    146430     1.93094     1.50819     1.55478     1.66286
    146460     1.92646     1.51729      1.5136     1.68206
    146490     1.90027     1.49075     1.48282     1.67361
    146520     1.91073     1.49269     1.49326     1.68636
    146550      1.9002     1.47471     1.48706     1.68386
    146580     1.90047     1.48978     1.46342     1.69191
    146610     1.91311     1.49389      1.4903      1.6933
    146640     1.88479     1.46029     1.47554     1.67189
    146670     1.89659      1.4934      1.4574     1.68519
    146700     1.89007     1.49571     1.46647     1.66045
    146730     1.89404     1.50479     1.47055     1.65767
    146760     1.88969     1.48346     1.47441     1.66353
    146790     1.89048     1.50769     1.45589     1.65984
    146820     1.89642     1.51014     1.45154      1.6749
    146850     1.89143     1.53756     1.42437     1.66196
    146880     1.88645     1.52401     1.43958     1.64995
    146910     1.90331     1.55491     1.43983     1.65961
    146940     1.89886     1.54811     1.41885     1.67378
    146970     1.89959     1.55591     1.40437      1.6804
    147000     1.90703     1.56055     1.42613     1.67462
    147030     1.89935      1.5382     1.44638     1.66041
    147060     1.89849     1.55714     1.43606     1.64973
    147090     1.90079     1.56451     1.42937     1.65385
    147120     1.91347     1.57195     1.44201     1.66501
    147150     1.91227     1.54807     1.46778     1.66212
    147180      1.9138       1.568     1.45104     1.66166
    147210     1.94178      1.5827     1.46312     1.70157
    147240     1.93165     1.55903     1.48345     1.68265
    147270     1.94343     1.55963     1.50964     1.68594
    147300     1.94911     1.55047      1.5249     1.69375
    147330     1.94347     1.56071     1.48774     1.70439
    147360     1.94826     1.57848     1.47259     1.71212
    147390     1.94204     1.56862     1.44945     1.72673
    147420     1.94139     1.55796     1.47981     1.70908
    147450     1.94247     1.55156     1.48239      1.7151
    147480     1.94511      1.5525     1.48568     1.71739
    147510     1.95278     1.56148     1.49165     1.72149
    147540     1.93634     1.54453     1.49061      1.7004
    147570     1.93564     1.55199     1.49802     1.68544
    147600     1.94858     1.54862     1.50663     1.71048
    147630     1.94753     1.55539       1.511     1.69805
    147660     1.95927     1.55634     1.51599     1.71961
    147690     1.96737     1.57424     1.51074     1.72641
    147720     1.93866     1.57073     1.49392     1.67863
    147750     1.95836      1.5678     1.51462     1.70828
    147780     1.94834     1.55314     1.51522     1.69821
    147810     1.95625     1.54387     1.53724     1.70506
    147840     1.96751     1.54114     1.56536     1.70783
    147870     1.95416     1.52133     1.55698      1.7026
    147900     1.95338     1.49523     1.56824     1.71356
    147930     1.95384     1.47754     1.57486     1.72384
    147960     1.95012     1.46104      1.5943     1.71158
    147990       1.941     1.49374     1.55929     1.69479
    148020      1.9558     1.52866     1.54052     1.71472
    148050     1.94514     1.51156     1.53853      1.7074
    148080     1.96629     1.51633     1.57818     1.71542
    148110     1.94426     1.50943     1.56115     1.68662
    148140     1.93785     1.51088     1.53741     1.69238
    148170     1.93986     1.51392      1.5423     1.68982
    148200     1.93584     1.51458     1.53511     1.68653
    148230      1.9331     1.51971      1.5255     1.68436
    148260     1.93988     1.51482     1.51983     1.70931
    148290     1.93823     1.52577     1.50985     1.70466
    148320     1.93227     1.51885     1.49716     1.70849
    148350       1.939     1.49093      1.5319     1.71751
    148380      1.9412     1.49509      1.5273     1.72295
    148410      1.9437     1.50843     1.50954      1.7326
    148440     1.93887     1.49728     1.52885     1.71441
    148470     1.91685     1.45888     1.52252     1.70359
    148500      1.9208     1.45026     1.52573     1.71694
    148530     1.93051     1.46139     1.52742     1.72773
    148560     1.93479     1.45231     1.54058     1.73328
    148590     1.94569     1.48091     1.53415     1.73917
    148620     1.95274     1.45341     1.57116     1.74511
    148650     1.95098     1.45015     1.57652     1.73906
    148680     1.93946     1.45244     1.55709     1.72885
    148710     1.93805     1.45073     1.55084     1.73272
    148740     1.93256     1.43937     1.55068     1.73007
    148770     1.92216     1.42136     1.55419     1.71861
    148800     1.92579      1.4139     1.56838     1.71999
    148830     1.93692      1.4534     1.54829     1.73024
    148860      1.9458     1.43102     1.57687     1.74296
    148890     1.96002     1.42811     1.59868      1.7573
    148920     1.95192     1.42847     1.59912     1.73847
    148950     1.94096     1.44689     1.56616     1.72867
    148980     1.94606     1.43624     1.59454     1.72307
    149010     1.94157     1.43018     1.60434     1.70882
    149040     1.94311     1.43542     1.59492     1.71672
    149070     1.93794     1.42301     1.59268     1.71745
    149100     1.93756     1.38861      1.6158     1.72315
    149130     1.95313     1.40008     1.63061     1.73504
    149160     1.94137     1.41222     1.61127     1.71678
    149190     1.95972     1.40418     1.61924     1.75707
    149220     1.95859     1.44087     1.58918     1.75229
    149250     1.93621     1.39508     1.59225     1.73676
    149280     1.93352     1.41547     1.57039     1.73417
    149310     1.93949      1.3677      1.6225     1.73784
    149340     1.93434     1.38772     1.59499     1.73597
    149370     1.92999     1.37709     1.59661     1.73326
    149400     1.94412     1.36826     1.62457      1.7458
    149430     1.92103     1.34397     1.62353     1.71423
    149460     1.92371     1.34533     1.63714     1.70622
    149490     1.93114     1.36126     1.63853     1.70904
    149520      1.9367     1.39086     1.62364     1.71199
    149550     1.91477     1.37661     1.60042     1.69597
    149580     1.93205     1.38792      1.6179     1.70929
    149610     1.92614     1.38672     1.61191     1.70259
    149640     1.93014     1.38315     1.62292     1.70408
    149670     1.93271     1.37943     1.62541     1.71053
    149700     1.93738     1.38487      1.6354     1.70718
    149730     1.94134     1.37408     1.64587     1.71482
    149760     1.93769     1.38321     1.63134     1.71311
    149790     1.93011     1.39362     1.62856     1.69004
    149820     1.92864     1.39825     1.61123     1.69944
    149850     1.95177     1.41812     1.63426     1.71376
    149880     1.94654     1.41732     1.61526     1.72051
    149910     1.93788     1.40742     1.61253     1.71163
    149940     1.93267     1.40285     1.62218      1.6944
    149970     1.94418     1.40734     1.63135     1.70815
    150000     1.92752      1.3889      1.6331     1.68362
    150030     1.93288     1.41788     1.60777      1.6961
    150060      1.9363     1.41113     1.60695     1.71025
    150090     1.95002     1.42109      1.6106     1.72964
    150120      1.9514     1.39371     1.62903     1.73775
    150150     1.95027     1.40913     1.62623     1.72534
    150180     1.94329     1.43506     1.59569     1.71673
    150210     1.93602     1.40518     1.61263     1.70916
    150240     1.95535     1.41079     1.62708     1.73467
    150270     1.96201     1.42595     1.62875     1.73575
    150300     1.97559     1.42766     1.63934     1.75507
    150330      1.9501      1.4334      1.5991     1.73033
    150360     1.96416     1.45139     1.60165     1.74471
    150390     1.94674      1.4519     1.57364     1.73069
    150420     1.95463     1.46036     1.57592     1.73924
    150450     1.94622      1.4418     1.59038     1.72263
    150480     1.93141     1.41071     1.58238     1.72239
    150510     1.94029     1.41932      1.5969     1.72189
    150540     1.95431     1.41586     1.62738     1.72789
    150570     1.94963     1.42293     1.61124     1.72663
    150600      1.9371      1.4261     1.60162     1.70463
    150630     1.93998     1.41158      1.6073     1.71786
    150660     1.95895     1.42245     1.61376     1.74566
    150690     1.95851     1.42022     1.61746     1.74309
    150720     1.96111     1.41338     1.62743     1.74521
    150750     1.97497     1.40297     1.65192     1.76178
    150780       1.981     1.42006     1.64225     1.77065
    150810     1.99027     1.45865     1.60083     1.79778
    150840     1.97695     1.42468     1.60457     1.79228
    150870     1.98593     1.41523     1.63277     1.79417
    150900     1.97168     1.40049     1.62156     1.78445
    150930     1.98538     1.40212     1.64243     1.79442
    150960     1.97971     1.38451     1.64834     1.79014
    150990     1.95626     1.37093     1.63703     1.75915
    151020     1.96528     1.36085     1.65837     1.76708
    151050     1.95624     1.36426     1.63552     1.76568
    151080      1.9827      1.3824     1.65798     1.78948
    151110     1.98057      1.4047     1.64278     1.78141
    151140     2.00801       1.387      1.7022     1.80081
    151170     1.96959     1.37504     1.65485     1.76897
    151200     1.95686     1.37371     1.64276     1.75296
    151230     1.96625     1.38645     1.64262     1.76404
    151260     1.96284     1.39285     1.63799     1.75569
    151290     1.95438     1.38422     1.62505     1.75565
    151320     1.95235     1.40943     1.61556     1.73977
    151350     1.94817     1.39672     1.62326     1.73348
    151380     1.92477     1.41239     1.58277     1.70572
    151410     1.94004     1.40452     1.62018     1.71169
    151440     1.95045     1.40463     1.62431     1.73123
    151470     1.94395     1.40117     1.60628     1.73622
    151500     1.94465     1.40987      1.5982      1.7382
    151530     1.92736     1.38821     1.60073     1.71463
    151560        1.93     1.39625     1.59504     1.71935
    151590      1.9325     1.40094     1.59209     1.72387
    151620      1.9314     1.36616      1.6204     1.72295
    151650     1.92796     1.36605       1.625     1.71095
    151680     1.91762     1.34511     1.62035     1.70871
    151710     1.92504     1.35422     1.63005     1.70898
    151740     1.93392     1.36796     1.63168     1.71651
    151770     1.94195     1.37982     1.62852      1.7281
    151800     1.94615     1.38535     1.62853     1.73313
    151830     1.94025     1.33875     1.65234     1.73398
    151860     1.93894     1.38537     1.61866     1.72618
    151890     1.92275     1.38503     1.60842     1.69959
    151920     1.92401     1.38722     1.60117     1.70748
    151950     1.92565      1.3885     1.60451       1.707
    151980     1.94836     1.36531     1.64906     1.73458
    152010     1.95913     1.38976     1.64148     1.74656
    152040     1.93966     1.39102     1.61616     1.72559
    152070     1.94034     1.40071     1.61141     1.72371
    152100     1.92676     1.41984        1.58     1.70658
    152130      1.9342     1.41507     1.59911     1.70958
    152160     1.92422     1.39757     1.59623     1.70414
    152190     1.91777     1.38302     1.60692     1.69137
    152220     1.92251     1.41095     1.59409     1.69121
    152250     1.91096     1.40622     1.57529     1.68657
    152280     1.90056     1.37492     1.59083     1.67425
    152310      1.8902     1.38155     1.57824     1.65715
    152340     1.90399     1.38285     1.59116     1.67521
    152370     1.91375     1.37768      1.6179     1.67608
    152400     1.90295     1.35739     1.62966     1.65654
    152430     1.90285     1.35462     1.63744     1.65091
    152460     1.90175     1.37473     1.61265     1.65614
    152490     1.91337     1.38858     1.60972      1.6741
    152520      1.9001     1.39219      1.5965      1.6534
    152550     1.90339     1.38127     1.59774     1.66888
    152580     1.90953     1.37879     1.60662     1.67641
    152610     1.91841     1.38837      1.6045     1.69074
    152640     1.91472      1.3813     1.59686      1.6954
    152670     1.92067     1.39816     1.59744     1.69449
    152700      1.9218     1.36525     1.61729     1.70503
    152730     1.91585     1.36456     1.61507     1.69425
    152760     1.93743     1.36694     1.64384     1.71363
    152790     1.93747     1.38564     1.63177     1.71023
    152820     1.94645     1.36332     1.66022     1.72115
    152850     1.94217     1.38052     1.63256     1.72422
    152880     1.96889     1.38143     1.67061      1.7475
    152910      1.9695      1.3953     1.66977     1.73863
    152940     1.94937     1.39361     1.65402     1.70943
    152970     1.95991     1.41923     1.65573     1.71079
    153000     1.92332     1.42233     1.60445     1.67363
    153030     1.94341     1.44343     1.60717     1.69919
    153060     1.94881     1.45872     1.60061     1.70467
    153090      1.9434     1.45956     1.58731     1.70404
    153120     1.95183     1.45271     1.59041     1.72612
    153150     1.95363      1.4695     1.58536     1.72063
    153180     1.97349     1.46543     1.61113      1.7453
    153210     1.96474     1.47238      1.5863     1.74245
    153240     1.95705     1.44556     1.60522     1.73024
    153270     1.94287     1.44848     1.58774     1.71186
    153300     1.95879     1.44982     1.61894     1.71777
    153330     1.94562      1.4115     1.62599      1.7131
    153360     1.96815     1.41739      1.6475     1.73897
    153390      1.9589     1.38972     1.65772     1.73068
    153420     1.96333     1.38281     1.67101     1.73346
    153450     1.96927     1.37594     1.68444     1.73939
    153480     1.96953     1.33648     1.71707     1.73884
    153510     1.94989     1.33818     1.68969     1.71998
    153540      1.9545     1.37053      1.6732     1.72111
    153570     1.96156     1.35808      1.6943     1.72638
    153600      1.9578     1.36601     1.69051     1.71527
    153630     1.97925     1.38308     1.69922       1.742
    153660     1.94251     1.35184     1.67151     1.71034
    153690     1.93765     1.38349     1.62608     1.71777
    153720     1.93217     1.38186     1.62324     1.70942
    153750     1.95379     1.38924     1.63423     1.74181
    153780     1.95998     1.38243     1.63832     1.75723
    153810     1.96168     1.38738     1.63716      1.7582
    153840     1.96067     1.37757     1.64646     1.75497
    153870     1.96027     1.36426     1.65964     1.75206
    153900     1.97147     1.35262     1.67931      1.7674
    153930     1.93837     1.34211     1.65619     1.72347
    153960     1.95696     1.39322     1.64017     1.74015
    153990     1.95252      1.3921     1.62951     1.74109
    154020     1.96609     1.38942      1.6502     1.75423
    154050     1.96999     1.38902     1.64983     1.76364
    154080     1.96967     1.38543     1.64219     1.77285
    154110     1.97295     1.42536     1.62662     1.76282
    154140     1.95998     1.43658     1.59635     1.75242
    154170      1.9601     1.43689     1.59874     1.75024
    154200     1.94887     1.42951      1.5954     1.73417
    154230     1.93616     1.40541     1.58958     1.73074
    154260     1.96145     1.41433     1.62048     1.75166
    154290     1.96071     1.43312       1.606     1.74805
    154320     1.96475     1.46035     1.58638      1.7525
    154350     1.96344     1.43788     1.60963     1.74695
    154380     1.94455     1.44363      1.5855     1.72182
    154410     1.95906      1.4579     1.58485     1.74315
    154440     1.95001     1.42566     1.60844     1.72787
    154470      1.9457     1.41497     1.60527     1.72988
    154500     1.96801     1.40313     1.63873     1.75838
    154530     1.94509     1.43738     1.60034     1.71452
    154560     1.94216     1.42148     1.61595     1.70648
    154590     1.94435     1.42795     1.60199     1.71916
    154620     1.95597     1.46645     1.58966     1.72456
    154650     1.96188     1.46668     1.59605     1.73189
    154680     1.96566     1.49483     1.57644     1.73436
    154710      1.9815     1.48613     1.59846     1.75757
    154740     1.95885     1.46778     1.58759     1.73187
    154770     1.94937     1.43996     1.60565     1.71711
    154800      1.9292     1.44155     1.58622     1.68803
    154830      1.9352     1.44777       1.594     1.68913
    154860     1.94645     1.45325     1.60278     1.70191
    154890      1.9449     1.43886     1.60804     1.70562
    154920     1.96447     1.45197     1.63366       1.715
    154950     1.95493     1.44219     1.62598     1.70874
    154980     1.95527     1.42094     1.63383      1.7198
    155010     1.95393     1.40577     1.65563     1.70834
    155040     1.95663     1.43733     1.63493     1.70819
    155070     1.96629     1.45208     1.64828     1.70506
    155100     1.93851      1.4623     1.60819     1.67065
    155130     1.96543     1.48417     1.61206     1.71007
    155160     1.98663     1.50452     1.60722     1.74546
    155190      1.9843     1.50286     1.59526     1.75256
    155220     1.98497     1.50815     1.59642     1.74847
    155250     1.99853     1.52367     1.60535     1.75771
    155280     1.97391      1.5153     1.57695     1.73485
    155310     1.96819     1.48713     1.59827     1.72671
    155340     1.97833     1.47427     1.61885     1.74168
    155370     1.96476      1.4606     1.62022     1.72108
    155400     1.96696     1.47112     1.60597     1.73047
    155430     1.98148     1.48407     1.61983      1.7396
    155460     1.98983     1.48257     1.64406      1.7372
    155490      1.9631     1.44787     1.64114     1.70817
    155520     1.94838      1.4409     1.62496     1.69578
    155550      1.9398      1.4438      1.6044     1.69324
    155580     1.95318     1.44072     1.61058     1.72052
    155610     1.93505     1.43264      1.5819     1.71289
    155640     1.94978     1.46719      1.5754     1.72301
    155670     1.94767     1.43166     1.61464     1.71177
    155700      1.9524      1.4249     1.63332     1.71046
    155730     1.96238     1.47073     1.60084     1.72515
    155760     1.95458     1.50958     1.55169     1.71878
    155790     1.95367     1.51169      1.5705     1.69765
    155820     1.94942     1.50486      1.5774      1.6875
    155850     1.96334     1.52642     1.57938     1.69853
    155880     1.95936     1.51628     1.58749     1.69085
    155910     1.96022     1.53306     1.56416     1.69944
    155940      1.9677     1.56564     1.53369     1.71472
    155970     1.96206     1.56265     1.52979     1.70798
    156000     1.96902     1.55792     1.54118     1.71806
    156030     1.95167     1.54203     1.52586     1.70643
    156060      1.9449     1.56349     1.48274     1.70946
    156090     1.96244     1.59376     1.47118     1.73144
    156120     1.94684     1.59383     1.45014      1.7138
    156150     1.95237     1.57747     1.49159     1.70595
    156180     1.94813     1.55757     1.50073     1.70653
    156210     1.93919     1.55696     1.48894     1.69701
    156240     1.96301     1.55802     1.52952     1.71464
    156270     1.96206     1.57491     1.50199     1.72136
    156300     1.96139     1.60286     1.48864     1.70554
    156330     1.95246     1.57789     1.51717     1.68305
    156360     1.95967     1.61391     1.50911     1.67287
    156390     1.96518     1.63758     1.49267     1.67755
    156420     1.96123     1.64414     1.46799     1.68364
    156450     1.98353     1.65332     1.50136     1.69743
    156480      1.9627     1.61342     1.52058     1.67007
    156510      1.9647     1.61882     1.54132     1.65042
    156540      1.9804     1.61263     1.58001     1.65738
    156570     1.96183     1.60678     1.57311     1.62514
    156600     1.96778     1.59936     1.58803     1.63232
    156630     1.96876     1.61228     1.55063     1.65775
    156660     1.98747      1.6193     1.56453     1.68233
    156690     1.99052     1.61923      1.5664     1.68786
    156720     1.96236     1.61306     1.52956     1.66138
    156750     1.98784     1.64273     1.53854     1.68443
    156780     1.99897     1.64738     1.55192     1.69396
    156810     2.00262     1.65375     1.56151     1.68753
    156840     2.00359     1.66848      1.5452     1.69035
    156870     1.99964       1.671     1.54243     1.68101
    156900     1.98607     1.64859     1.53899     1.67411
    156930     1.99707     1.66874      1.5328     1.68595
    156960     1.99403     1.68002     1.52166     1.67761
    156990     1.99183     1.69353     1.51149     1.66798
    157020     1.99069     1.68966     1.51896     1.66239
    157050     1.97963       1.682     1.48561     1.67384
    157080     1.99101     1.71258     1.47215     1.68169
    157110     1.99708     1.71726     1.47132     1.69201
    157140     1.98843     1.71933     1.44643     1.69099
    157170     1.98549     1.70489     1.46469     1.68297
    157200     2.00608     1.72954     1.48911      1.6852
    157230     2.01451     1.74938     1.47184     1.69997
    157260      2.0074      1.7717     1.44239      1.6852
    157290     1.99935     1.74563     1.44461     1.69135
    157320     2.00711     1.74368     1.44939     1.70759
    157350     2.00683     1.74208     1.44996     1.70807
    157380     2.01144     1.76017     1.43235      1.7152
    157410     1.98312     1.71641     1.43093     1.69467
    157440     1.99486     1.73113     1.42924     1.70863
    157470     1.97599      1.7141     1.43244       1.679
    157500     1.97936     1.69093     1.46246     1.68455
    157530     1.98287      1.6933     1.47964      1.6754
    157560     1.98766     1.69024     1.50001     1.67172
    157590     1.99115     1.66694     1.52809     1.67797
    157620     1.98949     1.66227      1.5429     1.66508
    157650      1.9707     1.66039     1.52881     1.63499
    157680      1.9709     1.66471     1.51783      1.6413
    157710     1.97433     1.68461     1.51808     1.62894
    157740     1.98309     1.67758     1.51152     1.66322
    157770     1.96876     1.66514      1.5111     1.64193
    157800     1.97499     1.67813     1.49033     1.66252
    157830      1.9708     1.67432     1.50937     1.63907
    157860     1.98123     1.66677     1.52559     1.65681
    157890     1.99596      1.6652     1.53081     1.68861
    157920     1.99852     1.67037     1.52571     1.69418
    157950     2.00061     1.65425     1.53988     1.70209
    157980     1.98281     1.62133      1.5422     1.68997
    158010     1.98408     1.62164     1.53816     1.69632
    158040     1.98409     1.60643      1.5747     1.67718
    158070     1.96345     1.60907      1.5364     1.66151
    158100     1.96629     1.60816      1.5322     1.67296
    158130     1.95987     1.59343     1.52991     1.67409
    158160     1.95131      1.5654     1.57114     1.64202
    158190     1.95658     1.54964     1.57488     1.66577
    158220     1.95722     1.54603     1.57948     1.66627
    158250     1.94836     1.54079     1.58562     1.64439
    158280     1.95578     1.56608     1.56368     1.65906
    158310     1.94637     1.54829      1.5642     1.65311
    158340     1.96211     1.55501     1.59225     1.65723
    158370     1.93918     1.53109     1.56677     1.64981
    158400     1.94074     1.55006     1.55396     1.64787
    158430     1.95721     1.54555     1.59124     1.65547
    158460     1.94782     1.53098     1.58883     1.64916
    158490     1.94392     1.53606     1.59064     1.63341
    158520      1.9152     1.52147     1.55133     1.61695
    158550     1.94301     1.56296     1.54651     1.64805
    158580     1.94004     1.58172     1.52427     1.64386
    158610     1.92576     1.56365     1.51313     1.63786
    158640     1.91991     1.56888     1.50083     1.63041
    158670     1.91405     1.57166     1.50778     1.60738
    158700     1.93752     1.60424     1.51967     1.62018
    158730     1.94519     1.59343     1.53824     1.63165
    158760     1.94633     1.59803     1.52857     1.63896
    158790     1.94414     1.60522      1.5329     1.62261
    158820     1.94212     1.60985     1.51416     1.63075
    158850     1.93016     1.59563     1.51532     1.61518
    158880     1.93651      1.6152     1.49944     1.62572
    158910     1.97261     1.64407     1.54052     1.64507
    158940     1.94129     1.60041      1.5371     1.61654
    158970     1.95591     1.59893     1.55512     1.63592
    159000     1.95665     1.58262     1.56292     1.64608
    159030     1.94633     1.57135     1.56753     1.62791
    159060     1.95161     1.60308     1.55881     1.61796
    159090     1.95005     1.61791     1.55215     1.60581
    159120      1.9411     1.58644     1.55225     1.61538
    159150     1.95982     1.59917     1.54433     1.65515
    159180     1.96858      1.5897     1.55637     1.67368
    159210     1.96971     1.57858      1.5698     1.67432
    159240     1.96442     1.54837     1.59779     1.66357
    159270     1.95702     1.55653     1.58615      1.6496
    159300     1.95555     1.58025     1.57065     1.63836
    159330     1.95169     1.58872     1.55411     1.63673
    159360     1.96046      1.5785     1.58387     1.63904
    159390     1.96477     1.52835     1.60831     1.67277
    159420     1.97472      1.5608      1.6066     1.66786
    159450     1.95804     1.53033     1.60286     1.66035
    159480     1.98751     1.56728     1.60447     1.69402
    159510     1.98536     1.58262     1.58463      1.6934
    159540     1.97441      1.5818     1.56395     1.68777
    159570     1.98381     1.58933     1.57902     1.68869
    159600      1.9842     1.56481     1.60644     1.68666
    159630     1.99121     1.54862     1.61013     1.71439
    159660     1.96729     1.51567     1.59736     1.70048
    159690     1.96042      1.5225     1.57414     1.70018
    159720     1.95915     1.52843     1.56855     1.69709
    159750     1.96017     1.50317     1.58407     1.70754
    159780     1.95071     1.52233     1.58128     1.67112
    159810     1.94757     1.52365     1.58334      1.6606
    159840     1.95032     1.55849     1.55451     1.66197
    159870     1.95876     1.55109      1.5736     1.67073
    159900     1.96275     1.54294     1.57145     1.68958
    159930     1.95423     1.52891     1.57313     1.68098
    159960     1.95837     1.55293     1.56748     1.67387
    159990     1.97939       1.583     1.56086     1.70111
    160020     1.98881     1.57877     1.58267     1.70688
    160050     2.00116     1.58202     1.60647     1.71049
    160080     1.96776     1.55786     1.58267     1.67703
    160110     1.96192     1.56102     1.57768     1.66505
    160140     1.96955     1.56868     1.59831     1.65616
    160170     1.97717     1.58164     1.58565     1.67408
    160200     1.97919      1.5595     1.60651     1.67972
    160230     1.98271     1.57686     1.59582       1.682
    160260     1.96802     1.54032     1.58925     1.68757
    160290     1.97207     1.52623     1.58941     1.70954
    160320     1.99224     1.49494     1.62856      1.7467
    160350     1.98764     1.52051     1.60078     1.73981
    160380     1.98839     1.53811     1.60746      1.7198
    160410     1.98197     1.53126     1.59471     1.72296
    160440     2.00985     1.53358     1.62498     1.75686
    160470     1.98903     1.50836     1.62198     1.73394
    160500     1.99472      1.5208     1.61832     1.73955
    160530     2.01085     1.52748     1.64499      1.7458
    160560     1.98879      1.4973     1.64572     1.72054
    160590     1.99367     1.48739     1.66109     1.72567
    160620     1.98856     1.48429     1.64527     1.73167
    160650      1.9969     1.48801     1.66087     1.73278
    160680     1.98699     1.45482     1.66805      1.7313
    160710     1.98862     1.44361     1.68765     1.72542
    160740      2.0015     1.45692     1.69337     1.73837
    160770     2.00008     1.44816     1.69669     1.73918
    160800     2.00617     1.46218     1.69688     1.74128
    160830     1.98569     1.44077     1.68003     1.72847
    160860     1.98324      1.4724     1.66095     1.71458
    160890     2.00112     1.43898     1.69566     1.75017
    160920     1.99135     1.42842     1.69504     1.73707
    160950     2.00262     1.45631     1.68682      1.7478
    160980     1.98102     1.45261     1.66648     1.72094
    161010     1.97745     1.45043     1.66868     1.71242
    161040     1.98986     1.43518     1.68714     1.73578
    161070     1.98557     1.42662     1.67632     1.74346
    161100     1.97865     1.40179     1.67114     1.75281
    161130     1.99784     1.41289     1.67726     1.78136
    161160     1.99239     1.38604     1.68708     1.78098
    161190     2.00225     1.38757     1.68967     1.79934
    161220     2.00557     1.41158     1.67447     1.80227
    161250     1.99316     1.42482     1.64987     1.78694
    161280     2.00147     1.41515     1.69191     1.77384
    161310     1.98265     1.41893     1.65865     1.75991
    161340     1.97996     1.39572     1.67664     1.75538
    161370     1.99621     1.38125     1.70662     1.77464
    161400     2.00175     1.36785     1.72176     1.78283
    161430     1.99248     1.38503     1.70757     1.76233
    161460     1.99424     1.38796     1.69209     1.77886
    161490     2.00388     1.39885     1.70436     1.78028
    161520      2.0182      1.3882     1.72447      1.8015
    161550     2.01963     1.39185     1.72092     1.80528
    161580     2.02873     1.40736     1.72707     1.80778
    161610     2.01015      1.3904     1.71189     1.79378
    161640     2.02109     1.44313     1.69624     1.79158
    161670     2.00786     1.41636     1.69662     1.78281
    161700     2.01017     1.40863     1.70772     1.78355
    161730     2.00954     1.41962     1.70344      1.7775
    161760     2.00905     1.43552     1.68801     1.77833
    161790     2.00999     1.50517     1.63785     1.76975
    161820     2.00888     1.47695     1.64906     1.78057
    161850     1.99297     1.44159     1.65741     1.76596
    161880     1.99866      1.4527       1.658     1.76917
    161910      2.0078     1.43951     1.69052     1.76987
    161940     2.00576     1.44895     1.68463     1.76315
    161970     2.00285     1.44765     1.66444     1.77673
    162000     1.99839     1.45771     1.67259     1.75061
    162030     2.00124     1.46349     1.67239     1.75249
    162060     1.99944     1.45204      1.6697     1.76046
    162090      1.9995     1.42787     1.68424     1.76649
    162120     2.00386     1.41523     1.68743     1.78342
    162150     1.98975     1.41963     1.65942     1.77459
    162180     2.00619     1.41386     1.67472     1.80163
    162210     1.99436     1.41859       1.659     1.78614
    162240     2.01989     1.44408     1.67556     1.80749
    162270     1.99783     1.41201     1.67333     1.78573
    162300     1.99326     1.40061     1.68681     1.77177
    162330     2.00075     1.41817     1.68671     1.77477
    162360     2.00403     1.40796     1.69333     1.78397
    162390        2.01     1.42361     1.69756     1.78097
    162420     2.00508      1.3932     1.71475     1.77745
    162450     2.01431     1.38925     1.72563     1.79083
    162480     2.00701     1.36587     1.73323     1.78508
    162510     1.99861     1.34085     1.74303     1.77562
    162540     2.00756     1.35863     1.74027     1.78498
    162570     2.02897     1.35385     1.77425     1.80349
    162600     2.03669       1.361     1.77928     1.81054
    162630     2.01451     1.32028     1.78558     1.78468
    162660     2.01191     1.31494      1.7886     1.77972
    162690     1.98845     1.31509     1.76492     1.75027
    162720     1.99989     1.30481     1.78315      1.7655
    162750     2.01002     1.33601     1.77324     1.77512
    162780     2.00777     1.33146     1.77134     1.77535
    162810     1.99772     1.29416     1.78398     1.76759
    162840     2.00115     1.30889     1.77451     1.77401
    162870     2.01388       1.339      1.7706     1.78423
    162900     2.01238     1.33735     1.76383     1.78878
    162930      2.0111     1.33673     1.76747     1.78278
    162960     2.00997     1.33823     1.76289     1.78362
    162990     2.01759     1.33836     1.75474      1.8086
    163020     2.02224     1.35371     1.76091     1.80156
    163050     2.02287     1.33371     1.76528     1.81356
    163080     2.01433     1.34055     1.74745     1.80676
    163110     2.00691     1.34589     1.74014     1.79328
    163140     1.99697     1.34011     1.73123     1.78402
    163170     1.98503     1.35037     1.70526     1.77462
    163200     1.98329     1.35614     1.71724     1.75467
    163230     1.99651     1.35631     1.74275     1.75936
    163260     2.00485     1.36743     1.74249     1.76996
    163290     1.99248     1.35107     1.73654      1.7604
    163320     1.98333     1.37486     1.69786     1.75903
    163350     1.97757     1.35563     1.71105     1.74819
    163380      1.9775     1.34616     1.71587     1.75062
    163410     1.98315       1.359      1.7109     1.75832
    163440     1.98951     1.36703     1.71918     1.75839
    163470     1.97678     1.38968     1.69428     1.73595
    163500      1.9849     1.40507     1.69372     1.74261
    163530     1.95938     1.40464     1.67114     1.70664
    163560     1.96097     1.40136     1.67707     1.70716
    163590     1.95569     1.40527     1.66367     1.70494
    163620     1.98546     1.39385     1.69445     1.75217
    163650     1.98252     1.39237     1.69933     1.74194
    163680     1.96118      1.3846     1.69341      1.7052
    163710     1.94689     1.35204     1.69722     1.69477
    163740     1.97145     1.32639     1.73333     1.73478
    163770     1.97067     1.31618      1.7459     1.72816
    163800     1.96223     1.29355     1.74826     1.72365
    163830     1.96176     1.27608     1.74848     1.73536
    163860     1.96675     1.27745     1.76107     1.73292
    163890     1.95921     1.27776     1.75192     1.72485
    163920     1.97091     1.29204     1.75201      1.7407
    163950     1.95713     1.32344     1.71383     1.72396
    163980     1.94651     1.32905      1.7159     1.69327
    164010      1.9495     1.30191     1.73301     1.70376
    164040     1.95862     1.30936     1.74011     1.71171
    164070     1.96514     1.31387     1.74668     1.71651
    164100     1.96147     1.30123      1.7547     1.70956
    164130     1.96141     1.30912     1.75287     1.70527
    164160      1.9746     1.33926     1.74433     1.72097
    164190     1.97015     1.32842     1.74477     1.71874
    164220     1.98943       1.335      1.7679     1.73434
    164250     1.96981     1.32467       1.754     1.71144
    164280      1.9568     1.31865     1.74728     1.69301
    164310     1.97745     1.32311     1.76339     1.72059
    164340     1.96461     1.31337     1.75653     1.70559
    164370     1.94797      1.3209     1.73231     1.68627
    164400     1.96086     1.32782     1.74578     1.69679
    164430     1.98091     1.28067     1.79446     1.72853
    164460     1.97669     1.29005     1.79264     1.71371
    164490      1.9798     1.28531      1.8001     1.71663
    164520     1.97429     1.27311     1.79552     1.71784
    164550      1.9806     1.25771     1.79422     1.74484
    164580     1.97205     1.26039     1.79289      1.7248
    164610     1.95883     1.25155     1.78265     1.71167
    164640     1.95173     1.24865     1.75852      1.7225
    164670     1.96352     1.24088      1.7861     1.72653
    164700      1.9645     1.23702     1.78824     1.72931
    164730     1.93975       1.247     1.76492     1.68977
    164760     1.94209       1.244     1.77331     1.68856
    164790     1.95597     1.24585     1.78182     1.71014
    164820     1.93962     1.24084     1.76462     1.69431
    164850     1.95083     1.23322     1.77968     1.70979
    164880     1.94879     1.24037     1.77725     1.70247
    164910     1.95794     1.24098     1.78532     1.71454
    164940     1.95085     1.25679     1.78271      1.6894
    164970     1.94842     1.25798     1.77229     1.69385
    165000     1.94029     1.26343     1.76765      1.6759
    165030     1.93217     1.27154     1.75636     1.66282
    165060     1.92472     1.26859     1.75197     1.65239
    165090     1.91634     1.26353     1.73636     1.65325
    165120     1.92344     1.25176     1.74409     1.67047
    165150     1.90915     1.26632      1.7211     1.65044
    165180     1.91351     1.26231     1.73066      1.6536
    165210     1.89941      1.2594     1.71459     1.64001
    165240       1.906     1.26382      1.7224      1.6437
    165270     1.90626     1.25905     1.72992     1.64006
    165300     1.90547     1.25234     1.73067     1.64256
    165330     1.93044     1.24439     1.75265     1.68313
    165360     1.92254     1.25411     1.73295     1.67822
    165390     1.93084     1.25704     1.74387     1.68376
    165420     1.91968     1.24056     1.73182      1.6829
    165450     1.91608     1.25108     1.73135     1.66733
    165480     1.92419     1.23839      1.7442     1.68202
    165510     1.94366     1.25437     1.76186     1.69648
    165540     1.94779     1.25797     1.75955     1.70567
    165570     1.94165     1.25684     1.75384     1.69834
    165600     1.92932     1.24591     1.73794     1.69464
    165630     1.93449     1.24159     1.74501     1.70232
    165660     1.93554      1.2374     1.75098     1.70163
    165690     1.96426     1.24199      1.7835     1.73011
    165720     1.97514     1.23772     1.79016     1.75093
    165750     1.97884     1.25671      1.7892     1.74672
    165780     1.96726     1.24648     1.77761      1.7397
    165810     1.97886     1.22416     1.79328      1.7656
    165840     1.95879     1.23509     1.76901      1.7375
    165870     1.97054     1.22814     1.78801      1.7495
    165900     1.99005     1.22999     1.80873     1.77095
    165930     2.00557     1.21984     1.82327     1.79785
    165960     1.99701     1.22057     1.81092     1.79079
    165990     1.98576     1.22855     1.80305     1.76809
    166020     2.00582     1.22335     1.83032     1.78883
    166050     2.02018     1.22315     1.85897     1.79175
    166080     1.99742     1.22943     1.83166     1.76434
    166110     2.00832     1.23898     1.83965     1.77408
    166140     2.00715     1.22781     1.84601     1.77257
    166170     1.99213      1.2341     1.82604     1.75493
    166200     1.98582     1.21244     1.82157     1.76036
    166230     1.98625     1.21749     1.82449     1.75481
    166260     1.97504     1.22979     1.81434     1.73128
    166290     1.96034     1.22081     1.79465     1.72475
    166320     1.95333     1.23512     1.78486     1.70872
    166350     1.97741     1.23628     1.80732     1.73939
    166380     1.98415      1.2295     1.81539     1.75111
    166410     1.98616     1.23338      1.8213      1.7468
    166440     1.98942     1.23151      1.8286      1.7479
    166470     1.99607     1.23744     1.83123     1.75611
    166500     2.01677      1.2437     1.85105     1.77806
    166530     1.99525      1.2406      1.8259     1.75757
    166560     2.01188     1.23622     1.84596     1.77749
    166590     2.01242     1.23442     1.84164     1.78444
    166620     2.03732     1.24871     1.86184     1.80985
    166650     2.05344     1.23455     1.88923     1.82755
    166680     2.03186     1.24284     1.86485      1.7985
    166710     2.01265     1.24974     1.83661     1.77948
    166740     2.00783       1.245     1.83494     1.77362
    166770     1.98515     1.25013     1.80524     1.74926
    166800      2.0027     1.24868     1.82667     1.76796
    166830     1.99882     1.24093     1.82522     1.76613
    166860     2.00641     1.25997      1.8136     1.78177
    166890     2.00092      1.2574     1.81422     1.77057
    166920     1.99702     1.26761      1.7929     1.77618
    166950       1.992       1.256     1.79533      1.7707
    166980     2.00126     1.25201     1.81704     1.77228
    167010     2.00932     1.26519     1.82945     1.76838
    167040     1.98967     1.24834     1.82025     1.74526
    167070     2.00691     1.25471     1.83445      1.7652
    167100     2.00592     1.24676      1.8328     1.77027
    167130     1.99561     1.25383     1.82515     1.74975
    167160     2.00263     1.25263     1.83291     1.75852
    167190     1.97061     1.23565      1.8017     1.73022
    167220      1.9732     1.23735     1.80793     1.72841
    167250     1.98919     1.23073     1.82785     1.74873
    167280     2.00213     1.23189     1.84245     1.76207
    167310     1.98419     1.22499     1.82228     1.74721
    167340      1.9883     1.23156     1.82531     1.74875
    167370     1.99871     1.23399     1.83469     1.76094
    167400     1.99723     1.23228     1.83825     1.75506
    167430     2.00203     1.23359     1.84438     1.75863
    167460     2.00884     1.23512     1.85475     1.76217
    167490     1.97964     1.23557     1.82043     1.73128
    167520     2.00579     1.24433     1.84987     1.75385
    167550     2.01308     1.23674     1.85739     1.76792
    167580     2.00565     1.24253     1.84482     1.76013
    167610     2.02263     1.21799     1.87527     1.78379
    167640     1.99158     1.22241     1.83819     1.74916
    167670     1.99459     1.22716     1.83687     1.75408
    167700     1.97464     1.24463     1.80339     1.73122
    167730      1.9839     1.24341     1.80958     1.74674
    167760     1.97343     1.23715     1.80067     1.73663
    167790     2.00016     1.25016     1.83764      1.7497
    167820     1.99326     1.23843      1.8443     1.73523
    167850     2.00337     1.24385     1.84678     1.75192
    167880     1.99783     1.24456     1.84585     1.73971
    167910     1.99092     1.25368     1.83156     1.73241
    167940     2.00487     1.25739     1.85029     1.74196
    167970     2.01522     1.25074     1.85803     1.76227
    168000     2.01636      1.2394     1.86398     1.76661
    168030     2.01619     1.24413     1.86423     1.76262
    168060     2.03614     1.24914     1.88573     1.78195
    168090     2.03317     1.25342      1.8826     1.77549
    168120     2.01909     1.24484     1.85941     1.77381
    168150     2.00575     1.26604     1.83539     1.75344
    168180      2.0118     1.27458     1.83509      1.7614
    168210     2.00565     1.27775     1.83211     1.74814
    168240     2.03334     1.27696     1.86293     1.77983
    168270     2.03415     1.26684     1.86888     1.78268
    168300     2.02983     1.26582     1.86227     1.78047
    168330     2.03596     1.23951     1.87592     1.79856
    168360     2.04033     1.23956     1.88585     1.79805
    168390     2.03724     1.24493     1.88459     1.78861
    168420     2.04268     1.24292     1.89505     1.79136
    168450     2.04713     1.23075     1.90199     1.80256
    168480     2.04807     1.23712      1.9019     1.80041
    168510     2.03954     1.24134     1.89215     1.78837
    168540     2.05445     1.23335     1.90944     1.80955
    168570     2.05109     1.22928     1.90515      1.8092
    168600     2.04104     1.23949      1.8884     1.79704
    168630     2.02275     1.23563      1.8768     1.77028
    168660     2.05404     1.22661     1.91089     1.81165
    168690     2.05751     1.24447      1.9075     1.81092
    168720     2.07638     1.24444     1.93263     1.82729
    168750     2.07705     1.23967     1.93968     1.82458
    168780     2.07927     1.24672     1.93409     1.83078
    168810     2.07432      1.2426     1.92754     1.82926
    168840     2.10219     1.24265     1.96036     1.85774
    168870      2.0642     1.24118     1.91842     1.81686
    168900     2.07274     1.24557     1.92792     1.82323
    168930     2.07647     1.23921     1.93281     1.83086
    168960     2.07865     1.24799     1.94004     1.82218
    168990     2.06545     1.23872     1.92409     1.81539
    169020     2.06541     1.23112     1.92063     1.82411
    169050     2.04248      1.2305     1.89621     1.79825
    169080      2.0562     1.24468     1.89885     1.81689
    169110     2.03546      1.2389     1.88133     1.79219
    169140     2.05627     1.23917     1.90741     1.81183
    169170     2.03096     1.24996     1.87666     1.77913
    169200     2.04168     1.24169     1.89064      1.7946
    169230      2.0493     1.24985     1.90868      1.7872
    169260     2.04074     1.26338     1.89174     1.77607
    169290       2.052     1.25431     1.91077     1.78804
    169320     2.06679     1.25179     1.92783     1.80546
    169350     2.07708     1.26548     1.93883     1.80776
    169380     2.06796     1.27852     1.92916     1.78791
    169410     2.08353      1.2686     1.94197     1.81704
    169440     2.08061     1.25939     1.94766     1.81065
    169470     2.05173     1.26505       1.914     1.77636
    169500      2.0567     1.26104     1.91807     1.78629
    169530     2.06845     1.25629     1.93283     1.80079
    169560     2.06092     1.26677     1.92132     1.78847
    169590     2.06703     1.26274     1.93612     1.78946
    169620     2.06752     1.27457      1.9279     1.79108
    169650     2.09738     1.27091     1.96451     1.82304
    169680     2.11569      1.2761     1.98909     1.83503
    169710     2.10225     1.26801     1.96941     1.83098
    169740     2.11909       1.263     1.98854     1.85246
    169770     2.08492     1.25531     1.95166     1.81908
    169800     2.10761     1.23563     1.97815     1.85585
    169830     2.08127     1.22673     1.94816      1.8339
    169860     2.07036      1.2266     1.93741     1.82062
    169890      2.0777     1.22938     1.94148     1.83111
    169920       2.074     1.24803     1.93923     1.81238
    169950     2.06462     1.25557     1.92444     1.80148
    169980     2.06347     1.24605     1.92547     1.80437
    170010      2.0426     1.26132     1.90736     1.76506
    170040     2.03622     1.25771     1.89779     1.76322
    170070     2.04825     1.26644     1.91504     1.76618
    170100     2.03947     1.27305     1.89394     1.76386
    170130     2.02219     1.26013      1.8851      1.7427
    170160     2.03077     1.27515     1.89336     1.74278
    170190     2.03513     1.27334     1.90349     1.74323
    170220     2.05701     1.28201      1.9215     1.76829
    170250     2.05678     1.26579     1.91799     1.78321
    170280     2.07754     1.25737     1.94471     1.80818
    170310     2.04812     1.25537     1.90877     1.78052
    170340     2.03801     1.27489     1.89325     1.75989
    170370     2.03333     1.28152     1.88685      1.7511
    170400     2.02106     1.27085     1.87597     1.74215
    170430     2.03821     1.25108     1.89078     1.77997
    170460       2.033     1.26201     1.88333     1.76823
    170490     2.01227     1.25914     1.86463     1.74247
    170520     2.03446     1.26218     1.89376     1.76029
    170550     2.02852     1.26373     1.89071     1.74871
    170580     2.03653     1.25394     1.89766     1.76676
    170610     2.01946     1.27692     1.87196      1.7383
    170640     2.01846     1.27607     1.87212     1.73642
    170670     2.00902     1.27676     1.86039      1.7266
    170700     2.00695     1.27542     1.86128     1.72182
    170730     2.01573     1.24844     1.87373      1.7484
    170760     2.00314     1.24811     1.86028     1.73399
    170790     2.01684      1.2464     1.87883     1.74693
    170820     2.00821     1.25565     1.86189     1.73854
    170850      2.0225     1.26858     1.87802     1.74493
    170880     2.02215      1.2901     1.86853     1.73851
    170910     2.02473     1.27058     1.88031     1.74617
    170940     2.01067     1.27891      1.8658     1.72301
    170970      2.0226     1.31336     1.87542     1.71456
    171000      2.0324     1.32972     1.88572     1.71383
    171030     2.04674     1.36603     1.89702     1.70693
    171060     2.03872     1.37802     1.88663     1.68951
    171090     2.01864     1.37221      1.8681     1.66644
    171120     2.02633     1.37947     1.88177     1.66374
    171150     2.01925      1.3931     1.85641     1.66366
    171180     2.04054     1.41688     1.88613     1.66208
    171210     2.03611     1.41519     1.87606     1.66408
    171240     2.02393     1.40382     1.85656     1.66585
    171270     2.01097     1.41381     1.84701     1.63637
    171300     2.04341     1.43661     1.87021     1.67018
    171330     2.02327      1.4122     1.84923     1.66532
    171360     2.02814      1.4029      1.8641     1.66844
    171390     2.01398     1.39104     1.85559     1.65348
    171420     2.01917     1.41519     1.84487     1.65764
    171450     2.01731     1.39788     1.83518     1.67844
    171480     1.99665     1.38972       1.804     1.66957
    171510     2.01657     1.42183     1.81783     1.67542
    171540     2.01583     1.43251     1.83493     1.64562
    171570     2.01094     1.40514     1.82902     1.66373
    171600     2.02736     1.40416     1.84944     1.68174
    171630     2.00137     1.37433     1.82621     1.66947
    171660     1.99235     1.36806     1.81202     1.66851
    171690     2.01165     1.37363     1.83993     1.67966
    171720     1.99497     1.38093     1.81735     1.65834
    171750     2.00305     1.38904     1.83086     1.65617
    171780     1.99892     1.41048     1.82792     1.63115
    171810     2.01255     1.38734     1.85334     1.65563
    171840     1.99137     1.40687     1.83283     1.61015
    171870     1.98146     1.37071     1.82285      1.6281
    171900     1.97578     1.34016     1.81865     1.64435
    171930     1.99041     1.33423     1.82948      1.6722
    171960     1.98869     1.34478     1.83118     1.65775
    171990     1.99244     1.33462     1.83705     1.66842
    172020     1.99909     1.35954     1.84059     1.66031
    172050     2.01423     1.34799     1.85985     1.68468
    172080     2.01206      1.3514     1.85464      1.6825
    172110     2.00658     1.36186     1.84714     1.66919
    172140     2.01789     1.37382     1.86309     1.66893
    172170     2.00972      1.3716     1.85297     1.66227
    172200     2.01706     1.38463      1.8556     1.66632
    172230     2.00402     1.35661     1.85225     1.66161
    172260     2.00659     1.36326     1.85437     1.66001
    172290     2.02044     1.39342      1.8727     1.64793
    172320     2.02143     1.39436     1.86812     1.65476
    172350      2.0333     1.41484     1.88116     1.65169
    172380     2.02118     1.41707     1.86268     1.64093
    172410     2.00764     1.39906     1.83829     1.65062
    172440     1.99277     1.38516     1.81814     1.64862
    172470     2.00898     1.38591     1.83027     1.67374
    172500     1.99482     1.40176     1.81628     1.64159
    172530     1.99817     1.38039     1.82693     1.65595
    172560      2.0022     1.38503     1.82811     1.66051
    172590     2.01112     1.38327     1.83841     1.67214
    172620     1.99386     1.35946     1.81567     1.67516
    172650     1.97406     1.35206     1.78508     1.66711
    172680     1.96908     1.34874     1.79472     1.64755
    172710     1.97177       1.373     1.80202     1.62585
    172740     1.96562     1.40263     1.77997     1.60988
    172770     1.98721     1.39968     1.81137     1.63028
    172800     1.99424     1.40656     1.82143     1.63032
    172830     1.98131     1.39962     1.79752     1.63131
    172860     1.98825     1.39347     1.79773     1.65309
    172890     1.99754     1.43073     1.80327     1.63756
    172920     2.00139     1.44748     1.78755     1.64942
    172950     2.01089     1.44562      1.7988      1.6619
    172980     1.99832     1.44161     1.79072     1.64366
    173010     1.99033     1.44389     1.78873     1.62432
    173040     1.99637     1.43346     1.79814     1.63796
    173070     1.98914       1.433     1.78398     1.63624
    173100     2.00145     1.44167     1.78654     1.65574
    173130     1.99475     1.41867     1.79419     1.65116
    173160     1.99112     1.40741      1.7974     1.64853
    173190     2.00222     1.44494     1.79826       1.642
    173220     2.00529     1.47687      1.7844     1.63621
    173250     1.99231      1.4618     1.76272     1.64152
    173280     2.00077     1.49571     1.76366     1.63048
    173310     2.00734     1.51225     1.75555     1.64013
    173340     1.99694     1.54001     1.74223     1.60267
    173370     1.99219     1.53146     1.73944     1.60207
    173400     1.99678     1.54691     1.73748     1.60078
    173430     1.99107     1.55943      1.7282     1.58437
    173460     1.99372      1.5699     1.71353     1.59658
    173490     1.98706     1.54705     1.70539     1.61093
    173520     1.98169     1.54806     1.69762     1.60491
    173550     1.97337      1.5169     1.71149     1.59943
    173580     1.99702     1.53644     1.71021     1.64035
    173610     1.97807     1.53578     1.69122     1.61453
    173640      1.9994     1.54518     1.71267     1.63536
    173670     1.98528      1.5266     1.72625     1.60381
    173700     1.99455      1.5251     1.73642     1.61721
    173730     1.99487     1.55395     1.72286     1.60499
    173760     1.98343      1.5441     1.70592     1.60425
    173790     1.99241     1.53138     1.73673     1.60562
    173820     1.97719     1.53579     1.72258     1.57881
    173850     2.00125     1.55638     1.72751     1.61349
    173880     1.99964     1.55492     1.67909     1.66133
    173910     2.00059     1.55262     1.68362     1.66118
    173940     2.00687      1.5365     1.72953     1.64407
    173970     2.01437     1.53588     1.72662      1.6659
    174000      2.0002     1.55162     1.69339     1.65121
    174030     2.00068     1.57899      1.6831     1.63688
    174060     1.99792     1.59097     1.66861     1.63338
    174090     1.99836     1.56286     1.67187     1.65806
    174120      2.0133     1.54141     1.70344     1.68199
    174150      1.9961     1.55299     1.69143     1.64199
    174180     2.00917     1.56403     1.69071     1.66398
    174210     2.01455     1.57987     1.68711     1.66569
    174240      2.0177      1.5669     1.71033     1.66186
    174270     1.99246     1.55801     1.68456     1.63544
    174300     2.00016     1.54664     1.71757     1.63069
    174330     2.00384     1.53408     1.70856     1.66078
    174360     1.99874     1.55174     1.69481      1.6461
    174390     1.99586     1.53783      1.7021     1.64465
    174420     1.99555     1.53846     1.69728     1.64827
    174450     1.99444     1.52174     1.71895     1.63862
    174480     1.99494     1.54289     1.73492     1.60283
    174510     2.00447     1.53803     1.77152     1.59122
    174540     1.99719     1.53334     1.78331     1.56404
    174570     1.99527     1.54014     1.78013     1.55607
    174600     1.99821     1.52282     1.78438     1.57566
    174630      2.0164     1.55133     1.79362     1.58368
    174660     1.99991     1.55082      1.7858     1.55085
    174690     2.01969     1.57372      1.8032     1.55891
    174720     2.00328     1.57616     1.78983      1.5292
    174750     2.01119     1.57443     1.80405     1.53504
    174780     2.01213     1.53265     1.80663     1.57622
    174810     2.01036     1.53247     1.79927     1.58028
    174840      2.0197     1.52088     1.79749     1.61689
    174870     2.00878     1.50526     1.79055     1.61198
    174900     2.00394     1.52811     1.78774     1.58126
    174930     2.00887     1.52548     1.79699     1.58584
    174960     1.98942     1.50228      1.7813     1.57661
    174990     2.00394     1.49809     1.80748     1.58753
    175020     2.00367     1.49934     1.80195     1.59197
    175050     2.00708     1.51063     1.80645     1.58475
    175080     2.00644     1.50236     1.80276     1.59519
    175110      2.0132     1.48742     1.80065     1.62826
    175140      2.0114     1.49108     1.80739     1.61292
    175170     2.01136     1.47743     1.81349     1.61853
    175200     2.00248     1.48143     1.80855     1.59825
    175230     2.01173     1.47673     1.82935     1.60215
    175260      2.0133     1.46595     1.83331     1.61142
    175290     2.00638     1.46866     1.81999      1.6068
    175320     2.00961     1.46669     1.83544     1.59907
    175350      2.0159     1.45681     1.83687     1.62214
    175380     2.00134     1.43455     1.82073     1.62411
    175410     2.00371     1.43104     1.81276     1.64188
    175440     1.99242     1.41909     1.80347     1.63498
    175470     1.98491     1.40671     1.80593     1.62465
    175500     1.98811     1.43648     1.80566     1.60664
    175530     2.00126     1.42767     1.81885     1.63206
    175560       1.992     1.43243      1.7891      1.6381
    175590     1.99679       1.412      1.7938     1.66221
    175620     2.03241     1.43226     1.82992     1.69157
    175650     2.03326      1.4254     1.83976     1.68875
    175680      2.0161     1.42468     1.81064     1.67963
    175710     2.01983     1.41575      1.8291     1.67616
    175740     2.00839     1.39448     1.82952       1.666
    175770     2.01984     1.42753     1.84347     1.65023
    175800     2.01794     1.43873     1.83629     1.64384
    175830     2.03611     1.46056     1.86577     1.63621
    175860     2.02714     1.44209     1.85268     1.64515
    175890     2.01657     1.42188     1.84216     1.64857
    175920     2.00229     1.41153     1.82813     1.63826
    175950     2.01032     1.43248     1.83297     1.63431
    175980     2.02047     1.42942     1.84511     1.64832
    176010     2.03125     1.45639     1.85189     1.64358
    176040     2.02041     1.45323     1.83827     1.63493
    176070     2.02797     1.45223     1.83692     1.65592
    176100     2.01769     1.44127     1.81153      1.6683
    176130     2.02408     1.45285     1.80193     1.68405
    176160     2.02579     1.46618     1.79709     1.68179
    176190     2.03988     1.48077     1.80385     1.69578
    176220     2.02973      1.4976     1.79643     1.66421
    176250      2.0058     1.49842     1.75484     1.64976
    176280     2.00861     1.51411     1.76969     1.62626
    176310     2.02279     1.52011     1.77907     1.64545
    176340     2.01757     1.50582     1.76412     1.66179
    176370     2.00868     1.51557     1.76243     1.63295
    176400     2.00214     1.52221     1.73853      1.6363
    176430     2.01044     1.53665     1.75737     1.62299
    176460     2.00217     1.54907     1.73416     1.61568
    176490     2.01358     1.51513     1.76633     1.64119
    176520     2.00542      1.4972     1.76526     1.63879
    176550     2.02331     1.52873     1.75747     1.66188
    176580     2.01199     1.52537     1.73214     1.66407
    176610     2.01778     1.53151     1.73562     1.66882
    176640     2.01131     1.53177     1.74448     1.64354
    176670     2.01689       1.515     1.75399     1.66252
    176700     2.02912     1.52918     1.76542      1.6672
    176730     2.01958     1.54034     1.73246     1.66834
    176760     2.01836     1.55846     1.71027     1.67144
    176790     2.00529     1.56428     1.68963     1.65547
    176820     2.01571     1.57009     1.70542     1.65908
    176850     2.01936     1.58267     1.69186     1.66986
    176880     2.02481      1.5673     1.69278     1.69641
    176910     2.02373     1.58221     1.70796     1.66448
    176940     2.01873     1.58331     1.68201     1.67765
    176970     2.00394     1.57755     1.64083     1.68835
    177000     2.01662     1.58101     1.67195      1.6848
    177030     2.00717     1.57109     1.65613     1.68711
    177060     2.00899       1.565     1.67528     1.67817
    177090     2.01477     1.55768     1.69842      1.6756
    177120     2.00899     1.54416     1.69331     1.67938
    177150     2.01401     1.56035     1.69383     1.67592
    177180     2.02786     1.54115     1.72316     1.69706
    177210     2.02617     1.54787     1.71352     1.69667
    177240     2.00797     1.51807     1.72968     1.66359
    177270     2.01463     1.52666      1.7394     1.66171
    177300      2.0123      1.5373     1.74172     1.64371
    177330     2.01543     1.54491      1.7434     1.64247
    177360     2.00938     1.55322     1.73543      1.6282
    177390     2.01565     1.52447     1.75168     1.65326
    177420     2.00456     1.51512     1.74244     1.64464
    177450     2.00067      1.5078     1.74674      1.6373
    177480     2.01647     1.53197     1.73982     1.66085
    177510     2.01768     1.52201     1.74893     1.66336
    177540     2.01274     1.54718     1.72254      1.6557
    177570     2.01367     1.55113      1.7143      1.6628
    177600      2.0105     1.56584     1.69293     1.66323
    177630     2.01112     1.57939     1.69141     1.65346
    177660     2.02271     1.58863     1.69086     1.67331
    177690     2.02055     1.61013     1.66375     1.67471
    177720     2.02221     1.60175     1.68902     1.66141
    177750     2.01311     1.60872     1.66774     1.65405
    177780     2.03019     1.61071     1.68511     1.67612
    177810     2.01632     1.60959     1.65544     1.67328
    177840     2.02551     1.60459     1.67697     1.67884
    177870       2.012     1.59899     1.67945     1.64893
    177900     2.03052     1.61792     1.68369     1.67139
    177930     2.02774     1.59192     1.70239     1.67066
    177960     2.01601     1.55924     1.70989     1.66544
    177990     2.01011     1.56203     1.69701     1.66171
    178020     2.00654     1.57372        1.69     1.64916
    178050     2.00187     1.57545     1.69417     1.63177
    178080     2.00514     1.59693     1.65464     1.65926
    178110     1.99237     1.57415     1.65049     1.65439
    178140     1.99755     1.59005     1.65932      1.6428
    178170     1.99544      1.5616     1.70138     1.62182
    178200     2.02122     1.57163      1.7148     1.66136
    178230     2.02097     1.56853     1.69201     1.68683
    178260     2.00836     1.55541     1.68946     1.67136
    178290     2.00723     1.57423     1.66151     1.67903
    178320     1.98684     1.55941     1.64301     1.66249
    178350     1.99682     1.54957     1.67523     1.66345
    178380     1.99886     1.54152     1.68881     1.66208
    178410     2.00406     1.52271     1.73936     1.63968
    178440     2.00118      1.5224     1.73271     1.63997
    178470     1.99872     1.50157      1.7437     1.64151
    178500      1.9966     1.52333      1.7366     1.62374
    178530     1.99698      1.5254     1.73429      1.6252
    178560     1.97857     1.50462     1.71101     1.62422
    178590     1.99583     1.50872     1.72801     1.64451
    178620     1.99941     1.50721     1.73573     1.64647
    178650     2.01079     1.48815     1.77212     1.65273
    178680     2.00162     1.48765     1.74734     1.65731
    178710     1.99623     1.49167     1.73705      1.6515
    178740     2.00083     1.50688     1.72933      1.6569
    178770     2.00634     1.51456      1.7454     1.64636
    178800     2.01586     1.47996     1.77688     1.66726
    178830     2.00126     1.48751     1.73267      1.6719
    178860     2.00416     1.48918     1.75026     1.65901
    178890     1.99947     1.45764     1.74764     1.67832
    178920     2.01574     1.43477     1.76425      1.7191
    178950     2.01167     1.43507     1.76587     1.70759
    178980     2.01629     1.43574      1.7782     1.70513
    179010     2.01355     1.43133     1.77615     1.70451
    179040     2.01102     1.42918     1.78419     1.69189
    179070     2.00608     1.41581     1.78574     1.68977
    179100     2.01638     1.42179     1.78484     1.71009
    179130     2.03185     1.45648     1.79291     1.70908
    179160     2.01867     1.43562     1.78112     1.70781
    179190     2.01932     1.40339     1.78906     1.72773
    179220     2.02618     1.38821     1.79806      1.7466
    179250     2.01835     1.39176     1.78295     1.74113
    179280     2.01294     1.38872      1.7663       1.748
    179310     2.02061     1.40332     1.77174     1.74853
    179340     2.01878     1.41143     1.75832     1.75133
    179370     2.03073     1.41649     1.75967     1.77338
    179400     2.02269     1.39333     1.76273      1.7703
    179430     2.02345     1.39955     1.75308      1.7767
    179460     2.01688     1.37645     1.76588     1.76711
    179490      2.0213     1.35917     1.78533     1.77102
    179520     2.03233     1.34472     1.80233        1.79
    179550     2.03158     1.34421     1.80102        1.79
    179580     2.02353     1.33661     1.79152     1.78697
    179610     2.02686     1.33765     1.79542     1.78981
    179640     2.02655     1.34138     1.79531     1.78644
    179670     2.03987     1.35868      1.8013     1.79762
    179700     2.03105     1.35738     1.78758     1.79232
    179730     2.04385     1.35393     1.80702     1.80448
    179760      2.0444      1.3559     1.80775     1.80354
    179790     2.02619      1.3528     1.79014     1.78219
    179820     2.01843     1.35021      1.7824     1.77429
    179850     2.02579     1.36675     1.78083     1.77997
    179880     2.02658     1.37088     1.79997     1.75921
    179910     2.03636     1.37423     1.80259     1.77641
    179940     2.02441     1.35725      1.8001     1.76464
    179970     2.01423     1.35695     1.78628      1.7556
    180000     2.01194      1.3753     1.77463     1.74786
    180030     2.02963     1.38477     1.78652     1.76907
    180060     2.02028     1.39263     1.77838     1.74958
    180090     2.02789     1.38174     1.78985     1.76406
    180120      2.0175     1.37288     1.77239     1.76478
    180150     2.03529      1.3983     1.77569     1.78228
    180180     2.02774     1.40094     1.76372     1.77486
    180210     2.02364      1.3881     1.76898     1.77035
    180240     2.00122     1.37371     1.75071     1.74864
    180270     2.01418      1.3744     1.75776     1.77063
    180300     2.01639     1.34961     1.77565     1.77686
    180330     2.03103      1.3811     1.77488     1.78677
    180360     2.01785       1.371     1.76367     1.77573
    180390     2.01349     1.37362     1.75922     1.76822
    180420     2.03209     1.38872     1.77462     1.78353
    180450     2.02441     1.36763     1.77462     1.78236
    180480     2.02406     1.39359     1.75474     1.78113
    180510     2.01993     1.39226     1.75824     1.76931
    180540     2.02042     1.39972     1.74729     1.77538
    180570     2.01858     1.39767     1.74056     1.77941
    180600     2.02498      1.3947     1.74377      1.7931
    180630     2.02936     1.38791      1.7551     1.79719
    180660     2.01972     1.36691     1.76355     1.78325
    180690     2.01284      1.3658     1.75712     1.77488
    180720     2.03235     1.37928     1.76653     1.79941
    180750     2.01603     1.36415     1.75948     1.78104
    180780     2.01721     1.34832     1.77241     1.78294
    180810      2.0384     1.34828      1.8001      1.8033
    180840     2.01501     1.32388     1.79298     1.77569
    180870     2.02226     1.28874     1.81689     1.79363
    180900       2.023      1.2903     1.81587     1.79521
    180930     2.02635     1.29578     1.82056     1.79408
    180960     2.02527     1.28326     1.82522      1.7959
    180990     2.02378     1.27791     1.82234     1.79926
    181020     2.03752     1.27951     1.83824     1.81294
    181050     2.03533     1.24425     1.85896     1.81143
    181080     2.04067     1.25673     1.86229     1.81141
    181110     2.03509     1.25489     1.85353      1.8091
    181140     2.02073     1.24494     1.83658     1.80105
    181170     2.03792     1.25117     1.85917     1.81227
    181200     2.03177     1.22896     1.86695     1.80563
    181230      2.0366     1.21644     1.87525     1.81636
    181260     2.05016     1.22029     1.88554     1.83355
    181290     2.03305     1.23496     1.86202     1.80952
    181320     2.02711     1.24644     1.84939     1.80125
    181350     2.02007      1.2383     1.84412     1.79644
    181380     2.03383     1.22081     1.86626     1.81648
    181410     2.03001     1.22447     1.86528     1.80646
    181440      2.0295     1.22676     1.85962      1.8096
    181470     2.02744     1.23006     1.85821     1.80418
    181500     2.02589     1.22345     1.85647     1.80697
    181530     2.03623     1.23418     1.87399     1.80485
    181560     2.01827     1.22925     1.85507      1.7873
    181590     2.02528     1.22502     1.85941     1.80152
    181620     2.02872     1.23616     1.86853     1.79217
    181650     2.02792      1.2225     1.86936     1.79887
    181680     2.02684     1.22016     1.86503      1.8025
    181710     2.02906     1.22662     1.86676     1.80133
    181740     2.03123     1.22614      1.8675     1.80578
    181770     2.03251     1.23813     1.87321     1.79453
    181800     2.01658     1.22031     1.86042     1.78406
    181830     2.02818     1.22175     1.87494     1.79414
    181860     2.01931     1.23755     1.86029     1.77849
    181890     2.01806     1.22007     1.85988     1.78812
    181920     2.03628     1.22951     1.87966     1.80225
    181950     2.01406     1.22608     1.85453     1.78053
    181980     2.01367      1.2431     1.85549     1.76681
    182010     2.02017     1.23467     1.86102     1.78167
    182040     2.00996     1.23024     1.84598     1.77729
    182070     2.00362     1.23826     1.83915     1.76444
    182100     2.00881     1.22407     1.85131     1.77341
    182130     2.01124     1.23391     1.85328     1.77003
    182160     2.00469     1.24904     1.84723     1.75077
    182190      2.0086     1.24695     1.85836     1.74945
    182220     2.01498      1.2583     1.86304     1.75102
    182250     2.01089     1.26325     1.85241     1.74932
    182280     2.01492     1.26799     1.85584     1.75153
    182310     2.02169     1.25608     1.86951     1.76114
    182340     2.00957     1.25641     1.85038     1.75335
    182370     2.02331     1.23047     1.86883     1.78354
    182400     2.02066     1.21262     1.86762     1.79102
    182430     2.02321     1.22485     1.86515     1.79101
    182460     2.02019     1.20768     1.86772     1.79318
    182490     2.00517     1.22153     1.84836     1.76999
    182520     2.00992     1.22362     1.85483     1.77254
    182550     1.98945     1.22767     1.83416     1.74485
    182580     2.01299     1.23257     1.85439     1.77378
    182610     1.99313     1.24141      1.8391     1.73831
    182640     2.00559     1.24383     1.85481     1.74853
    182670     1.98171     1.23678     1.82842     1.72674
    182700      1.9838     1.24306     1.82692     1.72862
    182730     1.99858     1.24134      1.8449     1.74471
    182760     1.99306     1.21803     1.83958      1.7541
    182790     1.99393     1.22633     1.84076     1.74906
    182820     2.00951       1.242     1.85887     1.75452
    182850     2.01878     1.23157     1.86461     1.77692
    182880     2.02983     1.22985      1.8785      1.7886
    182910     2.01984     1.23727     1.86968     1.77003
    182940     2.00631      1.2459     1.84739     1.75654
    182970     2.00053     1.25295     1.84102     1.74499
    183000     2.00348      1.2337     1.84723     1.75886
    183030     2.00259     1.23586     1.84516     1.75748
    183060     2.01088     1.22839     1.85867      1.7674
    183090     2.00673     1.22168     1.85478      1.7667
    183120     2.00166     1.25011     1.83813     1.75264
    183150     2.00478     1.23613     1.85137     1.75577
    183180     2.00005      1.2389     1.84338     1.75141
    183210     2.00038     1.24244     1.84059      1.7526
    183240     2.00449     1.22964     1.84947     1.76166
    183270     1.99964     1.23737     1.84777     1.74695
    183300     2.00616     1.24773     1.85526     1.74658
    183330     2.01099     1.24837     1.86023     1.75194
    183360     1.99069     1.23246     1.83942     1.73875
    183390     2.01637     1.24673     1.86391     1.76153
    183420     1.98872     1.27013     1.83619     1.71031
    183450     2.00691     1.28611      1.8523     1.72345
    183480      2.0209     1.26516     1.86875     1.75362
    183510     2.01742     1.28668     1.85771     1.74166
    183540     2.01625     1.28059     1.85759     1.74356
    183570     2.01361     1.25538     1.85613     1.75728
    183600     2.01278     1.26805     1.85718     1.74513
    183630     2.00974     1.29535     1.84631     1.72954
    183660     2.00817     1.28781     1.84533     1.73257
    183690     2.01242     1.27206     1.84658     1.75263
    183720     2.00355     1.27966     1.83632     1.73747
    183750     1.99314      1.2894     1.81886     1.72465
    183780     2.00354     1.30139     1.82533     1.73288
    183810     2.00262     1.30188     1.81833     1.73775
    183840     2.00641     1.31073     1.81689     1.74133
    183870     2.00635     1.29392     1.83317      1.7367
    183900     2.00033     1.30172     1.82517     1.72536
    183930     2.00794      1.2975     1.83201     1.73894
    183960     1.99624     1.29844     1.81309     1.73111
    183990     2.00151     1.31783     1.80712     1.73486
    184020      1.9849     1.30744      1.7961      1.7159
    184050     2.00353     1.33023     1.80006     1.73739
    184080     1.99038     1.33111     1.78757      1.7193
    184110     1.99096     1.33922     1.77967     1.72253
    184140     2.01273     1.34397     1.80684     1.74104
    184170     1.99781     1.31767     1.80414     1.72955
    184200     1.99806     1.32992     1.79416     1.73113
    184230     2.00057     1.31869     1.80723     1.73191
    184260     2.00844     1.34869      1.8037      1.7307
    184290     1.99298     1.36077      1.7703     1.71997
    184320     1.99065     1.36109     1.77047     1.71412
    184350     1.99307     1.36242     1.76859     1.72063
    184380     2.00306     1.34453      1.7942     1.73136
    184410     2.00551     1.33412     1.80462     1.73424
    184440      2.0154     1.31798     1.82326     1.74994
    184470     2.01198     1.30783     1.82133     1.75171
    184500     1.99056     1.32548     1.79465     1.71669
    184530     2.00163     1.33516     1.79673     1.73268
    184560     2.00621     1.33388     1.80042     1.74041
    184590     1.99646     1.31236     1.80176     1.73294
    184620     1.99027     1.35544     1.77843     1.70949
    184650     2.00684      1.3523     1.79989     1.72816
    184680     1.99948     1.36207     1.78298     1.72093
    184710     2.00524     1.34406      1.7945     1.73645
    184740     2.00632     1.37536     1.78599     1.72316
    184770     2.01425      1.3781     1.79161     1.73362
    184800     1.99895     1.37425     1.77392     1.71937
    184830     2.00507     1.33866     1.79654     1.73813
    184860      2.0139     1.34502     1.80343     1.74647
    184890     1.99858     1.32582     1.79326      1.7364
    184920     2.00069     1.33959     1.79697     1.72682
    184950     2.01223     1.30528      1.8213     1.75421
    184980     2.01053     1.31956     1.81353     1.74768
    185010     2.00037     1.28816      1.8043      1.7573
    185040     2.00513     1.29776     1.80858     1.75668
    185070      2.0029     1.29384     1.79341     1.77001
    185100     2.00892     1.27868     1.81081     1.77694
    185130     2.01458     1.28049     1.81121       1.788
    185160     1.99777      1.2685     1.80076     1.76927
    185190     1.99947     1.26316     1.79536     1.78236
    185220      2.0078     1.26037     1.80838     1.78989
    185250     2.00296     1.25922     1.80868     1.77952
    185280     2.02414     1.25799     1.82849     1.80787
    185310     2.01967     1.25822     1.82394     1.80229
    185340     2.00097     1.26011     1.80179     1.78141
    185370     2.00661     1.26597     1.80925     1.78238
    185400     2.00557     1.26093     1.79659     1.79637
    185430     2.02123     1.26366     1.81946      1.8065
    185460     2.01056     1.28648     1.80016     1.78581
    185490     2.00567     1.29999     1.80009     1.76496
    185520     2.00545     1.27224     1.79044     1.79427
    185550     2.00517     1.29515     1.77939     1.78823
    185580     2.00692     1.28052     1.78832     1.79377
    185610     2.01031     1.29338     1.78295     1.79748
    185640     2.01336     1.28742     1.79294     1.79865
    185670     2.02296     1.29669     1.80297      1.8035
    185700     2.02247     1.30785     1.80927     1.78797
    185730     2.02159     1.31885     1.80231     1.78493
    185760     2.02012     1.30193     1.80076     1.79555
    185790     2.03578     1.31103     1.80845     1.81645
    185820     2.01529     1.33664     1.75653       1.803
    185850     2.02976     1.32193     1.78697     1.81633
    185880     2.02351     1.35264     1.77742     1.78894
    185910     2.02918     1.35986     1.78236      1.7914
    185940     2.03103     1.36116      1.7801     1.79685
    185970     2.04185     1.37183     1.80367     1.78973
    186000     2.02721      1.3487     1.80094     1.77673
    186030     2.03505     1.35599     1.79678     1.79325
    186060     2.02933     1.33809     1.79124     1.79926
    186090     2.03119     1.35018     1.78802     1.79762
    186120     2.00875     1.36604     1.74497     1.77741
    186150      2.0188      1.3425     1.77483     1.78851
    186180     2.02774     1.31621     1.79599     1.80705
    186210      2.0335      1.3211     1.79898     1.81345
    186240     2.01649     1.30496     1.79547     1.79048
    186270      2.0092     1.30922     1.78352     1.78291
    186300     2.01528      1.3223     1.79585     1.77458
    186330     2.02964     1.35467     1.79624      1.7825
    186360     2.02334     1.33841     1.80617     1.77039
    186390     2.02959     1.31708     1.81308     1.79347
    186420     2.03355     1.31743     1.82171     1.79344
    186450     2.03443     1.31708     1.82139     1.79601
    186480     2.03903     1.32139     1.83118     1.79332
    186510     2.02345     1.30588     1.81069      1.7902
    186540     2.02342     1.27173     1.81438     1.81086
    186570     2.02312     1.26734     1.81211     1.81552
    186600     2.01161     1.26468     1.80248     1.80134
    186630     2.01844      1.2726     1.79243     1.82095
    186660     2.03651     1.25261     1.81065     1.85667
    186690     2.02032     1.23929      1.7939     1.84649
    186720     2.02702     1.22531      1.8138     1.85104
    186750     2.02521     1.22003     1.81102     1.85329
    186780     2.02633     1.23696     1.81454     1.84103
    186810     2.02506     1.21818     1.81576     1.84955
    186840     2.01359     1.23527      1.7927     1.83561
    186870     2.01069     1.22736     1.79119     1.83601
    186900     2.03059     1.22732     1.81588      1.8555
    186930     2.01662     1.21338     1.80863     1.84121
    186960     2.00476     1.23064     1.79056      1.8214
    186990      1.9972     1.23035     1.78068     1.81468
    187020     2.01852     1.22634     1.80138     1.84389
    187050     2.01751     1.24916     1.79757     1.83004
    187080     2.01499     1.23888      1.7966     1.83242
    187110     2.00023     1.26082     1.78283     1.79824
    187140     2.01784     1.26298     1.79345     1.82531
    187170     2.01835     1.25642     1.79223     1.83214
    187200     2.00511     1.28352     1.77439     1.80139
    187230     1.99104     1.26811     1.75853     1.79666
    187260     1.97804     1.28884      1.7395     1.77152
    187290     1.97168     1.29905     1.72924     1.75991
    187320     1.99556     1.30652     1.75241     1.78511
    187350     1.99373     1.30083     1.74827     1.78922
    187380     2.00539     1.32051     1.76239     1.78702
    187410     1.98297     1.32371     1.73557     1.76066
    187440     1.97392     1.34425     1.72335     1.73659
    187470     1.98187      1.3435     1.73332     1.74534
    187500     1.97396     1.35932     1.72745     1.72082
    187530     1.97323     1.35568      1.7292     1.72026
    187560     1.96868     1.32825     1.72859     1.73178
    187590     1.97742      1.3064      1.7415     1.75523
    187620     1.98255     1.29064      1.7412     1.77861
    187650     1.98016     1.28756     1.74122     1.77551
    187680     1.98893     1.28812     1.75719     1.77897
    187710     1.98623     1.29362     1.75336      1.7727
    187740     1.98421      1.2777     1.75341     1.77967
    187770     1.98174     1.27727     1.74557     1.78217
    187800     1.99615     1.29525     1.76329     1.78392
    187830     1.97882     1.29655     1.74026      1.7669
    187860     1.98436     1.28792     1.75309     1.77293
    187890     1.98696     1.30182     1.75169     1.76998
    187920     1.96971     1.29393     1.73431     1.75425
    187950     1.96338     1.29369     1.72579     1.74864
    187980     1.97603     1.34461     1.72026     1.74416
    188010     1.98152      1.3016     1.75094     1.75867
    188040     1.99246     1.32064     1.76325     1.75688
    188070     1.97584     1.33378     1.73231     1.74012
    188100     1.98227     1.31924     1.74234     1.75575
    188130     1.96767       1.324     1.72169     1.73962
    188160     1.97741     1.32064     1.73697     1.74904
    188190     1.97977     1.27603     1.74457     1.77966
    188220     1.99022      1.2974     1.74733     1.78482
    188250     1.98571     1.29603     1.73758     1.78527
    188280     1.98844     1.30996     1.73585     1.78287
    188310     1.97551     1.31874     1.72869     1.75437
    188340     1.96624     1.32912     1.72746     1.72671
    188370     1.97298     1.31905     1.73292     1.74425
    188400     1.96814     1.30812      1.7191     1.75519
    188430     1.98311     1.35197     1.72367     1.75117
    188460      1.9782     1.31079     1.73575     1.75941
    188490     1.97305      1.3085     1.71547     1.76942
    188520     1.96416     1.31149     1.70456     1.75793
    188550     1.97254     1.29279      1.7227     1.77281
    188580     1.97344     1.26682     1.73479     1.78174
    188610     1.98273     1.26135     1.74419       1.797
    188640      1.9711     1.27759     1.73175     1.77179
    188670     1.97925     1.29134     1.72578     1.78578
    188700       1.968     1.26121     1.73223     1.77616
    188730      1.9786     1.24836     1.75317     1.78821
    188760     1.98569     1.24594     1.75832     1.80051
    188790     1.99919     1.25946     1.76951     1.81001
    188820     1.97226     1.25719     1.74055     1.78033
    188850     1.99067     1.25087     1.75691     1.80945
    188880      1.9826     1.25345      1.7474     1.79913
    188910     1.97836     1.26831     1.73641     1.79001
    188940     1.97211     1.26645     1.73657     1.77731
    188970     1.96972     1.26373     1.73598     1.77452
    189000     1.94278     1.26546     1.70603     1.74266
    189030     1.97131     1.25749      1.7388     1.77972
    189060     1.96162     1.26879     1.72959     1.75915
    189090     1.95517     1.26367     1.72816     1.74986
    189120     1.97899     1.26363      1.7493     1.78214
    189150      1.9859     1.27371     1.74367      1.7958
    189180     1.95261     1.27238     1.71301     1.75271
    189210     1.95904      1.2763     1.71957     1.75779
    189240     1.96128      1.2778     1.72819     1.75323
    189270     1.95154     1.26921     1.71734     1.74839
    189300     1.95867     1.28132     1.70765     1.76491
    189330     1.98922     1.27535     1.75845     1.78755
    189360     1.98091     1.25644     1.74828     1.79246
    189390     1.98135     1.25279     1.75442     1.78997
    189420     1.98451     1.23113     1.76981     1.79685
    189450     1.98008     1.25497     1.74842     1.79151
    189480     1.97005     1.27232     1.74267     1.76253
    189510     1.97594     1.24877     1.75583     1.77942
    189540     1.98827     1.25646     1.76752     1.78987
    189570     1.97459     1.26757     1.74342     1.77532
    189600     1.97452     1.26273     1.74109     1.78089
    189630     1.96792     1.27178     1.72831     1.77227
    189660      1.9857     1.26771     1.74631     1.79702
    189690     1.99481     1.26031     1.76617     1.80301
    189720     1.99356      1.2542     1.76757     1.80312
    189750     1.99516     1.25303     1.77875     1.79647
    189780      2.0043     1.24661     1.79291     1.80716
    189810     2.00185     1.24523     1.79604     1.79957
    189840     2.01237     1.24208     1.81362     1.80757
    189870     1.99032     1.24689     1.78379     1.78498
    189900     2.00829     1.24769     1.80583     1.80242
    189930      1.9872     1.23468     1.78008      1.7902
    189960     1.98794     1.23618     1.78217     1.78874
    189990      1.9781     1.25793     1.77369     1.75995
    190020     1.98709     1.24743     1.76652     1.79454
    190050      1.9884     1.23603     1.78069     1.79131
    190080     1.99917     1.25757     1.79265     1.78838
    190110      1.9783     1.27798     1.76263     1.75706
    190140     1.99052     1.30127     1.76888     1.76128
    190170     1.98971     1.27797      1.7644     1.78089
    190200     1.97825     1.27046     1.75108     1.77387
    190230      1.9799     1.27584     1.75865     1.76618
    190260     1.98388     1.28354     1.76158     1.76661
    190290     1.98954     1.28894     1.75863     1.77831
    190320     1.98806     1.28716     1.75309     1.78175
    190350      1.9953     1.29146     1.75619     1.79175
    190380      2.0012     1.29966     1.74399      1.8108
    190410     1.99663      1.3017     1.74579     1.79746
    190440     2.00442     1.31401     1.74261     1.80889
    190470     2.01454     1.31107     1.75731     1.81927
    190500     2.00277     1.32188     1.73677     1.80511
    190530     1.98031      1.3313     1.69983     1.78367
    190560     1.99464     1.33571     1.71948     1.79343
    190590      2.0175     1.33655     1.74147     1.82252
    190620     1.99765       1.331     1.72247     1.80077
    190650     1.98953      1.3147      1.7278     1.78963
    190680     1.99708     1.31759     1.74054     1.79196
    190710     2.00557     1.33129     1.72978     1.81113
    190740     2.01465     1.30404     1.75649     1.82535
    190770     1.99102     1.30193     1.74404     1.78651
    190800     2.00402     1.31622     1.74493     1.80415
    190830     2.01606     1.30415     1.76601     1.81917
    190860     2.00654     1.31946     1.74956     1.80292
    190890     2.00625     1.30315     1.76001     1.80396
    190920     2.02272     1.31291     1.77135     1.82246
    190950     1.99675     1.28762      1.7571     1.79684
    190980     1.99899     1.30671     1.74055     1.80415
    191010     1.99895     1.31162     1.74709     1.79414
    191040      2.0068      1.2985     1.75765     1.81082
    191070     2.00239     1.30536      1.7538     1.79983
    191100     1.98991     1.31024     1.74064     1.78128
    191130     1.97366     1.31888     1.71986     1.75879
    191160     1.98149     1.31081     1.72696     1.77538
    191190      1.9855     1.28825     1.74993     1.77837
    191220     1.98374     1.30036     1.74133     1.77407
    191250     1.98322     1.30353     1.74652     1.76544
    191280     1.98669      1.2944     1.75403      1.7725
    191310     1.97398     1.27845     1.75241     1.75722
    191340     1.98797     1.28894     1.75785     1.77556
    191370     1.96622       1.284     1.74225     1.74584
    191400     1.97766     1.29064     1.74216     1.76675
    191430     1.96998     1.28274     1.74924     1.74825
    191460     1.96587     1.28839     1.74775      1.7363
    191490     1.98335     1.27809     1.77196     1.75898
    191520     1.97281     1.28709       1.759     1.74162
    191550     1.96882     1.27578     1.75399     1.74597
    191580     1.99232     1.27673     1.78929     1.76268
    191610     1.96872     1.26129     1.77719     1.73276
    191640     1.97086     1.24721     1.77748     1.74746
    191670      1.9811     1.24705     1.79685     1.75092
    191700     1.97132      1.2524      1.7854     1.73667
    191730     1.98093      1.2451     1.79785      1.7509
    191760      1.9756     1.24512     1.79325     1.74353
    191790     1.98074     1.24481     1.79523     1.75334
    191820     1.97698     1.24136      1.7982     1.74424
    191850     1.98521     1.26177     1.79811      1.7484
    191880     1.98289     1.25673     1.79445     1.75051
    191910     1.99431     1.26658     1.80797     1.75544
    191940     1.99502     1.26043     1.80407     1.76546
    191970     1.99146     1.26575     1.79599     1.76185
    192000     1.99738     1.27665     1.79744     1.76591
    192030     2.00895      1.2698     1.81446     1.77963
    192060     2.01863     1.27136     1.82458     1.79004
    192090     2.01842     1.28715      1.8221      1.7808
    192120      2.0048     1.27989     1.80784     1.76975
    192150     1.99488     1.28159     1.79477     1.75937
    192180     2.00334     1.29203     1.79251     1.77321
    192210     2.00688     1.31403     1.78555     1.77209
    192240     1.99883     1.31413     1.76986     1.76954
    192270      1.9917     1.29452     1.77679     1.76096
    192300     2.01117     1.28233     1.80652     1.78374
    192330     1.99866     1.29662     1.77875     1.77316
    192360     1.98535     1.27883     1.78412     1.75063
    192390     1.98766     1.25192      1.8058     1.75311
    192420     1.98655     1.25906     1.79969     1.75174
    192450     2.00048     1.25835     1.81801       1.765
    192480     1.98391     1.24792     1.79799     1.75549
    192510     2.00121     1.24733     1.82673     1.76549
    192540      1.9981     1.23241     1.82637     1.76928
    192570        1.99     1.24029     1.80546     1.76697
    192600     2.00519      1.2645     1.81963     1.76962
    192630     1.99657     1.24545     1.81514     1.76826
    192660     1.99792     1.24026     1.81219     1.77795
    192690     1.99357      1.2696      1.7906     1.76934
    192720     1.99056     1.29914     1.77306     1.75873
    192750     1.98133     1.27386     1.77133     1.75813
    192780     2.00019      1.2965     1.78778     1.76761
    192810     1.99994     1.27088     1.80381     1.76938
    192840      1.9938     1.27909     1.79377     1.75979
    192870     2.00101     1.28453     1.78889     1.77706
    192900     1.98226     1.28023     1.77582     1.75105
    192930     2.00057     1.30483     1.77843     1.77178
    192960     2.00604     1.32568     1.76942     1.77766
    192990     2.01077     1.33964      1.7759     1.77142
    193020     2.00882     1.32603     1.77768     1.77545
    193050      1.9995     1.29213     1.77605     1.78103
    193080     1.97936     1.30784     1.74734     1.75273
    193110     1.98053     1.30802     1.75057     1.75203
    193140     1.97819     1.30539     1.74928     1.74999
    193170     1.98349     1.31515     1.75474     1.74922
    193200     1.98927     1.31634     1.75925      1.7569
    193230     1.99083     1.32198     1.76392      1.7515
    193260     2.00097      1.3221     1.78071     1.75752
    193290     1.97071     1.29352     1.74834     1.74284
    193320      1.9844     1.27533     1.78058     1.75465
    193350     1.98663     1.30431     1.76383     1.75531
    193380     1.98609     1.32138     1.74844     1.75672
    193410     1.99467     1.37467     1.71596     1.76726
    193440     1.98417     1.41843     1.66654     1.75629
    193470     1.99626     1.41639     1.69274     1.76027
    193500      1.9972     1.39698     1.70217      1.7688
    193530     2.00631     1.41534     1.70156     1.77539
    193560     1.99433     1.40709     1.67999     1.77552
    193590     2.00714     1.42911     1.68168     1.78516
    193620     1.99403      1.4263     1.66967     1.76923
    193650     1.99546     1.43794     1.66477     1.76765
    193680     2.00977     1.47949     1.65553     1.77446
    193710     2.01554     1.50464     1.63718      1.7834
    193740     2.01197     1.47391     1.65532     1.78426
    193770     1.99533     1.46087     1.64875     1.76355
    193800      1.9884     1.46645     1.63839     1.75291
    193830     1.99421     1.46013     1.64544     1.76474
    193860     1.99177     1.48924     1.62743     1.75156
    193890      1.9975     1.45882     1.66148     1.75822
    193920     1.99038     1.44701     1.66397     1.74945
    193950     1.98685     1.45038     1.65811     1.74419
    193980     1.99367     1.45625     1.67022     1.74332
    194010     1.98639     1.44803     1.66461     1.73889
    194040     1.99481     1.44573     1.67539     1.74971
    194070     1.97285     1.43802     1.65752     1.72307
    194100      1.9867      1.4568     1.67104     1.72607
    194130     1.98136     1.43975     1.67145     1.72769
    194160      1.9998     1.42757     1.70656     1.74588
    194190     1.99435     1.41828     1.70339     1.74408
    194220     1.99749     1.42632     1.70594      1.7422
    194250     2.00551     1.41641     1.71603     1.75875
    194280      2.0006     1.41579     1.70832     1.75556
    194310     1.99325      1.4481     1.68548     1.73444
    194340      2.0131     1.43255     1.70757      1.7712
    194370     2.00979     1.41485     1.71918     1.76667
    194400     1.99723     1.40623     1.70431     1.75945
    194430     1.99059     1.38649     1.71244     1.75217
    194460     1.99256     1.40894     1.70191     1.74901
    194490     2.00252     1.43125     1.70111     1.75441
    194520     2.03393     1.47458     1.71065     1.78131
    194550     2.02518     1.49279     1.67439     1.78065
    194580     2.03669     1.46165      1.6984     1.80976
    194610     2.01378     1.43342     1.68773     1.79095
    194640     2.02008     1.41302     1.71337     1.79699
    194670     2.01386      1.4145     1.70467     1.79013
    194700     2.00521     1.39887     1.70359     1.78401
    194730     2.00628     1.41624      1.7023     1.77392
    194760     2.00983     1.37884     1.72621     1.78826
    194790     2.01159     1.36811     1.73907     1.78798
    194820     2.00654     1.38058     1.72329     1.78233
    194850     1.99536     1.39549     1.70282     1.76522
    194880     1.97981     1.35702     1.70108     1.76184
    194910     1.98875     1.37024     1.70783     1.76523
    194940     1.99533     1.38971     1.69662     1.77565
    194970     1.98693     1.38577     1.68976     1.76639
    195000     1.97852     1.37406     1.68752     1.75878
    195030     1.97368     1.38885     1.67849     1.74488
    195060     1.97125     1.39407     1.67411     1.73942
    195090     1.98483     1.39384     1.69173      1.7534
    195120     1.98322     1.40783     1.67921     1.75061
    195150     1.99193      1.4274     1.66848     1.76473
    195180     1.99882     1.42335     1.68235     1.77041
    195210     2.00128     1.41182      1.6933     1.77474
    195240     2.01866     1.40035     1.72631     1.79132
    195270     2.00887     1.39175     1.71445     1.78741
    195300     2.00749     1.38174     1.72123     1.78556
    195330     2.02222     1.36497     1.74939     1.80421
    195360     2.01159     1.36134     1.73935     1.79287
    195390       2.016     1.36632     1.74236     1.79607
    195420      2.0171     1.36672     1.73425     1.80606
    195450     2.01824     1.38936     1.71976      1.8052
    195480     2.01285     1.39445     1.70643     1.80186
    195510     2.01278     1.40314     1.69389      1.8068
    195540     2.01715      1.4049     1.70607      1.8037
    195570     2.01361     1.44923     1.66848     1.79588
    195600     1.99547     1.45235     1.64487      1.7745
    195630     2.01129     1.43646     1.68116      1.7891
    195660     2.01295     1.44333     1.67851     1.78978
    195690     2.00718     1.46892     1.66639     1.76718
    195720     2.00398     1.47431     1.64031     1.77978
    195750     2.01735     1.49006     1.63225     1.80412
    195780     2.00971     1.50154     1.61609     1.79206
    195810     1.99897     1.53781     1.57729     1.77173
    195840     1.99186     1.53495     1.57784     1.75765
    195870     1.99481     1.50125     1.61308     1.76148
    195900     2.01287     1.48931     1.63507     1.79214
    195930     1.99818     1.49296     1.61519     1.77416
    195960     1.98309     1.48687      1.5967     1.76212
    195990     2.00859     1.49257      1.6248     1.78917
    196020     1.99392     1.50465     1.59063      1.7769
    196050      2.0129     1.50928     1.61882     1.79025
    196080      1.9981     1.52705      1.5999     1.75877
    196110     2.00507     1.53704     1.62253     1.74515
    196140     1.97659       1.522     1.62266     1.69242
    196170     2.01529      1.5121     1.68706      1.7292
    196200     2.00969     1.49369        1.68     1.73902
    196230     2.00927     1.51022     1.67997     1.72373
    196260     2.01349     1.52014     1.67149     1.73309
    196290     2.01352     1.51739     1.66974     1.73723
    196320     2.00642     1.51661     1.64568     1.74445
    196350     1.99508     1.51226     1.63351     1.73362
    196380     2.00827     1.51964     1.64423     1.74744
    196410     2.01313     1.52604     1.66134     1.73681
    196440      2.0002     1.51885     1.68009      1.6947
    196470     2.00471     1.52084     1.67037     1.71307
    196500      2.0158     1.48803     1.69809     1.74044
    196530     2.00259     1.45982     1.69497     1.73686
    196560     2.02134     1.45868      1.7048      1.7713
    196590     2.02106     1.44232     1.70632     1.78258
    196620     2.02901      1.4318     1.73141     1.78492
    196650     2.02853     1.45434     1.70201     1.79385
    196680     2.03448      1.4608      1.7206     1.78433
    196710     2.03987     1.43935     1.74651     1.78888
    196740     2.02927     1.42051     1.73121      1.7947
    196770     2.03268     1.42657     1.72938     1.79937
    196800     2.02935     1.44802      1.7179     1.78565
    196830     2.03125     1.45459     1.70451     1.79743
    196860     2.03464     1.46634     1.70453     1.79554
    196890     2.02663     1.45006     1.70651     1.78875
    196920     2.03951     1.45602     1.71058     1.80918
    196950     2.05312     1.42808     1.75855     1.81623
    196980     2.03122     1.41584     1.74669     1.78778
    197010     2.01406     1.39981     1.74458     1.76349
    197040     2.01441     1.37995     1.75803     1.76657
    197070     2.04274     1.39041     1.77891     1.80216
    197100     2.01821      1.3741     1.76077     1.77705
    197130     2.02269     1.39072     1.75575     1.77928
    197160      2.0241     1.39301     1.75716      1.7793
    197190     2.01686     1.39099     1.74382     1.77756
    197220     2.02302     1.39878     1.73922     1.78991
    197250      2.0229     1.44687     1.69895     1.79007
    197280     2.03435     1.47711     1.69798     1.79226
    197310     2.02578     1.48508     1.69429     1.76961
    197340     2.01718     1.45469     1.69881     1.77085
    197370     2.01384     1.47517     1.68625     1.75826
    197400     2.02588     1.46039     1.70589     1.77921
    197430     2.02951     1.44694     1.72499     1.78006
    197460      2.0211     1.44909     1.70842     1.77515
    197490     2.01807     1.43491     1.70723      1.7809
    197520     2.02574     1.42115     1.73434     1.78315
    197550     2.02524     1.41864     1.74939     1.76928
    197580     2.02895     1.40867     1.75911     1.77608
    197610     2.02002     1.37838     1.77909     1.75951
    197640     2.01897     1.38447     1.76756     1.76392
    197670     2.02384     1.37726     1.78043     1.76779
    197700     2.03402      1.3461     1.79811     1.79702
    197730     2.03203     1.35975     1.78649     1.79383
    197760     2.02775     1.38216     1.75612     1.79701
    197790     2.01109     1.34887      1.7506     1.79024
    197820     2.00828      1.3468     1.74545     1.79051
    197850     2.01974     1.35459     1.75707     1.79903
    197880     2.01299     1.37225     1.73807     1.78895
    197910      2.0309     1.37567     1.74907     1.81587
    197940     2.03561      1.3729     1.76207     1.81594
    197970     2.03701     1.38284      1.7616     1.81199
    198000     2.03148     1.36826      1.7575     1.81463
    198030      2.0259     1.37391     1.74138     1.81343
    198060     2.02514     1.39715     1.73021     1.80463
    198090     2.02278     1.41515     1.73875     1.77691
    198120     2.02193     1.39636     1.75303     1.77579
    198150     2.01064      1.4158     1.72621     1.76099
    198180     2.01596     1.42275     1.72848     1.76532
    198210     2.02938     1.41172     1.74445     1.78905
    198240     2.04115     1.39161     1.76606     1.81026
    198270     2.03107     1.37649     1.76786     1.79733
    198300     2.03871      1.4036     1.76296     1.79848
    198330     2.03858     1.37246     1.77389     1.81144
    198360     2.02947     1.38278     1.76925      1.7875
    198390     2.01785     1.36161     1.77302     1.77366
    198420     2.02513     1.36133     1.77542       1.788
    198450     2.02533      1.3943     1.75887     1.77939
    198480     2.02334     1.38308     1.76658     1.77598
    198510     2.02223     1.37657     1.76414     1.78092
    198540     2.01389     1.37788     1.75811     1.76692
    198570     2.01882     1.40253     1.74392     1.77282
    198600     2.01526     1.38165     1.77113     1.75404
    198630     2.02312     1.41977     1.76416     1.74872
    198660     2.01615     1.41267     1.76286     1.73965
    198690     2.01546     1.41764     1.77045     1.72624
    198720     2.02224     1.38867      1.7916     1.74376
    198750     2.01032     1.38551     1.77575     1.73488
    198780     1.99659     1.38296     1.75801     1.72323
    198810     2.01732     1.35843     1.78706     1.76076
    198840     2.02695     1.36135      1.8029     1.76447
    198870     2.01042     1.39619     1.76441     1.73813
    198900     2.01066     1.37614     1.78623     1.73236
    198930     2.01905     1.41063     1.78247     1.72802
    198960     2.00579     1.38907     1.77642     1.72082
    198990     2.01447     1.35515     1.79778     1.74577
    199020     2.00698     1.36483     1.78345     1.73564
    199050     1.99989     1.35075     1.78939     1.72415
    199080     2.01752     1.33332     1.82542     1.74095
    199110     2.01045     1.34212     1.82346     1.71973
    199140     2.01562      1.3633     1.83171     1.70636
    199170     2.00899     1.37211      1.8213     1.69476
    199200      2.0047     1.37442     1.82006     1.68405
    199230     2.00591     1.37764     1.82115     1.68311
    199260     2.00301     1.37706     1.81856     1.67948
    199290     1.99369     1.34279     1.80267     1.70203
    199320     1.99112     1.36069     1.79047     1.69465
    199350     2.00196     1.37114     1.80631     1.69496
    199380     2.01672     1.36849     1.81803     1.71938
    199410     2.00636     1.33435     1.80711     1.73343
    199440     2.00813     1.33039     1.81438     1.73298
    199470     1.99464     1.34158     1.78705     1.72157
    199500     1.99779      1.3271     1.79414     1.73269
    199530     2.01332      1.3251     1.79778     1.76607
    199560     2.00637     1.30759     1.78648     1.77476
    199590     2.01767     1.29902      1.8077     1.78514
    199620     2.02867     1.27256     1.83469     1.80152
    199650     2.02869     1.29319     1.83102      1.7906
    199680     2.02718     1.28449     1.82622     1.79831
    199710     2.02673     1.28648     1.82811     1.79394
    199740     2.02844     1.26105     1.83159     1.81223
    199770     2.01839     1.26267     1.81866     1.80165
    199800     2.03008     1.25488     1.83371     1.81803
    199830     2.01335     1.25379     1.81803      1.7972
    199860     2.02095     1.26029     1.83067     1.79689
    199890     2.01636      1.2608     1.83022     1.78665
    199920     2.01468     1.26136     1.82004     1.79285
    199950     2.01733     1.25186     1.82698      1.7984
    199980     2.00997     1.25278     1.82526     1.78296
