# Supplementary material for: Mechanism of salidroside promoting testosterone secretion induced by H2O2 in TM3 Leydig cells based on metabolomics and network pharmacology
Source: Front Chem. 2025 Feb 27;13:1544876. doi: 10.3389/fchem.2025.1544876 (PMC11904911; doi:10.3389/fchem.2025.1544876)
Supplement: Supplementary file 1 [file DataSheet1.ZIP › Supplementary document/Molecular dynamics simulation/ECHSI/hbond_num.xvg]

# This file was created Sun Dec  1 17:48:17 2024
# Created by:
#                  :-) GROMACS - gmx hbond, 2020.3-MODIFIED (-:
# 
# Executable:   D:\����ѧģ�ⰲװ��\gmx2020.3_AVX_CUDA_win64\gmx2020.3_GPU\bin\gmx.exe
# Data prefix:  D:\����ѧģ�ⰲװ��\gmx2020.3_AVX_CUDA_win64\gmx2020.3_GPU
# Working dir:  D:\���Ӷ���ѧģ���ܳ�������\TYY\fxq\ECHSI
# Command line:
#   gmx hbond -s md_0_1.tpr -f md_0_1nopbc.xtc -n index.ndx -num hbond_num.xvg -dt 10 -life hbond_life.xvg -ac hbond_ac.xvg
# gmx hbond is part of G R O M A C S:
#
# Gromacs Runs One Microsecond At Cannonball Speeds
#
@    title "Hydrogen Bonds"
@    xaxis  label "Time (ps)"
@    yaxis  label "Number"
@TYPE xy
@ view 0.15, 0.15, 0.75, 0.85
@ legend on
@ legend box on
@ legend loctype view
@ legend 0.78, 0.8
@ legend length 2
@ s0 legend "Hydrogen bonds"
@ s1 legend "Pairs within 0.35 nm"
         0           0           4
        30           0           0
        60           1           2
        90           0           0
       120           1           2
       150           0           1
       180           0           0
       210           0           3
       240           1           0
       270           0           1
       300           1           0
       330           0           0
       360           1           3
       390           1           0
       420           0           0
       450           0           0
       480           1           1
       510           0           0
       540           0           2
       570           0           0
       600           1           0
       630           0           0
       660           0           0
       690           0           0
       720           0           0
       750           1           0
       780           0           2
       810           1           2
       840           0           2
       870           0           0
       900           0           0
       930           0           1
       960           0           0
       990           0           0
      1020           0           0
      1050           0           0
      1080           0           0
      1110           1           0
      1140           1           2
      1170           0           2
      1200           0           0
      1230           0           2
      1260           0           0
      1290           1           2
      1320           0           0
      1350           0           2
      1380           0           0
      1410           0           2
      1440           0           0
      1470           1           0
      1500           0           0
      1530           0           3
      1560           1           0
      1590           0           0
      1620           0           0
      1650           1           0
      1680           0           0
      1710           0           2
      1740           0           0
      1770           0           1
      1800           0           0
      1830           0           2
      1860           0           2
      1890           0           3
      1920           0           2
      1950           0           2
      1980           0           0
      2010           0           0
      2040           0           2
      2070           0           0
      2100           0           5
      2130           0           4
      2160           0           0
      2190           0           2
      2220           1           3
      2250           0           3
      2280           1           5
      2310           0           0
      2340           0           4
      2370           2           1
      2400           0           0
      2430           0           0
      2460           1           1
      2490           0           4
      2520           1           2
      2550           1           1
      2580           0           0
      2610           1           6
      2640           1           1
      2670           2           4
      2700           1           1
      2730           0           3
      2760           0           4
      2790           0           3
      2820           0           3
      2850           0           4
      2880           2           1
      2910           0           5
      2940           0           8
      2970           0           0
      3000           0           0
      3030           1           2
      3060           2           1
      3090           0           0
      3120           0           0
      3150           0           0
      3180           0           0
      3210           0           0
      3240           1           4
      3270           1           2
      3300           2           0
      3330           0           0
      3360           0           2
      3390           0           1
      3420           0           1
      3450           2           1
      3480           0           1
      3510           0           1
      3540           1           0
      3570           2           1
      3600           1           1
      3630           1           0
      3660           1           0
      3690           0           2
      3720           2           0
      3750           1           0
      3780           0           4
      3810           0           0
      3840           0           2
      3870           0           0
      3900           0           0
      3930           0           0
      3960           0           0
      3990           1           1
      4020           1           0
      4050           0           1
      4080           0           3
      4110           0           2
      4140           1           0
      4170           2           0
      4200           1           3
      4230           0           1
      4260           0           0
      4290           1           2
      4320           1           2
      4350           2           3
      4380           0           1
      4410           0           0
      4440           0           0
      4470           1           3
      4500           1           5
      4530           0           1
      4560           1           2
      4590           2           0
      4620           1           1
      4650           0           2
      4680           1           3
      4710           1           2
      4740           1           0
      4770           0           0
      4800           1           2
      4830           1           2
      4860           1           1
      4890           0           1
      4920           0           1
      4950           1           1
      4980           1           0
      5010           1           0
      5040           1           2
      5070           0           1
      5100           1           1
      5130           1           0
      5160           1           5
      5190           1           2
      5220           1           1
      5250           0           0
      5280           1           0
      5310           1           0
      5340           1           1
      5370           0           0
      5400           0           0
      5430           0           1
      5460           0           0
      5490           0           0
      5520           0           1
      5550           0           1
      5580           0           1
      5610           1           2
      5640           0           0
      5670           0           0
      5700           1           0
      5730           0           2
      5760           0           3
      5790           0           2
      5820           1           1
      5850           0           1
      5880           1           0
      5910           0           2
      5940           1           1
      5970           0           2
      6000           0           1
      6030           1           0
      6060           0           4
      6090           1           1
      6120           1           4
      6150           0           0
      6180           0           0
      6210           0           1
      6240           1           0
      6270           1           1
      6300           1           1
      6330           1           1
      6360           0           1
      6390           2           1
      6420           1           0
      6450           2           0
      6480           1           0
      6510           0           1
      6540           1           1
      6570           1           1
      6600           1           0
      6630           0           2
      6660           3           0
      6690           1           1
      6720           1           0
      6750           1           0
      6780           1           0
      6810           1           0
      6840           0           0
      6870           1           0
      6900           1           0
      6930           0           0
      6960           0           2
      6990           1           0
      7020           0           0
      7050           1           1
      7080           0           1
      7110           1           1
      7140           0           0
      7170           1           0
      7200           0           1
      7230           1           1
      7260           1           0
      7290           0           1
      7320           1           1
      7350           0           1
      7380           1           1
      7410           2           1
      7440           0           3
      7470           2           0
      7500           1           1
      7530           1           1
      7560           1           1
      7590           1           0
      7620           1           1
      7650           1           0
      7680           0           0
      7710           0           0
      7740           0           0
      7770           0           1
      7800           0           1
      7830           1           1
      7860           1           2
      7890           1           2
      7920           1           2
      7950           0           1
      7980           0           0
      8010           2           1
      8040           1           2
      8070           0           0
      8100           0           0
      8130           0           1
      8160           0           1
      8190           0           3
      8220           0           1
      8250           0           2
      8280           1           0
      8310           0           1
      8340           1           0
      8370           0           1
      8400           0           2
      8430           1           2
      8460           0           0
      8490           0           2
      8520           1           1
      8550           0           0
      8580           1           1
      8610           1           1
      8640           0           2
      8670           0           0
      8700           1           1
      8730           1           1
      8760           1           0
      8790           1           0
      8820           0           1
      8850           1           0
      8880           2           0
      8910           1           2
      8940           1           2
      8970           0           2
      9000           0           3
      9030           1           0
      9060           0           1
      9090           0           1
      9120           1           0
      9150           1           1
      9180           1           1
      9210           0           1
      9240           1           0
      9270           0           0
      9300           1           1
      9330           2           0
      9360           0           2
      9390           0           3
      9420           1           2
      9450           0           1
      9480           1           5
      9510           0           1
      9540           1           2
      9570           2           0
      9600           0           1
      9630           1           1
      9660           0           0
      9690           0           0
      9720           1           2
      9750           0           0
      9780           0           2
      9810           1           1
      9840           2           0
      9870           1           2
      9900           1           2
      9930           2           2
      9960           1           0
      9990           1           2
     10020           0           1
     10050           1           1
     10080           0           2
     10110           1           1
     10140           1           0
     10170           0           0
     10200           0           0
     10230           1           1
     10260           1           1
     10290           0           0
     10320           0           1
     10350           0           1
     10380           1           0
     10410           0           1
     10440           0           1
     10470           1           0
     10500           0           0
     10530           0           2
     10560           1           1
     10590           0           1
     10620           1           2
     10650           0           0
     10680           0           1
     10710           1           2
     10740           1           1
     10770           2           1
     10800           2           2
     10830           1           1
     10860           1           2
     10890           0           2
     10920           0           1
     10950           1           3
     10980           1           1
     11010           1           1
     11040           2           2
     11070           1           1
     11100           0           3
     11130           1           2
     11160           1           2
     11190           1           2
     11220           1           3
     11250           0           1
     11280           0           1
     11310           1           1
     11340           0           3
     11370           2           1
     11400           1           3
     11430           0           2
     11460           0           3
     11490           0           4
     11520           0           1
     11550           1           1
     11580           2           4
     11610           1           0
     11640           0           5
     11670           2           4
     11700           1           0
     11730           0           1
     11760           1           2
     11790           1           1
     11820           0           2
     11850           0           0
     11880           0           1
     11910           1           0
     11940           1           1
     11970           0           1
     12000           1           2
     12030           1           3
     12060           0           2
     12090           0           2
     12120           0           0
     12150           0           1
     12180           0           0
     12210           1           1
     12240           1           0
     12270           0           1
     12300           0           2
     12330           0           2
     12360           0           2
     12390           0           0
     12420           0           2
     12450           1           1
     12480           1           1
     12510           2           0
     12540           0           1
     12570           1           1
     12600           1           1
     12630           1           0
     12660           1           1
     12690           1           2
     12720           2           1
     12750           1           1
     12780           0           1
     12810           0           1
     12840           1           2
     12870           1           2
     12900           2           0
     12930           0           0
     12960           1           0
     12990           1           0
     13020           0           3
     13050           2           1
     13080           1           1
     13110           0           2
     13140           0           1
     13170           0           0
     13200           0           0
     13230           0           0
     13260           0           0
     13290           0           1
     13320           1           0
     13350           0           0
     13380           0           2
     13410           0           2
     13440           0           1
     13470           1           1
     13500           1           3
     13530           0           1
     13560           0           0
     13590           1           1
     13620           0           0
     13650           0           0
     13680           1           0
     13710           0           1
     13740           1           0
     13770           0           1
     13800           0           1
     13830           0           2
     13860           0           0
     13890           0           0
     13920           0           0
     13950           0           2
     13980           1           2
     14010           0           1
     14040           1           1
     14070           1           2
     14100           2           0
     14130           0           2
     14160           0           1
     14190           0           0
     14220           0           2
     14250           0           1
     14280           0           0
     14310           0           2
     14340           0           0
     14370           1           0
     14400           2           0
     14430           0           1
     14460           1           0
     14490           1           1
     14520           1           1
     14550           1           0
     14580           0           2
     14610           0           4
     14640           1           3
     14670           1           0
     14700           2           0
     14730           1           1
     14760           1           1
     14790           0           0
     14820           0           2
     14850           0           1
     14880           2           0
     14910           1           3
     14940           1           0
     14970           0           1
     15000           3           1
     15030           0           2
     15060           2           2
     15090           1           4
     15120           0           1
     15150           2           1
     15180           2           1
     15210           1           1
     15240           2           1
     15270           1           0
     15300           2           1
     15330           1           1
     15360           0           2
     15390           0           0
     15420           2           2
     15450           1           1
     15480           0           2
     15510           1           1
     15540           1           1
     15570           1           0
     15600           1           1
     15630           2           2
     15660           0           0
     15690           0           0
     15720           0           2
     15750           0           1
     15780           1           1
     15810           0           1
     15840           0           0
     15870           0           0
     15900           0           1
     15930           0           2
     15960           0           0
     15990           2           0
     16020           0           2
     16050           0           1
     16080           0           2
     16110           0           0
     16140           0           0
     16170           0           0
     16200           1           2
     16230           0           1
     16260           0           0
     16290           0           1
     16320           1           0
     16350           2           1
     16380           3           0
     16410           0           1
     16440           0           3
     16470           1           1
     16500           1           3
     16530           0           2
     16560           0           3
     16590           1           0
     16620           0           2
     16650           0           0
     16680           0           0
     16710           1           0
     16740           0           0
     16770           0           3
     16800           0           0
     16830           1           0
     16860           0           0
     16890           2           5
     16920           0           2
     16950           0           2
     16980           1           2
     17010           0           2
     17040           0           0
     17070           0           3
     17100           1           4
     17130           1           1
     17160           0           3
     17190           0           3
     17220           0           1
     17250           0           1
     17280           0           3
     17310           0           3
     17340           0           1
     17370           2           1
     17400           0           1
     17430           0           2
     17460           0           4
     17490           2           5
     17520           1           1
     17550           0           2
     17580           0           1
     17610           0           1
     17640           0           2
     17670           1           2
     17700           0           3
     17730           0           3
     17760           0           3
     17790           1           1
     17820           0           4
     17850           0           3
     17880           0           0
     17910           0           2
     17940           0           2
     17970           0           1
     18000           0           0
     18030           0           1
     18060           0           3
     18090           0           2
     18120           0           2
     18150           0           2
     18180           0           1
     18210           0           0
     18240           0           3
     18270           0           1
     18300           2           4
     18330           2           0
     18360           1           3
     18390           1           5
     18420           1           2
     18450           0           2
     18480           1           1
     18510           1           4
     18540           1           0
     18570           1           3
     18600           0           1
     18630           0           1
     18660           0           0
     18690           1           3
     18720           1           0
     18750           0           2
     18780           1           3
     18810           0           0
     18840           1           1
     18870           0           2
     18900           0           0
     18930           0           0
     18960           1           1
     18990           0           0
     19020           0           0
     19050           0           1
     19080           0           2
     19110           0           3
     19140           0           0
     19170           0           1
     19200           0           0
     19230           0           3
     19260           0           0
     19290           0           3
     19320           0           0
     19350           0           3
     19380           0           3
     19410           0           4
     19440           0           1
     19470           1           1
     19500           0           3
     19530           1           0
     19560           0           0
     19590           0           2
     19620           0           0
     19650           0           1
     19680           0           0
     19710           1           4
     19740           2           3
     19770           1           4
     19800           0           5
     19830           2           1
     19860           2           4
     19890           0           2
     19920           1           1
     19950           1           3
     19980           1           3
     20010           3           4
     20040           2           2
     20070           3           3
     20100           2           3
     20130           2           3
     20160           3           0
     20190           0           1
     20220           0           2
     20250           2           0
     20280           0           1
     20310           0           2
     20340           1           2
     20370           0           3
     20400           1           5
     20430           2           2
     20460           1           3
     20490           0           3
     20520           2           1
     20550           0           3
     20580           0           1
     20610           2           2
     20640           0           2
     20670           0           0
     20700           1           0
     20730           0           3
     20760           2           1
     20790           1           7
     20820           0           2
     20850           1           5
     20880           1           2
     20910           1           4
     20940           0           2
     20970           2           3
     21000           0           5
     21030           0           3
     21060           0           3
     21090           2           1
     21120           2           2
     21150           2           1
     21180           1           4
     21210           1           3
     21240           2           2
     21270           2           3
     21300           2           1
     21330           1           3
     21360           0           3
     21390           1           0
     21420           0           2
     21450           1           6
     21480           1           5
     21510           2           1
     21540           1           4
     21570           2           2
     21600           2           4
     21630           1           3
     21660           0           1
     21690           0           3
     21720           0           4
     21750           2           2
     21780           1           4
     21810           0          10
     21840           3           4
     21870           2           2
     21900           0           0
     21930           1           3
     21960           1           2
     21990           0           1
     22020           1           2
     22050           2           2
     22080           1           3
     22110           0           0
     22140           1           2
     22170           0           2
     22200           0           2
     22230           0           4
     22260           0           3
     22290           0           4
     22320           0           5
     22350           0           5
     22380           0           4
     22410           1           5
     22440           1           3
     22470           1           6
     22500           0           4
     22530           0           3
     22560           1           4
     22590           0           4
     22620           0           5
     22650           1           6
     22680           1           4
     22710           1           5
     22740           2           7
     22770           1           2
     22800           1           5
     22830           1           0
     22860           1           5
     22890           1           5
     22920           1           3
     22950           1           2
     22980           0           4
     23010           1           2
     23040           1           1
     23070           1           4
     23100           0           5
     23130           0           4
     23160           0           4
     23190           0           2
     23220           0           5
     23250           1           3
     23280           1           3
     23310           1           4
     23340           0           1
     23370           0           0
     23400           0           0
     23430           2           0
     23460           0           2
     23490           1           4
     23520           2           2
     23550           3           2
     23580           1           3
     23610           0           6
     23640           1           1
     23670           2           1
     23700           0           6
     23730           0           1
     23760           0           0
     23790           0           3
     23820           1           0
     23850           1           0
     23880           0           1
     23910           1           2
     23940           0           1
     23970           0           1
     24000           0           2
     24030           1           4
     24060           1           1
     24090           1           3
     24120           0           3
     24150           1           2
     24180           0           6
     24210           2           2
     24240           2           4
     24270           0           3
     24300           0           1
     24330           2           2
     24360           0           0
     24390           1           2
     24420           1           3
     24450           0           0
     24480           2           2
     24510           0           3
     24540           1           1
     24570           1           4
     24600           0           6
     24630           0           1
     24660           0           3
     24690           1           0
     24720           0           3
     24750           2           6
     24780           1           6
     24810           0           3
     24840           0           5
     24870           1           1
     24900           1           3
     24930           0           3
     24960           0           3
     24990           1           5
     25020           1           6
     25050           1           3
     25080           0           5
     25110           1           4
     25140           1           3
     25170           1           4
     25200           2           5
     25230           0           3
     25260           1           5
     25290           1           4
     25320           0           5
     25350           1           7
     25380           0           3
     25410           0           5
     25440           0           3
     25470           2           5
     25500           0           3
     25530           1           5
     25560           0           3
     25590           0           4
     25620           0           3
     25650           1           2
     25680           0           3
     25710           1           2
     25740           0           1
     25770           1           4
     25800           0           1
     25830           1           3
     25860           0           3
     25890           0           2
     25920           2           2
     25950           1           0
     25980           0           4
     26010           2           1
     26040           1           1
     26070           0           0
     26100           3           1
     26130           1           1
     26160           1           6
     26190           1           3
     26220           0           2
     26250           0           0
     26280           0           0
     26310           0           4
     26340           1           3
     26370           0           2
     26400           1           1
     26430           0           5
     26460           1           3
     26490           1           1
     26520           0           2
     26550           0           3
     26580           0           1
     26610           0           0
     26640           0           3
     26670           0           2
     26700           0           0
     26730           0           1
     26760           0           3
     26790           2           4
     26820           0           2
     26850           0           2
     26880           0           2
     26910           1           4
     26940           0           1
     26970           0           2
     27000           1           2
     27030           0           1
     27060           2           1
     27090           0           4
     27120           0           4
     27150           0           1
     27180           0           2
     27210           0           0
     27240           0           3
     27270           0           4
     27300           0           2
     27330           0           4
     27360           0           3
     27390           0           3
     27420           1           1
     27450           0           4
     27480           1           4
     27510           0           2
     27540           2           0
     27570           0           1
     27600           0           0
     27630           1           2
     27660           1           3
     27690           1           3
     27720           2           0
     27750           0           0
     27780           0           0
     27810           1           3
     27840           1           3
     27870           1           1
     27900           1           3
     27930           0           3
     27960           0           5
     27990           0           4
     28020           1           2
     28050           0           3
     28080           0           5
     28110           0           5
     28140           0           4
     28170           1           2
     28200           0           2
     28230           1           4
     28260           0           7
     28290           1           6
     28320           1           3
     28350           1           2
     28380           1           2
     28410           1           4
     28440           1           4
     28470           0           2
     28500           1           3
     28530           1           5
     28560           1           5
     28590           0           3
     28620           1           0
     28650           0           3
     28680           1           3
     28710           0           4
     28740           0           2
     28770           0           2
     28800           1           3
     28830           0           4
     28860           1           6
     28890           1           6
     28920           1           8
     28950           0           4
     28980           0           3
     29010           0           6
     29040           1           7
     29070           0           5
     29100           0           8
     29130           2           7
     29160           2           7
     29190           2           4
     29220           0           6
     29250           1           6
     29280           0           2
     29310           0           5
     29340           2           2
     29370           2           3
     29400           2           6
     29430           2           3
     29460           2           2
     29490           3           3
     29520           2           4
     29550           3           5
     29580           1           3
     29610           1           6
     29640           0           3
     29670           1          10
     29700           0           9
     29730           4           5
     29760           2           6
     29790           1           3
     29820           5           6
     29850           1           4
     29880           2           6
     29910           3           9
     29940           4           6
     29970           3           4
     30000           4           4
     30030           2           4
     30060           1           3
     30090           4           3
     30120           1           4
     30150           5           5
     30180           0           3
     30210           2           5
     30240           1           5
     30270           0           3
     30300           0           3
     30330           2           3
     30360           0           4
     30390           0           4
     30420           2           7
     30450           1           4
     30480           0           3
     30510           0           3
     30540           2           5
     30570           0           3
     30600           0           4
     30630           0           5
     30660           0           5
     30690           0           0
     30720           1           6
     30750           1           8
     30780           1           4
     30810           1           5
     30840           1           4
     30870           0           4
     30900           0           3
     30930           1           0
     30960           3           4
     30990           3           5
     31020           0           2
     31050           2           2
     31080           0           3
     31110           2           0
     31140           1           3
     31170           0           6
     31200           2           7
     31230           1           3
     31260           0           0
     31290           1           0
     31320           0           3
     31350           1           3
     31380           1           5
     31410           1           3
     31440           1           4
     31470           3           4
     31500           3           7
     31530           4           4
     31560           2           6
     31590           3           1
     31620           3           3
     31650           3           5
     31680           3           0
     31710           2           3
     31740           5           5
     31770           0           2
     31800           2           1
     31830           2           5
     31860           1           4
     31890           3           3
     31920           3           2
     31950           4           3
     31980           2           3
     32010           3           1
     32040           2           2
     32070           2           3
     32100           1           3
     32130           2           2
     32160           1           2
     32190           1           4
     32220           2           1
     32250           1           0
     32280           2           2
     32310           2           3
     32340           3           5
     32370           2           2
     32400           1           2
     32430           2           1
     32460           1           3
     32490           0           3
     32520           1           3
     32550           3           4
     32580           1           4
     32610           0           3
     32640           0           2
     32670           1           4
     32700           0           3
     32730           1           1
     32760           0           3
     32790           1           8
     32820           1           1
     32850           1           1
     32880           1           5
     32910           1           2
     32940           0           3
     32970           1           1
     33000           0           0
     33030           4           3
     33060           0           2
     33090           0           2
     33120           1           5
     33150           1           3
     33180           2           4
     33210           0           0
     33240           1           3
     33270           1           2
     33300           0           7
     33330           0           7
     33360           0           7
     33390           1           4
     33420           1           3
     33450           1           3
     33480           1           6
     33510           0           5
     33540           3           3
     33570           2           6
     33600           3           3
     33630           2           4
     33660           3           5
     33690           3           3
     33720           3           7
     33750           2           5
     33780           2           3
     33810           3           4
     33840           2           5
     33870           3           4
     33900           1           1
     33930           2           0
     33960           3           3
     33990           3           4
     34020           2           4
     34050           0           6
     34080           2           5
     34110           1           3
     34140           0           0
     34170           3           2
     34200           3           4
     34230           1           6
     34260           3           5
     34290           3           4
     34320           1           4
     34350           0           3
     34380           1           2
     34410           2           6
     34440           2           3
     34470           1           4
     34500           0           0
     34530           1           1
     34560           2           3
     34590           0           4
     34620           2           7
     34650           1           7
     34680           1           6
     34710           1           6
     34740           1           4
     34770           2           4
     34800           3           2
     34830           0           4
     34860           1           3
     34890           1           7
     34920           1           1
     34950           0           0
     34980           0           3
     35010           3           5
     35040           0           2
     35070           0           4
     35100           1           4
     35130           0           3
     35160           1           5
     35190           1           2
     35220           0           2
     35250           1           4
     35280           1           2
     35310           0           2
     35340           0           2
     35370           1           4
     35400           1           5
     35430           2           6
     35460           1           3
     35490           1           2
     35520           1           5
     35550           3           2
     35580           2           1
     35610           1           2
     35640           1           5
     35670           1           4
     35700           1           7
     35730           2           2
     35760           1           2
     35790           0           0
     35820           0           0
     35850           0           2
     35880           0           1
     35910           1           5
     35940           0           2
     35970           0           2
     36000           2           5
     36030           0           0
     36060           1           5
     36090           1           4
     36120           0           2
     36150           1           0
     36180           0           3
     36210           1           1
     36240           0           5
     36270           0           1
     36300           0           1
     36330           1           2
     36360           2           6
     36390           1           5
     36420           0           0
     36450           1           2
     36480           0           2
     36510           0           2
     36540           1           1
     36570           0           3
     36600           0           0
     36630           1           3
     36660           1           4
     36690           0           1
     36720           0           1
     36750           0           2
     36780           1           5
     36810           1           5
     36840           0           2
     36870           1           1
     36900           1           4
     36930           1           2
     36960           0           4
     36990           0           1
     37020           0           2
     37050           1           3
     37080           0           2
     37110           1           5
     37140           1           2
     37170           1           1
     37200           0           1
     37230           0           1
     37260           0           4
     37290           1           2
     37320           0           5
     37350           1           1
     37380           0           3
     37410           1           6
     37440           1           4
     37470           0           2
     37500           1           1
     37530           0           0
     37560           0           2
     37590           2           4
     37620           0           2
     37650           1           3
     37680           0           3
     37710           0           3
     37740           1           4
     37770           0           0
     37800           0           2
     37830           0           2
     37860           1           0
     37890           0           3
     37920           0           4
     37950           1           3
     37980           0           6
     38010           1           3
     38040           1           7
     38070           3           4
     38100           2           8
     38130           2           6
     38160           2           7
     38190           2           6
     38220           1           6
     38250           0           0
     38280           1           3
     38310           0           5
     38340           2           3
     38370           2           7
     38400           3           4
     38430           1           2
     38460           3           6
     38490           1           6
     38520           1           6
     38550           1           7
     38580           1           2
     38610           1           9
     38640           1           2
     38670           2           6
     38700           2           6
     38730           0           5
     38760           4           7
     38790           1           4
     38820           2           8
     38850           1           8
     38880           3           8
     38910           1           7
     38940           0           7
     38970           2           6
     39000           0           7
     39030           3           7
     39060           2           9
     39090           1           5
     39120           1           1
     39150           1           1
     39180           0           2
     39210           1           4
     39240           0           2
     39270           0           2
     39300           0           5
     39330           1           3
     39360           1           1
     39390           0           0
     39420           0           3
     39450           0           3
     39480           1           1
     39510           0           6
     39540           1           4
     39570           2           1
     39600           0           5
     39630           1           1
     39660           0           2
     39690           0           5
     39720           0           4
     39750           1           4
     39780           0           2
     39810           1           4
     39840           0           0
     39870           0           1
     39900           0           2
     39930           0           4
     39960           0           0
     39990           1           0
     40020           0           4
     40050           0           4
     40080           0           2
     40110           1           0
     40140           0           0
     40170           0           0
     40200           0           2
     40230           0           0
     40260           1           2
     40290           1           4
     40320           0           0
     40350           1           4
     40380           1           2
     40410           1           2
     40440           0           0
     40470           1           4
     40500           0           0
     40530           0           2
     40560           1           4
     40590           0           2
     40620           0           1
     40650           0           4
     40680           2           3
     40710           1           2
     40740           2           4
     40770           0           4
     40800           0           4
     40830           0           2
     40860           3           7
     40890           0           4
     40920           1           7
     40950           2           7
     40980           0           4
     41010           2           9
     41040           2           7
     41070           2           7
     41100           1           3
     41130           3           5
     41160           2           5
     41190           1           6
     41220           2           4
     41250           1           8
     41280           2           5
     41310           2           5
     41340           1           7
     41370           1           7
     41400           1           6
     41430           0           5
     41460           1           8
     41490           2           3
     41520           4           8
     41550           2          11
     41580           0           4
     41610           2           8
     41640           3           6
     41670           1           9
     41700           3          10
     41730           1           5
     41760           1           5
     41790           0           4
     41820           1           5
     41850           3           2
     41880           1           7
     41910           2           5
     41940           1           4
     41970           2           3
     42000           1           1
     42030           2           6
     42060           2           4
     42090           1           6
     42120           1           1
     42150           1           2
     42180           2           3
     42210           1           2
     42240           0           0
     42270           0           1
     42300           1           1
     42330           1           2
     42360           0           0
     42390           2           4
     42420           1           3
     42450           2           3
     42480           0           6
     42510           0           0
     42540           1           7
     42570           0           3
     42600           1           9
     42630           1           3
     42660           1           5
     42690           0           5
     42720           2           8
     42750           1           6
     42780           0           9
     42810           0           4
     42840           1           8
     42870           2           2
     42900           0           1
     42930           0           4
     42960           0           6
     42990           0           3
     43020           0           8
     43050           2           7
     43080           0           6
     43110           1           3
     43140           2           4
     43170           0           6
     43200           0           7
     43230           3           5
     43260           0           1
     43290           0           5
     43320           1           5
     43350           2           1
     43380           2           3
     43410           1           5
     43440           0           9
     43470           1           4
     43500           2           1
     43530           0           7
     43560           0           0
     43590           0           5
     43620           1           2
     43650           2           3
     43680           2           1
     43710           0           4
     43740           1           2
     43770           0           2
     43800           1           1
     43830           1           5
     43860           0           0
     43890           0           2
     43920           1           3
     43950           1           2
     43980           0           1
     44010           0           2
     44040           0           3
     44070           1           3
     44100           1           3
     44130           2           3
     44160           1           2
     44190           1           2
     44220           1           1
     44250           0           3
     44280           0           1
     44310           0           2
     44340           1           2
     44370           0           1
     44400           0           3
     44430           0           1
     44460           1           1
     44490           1           3
     44520           1           1
     44550           1           2
     44580           2           2
     44610           1           3
     44640           0           1
     44670           1           1
     44700           0           0
     44730           1           6
     44760           1           2
     44790           2           1
     44820           1           2
     44850           0           2
     44880           0           2
     44910           1           3
     44940           2           2
     44970           2           1
     45000           2           4
     45030           2           2
     45060           1           0
     45090           1           3
     45120           1           2
     45150           1           2
     45180           1           2
     45210           1           1
     45240           2           1
     45270           1           5
     45300           1           3
     45330           0           4
     45360           1           4
     45390           0           0
     45420           0           1
     45450           1           1
     45480           2           2
     45510           2           1
     45540           1           4
     45570           1           1
     45600           0           1
     45630           0           0
     45660           0           0
     45690           0           1
     45720           1           0
     45750           0           0
     45780           1           0
     45810           1           2
     45840           1           1
     45870           1           1
     45900           1           2
     45930           2           1
     45960           1           2
     45990           1           2
     46020           1           1
     46050           1           3
     46080           0           0
     46110           1           1
     46140           1           3
     46170           0           0
     46200           0           2
     46230           0           4
     46260           1           2
     46290           0           2
     46320           2           1
     46350           1           4
     46380           1           2
     46410           2           1
     46440           0           1
     46470           1           3
     46500           1           3
     46530           1           3
     46560           0           2
     46590           1           4
     46620           2           2
     46650           0           4
     46680           0           4
     46710           0           2
     46740           0           4
     46770           0           2
     46800           0           2
     46830           0           3
     46860           0           1
     46890           0           4
     46920           2           2
     46950           0           2
     46980           0           1
     47010           0           0
     47040           0           2
     47070           1           2
     47100           1           2
     47130           0           5
     47160           2           2
     47190           0           1
     47220           0           4
     47250           0           3
     47280           0           6
     47310           0           0
     47340           0           3
     47370           0           1
     47400           1           1
     47430           0           2
     47460           0           3
     47490           0           2
     47520           1           2
     47550           1           0
     47580           1           4
     47610           0           4
     47640           0           2
     47670           0           5
     47700           0           0
     47730           1           2
     47760           0           2
     47790           0           0
     47820           0           0
     47850           1           3
     47880           0           3
     47910           1           1
     47940           1           1
     47970           1           1
     48000           1           1
     48030           1           0
     48060           0           2
     48090           0           3
     48120           1           2
     48150           1           0
     48180           0           3
     48210           0           0
     48240           1           1
     48270           1           4
     48300           0           0
     48330           1           2
     48360           1           3
     48390           0           2
     48420           0           1
     48450           0           4
     48480           2           6
     48510           0           3
     48540           0           0
     48570           1           2
     48600           0           3
     48630           0           1
     48660           2           0
     48690           0           1
     48720           1           2
     48750           0           2
     48780           0           1
     48810           0           1
     48840           1           0
     48870           1           2
     48900           0           3
     48930           0           1
     48960           0           0
     48990           0           0
     49020           0           1
     49050           1           1
     49080           1           0
     49110           0           1
     49140           0           2
     49170           0           0
     49200           2           4
     49230           0           0
     49260           0           2
     49290           0           3
     49320           0           0
     49350           0           0
     49380           1           3
     49410           0           3
     49440           1           1
     49470           0           1
     49500           1           1
     49530           0           2
     49560           0           1
     49590           2           3
     49620           1           0
     49650           0           0
     49680           0           1
     49710           0           3
     49740           1           3
     49770           0           0
     49800           0           1
     49830           0           0
     49860           0           2
     49890           1           3
     49920           0           2
     49950           0           1
     49980           0           4
     50010           0           0
     50040           0           2
     50070           1           2
     50100           0           5
     50130           2           2
     50160           0           1
     50190           0           1
     50220           0           2
     50250           0           1
     50280           0           1
     50310           0           2
     50340           0           2
     50370           0           3
     50400           0           0
     50430           0           2
     50460           0           1
     50490           1           2
     50520           0           1
     50550           1           1
     50580           0           1
     50610           0           1
     50640           0           0
     50670           0           0
     50700           0           3
     50730           0           0
     50760           0           0
     50790           1           1
     50820           0           0
     50850           1           2
     50880           1           1
     50910           1           2
     50940           0           0
     50970           2           2
     51000           2           4
     51030           1           3
     51060           2           1
     51090           2           2
     51120           1           1
     51150           2           3
     51180           2           1
     51210           1           0
     51240           1           0
     51270           0           2
     51300           0           0
     51330           0           0
     51360           0           0
     51390           0           0
     51420           1           2
     51450           0           0
     51480           0           0
     51510           1           0
     51540           1           2
     51570           0           1
     51600           1           2
     51630           2           5
     51660           0           0
     51690           1           2
     51720           2           3
     51750           1           6
     51780           1           2
     51810           1           1
     51840           1           6
     51870           1           9
     51900           1           3
     51930           2           1
     51960           2           4
     51990           3           3
     52020           1           0
     52050           2           4
     52080           2           2
     52110           2           3
     52140           1           5
     52170           2           0
     52200           1           2
     52230           1           4
     52260           2           3
     52290           1           4
     52320           2           1
     52350           1           3
     52380           0           1
     52410           0           4
     52440           2           3
     52470           1           5
     52500           0           1
     52530           1           5
     52560           3           3
     52590           2           4
     52620           1           0
     52650           1           3
     52680           1           2
     52710           0           4
     52740           0           1
     52770           1           2
     52800           0           1
     52830           0           4
     52860           0           5
     52890           1           3
     52920           1           6
     52950           1           1
     52980           0           2
     53010           1           8
     53040           2           5
     53070           1           7
     53100           1           1
     53130           1           3
     53160           1           1
     53190           1           2
     53220           2           1
     53250           3           3
     53280           3           3
     53310           2           2
     53340           1           3
     53370           3           2
     53400           2           2
     53430           2           0
     53460           3           3
     53490           3           3
     53520           2           4
     53550           3           1
     53580           3           3
     53610           2           2
     53640           1           1
     53670           3           3
     53700           2           2
     53730           3           3
     53760           2           5
     53790           3           1
     53820           3           2
     53850           3           3
     53880           3           3
     53910           0           0
     53940           2           2
     53970           0           3
     54000           1           1
     54030           2           4
     54060           3           3
     54090           2           2
     54120           3           2
     54150           3           1
     54180           3           1
     54210           3           1
     54240           2           3
     54270           1           3
     54300           2           2
     54330           3           1
     54360           2           1
     54390           3           2
     54420           2           0
     54450           0           1
     54480           1           2
     54510           1           1
     54540           1           2
     54570           0           1
     54600           0           0
     54630           0           0
     54660           2           1
     54690           1           2
     54720           1           1
     54750           2           1
     54780           0           2
     54810           2           3
     54840           2           1
     54870           0           3
     54900           1           3
     54930           1           8
     54960           1           8
     54990           1           8
     55020           0           6
     55050           3           6
     55080           2           4
     55110           1          10
     55140           2           7
     55170           2           5
     55200           1           5
     55230           1           6
     55260           3           4
     55290           1           7
     55320           1           5
     55350           2           5
     55380           3           5
     55410           2           2
     55440           0           2
     55470           1           3
     55500           1           5
     55530           3           3
     55560           1           1
     55590           0           2
     55620           1           5
     55650           0           2
     55680           0           0
     55710           1           1
     55740           0           2
     55770           0           4
     55800           2           3
     55830           1           4
     55860           1           1
     55890           1           4
     55920           0           1
     55950           1           2
     55980           0           3
     56010           1           3
     56040           0           3
     56070           0           2
     56100           2           0
     56130           1           2
     56160           2           3
     56190           0           1
     56220           1           2
     56250           0           1
     56280           2           2
     56310           1           2
     56340           0           4
     56370           1           3
     56400           0           4
     56430           1           3
     56460           0           5
     56490           1           4
     56520           0           5
     56550           2           1
     56580           1           2
     56610           1           2
     56640           2           2
     56670           1           1
     56700           1           3
     56730           3           3
     56760           2           4
     56790           3           4
     56820           4           2
     56850           2           6
     56880           1           0
     56910           0           3
     56940           0           3
     56970           0           2
     57000           3           2
     57030           2           4
     57060           2           4
     57090           0           1
     57120           2           0
     57150           1           3
     57180           1           0
     57210           3           5
     57240           1           2
     57270           2           0
     57300           1           1
     57330           1           1
     57360           1           4
     57390           1           0
     57420           1           3
     57450           0           4
     57480           1           0
     57510           2           4
     57540           0           3
     57570           1           4
     57600           1           2
     57630           0           0
     57660           1           5
     57690           0           5
     57720           1           1
     57750           3           1
     57780           1           0
     57810           1           0
     57840           1           0
     57870           3           1
     57900           3           1
     57930           1           0
     57960           2           1
     57990           1           2
     58020           2           1
     58050           3           1
     58080           3           1
     58110           1           0
     58140           2           2
     58170           4           5
     58200           3           2
     58230           2           6
     58260           5           3
     58290           5           3
     58320           5           4
     58350           3           4
     58380           5           4
     58410           3           3
     58440           4           3
     58470           5           1
     58500           3           3
     58530           2           4
     58560           4           2
     58590           2           5
     58620           2           1
     58650           2           2
     58680           1           1
     58710           2           0
     58740           1           3
     58770           1           3
     58800           2           2
     58830           1           5
     58860           2           0
     58890           1           1
     58920           1           0
     58950           1           1
     58980           0           0
     59010           0           0
     59040           0           0
     59070           1           1
     59100           0           1
     59130           0           1
     59160           0           2
     59190           1           3
     59220           2           3
     59250           0           1
     59280           1           2
     59310           1           3
     59340           0           1
     59370           2           2
     59400           1           2
     59430           1           0
     59460           2           2
     59490           0           1
     59520           1           2
     59550           1           3
     59580           2           2
     59610           3           2
     59640           1           0
     59670           2           1
     59700           0           1
     59730           1           0
     59760           2           3
     59790           1           0
     59820           1           1
     59850           0           0
     59880           0           2
     59910           0           1
     59940           0           0
     59970           1           2
     60000           3           2
     60030           1           0
     60060           2           4
     60090           1           4
     60120           2           3
     60150           2           1
     60180           0           1
     60210           2           1
     60240           2           2
     60270           1           3
     60300           0           1
     60330           0           3
     60360           0           4
     60390           1           1
     60420           1           3
     60450           4           1
     60480           1           2
     60510           2           2
     60540           1           1
     60570           0           2
     60600           2           5
     60630           2           2
     60660           2           1
     60690           2           1
     60720           3           3
     60750           1           4
     60780           1           3
     60810           0           5
     60840           2           6
     60870           2           5
     60900           3           3
     60930           3           2
     60960           2           1
     60990           2           5
     61020           2           3
     61050           3           5
     61080           3           4
     61110           3           1
     61140           3           3
     61170           3           5
     61200           1           4
     61230           3           7
     61260           3           0
     61290           2           3
     61320           1           4
     61350           2           2
     61380           1           2
     61410           1           4
     61440           3           2
     61470           2           5
     61500           2           3
     61530           2           2
     61560           1           1
     61590           3           2
     61620           1           6
     61650           2           3
     61680           2           1
     61710           2           3
     61740           2           1
     61770           2           2
     61800           1           1
     61830           2           2
     61860           1           1
     61890           2           1
     61920           2           1
     61950           2           2
     61980           0           0
     62010           3           2
     62040           2           4
     62070           2           0
     62100           1           3
     62130           0           2
     62160           3           6
     62190           3           1
     62220           3           4
     62250           1           4
     62280           2           5
     62310           4           2
     62340           2           2
     62370           2           0
     62400           4           2
     62430           2           2
     62460           1           3
     62490           1           3
     62520           1           2
     62550           1           2
     62580           2           3
     62610           1           1
     62640           0           1
     62670           0           4
     62700           1           2
     62730           0           2
     62760           1           2
     62790           0           2
     62820           1           6
     62850           2           1
     62880           1           1
     62910           0           1
     62940           2           2
     62970           1           1
     63000           2           1
     63030           1           0
     63060           1           2
     63090           2           2
     63120           1           1
     63150           1           4
     63180           1           1
     63210           0           0
     63240           1           3
     63270           0           6
     63300           1           1
     63330           1           3
     63360           1           4
     63390           0           3
     63420           0           0
     63450           2           2
     63480           2           4
     63510           2           6
     63540           1           6
     63570           2           4
     63600           1           3
     63630           0           3
     63660           1           0
     63690           1           2
     63720           0           1
     63750           2           1
     63780           0           1
     63810           1           3
     63840           2           1
     63870           0           1
     63900           2           2
     63930           2           3
     63960           1           0
     63990           1           3
     64020           1           2
     64050           3           1
     64080           2           1
     64110           0           6
     64140           3           5
     64170           2           5
     64200           2           3
     64230           0           3
     64260           4           2
     64290           3           5
     64320           4           7
     64350           2           5
     64380           4           4
     64410           4           5
     64440           2           5
     64470           1           5
     64500           1           4
     64530           0           5
     64560           0           6
     64590           2           5
     64620           2           2
     64650           2           2
     64680           1           3
     64710           2           4
     64740           1           6
     64770           2           2
     64800           2           2
     64830           2           4
     64860           0           0
     64890           1           2
     64920           1           2
     64950           1           0
     64980           1           4
     65010           2           1
     65040           0           8
     65070           1           2
     65100           3           1
     65130           0           6
     65160           0           5
     65190           1           7
     65220           1           5
     65250           1           4
     65280           0           4
     65310           1           1
     65340           1           5
     65370           3           6
     65400           0           3
     65430           0           5
     65460           2           5
     65490           0           0
     65520           1           2
     65550           1           4
     65580           2           2
     65610           2           2
     65640           1           4
     65670           1           2
     65700           1           1
     65730           1           1
     65760           2           1
     65790           1           3
     65820           1           4
     65850           1           2
     65880           1           3
     65910           1           5
     65940           2           4
     65970           2           7
     66000           2           2
     66030           3           4
     66060           1           1
     66090           1           5
     66120           4           6
     66150           1           6
     66180           3           4
     66210           1           4
     66240           2           3
     66270           1           7
     66300           1           7
     66330           0           4
     66360           1           2
     66390           0           5
     66420           2           5
     66450           2           3
     66480           1           6
     66510           2           4
     66540           1           2
     66570           1           0
     66600           1           1
     66630           1           5
     66660           0           2
     66690           1           1
     66720           2           1
     66750           3           5
     66780           1           0
     66810           1           1
     66840           1           5
     66870           2           3
     66900           0           1
     66930           0           2
     66960           1           2
     66990           0           3
     67020           1           0
     67050           3           3
     67080           1           3
     67110           1           2
     67140           1           3
     67170           2           3
     67200           1           2
     67230           1           2
     67260           1           7
     67290           0           0
     67320           0           2
     67350           0           1
     67380           1           3
     67410           1           0
     67440           3           4
     67470           2           2
     67500           2           2
     67530           1           4
     67560           3           3
     67590           3           0
     67620           3           1
     67650           2           1
     67680           4           2
     67710           2           3
     67740           0           4
     67770           3           4
     67800           1           5
     67830           2           3
     67860           0           2
     67890           3           1
     67920           2           4
     67950           0           4
     67980           2           2
     68010           3           3
     68040           1           3
     68070           2           1
     68100           2           1
     68130           1           0
     68160           1           2
     68190           2           2
     68220           2           1
     68250           1           2
     68280           0           1
     68310           1           0
     68340           1           2
     68370           0           2
     68400           3           3
     68430           1           3
     68460           1           2
     68490           2           1
     68520           1           2
     68550           2           3
     68580           4           2
     68610           3           3
     68640           1           1
     68670           0           2
     68700           2           2
     68730           1           2
     68760           3           2
     68790           0           1
     68820           2           4
     68850           1           3
     68880           2           1
     68910           0           2
     68940           0           0
     68970           3           4
     69000           0           7
     69030           0           3
     69060           0           2
     69090           0           6
     69120           0           1
     69150           1           5
     69180           0           4
     69210           0           3
     69240           0           0
     69270           1           2
     69300           1           0
     69330           1           1
     69360           1           3
     69390           0           4
     69420           0           4
     69450           1           3
     69480           0           3
     69510           0           5
     69540           0           3
     69570           0           5
     69600           0           2
     69630           0           2
     69660           0           4
     69690           0           3
     69720           1           2
     69750           1           1
     69780           0           4
     69810           0           2
     69840           0           6
     69870           1           3
     69900           1           0
     69930           0           0
     69960           1           1
     69990           1           2
     70020           0           4
     70050           1           1
     70080           0           2
     70110           1           0
     70140           2           3
     70170           0           2
     70200           0           1
     70230           2           6
     70260           2           2
     70290           1           0
     70320           1           0
     70350           4           2
     70380           0           2
     70410           0           3
     70440           1           0
     70470           2           3
     70500           1           1
     70530           0           0
     70560           1           4
     70590           2           2
     70620           0           4
     70650           1           3
     70680           0           1
     70710           1           2
     70740           0           2
     70770           0           2
     70800           0           3
     70830           1           3
     70860           1           0
     70890           1           2
     70920           1           0
     70950           0           0
     70980           0           3
     71010           1           6
     71040           0           4
     71070           0           1
     71100           0           1
     71130           0           1
     71160           2           1
     71190           0           1
     71220           0           6
     71250           1           2
     71280           0           1
     71310           1           1
     71340           0           0
     71370           0           0
     71400           0           3
     71430           1           0
     71460           1           2
     71490           1           3
     71520           0           3
     71550           2           6
     71580           0           0
     71610           0           1
     71640           1           1
     71670           0           0
     71700           1           5
     71730           1           3
     71760           1           2
     71790           0           0
     71820           1           0
     71850           0           3
     71880           1           2
     71910           0           1
     71940           0           3
     71970           0           3
     72000           0           0
     72030           0           0
     72060           0           0
     72090           1           5
     72120           0           2
     72150           1           3
     72180           0           3
     72210           1           6
     72240           0           1
     72270           0           3
     72300           1           2
     72330           0           1
     72360           1           1
     72390           1           7
     72420           1           4
     72450           1           2
     72480           0           0
     72510           1           0
     72540           0           1
     72570           0           1
     72600           3           1
     72630           2           1
     72660           2           1
     72690           1           2
     72720           2           3
     72750           1           2
     72780           2           4
     72810           0           1
     72840           3           3
     72870           1           2
     72900           0           3
     72930           0           2
     72960           0           3
     72990           1           0
     73020           2           2
     73050           0           3
     73080           0           3
     73110           1           1
     73140           2           3
     73170           2           2
     73200           1           2
     73230           0           1
     73260           0           2
     73290           3           2
     73320           3           1
     73350           1           3
     73380           2           4
     73410           1           3
     73440           1           2
     73470           1           3
     73500           1           4
     73530           1           3
     73560           0           2
     73590           0           1
     73620           1           8
     73650           1           2
     73680           2           3
     73710           2           5
     73740           3           4
     73770           3           5
     73800           3           2
     73830           3           3
     73860           1           2
     73890           0           2
     73920           0           4
     73950           2           1
     73980           1           2
     74010           0           3
     74040           0           4
     74070           0           2
     74100           0           4
     74130           0           3
     74160           0           2
     74190           0           3
     74220           0           3
     74250           0           2
     74280           1           1
     74310           1           2
     74340           1           5
     74370           2           4
     74400           0           4
     74430           1           0
     74460           3           2
     74490           3           1
     74520           3           1
     74550           2           4
     74580           1           2
     74610           2           1
     74640           1           3
     74670           0           2
     74700           1           3
     74730           3           1
     74760           0           5
     74790           0           1
     74820           3           2
     74850           3           1
     74880           1           1
     74910           1           5
     74940           3           2
     74970           1           1
     75000           0           0
     75030           0           1
     75060           1           0
     75090           2           4
     75120           0           0
     75150           1           1
     75180           1           1
     75210           1           2
     75240           0           0
     75270           0           5
     75300           0           3
     75330           0           2
     75360           1           2
     75390           1           2
     75420           2           6
     75450           3           3
     75480           3           4
     75510           2           3
     75540           1           3
     75570           2           4
     75600           1           2
     75630           1           3
     75660           0           2
     75690           0           0
     75720           0           4
     75750           1           2
     75780           2           2
     75810           0           5
     75840           1           5
     75870           1           5
     75900           3           3
     75930           1           3
     75960           1           1
     75990           3           2
     76020           2           3
     76050           2           2
     76080           4           3
     76110           3           3
     76140           3           3
     76170           2           3
     76200           3           1
     76230           3           3
     76260           2           4
     76290           2           1
     76320           3           2
     76350           3           5
     76380           2           3
     76410           2           2
     76440           1           2
     76470           2           1
     76500           1           1
     76530           1           2
     76560           1           1
     76590           1           4
     76620           0           0
     76650           2           4
     76680           2           3
     76710           2           1
     76740           2           5
     76770           0           2
     76800           2           4
     76830           2           5
     76860           1           6
     76890           2           3
     76920           2           4
     76950           1           3
     76980           0           1
     77010           1           2
     77040           3           3
     77070           2           1
     77100           1           3
     77130           1           2
     77160           4           4
     77190           3           2
     77220           2           3
     77250           0           2
     77280           0           1
     77310           1           3
     77340           1           1
     77370           1           4
     77400           0           3
     77430           2           2
     77460           0           0
     77490           2           1
     77520           1           1
     77550           2           2
     77580           2           2
     77610           1           2
     77640           0           3
     77670           0           0
     77700           0           3
     77730           2           3
     77760           4           1
     77790           2           1
     77820           2           4
     77850           0           0
     77880           1           3
     77910           2           1
     77940           2           2
     77970           3           3
     78000           3           2
     78030           1           4
     78060           3           2
     78090           1           4
     78120           3           2
     78150           2           4
     78180           1           3
     78210           2           2
     78240           3           2
     78270           2           0
     78300           1           2
     78330           1           1
     78360           1           1
     78390           1           2
     78420           1           3
     78450           1           5
     78480           0           1
     78510           1           3
     78540           0           0
     78570           0           0
     78600           0           2
     78630           0           2
     78660           0           2
     78690           1           1
     78720           0           1
     78750           0           1
     78780           0           3
     78810           0           5
     78840           1           2
     78870           0           3
     78900           0           6
     78930           0           3
     78960           0           5
     78990           0           3
     79020           1           2
     79050           1           6
     79080           0           4
     79110           0           7
     79140           0           2
     79170           1           0
     79200           2           1
     79230           0           1
     79260           2           5
     79290           4           4
     79320           1           5
     79350           2           5
     79380           3           7
     79410           3           2
     79440           1           2
     79470           1           6
     79500           3           5
     79530           3           3
     79560           3           3
     79590           3           4
     79620           1           4
     79650           3           3
     79680           2           2
     79710           1           3
     79740           2           3
     79770           2           5
     79800           3           7
     79830           1           2
     79860           2           3
     79890           1           3
     79920           0           2
     79950           1           3
     79980           2           4
     80010           1           4
     80040           1           2
     80070           2           2
     80100           2           2
     80130           2           2
     80160           1           2
     80190           1           2
     80220           2           6
     80250           2           3
     80280           2           5
     80310           0           3
     80340           1           4
     80370           1           4
     80400           4           3
     80430           2           3
     80460           1           3
     80490           1           1
     80520           1           3
     80550           0           3
     80580           2           2
     80610           3           5
     80640           3           5
     80670           5           3
     80700           4           3
     80730           2           2
     80760           4           3
     80790           3           4
     80820           0           4
     80850           3           3
     80880           0           5
     80910           4           3
     80940           2           4
     80970           0           1
     81000           2           3
     81030           1           4
     81060           2           1
     81090           4           3
     81120           2           5
     81150           1           6
     81180           1           5
     81210           1           3
     81240           1           4
     81270           2           1
     81300           3           3
     81330           0           2
     81360           2           1
     81390           3           1
     81420           1           6
     81450           3           6
     81480           1           4
     81510           1           1
     81540           1           5
     81570           3           5
     81600           1           4
     81630           0           2
     81660           0           0
     81690           1           3
     81720           0           5
     81750           1           4
     81780           2           6
     81810           2           4
     81840           2           3
     81870           1           7
     81900           3           3
     81930           2           5
     81960           3           2
     81990           3           2
     82020           4           2
     82050           3           2
     82080           4           2
     82110           2           5
     82140           2           4
     82170           1           4
     82200           2           4
     82230           2           5
     82260           1           2
     82290           1           3
     82320           2           4
     82350           5           2
     82380           1           4
     82410           3           3
     82440           4           5
     82470           0           1
     82500           1           4
     82530           2           3
     82560           4           4
     82590           2           0
     82620           0           4
     82650           1           2
     82680           1           4
     82710           1           2
     82740           2           3
     82770           2           4
     82800           3           4
     82830           1           3
     82860           1           4
     82890           2           4
     82920           2           4
     82950           0           2
     82980           1           2
     83010           0           0
     83040           1           4
     83070           1           2
     83100           1           3
     83130           0           3
     83160           0           3
     83190           1           1
     83220           1           2
     83250           1           3
     83280           0           4
     83310           0           5
     83340           2           3
     83370           1           3
     83400           2           4
     83430           1           3
     83460           1           1
     83490           1           1
     83520           2           3
     83550           1           6
     83580           4           1
     83610           1           4
     83640           1           2
     83670           2           1
     83700           0           0
     83730           2           1
     83760           1           0
     83790           1           3
     83820           1           2
     83850           1           1
     83880           2           3
     83910           1           2
     83940           1           3
     83970           2           2
     84000           0           0
     84030           1           4
     84060           1           2
     84090           3           2
     84120           2           3
     84150           1           0
     84180           0           0
     84210           0           0
     84240           3           2
     84270           2           3
     84300           2           1
     84330           1           2
     84360           1           3
     84390           1           2
     84420           3           2
     84450           1           2
     84480           1           0
     84510           1           2
     84540           3           2
     84570           3           2
     84600           1           2
     84630           0           1
     84660           0           1
     84690           2           3
     84720           2           3
     84750           1           2
     84780           1           0
     84810           2           2
     84840           1           4
     84870           0           3
     84900           1           3
     84930           1           3
     84960           2           3
     84990           1           5
     85020           1           0
     85050           1           2
     85080           2           4
     85110           1           3
     85140           1           2
     85170           0           2
     85200           0           4
     85230           1           1
     85260           1           3
     85290           2           1
     85320           1           2
     85350           1           3
     85380           0           1
     85410           1           4
     85440           1           2
     85470           0           1
     85500           2           2
     85530           1           3
     85560           2           3
     85590           0           3
     85620           1           5
     85650           1           3
     85680           1           2
     85710           0           1
     85740           1           3
     85770           0           0
     85800           1           3
     85830           1           5
     85860           0           2
     85890           2           3
     85920           0           1
     85950           0           0
     85980           1           1
     86010           2           4
     86040           1           3
     86070           0           2
     86100           0           6
     86130           0           3
     86160           1           1
     86190           1           1
     86220           0           0
     86250           1           5
     86280           0           2
     86310           1           0
     86340           0           2
     86370           1           1
     86400           1           2
     86430           1           4
     86460           0           1
     86490           0           4
     86520           1           0
     86550           0           0
     86580           1           6
     86610           0           0
     86640           1           1
     86670           0           1
     86700           0           4
     86730           0           7
     86760           2           3
     86790           0           3
     86820           0           1
     86850           1           3
     86880           0           0
     86910           0           0
     86940           1           1
     86970           1           5
     87000           0           3
     87030           0           2
     87060           0           2
     87090           1           4
     87120           1           2
     87150           1           5
     87180           2           4
     87210           1           4
     87240           0           2
     87270           0           2
     87300           0           4
     87330           1           2
     87360           0           2
     87390           0           6
     87420           1           2
     87450           0           5
     87480           1           3
     87510           1           4
     87540           2           4
     87570           0           0
     87600           1           3
     87630           0           8
     87660           1           1
     87690           1           3
     87720           1           6
     87750           1           1
     87780           0           0
     87810           0           2
     87840           0           5
     87870           0           2
     87900           1           1
     87930           2           4
     87960           0           1
     87990           2           3
     88020           0           2
     88050           2           1
     88080           1           1
     88110           1           2
     88140           0           0
     88170           0           2
     88200           0           1
     88230           2           3
     88260           2           1
     88290           3           2
     88320           3           2
     88350           3           3
     88380           1           4
     88410           2           2
     88440           3           2
     88470           3           1
     88500           4           3
     88530           2           6
     88560           3           5
     88590           2           4
     88620           2           2
     88650           1           0
     88680           2           1
     88710           3           2
     88740           3           2
     88770           2           4
     88800           2           3
     88830           2           3
     88860           2           1
     88890           1           0
     88920           2           3
     88950           3           2
     88980           2           3
     89010           1           3
     89040           1           2
     89070           1           4
     89100           3           1
     89130           0           1
     89160           1           6
     89190           4           3
     89220           2           4
     89250           3           2
     89280           1           0
     89310           1           2
     89340           2           1
     89370           1           3
     89400           2           5
     89430           1           4
     89460           1           5
     89490           1           3
     89520           2           3
     89550           2           1
     89580           2           2
     89610           2           1
     89640           2           3
     89670           3           4
     89700           3           2
     89730           1           1
     89760           2           5
     89790           0           2
     89820           1           2
     89850           2           1
     89880           1           1
     89910           1           1
     89940           1           1
     89970           0           6
     90000           1           0
     90030           1           0
     90060           1           1
     90090           1           4
     90120           0           3
     90150           2           4
     90180           2           4
     90210           0           5
     90240           2           0
     90270           0           3
     90300           2           2
     90330           0           2
     90360           1           2
     90390           2           3
     90420           0           0
     90450           0           3
     90480           0           1
     90510           2           0
     90540           0           0
     90570           1           1
     90600           0           2
     90630           2           1
     90660           1           3
     90690           0           4
     90720           3           4
     90750           1           5
     90780           2           2
     90810           1           4
     90840           2           4
     90870           0           5
     90900           3           4
     90930           3           8
     90960           2           6
     90990           3           8
     91020           2          10
     91050           4           4
     91080           4           5
     91110           2           3
     91140           2           2
     91170           2           1
     91200           2           4
     91230           1           3
     91260           2           2
     91290           1           2
     91320           2           1
     91350           0           4
     91380           1           1
     91410           2           3
     91440           0           3
     91470           1           3
     91500           3           1
     91530           0           2
     91560           3           2
     91590           1           0
     91620           1           1
     91650           0           2
     91680           1           2
     91710           1           2
     91740           0           1
     91770           0           3
     91800           0           1
     91830           1           2
     91860           3           2
     91890           2           4
     91920           1           1
     91950           2           4
     91980           2           3
     92010           3           4
     92040           1           1
     92070           2           2
     92100           2           2
     92130           1           2
     92160           0           0
     92190           0           1
     92220           3           2
     92250           3           5
     92280           1           3
     92310           2           3
     92340           2           4
     92370           1           2
     92400           0           3
     92430           4           3
     92460           1           3
     92490           0           2
     92520           1           3
     92550           2           2
     92580           3           3
     92610           1           2
     92640           2           9
     92670           3           5
     92700           0           3
     92730           2           4
     92760           0           5
     92790           1           3
     92820           0           6
     92850           3           2
     92880           2           8
     92910           3           6
     92940           2           5
     92970           2           6
     93000           0           1
     93030           1           1
     93060           2           5
     93090           1           0
     93120           0           1
     93150           0           3
     93180           1           2
     93210           0           3
     93240           1           2
     93270           0           5
     93300           0           2
     93330           1           3
     93360           2           3
     93390           1           1
     93420           0           2
     93450           0           4
     93480           2           4
     93510           2           4
     93540           2           5
     93570           1           6
     93600           1           7
     93630           2           5
     93660           0           7
     93690           3           5
     93720           3           7
     93750           1           6
     93780           1           5
     93810           2           4
     93840           0           3
     93870           1           5
     93900           2           6
     93930           1           2
     93960           2           4
     93990           2           4
     94020           2           6
     94050           2           6
     94080           3           7
     94110           2           6
     94140           1           7
     94170           1           7
     94200           1          10
     94230           1           8
     94260           1          11
     94290           2          11
     94320           2           9
     94350           1           7
     94380           2           8
     94410           1           3
     94440           0           2
     94470           0           2
     94500           0           2
     94530           1           3
     94560           0           0
     94590           2           3
     94620           0           2
     94650           2           5
     94680           2           9
     94710           1           6
     94740           1           3
     94770           1           4
     94800           2           6
     94830           1           3
     94860           1           3
     94890           1           4
     94920           1           4
     94950           1           3
     94980           1           3
     95010           1           4
     95040           1           3
     95070           1           2
     95100           2           3
     95130           1           5
     95160           1           3
     95190           1           6
     95220           1           3
     95250           1           4
     95280           2           3
     95310           1           3
     95340           1           4
     95370           1           3
     95400           1           3
     95430           0           3
     95460           0           1
     95490           1           2
     95520           0           2
     95550           1           1
     95580           0           0
     95610           0           0
     95640           1           1
     95670           1           3
     95700           0           1
     95730           0           0
     95760           0           2
     95790           0           2
     95820           0           2
     95850           0           0
     95880           1           1
     95910           1           3
     95940           0           2
     95970           1           0
     96000           1           2
     96030           0           2
     96060           1           3
     96090           1           1
     96120           1           1
     96150           1           1
     96180           0           4
     96210           1           4
     96240           0           0
     96270           2           1
     96300           0           1
     96330           0           2
     96360           0           0
     96390           1           1
     96420           0           0
     96450           1           1
     96480           1           0
     96510           0           1
     96540           2           1
     96570           2           0
     96600           0           0
     96630           0           0
     96660           0           1
     96690           1           0
     96720           1           1
     96750           1           2
     96780           1           0
     96810           1           1
     96840           0           0
     96870           0           1
     96900           0           1
     96930           1           0
     96960           0           0
     96990           0           1
     97020           1           0
     97050           0           0
     97080           1           0
     97110           1           0
     97140           0           1
     97170           1           0
     97200           1           0
     97230           0           2
     97260           1           0
     97290           1           0
     97320           0           0
     97350           0           0
     97380           1           0
     97410           0           3
     97440           0           1
     97470           0           0
     97500           1           1
     97530           0           1
     97560           0           3
     97590           0           0
     97620           0           0
     97650           0           0
     97680           0           1
     97710           1           4
     97740           2           5
     97770           1           2
     97800           1           2
     97830           1           2
     97860           2           2
     97890           1           2
     97920           0           2
     97950           0           1
     97980           1           1
     98010           0           0
     98040           2           3
     98070           1           0
     98100           0           1
     98130           0           2
     98160           0           1
     98190           1           2
     98220           0           1
     98250           0           3
     98280           0           3
     98310           2           0
     98340           0           1
     98370           1           2
     98400           0           1
     98430           0           2
     98460           0           1
     98490           1           0
     98520           1           1
     98550           0           1
     98580           0           1
     98610           1           0
     98640           0           0
     98670           0           2
     98700           0           3
     98730           2           0
     98760           1           2
     98790           0           1
     98820           0           1
     98850           1           0
     98880           2           1
     98910           0           2
     98940           1           0
     98970           0           1
     99000           1           1
     99030           0           0
     99060           0           2
     99090           1           2
     99120           0           0
     99150           0           2
     99180           0           4
     99210           1           0
     99240           0           1
     99270           1           0
     99300           0           0
     99330           1           2
     99360           1           1
     99390           0           1
     99420           0           0
     99450           0           2
     99480           0           0
     99510           0           1
     99540           0           1
     99570           0           1
     99600           0           1
     99630           0           1
     99660           0           0
     99690           0           1
     99720           0           0
     99750           1           0
     99780           0           1
     99810           0           0
     99840           0           2
     99870           2           0
     99900           0           2
     99930           1           4
     99960           1           2
     99990           0           0
    100020           0           0
    100050           0           1
    100080           0           0
    100110           0           0
    100140           0           2
    100170           0           0
    100200           0           0
    100230           0           1
    100260           0           1
    100290           0           5
    100320           0           2
    100350           1           2
    100380           0           2
    100410           1           1
    100440           0           2
    100470           0           1
    100500           1           1
    100530           0           0
    100560           0           0
    100590           0           0
    100620           0           0
    100650           0           0
    100680           1           1
    100710           0           0
    100740           0           0
    100770           0           0
    100800           1           1
    100830           0           1
    100860           0           1
    100890           1           4
    100920           0           1
    100950           0           2
    100980           0           6
    101010           0           3
    101040           2           4
    101070           1           3
    101100           0           1
    101130           0           1
    101160           0           1
    101190           0           2
    101220           0           2
    101250           0           3
    101280           0           2
    101310           0           2
    101340           0           2
    101370           0           1
    101400           1           1
    101430           0           0
    101460           1           2
    101490           0           1
    101520           1           0
    101550           1           1
    101580           0           1
    101610           0           1
    101640           0           0
    101670           0           2
    101700           1           0
    101730           1           1
    101760           0           1
    101790           0           1
    101820           0           1
    101850           0           0
    101880           0           0
    101910           0           1
    101940           0           1
    101970           0           1
    102000           0           0
    102030           1           1
    102060           0           0
    102090           0           1
    102120           0           0
    102150           0           0
    102180           0           0
    102210           0           1
    102240           1           1
    102270           1           0
    102300           0           0
    102330           0           1
    102360           1           4
    102390           2           4
    102420           0           2
    102450           0           3
    102480           0           0
    102510           0           2
    102540           0           2
    102570           0           0
    102600           1           0
    102630           0           1
    102660           0           1
    102690           1           1
    102720           0           2
    102750           0           2
    102780           1           0
    102810           0           0
    102840           0           2
    102870           0           0
    102900           0           1
    102930           0           2
    102960           0           1
    102990           1           2
    103020           0           4
    103050           0           2
    103080           0           5
    103110           0           4
    103140           1           2
    103170           0           3
    103200           1           5
    103230           0           4
    103260           0           4
    103290           1           4
    103320           0           5
    103350           1           0
    103380           0           3
    103410           0           6
    103440           2           2
    103470           0           3
    103500           2           3
    103530           0           2
    103560           0           3
    103590           0           0
    103620           0           4
    103650           0           2
    103680           0           1
    103710           0           2
    103740           0           3
    103770           0           0
    103800           1           3
    103830           0           5
    103860           0           4
    103890           0           4
    103920           0           0
    103950           1           1
    103980           0           0
    104010           1           0
    104040           1           1
    104070           1           1
    104100           1           5
    104130           1           0
    104160           2           4
    104190           0           2
    104220           1           0
    104250           1           2
    104280           1           3
    104310           0           2
    104340           0           1
    104370           0           1
    104400           0           0
    104430           1           4
    104460           1           3
    104490           0           2
    104520           0           4
    104550           0           5
    104580           0           4
    104610           1           3
    104640           0           2
    104670           1           2
    104700           1           4
    104730           0           1
    104760           0           0
    104790           0           3
    104820           0           0
    104850           2           1
    104880           0           3
    104910           1           0
    104940           0           1
    104970           0           0
    105000           0           3
    105030           0           1
    105060           0           4
    105090           1           5
    105120           0           5
    105150           1           0
    105180           2           1
    105210           3           2
    105240           1           4
    105270           0           0
    105300           0           2
    105330           2           2
    105360           2           1
    105390           1           1
    105420           1           3
    105450           1           0
    105480           0           1
    105510           1           1
    105540           1           0
    105570           0           1
    105600           2           1
    105630           0           0
    105660           0           1
    105690           0           0
    105720           2           2
    105750           1           3
    105780           0           0
    105810           2           2
    105840           1           1
    105870           1           2
    105900           0           0
    105930           1           0
    105960           0           5
    105990           1           0
    106020           0           0
    106050           0           1
    106080           0           1
    106110           1           2
    106140           2           1
    106170           0           0
    106200           1           2
    106230           1           2
    106260           2           2
    106290           1           2
    106320           1           1
    106350           2           1
    106380           0           3
    106410           3           1
    106440           1           4
    106470           1           1
    106500           1           0
    106530           0           2
    106560           0           0
    106590           0           0
    106620           0           0
    106650           0           0
    106680           0           0
    106710           0           1
    106740           0           1
    106770           0           1
    106800           0           2
    106830           0           0
    106860           0           2
    106890           2           3
    106920           0           1
    106950           0           3
    106980           0           3
    107010           0           2
    107040           0           1
    107070           1           1
    107100           0           2
    107130           0           3
    107160           0           0
    107190           1           1
    107220           0           3
    107250           1           1
    107280           1           3
    107310           1           3
    107340           1           5
    107370           2           3
    107400           0           4
    107430           0           1
    107460           1           3
    107490           1           4
    107520           1           3
    107550           1           2
    107580           0           3
    107610           2           5
    107640           0           1
    107670           1           3
    107700           0           4
    107730           0           5
    107760           0           3
    107790           0           7
    107820           0           4
    107850           1           0
    107880           0           4
    107910           2           0
    107940           0           5
    107970           2           0
    108000           0           4
    108030           0           4
    108060           1           4
    108090           0           3
    108120           0           5
    108150           0           2
    108180           1           3
    108210           0           4
    108240           1           2
    108270           1           0
    108300           0           3
    108330           1           1
    108360           1           1
    108390           0           1
    108420           0           2
    108450           1           1
    108480           1           3
    108510           1           6
    108540           0           1
    108570           0           4
    108600           0           2
    108630           0           1
    108660           1           3
    108690           2           4
    108720           2           0
    108750           0           3
    108780           0           3
    108810           1           3
    108840           1           2
    108870           1           2
    108900           1           4
    108930           0           2
    108960           0           4
    108990           0           5
    109020           2           1
    109050           1           1
    109080           1           2
    109110           0           5
    109140           0           3
    109170           0           1
    109200           0           1
    109230           0           2
    109260           1           0
    109290           0           1
    109320           0           3
    109350           0           3
    109380           0           0
    109410           0           3
    109440           0           1
    109470           1           3
    109500           0           1
    109530           1           1
    109560           0           2
    109590           1           2
    109620           0           3
    109650           0           2
    109680           1           0
    109710           1           3
    109740           0           1
    109770           0           3
    109800           0           2
    109830           0           2
    109860           0           1
    109890           0           4
    109920           0           2
    109950           1           0
    109980           0           1
    110010           0           0
    110040           0           0
    110070           0           2
    110100           3           1
    110130           1           2
    110160           3           2
    110190           1           3
    110220           2           2
    110250           4           5
    110280           3           1
    110310           1           2
    110340           2           7
    110370           0           4
    110400           2           4
    110430           1           1
    110460           1           3
    110490           2           0
    110520           0           1
    110550           2           3
    110580           2           4
    110610           1           3
    110640           2           3
    110670           1           4
    110700           0           4
    110730           1           1
    110760           1           3
    110790           1           2
    110820           0           1
    110850           0           0
    110880           0           0
    110910           0           3
    110940           0           3
    110970           1           3
    111000           1           0
    111030           0           2
    111060           0           2
    111090           0           3
    111120           0           2
    111150           1           2
    111180           0           3
    111210           1           5
    111240           0           4
    111270           1           0
    111300           1           0
    111330           0           1
    111360           1           3
    111390           1           0
    111420           1           2
    111450           0           3
    111480           0           1
    111510           1           6
    111540           2           2
    111570           1           2
    111600           0           2
    111630           0           1
    111660           1           1
    111690           0           2
    111720           0           0
    111750           0           0
    111780           0           0
    111810           1           1
    111840           1           1
    111870           0           3
    111900           0           1
    111930           1           2
    111960           0           0
    111990           0           0
    112020           1           1
    112050           0           2
    112080           0           0
    112110           0           0
    112140           1           0
    112170           0           0
    112200           1           0
    112230           0           1
    112260           0           2
    112290           1           1
    112320           0           3
    112350           0           3
    112380           1           3
    112410           1           3
    112440           1           2
    112470           0           0
    112500           0           1
    112530           0           0
    112560           0           3
    112590           0           6
    112620           0           0
    112650           0           2
    112680           1           2
    112710           1           2
    112740           1           1
    112770           2           1
    112800           0           0
    112830           2           2
    112860           0           1
    112890           1           4
    112920           3           5
    112950           2           1
    112980           0           2
    113010           1           2
    113040           1           1
    113070           0           5
    113100           3           1
    113130           0           2
    113160           0           2
    113190           0           3
    113220           1           3
    113250           2           3
    113280           2           2
    113310           0           2
    113340           1           0
    113370           0           2
    113400           0           4
    113430           1           2
    113460           2           2
    113490           2           3
    113520           2           3
    113550           1           6
    113580           0           6
    113610           0           8
    113640           1           1
    113670           0           3
    113700           1           5
    113730           1           1
    113760           0           5
    113790           1           5
    113820           1           3
    113850           0           1
    113880           0           0
    113910           1           0
    113940           0           4
    113970           0           3
    114000           1           1
    114030           0           3
    114060           0           0
    114090           1           4
    114120           1           1
    114150           0           1
    114180           1           5
    114210           2           2
    114240           2           4
    114270           2           4
    114300           1           2
    114330           3           5
    114360           1           2
    114390           2           3
    114420           1           3
    114450           0           4
    114480           2           2
    114510           1           1
    114540           2           4
    114570           2           3
    114600           2           2
    114630           2           1
    114660           4           4
    114690           0           3
    114720           3           4
    114750           0           3
    114780           1           2
    114810           1           2
    114840           3           3
    114870           1           2
    114900           2           3
    114930           1           2
    114960           0           4
    114990           0           3
    115020           1           0
    115050           1           1
    115080           0           1
    115110           3           3
    115140           2           5
    115170           0           2
    115200           1           2
    115230           1           4
    115260           0           3
    115290           2           2
    115320           2           1
    115350           2           1
    115380           1           1
    115410           2           4
    115440           1           4
    115470           2           3
    115500           1           4
    115530           2           1
    115560           2           1
    115590           2           2
    115620           0           2
    115650           0           3
    115680           1           1
    115710           2           1
    115740           2           1
    115770           0           2
    115800           3           4
    115830           1           3
    115860           2           1
    115890           0           7
    115920           1           4
    115950           1           2
    115980           1           3
    116010           0           1
    116040           0           4
    116070           0           3
    116100           0           4
    116130           0           6
    116160           0           1
    116190           0           2
    116220           0           2
    116250           0           1
    116280           0           2
    116310           1           2
    116340           1           4
    116370           0           2
    116400           1           4
    116430           1           4
    116460           1           2
    116490           0           1
    116520           1           3
    116550           1           2
    116580           1           2
    116610           1           2
    116640           1           1
    116670           0           0
    116700           1           5
    116730           1           4
    116760           0           1
    116790           2           1
    116820           1           1
    116850           0           0
    116880           0           0
    116910           0           1
    116940           1           0
    116970           0           0
    117000           0           0
    117030           0           0
    117060           0           1
    117090           1           0
    117120           0           1
    117150           0           1
    117180           0           0
    117210           1           1
    117240           1           1
    117270           1           3
    117300           1           3
    117330           2           4
    117360           1           2
    117390           0           0
    117420           1           1
    117450           0           0
    117480           1           3
    117510           1           3
    117540           0           2
    117570           1           1
    117600           1           3
    117630           0           1
    117660           1           3
    117690           1           1
    117720           1           3
    117750           1           1
    117780           0           0
    117810           0           0
    117840           0           0
    117870           1           1
    117900           0           0
    117930           0           0
    117960           1           0
    117990           0           0
    118020           0           1
    118050           0           1
    118080           0           2
    118110           0           1
    118140           1           2
    118170           3           2
    118200           2           1
    118230           1           2
    118260           1           3
    118290           2           4
    118320           2           1
    118350           2           2
    118380           0           2
    118410           4           5
    118440           0           2
    118470           2           1
    118500           2           2
    118530           2           0
    118560           1           0
    118590           2           2
    118620           3           2
    118650           2           1
    118680           0           1
    118710           1           3
    118740           2           5
    118770           1           2
    118800           2           3
    118830           0           1
    118860           2           3
    118890           0           2
    118920           2           2
    118950           2           1
    118980           1           2
    119010           2           3
    119040           2           4
    119070           1           2
    119100           2           1
    119130           2           4
    119160           1           2
    119190           2           5
    119220           5           7
    119250           0           4
    119280           1           9
    119310           3          10
    119340           0           5
    119370           2           4
    119400           1           4
    119430           1           2
    119460           0           0
    119490           1           2
    119520           1           3
    119550           1           4
    119580           1           4
    119610           0           3
    119640           2           7
    119670           2           4
    119700           2           2
    119730           1           4
    119760           1           3
    119790           1           2
    119820           1           4
    119850           0           2
    119880           1           3
    119910           1           2
    119940           0           2
    119970           1           1
    120000           2           2
    120030           1           4
    120060           1           4
    120090           1           4
    120120           1           3
    120150           1           4
    120180           1           3
    120210           1           2
    120240           1           5
    120270           1           2
    120300           0           0
    120330           1           2
    120360           1           1
    120390           1           3
    120420           1           3
    120450           1           4
    120480           2           3
    120510           1           3
    120540           3           3
    120570           1           3
    120600           2           5
    120630           1           1
    120660           1           4
    120690           1           6
    120720           1           4
    120750           1           5
    120780           1           1
    120810           1           3
    120840           2           5
    120870           1           4
    120900           2           7
    120930           1           3
    120960           4           6
    120990           1           4
    121020           1           4
    121050           3           5
    121080           0           4
    121110           0           4
    121140           1           1
    121170           1           3
    121200           2           5
    121230           1           3
    121260           1           1
    121290           3           6
    121320           2           4
    121350           0           0
    121380           1           2
    121410           1           1
    121440           0           2
    121470           2           6
    121500           0           2
    121530           2           5
    121560           1           4
    121590           1           3
    121620           1           5
    121650           1           8
    121680           1           8
    121710           0           2
    121740           1           1
    121770           1           2
    121800           1           3
    121830           0           2
    121860           2           8
    121890           1           4
    121920           2           4
    121950           1           3
    121980           1           4
    122010           1           4
    122040           1           4
    122070           2           8
    122100           0           3
    122130           2           6
    122160           1           1
    122190           0           2
    122220           2           2
    122250           2           2
    122280           0           0
    122310           0           1
    122340           0           4
    122370           0           0
    122400           1           1
    122430           2           3
    122460           0           3
    122490           2           3
    122520           2           6
    122550           1           1
    122580           1           3
    122610           1           2
    122640           1           2
    122670           0           0
    122700           0           2
    122730           1           4
    122760           1           5
    122790           1           4
    122820           1           2
    122850           2           3
    122880           1           5
    122910           0           3
    122940           0           3
    122970           1           1
    123000           2           2
    123030           1           2
    123060           3           3
    123090           2           4
    123120           2           6
    123150           2           7
    123180           1           3
    123210           2           1
    123240           1           5
    123270           2           2
    123300           0           3
    123330           1           5
    123360           1           2
    123390           0           2
    123420           1           5
    123450           1           2
    123480           1           4
    123510           2           5
    123540           1           7
    123570           3           5
    123600           0           2
    123630           1           4
    123660           2           4
    123690           0           2
    123720           3           5
    123750           1           5
    123780           1           4
    123810           1           2
    123840           1           6
    123870           1           6
    123900           3           9
    123930           0           2
    123960           0           1
    123990           1           4
    124020           2           6
    124050           1           6
    124080           2           2
    124110           1           3
    124140           1           6
    124170           1           6
    124200           2           6
    124230           1           4
    124260           2           5
    124290           2           3
    124320           1           1
    124350           2           2
    124380           0           1
    124410           2           3
    124440           2           4
    124470           0           2
    124500           2           5
    124530           1           3
    124560           1           4
    124590           2           4
    124620           1           2
    124650           1           5
    124680           1           4
    124710           2           6
    124740           2           5
    124770           2           4
    124800           2           6
    124830           1           5
    124860           1           4
    124890           2           5
    124920           1           4
    124950           2           6
    124980           2           6
    125010           2           5
    125040           3           5
    125070           1           5
    125100           1           3
    125130           2           4
    125160           2           8
    125190           0           3
    125220           2           4
    125250           2           4
    125280           2           5
    125310           2           6
    125340           3           6
    125370           1           5
    125400           0           3
    125430           2           5
    125460           2           3
    125490           1           2
    125520           0           3
    125550           2           7
    125580           1           5
    125610           2           6
    125640           0           9
    125670           1           3
    125700           0           0
    125730           4           5
    125760           2           5
    125790           2           4
    125820           1           3
    125850           3           6
    125880           0           2
    125910           1           3
    125940           1           2
    125970           0           2
    126000           0           3
    126030           1           3
    126060           0           3
    126090           1           4
    126120           0           2
    126150           0           3
    126180           0           2
    126210           1           3
    126240           1           0
    126270           2           6
    126300           1           1
    126330           2           4
    126360           1           5
    126390           3           5
    126420           1           1
    126450           2           5
    126480           3           5
    126510           3           3
    126540           1           2
    126570           2           6
    126600           2           3
    126630           2           2
    126660           2           7
    126690           1           4
    126720           1           4
    126750           1           6
    126780           2           3
    126810           1           7
    126840           2           4
    126870           2           5
    126900           0           3
    126930           1           4
    126960           1           3
    126990           1           4
    127020           1           3
    127050           2           4
    127080           2           6
    127110           1           4
    127140           2           3
    127170           1           2
    127200           1           1
    127230           0           3
    127260           0           3
    127290           1           6
    127320           1           1
    127350           1           2
    127380           1           4
    127410           2           5
    127440           2           6
    127470           3           5
    127500           1           2
    127530           2           6
    127560           0           2
    127590           1           3
    127620           1           4
    127650           2           2
    127680           0           5
    127710           1           4
    127740           2           3
    127770           1           4
    127800           1           2
    127830           3           5
    127860           1           6
    127890           0           1
    127920           1           2
    127950           0           2
    127980           2           3
    128010           3           5
    128040           1           5
    128070           1           2
    128100           2           4
    128130           2           2
    128160           0           4
    128190           2           5
    128220           1           1
    128250           0           1
    128280           1           4
    128310           0           2
    128340           0           2
    128370           2           6
    128400           1           3
    128430           2           4
    128460           0           2
    128490           2           5
    128520           2           3
    128550           1           5
    128580           2           5
    128610           1           3
    128640           1           4
    128670           1           4
    128700           1           4
    128730           1           1
    128760           1           4
    128790           1           4
    128820           2           5
    128850           1           4
    128880           1           5
    128910           1           3
    128940           0           0
    128970           1           2
    129000           0           1
    129030           1           5
    129060           2           3
    129090           2           4
    129120           1           5
    129150           1           5
    129180           1           4
    129210           3           5
    129240           1           4
    129270           1           3
    129300           0           2
    129330           1           6
    129360           0           2
    129390           2           3
    129420           0           0
    129450           2           3
    129480           2           2
    129510           2           6
    129540           1           4
    129570           1           1
    129600           2           2
    129630           2           4
    129660           2           2
    129690           1           3
    129720           1           5
    129750           1           2
    129780           0           2
    129810           1           5
    129840           1           4
    129870           2           4
    129900           2           3
    129930           2           3
    129960           2           3
    129990           1           5
    130020           1           5
    130050           1           4
    130080           0           0
    130110           1           4
    130140           2           3
    130170           1           3
    130200           0           1
    130230           1           4
    130260           0           3
    130290           1           4
    130320           1           4
    130350           1           3
    130380           1           3
    130410           2           1
    130440           2           4
    130470           1           4
    130500           1           1
    130530           1           4
    130560           1           1
    130590           0           2
    130620           1           5
    130650           1           5
    130680           1           3
    130710           1           3
    130740           0           2
    130770           1           1
    130800           1           3
    130830           1           5
    130860           1           4
    130890           0           2
    130920           1           1
    130950           0           3
    130980           1           5
    131010           1           4
    131040           1           1
    131070           2           3
    131100           1           3
    131130           3           2
    131160           1           1
    131190           1           2
    131220           0           2
    131250           1           5
    131280           1           4
    131310           2           5
    131340           1           5
    131370           1           4
    131400           1           4
    131430           2           6
    131460           2           6
    131490           1           4
    131520           3           4
    131550           1           5
    131580           1           3
    131610           0           1
    131640           0           1
    131670           2           4
    131700           2           3
    131730           1           4
    131760           4           3
    131790           1           3
    131820           2           3
    131850           2           4
    131880           1           3
    131910           1           1
    131940           2           3
    131970           3           2
    132000           1           4
    132030           0           1
    132060           1           3
    132090           1           1
    132120           2           7
    132150           0           0
    132180           0           0
    132210           1           2
    132240           0           3
    132270           0           4
    132300           0           1
    132330           2           6
    132360           1           6
    132390           3           7
    132420           0           0
    132450           1           4
    132480           0           2
    132510           0           4
    132540           1           5
    132570           1           7
    132600           0           1
    132630           1           4
    132660           1           5
    132690           2           3
    132720           1           3
    132750           1           4
    132780           1           1
    132810           1           4
    132840           2           3
    132870           0           3
    132900           1           3
    132930           1           1
    132960           2           5
    132990           1           5
    133020           2           4
    133050           1           5
    133080           1           4
    133110           1           6
    133140           2           2
    133170           0           2
    133200           0           5
    133230           2           2
    133260           2           6
    133290           3           6
    133320           1           8
    133350           2           2
    133380           2           5
    133410           2           8
    133440           2           6
    133470           2           9
    133500           0           2
    133530           3           6
    133560           2           4
    133590           0           0
    133620           2           6
    133650           2           3
    133680           2           4
    133710           1           4
    133740           1           4
    133770           0           3
    133800           0           4
    133830           0           2
    133860           1           2
    133890           1           4
    133920           1           1
    133950           2           4
    133980           2           5
    134010           0           4
    134040           1           4
    134070           2           5
    134100           1           2
    134130           2           4
    134160           1           2
    134190           1           4
    134220           1           1
    134250           1           3
    134280           0           0
    134310           1           4
    134340           0           1
    134370           1           3
    134400           2           3
    134430           2           5
    134460           1           3
    134490           1           4
    134520           2           4
    134550           1           3
    134580           1           4
    134610           2           3
    134640           1           2
    134670           2           4
    134700           2           3
    134730           2           6
    134760           1           5
    134790           1           4
    134820           0           2
    134850           2           3
    134880           1           5
    134910           0           2
    134940           1           3
    134970           2           3
    135000           2           4
    135030           1           2
    135060           3           5
    135090           1           4
    135120           1           3
    135150           1           1
    135180           2           3
    135210           2           4
    135240           2           2
    135270           1           2
    135300           1           2
    135330           1           4
    135360           1           7
    135390           1           2
    135420           2           5
    135450           2           5
    135480           2           4
    135510           1           1
    135540           2           5
    135570           2           4
    135600           2           5
    135630           2           6
    135660           3           4
    135690           1           2
    135720           1           4
    135750           1           1
    135780           1           3
    135810           1           2
    135840           1           3
    135870           0           2
    135900           1           5
    135930           1           5
    135960           2           3
    135990           2           3
    136020           1           3
    136050           0           0
    136080           1           3
    136110           0           0
    136140           1           1
    136170           2           3
    136200           2           4
    136230           0           2
    136260           1           4
    136290           1           2
    136320           1           3
    136350           1           2
    136380           1           3
    136410           1           3
    136440           1           1
    136470           0           3
    136500           1           1
    136530           1           5
    136560           2           4
    136590           2           4
    136620           1           2
    136650           1           4
    136680           1           6
    136710           1           3
    136740           2           3
    136770           2           5
    136800           1           3
    136830           1           3
    136860           1           4
    136890           1           4
    136920           1           4
    136950           2           5
    136980           1           4
    137010           1           5
    137040           1           4
    137070           1           3
    137100           1           8
    137130           1           5
    137160           2           3
    137190           1           5
    137220           1           7
    137250           0           1
    137280           1           2
    137310           0           1
    137340           0           0
    137370           2           5
    137400           0           4
    137430           0           1
    137460           0           5
    137490           1           1
    137520           1           2
    137550           2           2
    137580           2           4
    137610           0           1
    137640           0           1
    137670           0           1
    137700           0           0
    137730           0           0
    137760           0           3
    137790           0           2
    137820           0           1
    137850           1           2
    137880           1           2
    137910           1           3
    137940           1           7
    137970           1           3
    138000           1           5
    138030           2          10
    138060           2           4
    138090           1           3
    138120           1           3
    138150           2           6
    138180           1           2
    138210           1           6
    138240           2           7
    138270           0           2
    138300           1           2
    138330           1           4
    138360           3           4
    138390           2           4
    138420           2           5
    138450           2           8
    138480           2           3
    138510           1           5
    138540           1           5
    138570           1           3
    138600           0           3
    138630           1           3
    138660           1           4
    138690           3           4
    138720           1           3
    138750           0           2
    138780           1           3
    138810           1           5
    138840           1           2
    138870           2           2
    138900           1           2
    138930           1           3
    138960           2           8
    138990           1           3
    139020           1           3
    139050           1           2
    139080           1           6
    139110           2           5
    139140           1           3
    139170           1           4
    139200           1           3
    139230           1           2
    139260           1           3
    139290           1           4
    139320           1           3
    139350           2           4
    139380           1           4
    139410           1           3
    139440           2           2
    139470           1           3
    139500           1           4
    139530           1           2
    139560           0           2
    139590           1           3
    139620           1           3
    139650           1           3
    139680           1           1
    139710           1           1
    139740           1           1
    139770           1           4
    139800           0           1
    139830           1           3
    139860           1           3
    139890           1           1
    139920           1           2
    139950           1           2
    139980           1           2
    140010           1           2
    140040           2           1
    140070           1           3
    140100           1           1
    140130           1           1
    140160           1           2
    140190           0           1
    140220           1           1
    140250           1           3
    140280           1           0
    140310           1           2
    140340           1           3
    140370           1           2
    140400           1           2
    140430           1           2
    140460           1           2
    140490           1           2
    140520           1           3
    140550           1           2
    140580           1           2
    140610           1           3
    140640           1           3
    140670           0           0
    140700           1           3
    140730           0           0
    140760           1           4
    140790           1           2
    140820           1           2
    140850           1           2
    140880           1           3
    140910           1           2
    140940           1           2
    140970           1           3
    141000           1           3
    141030           1           3
    141060           1           2
    141090           1           1
    141120           0           1
    141150           0           0
    141180           0           1
    141210           0           1
    141240           0           2
    141270           1           2
    141300           1           2
    141330           1           2
    141360           0           2
    141390           1           4
    141420           0           3
    141450           1           2
    141480           1           1
    141510           0           4
    141540           2           2
    141570           1           2
    141600           1           3
    141630           1           4
    141660           1           3
    141690           0           2
    141720           1           1
    141750           1           2
    141780           2           9
    141810           1           5
    141840           1           4
    141870           2           4
    141900           2           5
    141930           1           3
    141960           2           2
    141990           1           3
    142020           1           3
    142050           1           2
    142080           1           4
    142110           1           3
    142140           1           2
    142170           1           2
    142200           1           2
    142230           1           4
    142260           2           4
    142290           0           2
    142320           1           3
    142350           2           7
    142380           0           2
    142410           0           1
    142440           0           2
    142470           0           3
    142500           1           3
    142530           0           0
    142560           1           5
    142590           0           1
    142620           0           0
    142650           0           0
    142680           0           3
    142710           1           5
    142740           1           3
    142770           2           6
    142800           2           5
    142830           1           4
    142860           1           3
    142890           0           4
    142920           1           4
    142950           1           1
    142980           0           0
    143010           0           2
    143040           1           5
    143070           0           5
    143100           1           3
    143130           1           1
    143160           0           1
    143190           0           2
    143220           0           3
    143250           1           6
    143280           2           3
    143310           2           3
    143340           1           3
    143370           1           2
    143400           1           4
    143430           0           0
    143460           2           5
    143490           1           4
    143520           1           6
    143550           1           6
    143580           0           2
    143610           2           3
    143640           1           4
    143670           1           2
    143700           1           1
    143730           2           5
    143760           0           0
    143790           1           3
    143820           0           1
    143850           1           3
    143880           1           1
    143910           1           4
    143940           2           2
    143970           1           4
    144000           1           2
    144030           1           1
    144060           1           1
    144090           0           0
    144120           0           3
    144150           1           2
    144180           1           1
    144210           0           0
    144240           2           1
    144270           1           1
    144300           1           3
    144330           1           3
    144360           1           1
    144390           1           2
    144420           0           1
    144450           0           1
    144480           0           0
    144510           0           2
    144540           0           1
    144570           1           1
    144600           1           1
    144630           1           2
    144660           1           2
    144690           1           1
    144720           1           3
    144750           0           2
    144780           1           2
    144810           0           3
    144840           1           3
    144870           2           3
    144900           2           3
    144930           0           2
    144960           1           1
    144990           0           0
    145020           0           1
    145050           0           2
    145080           0           0
    145110           0           0
    145140           1           5
    145170           0           0
    145200           1           1
    145230           1           1
    145260           1           2
    145290           0           1
    145320           1           2
    145350           1           3
    145380           0           2
    145410           2           2
    145440           1           2
    145470           0           2
    145500           0           4
    145530           1           3
    145560           1           6
    145590           0           2
    145620           1           2
    145650           2           3
    145680           1           1
    145710           1           3
    145740           0           0
    145770           1           4
    145800           1           4
    145830           2           3
    145860           1           2
    145890           1           2
    145920           1           1
    145950           1           3
    145980           2           4
    146010           1           3
    146040           1           2
    146070           0           0
    146100           1           3
    146130           1           2
    146160           1           1
    146190           1           2
    146220           2           3
    146250           1           3
    146280           1           2
    146310           0           1
    146340           1           4
    146370           2           4
    146400           0           0
    146430           0           1
    146460           1           4
    146490           0           2
    146520           0           0
    146550           0           4
    146580           0           2
    146610           0           0
    146640           1           1
    146670           1           3
    146700           2           5
    146730           1           2
    146760           2           2
    146790           1           3
    146820           3           4
    146850           1           2
    146880           2           3
    146910           3           6
    146940           2           2
    146970           2           4
    147000           2           2
    147030           2           3
    147060           1           5
    147090           1           5
    147120           1           3
    147150           0           4
    147180           1           5
    147210           1           5
    147240           1           7
    147270           2           4
    147300           1           3
    147330           1           3
    147360           1           2
    147390           1           6
    147420           1           6
    147450           1           4
    147480           1           3
    147510           1           4
    147540           1           1
    147570           1           4
    147600           1           4
    147630           1           4
    147660           2           3
    147690           1           3
    147720           1           6
    147750           0           1
    147780           1           4
    147810           1           4
    147840           1           2
    147870           1           6
    147900           0           2
    147930           1           2
    147960           1           3
    147990           1           1
    148020           0           1
    148050           1           3
    148080           1           2
    148110           1           2
    148140           1           3
    148170           1           2
    148200           1           2
    148230           0           3
    148260           2           1
    148290           0           3
    148320           1           3
    148350           1           2
    148380           0           0
    148410           1           2
    148440           1           2
    148470           0           1
    148500           0           0
    148530           1           0
    148560           1           3
    148590           1           2
    148620           1           3
    148650           1           4
    148680           0           1
    148710           0           3
    148740           1           2
    148770           1           3
    148800           1           3
    148830           1           3
    148860           0           1
    148890           1           3
    148920           1           2
    148950           0           1
    148980           1           3
    149010           1           2
    149040           1           1
    149070           2           3
    149100           0           1
    149130           1           2
    149160           1           2
    149190           0           2
    149220           1           4
    149250           1           3
    149280           1           2
    149310           1           3
    149340           0           1
    149370           1           3
    149400           1           2
    149430           1           3
    149460           1           1
    149490           1           3
    149520           1           2
    149550           0           1
    149580           1           2
    149610           2           3
    149640           1           2
    149670           1           3
    149700           0           2
    149730           1           1
    149760           0           1
    149790           1           2
    149820           0           3
    149850           1           3
    149880           0           1
    149910           1           2
    149940           1           1
    149970           1           4
    150000           1           3
    150030           2           6
    150060           1           5
    150090           2           8
    150120           1           3
    150150           1           3
    150180           1           2
    150210           1           3
    150240           1           5
    150270           0           4
    150300           0           2
    150330           1           2
    150360           1           3
    150390           1           3
    150420           0           2
    150450           0           2
    150480           0           1
    150510           1           2
    150540           1           6
    150570           1           2
    150600           1           3
    150630           0           6
    150660           1           3
    150690           1           6
    150720           1           4
    150750           1           6
    150780           0           5
    150810           1           4
    150840           2           3
    150870           1           2
    150900           1           2
    150930           2           8
    150960           0           0
    150990           1           5
    151020           1           7
    151050           1           4
    151080           1           5
    151110           1           6
    151140           2           6
    151170           1           3
    151200           1           7
    151230           1           5
    151260           1           1
    151290           1           7
    151320           1           3
    151350           3           5
    151380           0           2
    151410           0           3
    151440           2           7
    151470           2           4
    151500           2           2
    151530           0           2
    151560           1           3
    151590           2           6
    151620           3           5
    151650           2           3
    151680           1           5
    151710           0           1
    151740           2           2
    151770           1           4
    151800           2           5
    151830           0           2
    151860           1           4
    151890           1           4
    151920           1           1
    151950           2           2
    151980           1           4
    152010           0           4
    152040           1           3
    152070           2           4
    152100           1           4
    152130           1           5
    152160           1           3
    152190           0           2
    152220           1           4
    152250           2           6
    152280           1           2
    152310           0           5
    152340           1           4
    152370           1           6
    152400           1           1
    152430           0           8
    152460           0           6
    152490           0           0
    152520           0           0
    152550           0           3
    152580           1           5
    152610           1           8
    152640           1           4
    152670           1           4
    152700           0           6
    152730           0           3
    152760           2           4
    152790           1           4
    152820           3           3
    152850           2           2
    152880           1           5
    152910           0           1
    152940           2           5
    152970           1           5
    153000           0           1
    153030           0           1
    153060           1           1
    153090           1           4
    153120           1           2
    153150           1           7
    153180           1           4
    153210           1           4
    153240           0           0
    153270           1           3
    153300           1           3
    153330           1           5
    153360           1           3
    153390           1           2
    153420           1           2
    153450           1           2
    153480           1           6
    153510           2           2
    153540           1           5
    153570           1           2
    153600           1           4
    153630           1           3
    153660           1           2
    153690           1           1
    153720           1           1
    153750           1           3
    153780           2           3
    153810           1           4
    153840           1           5
    153870           1           3
    153900           1           3
    153930           1           5
    153960           1           5
    153990           2           3
    154020           1           5
    154050           1           6
    154080           1           3
    154110           2           4
    154140           2           2
    154170           1           1
    154200           0           5
    154230           1           4
    154260           1           5
    154290           1           3
    154320           2           2
    154350           1           8
    154380           2           3
    154410           1           2
    154440           1           1
    154470           1           4
    154500           1           6
    154530           2           6
    154560           1           4
    154590           2           3
    154620           1           4
    154650           1           3
    154680           1           5
    154710           2           2
    154740           1           6
    154770           1           4
    154800           1           3
    154830           0           2
    154860           2           2
    154890           1           1
    154920           1           2
    154950           0           3
    154980           0           0
    155010           2           4
    155040           1           6
    155070           0           0
    155100           1           4
    155130           2           6
    155160           1           5
    155190           1           4
    155220           1           3
    155250           2           5
    155280           1           5
    155310           1           2
    155340           1           5
    155370           1           3
    155400           0           1
    155430           2           2
    155460           0           2
    155490           1           4
    155520           1           5
    155550           1           6
    155580           2           4
    155610           1           3
    155640           1           6
    155670           0           4
    155700           2           6
    155730           0           3
    155760           0           3
    155790           1           5
    155820           1           3
    155850           1           3
    155880           1           1
    155910           2           4
    155940           1           4
    155970           1           5
    156000           3           5
    156030           1           3
    156060           2           6
    156090           3           5
    156120           2           5
    156150           1           4
    156180           0           2
    156210           1           4
    156240           1           2
    156270           2           3
    156300           1           2
    156330           2           3
    156360           2           3
    156390           0           2
    156420           2           7
    156450           1           5
    156480           1           5
    156510           0           5
    156540           2           5
    156570           1           5
    156600           1           1
    156630           2           6
    156660           0           0
    156690           2           3
    156720           1           2
    156750           1           5
    156780           1           3
    156810           1           2
    156840           0           2
    156870           0           3
    156900           2           3
    156930           2           4
    156960           1           5
    156990           1           6
    157020           2           3
    157050           1           2
    157080           2           4
    157110           1           3
    157140           1           4
    157170           1           2
    157200           1           3
    157230           1           2
    157260           1           1
    157290           1           5
    157320           1           3
    157350           1           2
    157380           1           4
    157410           1           1
    157440           1           2
    157470           1           2
    157500           1           3
    157530           1           3
    157560           1           3
    157590           0           1
    157620           1           3
    157650           1           1
    157680           1           2
    157710           1           4
    157740           1           3
    157770           0           2
    157800           1           2
    157830           0           1
    157860           1           1
    157890           1           2
    157920           1           2
    157950           0           0
    157980           1           3
    158010           0           0
    158040           1           2
    158070           1           3
    158100           1           3
    158130           0           0
    158160           0           1
    158190           1           2
    158220           1           3
    158250           1           2
    158280           1           3
    158310           1           4
    158340           1           5
    158370           1           4
    158400           1           3
    158430           1           2
    158460           0           0
    158490           0           2
    158520           2           3
    158550           1           3
    158580           2           6
    158610           2           6
    158640           2           3
    158670           1           3
    158700           1           2
    158730           3           4
    158760           1           6
    158790           1           3
    158820           2           8
    158850           1           1
    158880           2           6
    158910           1           5
    158940           0           4
    158970           1           5
    159000           2           7
    159030           1           3
    159060           1           6
    159090           1           3
    159120           0           2
    159150           1           5
    159180           1           4
    159210           1           6
    159240           2           4
    159270           1           2
    159300           0           2
    159330           2           4
    159360           1           3
    159390           0           0
    159420           1           5
    159450           1           4
    159480           1           2
    159510           2           4
    159540           1           6
    159570           1           6
    159600           2           5
    159630           3           5
    159660           1           3
    159690           1           7
    159720           2           5
    159750           1           3
    159780           0           4
    159810           1           4
    159840           1           3
    159870           0           2
    159900           1           9
    159930           1           2
    159960           0           2
    159990           2           3
    160020           2           4
    160050           2           3
    160080           1           4
    160110           0           6
    160140           0           3
    160170           1           2
    160200           1           1
    160230           1           4
    160260           0           1
    160290           1           3
    160320           1           1
    160350           0           1
    160380           0           2
    160410           2           5
    160440           1           4
    160470           2           2
    160500           1           4
    160530           2           7
    160560           2           8
    160590           1           5
    160620           0           0
    160650           1           5
    160680           0           5
    160710           1           2
    160740           2           3
    160770           0           3
    160800           0           0
    160830           1           4
    160860           2           4
    160890           0           3
    160920           0           5
    160950           2           5
    160980           1           5
    161010           1          12
    161040           0           2
    161070           1           1
    161100           1           5
    161130           2           3
    161160           2          11
    161190           2           2
    161220           1           3
    161250           1           6
    161280           2           9
    161310           2           3
    161340           1           4
    161370           1           4
    161400           1           4
    161430           2           8
    161460           1          10
    161490           3           4
    161520           1           3
    161550           2           4
    161580           0           5
    161610           1           6
    161640           2           1
    161670           3           8
    161700           2           4
    161730           1           3
    161760           1           4
    161790           2           2
    161820           1           8
    161850           2           9
    161880           2           7
    161910           2           8
    161940           3           1
    161970           1           5
    162000           1           3
    162030           0           6
    162060           1           2
    162090           1           5
    162120           1           7
    162150           2           5
    162180           1           3
    162210           3           5
    162240           1          11
    162270           0           0
    162300           2           5
    162330           2           6
    162360           3           6
    162390           1           5
    162420           1           7
    162450           0           7
    162480           1           1
    162510           2           3
    162540           4           6
    162570           0           3
    162600           0           2
    162630           1           7
    162660           1           5
    162690           2           7
    162720           1           2
    162750           0           4
    162780           1           2
    162810           2           2
    162840           3           6
    162870           0           1
    162900           0           0
    162930           0           2
    162960           1           1
    162990           3           5
    163020           1           3
    163050           1           4
    163080           2           4
    163110           1           4
    163140           2           3
    163170           1           1
    163200           1           5
    163230           1           3
    163260           0           2
    163290           0           0
    163320           1           4
    163350           2           1
    163380           1           1
    163410           1           3
    163440           2           5
    163470           2           2
    163500           1           1
    163530           2           3
    163560           1           4
    163590           2           5
    163620           2           3
    163650           1           3
    163680           1           3
    163710           1           1
    163740           1           1
    163770           1           5
    163800           0           4
    163830           1           4
    163860           0           0
    163890           2           2
    163920           0           2
    163950           0           0
    163980           0           2
    164010           1           3
    164040           1           3
    164070           2           3
    164100           1           3
    164130           1           3
    164160           2           3
    164190           2           5
    164220           1           3
    164250           1           2
    164280           0           2
    164310           1           2
    164340           1           3
    164370           1           5
    164400           0           5
    164430           4           5
    164460           1           3
    164490           0           2
    164520           2           2
    164550           2           4
    164580           2           2
    164610           1           5
    164640           3           2
    164670           2           2
    164700           1           2
    164730           1           2
    164760           1           1
    164790           1           3
    164820           2           2
    164850           2           2
    164880           0           2
    164910           1           3
    164940           2           3
    164970           1           2
    165000           2           2
    165030           0           2
    165060           2           2
    165090           0           1
    165120           3           4
    165150           1           5
    165180           2           4
    165210           3           3
    165240           2           2
    165270           1           3
    165300           1           4
    165330           2           2
    165360           1           5
    165390           0           5
    165420           1           4
    165450           1           4
    165480           0           2
    165510           0           5
    165540           1           4
    165570           0           4
    165600           1           2
    165630           0           0
    165660           1           1
    165690           1           7
    165720           1           1
    165750           1           4
    165780           0           9
    165810           1           5
    165840           1           3
    165870           2           7
    165900           2           8
    165930           0           6
    165960           0           7
    165990           0           2
    166020           1           4
    166050           1          11
    166080           3           8
    166110           1          15
    166140           2          10
    166170           1           6
    166200           2           6
    166230           1           4
    166260           2           8
    166290           2           8
    166320           1           9
    166350           3           6
    166380           2           5
    166410           3           3
    166440           0           4
    166470           2          12
    166500           3          11
    166530           2           8
    166560           0           2
    166590           2           9
    166620           2           6
    166650           3          10
    166680           3          11
    166710           2           3
    166740           3           8
    166770           1          10
    166800           2           9
    166830           3           8
    166860           4          11
    166890           2           8
    166920           1           9
    166950           0           6
    166980           2           9
    167010           3          10
    167040           3           9
    167070           2           8
    167100           1           4
    167130           3           5
    167160           1           2
    167190           1           6
    167220           2           4
    167250           1           9
    167280           2           5
    167310           2           3
    167340           1           7
    167370           1           8
    167400           1           7
    167430           1           2
    167460           1           6
    167490           2           6
    167520           2           8
    167550           1          10
    167580           1           7
    167610           3           7
    167640           2           2
    167670           1           5
    167700           2           5
    167730           3           5
    167760           0           5
    167790           2           6
    167820           0           3
    167850           1           2
    167880           1           1
    167910           1           3
    167940           1           0
    167970           1           1
    168000           1           0
    168030           0           3
    168060           0           2
    168090           1           2
    168120           0           3
    168150           1           4
    168180           1           4
    168210           1           5
    168240           0           2
    168270           0           6
    168300           1           3
    168330           3           7
    168360           1           6
    168390           1           4
    168420           0           8
    168450           0           5
    168480           0           6
    168510           0           4
    168540           1           7
    168570           0           2
    168600           1           1
    168630           0           4
    168660           1           4
    168690           0           5
    168720           0           4
    168750           0           4
    168780           1           3
    168810           0           0
    168840           2           3
    168870           0           1
    168900           1           2
    168930           1           4
    168960           2           3
    168990           2           6
    169020           1           4
    169050           1           2
    169080           2           3
    169110           1           5
    169140           0           0
    169170           2           5
    169200           3           2
    169230           1           5
    169260           2           2
    169290           2           3
    169320           1           3
    169350           1           4
    169380           1           3
    169410           1           6
    169440           1           3
    169470           2           2
    169500           2           3
    169530           1           3
    169560           0           4
    169590           1           6
    169620           1           3
    169650           1           6
    169680           1           4
    169710           2           1
    169740           0           1
    169770           0           4
    169800           0           2
    169830           1           2
    169860           0           1
    169890           1           0
    169920           0           1
    169950           1           0
    169980           0           2
    170010           1           1
    170040           0           2
    170070           1           1
    170100           3           3
    170130           1           5
    170160           2           3
    170190           0           1
    170220           1           1
    170250           0           5
    170280           2           4
    170310           0           5
    170340           1           2
    170370           1           1
    170400           0           1
    170430           0           3
    170460           0           5
    170490           0           2
    170520           0           2
    170550           2           3
    170580           0           1
    170610           1           2
    170640           1           3
    170670           1           6
    170700           0           0
    170730           1           4
    170760           1           4
    170790           1           2
    170820           0           3
    170850           1           4
    170880           1           2
    170910           1           3
    170940           0           4
    170970           1           3
    171000           1           3
    171030           1           1
    171060           0           1
    171090           0           5
    171120           1           2
    171150           0           4
    171180           0           3
    171210           1           1
    171240           2           2
    171270           1           2
    171300           2           2
    171330           0           3
    171360           1           1
    171390           0           3
    171420           0           1
    171450           1           2
    171480           2           1
    171510           0           3
    171540           0           5
    171570           0           1
    171600           0           2
    171630           1           3
    171660           0           1
    171690           1           2
    171720           0           1
    171750           1           5
    171780           2           1
    171810           1           2
    171840           1           4
    171870           1           2
    171900           0           3
    171930           0           1
    171960           0           2
    171990           1           1
    172020           1           2
    172050           1           0
    172080           0           2
    172110           1           4
    172140           1           4
    172170           0           2
    172200           0           4
    172230           1           4
    172260           0           1
    172290           1           6
    172320           0           0
    172350           0           3
    172380           1           5
    172410           0           0
    172440           0           3
    172470           0           0
    172500           1           1
    172530           1           3
    172560           0           2
    172590           0           0
    172620           1           3
    172650           1           1
    172680           1           3
    172710           1           0
    172740           1           2
    172770           0           2
    172800           0           0
    172830           0           2
    172860           2           3
    172890           1           1
    172920           0           0
    172950           0           1
    172980           1           5
    173010           1           2
    173040           0           4
    173070           0           2
    173100           0           3
    173130           0           0
    173160           0           0
    173190           2           4
    173220           0           2
    173250           0           0
    173280           0           0
    173310           0           0
    173340           3           5
    173370           1           6
    173400           0           8
    173430           1           9
    173460           1           8
    173490           1           5
    173520           2           5
    173550           3           5
    173580           1           2
    173610           2           6
    173640           1           4
    173670           4           8
    173700           2           6
    173730           2           5
    173760           3           7
    173790           2           6
    173820           1           2
    173850           0           6
    173880           1           1
    173910           0           0
    173940           0           2
    173970           1           1
    174000           0           0
    174030           1           1
    174060           0           0
    174090           1           2
    174120           0           0
    174150           0           1
    174180           0           2
    174210           0           0
    174240           0           0
    174270           0           1
    174300           0           2
    174330           0           2
    174360           0           0
    174390           0           0
    174420           0           2
    174450           0           0
    174480           1           1
    174510           1           4
    174540           1           1
    174570           1           3
    174600           0           0
    174630           1           5
    174660           1           1
    174690           1           3
    174720           1           2
    174750           1           2
    174780           1           2
    174810           1           5
    174840           0           1
    174870           0           1
    174900           1           4
    174930           1           2
    174960           1           3
    174990           0           5
    175020           0           4
    175050           0           1
    175080           1           4
    175110           1           2
    175140           0           0
    175170           0           1
    175200           1           2
    175230           2           2
    175260           1           0
    175290           2           1
    175320           1           2
    175350           2           3
    175380           1           2
    175410           2           4
    175440           2           1
    175470           1           2
    175500           0           3
    175530           1           1
    175560           0           2
    175590           2           2
    175620           0           4
    175650           0           0
    175680           2           2
    175710           1           1
    175740           0           2
    175770           0           0
    175800           0           1
    175830           1           2
    175860           1           2
    175890           0           1
    175920           1           3
    175950           2           1
    175980           1           3
    176010           0           1
    176040           0           1
    176070           0           2
    176100           2           2
    176130           1           2
    176160           1           1
    176190           0           2
    176220           0           0
    176250           0           0
    176280           0           0
    176310           1           0
    176340           1           3
    176370           1           5
    176400           2           2
    176430           2           3
    176460           2           2
    176490           1           2
    176520           3           2
    176550           0           1
    176580           0           1
    176610           0           2
    176640           0           0
    176670           0           3
    176700           0           0
    176730           0           1
    176760           0           1
    176790           1           1
    176820           0           0
    176850           1           2
    176880           0           0
    176910           0           1
    176940           0           0
    176970           0           2
    177000           0           0
    177030           1           1
    177060           0           0
    177090           0           1
    177120           0           4
    177150           0           1
    177180           1           1
    177210           0           0
    177240           1           1
    177270           0           2
    177300           0           0
    177330           1           1
    177360           1           1
    177390           0           0
    177420           0           3
    177450           0           3
    177480           0           0
    177510           0           0
    177540           0           0
    177570           0           0
    177600           1           1
    177630           1           1
    177660           0           0
    177690           0           0
    177720           0           2
    177750           1           1
    177780           1           3
    177810           1           2
    177840           0           2
    177870           1           0
    177900           1           1
    177930           0           0
    177960           0           0
    177990           0           0
    178020           1           1
    178050           0           1
    178080           0           1
    178110           0           0
    178140           2           0
    178170           0           1
    178200           1           1
    178230           1           3
    178260           2           3
    178290           2           5
    178320           3           3
    178350           3           2
    178380           2           5
    178410           3           5
    178440           1           2
    178470           1           3
    178500           3           3
    178530           4           4
    178560           3           1
    178590           1           4
    178620           1           1
    178650           3           1
    178680           2           2
    178710           2           2
    178740           2           1
    178770           4           1
    178800           2           1
    178830           2           2
    178860           3           4
    178890           2           4
    178920           3           1
    178950           3           1
    178980           2           3
    179010           3           1
    179040           2           3
    179070           4           1
    179100           2           4
    179130           2           1
    179160           3           2
    179190           2           3
    179220           1           3
    179250           2           2
    179280           3           2
    179310           3           1
    179340           3           1
    179370           1           2
    179400           2           1
    179430           4           3
    179460           4           3
    179490           2           2
    179520           1           3
    179550           2           3
    179580           1           5
    179610           3           2
    179640           1           4
    179670           2           4
    179700           2           3
    179730           3           1
    179760           3           2
    179790           1           3
    179820           1           4
    179850           0           1
    179880           1           2
    179910           1           2
    179940           3           2
    179970           3           1
    180000           3           3
    180030           3           2
    180060           1           6
    180090           2           3
    180120           1           2
    180150           3           1
    180180           3           2
    180210           3           1
    180240           2           3
    180270           3           2
    180300           3           2
    180330           2           5
    180360           2           2
    180390           2           3
    180420           3           2
    180450           2           2
    180480           3           3
    180510           1           5
    180540           4           3
    180570           2           2
    180600           2           1
    180630           3           6
    180660           2           4
    180690           2           7
    180720           2           5
    180750           1           0
    180780           2           2
    180810           1           4
    180840           2           2
    180870           0           2
    180900           3           2
    180930           1           1
    180960           3           6
    180990           2           5
    181020           3           4
    181050           2           2
    181080           2           3
    181110           1           3
    181140           2           2
    181170           1           3
    181200           1           5
    181230           1           3
    181260           1           2
    181290           1           2
    181320           3           5
    181350           4           5
    181380           4           3
    181410           2           3
    181440           3           4
    181470           3           3
    181500           3           4
    181530           1           2
    181560           1           7
    181590           1           5
    181620           2           4
    181650           3           3
    181680           3           6
    181710           1           2
    181740           2           6
    181770           4           5
    181800           4           4
    181830           1           2
    181860           1           2
    181890           0           4
    181920           0           1
    181950           0           2
    181980           1           3
    182010           0           1
    182040           0           1
    182070           1           3
    182100           0           3
    182130           0           1
    182160           1           2
    182190           0           2
    182220           1           0
    182250           0           1
    182280           1           1
    182310           1           6
    182340           3           5
    182370           1           2
    182400           2           4
    182430           3           0
    182460           1           2
    182490           2           2
    182520           1           1
    182550           3           5
    182580           3           2
    182610           1           1
    182640           3           3
    182670           2           1
    182700           3           3
    182730           0           1
    182760           2           3
    182790           3           5
    182820           0           0
    182850           3           3
    182880           0           3
    182910           2           0
    182940           1           4
    182970           2           7
    183000           3           3
    183030           2           4
    183060           5           4
    183090           2           6
    183120           4           1
    183150           2           1
    183180           3           1
    183210           2           1
    183240           3           3
    183270           1           3
    183300           2           1
    183330           2           4
    183360           3           1
    183390           0           2
    183420           3           2
    183450           2           6
    183480           1           4
    183510           1           3
    183540           1           3
    183570           0           2
    183600           0           2
    183630           2           4
    183660           2           3
    183690           0           2
    183720           1           2
    183750           0           1
    183780           0           1
    183810           0           3
    183840           0           1
    183870           0           3
    183900           0           2
    183930           1           3
    183960           2           2
    183990           0           4
    184020           1           2
    184050           0           0
    184080           0           2
    184110           0           3
    184140           0           4
    184170           0           0
    184200           0           0
    184230           0           0
    184260           0           1
    184290           0           0
    184320           1           3
    184350           0           0
    184380           1           1
    184410           1           4
    184440           0           3
    184470           0           1
    184500           0           3
    184530           0           4
    184560           1           5
    184590           0           4
    184620           0           2
    184650           1           6
    184680           0           3
    184710           0           7
    184740           1           2
    184770           0           3
    184800           1           2
    184830           1           2
    184860           0           2
    184890           1           2
    184920           0           1
    184950           1           0
    184980           0           2
    185010           0           5
    185040           0           2
    185070           1           3
    185100           0           2
    185130           0           3
    185160           0           3
    185190           1           2
    185220           1           0
    185250           1           0
    185280           0           0
    185310           0           3
    185340           0           1
    185370           0           2
    185400           0           1
    185430           0           0
    185460           0           0
    185490           0           3
    185520           1           0
    185550           0           1
    185580           0           2
    185610           1           0
    185640           0           1
    185670           2           1
    185700           0           2
    185730           0           3
    185760           0           2
    185790           1           0
    185820           0           1
    185850           0           1
    185880           0           1
    185910           1           2
    185940           0           3
    185970           0           6
    186000           0           1
    186030           0           3
    186060           0           1
    186090           1           1
    186120           0           3
    186150           0           5
    186180           0           2
    186210           0           4
    186240           0           2
    186270           0           3
    186300           0           1
    186330           0           3
    186360           0           2
    186390           0           2
    186420           2           2
    186450           2           2
    186480           1           2
    186510           0           1
    186540           0           3
    186570           0           4
    186600           1           1
    186630           0           2
    186660           0           1
    186690           0           5
    186720           0           1
    186750           0           1
    186780           1           2
    186810           0           2
    186840           1           1
    186870           0           0
    186900           0           0
    186930           0           2
    186960           0           2
    186990           0           1
    187020           0           0
    187050           0           2
    187080           0           0
    187110           0           0
    187140           0           0
    187170           0           0
    187200           0           1
    187230           1           2
    187260           0           1
    187290           0           3
    187320           0           3
    187350           0           6
    187380           0           0
    187410           0           2
    187440           0           2
    187470           0           1
    187500           2           4
    187530           1           1
    187560           2           6
    187590           2           2
    187620           0           0
    187650           0           4
    187680           0           2
    187710           0           0
    187740           0           0
    187770           0           0
    187800           0           2
    187830           1           4
    187860           0           2
    187890           0           3
    187920           2           1
    187950           0           2
    187980           2           3
    188010           1           1
    188040           0           5
    188070           0           0
    188100           0           1
    188130           0           2
    188160           0           2
    188190           0           3
    188220           0           1
    188250           0           0
    188280           0           5
    188310           0           1
    188340           0           1
    188370           1           3
    188400           0           1
    188430           2           1
    188460           1           5
    188490           0           4
    188520           1           4
    188550           0           2
    188580           2           3
    188610           0           2
    188640           1           2
    188670           1           2
    188700           1           3
    188730           0           1
    188760           0           0
    188790           0           4
    188820           0           2
    188850           0           2
    188880           0           2
    188910           1           2
    188940           0           1
    188970           0           1
    189000           0           0
    189030           1           2
    189060           1           1
    189090           0           0
    189120           0           0
    189150           0           0
    189180           0           0
    189210           0           0
    189240           0           0
    189270           0           0
    189300           0           0
    189330           0           0
    189360           0           0
    189390           0           0
    189420           0           1
    189450           0           0
    189480           0           0
    189510           0           3
    189540           0           0
    189570           0           1
    189600           1           2
    189630           0           1
    189660           0           1
    189690           2           1
    189720           1           1
    189750           0           0
    189780           0           0
    189810           1           1
    189840           1           1
    189870           0           1
    189900           0           1
    189930           2           2
    189960           2           2
    189990           1           3
    190020           3           1
    190050           1           4
    190080           2           4
    190110           0           1
    190140           0           1
    190170           0           1
    190200           0           0
    190230           0           0
    190260           0           0
    190290           0           0
    190320           0           1
    190350           0           0
    190380           0           0
    190410           0           2
    190440           0           0
    190470           1           4
    190500           1           2
    190530           0           0
    190560           1           0
    190590           1           1
    190620           1           1
    190650           0           0
    190680           1           0
    190710           0           1
    190740           0           0
    190770           0           1
    190800           0           1
    190830           2           1
    190860           1           0
    190890           0           1
    190920           0           0
    190950           0           2
    190980           1           0
    191010           0           3
    191040           2           3
    191070           1           4
    191100           0           1
    191130           1           5
    191160           0           0
    191190           0           1
    191220           2           5
    191250           1           2
    191280           2           3
    191310           3           5
    191340           1           1
    191370           0           2
    191400           0           2
    191430           2           3
    191460           2           1
    191490           0           1
    191520           0           0
    191550           0           0
    191580           0           0
    191610           0           2
    191640           1           1
    191670           0           1
    191700           0           0
    191730           0           0
    191760           0           1
    191790           1           1
    191820           2           1
    191850           1           2
    191880           0           0
    191910           0           0
    191940           0           0
    191970           1           2
    192000           0           1
    192030           2           1
    192060           0           1
    192090           2           1
    192120           1           1
    192150           2           1
    192180           1           3
    192210           0           1
    192240           0           3
    192270           0           1
    192300           1           1
    192330           1           0
    192360           2           3
    192390           1           3
    192420           2           1
    192450           2           3
    192480           0           0
    192510           1           2
    192540           0           2
    192570           1           2
    192600           0           1
    192630           1           2
    192660           0           0
    192690           0           0
    192720           0           0
    192750           0           2
    192780           1           2
    192810           0           1
    192840           0           1
    192870           0           2
    192900           0           1
    192930           0           1
    192960           0           1
    192990           0           0
    193020           0           0
    193050           0           1
    193080           0           2
    193110           0           2
    193140           0           1
    193170           0           1
    193200           0           2
    193230           0           1
    193260           0           2
    193290           0           3
    193320           1           1
    193350           1           2
    193380           0           2
    193410           0           0
    193440           0           1
    193470           0           0
    193500           0           3
    193530           0           3
    193560           0           3
    193590           2           1
    193620           0           3
    193650           0           1
    193680           0           2
    193710           0           3
    193740           0           0
    193770           0           1
    193800           1           2
    193830           0           2
    193860           0           2
    193890           0           3
    193920           1           4
    193950           1           3
    193980           0           4
    194010           1           2
    194040           0           3
    194070           1           4
    194100           0           3
    194130           0           3
    194160           0           2
    194190           0           3
    194220           2           4
    194250           1           1
    194280           1           0
    194310           1           2
    194340           1           1
    194370           2           4
    194400           1           3
    194430           0           1
    194460           0           1
    194490           1           0
    194520           1           2
    194550           0           2
    194580           0           3
    194610           0           3
    194640           1           0
    194670           1           0
    194700           0           1
    194730           0           1
    194760           0           3
    194790           0           2
    194820           0           1
    194850           0           2
    194880           1           1
    194910           0           2
    194940           0           1
    194970           1           2
    195000           0           0
    195030           1           0
    195060           0           0
    195090           1           0
    195120           1           0
    195150           0           3
    195180           0           0
    195210           0           0
    195240           0           2
    195270           1           2
    195300           0           1
    195330           0           1
    195360           0           2
    195390           0           1
    195420           0           2
    195450           0           0
    195480           1           0
    195510           1           1
    195540           1           1
    195570           1           0
    195600           1           0
    195630           0           1
    195660           1           0
    195690           0           1
    195720           1           0
    195750           0           1
    195780           0           1
    195810           0           2
    195840           1           1
    195870           0           1
    195900           1           3
    195930           1           0
    195960           1           2
    195990           1           0
    196020           0           2
    196050           1           1
    196080           1           2
    196110           0           1
    196140           1           1
    196170           1           0
    196200           0           1
    196230           1           1
    196260           0           1
    196290           1           0
    196320           0           2
    196350           0           4
    196380           1           2
    196410           0           3
    196440           2           2
    196470           0           4
    196500           0           4
    196530           1           2
    196560           1           0
    196590           0           1
    196620           1           0
    196650           2           0
    196680           1           0
    196710           1           1
    196740           0           1
    196770           0           3
    196800           0           0
    196830           1           1
    196860           0           2
    196890           1           0
    196920           0           1
    196950           1           1
    196980           0           3
    197010           0           3
    197040           0           1
    197070           1           1
    197100           0           1
    197130           1           0
    197160           0           1
    197190           1           1
    197220           0           1
    197250           1           3
    197280           1           1
    197310           1           2
    197340           2           1
    197370           0           1
    197400           0           1
    197430           2           0
    197460           0           1
    197490           1           1
    197520           1           3
    197550           2           2
    197580           1           1
    197610           1           4
    197640           0           0
    197670           0           0
    197700           0           0
    197730           1           2
    197760           2           5
    197790           1           0
    197820           2           1
    197850           0           3
    197880           1           2
    197910           0           0
    197940           0           1
    197970           0           2
    198000           1           2
    198030           0           1
    198060           1           2
    198090           1           4
    198120           1           1
    198150           0           1
    198180           0           1
    198210           0           2
    198240           0           2
    198270           0           2
    198300           0           1
    198330           1           6
    198360           0           4
    198390           2           6
    198420           2           0
    198450           2           3
    198480           0           3
    198510           0           1
    198540           0           0
    198570           2           6
    198600           2           3
    198630           2           2
    198660           2           0
    198690           1           1
    198720           0           1
    198750           1           4
    198780           1           0
    198810           1           1
    198840           0           2
    198870           1           1
    198900           0           1
    198930           1           0
    198960           2           0
    198990           0           1
    199020           2           1
    199050           1           2
    199080           1           1
    199110           1           2
    199140           0           1
    199170           0           1
    199200           0           1
    199230           0           1
    199260           0           0
    199290           0           4
    199320           1           2
    199350           1           1
    199380           1           2
    199410           1           1
    199440           0           1
    199470           1           4
    199500           0           4
    199530           0           5
    199560           1           5
    199590           0           3
    199620           0           1
    199650           0           2
    199680           0           3
    199710           0           5
    199740           0           4
    199770           1           1
    199800           1           2
    199830           0           1
    199860           0           3
    199890           0           4
    199920           2           6
    199950           2           3
    199980           2           3
