# Supplementary material for: Mechanism of salidroside promoting testosterone secretion induced by H2O2 in TM3 Leydig cells based on metabolomics and network pharmacology
Source: Front Chem. 2025 Feb 27;13:1544876. doi: 10.3389/fchem.2025.1544876 (PMC11904911; doi:10.3389/fchem.2025.1544876)
Supplement: Supplementary file 1 [file DataSheet1.ZIP › Supplementary document/Molecular dynamics simulation/ECHSI/rmsd.xvg]

# This file was created Sun Dec  1 17:46:03 2024
# Created by:
#                   :-) GROMACS - gmx rms, 2020.3-MODIFIED (-:
# 
# Executable:   D:\����ѧģ�ⰲװ��\gmx2020.3_AVX_CUDA_win64\gmx2020.3_GPU\bin\gmx.exe
# Data prefix:  D:\����ѧģ�ⰲװ��\gmx2020.3_AVX_CUDA_win64\gmx2020.3_GPU
# Working dir:  D:\���Ӷ���ѧģ���ܳ�������\TYY\fxq\ECHSI
# Command line:
#   gmx rms -s md_0_1.tpr -f md_0_1nopbc.xtc -o rmsd.xvg -tu ns
# gmx rms is part of G R O M A C S:
#
# GROup of MAchos and Cynical Suckers
#
@    title "RMSD"
@    xaxis  label "Time (ns)"
@    yaxis  label "RMSD (nm)"
@TYPE xy
@ subtitle "Backbone after lsq fit to Backbone"
   0.0000000    0.0005002
   0.0300000    0.1330775
   0.0600000    0.1492668
   0.0900000    0.1700130
   0.1200000    0.1648327
   0.1500000    0.1712214
   0.1800000    0.1724851
   0.2100000    0.1949186
   0.2400000    0.2026846
   0.2700000    0.2128157
   0.3000000    0.2014635
   0.3300000    0.2194938
   0.3600000    0.2328345
   0.3900000    0.2461289
   0.4200000    0.2482288
   0.4500000    0.2806633
   0.4800000    0.2802658
   0.5100001    0.3136269
   0.5400000    0.3206284
   0.5700001    0.3554765
   0.6000000    0.3869501
   0.6300001    0.4290227
   0.6600000    0.3976459
   0.6900001    0.4082478
   0.7200000    0.3885641
   0.7500001    0.3788076
   0.7800000    0.4096108
   0.8100001    0.4201396
   0.8400000    0.4215564
   0.8700001    0.4106279
   0.9000000    0.4093549
   0.9300001    0.3626463
   0.9600000    0.3681128
   0.9900001    0.3525015
   1.0200001    0.3311290
   1.0500001    0.3324571
   1.0800000    0.3172559
   1.1100000    0.3295964
   1.1400001    0.3520528
   1.1700001    0.3666789
   1.2000000    0.3770625
   1.2300000    0.3439305
   1.2600001    0.3655138
   1.2900001    0.3462027
   1.3200001    0.3379083
   1.3500000    0.3173712
   1.3800001    0.3094127
   1.4100001    0.3172248
   1.4400001    0.3415205
   1.4700000    0.3676999
   1.5000001    0.3295377
   1.5300001    0.3548808
   1.5600001    0.3713074
   1.5900000    0.3749534
   1.6200001    0.3452048
   1.6500001    0.3226339
   1.6800001    0.3071313
   1.7100000    0.3055719
   1.7400001    0.3375048
   1.7700001    0.3274684
   1.8000001    0.3264353
   1.8300000    0.3440238
   1.8600001    0.3504461
   1.8900001    0.3502756
   1.9200001    0.3325623
   1.9500000    0.3646498
   1.9800001    0.3494910
   2.0100000    0.3494705
   2.0400002    0.3709379
   2.0700002    0.3644616
   2.1000001    0.3802441
   2.1300001    0.3741818
   2.1600001    0.3633390
   2.1900001    0.3959182
   2.2200000    0.3676824
   2.2500000    0.3110225
   2.2800002    0.2956207
   2.3100002    0.3179218
   2.3400002    0.3014247
   2.3700001    0.2893490
   2.4000001    0.2816360
   2.4300001    0.3032172
   2.4600000    0.2824928
   2.4900000    0.3161432
   2.5200002    0.3374660
   2.5500002    0.3144239
   2.5800002    0.3312536
   2.6100001    0.3409677
   2.6400001    0.3274431
   2.6700001    0.3327155
   2.7000000    0.3410825
   2.7300000    0.3394830
   2.7600002    0.3570854
   2.7900002    0.3390726
   2.8200002    0.3406203
   2.8500001    0.3357047
   2.8800001    0.3670716
   2.9100001    0.3789918
   2.9400001    0.3491663
   2.9700000    0.3670631
   3.0000002    0.4028935
   3.0300002    0.4063568
   3.0600002    0.4427843
   3.0900002    0.4549769
   3.1200001    0.4090582
   3.1500001    0.4493505
   3.1800001    0.4078401
   3.2100000    0.4119207
   3.2400002    0.3902155
   3.2700002    0.4011816
   3.3000002    0.4004198
   3.3300002    0.3679339
   3.3600001    0.3549206
   3.3900001    0.3539727
   3.4200001    0.3640426
   3.4500000    0.3485525
   3.4800003    0.4012305
   3.5100002    0.3906210
   3.5400002    0.3822549
   3.5700002    0.3848654
   3.6000001    0.3497505
   3.6300001    0.3841413
   3.6600001    0.3674923
   3.6900001    0.3891083
   3.7200003    0.3949834
   3.7500002    0.3901885
   3.7800002    0.3823905
   3.8100002    0.3797676
   3.8400002    0.3737986
   3.8700001    0.3662746
   3.9000001    0.3771041
   3.9300003    0.3834689
   3.9600003    0.3869584
   3.9900002    0.3907256
   4.0200000    0.3864949
   4.0500002    0.4103817
   4.0800004    0.4086109
   4.1100001    0.4107491
   4.1400003    0.3897829
   4.1700001    0.4039137
   4.2000003    0.4128895
   4.2300000    0.3902965
   4.2600002    0.3643743
   4.2900004    0.3682052
   4.3200002    0.3464760
   4.3500004    0.3594460
   4.3800001    0.3632652
   4.4100003    0.3768056
   4.4400001    0.3725801
   4.4700003    0.3477747
   4.5000000    0.3438153
   4.5300002    0.3597466
   4.5600004    0.3211173
   4.5900002    0.3274921
   4.6200004    0.3507799
   4.6500001    0.3793680
   4.6800003    0.3834737
   4.7100000    0.3720028
   4.7400002    0.3739627
   4.7700005    0.3894773
   4.8000002    0.3805326
   4.8300004    0.3505398
   4.8600001    0.3279636
   4.8900003    0.3772030
   4.9200001    0.3999291
   4.9500003    0.4286115
   4.9800000    0.4115860
   5.0100002    0.4013849
   5.0400004    0.3863656
   5.0700002    0.3670756
   5.1000004    0.3705057
   5.1300001    0.3575973
   5.1600003    0.3735460
   5.1900001    0.3884182
   5.2200003    0.4175984
   5.2500005    0.4419279
   5.2800002    0.4254573
   5.3100004    0.3992604
   5.3400002    0.3595040
   5.3700004    0.3918150
   5.4000001    0.4037203
   5.4300003    0.4142067
   5.4600000    0.3966416
   5.4900002    0.3752020
   5.5200005    0.3924128
   5.5500002    0.3711148
   5.5800004    0.3835634
   5.6100001    0.3444783
   5.6400003    0.3550966
   5.6700001    0.3878402
   5.7000003    0.4006785
   5.7300005    0.4117731
   5.7600002    0.4263115
   5.7900004    0.4107659
   5.8200002    0.4016041
   5.8500004    0.3820720
   5.8800001    0.4073297
   5.9100003    0.4437008
   5.9400001    0.4583047
   5.9700003    0.4415322
   6.0000005    0.4365017
   6.0300002    0.4324054
   6.0600004    0.4139979
   6.0900002    0.4124509
   6.1200004    0.3982270
   6.1500001    0.4251435
   6.1800003    0.4264857
   6.2100005    0.3935654
   6.2400002    0.4013931
   6.2700005    0.4045719
   6.3000002    0.4078318
   6.3300004    0.4310192
   6.3600001    0.4390714
   6.3900003    0.4498479
   6.4200001    0.4209491
   6.4500003    0.4125923
   6.4800005    0.3936847
   6.5100002    0.4163111
   6.5400004    0.3939682
   6.5700002    0.3920237
   6.6000004    0.3767254
   6.6300001    0.3907103
   6.6600003    0.3909368
   6.6900005    0.4004419
   6.7200003    0.4235679
   6.7500005    0.4048413
   6.7800002    0.3898139
   6.8100004    0.3792985
   6.8400002    0.4007135
   6.8700004    0.4001513
   6.9000001    0.4141887
   6.9300003    0.3953340
   6.9600005    0.4002165
   6.9900002    0.3999567
   7.0200005    0.4023496
   7.0500002    0.3937953
   7.0800004    0.3899330
   7.1100001    0.3772010
   7.1400003    0.3723792
   7.1700006    0.3841352
   7.2000003    0.4001199
   7.2300005    0.3634882
   7.2600002    0.3966262
   7.2900004    0.3718725
   7.3200002    0.3659262
   7.3500004    0.3711076
   7.3800001    0.3674072
   7.4100003    0.3665769
   7.4400005    0.3912018
   7.4700003    0.3763459
   7.5000005    0.3813058
   7.5300002    0.3787202
   7.5600004    0.3713709
   7.5900002    0.3699235
   7.6200004    0.3715317
   7.6500006    0.3844408
   7.6800003    0.3700426
   7.7100005    0.3451204
   7.7400002    0.3816509
   7.7700005    0.4000664
   7.8000002    0.3706804
   7.8300004    0.3801701
   7.8600006    0.3809842
   7.8900003    0.4094666
   7.9200006    0.4251778
   7.9500003    0.4341677
   7.9800005    0.4264376
   8.0100002    0.4380586
   8.0400000    0.4371291
   8.0700006    0.4468091
   8.1000004    0.4695190
   8.1300001    0.4679333
   8.1600008    0.4537679
   8.1900005    0.4400025
   8.2200003    0.4027171
   8.2500000    0.4088702
   8.2800007    0.4174956
   8.3100004    0.4295979
   8.3400002    0.4376374
   8.3700008    0.4268270
   8.4000006    0.4221302
   8.4300003    0.4591682
   8.4600000    0.4476802
   8.4900007    0.4905628
   8.5200005    0.4725908
   8.5500002    0.5204910
   8.5800009    0.5176572
   8.6100006    0.4948649
   8.6400003    0.4967187
   8.6700001    0.5106104
   8.7000008    0.5067363
   8.7300005    0.5158968
   8.7600002    0.5254454
   8.7900000    0.5280839
   8.8200006    0.5235152
   8.8500004    0.5209795
   8.8800001    0.4910699
   8.9100008    0.4718208
   8.9400005    0.4728358
   8.9700003    0.4747103
   9.0000000    0.4855685
   9.0300007    0.4718284
   9.0600004    0.4548390
   9.0900002    0.4549419
   9.1200008    0.4637316
   9.1500006    0.4955807
   9.1800003    0.4801633
   9.2100000    0.4665316
   9.2400007    0.4425311
   9.2700005    0.4652918
   9.3000002    0.4682700
   9.3300009    0.4783707
   9.3600006    0.4471164
   9.3900003    0.4400745
   9.4200001    0.4483486
   9.4500008    0.4412793
   9.4800005    0.4439748
   9.5100002    0.4304246
   9.5400009    0.4429824
   9.5700006    0.4198771
   9.6000004    0.4172269
   9.6300001    0.4059160
   9.6600008    0.4221704
   9.6900005    0.4479351
   9.7200003    0.4086022
   9.7500000    0.3932955
   9.7800007    0.3862981
   9.8100004    0.4128122
   9.8400002    0.4101084
   9.8700008    0.4050090
   9.9000006    0.3961243
   9.9300003    0.3852294
   9.9600000    0.3904691
   9.9900007    0.4143698
  10.0200005    0.4227969
  10.0500002    0.4084636
  10.0800009    0.4173342
  10.1100006    0.4255475
  10.1400003    0.4155937
  10.1700001    0.4302660
  10.2000008    0.3957216
  10.2300005    0.4073930
  10.2600002    0.4125497
  10.2900009    0.4259456
  10.3200006    0.4009961
  10.3500004    0.3985471
  10.3800001    0.4319874
  10.4100008    0.4125391
  10.4400005    0.4272323
  10.4700003    0.4257076
  10.5000010    0.4418584
  10.5300007    0.4270633
  10.5600004    0.4633636
  10.5900002    0.4232330
  10.6200008    0.4191333
  10.6500006    0.4434627
  10.6800003    0.4127542
  10.7100000    0.4391451
  10.7400007    0.4459773
  10.7700005    0.4574552
  10.8000002    0.4608697
  10.8300009    0.4626478
  10.8600006    0.4382143
  10.8900003    0.4334908
  10.9200001    0.4346510
  10.9500008    0.4378662
  10.9800005    0.4247974
  11.0100002    0.4319096
  11.0400009    0.4197184
  11.0700006    0.4353819
  11.1000004    0.3963282
  11.1300001    0.4152692
  11.1600008    0.4222630
  11.1900005    0.4183812
  11.2200003    0.4292159
  11.2500010    0.4412487
  11.2800007    0.4409516
  11.3100004    0.4571394
  11.3400002    0.4364493
  11.3700008    0.4384113
  11.4000006    0.4344259
  11.4300003    0.4487195
  11.4600010    0.4355027
  11.4900007    0.4361289
  11.5200005    0.4279898
  11.5500002    0.4393396
  11.5800009    0.4125880
  11.6100006    0.4053050
  11.6400003    0.4389200
  11.6700010    0.4260575
  11.7000008    0.4231598
  11.7300005    0.4184676
  11.7600002    0.4544180
  11.7900009    0.4503560
  11.8200006    0.4277254
  11.8500004    0.4249013
  11.8800001    0.4306541
  11.9100008    0.4206748
  11.9400005    0.4342598
  11.9700003    0.4270849
  12.0000010    0.4425717
  12.0300007    0.4396520
  12.0600004    0.4488031
  12.0900002    0.4491304
  12.1200008    0.4254445
  12.1500006    0.4500945
  12.1800003    0.4159397
  12.2100010    0.4199283
  12.2400007    0.4015638
  12.2700005    0.4137143
  12.3000002    0.4189300
  12.3300009    0.4059819
  12.3600006    0.4251473
  12.3900003    0.4413431
  12.4200010    0.4412481
  12.4500008    0.4358221
  12.4800005    0.4168561
  12.5100002    0.4262248
  12.5400009    0.4473352
  12.5700006    0.4490345
  12.6000004    0.4669991
  12.6300011    0.4456898
  12.6600008    0.4490913
  12.6900005    0.4563344
  12.7200003    0.4485712
  12.7500010    0.4399990
  12.7800007    0.4383857
  12.8100004    0.4458819
  12.8400002    0.4253488
  12.8700008    0.3946474
  12.9000006    0.4094478
  12.9300003    0.3938198
  12.9600010    0.4104227
  12.9900007    0.3888417
  13.0200005    0.4133578
  13.0500002    0.4048455
  13.0800009    0.4086529
  13.1100006    0.4065745
  13.1400003    0.4195231
  13.1700010    0.3899901
  13.2000008    0.4121290
  13.2300005    0.4216560
  13.2600002    0.4149336
  13.2900009    0.4159073
  13.3200006    0.4271666
  13.3500004    0.4035198
  13.3800011    0.4040518
  13.4100008    0.4148088
  13.4400005    0.4319127
  13.4700003    0.4176543
  13.5000010    0.4029861
  13.5300007    0.4256106
  13.5600004    0.4217477
  13.5900011    0.4144301
  13.6200008    0.4269238
  13.6500006    0.4159352
  13.6800003    0.4417759
  13.7100010    0.4314390
  13.7400007    0.4319943
  13.7700005    0.4254561
  13.8000002    0.4365951
  13.8300009    0.4231981
  13.8600006    0.4494008
  13.8900003    0.4065933
  13.9200010    0.4253436
  13.9500008    0.4537512
  13.9800005    0.4209646
  14.0100002    0.4217313
  14.0400009    0.4242862
  14.0700006    0.4107251
  14.1000004    0.4164140
  14.1300011    0.4234655
  14.1600008    0.4245204
  14.1900005    0.4425358
  14.2200003    0.4232964
  14.2500010    0.3917659
  14.2800007    0.4183691
  14.3100004    0.4184553
  14.3400011    0.4200643
  14.3700008    0.4195686
  14.4000006    0.4171682
  14.4300003    0.4012710
  14.4600010    0.4214704
  14.4900007    0.4231078
  14.5200005    0.3859518
  14.5500011    0.3995969
  14.5800009    0.4227714
  14.6100006    0.4310027
  14.6400003    0.4404239
  14.6700010    0.4208598
  14.7000008    0.3971573
  14.7300005    0.4277910
  14.7600002    0.4146755
  14.7900009    0.4338961
  14.8200006    0.4239885
  14.8500004    0.4168825
  14.8800011    0.4230954
  14.9100008    0.4487685
  14.9400005    0.4471924
  14.9700003    0.4222431
  15.0000010    0.4194969
  15.0300007    0.4529060
  15.0600004    0.4581727
  15.0900011    0.4452310
  15.1200008    0.4422613
  15.1500006    0.4393188
  15.1800003    0.4631208
  15.2100010    0.4862573
  15.2400007    0.4636929
  15.2700005    0.4698943
  15.3000011    0.4707158
  15.3300009    0.4539149
  15.3600006    0.4194140
  15.3900003    0.4117771
  15.4200010    0.4183179
  15.4500008    0.4051067
  15.4800005    0.4029644
  15.5100012    0.4208245
  15.5400009    0.4381911
  15.5700006    0.4308263
  15.6000004    0.4205126
  15.6300011    0.4255323
  15.6600008    0.4082548
  15.6900005    0.3998315
  15.7200012    0.4143084
  15.7500010    0.4102075
  15.7800007    0.3964282
  15.8100004    0.4180209
  15.8400011    0.4131903
  15.8700008    0.3887011
  15.9000006    0.3934837
  15.9300003    0.3923475
  15.9600010    0.3919288
  15.9900007    0.3859834
  16.0200005    0.4015251
  16.0500011    0.4233604
  16.0799999    0.3974726
  16.1100006    0.3908649
  16.1400013    0.4189191
  16.1700001    0.4203516
  16.2000008    0.3981771
  16.2300014    0.4138193
  16.2600002    0.4233481
  16.2900009    0.4196868
  16.3200016    0.3936411
  16.3500004    0.4071722
  16.3800011    0.4225125
  16.4099998    0.4157258
  16.4400005    0.3951944
  16.4700012    0.4179194
  16.5000000    0.4093582
  16.5300007    0.3802224
  16.5600014    0.3925688
  16.5900002    0.4153236
  16.6200008    0.3990574
  16.6500015    0.4080178
  16.6800003    0.4176036
  16.7100010    0.4424401
  16.7400017    0.4202498
  16.7700005    0.4146220
  16.8000011    0.4077714
  16.8299999    0.4162390
  16.8600006    0.4321158
  16.8900013    0.4060666
  16.9200001    0.4101695
  16.9500008    0.4016962
  16.9800014    0.4151828
  17.0100002    0.3996139
  17.0400009    0.4072467
  17.0700016    0.4242778
  17.1000004    0.4058861
  17.1300011    0.4013230
  17.1600018    0.4023517
  17.1900005    0.3970205
  17.2200012    0.3939340
  17.2500000    0.3807490
  17.2800007    0.3869232
  17.3100014    0.3973832
  17.3400002    0.4199204
  17.3700008    0.3980482
  17.4000015    0.4157639
  17.4300003    0.4335934
  17.4600010    0.4272074
  17.4900017    0.4264455
  17.5200005    0.4043300
  17.5500011    0.3997855
  17.5799999    0.4188500
  17.6100006    0.4253212
  17.6400013    0.3989218
  17.6700001    0.4089306
  17.7000008    0.4273049
  17.7300014    0.4262563
  17.7600002    0.4431303
  17.7900009    0.4475109
  17.8200016    0.4301131
  17.8500004    0.4059522
  17.8800011    0.4268523
  17.9100018    0.4396487
  17.9400005    0.4399278
  17.9700012    0.4061799
  18.0000000    0.4204102
  18.0300007    0.4112834
  18.0600014    0.4217591
  18.0900002    0.3909887
  18.1200008    0.3848631
  18.1500015    0.4090419
  18.1800003    0.4194356
  18.2100010    0.4252328
  18.2400017    0.4625772
  18.2700005    0.4175416
  18.3000011    0.4153026
  18.3299999    0.4320065
  18.3600006    0.4154066
  18.3900013    0.4290435
  18.4200001    0.4341123
  18.4500008    0.4292105
  18.4800014    0.4348997
  18.5100002    0.4334256
  18.5400009    0.4434123
  18.5700016    0.4668636
  18.6000004    0.4667402
  18.6300011    0.4580464
  18.6600018    0.4580989
  18.6900005    0.4495063
  18.7200012    0.4576792
  18.7500000    0.4724329
  18.7800007    0.4397361
  18.8100014    0.4143600
  18.8400002    0.4363263
  18.8700008    0.4325013
  18.9000015    0.4206720
  18.9300003    0.4037330
  18.9600010    0.4240083
  18.9900017    0.4076244
  19.0200005    0.3995145
  19.0500011    0.3916925
  19.0800018    0.4271697
  19.1100006    0.4116472
  19.1400013    0.4169068
  19.1700001    0.4105433
  19.2000008    0.4081458
  19.2300014    0.4075806
  19.2600002    0.4436788
  19.2900009    0.4336770
  19.3200016    0.4333486
  19.3500004    0.4174235
  19.3800011    0.4386335
  19.4100018    0.4279341
  19.4400005    0.4254138
  19.4700012    0.4493769
  19.5000000    0.4288938
  19.5300007    0.4224487
  19.5600014    0.4330297
  19.5900002    0.4543612
  19.6200008    0.4782040
  19.6500015    0.4998237
  19.6800003    0.4979632
  19.7100010    0.4623868
  19.7400017    0.4619664
  19.7700005    0.4862119
  19.8000011    0.4880109
  19.8300018    0.4805588
  19.8600006    0.4717398
  19.8900013    0.4641789
  19.9200001    0.4678788
  19.9500008    0.4860118
  19.9800014    0.4561018
  20.0100002    0.4588162
  20.0400009    0.4771307
  20.0700016    0.4710978
  20.1000004    0.4531133
  20.1300011    0.4637228
  20.1600018    0.4732008
  20.1900005    0.4720925
  20.2200012    0.4582124
  20.2500019    0.4489721
  20.2800007    0.4630890
  20.3100014    0.4465014
  20.3400002    0.4497626
  20.3700008    0.4463011
  20.4000015    0.4701055
  20.4300003    0.4697888
  20.4600010    0.4618222
  20.4900017    0.4712470
  20.5200005    0.4648371
  20.5500011    0.4610088
  20.5800018    0.4563379
  20.6100006    0.4719721
  20.6400013    0.4631470
  20.6700001    0.4373583
  20.7000008    0.4379529
  20.7300014    0.4323267
  20.7600002    0.4357944
  20.7900009    0.4429089
  20.8200016    0.4397203
  20.8500004    0.4468754
  20.8800011    0.4484858
  20.9100018    0.4488569
  20.9400005    0.4439175
  20.9700012    0.4342465
  21.0000019    0.4290922
  21.0300007    0.3892931
  21.0600014    0.4163513
  21.0900002    0.4354849
  21.1200008    0.4122422
  21.1500015    0.4157957
  21.1800003    0.4417192
  21.2100010    0.4399318
  21.2400017    0.4467174
  21.2700005    0.4211174
  21.3000011    0.4220023
  21.3300018    0.4159022
  21.3600006    0.4239517
  21.3900013    0.4253656
  21.4200001    0.4416635
  21.4500008    0.4143402
  21.4800014    0.4269000
  21.5100002    0.4372846
  21.5400009    0.4531022
  21.5700016    0.4540387
  21.6000004    0.4374774
  21.6300011    0.4549776
  21.6600018    0.4445753
  21.6900005    0.4533474
  21.7200012    0.4739200
  21.7500019    0.4623481
  21.7800007    0.4880816
  21.8100014    0.5036694
  21.8400002    0.4923054
  21.8700008    0.4680019
  21.9000015    0.4595624
  21.9300003    0.4452563
  21.9600010    0.4562219
  21.9900017    0.4656005
  22.0200005    0.4671358
  22.0500011    0.4617915
  22.0800018    0.4551339
  22.1100006    0.4352452
  22.1400013    0.4540090
  22.1700020    0.4422983
  22.2000008    0.4206657
  22.2300014    0.3968464
  22.2600002    0.4061935
  22.2900009    0.4271418
  22.3200016    0.4114359
  22.3500004    0.4207072
  22.3800011    0.4369375
  22.4100018    0.4232549
  22.4400005    0.4341209
  22.4700012    0.4626117
  22.5000019    0.4054567
  22.5300007    0.4240708
  22.5600014    0.4173304
  22.5900002    0.4139405
  22.6200008    0.4070822
  22.6500015    0.4100861
  22.6800003    0.4333896
  22.7100010    0.4117154
  22.7400017    0.4158144
  22.7700005    0.4403918
  22.8000011    0.4316480
  22.8300018    0.4091815
  22.8600006    0.4345625
  22.8900013    0.4369476
  22.9200020    0.4303470
  22.9500008    0.4146452
  22.9800014    0.4084966
  23.0100002    0.4152111
  23.0400009    0.4297054
  23.0700016    0.4170567
  23.1000004    0.4212156
  23.1300011    0.3986923
  23.1600018    0.4030251
  23.1900005    0.3782741
  23.2200012    0.3884933
  23.2500019    0.3841240
  23.2800007    0.3910535
  23.3100014    0.3835516
  23.3400021    0.3883907
  23.3700008    0.4009595
  23.4000015    0.4034819
  23.4300003    0.4070334
  23.4600010    0.4099678
  23.4900017    0.3897122
  23.5200005    0.3933408
  23.5500011    0.4183012
  23.5800018    0.4071661
  23.6100006    0.4167633
  23.6400013    0.3959118
  23.6700020    0.4275220
  23.7000008    0.4009295
  23.7300014    0.3875732
  23.7600002    0.3836430
  23.7900009    0.4088031
  23.8200016    0.4191330
  23.8500004    0.4297594
  23.8800011    0.4457321
  23.9100018    0.4719037
  23.9400005    0.4268824
  23.9700012    0.4059102
  24.0000019    0.4092558
  24.0300007    0.4236181
  24.0600014    0.3986159
  24.0900021    0.4550016
  24.1200008    0.4316735
  24.1500015    0.4343704
  24.1800003    0.4310859
  24.2100010    0.4220153
  24.2400017    0.4289888
  24.2700005    0.4449919
  24.3000011    0.4328730
  24.3300018    0.4447737
  24.3600006    0.4224823
  24.3900013    0.4379307
  24.4200020    0.4096769
  24.4500008    0.4350977
  24.4800014    0.4263867
  24.5100002    0.4434361
  24.5400009    0.4217737
  24.5700016    0.4405932
  24.6000004    0.4406026
  24.6300011    0.4414375
  24.6600018    0.4445391
  24.6900005    0.4209462
  24.7200012    0.4584973
  24.7500019    0.4689004
  24.7800007    0.4687488
  24.8100014    0.4468466
  24.8400021    0.4228903
  24.8700008    0.4262422
  24.9000015    0.4010469
  24.9300003    0.4180066
  24.9600010    0.4280196
  24.9900017    0.4447203
  25.0200005    0.4576084
  25.0500011    0.4462730
  25.0800018    0.4394801
  25.1100006    0.4277846
  25.1400013    0.4637261
  25.1700020    0.4279448
  25.2000008    0.4309536
  25.2300014    0.4330002
  25.2600021    0.4557182
  25.2900009    0.4559099
  25.3200016    0.4295054
  25.3500004    0.4309044
  25.3800011    0.4127473
  25.4100018    0.4279199
  25.4400005    0.4065101
  25.4700012    0.4295885
  25.5000019    0.4213133
  25.5300007    0.4224822
  25.5600014    0.4413790
  25.5900021    0.4329830
  25.6200008    0.4470602
  25.6500015    0.4701076
  25.6800003    0.4597073
  25.7100010    0.4631381
  25.7400017    0.4440980
  25.7700005    0.4443621
  25.8000011    0.4612778
  25.8300018    0.4576579
  25.8600006    0.4388696
  25.8900013    0.4520251
  25.9200020    0.4549154
  25.9500008    0.4583731
  25.9800014    0.4280518
  26.0100021    0.4184065
  26.0400009    0.4088379
  26.0700016    0.4273645
  26.1000004    0.4195547
  26.1300011    0.4660486
  26.1600018    0.4684869
  26.1900005    0.4833816
  26.2200012    0.4918043
  26.2500019    0.5164403
  26.2800007    0.4683693
  26.3100014    0.4513809
  26.3400021    0.4479367
  26.3700008    0.4473922
  26.4000015    0.4727080
  26.4300003    0.4855133
  26.4600010    0.4590390
  26.4900017    0.4569741
  26.5200005    0.4727582
  26.5500011    0.4695207
  26.5800018    0.4759276
  26.6100006    0.4712079
  26.6400013    0.4825751
  26.6700020    0.4584275
  26.7000008    0.4468472
  26.7300014    0.4580535
  26.7600021    0.4447600
  26.7900009    0.4788693
  26.8200016    0.4816005
  26.8500004    0.4643455
  26.8800011    0.4868768
  26.9100018    0.4803059
  26.9400005    0.4822560
  26.9700012    0.4783246
  27.0000019    0.4213658
  27.0300007    0.4368867
  27.0600014    0.4471285
  27.0900021    0.4539711
  27.1200008    0.4570112
  27.1500015    0.4586759
  27.1800022    0.4684455
  27.2100010    0.4569068
  27.2400017    0.4652047
  27.2700005    0.4588180
  27.3000011    0.4697473
  27.3300018    0.4666668
  27.3600006    0.4918381
  27.3900013    0.5078744
  27.4200020    0.4732903
  27.4500008    0.4588765
  27.4800014    0.4399280
  27.5100021    0.4450431
  27.5400009    0.4274285
  27.5700016    0.4167809
  27.6000004    0.4339648
  27.6300011    0.4598679
  27.6600018    0.4689590
  27.6900005    0.4571892
  27.7200012    0.4511276
  27.7500019    0.4457836
  27.7800007    0.4580431
  27.8100014    0.4434808
  27.8400021    0.4394798
  27.8700008    0.4443902
  27.9000015    0.4502107
  27.9300022    0.4742267
  27.9600010    0.4580885
  27.9900017    0.4934991
  28.0200005    0.4770033
  28.0500011    0.4624558
  28.0800018    0.4594271
  28.1100006    0.4446614
  28.1400013    0.4375550
  28.1700020    0.4336817
  28.2000008    0.4764170
  28.2300014    0.4940813
  28.2600021    0.4933015
  28.2900009    0.5073905
  28.3200016    0.5009906
  28.3500023    0.5125503
  28.3800011    0.4897718
  28.4100018    0.5060156
  28.4400005    0.4826979
  28.4700012    0.5280188
  28.5000019    0.5043998
  28.5300007    0.4806608
  28.5600014    0.4908453
  28.5900021    0.4928000
  28.6200008    0.4941473
  28.6500015    0.4545706
  28.6800022    0.4647610
  28.7100010    0.4318900
  28.7400017    0.4502129
  28.7700005    0.4601259
  28.8000011    0.4484894
  28.8300018    0.4495744
  28.8600006    0.4526643
  28.8900013    0.4446681
  28.9200020    0.4322050
  28.9500008    0.4187293
  28.9800014    0.4557941
  29.0100021    0.4672477
  29.0400009    0.4466904
  29.0700016    0.5068583
  29.1000023    0.5087904
  29.1300011    0.4934731
  29.1600018    0.4974991
  29.1900005    0.4827361
  29.2200012    0.4732210
  29.2500019    0.4744743
  29.2800007    0.4869551
  29.3100014    0.4560798
  29.3400021    0.4618166
  29.3700008    0.4795575
  29.4000015    0.4953014
  29.4300022    0.4719198
  29.4600010    0.4560133
  29.4900017    0.4333896
  29.5200005    0.4367187
  29.5500011    0.4573400
  29.5800018    0.4319120
  29.6100006    0.4714550
  29.6400013    0.4547541
  29.6700020    0.4500221
  29.7000008    0.4462886
  29.7300014    0.4239163
  29.7600021    0.3925011
  29.7900009    0.4073163
  29.8200016    0.4013670
  29.8500023    0.3978896
  29.8800011    0.4150521
  29.9100018    0.4208692
  29.9400005    0.3956748
  29.9700012    0.3916020
  30.0000019    0.4000324
  30.0300007    0.3974935
  30.0600014    0.4049447
  30.0900021    0.3824787
  30.1200008    0.3956776
  30.1500015    0.3928259
  30.1800022    0.4105986
  30.2100010    0.4055617
  30.2400017    0.3855570
  30.2700024    0.4015088
  30.3000011    0.3841383
  30.3300018    0.4019310
  30.3600006    0.4125184
  30.3900013    0.4067512
  30.4200020    0.3964531
  30.4500008    0.4141211
  30.4800014    0.3960454
  30.5100021    0.3972850
  30.5400009    0.3934245
  30.5700016    0.3789584
  30.6000023    0.3788680
  30.6300011    0.3774534
  30.6600018    0.3899434
  30.6900005    0.3880765
  30.7200012    0.4145770
  30.7500019    0.4184615
  30.7800007    0.4086962
  30.8100014    0.4171015
  30.8400021    0.4193847
  30.8700008    0.4241936
  30.9000015    0.4045731
  30.9300022    0.4102341
  30.9600010    0.4099812
  30.9900017    0.4005022
  31.0200024    0.4064835
  31.0500011    0.4382364
  31.0800018    0.4120609
  31.1100006    0.4334600
  31.1400013    0.4592812
  31.1700020    0.4495845
  31.2000008    0.4527825
  31.2300014    0.4345580
  31.2600021    0.4398541
  31.2900009    0.4075030
  31.3200016    0.4272489
  31.3500023    0.4220048
  31.3800011    0.4299162
  31.4100018    0.4107443
  31.4400024    0.4017424
  31.4700012    0.4136416
  31.5000019    0.3826369
  31.5300007    0.4094620
  31.5600014    0.4387889
  31.5900021    0.4651053
  31.6200008    0.4867417
  31.6500015    0.4666919
  31.6800022    0.4666729
  31.7100010    0.4640741
  31.7400017    0.4651522
  31.7700024    0.4505915
  31.8000011    0.4518684
  31.8300018    0.4543931
  31.8600006    0.4614170
  31.8900013    0.4323580
  31.9200020    0.4478187
  31.9500008    0.4706851
  31.9800014    0.4838087
  32.0100021    0.4712288
  32.0400009    0.4552516
  32.0699997    0.4680411
  32.1000023    0.4714519
  32.1300011    0.4731272
  32.1599998    0.4859543
  32.1900024    0.4600446
  32.2200012    0.4440522
  32.2500000    0.4678804
  32.2800026    0.4843703
  32.3100014    0.4998945
  32.3400002    0.5026084
  32.3700027    0.5067252
  32.4000015    0.4690525
  32.4300003    0.4625378
  32.4600029    0.4493751
  32.4900017    0.4586683
  32.5200005    0.4599208
  32.5500031    0.4563066
  32.5800018    0.4711651
  32.6100006    0.4532576
  32.6400032    0.4519596
  32.6700020    0.4586773
  32.7000008    0.4535829
  32.7300034    0.4785864
  32.7600021    0.4617698
  32.7900009    0.4586645
  32.8199997    0.4577631
  32.8500023    0.4788862
  32.8800011    0.4577997
  32.9099998    0.4591683
  32.9400024    0.4817343
  32.9700012    0.4619190
  33.0000000    0.4787680
  33.0300026    0.4777014
  33.0600014    0.4773624
  33.0900002    0.4710453
  33.1200027    0.4623130
  33.1500015    0.4546957
  33.1800003    0.4542573
  33.2100029    0.4637355
  33.2400017    0.4327188
  33.2700005    0.4615539
  33.3000031    0.4976857
  33.3300018    0.4752398
  33.3600006    0.4808576
  33.3900032    0.4775244
  33.4200020    0.4598238
  33.4500008    0.4358006
  33.4800034    0.4520847
  33.5100021    0.4676498
  33.5400009    0.4448258
  33.5699997    0.4523876
  33.6000023    0.4552478
  33.6300011    0.4369273
  33.6599998    0.4588670
  33.6900024    0.4473853
  33.7200012    0.4262313
  33.7500000    0.4423184
  33.7800026    0.4291292
  33.8100014    0.4558452
  33.8400002    0.4611537
  33.8700027    0.4500066
  33.9000015    0.4285866
  33.9300003    0.4270675
  33.9600029    0.4139130
  33.9900017    0.4092703
  34.0200005    0.4468160
  34.0500031    0.4272724
  34.0800018    0.4214500
  34.1100006    0.4364459
  34.1400032    0.4174536
  34.1700020    0.4263446
  34.2000008    0.4412019
  34.2300034    0.4369338
  34.2600021    0.4264768
  34.2900009    0.4273204
  34.3200035    0.4329863
  34.3500023    0.4308988
  34.3800011    0.4281083
  34.4099998    0.4370013
  34.4400024    0.4140232
  34.4700012    0.4191482
  34.5000000    0.3915333
  34.5300026    0.4275382
  34.5600014    0.4210370
  34.5900002    0.3993447
  34.6200027    0.4093420
  34.6500015    0.4067475
  34.6800003    0.4226158
  34.7100029    0.4264319
  34.7400017    0.4329284
  34.7700005    0.4229248
  34.8000031    0.4224580
  34.8300018    0.4011493
  34.8600006    0.4016554
  34.8900032    0.3981245
  34.9200020    0.3887523
  34.9500008    0.4023190
  34.9800034    0.3909245
  35.0100021    0.3864331
  35.0400009    0.3993518
  35.0700035    0.4230698
  35.1000023    0.3932288
  35.1300011    0.3961524
  35.1599998    0.4012658
  35.1900024    0.4036989
  35.2200012    0.3829729
  35.2500000    0.4095289
  35.2800026    0.4001048
  35.3100014    0.3987689
  35.3400002    0.4078196
  35.3700027    0.3999316
  35.4000015    0.4141271
  35.4300003    0.4390309
  35.4600029    0.4105732
  35.4900017    0.4213643
  35.5200005    0.4334997
  35.5500031    0.4071498
  35.5800018    0.4122773
  35.6100006    0.4115462
  35.6400032    0.3865211
  35.6700020    0.3844987
  35.7000008    0.4004255
  35.7300034    0.3975715
  35.7600021    0.3898350
  35.7900009    0.4020684
  35.8200035    0.4087726
  35.8500023    0.3914491
  35.8800011    0.4010062
  35.9099998    0.4156332
  35.9400024    0.3932492
  35.9700012    0.4000265
  36.0000000    0.4143699
  36.0300026    0.3870206
  36.0600014    0.4024345
  36.0900002    0.3895064
  36.1200027    0.3931742
  36.1500015    0.3949842
  36.1800003    0.4127089
  36.2100029    0.4103443
  36.2400017    0.4051393
  36.2700005    0.3932940
  36.3000031    0.4066219
  36.3300018    0.4151888
  36.3600006    0.4038003
  36.3900032    0.4047101
  36.4200020    0.4160618
  36.4500008    0.4082575
  36.4800034    0.4049407
  36.5100021    0.4086304
  36.5400009    0.4070794
  36.5700035    0.4207132
  36.6000023    0.4039653
  36.6300011    0.4164267
  36.6599998    0.4319392
  36.6900024    0.4137749
  36.7200012    0.4259406
  36.7500000    0.4234591
  36.7800026    0.4354366
  36.8100014    0.4366959
  36.8400002    0.4225930
  36.8700027    0.4621932
  36.9000015    0.4418666
  36.9300003    0.4565613
  36.9600029    0.4126999
  36.9900017    0.4025542
  37.0200005    0.4178019
  37.0500031    0.4480580
  37.0800018    0.4570827
  37.1100006    0.4640104
  37.1400032    0.4508686
  37.1700020    0.4648249
  37.2000008    0.4466318
  37.2300034    0.4315770
  37.2600021    0.4530722
  37.2900009    0.4722314
  37.3200035    0.4517006
  37.3500023    0.4610310
  37.3800011    0.4521076
  37.4100037    0.4760805
  37.4400024    0.4754227
  37.4700012    0.4716054
  37.5000000    0.4501468
  37.5300026    0.4624333
  37.5600014    0.4358967
  37.5900002    0.4343181
  37.6200027    0.4527607
  37.6500015    0.3927041
  37.6800003    0.4103800
  37.7100029    0.3846558
  37.7400017    0.4182220
  37.7700005    0.4176461
  37.8000031    0.4411972
  37.8300018    0.4577980
  37.8600006    0.4290381
  37.8900032    0.4358631
  37.9200020    0.4212195
  37.9500008    0.4068640
  37.9800034    0.3973573
  38.0100021    0.4010729
  38.0400009    0.4348534
  38.0700035    0.4278672
  38.1000023    0.4189157
  38.1300011    0.4296047
  38.1600037    0.4226915
  38.1900024    0.4272540
  38.2200012    0.4133901
  38.2500000    0.4366898
  38.2800026    0.4294785
  38.3100014    0.4323838
  38.3400002    0.4045068
  38.3700027    0.4308006
  38.4000015    0.4000155
  38.4300003    0.4150637
  38.4600029    0.4234727
  38.4900017    0.3950834
  38.5200005    0.4122998
  38.5500031    0.3961383
  38.5800018    0.4048491
  38.6100006    0.4083286
  38.6400032    0.3923292
  38.6700020    0.3894992
  38.7000008    0.3873959
  38.7300034    0.3999837
  38.7600021    0.3877378
  38.7900009    0.4146909
  38.8200035    0.4085622
  38.8500023    0.4099917
  38.8800011    0.4097615
  38.9100037    0.3934666
  38.9400024    0.3969257
  38.9700012    0.3798270
  39.0000000    0.3991797
  39.0300026    0.3723989
  39.0600014    0.3945622
  39.0900002    0.3770653
  39.1200027    0.3940724
  39.1500015    0.3950346
  39.1800003    0.4147846
  39.2100029    0.4082853
  39.2400017    0.4119737
  39.2700005    0.4103799
  39.3000031    0.4059072
  39.3300018    0.4038508
  39.3600006    0.4189578
  39.3900032    0.4206673
  39.4200020    0.4305177
  39.4500008    0.4035389
  39.4800034    0.4110235
  39.5100021    0.4168851
  39.5400009    0.4140691
  39.5700035    0.4244761
  39.6000023    0.4330108
  39.6300011    0.4387190
  39.6600037    0.4417939
  39.6900024    0.4255778
  39.7200012    0.4370971
  39.7500000    0.4554907
  39.7800026    0.4258386
  39.8100014    0.4285524
  39.8400002    0.4395087
  39.8700027    0.4446448
  39.9000015    0.4429062
  39.9300003    0.4027664
  39.9600029    0.4159449
  39.9900017    0.4263730
  40.0200005    0.4167863
  40.0500031    0.4082818
  40.0800018    0.4063846
  40.1100006    0.4035310
  40.1400032    0.4141515
  40.1700020    0.4001960
  40.2000008    0.4082932
  40.2300034    0.4112909
  40.2600021    0.4182404
  40.2900009    0.4286486
  40.3200035    0.4160789
  40.3500023    0.4379812
  40.3800011    0.4417431
  40.4100037    0.4841407
  40.4400024    0.4694162
  40.4700012    0.4710643
  40.5000038    0.4741913
  40.5300026    0.4536374
  40.5600014    0.4824752
  40.5900002    0.4591278
  40.6200027    0.4653411
  40.6500015    0.4579280
  40.6800003    0.4605861
  40.7100029    0.4573174
  40.7400017    0.4421017
  40.7700005    0.4139080
  40.8000031    0.4331115
  40.8300018    0.4433518
  40.8600006    0.4595728
  40.8900032    0.4620298
  40.9200020    0.4607836
  40.9500008    0.4400074
  40.9800034    0.4341473
  41.0100021    0.4323464
  41.0400009    0.4516894
  41.0700035    0.4244572
  41.1000023    0.4176356
  41.1300011    0.4459030
  41.1600037    0.4408366
  41.1900024    0.4589499
  41.2200012    0.4345187
  41.2500038    0.4578072
  41.2800026    0.4518402
  41.3100014    0.4535634
  41.3400002    0.4532498
  41.3700027    0.4286687
  41.4000015    0.4138004
  41.4300003    0.4318071
  41.4600029    0.4069030
  41.4900017    0.4222513
  41.5200005    0.4015392
  41.5500031    0.4028578
  41.5800018    0.4110185
  41.6100006    0.3948724
  41.6400032    0.4219683
  41.6700020    0.4228738
  41.7000008    0.4203308
  41.7300034    0.3832349
  41.7600021    0.3888415
  41.7900009    0.4045646
  41.8200035    0.3948457
  41.8500023    0.3627269
  41.8800011    0.3998237
  41.9100037    0.4037707
  41.9400024    0.3936797
  41.9700012    0.4357412
  42.0000038    0.4190658
  42.0300026    0.4212179
  42.0600014    0.4141098
  42.0900002    0.4289190
  42.1200027    0.4187221
  42.1500015    0.4289639
  42.1800003    0.4170494
  42.2100029    0.4369126
  42.2400017    0.4197781
  42.2700005    0.4130239
  42.3000031    0.4052764
  42.3300018    0.4042996
  42.3600006    0.4225804
  42.3900032    0.4005730
  42.4200020    0.4264876
  42.4500008    0.4283071
  42.4800034    0.4394578
  42.5100021    0.4366304
  42.5400009    0.4660431
  42.5700035    0.4471229
  42.6000023    0.4406425
  42.6300011    0.4505555
  42.6600037    0.4496219
  42.6900024    0.4691247
  42.7200012    0.4885839
  42.7500038    0.4931640
  42.7800026    0.4763702
  42.8100014    0.4717416
  42.8400002    0.4445581
  42.8700027    0.4581746
  42.9000015    0.4322226
  42.9300003    0.4649498
  42.9600029    0.4760081
  42.9900017    0.4446257
  43.0200005    0.4639362
  43.0500031    0.4910612
  43.0800018    0.4815224
  43.1100006    0.4592016
  43.1400032    0.4322979
  43.1700020    0.4557493
  43.2000008    0.4408354
  43.2300034    0.4501168
  43.2600021    0.4680369
  43.2900009    0.4617212
  43.3200035    0.4547299
  43.3500023    0.4451867
  43.3800011    0.4814804
  43.4100037    0.4731366
  43.4400024    0.4722665
  43.4700012    0.4514635
  43.5000038    0.4424279
  43.5300026    0.4622789
  43.5600014    0.4366545
  43.5900040    0.4217205
  43.6200027    0.4209309
  43.6500015    0.4112534
  43.6800003    0.4442807
  43.7100029    0.4180685
  43.7400017    0.4419836
  43.7700005    0.4565393
  43.8000031    0.4502034
  43.8300018    0.4414684
  43.8600006    0.4507748
  43.8900032    0.4446369
  43.9200020    0.4324044
  43.9500008    0.4101352
  43.9800034    0.4436142
  44.0100021    0.4098766
  44.0400009    0.4313719
  44.0700035    0.4446118
  44.1000023    0.4413772
  44.1300011    0.4545974
  44.1600037    0.4571180
  44.1900024    0.4623301
  44.2200012    0.4626570
  44.2500038    0.4601080
  44.2800026    0.4371733
  44.3100014    0.4305470
  44.3400040    0.4494319
  44.3700027    0.4388244
  44.4000015    0.4393160
  44.4300003    0.4525268
  44.4600029    0.4622577
  44.4900017    0.4601570
  44.5200005    0.4470062
  44.5500031    0.4575006
  44.5800018    0.4858280
  44.6100006    0.4956693
  44.6400032    0.4785970
  44.6700020    0.4578817
  44.7000008    0.4608565
  44.7300034    0.4807289
  44.7600021    0.4793907
  44.7900009    0.4456178
  44.8200035    0.4326274
  44.8500023    0.4322315
  44.8800011    0.4314429
  44.9100037    0.4387925
  44.9400024    0.4448869
  44.9700012    0.4453609
  45.0000038    0.4653322
  45.0300026    0.4583476
  45.0600014    0.4294843
  45.0900040    0.4258815
  45.1200027    0.4371765
  45.1500015    0.4252226
  45.1800003    0.4243114
  45.2100029    0.4156037
  45.2400017    0.4116301
  45.2700005    0.3975336
  45.3000031    0.3876708
  45.3300018    0.3838581
  45.3600006    0.3920301
  45.3900032    0.4232259
  45.4200020    0.4060376
  45.4500008    0.3989964
  45.4800034    0.4368191
  45.5100021    0.4204209
  45.5400009    0.4421046
  45.5700035    0.4367188
  45.6000023    0.4631591
  45.6300011    0.4953471
  45.6600037    0.4475771
  45.6900024    0.4940822
  45.7200012    0.4585051
  45.7500038    0.5082828
  45.7800026    0.5120404
  45.8100014    0.5105246
  45.8400040    0.5072643
  45.8700027    0.4770281
  45.9000015    0.4681833
  45.9300003    0.4820654
  45.9600029    0.4938408
  45.9900017    0.4726990
  46.0200005    0.4965365
  46.0500031    0.4911136
  46.0800018    0.4809867
  46.1100006    0.4867253
  46.1400032    0.4770917
  46.1700020    0.4727344
  46.2000008    0.5035846
  46.2300034    0.5006986
  46.2600021    0.4949907
  46.2900009    0.4792056
  46.3200035    0.4751031
  46.3500023    0.4328101
  46.3800011    0.4246783
  46.4100037    0.4413892
  46.4400024    0.4626268
  46.4700012    0.4633751
  46.5000038    0.4994498
  46.5300026    0.4827607
  46.5600014    0.4686559
  46.5900040    0.4820832
  46.6200027    0.4741026
  46.6500015    0.4478472
  46.6800041    0.4541779
  46.7100029    0.4692178
  46.7400017    0.4495800
  46.7700005    0.4656951
  46.8000031    0.4767834
  46.8300018    0.4813037
  46.8600006    0.4870281
  46.8900032    0.4982083
  46.9200020    0.4979916
  46.9500008    0.4808502
  46.9800034    0.4778549
  47.0100021    0.4837411
  47.0400009    0.4757861
  47.0700035    0.4718669
  47.1000023    0.4731236
  47.1300011    0.4639877
  47.1600037    0.4739719
  47.1900024    0.4815057
  47.2200012    0.4982046
  47.2500038    0.5082780
  47.2800026    0.4804227
  47.3100014    0.4994067
  47.3400040    0.5162923
  47.3700027    0.4967767
  47.4000015    0.4828876
  47.4300041    0.4952825
  47.4600029    0.5050123
  47.4900017    0.5144099
  47.5200005    0.4897913
  47.5500031    0.4892696
  47.5800018    0.4840418
  47.6100006    0.5065473
  47.6400032    0.4750435
  47.6700020    0.4854144
  47.7000008    0.4893652
  47.7300034    0.4768436
  47.7600021    0.4751706
  47.7900009    0.4501659
  47.8200035    0.4394703
  47.8500023    0.4587536
  47.8800011    0.4415981
  47.9100037    0.4571320
  47.9400024    0.4807477
  47.9700012    0.4874688
  48.0000038    0.4722396
  48.0300026    0.4682579
  48.0600014    0.5011275
  48.0900040    0.4884701
  48.1200027    0.4566399
  48.1500015    0.4777964
  48.1800041    0.4637395
  48.2100029    0.4708697
  48.2400017    0.4906315
  48.2700005    0.5122163
  48.3000031    0.5026103
  48.3300018    0.5129236
  48.3600006    0.5155802
  48.3900032    0.5110933
  48.4200020    0.5106070
  48.4500008    0.4854214
  48.4800034    0.4390716
  48.5100021    0.4682255
  48.5400009    0.4967369
  48.5700035    0.5118633
  48.6000023    0.4684495
  48.6300011    0.4969648
  48.6600037    0.4821416
  48.6900024    0.4815314
  48.7200012    0.4920128
  48.7500038    0.4789176
  48.7800026    0.4979847
  48.8100014    0.4839778
  48.8400040    0.4898927
  48.8700027    0.5086224
  48.9000015    0.5040804
  48.9300041    0.4812106
  48.9600029    0.4914264
  48.9900017    0.5102624
  49.0200005    0.4772543
  49.0500031    0.4728910
  49.0800018    0.4763349
  49.1100006    0.4921581
  49.1400032    0.4995176
  49.1700020    0.4986211
  49.2000008    0.4971454
  49.2300034    0.4857786
  49.2600021    0.4887202
  49.2900009    0.5131036
  49.3200035    0.5087600
  49.3500023    0.4972059
  49.3800011    0.4660603
  49.4100037    0.5061018
  49.4400024    0.5044517
  49.4700012    0.4848811
  49.5000038    0.4617373
  49.5300026    0.4666985
  49.5600014    0.4842366
  49.5900040    0.4979796
  49.6200027    0.4893238
  49.6500015    0.4848469
  49.6800041    0.5225549
  49.7100029    0.5265862
  49.7400017    0.5237758
  49.7700005    0.4937971
  49.8000031    0.5179763
  49.8300018    0.5168580
  49.8600006    0.5292620
  49.8900032    0.4793288
  49.9200020    0.4792618
  49.9500008    0.4764977
  49.9800034    0.4739389
  50.0100021    0.4824885
  50.0400009    0.4741876
  50.0700035    0.4750172
  50.1000023    0.4906566
  50.1300011    0.4879646
  50.1600037    0.5137190
  50.1900024    0.5103703
  50.2200012    0.5289925
  50.2500038    0.5149146
  50.2800026    0.5096614
  50.3100014    0.5581008
  50.3400040    0.5247026
  50.3700027    0.5092999
  50.4000015    0.5269519
  50.4300041    0.5043304
  50.4600029    0.5142780
  50.4900017    0.5214267
  50.5200043    0.4957919
  50.5500031    0.4934415
  50.5800018    0.4993261
  50.6100006    0.4782522
  50.6400032    0.4614591
  50.6700020    0.4773885
  50.7000008    0.5011417
  50.7300034    0.4855497
  50.7600021    0.5069205
  50.7900009    0.4968927
  50.8200035    0.5063024
  50.8500023    0.4854081
  50.8800011    0.4671387
  50.9100037    0.4629651
  50.9400024    0.4516319
  50.9700012    0.4380969
  51.0000038    0.4634948
  51.0300026    0.4547671
  51.0600014    0.4414524
  51.0900040    0.4534830
  51.1200027    0.4418873
  51.1500015    0.4521593
  51.1800041    0.4656166
  51.2100029    0.4273580
  51.2400017    0.4411590
  51.2700043    0.4293120
  51.3000031    0.4158070
  51.3300018    0.4740591
  51.3600006    0.4572903
  51.3900032    0.4631738
  51.4200020    0.4646453
  51.4500008    0.4481561
  51.4800034    0.4317713
  51.5100021    0.4264566
  51.5400009    0.4108222
  51.5700035    0.4289033
  51.6000023    0.4430463
  51.6300011    0.4538017
  51.6600037    0.4295205
  51.6900024    0.4464126
  51.7200012    0.4774943
  51.7500038    0.4477510
  51.7800026    0.4524324
  51.8100014    0.4798050
  51.8400040    0.4944431
  51.8700027    0.4884059
  51.9000015    0.4647860
  51.9300041    0.4970386
  51.9600029    0.4978732
  51.9900017    0.4866657
  52.0200043    0.4938931
  52.0500031    0.4684516
  52.0800018    0.4722017
  52.1100006    0.4693910
  52.1400032    0.4826953
  52.1700020    0.4848253
  52.2000008    0.4496742
  52.2300034    0.4332907
  52.2600021    0.4402376
  52.2900009    0.4462643
  52.3200035    0.4433285
  52.3500023    0.4326226
  52.3800011    0.4229774
  52.4100037    0.4151351
  52.4400024    0.4104682
  52.4700012    0.3930704
  52.5000038    0.3930312
  52.5300026    0.3881572
  52.5600014    0.4096611
  52.5900040    0.4083622
  52.6200027    0.3957531
  52.6500015    0.4201488
  52.6800041    0.4285928
  52.7100029    0.4751098
  52.7400017    0.4734723
  52.7700043    0.4909832
  52.8000031    0.4667690
  52.8300018    0.4469113
  52.8600006    0.4426473
  52.8900032    0.4257165
  52.9200020    0.4469900
  52.9500008    0.4414153
  52.9800034    0.4443017
  53.0100021    0.4323712
  53.0400009    0.4226007
  53.0700035    0.3946849
  53.1000023    0.4315679
  53.1300011    0.4233397
  53.1600037    0.4562659
  53.1900024    0.4592930
  53.2200012    0.4733899
  53.2500038    0.4487833
  53.2800026    0.4496859
  53.3100014    0.4604689
  53.3400040    0.4459055
  53.3700027    0.4488951
  53.4000015    0.4482364
  53.4300041    0.4301807
  53.4600029    0.4472259
  53.4900017    0.4538279
  53.5200043    0.4303167
  53.5500031    0.4426860
  53.5800018    0.4554802
  53.6100044    0.4474028
  53.6400032    0.4698577
  53.6700020    0.4757187
  53.7000008    0.4460529
  53.7300034    0.4379486
  53.7600021    0.4612181
  53.7900009    0.4336423
  53.8200035    0.4511966
  53.8500023    0.4241645
  53.8800011    0.3990594
  53.9100037    0.4377015
  53.9400024    0.4562116
  53.9700012    0.4654406
  54.0000038    0.4676805
  54.0300026    0.4515968
  54.0600014    0.4665928
  54.0900040    0.4850924
  54.1200027    0.4982294
  54.1500015    0.4904041
  54.1800041    0.5141216
  54.2100029    0.5261059
  54.2400017    0.5348929
  54.2700043    0.5386143
  54.3000031    0.5399365
  54.3300018    0.5151023
  54.3600044    0.4661698
  54.3900032    0.4875503
  54.4200020    0.4951014
  54.4500008    0.4910003
  54.4800034    0.5117510
  54.5100021    0.4922179
  54.5400009    0.4793605
  54.5700035    0.5234354
  54.6000023    0.5265328
  54.6300011    0.4831927
  54.6600037    0.4578224
  54.6900024    0.4660719
  54.7200012    0.4776316
  54.7500038    0.5231318
  54.7800026    0.5122771
  54.8100014    0.5149368
  54.8400040    0.5000811
  54.8700027    0.4992892
  54.9000015    0.5041670
  54.9300041    0.4916791
  54.9600029    0.4850889
  54.9900017    0.4745611
  55.0200043    0.4536957
  55.0500031    0.4603499
  55.0800018    0.4551317
  55.1100044    0.4779835
  55.1400032    0.4832020
  55.1700020    0.5039963
  55.2000008    0.5096134
  55.2300034    0.5002410
  55.2600021    0.5046388
  55.2900009    0.4845720
  55.3200035    0.4886084
  55.3500023    0.5205379
  55.3800011    0.4921196
  55.4100037    0.4799939
  55.4400024    0.4904998
  55.4700012    0.5122844
  55.5000038    0.4762842
  55.5300026    0.4830987
  55.5600014    0.4638802
  55.5900040    0.4711249
  55.6200027    0.4872623
  55.6500015    0.4772064
  55.6800041    0.4710560
  55.7100029    0.4712489
  55.7400017    0.4735594
  55.7700043    0.4723071
  55.8000031    0.4935190
  55.8300018    0.4809113
  55.8600044    0.4865445
  55.8900032    0.5084277
  55.9200020    0.5309990
  55.9500008    0.5300769
  55.9800034    0.5322147
  56.0100021    0.4902656
  56.0400009    0.4874076
  56.0700035    0.4938688
  56.1000023    0.5038096
  56.1300011    0.5161787
  56.1600037    0.5125121
  56.1900024    0.4860583
  56.2200012    0.4876533
  56.2500038    0.4874285
  56.2800026    0.4836363
  56.3100014    0.5047811
  56.3400040    0.5111538
  56.3700027    0.5103278
  56.4000015    0.4888473
  56.4300041    0.5210924
  56.4600029    0.5034558
  56.4900017    0.4713362
  56.5200043    0.4949388
  56.5500031    0.5161958
  56.5800018    0.4938204
  56.6100044    0.4705812
  56.6400032    0.4568778
  56.6700020    0.4653521
  56.7000046    0.4605531
  56.7300034    0.4862313
  56.7600021    0.4838384
  56.7900009    0.4659354
  56.8200035    0.4692428
  56.8500023    0.4635783
  56.8800011    0.4348203
  56.9100037    0.4662035
  56.9400024    0.4600629
  56.9700012    0.4907975
  57.0000038    0.4724507
  57.0300026    0.5107961
  57.0600014    0.4884426
  57.0900040    0.5106470
  57.1200027    0.4777806
  57.1500015    0.4723651
  57.1800041    0.4572408
  57.2100029    0.4392090
  57.2400017    0.4295381
  57.2700043    0.4266872
  57.3000031    0.3927957
  57.3300018    0.4120170
  57.3600044    0.4384412
  57.3900032    0.4237025
  57.4200020    0.4144209
  57.4500046    0.4156610
  57.4800034    0.3932662
  57.5100021    0.4154375
  57.5400009    0.4067270
  57.5700035    0.3985236
  57.6000023    0.4199149
  57.6300011    0.4162750
  57.6600037    0.4126973
  57.6900024    0.3955587
  57.7200012    0.4070918
  57.7500038    0.3860951
  57.7800026    0.4025672
  57.8100014    0.4191932
  57.8400040    0.4177049
  57.8700027    0.4549864
  57.9000015    0.4799981
  57.9300041    0.4634646
  57.9600029    0.4911795
  57.9900017    0.4577609
  58.0200043    0.4677293
  58.0500031    0.4725515
  58.0800018    0.4575628
  58.1100044    0.4724431
  58.1400032    0.4916363
  58.1700020    0.5023344
  58.2000046    0.4901556
  58.2300034    0.5048090
  58.2600021    0.5056908
  58.2900009    0.4708679
  58.3200035    0.4640154
  58.3500023    0.4429187
  58.3800011    0.4423288
  58.4100037    0.4621336
  58.4400024    0.4508550
  58.4700012    0.4668390
  58.5000038    0.4899124
  58.5300026    0.4886858
  58.5600014    0.5189914
  58.5900040    0.5166636
  58.6200027    0.5100635
  58.6500015    0.5127766
  58.6800041    0.5145802
  58.7100029    0.4794753
  58.7400017    0.5098262
  58.7700043    0.5088614
  58.8000031    0.5036579
  58.8300018    0.5111685
  58.8600044    0.4975835
  58.8900032    0.5325488
  58.9200020    0.5256734
  58.9500046    0.5316168
  58.9800034    0.5289595
  59.0100021    0.5394921
  59.0400009    0.5450668
  59.0700035    0.5407736
  59.1000023    0.5282617
  59.1300011    0.5204552
  59.1600037    0.5488939
  59.1900024    0.5553558
  59.2200012    0.5253519
  59.2500038    0.5032036
  59.2800026    0.4739423
  59.3100014    0.5190524
  59.3400040    0.5224310
  59.3700027    0.5310783
  59.4000015    0.5535934
  59.4300041    0.5239688
  59.4600029    0.5217794
  59.4900017    0.5334317
  59.5200043    0.5287352
  59.5500031    0.5231796
  59.5800018    0.5455399
  59.6100044    0.5293639
  59.6400032    0.5352994
  59.6700020    0.5508801
  59.7000046    0.5285237
  59.7300034    0.5067632
  59.7600021    0.5369617
  59.7900047    0.5590240
  59.8200035    0.5375313
  59.8500023    0.5221580
  59.8800011    0.5227241
  59.9100037    0.5215012
  59.9400024    0.5449104
  59.9700012    0.5604999
  60.0000038    0.5224695
  60.0300026    0.5480897
  60.0600014    0.5635536
  60.0900040    0.5380382
  60.1200027    0.5121360
  60.1500015    0.5431287
  60.1800041    0.5682852
  60.2100029    0.5973630
  60.2400017    0.5254364
  60.2700043    0.5095642
  60.3000031    0.5387328
  60.3300018    0.5565938
  60.3600044    0.5448018
  60.3900032    0.5365851
  60.4200020    0.5343172
  60.4500046    0.5317548
  60.4800034    0.5608248
  60.5100021    0.5358658
  60.5400047    0.5161863
  60.5700035    0.5120052
  60.6000023    0.4805948
  60.6300011    0.4945058
  60.6600037    0.4975890
  60.6900024    0.4718507
  60.7200012    0.4861687
  60.7500038    0.4717160
  60.7800026    0.4805979
  60.8100014    0.5001314
  60.8400040    0.4889451
  60.8700027    0.4977995
  60.9000015    0.5488991
  60.9300041    0.5436493
  60.9600029    0.5210578
  60.9900017    0.4950661
  61.0200043    0.5279135
  61.0500031    0.5418038
  61.0800018    0.5344630
  61.1100044    0.5327806
  61.1400032    0.5208839
  61.1700020    0.5474423
  61.2000046    0.5409303
  61.2300034    0.5014677
  61.2600021    0.5066460
  61.2900047    0.5158052
  61.3200035    0.5197006
  61.3500023    0.5295618
  61.3800011    0.5042914
  61.4100037    0.5369552
  61.4400024    0.5542784
  61.4700012    0.5218073
  61.5000038    0.5161327
  61.5300026    0.5264814
  61.5600014    0.5416747
  61.5900040    0.5453983
  61.6200027    0.5454042
  61.6500015    0.5613806
  61.6800041    0.5303627
  61.7100029    0.5488355
  61.7400017    0.5167620
  61.7700043    0.5209208
  61.8000031    0.5243762
  61.8300018    0.5095251
  61.8600044    0.4850163
  61.8900032    0.4997185
  61.9200020    0.5349905
  61.9500046    0.5339572
  61.9800034    0.5227505
  62.0100021    0.5349717
  62.0400047    0.5357982
  62.0700035    0.5324636
  62.1000023    0.5731632
  62.1300011    0.5284969
  62.1600037    0.5226271
  62.1900024    0.5271226
  62.2200012    0.5370678
  62.2500038    0.5493707
  62.2800026    0.5512893
  62.3100014    0.5277232
  62.3400040    0.5503159
  62.3700027    0.5489717
  62.4000015    0.5121182
  62.4300041    0.5285434
  62.4600029    0.5023356
  62.4900017    0.5148463
  62.5200043    0.5092373
  62.5500031    0.5111005
  62.5800018    0.4957530
  62.6100044    0.5214567
  62.6400032    0.5178804
  62.6700020    0.5501136
  62.7000046    0.5341625
  62.7300034    0.5525529
  62.7600021    0.5608451
  62.7900047    0.5759177
  62.8200035    0.5605727
  62.8500023    0.5633172
  62.8800049    0.5691632
  62.9100037    0.5557500
  62.9400024    0.5379709
  62.9700012    0.5316588
  63.0000038    0.5367936
  63.0300026    0.5538689
  63.0600014    0.5415215
  63.0900040    0.5192862
  63.1200027    0.5386474
  63.1500015    0.5493452
  63.1800041    0.5441895
  63.2100029    0.5437347
  63.2400017    0.5250769
  63.2700043    0.5128670
  63.3000031    0.5377176
  63.3300018    0.5228516
  63.3600044    0.5129841
  63.3900032    0.5265111
  63.4200020    0.4977517
  63.4500046    0.4926810
  63.4800034    0.5214468
  63.5100021    0.5281774
  63.5400047    0.5425258
  63.5700035    0.5481101
  63.6000023    0.5681552
  63.6300049    0.5580545
  63.6600037    0.5490510
  63.6900024    0.5593483
  63.7200012    0.5524062
  63.7500038    0.5400757
  63.7800026    0.5116274
  63.8100014    0.5146668
  63.8400040    0.5119189
  63.8700027    0.5540980
  63.9000015    0.5645221
  63.9300041    0.5548053
  63.9600029    0.5676299
  63.9900017    0.5645629
  64.0200043    0.5491382
  64.0500031    0.5541977
  64.0800018    0.5243091
  64.1100006    0.5346094
  64.1399994    0.5682263
  64.1700058    0.5589593
  64.2000046    0.5883199
  64.2300034    0.5793923
  64.2600021    0.5698285
  64.2900009    0.5805067
  64.3199997    0.5815555
  64.3500061    0.5574361
  64.3800049    0.5611522
  64.4100037    0.5421773
  64.4400024    0.5203564
  64.4700012    0.5167446
  64.5000000    0.5447929
  64.5300064    0.5391724
  64.5600052    0.5250617
  64.5900040    0.5173273
  64.6200027    0.5068524
  64.6500015    0.4925631
  64.6800003    0.4902415
  64.7100067    0.4918425
  64.7400055    0.5008186
  64.7700043    0.5224216
  64.8000031    0.5499703
  64.8300018    0.5394130
  64.8600006    0.5299215
  64.8899994    0.5280644
  64.9200058    0.5412287
  64.9500046    0.5565464
  64.9800034    0.5684131
  65.0100021    0.5738012
  65.0400009    0.5761157
  65.0699997    0.5814661
  65.1000061    0.5894157
  65.1300049    0.5948679
  65.1600037    0.5685106
  65.1900024    0.6125552
  65.2200012    0.6068617
  65.2500000    0.6058092
  65.2800064    0.6298825
  65.3100052    0.6165428
  65.3400040    0.6020366
  65.3700027    0.6278537
  65.4000015    0.6139628
  65.4300003    0.6272406
  65.4600067    0.6223165
  65.4900055    0.6107694
  65.5200043    0.5998797
  65.5500031    0.6180135
  65.5800018    0.6268474
  65.6100006    0.6239617
  65.6399994    0.6116158
  65.6700058    0.6165692
  65.7000046    0.6240522
  65.7300034    0.5865170
  65.7600021    0.5783165
  65.7900009    0.6180452
  65.8199997    0.5962542
  65.8500061    0.5858958
  65.8800049    0.5799272
  65.9100037    0.6194569
  65.9400024    0.6281549
  65.9700012    0.6126591
  66.0000000    0.5894814
  66.0300064    0.5931578
  66.0600052    0.6342412
  66.0900040    0.6305164
  66.1200027    0.6196776
  66.1500015    0.6454872
  66.1800003    0.6392467
  66.2100067    0.6539093
  66.2400055    0.6367594
  66.2700043    0.6362172
  66.3000031    0.6140730
  66.3300018    0.6162674
  66.3600006    0.6086971
  66.3899994    0.6340453
  66.4200058    0.6286062
  66.4500046    0.6088018
  66.4800034    0.5666471
  66.5100021    0.5487804
  66.5400009    0.6044367
  66.5699997    0.5780199
  66.6000061    0.5814878
  66.6300049    0.5686082
  66.6600037    0.5463043
  66.6900024    0.5592135
  66.7200012    0.5837348
  66.7500000    0.5742093
  66.7800064    0.5990031
  66.8100052    0.6218459
  66.8400040    0.6186993
  66.8700027    0.6126772
  66.9000015    0.6318303
  66.9300003    0.6122203
  66.9600067    0.6187319
  66.9900055    0.6101260
  67.0200043    0.5963733
  67.0500031    0.5894113
  67.0800018    0.6103820
  67.1100006    0.6499040
  67.1399994    0.6646080
  67.1700058    0.6546807
  67.2000046    0.6308442
  67.2300034    0.6349241
  67.2600021    0.6073366
  67.2900009    0.5902198
  67.3199997    0.5905141
  67.3500061    0.6004186
  67.3800049    0.5880206
  67.4100037    0.5959061
  67.4400024    0.5922106
  67.4700012    0.6046453
  67.5000000    0.5887803
  67.5300064    0.5842932
  67.5600052    0.6045539
  67.5900040    0.5944041
  67.6200027    0.6109717
  67.6500015    0.6038480
  67.6800003    0.6169305
  67.7100067    0.6348723
  67.7400055    0.6278844
  67.7700043    0.6158875
  67.8000031    0.6339148
  67.8300018    0.6391964
  67.8600006    0.6263770
  67.8900070    0.6562816
  67.9200058    0.6228195
  67.9500046    0.6465470
  67.9800034    0.6469359
  68.0100021    0.6329006
  68.0400009    0.6114762
  68.0699997    0.6227915
  68.1000061    0.6308351
  68.1300049    0.5882059
  68.1600037    0.5965031
  68.1900024    0.5945335
  68.2200012    0.6384066
  68.2500000    0.6372061
  68.2800064    0.6167331
  68.3100052    0.6225458
  68.3400040    0.6103492
  68.3700027    0.6146258
  68.4000015    0.6517203
  68.4300003    0.6408836
  68.4600067    0.6131810
  68.4900055    0.5858716
  68.5200043    0.5464191
  68.5500031    0.5498387
  68.5800018    0.5542345
  68.6100006    0.5302129
  68.6400070    0.5247376
  68.6700058    0.5516278
  68.7000046    0.5423827
  68.7300034    0.5387851
  68.7600021    0.5395678
  68.7900009    0.5550858
  68.8199997    0.5548523
  68.8500061    0.5715702
  68.8800049    0.5683212
  68.9100037    0.5926191
  68.9400024    0.5979262
  68.9700012    0.5972322
  69.0000000    0.5781498
  69.0300064    0.5953236
  69.0600052    0.5597081
  69.0900040    0.5572698
  69.1200027    0.5864747
  69.1500015    0.6162615
  69.1800003    0.6152254
  69.2100067    0.5660240
  69.2400055    0.6141905
  69.2700043    0.5897945
  69.3000031    0.5662552
  69.3300018    0.5891084
  69.3600006    0.5886197
  69.3900070    0.5695534
  69.4200058    0.5767349
  69.4500046    0.5911458
  69.4800034    0.6252548
  69.5100021    0.5965972
  69.5400009    0.6181923
  69.5699997    0.5921516
  69.6000061    0.5927507
  69.6300049    0.5641212
  69.6600037    0.5512129
  69.6900024    0.5784661
  69.7200012    0.5858898
  69.7500000    0.5819557
  69.7800064    0.6041375
  69.8100052    0.5728997
  69.8400040    0.5735245
  69.8700027    0.5818656
  69.9000015    0.5866798
  69.9300003    0.5519092
  69.9600067    0.5394837
  69.9900055    0.5563547
  70.0200043    0.5669748
  70.0500031    0.5495262
  70.0800018    0.5426103
  70.1100006    0.5411723
  70.1400070    0.5686429
  70.1700058    0.5071957
  70.2000046    0.5199056
  70.2300034    0.5225158
  70.2600021    0.5136957
  70.2900009    0.5315410
  70.3199997    0.5374550
  70.3500061    0.5295722
  70.3800049    0.5355410
  70.4100037    0.5091316
  70.4400024    0.5277297
  70.4700012    0.5437990
  70.5000000    0.5677837
  70.5300064    0.5608537
  70.5600052    0.5268531
  70.5900040    0.5124904
  70.6200027    0.5573233
  70.6500015    0.5438960
  70.6800003    0.5628932
  70.7100067    0.5566122
  70.7400055    0.5745881
  70.7700043    0.5628590
  70.8000031    0.5586178
  70.8300018    0.5517380
  70.8600006    0.5355647
  70.8900070    0.5693749
  70.9200058    0.5445789
  70.9500046    0.5494403
  70.9800034    0.5035534
  71.0100021    0.5082465
  71.0400009    0.5303221
  71.0699997    0.5347744
  71.1000061    0.5399518
  71.1300049    0.5361899
  71.1600037    0.5260358
  71.1900024    0.5429316
  71.2200012    0.5620220
  71.2500000    0.5313405
  71.2800064    0.5204418
  71.3100052    0.5014363
  71.3400040    0.5296204
  71.3700027    0.5521759
  71.4000015    0.5376019
  71.4300003    0.5460671
  71.4600067    0.5215772
  71.4900055    0.4894049
  71.5200043    0.4837761
  71.5500031    0.4969374
  71.5800018    0.4986117
  71.6100006    0.5232798
  71.6400070    0.5351739
  71.6700058    0.5416367
  71.7000046    0.5358340
  71.7300034    0.4912098
  71.7600021    0.4907209
  71.7900009    0.5255873
  71.8199997    0.5003722
  71.8500061    0.5157292
  71.8800049    0.5154572
  71.9100037    0.5139484
  71.9400024    0.5299522
  71.9700012    0.5280247
  72.0000000    0.5789122
  72.0300064    0.5724136
  72.0600052    0.5700471
  72.0900040    0.5394021
  72.1200027    0.5203191
  72.1500015    0.5239280
  72.1800003    0.5433365
  72.2100067    0.4972552
  72.2400055    0.5186130
  72.2700043    0.5131389
  72.3000031    0.5420235
  72.3300018    0.5397630
  72.3600006    0.4978660
  72.3900070    0.5259505
  72.4200058    0.5492285
  72.4500046    0.5406742
  72.4800034    0.5221354
  72.5100021    0.5433551
  72.5400009    0.5430219
  72.5699997    0.5657257
  72.6000061    0.5442090
  72.6300049    0.5582914
  72.6600037    0.5383810
  72.6900024    0.5592063
  72.7200012    0.5463351
  72.7500000    0.5641125
  72.7800064    0.5523058
  72.8100052    0.5294833
  72.8400040    0.5143134
  72.8700027    0.5156911
  72.9000015    0.5419421
  72.9300003    0.5362283
  72.9600067    0.5179259
  72.9900055    0.5170242
  73.0200043    0.5266570
  73.0500031    0.5245675
  73.0800018    0.5378603
  73.1100006    0.5724913
  73.1400070    0.5422575
  73.1700058    0.5538726
  73.2000046    0.5471738
  73.2300034    0.5359694
  73.2600021    0.5070952
  73.2900009    0.5197484
  73.3199997    0.4913751
  73.3500061    0.4768083
  73.3800049    0.4823548
  73.4100037    0.4874839
  73.4400024    0.4887677
  73.4700012    0.5113356
  73.5000000    0.5242065
  73.5300064    0.5010657
  73.5600052    0.4961737
  73.5900040    0.4880747
  73.6200027    0.5011505
  73.6500015    0.4747689
  73.6800003    0.4769968
  73.7100067    0.4930193
  73.7400055    0.5041158
  73.7700043    0.4988571
  73.8000031    0.5132717
  73.8300018    0.5216811
  73.8600006    0.5169805
  73.8900070    0.4896957
  73.9200058    0.4977826
  73.9500046    0.4886073
  73.9800034    0.4825305
  74.0100021    0.5065305
  74.0400009    0.5127644
  74.0700073    0.5252552
  74.1000061    0.5372141
  74.1300049    0.5089870
  74.1600037    0.4778086
  74.1900024    0.4892247
  74.2200012    0.4926129
  74.2500000    0.5023550
  74.2800064    0.4908382
  74.3100052    0.5017331
  74.3400040    0.5192958
  74.3700027    0.5073404
  74.4000015    0.4983787
  74.4300003    0.4664554
  74.4600067    0.4794723
  74.4900055    0.4918486
  74.5200043    0.5093201
  74.5500031    0.5182295
  74.5800018    0.5410844
  74.6100006    0.5176877
  74.6400070    0.5139996
  74.6700058    0.4795480
  74.7000046    0.4829475
  74.7300034    0.5036038
  74.7600021    0.5265465
  74.7900009    0.4923636
  74.8200073    0.4951602
  74.8500061    0.4998339
  74.8800049    0.5007795
  74.9100037    0.5002592
  74.9400024    0.5153068
  74.9700012    0.5104796
  75.0000000    0.5289233
  75.0300064    0.5546097
  75.0600052    0.5261272
  75.0900040    0.5515535
  75.1200027    0.5430840
  75.1500015    0.5294133
  75.1800003    0.5245775
  75.2100067    0.5334228
  75.2400055    0.5069858
  75.2700043    0.5309026
  75.3000031    0.5025504
  75.3300018    0.4783879
  75.3600006    0.4738073
  75.3900070    0.4692446
  75.4200058    0.5018632
  75.4500046    0.4877530
  75.4800034    0.4747631
  75.5100021    0.4769898
  75.5400009    0.4888553
  75.5700073    0.4999907
  75.6000061    0.5174381
  75.6300049    0.5155225
  75.6600037    0.5086887
  75.6900024    0.5024081
  75.7200012    0.5043451
  75.7500000    0.5043274
  75.7800064    0.5041406
  75.8100052    0.5127977
  75.8400040    0.5061836
  75.8700027    0.4962984
  75.9000015    0.4976541
  75.9300003    0.4587792
  75.9600067    0.4743950
  75.9900055    0.4757679
  76.0200043    0.4686112
  76.0500031    0.4601651
  76.0800018    0.4860519
  76.1100006    0.4907393
  76.1400070    0.4767558
  76.1700058    0.4903648
  76.2000046    0.5224152
  76.2300034    0.5167981
  76.2600021    0.5067016
  76.2900009    0.5005844
  76.3200073    0.4901898
  76.3500061    0.5129899
  76.3800049    0.5022942
  76.4100037    0.5162652
  76.4400024    0.5448551
  76.4700012    0.5225146
  76.5000000    0.5488546
  76.5300064    0.5360734
  76.5600052    0.5341727
  76.5900040    0.5077316
  76.6200027    0.5258497
  76.6500015    0.5521222
  76.6800003    0.5388387
  76.7100067    0.5342082
  76.7400055    0.5110329
  76.7700043    0.4948693
  76.8000031    0.5072114
  76.8300018    0.4854755
  76.8600006    0.4997735
  76.8900070    0.5250868
  76.9200058    0.5297205
  76.9500046    0.5388666
  76.9800034    0.5468269
  77.0100021    0.4975949
  77.0400009    0.5281553
  77.0700073    0.5268617
  77.1000061    0.5128974
  77.1300049    0.5155127
  77.1600037    0.5141941
  77.1900024    0.5431884
  77.2200012    0.5049160
  77.2500000    0.5134416
  77.2800064    0.5091905
  77.3100052    0.5301357
  77.3400040    0.5094088
  77.3700027    0.4811465
  77.4000015    0.4987265
  77.4300003    0.5049945
  77.4600067    0.5166723
  77.4900055    0.5004620
  77.5200043    0.4845152
  77.5500031    0.5183284
  77.5800018    0.5182735
  77.6100006    0.5107212
  77.6400070    0.5086872
  77.6700058    0.5021575
  77.7000046    0.4820652
  77.7300034    0.4970820
  77.7600021    0.5049356
  77.7900009    0.4932841
  77.8200073    0.4757547
  77.8500061    0.4787416
  77.8800049    0.4953044
  77.9100037    0.5013561
  77.9400024    0.5043173
  77.9700012    0.4792014
  78.0000000    0.4626358
  78.0300064    0.4788171
  78.0600052    0.4968194
  78.0900040    0.4522491
  78.1200027    0.4702002
  78.1500015    0.4857891
  78.1800003    0.4931110
  78.2100067    0.4687511
  78.2400055    0.4743395
  78.2700043    0.4951544
  78.3000031    0.4675244
  78.3300018    0.4907402
  78.3600006    0.4793950
  78.3900070    0.4763304
  78.4200058    0.4669288
  78.4500046    0.4786083
  78.4800034    0.4666784
  78.5100021    0.4999376
  78.5400009    0.5178447
  78.5700073    0.4958706
  78.6000061    0.4872429
  78.6300049    0.4877799
  78.6600037    0.4987308
  78.6900024    0.4835372
  78.7200012    0.5104755
  78.7500000    0.5056577
  78.7800064    0.4769305
  78.8100052    0.4914633
  78.8400040    0.4893377
  78.8700027    0.4888089
  78.9000015    0.4741134
  78.9300003    0.4915189
  78.9600067    0.5023456
  78.9900055    0.5192452
  79.0200043    0.5254385
  79.0500031    0.5360037
  79.0800018    0.5099146
  79.1100006    0.4928339
  79.1400070    0.4869871
  79.1700058    0.4914611
  79.2000046    0.4876344
  79.2300034    0.4710427
  79.2600021    0.4886426
  79.2900009    0.5010290
  79.3200073    0.4913392
  79.3500061    0.4753448
  79.3800049    0.4914055
  79.4100037    0.4771143
  79.4400024    0.4935720
  79.4700012    0.4819444
  79.5000000    0.4960120
  79.5300064    0.4922521
  79.5600052    0.4941714
  79.5900040    0.4817505
  79.6200027    0.5014065
  79.6500015    0.5251986
  79.6800003    0.5328909
  79.7100067    0.5365681
  79.7400055    0.5391725
  79.7700043    0.5349107
  79.8000031    0.5263148
  79.8300018    0.5425290
  79.8600006    0.5261825
  79.8900070    0.5154298
  79.9200058    0.5405923
  79.9500046    0.5225096
  79.9800034    0.5232238
  80.0100021    0.5101278
  80.0400009    0.5154496
  80.0700073    0.5296252
  80.1000061    0.5625300
  80.1300049    0.5342080
  80.1600037    0.5333963
  80.1900024    0.5195090
  80.2200012    0.4747141
  80.2500000    0.5069708
  80.2800064    0.5028058
  80.3100052    0.4837839
  80.3400040    0.4572519
  80.3700027    0.4680539
  80.4000015    0.4626394
  80.4300003    0.4537633
  80.4600067    0.4586306
  80.4900055    0.4692084
  80.5200043    0.4452974
  80.5500031    0.4553972
  80.5800018    0.4389590
  80.6100006    0.4372481
  80.6400070    0.4597550
  80.6700058    0.4341101
  80.7000046    0.4568862
  80.7300034    0.4436454
  80.7600021    0.4563160
  80.7900009    0.4572628
  80.8200073    0.4660431
  80.8500061    0.4674959
  80.8800049    0.4844691
  80.9100037    0.5091506
  80.9400024    0.5140501
  80.9700012    0.4866079
  81.0000076    0.4573295
  81.0300064    0.4586598
  81.0600052    0.4665123
  81.0900040    0.4469482
  81.1200027    0.4581828
  81.1500015    0.4286101
  81.1800003    0.4333657
  81.2100067    0.4381653
  81.2400055    0.4517353
  81.2700043    0.4498874
  81.3000031    0.4431506
  81.3300018    0.4580989
  81.3600006    0.4528228
  81.3900070    0.4727506
  81.4200058    0.4601613
  81.4500046    0.4682814
  81.4800034    0.4661262
  81.5100021    0.4617473
  81.5400009    0.4644806
  81.5700073    0.4791021
  81.6000061    0.4599010
  81.6300049    0.4587225
  81.6600037    0.4685262
  81.6900024    0.4635664
  81.7200012    0.4559200
  81.7500076    0.4618624
  81.7800064    0.4516514
  81.8100052    0.4479173
  81.8400040    0.4448517
  81.8700027    0.4518826
  81.9000015    0.4661054
  81.9300003    0.4533988
  81.9600067    0.4677588
  81.9900055    0.4627840
  82.0200043    0.4797047
  82.0500031    0.4823800
  82.0800018    0.4650404
  82.1100006    0.4570071
  82.1400070    0.4601423
  82.1700058    0.4730828
  82.2000046    0.4490067
  82.2300034    0.4745411
  82.2600021    0.4581226
  82.2900009    0.4629380
  82.3200073    0.4790996
  82.3500061    0.4572164
  82.3800049    0.4817355
  82.4100037    0.4502021
  82.4400024    0.4734924
  82.4700012    0.4880713
  82.5000076    0.4922214
  82.5300064    0.4841222
  82.5600052    0.4906357
  82.5900040    0.5037379
  82.6200027    0.4981961
  82.6500015    0.4980390
  82.6800003    0.4952008
  82.7100067    0.4877261
  82.7400055    0.4718727
  82.7700043    0.4899552
  82.8000031    0.4888717
  82.8300018    0.4817923
  82.8600006    0.4938357
  82.8900070    0.4693514
  82.9200058    0.4477228
  82.9500046    0.4610867
  82.9800034    0.4787857
  83.0100021    0.4742909
  83.0400009    0.4443559
  83.0700073    0.4693356
  83.1000061    0.4818603
  83.1300049    0.4902209
  83.1600037    0.4883340
  83.1900024    0.4933086
  83.2200012    0.4986332
  83.2500076    0.5022420
  83.2800064    0.5220998
  83.3100052    0.5164855
  83.3400040    0.5050577
  83.3700027    0.5263672
  83.4000015    0.5080857
  83.4300003    0.4855498
  83.4600067    0.5136699
  83.4900055    0.4954074
  83.5200043    0.5289518
  83.5500031    0.5176105
  83.5800018    0.5021859
  83.6100006    0.5245846
  83.6400070    0.5019238
  83.6700058    0.4774674
  83.7000046    0.4821820
  83.7300034    0.4965625
  83.7600021    0.4836234
  83.7900009    0.4958254
  83.8200073    0.4881119
  83.8500061    0.4762097
  83.8800049    0.4812446
  83.9100037    0.4947769
  83.9400024    0.4756239
  83.9700012    0.4747172
  84.0000076    0.4504969
  84.0300064    0.4863775
  84.0600052    0.4870274
  84.0900040    0.4558737
  84.1200027    0.4818150
  84.1500015    0.5056789
  84.1800003    0.4820226
  84.2100067    0.4932874
  84.2400055    0.5073951
  84.2700043    0.5356143
  84.3000031    0.5575107
  84.3300018    0.5665407
  84.3600006    0.5330994
  84.3900070    0.5218959
  84.4200058    0.5550170
  84.4500046    0.5372094
  84.4800034    0.5134753
  84.5100021    0.5124757
  84.5400009    0.5105348
  84.5700073    0.5380200
  84.6000061    0.5348647
  84.6300049    0.5314597
  84.6600037    0.5440059
  84.6900024    0.4997554
  84.7200012    0.5120806
  84.7500076    0.5026125
  84.7800064    0.4710586
  84.8100052    0.4839585
  84.8400040    0.4856909
  84.8700027    0.4904986
  84.9000015    0.4917384
  84.9300003    0.4904564
  84.9600067    0.4722503
  84.9900055    0.4711787
  85.0200043    0.5162037
  85.0500031    0.4837589
  85.0800018    0.5095764
  85.1100006    0.5114355
  85.1400070    0.5220305
  85.1700058    0.5291162
  85.2000046    0.5031849
  85.2300034    0.5066116
  85.2600021    0.4840045
  85.2900009    0.5061449
  85.3200073    0.4911471
  85.3500061    0.4872230
  85.3800049    0.4745920
  85.4100037    0.4877653
  85.4400024    0.5219184
  85.4700012    0.5209858
  85.5000076    0.4962298
  85.5300064    0.5087246
  85.5600052    0.5105937
  85.5900040    0.5287761
  85.6200027    0.5084925
  85.6500015    0.4763042
  85.6800003    0.4658676
  85.7100067    0.4886094
  85.7400055    0.4796628
  85.7700043    0.4991781
  85.8000031    0.5014612
  85.8300018    0.4914622
  85.8600006    0.5080490
  85.8900070    0.5063516
  85.9200058    0.5190203
  85.9500046    0.5255436
  85.9800034    0.5146070
  86.0100021    0.4822448
  86.0400009    0.4726921
  86.0700073    0.4874879
  86.1000061    0.4876418
  86.1300049    0.4761868
  86.1600037    0.5106311
  86.1900024    0.5003608
  86.2200012    0.4829925
  86.2500076    0.5034896
  86.2800064    0.4757420
  86.3100052    0.4593729
  86.3400040    0.4534044
  86.3700027    0.4474396
  86.4000015    0.4297377
  86.4300003    0.4465761
  86.4600067    0.4416246
  86.4900055    0.4831786
  86.5200043    0.4539778
  86.5500031    0.4794280
  86.5800018    0.4682180
  86.6100006    0.4905933
  86.6400070    0.4747276
  86.6700058    0.4709885
  86.7000046    0.4693922
  86.7300034    0.4713539
  86.7600021    0.4418679
  86.7900009    0.4635280
  86.8200073    0.4763000
  86.8500061    0.4717897
  86.8800049    0.4435953
  86.9100037    0.4681899
  86.9400024    0.4761521
  86.9700012    0.4847960
  87.0000076    0.4927447
  87.0300064    0.4906080
  87.0600052    0.4955934
  87.0900040    0.4789530
  87.1200027    0.5012896
  87.1500015    0.4738525
  87.1800079    0.4975275
  87.2100067    0.4822185
  87.2400055    0.4814891
  87.2700043    0.5053999
  87.3000031    0.4613200
  87.3300018    0.5045133
  87.3600006    0.5196232
  87.3900070    0.5063348
  87.4200058    0.4766596
  87.4500046    0.4632647
  87.4800034    0.4732883
  87.5100021    0.5055436
  87.5400009    0.5028170
  87.5700073    0.4953623
  87.6000061    0.4926530
  87.6300049    0.4632429
  87.6600037    0.5114508
  87.6900024    0.4873079
  87.7200012    0.5025966
  87.7500076    0.4812315
  87.7800064    0.4684486
  87.8100052    0.4658397
  87.8400040    0.4940772
  87.8700027    0.5083447
  87.9000015    0.5183850
  87.9300079    0.5030879
  87.9600067    0.5033864
  87.9900055    0.5158300
  88.0200043    0.5157409
  88.0500031    0.5452535
  88.0800018    0.5493128
  88.1100006    0.5326513
  88.1400070    0.5564852
  88.1700058    0.5159803
  88.2000046    0.5298869
  88.2300034    0.4977024
  88.2600021    0.5234153
  88.2900009    0.5182971
  88.3200073    0.5218543
  88.3500061    0.5007032
  88.3800049    0.5008566
  88.4100037    0.4989379
  88.4400024    0.5111724
  88.4700012    0.5037102
  88.5000076    0.4783254
  88.5300064    0.4602810
  88.5600052    0.4558069
  88.5900040    0.4683021
  88.6200027    0.4539337
  88.6500015    0.4214422
  88.6800079    0.4522008
  88.7100067    0.4598189
  88.7400055    0.4580685
  88.7700043    0.4591509
  88.8000031    0.4763234
  88.8300018    0.5043873
  88.8600006    0.5049679
  88.8900070    0.5276768
  88.9200058    0.5147407
  88.9500046    0.5165685
  88.9800034    0.5063450
  89.0100021    0.4767959
  89.0400009    0.5323514
  89.0700073    0.4917230
  89.1000061    0.4886222
  89.1300049    0.4722097
  89.1600037    0.4841061
  89.1900024    0.4756139
  89.2200012    0.4832925
  89.2500076    0.5177562
  89.2800064    0.4897059
  89.3100052    0.4826820
  89.3400040    0.4858063
  89.3700027    0.5169595
  89.4000015    0.4933380
  89.4300079    0.5037977
  89.4600067    0.5092852
  89.4900055    0.4974572
  89.5200043    0.5115491
  89.5500031    0.5030757
  89.5800018    0.4884736
  89.6100006    0.4890891
  89.6400070    0.4971950
  89.6700058    0.4950255
  89.7000046    0.5048975
  89.7300034    0.5026141
  89.7600021    0.5193971
  89.7900009    0.5041375
  89.8200073    0.5369620
  89.8500061    0.5078855
  89.8800049    0.4921763
  89.9100037    0.4809342
  89.9400024    0.4741041
  89.9700012    0.4774298
  90.0000076    0.4959566
  90.0300064    0.4892254
  90.0600052    0.4854138
  90.0900040    0.4500861
  90.1200027    0.4827151
  90.1500015    0.4489328
  90.1800079    0.4758397
  90.2100067    0.4848748
  90.2400055    0.4943531
  90.2700043    0.4691048
  90.3000031    0.4851748
  90.3300018    0.4569924
  90.3600006    0.4790015
  90.3900070    0.4895180
  90.4200058    0.4643828
  90.4500046    0.4806906
  90.4800034    0.4678210
  90.5100021    0.4698825
  90.5400009    0.4770844
  90.5700073    0.4635916
  90.6000061    0.4651698
  90.6300049    0.4676226
  90.6600037    0.4736898
  90.6900024    0.4693465
  90.7200012    0.4661627
  90.7500076    0.4992099
  90.7800064    0.4780862
  90.8100052    0.4914925
  90.8400040    0.4825493
  90.8700027    0.4650711
  90.9000015    0.4720354
  90.9300079    0.4877113
  90.9600067    0.5021566
  90.9900055    0.5160921
  91.0200043    0.5164621
  91.0500031    0.5310152
  91.0800018    0.5184979
  91.1100006    0.5173385
  91.1400070    0.5165204
  91.1700058    0.5042266
  91.2000046    0.4908583
  91.2300034    0.5007259
  91.2600021    0.5110283
  91.2900009    0.4856783
  91.3200073    0.5054948
  91.3500061    0.4898070
  91.3800049    0.5102655
  91.4100037    0.5238428
  91.4400024    0.4923233
  91.4700012    0.4938616
  91.5000076    0.4919499
  91.5300064    0.4822141
  91.5600052    0.4703154
  91.5900040    0.4518770
  91.6200027    0.4421400
  91.6500015    0.4461327
  91.6800079    0.4501020
  91.7100067    0.4486734
  91.7400055    0.4441020
  91.7700043    0.4842768
  91.8000031    0.4351929
  91.8300018    0.4468568
  91.8600006    0.4575042
  91.8900070    0.4548580
  91.9200058    0.4712464
  91.9500046    0.4486417
  91.9800034    0.4471627
  92.0100021    0.4605958
  92.0400009    0.4768111
  92.0700073    0.4470306
  92.1000061    0.4605235
  92.1300049    0.4541466
  92.1600037    0.4582274
  92.1900024    0.4165951
  92.2200012    0.4275418
  92.2500076    0.4510628
  92.2800064    0.4344259
  92.3100052    0.3946075
  92.3400040    0.4154375
  92.3700027    0.4550128
  92.4000015    0.4507941
  92.4300079    0.4591593
  92.4600067    0.4481285
  92.4900055    0.4291791
  92.5200043    0.4280529
  92.5500031    0.4629301
  92.5800018    0.4546561
  92.6100006    0.4471382
  92.6400070    0.4490695
  92.6700058    0.4591582
  92.7000046    0.4480429
  92.7300034    0.4340016
  92.7600021    0.4160437
  92.7900009    0.4310965
  92.8200073    0.4467649
  92.8500061    0.4465468
  92.8800049    0.4506577
  92.9100037    0.4674659
  92.9400024    0.4765311
  92.9700012    0.4755415
  93.0000076    0.4450784
  93.0300064    0.4431152
  93.0600052    0.4512289
  93.0900040    0.4482760
  93.1200027    0.4303464
  93.1500015    0.4343927
  93.1800079    0.4439244
  93.2100067    0.4361841
  93.2400055    0.4558888
  93.2700043    0.4671099
  93.3000031    0.4276037
  93.3300018    0.4447205
  93.3600082    0.4403245
  93.3900070    0.4308378
  93.4200058    0.4429290
  93.4500046    0.4316120
  93.4800034    0.4287931
  93.5100021    0.4022463
  93.5400009    0.4285020
  93.5700073    0.4710437
  93.6000061    0.4703382
  93.6300049    0.4476232
  93.6600037    0.4685102
  93.6900024    0.4794968
  93.7200012    0.4801854
  93.7500076    0.4750826
  93.7800064    0.4840651
  93.8100052    0.4783397
  93.8400040    0.4365623
  93.8700027    0.4265913
  93.9000015    0.4208853
  93.9300079    0.4447691
  93.9600067    0.4177658
  93.9900055    0.4093748
  94.0200043    0.4057215
  94.0500031    0.4100399
  94.0800018    0.4185902
  94.1100082    0.4520496
  94.1400070    0.4714675
  94.1700058    0.4673931
  94.2000046    0.4491350
  94.2300034    0.4437194
  94.2600021    0.4692956
  94.2900009    0.4716600
  94.3200073    0.4914202
  94.3500061    0.4410926
  94.3800049    0.4631454
  94.4100037    0.4409359
  94.4400024    0.4235658
  94.4700012    0.4211711
  94.5000076    0.4257088
  94.5300064    0.4617899
  94.5600052    0.4917839
  94.5900040    0.4894801
  94.6200027    0.4941621
  94.6500015    0.4788609
  94.6800079    0.4660655
  94.7100067    0.5063689
  94.7400055    0.5120521
  94.7700043    0.4918258
  94.8000031    0.4968681
  94.8300018    0.4925686
  94.8600082    0.4694013
  94.8900070    0.4557539
  94.9200058    0.4584788
  94.9500046    0.4473339
  94.9800034    0.4118097
  95.0100021    0.4429650
  95.0400009    0.4297374
  95.0700073    0.4274076
  95.1000061    0.4124136
  95.1300049    0.4118646
  95.1600037    0.4445574
  95.1900024    0.4505253
  95.2200012    0.4126219
  95.2500076    0.4253646
  95.2800064    0.3945063
  95.3100052    0.3760921
  95.3400040    0.3948344
  95.3700027    0.4133840
  95.4000015    0.4080715
  95.4300079    0.4032266
  95.4600067    0.4055987
  95.4900055    0.4156485
  95.5200043    0.4129184
  95.5500031    0.4173415
  95.5800018    0.4168885
  95.6100082    0.3770110
  95.6400070    0.3832075
  95.6700058    0.3920812
  95.7000046    0.4006433
  95.7300034    0.4073108
  95.7600021    0.4209498
  95.7900009    0.4211447
  95.8200073    0.4100419
  95.8500061    0.4184735
  95.8800049    0.4199735
  95.9100037    0.3793160
  95.9400024    0.4099396
  95.9700012    0.4122450
  96.0000076    0.4360962
  96.0300064    0.4320360
  96.0600052    0.4185148
  96.0900040    0.4204740
  96.1200027    0.4415846
  96.1500015    0.4535779
  96.1800079    0.4278114
  96.2100067    0.4382274
  96.2400055    0.4050561
  96.2700043    0.4190285
  96.3000031    0.4215851
  96.3300018    0.4327377
  96.3600082    0.4354720
  96.3900070    0.4567326
  96.4200058    0.4433252
  96.4500046    0.4674034
  96.4800034    0.4647726
  96.5100021    0.4737406
  96.5400009    0.4544490
  96.5700073    0.4526674
  96.6000061    0.4855222
  96.6300049    0.4766876
  96.6600037    0.4771073
  96.6900024    0.4726190
  96.7200012    0.4925205
  96.7500076    0.4780417
  96.7800064    0.4700491
  96.8100052    0.4557090
  96.8400040    0.4633991
  96.8700027    0.4123961
  96.9000015    0.4204649
  96.9300079    0.4582293
  96.9600067    0.4651221
  96.9900055    0.4358864
  97.0200043    0.4324394
  97.0500031    0.4030967
  97.0800018    0.4434593
  97.1100082    0.4164486
  97.1400070    0.4411483
  97.1700058    0.3998505
  97.2000046    0.4274963
  97.2300034    0.4215521
  97.2600021    0.4099935
  97.2900009    0.4472121
  97.3200073    0.4637053
  97.3500061    0.4244959
  97.3800049    0.4116750
  97.4100037    0.4436380
  97.4400024    0.4195310
  97.4700012    0.4073311
  97.5000076    0.4382493
  97.5300064    0.4359038
  97.5600052    0.4230675
  97.5900040    0.4243459
  97.6200027    0.4240867
  97.6500015    0.4586843
  97.6800079    0.4437593
  97.7100067    0.4746567
  97.7400055    0.4657434
  97.7700043    0.4794927
  97.8000031    0.4570316
  97.8300018    0.4528065
  97.8600082    0.4449411
  97.8900070    0.4299479
  97.9200058    0.4229161
  97.9500046    0.4350322
  97.9800034    0.4510293
  98.0100021    0.4470853
  98.0400009    0.4326936
  98.0700073    0.4453643
  98.1000061    0.4374378
  98.1300049    0.4385703
  98.1600037    0.4491355
  98.1900024    0.4307145
  98.2200012    0.4218100
  98.2500076    0.4736122
  98.2800064    0.4532091
  98.3100052    0.4271910
  98.3400040    0.4202248
  98.3700027    0.4447701
  98.4000015    0.4321443
  98.4300079    0.4297780
  98.4600067    0.4106002
  98.4900055    0.4581293
  98.5200043    0.4379062
  98.5500031    0.4208243
  98.5800018    0.4198863
  98.6100082    0.4163598
  98.6400070    0.4592509
  98.6700058    0.4271842
  98.7000046    0.4250690
  98.7300034    0.4340091
  98.7600021    0.4530179
  98.7900009    0.4707692
  98.8200073    0.4719797
  98.8500061    0.4474328
  98.8800049    0.4344850
  98.9100037    0.4292457
  98.9400024    0.4035765
  98.9700012    0.4686229
  99.0000076    0.4248765
  99.0300064    0.4286858
  99.0600052    0.4152476
  99.0900040    0.4275873
  99.1200027    0.4267370
  99.1500015    0.4106129
  99.1800079    0.4327746
  99.2100067    0.4298959
  99.2400055    0.4204769
  99.2700043    0.4285776
  99.3000031    0.4247983
  99.3300018    0.4264438
  99.3600082    0.3911485
  99.3900070    0.3921540
  99.4200058    0.4101082
  99.4500046    0.4103430
  99.4800034    0.3997971
  99.5100021    0.3919669
  99.5400009    0.4049465
  99.5700073    0.4252783
  99.6000061    0.4248585
  99.6300049    0.4127831
  99.6600037    0.4300150
  99.6900024    0.4226058
  99.7200012    0.4335454
  99.7500076    0.4070076
  99.7800064    0.4528763
  99.8100052    0.4493185
  99.8400040    0.4560624
  99.8700027    0.4291885
  99.9000015    0.4404011
  99.9300079    0.4424617
  99.9600067    0.4655895
  99.9900055    0.4946566
 100.0200043    0.4867319
 100.0500031    0.4791497
 100.0800018    0.4566998
 100.1100082    0.4811200
 100.1400070    0.4729931
 100.1700058    0.4783997
 100.2000046    0.4626327
 100.2300034    0.4765252
 100.2600021    0.4597799
 100.2900085    0.4969503
 100.3200073    0.4782427
 100.3500061    0.4655980
 100.3800049    0.4704818
 100.4100037    0.4957623
 100.4400024    0.5261488
 100.4700012    0.4900903
 100.5000076    0.4843161
 100.5300064    0.4589263
 100.5600052    0.4769059
 100.5900040    0.4757130
 100.6200027    0.4842344
 100.6500015    0.5220054
 100.6800079    0.5067534
 100.7100067    0.4835760
 100.7400055    0.5179356
 100.7700043    0.4852320
 100.8000031    0.5048044
 100.8300018    0.4850100
 100.8600082    0.4697251
 100.8900070    0.4380617
 100.9200058    0.4606822
 100.9500046    0.4666678
 100.9800034    0.4318560
 101.0100021    0.4685959
 101.0400085    0.4699340
 101.0700073    0.4569547
 101.1000061    0.4624305
 101.1300049    0.4357573
 101.1600037    0.4405400
 101.1900024    0.4304157
 101.2200012    0.4621170
 101.2500076    0.4374887
 101.2800064    0.4718961
 101.3100052    0.4640160
 101.3400040    0.4527237
 101.3700027    0.4667220
 101.4000015    0.4605401
 101.4300079    0.4610476
 101.4600067    0.4476586
 101.4900055    0.4321428
 101.5200043    0.4558094
 101.5500031    0.4408771
 101.5800018    0.4446364
 101.6100082    0.4432338
 101.6400070    0.4638008
 101.6700058    0.4462428
 101.7000046    0.4533721
 101.7300034    0.4579684
 101.7600021    0.4431604
 101.7900085    0.4372899
 101.8200073    0.4475031
 101.8500061    0.4275187
 101.8800049    0.4083486
 101.9100037    0.4206810
 101.9400024    0.4309348
 101.9700012    0.4398219
 102.0000076    0.4006622
 102.0300064    0.4172829
 102.0600052    0.4286062
 102.0900040    0.4286389
 102.1200027    0.4315369
 102.1500015    0.4385093
 102.1800079    0.4224223
 102.2100067    0.4460522
 102.2400055    0.4366859
 102.2700043    0.4210082
 102.3000031    0.4009075
 102.3300018    0.3920046
 102.3600082    0.4255904
 102.3900070    0.4381121
 102.4200058    0.4308579
 102.4500046    0.4441880
 102.4800034    0.4405409
 102.5100021    0.4227516
 102.5400085    0.4184715
 102.5700073    0.4198219
 102.6000061    0.4404870
 102.6300049    0.4344211
 102.6600037    0.4126071
 102.6900024    0.4380844
 102.7200012    0.4272799
 102.7500076    0.4306873
 102.7800064    0.4809625
 102.8100052    0.4840127
 102.8400040    0.4585980
 102.8700027    0.4482870
 102.9000015    0.4546342
 102.9300079    0.4555946
 102.9600067    0.4658537
 102.9900055    0.4573484
 103.0200043    0.4519820
 103.0500031    0.4561614
 103.0800018    0.4394867
 103.1100082    0.4490990
 103.1400070    0.4659830
 103.1700058    0.4746925
 103.2000046    0.4841987
 103.2300034    0.4950068
 103.2600021    0.4950546
 103.2900085    0.4856208
 103.3200073    0.4826500
 103.3500061    0.4775619
 103.3800049    0.5061182
 103.4100037    0.4906190
 103.4400024    0.4552208
 103.4700012    0.4827904
 103.5000076    0.4933098
 103.5300064    0.5011881
 103.5600052    0.5168809
 103.5900040    0.5137530
 103.6200027    0.4947340
 103.6500015    0.4842066
 103.6800079    0.4827424
 103.7100067    0.4797099
 103.7400055    0.5143610
 103.7700043    0.4457228
 103.8000031    0.4719011
 103.8300018    0.4796146
 103.8600082    0.4864956
 103.8900070    0.4845797
 103.9200058    0.5001138
 103.9500046    0.4951493
 103.9800034    0.5013189
 104.0100021    0.4941448
 104.0400085    0.4946657
 104.0700073    0.5047215
 104.1000061    0.4610311
 104.1300049    0.5041628
 104.1600037    0.4973254
 104.1900024    0.5081444
 104.2200012    0.4969719
 104.2500076    0.5142848
 104.2800064    0.4954036
 104.3100052    0.5010769
 104.3400040    0.4760619
 104.3700027    0.4993154
 104.4000015    0.5009066
 104.4300079    0.4943070
 104.4600067    0.4792191
 104.4900055    0.4426517
 104.5200043    0.4801929
 104.5500031    0.4693214
 104.5800018    0.4549231
 104.6100082    0.4340830
 104.6400070    0.4274165
 104.6700058    0.4061351
 104.7000046    0.4288364
 104.7300034    0.4315550
 104.7600021    0.4235633
 104.7900085    0.4231743
 104.8200073    0.4037056
 104.8500061    0.3997145
 104.8800049    0.3993007
 104.9100037    0.3919043
 104.9400024    0.3903817
 104.9700012    0.3905810
 105.0000076    0.4069214
 105.0300064    0.4137778
 105.0600052    0.3938417
 105.0900040    0.4177844
 105.1200027    0.4439795
 105.1500015    0.4094251
 105.1800079    0.4181630
 105.2100067    0.3948309
 105.2400055    0.3977304
 105.2700043    0.3763051
 105.3000031    0.4022118
 105.3300018    0.4049566
 105.3600082    0.4032041
 105.3900070    0.4104811
 105.4200058    0.4277185
 105.4500046    0.4473633
 105.4800034    0.4504917
 105.5100021    0.4715452
 105.5400085    0.4580831
 105.5700073    0.4764436
 105.6000061    0.4514179
 105.6300049    0.4540066
 105.6600037    0.4572737
 105.6900024    0.4381507
 105.7200012    0.4434696
 105.7500076    0.4281895
 105.7800064    0.4469939
 105.8100052    0.4158380
 105.8400040    0.4254659
 105.8700027    0.4179167
 105.9000015    0.4208992
 105.9300079    0.4183363
 105.9600067    0.4288515
 105.9900055    0.4277956
 106.0200043    0.4036458
 106.0500031    0.4165349
 106.0800018    0.4418896
 106.1100082    0.4670001
 106.1400070    0.4690728
 106.1700058    0.4828285
 106.2000046    0.4795601
 106.2300034    0.4678877
 106.2600021    0.4589001
 106.2900085    0.4858856
 106.3200073    0.4504694
 106.3500061    0.4465752
 106.3800049    0.4598103
 106.4100037    0.4783186
 106.4400024    0.5000212
 106.4700089    0.4570825
 106.5000076    0.4533606
 106.5300064    0.4688892
 106.5600052    0.4688425
 106.5900040    0.4559911
 106.6200027    0.4683511
 106.6500015    0.4662043
 106.6800079    0.4708299
 106.7100067    0.4735012
 106.7400055    0.4570524
 106.7700043    0.4928882
 106.8000031    0.4719336
 106.8300018    0.4645686
 106.8600082    0.4675212
 106.8900070    0.4797410
 106.9200058    0.4677754
 106.9500046    0.4708088
 106.9800034    0.4770730
 107.0100021    0.4852074
 107.0400085    0.5234033
 107.0700073    0.5285693
 107.1000061    0.5234691
 107.1300049    0.5104887
 107.1600037    0.5270046
 107.1900024    0.5618160
 107.2200089    0.5187881
 107.2500076    0.5293179
 107.2800064    0.5348133
 107.3100052    0.5180473
 107.3400040    0.5305169
 107.3700027    0.5161761
 107.4000015    0.5490159
 107.4300079    0.5170714
 107.4600067    0.5260481
 107.4900055    0.5483424
 107.5200043    0.5548138
 107.5500031    0.5499364
 107.5800018    0.5586705
 107.6100082    0.5427698
 107.6400070    0.5401260
 107.6700058    0.5676205
 107.7000046    0.5270320
 107.7300034    0.5041613
 107.7600021    0.5131239
 107.7900085    0.5234151
 107.8200073    0.5013527
 107.8500061    0.5126265
 107.8800049    0.5222674
 107.9100037    0.5371245
 107.9400024    0.5287697
 107.9700089    0.5600413
 108.0000076    0.5533199
 108.0300064    0.5696059
 108.0600052    0.5739101
 108.0900040    0.5757133
 108.1200027    0.5576000
 108.1500015    0.5923070
 108.1800079    0.5957110
 108.2100067    0.5922881
 108.2400055    0.5695640
 108.2700043    0.5740784
 108.3000031    0.5876153
 108.3300018    0.5731429
 108.3600082    0.5796183
 108.3900070    0.5755578
 108.4200058    0.5857868
 108.4500046    0.5577801
 108.4800034    0.5917359
 108.5100021    0.6062236
 108.5400085    0.5958884
 108.5700073    0.5737365
 108.6000061    0.5359626
 108.6300049    0.5898400
 108.6600037    0.5834373
 108.6900024    0.5945891
 108.7200089    0.5567298
 108.7500076    0.5599997
 108.7800064    0.5503985
 108.8100052    0.6023921
 108.8400040    0.6263632
 108.8700027    0.5993501
 108.9000015    0.6141782
 108.9300079    0.6031322
 108.9600067    0.5840380
 108.9900055    0.6190268
 109.0200043    0.5894984
 109.0500031    0.5832924
 109.0800018    0.5669305
 109.1100082    0.5829356
 109.1400070    0.5634186
 109.1700058    0.5722643
 109.2000046    0.5873772
 109.2300034    0.5839283
 109.2600021    0.6069071
 109.2900085    0.5690669
 109.3200073    0.5755997
 109.3500061    0.5490016
 109.3800049    0.5676403
 109.4100037    0.5864030
 109.4400024    0.5793921
 109.4700089    0.5721458
 109.5000076    0.5618085
 109.5300064    0.5567417
 109.5600052    0.5514580
 109.5900040    0.5363486
 109.6200027    0.5448903
 109.6500015    0.5432717
 109.6800079    0.5641036
 109.7100067    0.5454171
 109.7400055    0.5601559
 109.7700043    0.5557194
 109.8000031    0.5685979
 109.8300018    0.5710838
 109.8600082    0.5550196
 109.8900070    0.5295088
 109.9200058    0.5234047
 109.9500046    0.5413395
 109.9800034    0.5486398
 110.0100021    0.5288221
 110.0400085    0.5581646
 110.0700073    0.5611551
 110.1000061    0.5337333
 110.1300049    0.5152569
 110.1600037    0.5449207
 110.1900024    0.5276289
 110.2200089    0.5572808
 110.2500076    0.5430449
 110.2800064    0.5728197
 110.3100052    0.5785410
 110.3400040    0.5732603
 110.3700027    0.5785932
 110.4000015    0.5385825
 110.4300079    0.5246604
 110.4600067    0.5513602
 110.4900055    0.5730016
 110.5200043    0.5888243
 110.5500031    0.5922117
 110.5800018    0.5610212
 110.6100082    0.5700510
 110.6400070    0.5813383
 110.6700058    0.5694615
 110.7000046    0.5704755
 110.7300034    0.5452988
 110.7600021    0.5685375
 110.7900085    0.5598938
 110.8200073    0.4920367
 110.8500061    0.5014950
 110.8800049    0.4842211
 110.9100037    0.5131237
 110.9400024    0.4976100
 110.9700089    0.4800059
 111.0000076    0.5225875
 111.0300064    0.5474064
 111.0600052    0.5310578
 111.0900040    0.5257013
 111.1200027    0.5354107
 111.1500015    0.5355457
 111.1800079    0.5692294
 111.2100067    0.5131921
 111.2400055    0.5055740
 111.2700043    0.4787756
 111.3000031    0.4933864
 111.3300018    0.5105036
 111.3600082    0.5064348
 111.3900070    0.5114982
 111.4200058    0.5017617
 111.4500046    0.4783037
 111.4800034    0.4916903
 111.5100021    0.5039162
 111.5400085    0.4825364
 111.5700073    0.4696435
 111.6000061    0.4614045
 111.6300049    0.4663197
 111.6600037    0.4485536
 111.6900024    0.4714772
 111.7200089    0.4560943
 111.7500076    0.4414963
 111.7800064    0.4361868
 111.8100052    0.4541372
 111.8400040    0.4574820
 111.8700027    0.4722574
 111.9000015    0.4808887
 111.9300079    0.5281203
 111.9600067    0.5251879
 111.9900055    0.5151450
 112.0200043    0.4847262
 112.0500031    0.4743427
 112.0800018    0.4794298
 112.1100082    0.4744796
 112.1400070    0.4596854
 112.1700058    0.4723350
 112.2000046    0.4589458
 112.2300034    0.4824223
 112.2600021    0.4729950
 112.2900085    0.4775363
 112.3200073    0.4753790
 112.3500061    0.4727098
 112.3800049    0.4800096
 112.4100037    0.4597942
 112.4400024    0.4924749
 112.4700089    0.4748907
 112.5000076    0.5079835
 112.5300064    0.4780038
 112.5600052    0.4807832
 112.5900040    0.4804319
 112.6200027    0.4771690
 112.6500092    0.4713596
 112.6800079    0.4812262
 112.7100067    0.5031174
 112.7400055    0.4890811
 112.7700043    0.5134220
 112.8000031    0.4626520
 112.8300018    0.4653547
 112.8600082    0.4616000
 112.8900070    0.4800217
 112.9200058    0.4912364
 112.9500046    0.4841470
 112.9800034    0.4875103
 113.0100021    0.5142334
 113.0400085    0.4915074
 113.0700073    0.5349469
 113.1000061    0.5242459
 113.1300049    0.5264091
 113.1600037    0.5220493
 113.1900024    0.5082686
 113.2200089    0.4821845
 113.2500076    0.4916030
 113.2800064    0.5236403
 113.3100052    0.5199077
 113.3400040    0.5008318
 113.3700027    0.4963305
 113.4000092    0.5298015
 113.4300079    0.4856324
 113.4600067    0.5133649
 113.4900055    0.5184115
 113.5200043    0.5102597
 113.5500031    0.5022089
 113.5800018    0.4837049
 113.6100082    0.4908900
 113.6400070    0.4518179
 113.6700058    0.4530142
 113.7000046    0.4584467
 113.7300034    0.4774884
 113.7600021    0.4664924
 113.7900085    0.4984308
 113.8200073    0.4951485
 113.8500061    0.5147691
 113.8800049    0.5048761
 113.9100037    0.4853605
 113.9400024    0.4614634
 113.9700089    0.4517647
 114.0000076    0.4678858
 114.0300064    0.4712226
 114.0600052    0.4655659
 114.0900040    0.4700834
 114.1200027    0.4225794
 114.1500092    0.4168055
 114.1800079    0.4478044
 114.2100067    0.4670568
 114.2400055    0.4635429
 114.2700043    0.4321280
 114.3000031    0.4812100
 114.3300018    0.4581585
 114.3600082    0.4442999
 114.3900070    0.4379590
 114.4200058    0.4440912
 114.4500046    0.4467577
 114.4800034    0.4352401
 114.5100021    0.4513418
 114.5400085    0.4781676
 114.5700073    0.5303263
 114.6000061    0.4977693
 114.6300049    0.5414178
 114.6600037    0.5336278
 114.6900024    0.4939304
 114.7200089    0.4890737
 114.7500076    0.4747031
 114.7800064    0.5050649
 114.8100052    0.4855742
 114.8400040    0.4657837
 114.8700027    0.4698099
 114.9000092    0.4944465
 114.9300079    0.4882298
 114.9600067    0.4605956
 114.9900055    0.4338738
 115.0200043    0.4417163
 115.0500031    0.4581465
 115.0800018    0.4861568
 115.1100082    0.4764137
 115.1400070    0.4681917
 115.1700058    0.4886555
 115.2000046    0.4815591
 115.2300034    0.5197997
 115.2600021    0.5108092
 115.2900085    0.5208139
 115.3200073    0.4985123
 115.3500061    0.4960733
 115.3800049    0.4876405
 115.4100037    0.4839129
 115.4400024    0.5053695
 115.4700089    0.4874320
 115.5000076    0.4720406
 115.5300064    0.4507598
 115.5600052    0.4511052
 115.5900040    0.4358156
 115.6200027    0.4570172
 115.6500092    0.4364339
 115.6800079    0.4696672
 115.7100067    0.4731938
 115.7400055    0.4649523
 115.7700043    0.4697560
 115.8000031    0.4822814
 115.8300018    0.4665936
 115.8600082    0.4493883
 115.8900070    0.4542459
 115.9200058    0.4846440
 115.9500046    0.4733251
 115.9800034    0.4986696
 116.0100021    0.5247910
 116.0400085    0.5138935
 116.0700073    0.5029585
 116.1000061    0.5356650
 116.1300049    0.4835193
 116.1600037    0.4992666
 116.1900024    0.4992957
 116.2200089    0.4901154
 116.2500076    0.4862030
 116.2800064    0.4689556
 116.3100052    0.4291150
 116.3400040    0.4130480
 116.3700027    0.3941720
 116.4000092    0.3913907
 116.4300079    0.4265620
 116.4600067    0.4760813
 116.4900055    0.4672301
 116.5200043    0.4559160
 116.5500031    0.4115594
 116.5800018    0.3886247
 116.6100082    0.3772060
 116.6400070    0.3893993
 116.6700058    0.3944364
 116.7000046    0.4131333
 116.7300034    0.4327915
 116.7600021    0.4225093
 116.7900085    0.4267512
 116.8200073    0.4476123
 116.8500061    0.4581039
 116.8800049    0.4497131
 116.9100037    0.4402727
 116.9400024    0.4321037
 116.9700089    0.4176475
 117.0000076    0.3980129
 117.0300064    0.3941027
 117.0600052    0.4109139
 117.0900040    0.3866554
 117.1200027    0.3864947
 117.1500092    0.4040954
 117.1800079    0.4042435
 117.2100067    0.3947107
 117.2400055    0.3546493
 117.2700043    0.3661985
 117.3000031    0.3686016
 117.3300018    0.3682196
 117.3600082    0.3614324
 117.3900070    0.3889623
 117.4200058    0.4016968
 117.4500046    0.3922033
 117.4800034    0.4158003
 117.5100021    0.4188740
 117.5400085    0.4175205
 117.5700073    0.4017259
 117.6000061    0.4088401
 117.6300049    0.3821764
 117.6600037    0.3859337
 117.6900024    0.4056812
 117.7200089    0.3669601
 117.7500076    0.3742049
 117.7800064    0.3957797
 117.8100052    0.3816078
 117.8400040    0.4265769
 117.8700027    0.4601209
 117.9000092    0.4438855
 117.9300079    0.4248050
 117.9600067    0.4268875
 117.9900055    0.4227117
 118.0200043    0.4183068
 118.0500031    0.3953651
 118.0800018    0.4092239
 118.1100082    0.4292981
 118.1400070    0.4283144
 118.1700058    0.4185443
 118.2000046    0.4294203
 118.2300034    0.4144889
 118.2600021    0.4528277
 118.2900085    0.4521061
 118.3200073    0.4920146
 118.3500061    0.4683982
 118.3800049    0.4543543
 118.4100037    0.4540443
 118.4400024    0.4491636
 118.4700089    0.4317954
 118.5000076    0.4492323
 118.5300064    0.4669129
 118.5600052    0.4483661
 118.5900040    0.4421788
 118.6200027    0.4465301
 118.6500092    0.4411046
 118.6800079    0.4544951
 118.7100067    0.4342443
 118.7400055    0.4767876
 118.7700043    0.4447993
 118.8000031    0.4472347
 118.8300018    0.4524700
 118.8600082    0.4256171
 118.8900070    0.4308989
 118.9200058    0.4606893
 118.9500046    0.4526927
 118.9800034    0.4696288
 119.0100021    0.4600678
 119.0400085    0.4533792
 119.0700073    0.4617600
 119.1000061    0.4321187
 119.1300049    0.4349635
 119.1600037    0.4268132
 119.1900024    0.4494637
 119.2200089    0.4111512
 119.2500076    0.4214791
 119.2800064    0.4502024
 119.3100052    0.4507469
 119.3400040    0.4368583
 119.3700027    0.4246178
 119.4000092    0.4071300
 119.4300079    0.3887993
 119.4600067    0.3962308
 119.4900055    0.3793608
 119.5200043    0.3572252
 119.5500031    0.3728724
 119.5800095    0.3816538
 119.6100082    0.3668661
 119.6400070    0.3703246
 119.6700058    0.3776535
 119.7000046    0.3797993
 119.7300034    0.3763407
 119.7600021    0.3981224
 119.7900085    0.3867857
 119.8200073    0.4196690
 119.8500061    0.4183449
 119.8800049    0.3787096
 119.9100037    0.3652952
 119.9400024    0.3753374
 119.9700089    0.4059172
 120.0000076    0.3951332
 120.0300064    0.4137363
 120.0600052    0.4105585
 120.0900040    0.3936968
 120.1200027    0.3992021
 120.1500092    0.4055631
 120.1800079    0.4235861
 120.2100067    0.4036030
 120.2400055    0.4312804
 120.2700043    0.4356549
 120.3000031    0.4711269
 120.3300095    0.4506564
 120.3600082    0.4690126
 120.3900070    0.4878001
 120.4200058    0.5052714
 120.4500046    0.5077114
 120.4800034    0.5193453
 120.5100021    0.5118345
 120.5400085    0.4769018
 120.5700073    0.5053757
 120.6000061    0.4840285
 120.6300049    0.5097556
 120.6600037    0.4920616
 120.6900024    0.4838668
 120.7200089    0.4607936
 120.7500076    0.5138437
 120.7800064    0.5157527
 120.8100052    0.4731543
 120.8400040    0.4613315
 120.8700027    0.4781458
 120.9000092    0.4695176
 120.9300079    0.4462808
 120.9600067    0.4407318
 120.9900055    0.4447153
 121.0200043    0.4620843
 121.0500031    0.4859809
 121.0800095    0.4838931
 121.1100082    0.4666675
 121.1400070    0.4639241
 121.1700058    0.4396225
 121.2000046    0.4584298
 121.2300034    0.4449176
 121.2600021    0.4431745
 121.2900085    0.4642066
 121.3200073    0.4578858
 121.3500061    0.4904078
 121.3800049    0.4936238
 121.4100037    0.4936239
 121.4400024    0.5255865
 121.4700089    0.4952294
 121.5000076    0.4786680
 121.5300064    0.4520534
 121.5600052    0.4287158
 121.5900040    0.4308374
 121.6200027    0.4524721
 121.6500092    0.4320969
 121.6800079    0.4361550
 121.7100067    0.4280351
 121.7400055    0.4539018
 121.7700043    0.4391859
 121.8000031    0.4327952
 121.8300095    0.4420768
 121.8600082    0.4456953
 121.8900070    0.4498630
 121.9200058    0.4327062
 121.9500046    0.4429806
 121.9800034    0.4333349
 122.0100021    0.4372018
 122.0400085    0.4298131
 122.0700073    0.4693160
 122.1000061    0.4907857
 122.1300049    0.4527693
 122.1600037    0.4774317
 122.1900024    0.4428527
 122.2200089    0.4255172
 122.2500076    0.4491399
 122.2800064    0.4498265
 122.3100052    0.4495572
 122.3400040    0.3970457
 122.3700027    0.4395450
 122.4000092    0.3883821
 122.4300079    0.4117069
 122.4600067    0.4180650
 122.4900055    0.4071144
 122.5200043    0.4045744
 122.5500031    0.4239224
 122.5800095    0.4272538
 122.6100082    0.4329925
 122.6400070    0.4727547
 122.6700058    0.4624024
 122.7000046    0.4656112
 122.7300034    0.4819616
 122.7600021    0.4561456
 122.7900085    0.4652106
 122.8200073    0.4626207
 122.8500061    0.4878097
 122.8800049    0.4713176
 122.9100037    0.4719801
 122.9400024    0.5022506
 122.9700089    0.5035912
 123.0000076    0.5287738
 123.0300064    0.5500655
 123.0600052    0.5428012
 123.0900040    0.5379630
 123.1200027    0.5038656
 123.1500092    0.4812970
 123.1800079    0.5062411
 123.2100067    0.5084957
 123.2400055    0.5219434
 123.2700043    0.5542462
 123.3000031    0.5559890
 123.3300095    0.5491596
 123.3600082    0.5570922
 123.3900070    0.5145246
 123.4200058    0.5315311
 123.4500046    0.5392271
 123.4800034    0.5570825
 123.5100021    0.5703310
 123.5400085    0.5374425
 123.5700073    0.5380059
 123.6000061    0.5304592
 123.6300049    0.5190299
 123.6600037    0.4871477
 123.6900024    0.4905265
 123.7200089    0.4821930
 123.7500076    0.5087557
 123.7800064    0.5286508
 123.8100052    0.5112916
 123.8400040    0.5298219
 123.8700027    0.5349288
 123.9000092    0.5542887
 123.9300079    0.5736004
 123.9600067    0.6116753
 123.9900055    0.5633080
 124.0200043    0.5212537
 124.0500031    0.5207013
 124.0800095    0.5063965
 124.1100082    0.5091925
 124.1400070    0.5236270
 124.1700058    0.4855690
 124.2000046    0.4975166
 124.2300034    0.5043995
 124.2600021    0.4717558
 124.2900085    0.4930628
 124.3200073    0.4860716
 124.3500061    0.4864447
 124.3800049    0.5261818
 124.4100037    0.5214835
 124.4400024    0.5195450
 124.4700089    0.5522846
 124.5000076    0.5165821
 124.5300064    0.5022150
 124.5600052    0.5417757
 124.5900040    0.5162831
 124.6200027    0.5135292
 124.6500092    0.5151371
 124.6800079    0.5097370
 124.7100067    0.5191509
 124.7400055    0.4556262
 124.7700043    0.4839178
 124.8000031    0.4572757
 124.8300095    0.4761235
 124.8600082    0.4768473
 124.8900070    0.4980022
 124.9200058    0.4604015
 124.9500046    0.5337092
 124.9800034    0.5033491
 125.0100021    0.4939682
 125.0400085    0.5114889
 125.0700073    0.5014957
 125.1000061    0.4507827
 125.1300049    0.4377770
 125.1600037    0.4418935
 125.1900024    0.4548002
 125.2200089    0.4145773
 125.2500076    0.4116700
 125.2800064    0.4289915
 125.3100052    0.4399248
 125.3400040    0.4813183
 125.3700027    0.4578925
 125.4000092    0.4542107
 125.4300079    0.4690731
 125.4600067    0.4894162
 125.4900055    0.4698734
 125.5200043    0.4783210
 125.5500031    0.4566271
 125.5800095    0.4227891
 125.6100082    0.4673944
 125.6400070    0.4529428
 125.6700058    0.4700779
 125.7000046    0.4543936
 125.7300034    0.4871826
 125.7600098    0.4841927
 125.7900085    0.4943442
 125.8200073    0.5084090
 125.8500061    0.4751686
 125.8800049    0.4940094
 125.9100037    0.4822897
 125.9400024    0.4829333
 125.9700089    0.4860683
 126.0000076    0.4789934
 126.0300064    0.4488937
 126.0600052    0.4664298
 126.0900040    0.4601496
 126.1200027    0.4827514
 126.1500092    0.4656906
 126.1800079    0.4677719
 126.2100067    0.4752224
 126.2400055    0.4547569
 126.2700043    0.4460242
 126.3000031    0.4668179
 126.3300095    0.4602208
 126.3600082    0.4930263
 126.3900070    0.5147872
 126.4200058    0.4732667
 126.4500046    0.5181523
 126.4800034    0.5428143
 126.5100098    0.4831497
 126.5400085    0.4920581
 126.5700073    0.4944107
 126.6000061    0.4634206
 126.6300049    0.4642690
 126.6600037    0.4503030
 126.6900024    0.4747407
 126.7200089    0.4994536
 126.7500076    0.4952012
 126.7800064    0.5052295
 126.8100052    0.5268012
 126.8400040    0.4685666
 126.8700027    0.4569425
 126.9000092    0.4573326
 126.9300079    0.4558316
 126.9600067    0.4667801
 126.9900055    0.4792134
 127.0200043    0.5051891
 127.0500031    0.5169299
 127.0800095    0.5183088
 127.1100082    0.5023847
 127.1400070    0.5087983
 127.1700058    0.5194076
 127.2000046    0.5327684
 127.2300034    0.5305585
 127.2600098    0.4949134
 127.2900085    0.4972751
 127.3200073    0.5035001
 127.3500061    0.4449166
 127.3800049    0.4846656
 127.4100037    0.4921651
 127.4400024    0.4434967
 127.4700089    0.4852502
 127.5000076    0.4641469
 127.5300064    0.4967816
 127.5600052    0.4893668
 127.5900040    0.4649794
 127.6200027    0.4884505
 127.6500092    0.4919741
 127.6800079    0.4744234
 127.7100067    0.4850992
 127.7400055    0.4875657
 127.7700043    0.4658028
 127.8000031    0.4605540
 127.8300095    0.5060193
 127.8600082    0.4715374
 127.8900070    0.5079394
 127.9200058    0.4437205
 127.9500046    0.4746310
 127.9800034    0.4808450
 128.0100098    0.4688501
 128.0400085    0.4655285
 128.0700073    0.4436226
 128.1000061    0.4526683
 128.1300049    0.4396361
 128.1600037    0.4157866
 128.1900024    0.4771426
 128.2200012    0.4761767
 128.2500000    0.4558714
 128.2799988    0.4788654
 128.3100128    0.4815048
 128.3400116    0.4547262
 128.3700104    0.4774866
 128.4000092    0.4594200
 128.4300079    0.4640704
 128.4600067    0.4573382
 128.4900055    0.4753881
 128.5200043    0.4584675
 128.5500031    0.4742461
 128.5800018    0.4909127
 128.6100006    0.4822090
 128.6399994    0.4893155
 128.6700134    0.4517877
 128.7000122    0.4469552
 128.7300110    0.4659436
 128.7600098    0.4664719
 128.7900085    0.4631129
 128.8200073    0.4426408
 128.8500061    0.4546779
 128.8800049    0.4751852
 128.9100037    0.4572918
 128.9400024    0.4371508
 128.9700012    0.4324705
 129.0000000    0.4382181
 129.0299988    0.4413635
 129.0600128    0.4538889
 129.0900116    0.4495885
 129.1200104    0.4499581
 129.1500092    0.4703987
 129.1800079    0.4630603
 129.2100067    0.4479679
 129.2400055    0.4337860
 129.2700043    0.4560924
 129.3000031    0.4437548
 129.3300018    0.4401215
 129.3600006    0.4575717
 129.3899994    0.4648650
 129.4200134    0.4384859
 129.4500122    0.4586115
 129.4800110    0.4606158
 129.5100098    0.4848847
 129.5400085    0.4917322
 129.5700073    0.4724391
 129.6000061    0.4847504
 129.6300049    0.4670840
 129.6600037    0.4829084
 129.6900024    0.4412100
 129.7200012    0.4273266
 129.7500000    0.4325505
 129.7799988    0.4298599
 129.8100128    0.4549817
 129.8400116    0.4375283
 129.8700104    0.4270717
 129.9000092    0.4135925
 129.9300079    0.4000740
 129.9600067    0.4390861
 129.9900055    0.4289152
 130.0200043    0.4176027
 130.0500031    0.4075003
 130.0800018    0.3982581
 130.1100006    0.4313518
 130.1399994    0.4615757
 130.1700134    0.4296632
 130.2000122    0.4378310
 130.2300110    0.4285569
 130.2600098    0.4465654
 130.2900085    0.4340836
 130.3200073    0.4222753
 130.3500061    0.4258641
 130.3800049    0.4280729
 130.4100037    0.4499789
 130.4400024    0.4137434
 130.4700012    0.4120193
 130.5000000    0.4046448
 130.5299988    0.4102587
 130.5600128    0.4255851
 130.5900116    0.4353291
 130.6200104    0.4328818
 130.6500092    0.4114443
 130.6800079    0.4287120
 130.7100067    0.4395527
 130.7400055    0.4353710
 130.7700043    0.4560094
 130.8000031    0.4799600
 130.8300018    0.4569489
 130.8600006    0.4574650
 130.8899994    0.4520690
 130.9200134    0.4534491
 130.9500122    0.4441002
 130.9800110    0.4430999
 131.0100098    0.4534737
 131.0400085    0.4649330
 131.0700073    0.4749125
 131.1000061    0.4742881
 131.1300049    0.4793285
 131.1600037    0.4779622
 131.1900024    0.4750763
 131.2200012    0.4670936
 131.2500000    0.4514616
 131.2799988    0.4548022
 131.3100128    0.4608882
 131.3400116    0.4690692
 131.3700104    0.4885537
 131.4000092    0.4831806
 131.4300079    0.4800381
 131.4600067    0.4838331
 131.4900055    0.4944513
 131.5200043    0.5129000
 131.5500031    0.5219167
 131.5800018    0.4928581
 131.6100006    0.5135131
 131.6399994    0.4821869
 131.6700134    0.4967096
 131.7000122    0.4750558
 131.7300110    0.5092697
 131.7600098    0.5490969
 131.7900085    0.5315442
 131.8200073    0.5282530
 131.8500061    0.5043326
 131.8800049    0.4929879
 131.9100037    0.4842643
 131.9400024    0.4868784
 131.9700012    0.4927915
 132.0000000    0.5022612
 132.0299988    0.4860539
 132.0600128    0.4916789
 132.0900116    0.4924921
 132.1200104    0.4852247
 132.1500092    0.4928733
 132.1800079    0.4950799
 132.2100067    0.4955689
 132.2400055    0.5023013
 132.2700043    0.5055681
 132.3000031    0.4924089
 132.3300018    0.5001180
 132.3600006    0.5012585
 132.3899994    0.4974517
 132.4200134    0.5202599
 132.4500122    0.5167507
 132.4800110    0.5128979
 132.5100098    0.5173484
 132.5400085    0.4923623
 132.5700073    0.4818027
 132.6000061    0.4942727
 132.6300049    0.5003580
 132.6600037    0.4795861
 132.6900024    0.4817088
 132.7200012    0.4772535
 132.7500000    0.4801498
 132.7799988    0.4828169
 132.8100128    0.4793204
 132.8400116    0.4820929
 132.8700104    0.4734230
 132.9000092    0.4906684
 132.9300079    0.4780934
 132.9600067    0.4741056
 132.9900055    0.4797529
 133.0200043    0.4708819
 133.0500031    0.4712254
 133.0800018    0.5125800
 133.1100006    0.5014086
 133.1399994    0.4927912
 133.1700134    0.4896029
 133.2000122    0.4969328
 133.2300110    0.4903227
 133.2600098    0.5006163
 133.2900085    0.4814378
 133.3200073    0.4929914
 133.3500061    0.4912942
 133.3800049    0.4624871
 133.4100037    0.4772187
 133.4400024    0.4762538
 133.4700012    0.5170051
 133.5000000    0.5084920
 133.5299988    0.5002881
 133.5600128    0.4958245
 133.5900116    0.5031722
 133.6200104    0.5167919
 133.6500092    0.4921604
 133.6800079    0.5210373
 133.7100067    0.5083724
 133.7400055    0.5244136
 133.7700043    0.5131417
 133.8000031    0.5340822
 133.8300018    0.5012637
 133.8600006    0.5061764
 133.8899994    0.4892744
 133.9200134    0.4874036
 133.9500122    0.4805206
 133.9800110    0.4936525
 134.0100098    0.4930316
 134.0400085    0.5060227
 134.0700073    0.5144004
 134.1000061    0.5108841
 134.1300049    0.5105276
 134.1600037    0.5110300
 134.1900024    0.4953402
 134.2200012    0.5097357
 134.2500000    0.5187914
 134.2799988    0.5256371
 134.3100128    0.5103769
 134.3400116    0.5315417
 134.3700104    0.5349920
 134.4000092    0.5219287
 134.4300079    0.5193059
 134.4600067    0.5046820
 134.4900055    0.5062132
 134.5200043    0.5033580
 134.5500031    0.4844938
 134.5800018    0.4725280
 134.6100006    0.4719655
 134.6399994    0.4581234
 134.6700134    0.4683400
 134.7000122    0.4821599
 134.7300110    0.4625008
 134.7600098    0.4771307
 134.7900085    0.4552388
 134.8200073    0.4597142
 134.8500061    0.4759783
 134.8800049    0.4670196
 134.9100037    0.4426218
 134.9400024    0.4467399
 134.9700012    0.4517696
 135.0000000    0.4494668
 135.0300140    0.4402234
 135.0600128    0.4339097
 135.0900116    0.4522474
 135.1200104    0.4570116
 135.1500092    0.4828313
 135.1800079    0.4760425
 135.2100067    0.4813140
 135.2400055    0.4729687
 135.2700043    0.4921980
 135.3000031    0.4696997
 135.3300018    0.4713986
 135.3600006    0.4737365
 135.3899994    0.4674985
 135.4200134    0.4648631
 135.4500122    0.4799679
 135.4800110    0.4525165
 135.5100098    0.4702064
 135.5400085    0.4553522
 135.5700073    0.4546105
 135.6000061    0.4440307
 135.6300049    0.4682912
 135.6600037    0.4609521
 135.6900024    0.4585019
 135.7200012    0.4534416
 135.7500000    0.4464921
 135.7800140    0.4403539
 135.8100128    0.4243196
 135.8400116    0.4405152
 135.8700104    0.4371477
 135.9000092    0.4327497
 135.9300079    0.4348103
 135.9600067    0.4012434
 135.9900055    0.4351757
 136.0200043    0.4182289
 136.0500031    0.4233479
 136.0800018    0.4348933
 136.1100006    0.4120470
 136.1399994    0.4291760
 136.1700134    0.4462492
 136.2000122    0.4370179
 136.2300110    0.4707907
 136.2600098    0.4334574
 136.2900085    0.4490422
 136.3200073    0.4356903
 136.3500061    0.4323909
 136.3800049    0.4432687
 136.4100037    0.4635941
 136.4400024    0.4557086
 136.4700012    0.4501522
 136.5000000    0.4353837
 136.5300140    0.4435602
 136.5600128    0.4352360
 136.5900116    0.4234529
 136.6200104    0.4130152
 136.6500092    0.4359319
 136.6800079    0.4393475
 136.7100067    0.4250597
 136.7400055    0.4450408
 136.7700043    0.4459326
 136.8000031    0.4434091
 136.8300018    0.4545909
 136.8600006    0.4481643
 136.8899994    0.4512312
 136.9200134    0.4479016
 136.9500122    0.4793963
 136.9800110    0.4631127
 137.0100098    0.4578240
 137.0400085    0.4611585
 137.0700073    0.4413058
 137.1000061    0.4543234
 137.1300049    0.4541229
 137.1600037    0.4451697
 137.1900024    0.4214249
 137.2200012    0.4222773
 137.2500000    0.4382549
 137.2800140    0.4333627
 137.3100128    0.4486439
 137.3400116    0.4612125
 137.3700104    0.4674329
 137.4000092    0.4799609
 137.4300079    0.4698440
 137.4600067    0.4555157
 137.4900055    0.4542964
 137.5200043    0.4382958
 137.5500031    0.4436744
 137.5800018    0.4700618
 137.6100006    0.4660372
 137.6399994    0.4878750
 137.6700134    0.4956331
 137.7000122    0.4789441
 137.7300110    0.4498949
 137.7600098    0.4401032
 137.7900085    0.4738305
 137.8200073    0.4598200
 137.8500061    0.4661283
 137.8800049    0.4571686
 137.9100037    0.4600662
 137.9400024    0.4738206
 137.9700012    0.4651409
 138.0000000    0.4672857
 138.0300140    0.4453805
 138.0600128    0.4646788
 138.0900116    0.4352359
 138.1200104    0.4353086
 138.1500092    0.4172868
 138.1800079    0.4296356
 138.2100067    0.4284770
 138.2400055    0.4480633
 138.2700043    0.4315159
 138.3000031    0.4356456
 138.3300018    0.4496595
 138.3600006    0.4823211
 138.3899994    0.4694417
 138.4200134    0.4622167
 138.4500122    0.4502670
 138.4800110    0.4338829
 138.5100098    0.4333837
 138.5400085    0.4610924
 138.5700073    0.4505445
 138.6000061    0.4547307
 138.6300049    0.4441589
 138.6600037    0.4669968
 138.6900024    0.4612343
 138.7200012    0.4448250
 138.7500000    0.4486742
 138.7800140    0.4443865
 138.8100128    0.4619442
 138.8400116    0.4471571
 138.8700104    0.4573133
 138.9000092    0.4513760
 138.9300079    0.4685353
 138.9600067    0.5272080
 138.9900055    0.5171344
 139.0200043    0.5082783
 139.0500031    0.5124982
 139.0800018    0.5056289
 139.1100006    0.5521817
 139.1399994    0.5339472
 139.1700134    0.5081288
 139.2000122    0.5133567
 139.2300110    0.5245283
 139.2600098    0.5085722
 139.2900085    0.5091836
 139.3200073    0.4945961
 139.3500061    0.4559841
 139.3800049    0.4891940
 139.4100037    0.5035097
 139.4400024    0.4918546
 139.4700012    0.4587021
 139.5000000    0.4604031
 139.5300140    0.4650469
 139.5600128    0.4893136
 139.5900116    0.4740657
 139.6200104    0.4697174
 139.6500092    0.4639457
 139.6800079    0.4613694
 139.7100067    0.4872549
 139.7400055    0.4880978
 139.7700043    0.4672099
 139.8000031    0.4554529
 139.8300018    0.4607699
 139.8600006    0.4682094
 139.8899994    0.4859943
 139.9200134    0.4853671
 139.9500122    0.4848519
 139.9800110    0.4725684
 140.0100098    0.4738564
 140.0400085    0.4348908
 140.0700073    0.4429336
 140.1000061    0.4705133
 140.1300049    0.4543967
 140.1600037    0.4501248
 140.1900024    0.4494947
 140.2200012    0.4530177
 140.2500000    0.4686514
 140.2800140    0.4973420
 140.3100128    0.5172526
 140.3400116    0.5013390
 140.3700104    0.4994223
 140.4000092    0.4872134
 140.4300079    0.5026985
 140.4600067    0.4726208
 140.4900055    0.4651234
 140.5200043    0.5007181
 140.5500031    0.4873897
 140.5800018    0.4399844
 140.6100006    0.4401427
 140.6399994    0.4320528
 140.6700134    0.4371368
 140.7000122    0.4416431
 140.7300110    0.4374789
 140.7600098    0.4416623
 140.7900085    0.4743817
 140.8200073    0.4564455
 140.8500061    0.4689575
 140.8800049    0.4787157
 140.9100037    0.4517890
 140.9400024    0.4519926
 140.9700012    0.4325299
 141.0000000    0.4297081
 141.0300140    0.4389501
 141.0600128    0.4568199
 141.0900116    0.4421748
 141.1200104    0.4309964
 141.1500092    0.4483358
 141.1800079    0.4591547
 141.2100067    0.4466354
 141.2400055    0.4217194
 141.2700043    0.4420722
 141.3000031    0.4432309
 141.3300018    0.4691769
 141.3600006    0.4681847
 141.3899994    0.4672534
 141.4200134    0.4472688
 141.4500122    0.4641160
 141.4800110    0.4948376
 141.5100098    0.4856836
 141.5400085    0.4796294
 141.5700073    0.5115868
 141.6000061    0.5052170
 141.6300049    0.5051891
 141.6600037    0.5108319
 141.6900024    0.4862233
 141.7200012    0.4609897
 141.7500000    0.4746817
 141.7800140    0.4733777
 141.8100128    0.5023842
 141.8400116    0.5012335
 141.8700104    0.5150646
 141.9000092    0.5179601
 141.9300079    0.4952062
 141.9600067    0.5174561
 141.9900055    0.4914367
 142.0200043    0.4578002
 142.0500031    0.4951322
 142.0800018    0.4670458
 142.1100006    0.4916360
 142.1399994    0.5049937
 142.1700134    0.4948961
 142.2000122    0.5079612
 142.2300110    0.4912117
 142.2600098    0.4763313
 142.2900085    0.4792322
 142.3200073    0.5028089
 142.3500061    0.4765652
 142.3800049    0.4598677
 142.4100037    0.4787009
 142.4400024    0.4648603
 142.4700012    0.4625791
 142.5000000    0.4791185
 142.5300140    0.4564483
 142.5600128    0.4481139
 142.5900116    0.4723180
 142.6200104    0.4451010
 142.6500092    0.4293226
 142.6800079    0.4425664
 142.7100067    0.4524102
 142.7400055    0.4392750
 142.7700043    0.4322854
 142.8000031    0.4344485
 142.8300018    0.4257844
 142.8600006    0.4478296
 142.8899994    0.4421883
 142.9200134    0.4094182
 142.9500122    0.3993548
 142.9800110    0.4157937
 143.0100098    0.4172049
 143.0400085    0.4552704
 143.0700073    0.4595420
 143.1000061    0.4572984
 143.1300049    0.4586755
 143.1600037    0.4583045
 143.1900024    0.4582508
 143.2200012    0.4442943
 143.2500000    0.4443830
 143.2800140    0.4467119
 143.3100128    0.4835980
 143.3400116    0.4451664
 143.3700104    0.4354697
 143.4000092    0.4823025
 143.4300079    0.4754202
 143.4600067    0.4682037
 143.4900055    0.4843448
 143.5200043    0.4920712
 143.5500031    0.4960451
 143.5800018    0.5224390
 143.6100006    0.5175313
 143.6399994    0.4945993
 143.6700134    0.5205681
 143.7000122    0.5073606
 143.7300110    0.4851965
 143.7600098    0.4851776
 143.7900085    0.4780010
 143.8200073    0.4775929
 143.8500061    0.4858433
 143.8800049    0.5039088
 143.9100037    0.5056602
 143.9400024    0.5232151
 143.9700012    0.5166223
 144.0000000    0.5158250
 144.0300140    0.5523316
 144.0600128    0.5394544
 144.0900116    0.5525240
 144.1200104    0.5265171
 144.1500092    0.5099338
 144.1800079    0.5413448
 144.2100067    0.5163171
 144.2400055    0.4860410
 144.2700043    0.5311691
 144.3000031    0.5237675
 144.3300018    0.5270085
 144.3600006    0.4780151
 144.3899994    0.4816185
 144.4200134    0.5008819
 144.4500122    0.5133144
 144.4800110    0.5216074
 144.5100098    0.5299169
 144.5400085    0.5423948
 144.5700073    0.5261496
 144.6000061    0.5357264
 144.6300049    0.5637608
 144.6600037    0.5652055
 144.6900024    0.5532758
 144.7200012    0.5278820
 144.7500000    0.5097860
 144.7800140    0.4959047
 144.8100128    0.4905643
 144.8400116    0.5218457
 144.8700104    0.5192673
 144.9000092    0.5201559
 144.9300079    0.5405096
 144.9600067    0.5361661
 144.9900055    0.5505786
 145.0200043    0.5422773
 145.0500031    0.5340260
 145.0800018    0.4968107
 145.1100006    0.5221496
 145.1399994    0.5302154
 145.1700134    0.5477385
 145.2000122    0.5547839
 145.2300110    0.5277278
 145.2600098    0.5279227
 145.2900085    0.5441653
 145.3200073    0.5109439
 145.3500061    0.5245201
 145.3800049    0.5014765
 145.4100037    0.5251848
 145.4400024    0.5275640
 145.4700012    0.5582034
 145.5000000    0.5445517
 145.5300140    0.5295520
 145.5600128    0.5335451
 145.5900116    0.5226765
 145.6200104    0.5063922
 145.6500092    0.5099902
 145.6800079    0.4990445
 145.7100067    0.5159709
 145.7400055    0.5016443
 145.7700043    0.4920850
 145.8000031    0.5143787
 145.8300018    0.5157235
 145.8600006    0.5152609
 145.8899994    0.5274163
 145.9200134    0.5141531
 145.9500122    0.5047970
 145.9800110    0.4962669
 146.0100098    0.4999498
 146.0400085    0.4894268
 146.0700073    0.4694770
 146.1000061    0.4911772
 146.1300049    0.5079935
 146.1600037    0.4922834
 146.1900024    0.5278513
 146.2200012    0.5301667
 146.2500000    0.5260241
 146.2800140    0.5436653
 146.3100128    0.5601501
 146.3400116    0.5551455
 146.3700104    0.5635235
 146.4000092    0.5500945
 146.4300079    0.5327739
 146.4600067    0.5412396
 146.4900055    0.5340706
 146.5200043    0.5328676
 146.5500031    0.5149579
 146.5800018    0.5347761
 146.6100006    0.5093704
 146.6399994    0.5502222
 146.6700134    0.5899094
 146.7000122    0.5787809
 146.7300110    0.5595078
 146.7600098    0.5813837
 146.7900085    0.5684585
 146.8200073    0.5776635
 146.8500061    0.5463414
 146.8800049    0.5441183
 146.9100037    0.5723709
 146.9400024    0.5784509
 146.9700012    0.5400995
 147.0000000    0.5209794
 147.0300140    0.5352160
 147.0600128    0.5517748
 147.0900116    0.5229958
 147.1200104    0.5125623
 147.1500092    0.5082810
 147.1800079    0.5326027
 147.2100067    0.5229738
 147.2400055    0.5596194
 147.2700043    0.5146893
 147.3000031    0.5020350
 147.3300018    0.4857103
 147.3600006    0.5003461
 147.3899994    0.4935594
 147.4200134    0.4948741
 147.4500122    0.4671344
 147.4800110    0.4873025
 147.5100098    0.4980116
 147.5400085    0.4916135
 147.5700073    0.4980265
 147.6000061    0.4915481
 147.6300049    0.5074988
 147.6600037    0.4894077
 147.6900024    0.4899660
 147.7200012    0.4961984
 147.7500000    0.4835975
 147.7800140    0.5043310
 147.8100128    0.5161886
 147.8400116    0.5266849
 147.8700104    0.5507143
 147.9000092    0.5200455
 147.9300079    0.5167991
 147.9600067    0.5118102
 147.9900055    0.5042232
 148.0200043    0.5210799
 148.0500031    0.4769754
 148.0800018    0.4646031
 148.1100006    0.4874151
 148.1400146    0.4708179
 148.1700134    0.4777947
 148.2000122    0.4736122
 148.2300110    0.4782010
 148.2600098    0.4747701
 148.2900085    0.4887638
 148.3200073    0.4873065
 148.3500061    0.4640203
 148.3800049    0.4806293
 148.4100037    0.4950254
 148.4400024    0.5049160
 148.4700012    0.4938592
 148.5000000    0.4967287
 148.5300140    0.5030085
 148.5600128    0.4926009
 148.5900116    0.4748456
 148.6200104    0.4925547
 148.6500092    0.5126709
 148.6800079    0.5247304
 148.7100067    0.5043988
 148.7400055    0.4853584
 148.7700043    0.5087357
 148.8000031    0.4939571
 148.8300018    0.5240021
 148.8600006    0.5044832
 148.8900146    0.4982911
 148.9200134    0.4977108
 148.9500122    0.5467533
 148.9800110    0.4839778
 149.0100098    0.4725763
 149.0400085    0.4466938
 149.0700073    0.4504373
 149.1000061    0.4654671
 149.1300049    0.4756155
 149.1600037    0.4941576
 149.1900024    0.4815448
 149.2200012    0.5044907
 149.2500000    0.4812421
 149.2800140    0.4745480
 149.3100128    0.4818089
 149.3400116    0.4849696
 149.3700104    0.4861881
 149.4000092    0.4810549
 149.4300079    0.4970865
 149.4600067    0.5124050
 149.4900055    0.5401907
 149.5200043    0.5657753
 149.5500031    0.5578148
 149.5800018    0.5449237
 149.6100006    0.5510269
 149.6400146    0.5189663
 149.6700134    0.5277334
 149.7000122    0.5158566
 149.7300110    0.5211404
 149.7600098    0.5272310
 149.7900085    0.5020972
 149.8200073    0.5237886
 149.8500061    0.5016746
 149.8800049    0.5227290
 149.9100037    0.4997749
 149.9400024    0.5259369
 149.9700012    0.5307407
 150.0000000    0.4947327
 150.0300140    0.4839404
 150.0600128    0.4893894
 150.0900116    0.4691165
 150.1200104    0.4655198
 150.1500092    0.4673224
 150.1800079    0.4876480
 150.2100067    0.4760037
 150.2400055    0.4811809
 150.2700043    0.4586392
 150.3000031    0.4775904
 150.3300018    0.4783899
 150.3600006    0.4829612
 150.3900146    0.5070791
 150.4200134    0.5213816
 150.4500122    0.4873732
 150.4800110    0.5102915
 150.5100098    0.5039700
 150.5400085    0.4767447
 150.5700073    0.5181694
 150.6000061    0.4999626
 150.6300049    0.5153463
 150.6600037    0.5398409
 150.6900024    0.5553348
 150.7200012    0.5544310
 150.7500000    0.5352902
 150.7800140    0.4975677
 150.8100128    0.5386176
 150.8400116    0.5565883
 150.8700104    0.5091385
 150.9000092    0.5578594
 150.9300079    0.5711825
 150.9600067    0.5954769
 150.9900055    0.5923576
 151.0200043    0.5949941
 151.0500031    0.6186128
 151.0800018    0.6031288
 151.1100006    0.6055339
 151.1400146    0.5685399
 151.1700134    0.5922028
 151.2000122    0.6308155
 151.2300110    0.6438196
 151.2600098    0.6772289
 151.2900085    0.6800268
 151.3200073    0.6874679
 151.3500061    0.6911369
 151.3800049    0.7134578
 151.4100037    0.7076555
 151.4400024    0.7129058
 151.4700012    0.6959426
 151.5000000    0.6786345
 151.5300140    0.6782630
 151.5600128    0.6897302
 151.5900116    0.6994739
 151.6200104    0.6415529
 151.6500092    0.6363320
 151.6800079    0.6218460
 151.7100067    0.6288767
 151.7400055    0.6258479
 151.7700043    0.6152375
 151.8000031    0.6206598
 151.8300018    0.5739588
 151.8600006    0.5811818
 151.8900146    0.6103283
 151.9200134    0.6534532
 151.9500122    0.6365235
 151.9800110    0.5725498
 152.0100098    0.6008653
 152.0400085    0.5929759
 152.0700073    0.5887021
 152.1000061    0.6265445
 152.1300049    0.6554957
 152.1600037    0.6403057
 152.1900024    0.6638340
 152.2200012    0.6614273
 152.2500000    0.6412954
 152.2800140    0.6867683
 152.3100128    0.6857384
 152.3400116    0.6429629
 152.3700104    0.6199027
 152.4000092    0.5903699
 152.4300079    0.6025861
 152.4600067    0.6243330
 152.4900055    0.6285689
 152.5200043    0.6197613
 152.5500031    0.6326317
 152.5800018    0.6603798
 152.6100006    0.6478666
 152.6400146    0.6299393
 152.6700134    0.6422395
 152.7000122    0.6186003
 152.7300110    0.6402642
 152.7600098    0.6570054
 152.7900085    0.6598169
 152.8200073    0.6053618
 152.8500061    0.6609877
 152.8800049    0.6270502
 152.9100037    0.6270355
 152.9400024    0.6309788
 152.9700012    0.6233928
 153.0000000    0.6659350
 153.0300140    0.6794736
 153.0600128    0.6731639
 153.0900116    0.6812223
 153.1200104    0.6664547
 153.1500092    0.6895560
 153.1800079    0.6977904
 153.2100067    0.7210936
 153.2400055    0.6729387
 153.2700043    0.6865244
 153.3000031    0.6760671
 153.3300018    0.6433580
 153.3600006    0.6044213
 153.3900146    0.5895253
 153.4200134    0.5844794
 153.4500122    0.5463025
 153.4800110    0.5316531
 153.5100098    0.5588806
 153.5400085    0.5838279
 153.5700073    0.5647514
 153.6000061    0.5780588
 153.6300049    0.5562808
 153.6600037    0.5823514
 153.6900024    0.6632847
 153.7200012    0.6658447
 153.7500000    0.6541840
 153.7800140    0.6304951
 153.8100128    0.6248553
 153.8400116    0.5912035
 153.8700104    0.5763929
 153.9000092    0.5392002
 153.9300079    0.5165697
 153.9600067    0.5500687
 153.9900055    0.5343608
 154.0200043    0.5406260
 154.0500031    0.4976225
 154.0800018    0.4735082
 154.1100006    0.4832577
 154.1400146    0.5403742
 154.1700134    0.5097402
 154.2000122    0.5242510
 154.2300110    0.5056887
 154.2600098    0.5026637
 154.2900085    0.4878413
 154.3200073    0.4894284
 154.3500061    0.4921669
 154.3800049    0.4751434
 154.4100037    0.4498530
 154.4400024    0.3950525
 154.4700012    0.4391648
 154.5000000    0.4288436
 154.5300140    0.4424868
 154.5600128    0.4590160
 154.5900116    0.4691148
 154.6200104    0.4935278
 154.6500092    0.4765995
 154.6800079    0.4580236
 154.7100067    0.4520620
 154.7400055    0.4679402
 154.7700043    0.4807390
 154.8000031    0.5027025
 154.8300018    0.5215942
 154.8600006    0.4954202
 154.8900146    0.4995785
 154.9200134    0.4911637
 154.9500122    0.4715821
 154.9800110    0.4623156
 155.0100098    0.4826030
 155.0400085    0.4705738
 155.0700073    0.5129027
 155.1000061    0.5049632
 155.1300049    0.4806522
 155.1600037    0.4578829
 155.1900024    0.4755976
 155.2200012    0.4434438
 155.2500000    0.4338553
 155.2800140    0.4267289
 155.3100128    0.4416003
 155.3400116    0.4681917
 155.3700104    0.4161305
 155.4000092    0.4335377
 155.4300079    0.4663331
 155.4600067    0.4712919
 155.4900055    0.4725093
 155.5200043    0.4661407
 155.5500031    0.4691460
 155.5800018    0.4549145
 155.6100006    0.4550946
 155.6400146    0.4298472
 155.6700134    0.4217058
 155.7000122    0.4529046
 155.7300110    0.4679535
 155.7600098    0.4839911
 155.7900085    0.5090734
 155.8200073    0.4708135
 155.8500061    0.4812131
 155.8800049    0.4373044
 155.9100037    0.4520716
 155.9400024    0.4898829
 155.9700012    0.4488634
 156.0000000    0.4205287
 156.0300140    0.4268773
 156.0600128    0.4358501
 156.0900116    0.4526889
 156.1200104    0.4484329
 156.1500092    0.4383944
 156.1800079    0.4064254
 156.2100067    0.4214845
 156.2400055    0.4095006
 156.2700043    0.4118468
 156.3000031    0.4194829
 156.3300018    0.4180937
 156.3600006    0.4326980
 156.3900146    0.4114124
 156.4200134    0.4307033
 156.4500122    0.4068177
 156.4800110    0.3958685
 156.5100098    0.4184692
 156.5400085    0.4204841
 156.5700073    0.4006699
 156.6000061    0.3994968
 156.6300049    0.4222532
 156.6600037    0.4194043
 156.6900024    0.4087175
 156.7200012    0.4079031
 156.7500000    0.4210285
 156.7800140    0.4385452
 156.8100128    0.4111545
 156.8400116    0.3860707
 156.8700104    0.4185407
 156.9000092    0.3965803
 156.9300079    0.4086493
 156.9600067    0.4074284
 156.9900055    0.3869321
 157.0200043    0.3850214
 157.0500031    0.4026136
 157.0800018    0.4195254
 157.1100006    0.3969029
 157.1400146    0.3858409
 157.1700134    0.4013673
 157.2000122    0.4371275
 157.2300110    0.4214211
 157.2600098    0.4081228
 157.2900085    0.4263348
 157.3200073    0.4507565
 157.3500061    0.4690215
 157.3800049    0.4433527
 157.4100037    0.4311965
 157.4400024    0.4214348
 157.4700012    0.4089644
 157.5000000    0.4007571
 157.5300140    0.4083064
 157.5600128    0.4091918
 157.5900116    0.4134878
 157.6200104    0.4576763
 157.6500092    0.4781204
 157.6800079    0.4448528
 157.7100067    0.4443966
 157.7400055    0.4336444
 157.7700043    0.4562757
 157.8000031    0.4401200
 157.8300018    0.4203298
 157.8600006    0.4470323
 157.8900146    0.4502802
 157.9200134    0.4539441
 157.9500122    0.4487354
 157.9800110    0.4626707
 158.0100098    0.4654840
 158.0400085    0.4818904
 158.0700073    0.4944274
 158.1000061    0.4967206
 158.1300049    0.5274715
 158.1600037    0.5011652
 158.1900024    0.4885797
 158.2200012    0.4969313
 158.2500000    0.5310397
 158.2800140    0.4869120
 158.3100128    0.4971516
 158.3400116    0.4894481
 158.3700104    0.4849838
 158.4000092    0.4849327
 158.4300079    0.4536845
 158.4600067    0.4544321
 158.4900055    0.4546310
 158.5200043    0.4367768
 158.5500031    0.4898100
 158.5800018    0.4710111
 158.6100006    0.5059594
 158.6400146    0.5114477
 158.6700134    0.5041932
 158.7000122    0.5061452
 158.7300110    0.5352818
 158.7600098    0.5181398
 158.7900085    0.5320392
 158.8200073    0.5446956
 158.8500061    0.5206980
 158.8800049    0.5223441
 158.9100037    0.5018556
 158.9400024    0.4639522
 158.9700012    0.4885052
 159.0000000    0.5125743
 159.0300140    0.4748484
 159.0600128    0.4691385
 159.0900116    0.4940280
 159.1200104    0.4808372
 159.1500092    0.4623033
 159.1800079    0.4613264
 159.2100067    0.4526482
 159.2400055    0.4474944
 159.2700043    0.4564532
 159.3000031    0.4629892
 159.3300018    0.4858785
 159.3600006    0.4503709
 159.3900146    0.4469580
 159.4200134    0.4498173
 159.4500122    0.4515206
 159.4800110    0.4467998
 159.5100098    0.4258058
 159.5400085    0.4255966
 159.5700073    0.4384856
 159.6000061    0.4468439
 159.6300049    0.4459734
 159.6600037    0.4539146
 159.6900024    0.4461554
 159.7200012    0.4734852
 159.7500000    0.4809414
 159.7800140    0.4608179
 159.8100128    0.4946698
 159.8400116    0.4726729
 159.8700104    0.5041083
 159.9000092    0.4978329
 159.9300079    0.5048000
 159.9600067    0.4639410
 159.9900055    0.4534239
 160.0200043    0.4274887
 160.0500031    0.4343589
 160.0800018    0.4210853
 160.1100006    0.4244479
 160.1400146    0.4208529
 160.1700134    0.4354612
 160.2000122    0.4188244
 160.2300110    0.4222208
 160.2600098    0.4133862
 160.2900085    0.3946663
 160.3200073    0.4066967
 160.3500061    0.4015139
 160.3800049    0.4252707
 160.4100037    0.4125744
 160.4400024    0.4302916
 160.4700012    0.4523203
 160.5000000    0.4242746
 160.5300140    0.4383652
 160.5600128    0.4162766
 160.5900116    0.4201887
 160.6200104    0.4071709
 160.6500092    0.4127910
 160.6800079    0.4081253
 160.7100067    0.4209539
 160.7400055    0.4361491
 160.7700043    0.4514328
 160.8000031    0.4667299
 160.8300018    0.4305755
 160.8600006    0.4704459
 160.8900146    0.4502614
 160.9200134    0.4376926
 160.9500122    0.4720209
 160.9800110    0.4313376
 161.0100098    0.4445224
 161.0400085    0.4623227
 161.0700073    0.4412630
 161.1000061    0.4508800
 161.1300049    0.4487117
 161.1600037    0.4722000
 161.1900024    0.4524912
 161.2200012    0.4436542
 161.2500153    0.4321745
 161.2800140    0.4537583
 161.3100128    0.4176415
 161.3400116    0.4295190
 161.3700104    0.4386962
 161.4000092    0.4200692
 161.4300079    0.4210691
 161.4600067    0.4117974
 161.4900055    0.4174081
 161.5200043    0.4319094
 161.5500031    0.4191801
 161.5800018    0.4160396
 161.6100006    0.4238901
 161.6400146    0.4274354
 161.6700134    0.4327173
 161.7000122    0.4280955
 161.7300110    0.4227711
 161.7600098    0.4227032
 161.7900085    0.4181303
 161.8200073    0.4365897
 161.8500061    0.4277257
 161.8800049    0.4098439
 161.9100037    0.4217370
 161.9400024    0.4279558
 161.9700012    0.4198448
 162.0000153    0.4232034
 162.0300140    0.4050263
 162.0600128    0.4295256
 162.0900116    0.4248649
 162.1200104    0.4348952
 162.1500092    0.4310290
 162.1800079    0.4185269
 162.2100067    0.4353833
 162.2400055    0.4228289
 162.2700043    0.4159522
 162.3000031    0.4124748
 162.3300018    0.3999106
 162.3600006    0.4096095
 162.3900146    0.4317873
 162.4200134    0.4208633
 162.4500122    0.4075123
 162.4800110    0.4286601
 162.5100098    0.4356467
 162.5400085    0.4651938
 162.5700073    0.4818468
 162.6000061    0.4731300
 162.6300049    0.4427207
 162.6600037    0.4641981
 162.6900024    0.4398064
 162.7200012    0.4596158
 162.7500153    0.4376481
 162.7800140    0.4529554
 162.8100128    0.4466946
 162.8400116    0.4272914
 162.8700104    0.4661646
 162.9000092    0.4678470
 162.9300079    0.4598025
 162.9600067    0.4526817
 162.9900055    0.4795025
 163.0200043    0.4883917
 163.0500031    0.4486747
 163.0800018    0.4377144
 163.1100006    0.4669447
 163.1400146    0.4799930
 163.1700134    0.4945315
 163.2000122    0.4832411
 163.2300110    0.4776415
 163.2600098    0.4919887
 163.2900085    0.5087259
 163.3200073    0.4859550
 163.3500061    0.4922161
 163.3800049    0.4832095
 163.4100037    0.4520869
 163.4400024    0.4278527
 163.4700012    0.4650046
 163.5000153    0.4741827
 163.5300140    0.4794602
 163.5600128    0.4567928
 163.5900116    0.4673587
 163.6200104    0.4427432
 163.6500092    0.4480169
 163.6800079    0.4368486
 163.7100067    0.4321649
 163.7400055    0.4349512
 163.7700043    0.4410334
 163.8000031    0.4105153
 163.8300018    0.4501772
 163.8600006    0.4433373
 163.8900146    0.4448538
 163.9200134    0.4498318
 163.9500122    0.4523570
 163.9800110    0.4300200
 164.0100098    0.4186730
 164.0400085    0.4133422
 164.0700073    0.4142297
 164.1000061    0.3959949
 164.1300049    0.4213006
 164.1600037    0.4374211
 164.1900024    0.4160248
 164.2200012    0.4237154
 164.2500153    0.4242042
 164.2800140    0.4471613
 164.3100128    0.4699918
 164.3400116    0.4657788
 164.3700104    0.4465611
 164.4000092    0.4398537
 164.4300079    0.4730710
 164.4600067    0.4770643
 164.4900055    0.4628519
 164.5200043    0.4511502
 164.5500031    0.4896708
 164.5800018    0.4809744
 164.6100006    0.4804093
 164.6400146    0.4708201
 164.6700134    0.4875945
 164.7000122    0.4670799
 164.7300110    0.4545563
 164.7600098    0.4718327
 164.7900085    0.4715966
 164.8200073    0.4644156
 164.8500061    0.4623869
 164.8800049    0.4626028
 164.9100037    0.4750905
 164.9400024    0.4742630
 164.9700012    0.4827131
 165.0000153    0.4786690
 165.0300140    0.4641683
 165.0600128    0.4942714
 165.0900116    0.4759667
 165.1200104    0.4455694
 165.1500092    0.4559374
 165.1800079    0.4500080
 165.2100067    0.4616050
 165.2400055    0.4580826
 165.2700043    0.4569738
 165.3000031    0.4358873
 165.3300018    0.4732396
 165.3600006    0.4493379
 165.3900146    0.4505374
 165.4200134    0.4701896
 165.4500122    0.4719471
 165.4800110    0.4654575
 165.5100098    0.4695023
 165.5400085    0.4234947
 165.5700073    0.4478674
 165.6000061    0.4297367
 165.6300049    0.4607576
 165.6600037    0.4803519
 165.6900024    0.4966756
 165.7200012    0.4623841
 165.7500153    0.4853790
 165.7800140    0.5020742
 165.8100128    0.4943035
 165.8400116    0.4872286
 165.8700104    0.4641545
 165.9000092    0.4905662
 165.9300079    0.4915696
 165.9600067    0.4732054
 165.9900055    0.4667593
 166.0200043    0.4899811
 166.0500031    0.5016977
 166.0800018    0.4707948
 166.1100006    0.4343676
 166.1400146    0.4263660
 166.1700134    0.4318827
 166.2000122    0.4522495
 166.2300110    0.4824739
 166.2600098    0.5228049
 166.2900085    0.4797513
 166.3200073    0.4891784
 166.3500061    0.4977411
 166.3800049    0.5179090
 166.4100037    0.5383770
 166.4400024    0.5582306
 166.4700012    0.5683566
 166.5000153    0.6218706
 166.5300140    0.6641872
 166.5600128    0.6298673
 166.5900116    0.6374068
 166.6200104    0.6393744
 166.6500092    0.6473765
 166.6800079    0.6306281
 166.7100067    0.6353936
 166.7400055    0.6259553
 166.7700043    0.6084536
 166.8000031    0.6321517
 166.8300018    0.5914994
 166.8600006    0.5834996
 166.8900146    0.5474917
 166.9200134    0.5895081
 166.9500122    0.5592589
 166.9800110    0.5445500
 167.0100098    0.5504751
 167.0400085    0.5403527
 167.0700073    0.5715483
 167.1000061    0.5608168
 167.1300049    0.5441138
 167.1600037    0.5346203
 167.1900024    0.5410762
 167.2200012    0.5661575
 167.2500153    0.5433283
 167.2800140    0.5478776
 167.3100128    0.5574803
 167.3400116    0.5645475
 167.3700104    0.5599356
 167.4000092    0.5477779
 167.4300079    0.5432325
 167.4600067    0.5614095
 167.4900055    0.5365861
 167.5200043    0.5249611
 167.5500031    0.5708155
 167.5800018    0.5594019
 167.6100006    0.5272910
 167.6400146    0.4865869
 167.6700134    0.4957055
 167.7000122    0.4988039
 167.7300110    0.4948985
 167.7600098    0.4564199
 167.7900085    0.4653861
 167.8200073    0.4680334
 167.8500061    0.4727738
 167.8800049    0.4712300
 167.9100037    0.4580777
 167.9400024    0.4660939
 167.9700012    0.4461663
 168.0000153    0.4627249
 168.0300140    0.4344739
 168.0600128    0.4699204
 168.0900116    0.4810131
 168.1200104    0.4852178
 168.1500092    0.5138355
 168.1800079    0.5397790
 168.2100067    0.5468475
 168.2400055    0.5430726
 168.2700043    0.5319727
 168.3000031    0.5215782
 168.3300018    0.5216882
 168.3600006    0.5009922
 168.3900146    0.5087585
 168.4200134    0.5053204
 168.4500122    0.5004583
 168.4800110    0.4943581
 168.5100098    0.5078755
 168.5400085    0.5057641
 168.5700073    0.5050232
 168.6000061    0.5026535
 168.6300049    0.4863546
 168.6600037    0.5012928
 168.6900024    0.5299510
 168.7200012    0.5501805
 168.7500153    0.5332990
 168.7800140    0.5272313
 168.8100128    0.5136939
 168.8400116    0.5353701
 168.8700104    0.4915636
 168.9000092    0.5273370
 168.9300079    0.5211544
 168.9600067    0.5254496
 168.9900055    0.5081801
 169.0200043    0.4995836
 169.0500031    0.4676527
 169.0800018    0.5074514
 169.1100006    0.5206938
 169.1400146    0.5233632
 169.1700134    0.4842859
 169.2000122    0.4877571
 169.2300110    0.4971710
 169.2600098    0.5005693
 169.2900085    0.5274403
 169.3200073    0.5345944
 169.3500061    0.5382786
 169.3800049    0.5084621
 169.4100037    0.5125960
 169.4400024    0.5483238
 169.4700012    0.5136099
 169.5000153    0.5067553
 169.5300140    0.5202193
 169.5600128    0.5198277
 169.5900116    0.5748242
 169.6200104    0.5779199
 169.6500092    0.5970727
 169.6800079    0.6111724
 169.7100067    0.5892096
 169.7400055    0.5978491
 169.7700043    0.5718829
 169.8000031    0.5679357
 169.8300018    0.5387226
 169.8600006    0.5167394
 169.8900146    0.5076308
 169.9200134    0.5058275
 169.9500122    0.5068794
 169.9800110    0.5130575
 170.0100098    0.5093422
 170.0400085    0.4902146
 170.0700073    0.4862580
 170.1000061    0.4908508
 170.1300049    0.4966965
 170.1600037    0.5163607
 170.1900024    0.5083295
 170.2200012    0.4886329
 170.2500153    0.4772393
 170.2800140    0.4814826
 170.3100128    0.4733953
 170.3400116    0.4618495
 170.3700104    0.4776610
 170.4000092    0.4846687
 170.4300079    0.4919007
 170.4600067    0.4683299
 170.4900055    0.4232439
 170.5200043    0.4489722
 170.5500031    0.4659162
 170.5800018    0.4706781
 170.6100006    0.4776783
 170.6400146    0.4843115
 170.6700134    0.4714966
 170.7000122    0.4760613
 170.7300110    0.4805533
 170.7600098    0.4761036
 170.7900085    0.4769419
 170.8200073    0.4933748
 170.8500061    0.4940392
 170.8800049    0.5157530
 170.9100037    0.5308548
 170.9400024    0.5214504
 170.9700012    0.5320805
 171.0000153    0.5400352
 171.0300140    0.5270172
 171.0600128    0.5097445
 171.0900116    0.4930031
 171.1200104    0.5161132
 171.1500092    0.5332476
 171.1800079    0.5522498
 171.2100067    0.5009339
 171.2400055    0.5084409
 171.2700043    0.4959393
 171.3000031    0.5210342
 171.3300018    0.5179618
 171.3600006    0.4945933
 171.3900146    0.5081550
 171.4200134    0.5045045
 171.4500122    0.4661998
 171.4800110    0.4711192
 171.5100098    0.4822111
 171.5400085    0.4775760
 171.5700073    0.4762732
 171.6000061    0.5140046
 171.6300049    0.4966903
 171.6600037    0.5161610
 171.6900024    0.4896760
 171.7200012    0.4598837
 171.7500153    0.4516093
 171.7800140    0.4431355
 171.8100128    0.4746777
 171.8400116    0.4491709
 171.8700104    0.4618496
 171.9000092    0.4457335
 171.9300079    0.4465263
 171.9600067    0.4756139
 171.9900055    0.4756486
 172.0200043    0.4824090
 172.0500031    0.4899292
 172.0800018    0.5021434
 172.1100006    0.5006483
 172.1400146    0.4837077
 172.1700134    0.4857866
 172.2000122    0.4975488
 172.2300110    0.4962387
 172.2600098    0.4840707
 172.2900085    0.4680697
 172.3200073    0.4846883
 172.3500061    0.4601173
 172.3800049    0.4623798
 172.4100037    0.4548636
 172.4400024    0.4443685
 172.4700012    0.4588238
 172.5000153    0.4495682
 172.5300140    0.4586797
 172.5600128    0.4701962
 172.5900116    0.4865451
 172.6200104    0.4446140
 172.6500092    0.4383406
 172.6800079    0.4246174
 172.7100067    0.4302385
 172.7400055    0.4503467
 172.7700043    0.4236883
 172.8000031    0.4256860
 172.8300018    0.4236641
 172.8600006    0.4325200
 172.8900146    0.4365124
 172.9200134    0.4267047
 172.9500122    0.4487534
 172.9800110    0.4383546
 173.0100098    0.4362105
 173.0400085    0.4452616
 173.0700073    0.4544119
 173.1000061    0.4245940
 173.1300049    0.4252542
 173.1600037    0.4254563
 173.1900024    0.4283303
 173.2200012    0.4448450
 173.2500153    0.4358296
 173.2800140    0.4245668
 173.3100128    0.4283935
 173.3400116    0.4369946
 173.3700104    0.4393914
 173.4000092    0.4559687
 173.4300079    0.4466077
 173.4600067    0.4650961
 173.4900055    0.4562014
 173.5200043    0.4582768
 173.5500031    0.4744663
 173.5800018    0.4584259
 173.6100159    0.4655900
 173.6400146    0.4587216
 173.6700134    0.4157996
 173.7000122    0.4254355
 173.7300110    0.4303788
 173.7600098    0.4492256
 173.7900085    0.4212784
 173.8200073    0.4400426
 173.8500061    0.4586691
 173.8800049    0.4486229
 173.9100037    0.4372970
 173.9400024    0.4397164
 173.9700012    0.4731223
 174.0000153    0.4317111
 174.0300140    0.4535246
 174.0600128    0.4504256
 174.0900116    0.4474283
 174.1200104    0.4505663
 174.1500092    0.4614680
 174.1800079    0.4561186
 174.2100067    0.4592336
 174.2400055    0.4427994
 174.2700043    0.4480606
 174.3000031    0.4344808
 174.3300018    0.4377752
 174.3600159    0.4487604
 174.3900146    0.4338245
 174.4200134    0.4352656
 174.4500122    0.4371122
 174.4800110    0.4326044
 174.5100098    0.4277069
 174.5400085    0.4528354
 174.5700073    0.4357108
 174.6000061    0.4431559
 174.6300049    0.4532972
 174.6600037    0.4449157
 174.6900024    0.4521252
 174.7200012    0.4410002
 174.7500153    0.4386293
 174.7800140    0.4261585
 174.8100128    0.4400110
 174.8400116    0.4598285
 174.8700104    0.4652711
 174.9000092    0.4465827
 174.9300079    0.4366085
 174.9600067    0.4248739
 174.9900055    0.4508596
 175.0200043    0.4442752
 175.0500031    0.4524872
 175.0800018    0.4255903
 175.1100159    0.4464365
 175.1400146    0.4413583
 175.1700134    0.4425668
 175.2000122    0.4357387
 175.2300110    0.4417720
 175.2600098    0.4555473
 175.2900085    0.4307841
 175.3200073    0.4247116
 175.3500061    0.4574389
 175.3800049    0.4414836
 175.4100037    0.4619620
 175.4400024    0.4509343
 175.4700012    0.4452520
 175.5000153    0.4138351
 175.5300140    0.4118838
 175.5600128    0.4312601
 175.5900116    0.4223038
 175.6200104    0.4600483
 175.6500092    0.4475085
 175.6800079    0.4308872
 175.7100067    0.4287531
 175.7400055    0.4214891
 175.7700043    0.4193084
 175.8000031    0.4260123
 175.8300018    0.4263033
 175.8600159    0.4143296
 175.8900146    0.4286940
 175.9200134    0.3973288
 175.9500122    0.4062920
 175.9800110    0.4237007
 176.0100098    0.4208642
 176.0400085    0.4168668
 176.0700073    0.4174174
 176.1000061    0.4076443
 176.1300049    0.4097348
 176.1600037    0.4012371
 176.1900024    0.4204845
 176.2200012    0.4046380
 176.2500153    0.4053501
 176.2800140    0.4187475
 176.3100128    0.4131308
 176.3400116    0.4095915
 176.3700104    0.4070242
 176.4000092    0.4106596
 176.4300079    0.4116299
 176.4600067    0.4321344
 176.4900055    0.3915156
 176.5200043    0.4160469
 176.5500031    0.4272954
 176.5800018    0.4132638
 176.6100159    0.4153585
 176.6400146    0.3952296
 176.6700134    0.4195527
 176.7000122    0.4180747
 176.7300110    0.4157639
 176.7600098    0.4355984
 176.7900085    0.4439830
 176.8200073    0.4435365
 176.8500061    0.4593798
 176.8800049    0.4618106
 176.9100037    0.4479116
 176.9400024    0.4327546
 176.9700012    0.4303097
 177.0000153    0.4352945
 177.0300140    0.4365913
 177.0600128    0.4691778
 177.0900116    0.4705437
 177.1200104    0.4689888
 177.1500092    0.4820859
 177.1800079    0.4656858
 177.2100067    0.4503121
 177.2400055    0.4290077
 177.2700043    0.4220373
 177.3000031    0.4133857
 177.3300018    0.4378994
 177.3600159    0.4181072
 177.3900146    0.4406706
 177.4200134    0.4218992
 177.4500122    0.4116172
 177.4800110    0.4101358
 177.5100098    0.4152408
 177.5400085    0.4223775
 177.5700073    0.4243215
 177.6000061    0.4134811
 177.6300049    0.4016065
 177.6600037    0.4290544
 177.6900024    0.4343726
 177.7200012    0.4478597
 177.7500153    0.4348630
 177.7800140    0.4376541
 177.8100128    0.4436939
 177.8400116    0.4067406
 177.8700104    0.4071027
 177.9000092    0.4289617
 177.9300079    0.4212423
 177.9600067    0.4169750
 177.9900055    0.4000174
 178.0200043    0.3986959
 178.0500031    0.4014458
 178.0800018    0.4194688
 178.1100159    0.4128831
 178.1400146    0.4095428
 178.1700134    0.4122480
 178.2000122    0.4248127
 178.2300110    0.4186218
 178.2600098    0.3951804
 178.2900085    0.4223423
 178.3200073    0.3974009
 178.3500061    0.3944377
 178.3800049    0.3985987
 178.4100037    0.3914862
 178.4400024    0.3921286
 178.4700012    0.4183009
 178.5000153    0.4313290
 178.5300140    0.4147547
 178.5600128    0.4006077
 178.5900116    0.3816473
 178.6200104    0.4035423
 178.6500092    0.4090713
 178.6800079    0.4078512
 178.7100067    0.3920045
 178.7400055    0.3977499
 178.7700043    0.4119383
 178.8000031    0.4069178
 178.8300018    0.3826464
 178.8600159    0.3873058
 178.8900146    0.3780192
 178.9200134    0.4013541
 178.9500122    0.3898308
 178.9800110    0.4027599
 179.0100098    0.3823625
 179.0400085    0.3880619
 179.0700073    0.4016892
 179.1000061    0.3925913
 179.1300049    0.4168544
 179.1600037    0.4096847
 179.1900024    0.3962984
 179.2200012    0.4102842
 179.2500153    0.4069378
 179.2800140    0.4053931
 179.3100128    0.4224198
 179.3400116    0.4120446
 179.3700104    0.4054859
 179.4000092    0.4174643
 179.4300079    0.4270882
 179.4600067    0.4000010
 179.4900055    0.4075436
 179.5200043    0.4243701
 179.5500031    0.4306627
 179.5800018    0.4109465
 179.6100159    0.4244186
 179.6400146    0.4192377
 179.6700134    0.4185866
 179.7000122    0.4265032
 179.7300110    0.4404284
 179.7600098    0.4472454
 179.7900085    0.4145000
 179.8200073    0.3999771
 179.8500061    0.4268788
 179.8800049    0.3919621
 179.9100037    0.4186349
 179.9400024    0.4198895
 179.9700012    0.4451617
 180.0000153    0.4193808
 180.0300140    0.4362240
 180.0600128    0.4258970
 180.0900116    0.4247666
 180.1200104    0.4243717
 180.1500092    0.4539522
 180.1800079    0.4341822
 180.2100067    0.4287246
 180.2400055    0.4417212
 180.2700043    0.4678710
 180.3000031    0.4541562
 180.3300018    0.4822942
 180.3600159    0.4619995
 180.3900146    0.4576130
 180.4200134    0.4591329
 180.4500122    0.4548275
 180.4800110    0.4629271
 180.5100098    0.4664350
 180.5400085    0.4695176
 180.5700073    0.4459084
 180.6000061    0.4534938
 180.6300049    0.4591326
 180.6600037    0.4117296
 180.6900024    0.4136235
 180.7200012    0.4261717
 180.7500153    0.4200269
 180.7800140    0.4059260
 180.8100128    0.4177756
 180.8400116    0.4180537
 180.8700104    0.4247324
 180.9000092    0.4320491
 180.9300079    0.4151877
 180.9600067    0.4237472
 180.9900055    0.4100183
 181.0200043    0.4332395
 181.0500031    0.4280361
 181.0800018    0.4390279
 181.1100159    0.4212420
 181.1400146    0.4242320
 181.1700134    0.4320137
 181.2000122    0.4479004
 181.2300110    0.4369317
 181.2600098    0.4595935
 181.2900085    0.4699597
 181.3200073    0.4607258
 181.3500061    0.4525634
 181.3800049    0.4600289
 181.4100037    0.4692132
 181.4400024    0.4640300
 181.4700012    0.4576537
 181.5000153    0.4675881
 181.5300140    0.4481336
 181.5600128    0.4457196
 181.5900116    0.4537835
 181.6200104    0.4547894
 181.6500092    0.4480213
 181.6800079    0.4812197
 181.7100067    0.4576630
 181.7400055    0.4531409
 181.7700043    0.4556208
 181.8000031    0.4488057
 181.8300018    0.4613551
 181.8600159    0.4487481
 181.8900146    0.4601045
 181.9200134    0.4435738
 181.9500122    0.4451374
 181.9800110    0.4437233
 182.0100098    0.4389099
 182.0400085    0.4345481
 182.0700073    0.4163641
 182.1000061    0.4294362
 182.1300049    0.4351993
 182.1600037    0.4401624
 182.1900024    0.4261525
 182.2200012    0.4446224
 182.2500153    0.4565597
 182.2800140    0.4565492
 182.3100128    0.4684909
 182.3400116    0.4364661
 182.3700104    0.4516766
 182.4000092    0.4545250
 182.4300079    0.4392317
 182.4600067    0.4551579
 182.4900055    0.4370548
 182.5200043    0.4524484
 182.5500031    0.4239800
 182.5800018    0.4587208
 182.6100159    0.4298823
 182.6400146    0.4496164
 182.6700134    0.4213996
 182.7000122    0.4247648
 182.7300110    0.4262437
 182.7600098    0.4227235
 182.7900085    0.4171454
 182.8200073    0.4309028
 182.8500061    0.4218755
 182.8800049    0.4515311
 182.9100037    0.4485247
 182.9400024    0.4255524
 182.9700012    0.4107602
 183.0000153    0.4146257
 183.0300140    0.4266673
 183.0600128    0.4151304
 183.0900116    0.4325366
 183.1200104    0.4176259
 183.1500092    0.4117513
 183.1800079    0.3919239
 183.2100067    0.4199886
 183.2400055    0.4143301
 183.2700043    0.4081385
 183.3000031    0.3961358
 183.3300018    0.4204609
 183.3600159    0.4069839
 183.3900146    0.4204471
 183.4200134    0.4251314
 183.4500122    0.4136603
 183.4800110    0.4322931
 183.5100098    0.4290430
 183.5400085    0.4415970
 183.5700073    0.4452708
 183.6000061    0.4456844
 183.6300049    0.4429586
 183.6600037    0.4248125
 183.6900024    0.4512513
 183.7200012    0.4313585
 183.7500153    0.4329351
 183.7800140    0.4363005
 183.8100128    0.4348995
 183.8400116    0.4370085
 183.8700104    0.4561641
 183.9000092    0.4369586
 183.9300079    0.4420269
 183.9600067    0.4410258
 183.9900055    0.4184464
 184.0200043    0.4281709
 184.0500031    0.4210327
 184.0800018    0.4251029
 184.1100159    0.4438690
 184.1400146    0.4222763
 184.1700134    0.4448077
 184.2000122    0.4319754
 184.2300110    0.4322545
 184.2600098    0.4394039
 184.2900085    0.4210889
 184.3200073    0.4566633
 184.3500061    0.4126676
 184.3800049    0.4361787
 184.4100037    0.4311095
 184.4400024    0.4402387
 184.4700012    0.4325158
 184.5000153    0.4106786
 184.5300140    0.4093927
 184.5600128    0.4149420
 184.5900116    0.4233337
 184.6200104    0.4234750
 184.6500092    0.4469120
 184.6800079    0.4201429
 184.7100067    0.4212590
 184.7400055    0.4232783
 184.7700043    0.4313741
 184.8000031    0.4123311
 184.8300018    0.4096413
 184.8600159    0.4272538
 184.8900146    0.4059284
 184.9200134    0.4317193
 184.9500122    0.4312220
 184.9800110    0.4180596
 185.0100098    0.4188522
 185.0400085    0.4101452
 185.0700073    0.3967900
 185.1000061    0.4174372
 185.1300049    0.4298784
 185.1600037    0.4448586
 185.1900024    0.4091298
 185.2200012    0.4222205
 185.2500153    0.4234381
 185.2800140    0.4231145
 185.3100128    0.4234666
 185.3400116    0.4029026
 185.3700104    0.4058235
 185.4000092    0.3995346
 185.4300079    0.4454293
 185.4600067    0.4371597
 185.4900055    0.4261138
 185.5200043    0.4080162
 185.5500031    0.3945784
 185.5800018    0.4094949
 185.6100159    0.4162365
 185.6400146    0.4347098
 185.6700134    0.4317957
 185.7000122    0.4432760
 185.7300110    0.4596283
 185.7600098    0.4483104
 185.7900085    0.4619269
 185.8200073    0.4246207
 185.8500061    0.4355136
 185.8800049    0.4340990
 185.9100037    0.4504410
 185.9400024    0.4664878
 185.9700012    0.4702715
 186.0000153    0.4621643
 186.0300140    0.4649622
 186.0600128    0.4549880
 186.0900116    0.4419369
 186.1200104    0.4279845
 186.1500092    0.4490460
 186.1800079    0.4456292
 186.2100067    0.4416061
 186.2400055    0.4484088
 186.2700043    0.4253935
 186.3000031    0.4350455
 186.3300018    0.4446564
 186.3600159    0.4466135
 186.3900146    0.4536654
 186.4200134    0.4725969
 186.4500122    0.4548805
 186.4800110    0.4495714
 186.5100098    0.4297885
 186.5400085    0.4428501
 186.5700073    0.4389858
 186.6000061    0.4429158
 186.6300049    0.4500909
 186.6600037    0.4697646
 186.6900024    0.4599684
 186.7200165    0.4407313
 186.7500153    0.4525107
 186.7800140    0.4588062
 186.8100128    0.4625193
 186.8400116    0.4581484
 186.8700104    0.4384778
 186.9000092    0.4457682
 186.9300079    0.4454166
 186.9600067    0.4046702
 186.9900055    0.4138875
 187.0200043    0.4352837
 187.0500031    0.4139853
 187.0800018    0.4312198
 187.1100159    0.4115964
 187.1400146    0.4282039
 187.1700134    0.4185752
 187.2000122    0.4184131
 187.2300110    0.4214778
 187.2600098    0.4260774
 187.2900085    0.4108309
 187.3200073    0.4494189
 187.3500061    0.4487863
 187.3800049    0.4697044
 187.4100037    0.4852195
 187.4400024    0.4793854
 187.4700165    0.4663432
 187.5000153    0.4667104
 187.5300140    0.4738243
 187.5600128    0.4725318
 187.5900116    0.4856156
 187.6200104    0.4541979
 187.6500092    0.4394873
 187.6800079    0.4712051
 187.7100067    0.4505724
 187.7400055    0.4742169
 187.7700043    0.4557782
 187.8000031    0.4473661
 187.8300018    0.4558153
 187.8600159    0.4596614
 187.8900146    0.4751946
 187.9200134    0.4869750
 187.9500122    0.4689453
 187.9800110    0.4628610
 188.0100098    0.4617246
 188.0400085    0.4465695
 188.0700073    0.4560426
 188.1000061    0.4509732
 188.1300049    0.4561938
 188.1600037    0.4557014
 188.1900024    0.4329368
 188.2200165    0.4211683
 188.2500153    0.4420596
 188.2800140    0.4293583
 188.3100128    0.4589812
 188.3400116    0.4523234
 188.3700104    0.4356912
 188.4000092    0.4439988
 188.4300079    0.4372428
 188.4600067    0.4387061
 188.4900055    0.4574544
 188.5200043    0.4870484
 188.5500031    0.4579713
 188.5800018    0.4488421
 188.6100159    0.4379303
 188.6400146    0.4245745
 188.6700134    0.4187018
 188.7000122    0.4237374
 188.7300110    0.4558678
 188.7600098    0.4476103
 188.7900085    0.4725934
 188.8200073    0.4773419
 188.8500061    0.4427310
 188.8800049    0.4728948
 188.9100037    0.4586006
 188.9400024    0.4838041
 188.9700165    0.4864112
 189.0000153    0.5024953
 189.0300140    0.5066128
 189.0600128    0.5134530
 189.0900116    0.4988995
 189.1200104    0.4895030
 189.1500092    0.4948505
 189.1800079    0.5049036
 189.2100067    0.4751511
 189.2400055    0.5105297
 189.2700043    0.5056986
 189.3000031    0.5019908
 189.3300018    0.5325344
 189.3600159    0.5050202
 189.3900146    0.4940156
 189.4200134    0.4921642
 189.4500122    0.4888621
 189.4800110    0.4687374
 189.5100098    0.4712511
 189.5400085    0.4962896
 189.5700073    0.4972206
 189.6000061    0.4841475
 189.6300049    0.5039009
 189.6600037    0.4903882
 189.6900024    0.4625264
 189.7200165    0.4888406
 189.7500153    0.5062512
 189.7800140    0.4588390
 189.8100128    0.4340930
 189.8400116    0.4349964
 189.8700104    0.4306898
 189.9000092    0.4376851
 189.9300079    0.4294542
 189.9600067    0.4159026
 189.9900055    0.4306098
 190.0200043    0.4377078
 190.0500031    0.4499782
 190.0800018    0.4364461
 190.1100159    0.4297907
 190.1400146    0.4662092
 190.1700134    0.4938519
 190.2000122    0.4720829
 190.2300110    0.4689218
 190.2600098    0.4960438
 190.2900085    0.4760157
 190.3200073    0.4802212
 190.3500061    0.4710827
 190.3800049    0.4689904
 190.4100037    0.4538662
 190.4400024    0.4984081
 190.4700165    0.4881449
 190.5000153    0.4756697
 190.5300140    0.4765914
 190.5600128    0.4743917
 190.5900116    0.4852298
 190.6200104    0.4722278
 190.6500092    0.4590152
 190.6800079    0.4659723
 190.7100067    0.4769922
 190.7400055    0.4719658
 190.7700043    0.4696360
 190.8000031    0.4703968
 190.8300018    0.4804120
 190.8600159    0.4615410
 190.8900146    0.4770331
 190.9200134    0.4589110
 190.9500122    0.4540909
 190.9800110    0.4618721
 191.0100098    0.4877495
 191.0400085    0.5262946
 191.0700073    0.4954837
 191.1000061    0.4842202
 191.1300049    0.4914760
 191.1600037    0.4655257
 191.1900024    0.4476835
 191.2200165    0.4432452
 191.2500153    0.4393592
 191.2800140    0.4177961
 191.3100128    0.4130372
 191.3400116    0.4314627
 191.3700104    0.4067748
 191.4000092    0.4132040
 191.4300079    0.4179145
 191.4600067    0.4139096
 191.4900055    0.4328741
 191.5200043    0.4485669
 191.5500031    0.4169258
 191.5800018    0.4475216
 191.6100159    0.4547591
 191.6400146    0.4565849
 191.6700134    0.4375733
 191.7000122    0.4680267
 191.7300110    0.4423127
 191.7600098    0.4379431
 191.7900085    0.4228922
 191.8200073    0.4323289
 191.8500061    0.4541674
 191.8800049    0.4483954
 191.9100037    0.4660551
 191.9400024    0.4780344
 191.9700165    0.4535136
 192.0000153    0.4716282
 192.0300140    0.4665439
 192.0600128    0.4766535
 192.0900116    0.4783479
 192.1200104    0.4707138
 192.1500092    0.4669278
 192.1800079    0.4551328
 192.2100067    0.4388856
 192.2400055    0.4555177
 192.2700043    0.4216437
 192.3000031    0.4336731
 192.3300018    0.4520171
 192.3600159    0.4389471
 192.3900146    0.4162064
 192.4200134    0.4079876
 192.4500122    0.4269272
 192.4800110    0.3901252
 192.5100098    0.4077994
 192.5400085    0.4317562
 192.5700073    0.4147764
 192.6000061    0.4343189
 192.6300049    0.4184377
 192.6600037    0.4254581
 192.6900024    0.4131290
 192.7200165    0.4219101
 192.7500153    0.3951529
 192.7800140    0.4184728
 192.8100128    0.4275453
 192.8400116    0.4328894
 192.8700104    0.4363781
 192.9000092    0.4095811
 192.9300079    0.4295062
 192.9600067    0.4529176
 192.9900055    0.4464460
 193.0200043    0.4191877
 193.0500031    0.4231441
 193.0800018    0.4104778
 193.1100159    0.4017384
 193.1400146    0.3978140
 193.1700134    0.4245909
 193.2000122    0.4218369
 193.2300110    0.4188493
 193.2600098    0.4179277
 193.2900085    0.4170239
 193.3200073    0.4379761
 193.3500061    0.4002290
 193.3800049    0.3900163
 193.4100037    0.4107507
 193.4400024    0.4072564
 193.4700165    0.4416495
 193.5000153    0.4466048
 193.5300140    0.4473031
 193.5600128    0.4425098
 193.5900116    0.4542473
 193.6200104    0.4364122
 193.6500092    0.4474563
 193.6800079    0.4283619
 193.7100067    0.4277052
 193.7400055    0.4423136
 193.7700043    0.4085384
 193.8000031    0.4067718
 193.8300018    0.4133340
 193.8600159    0.4312504
 193.8900146    0.4179263
 193.9200134    0.4270766
 193.9500122    0.4167325
 193.9800110    0.4311047
 194.0100098    0.4287153
 194.0400085    0.4262776
 194.0700073    0.4077173
 194.1000061    0.4207195
 194.1300049    0.4463111
 194.1600037    0.4472514
 194.1900024    0.4347612
 194.2200165    0.4253654
 194.2500153    0.4419327
 194.2800140    0.4137048
 194.3100128    0.4278734
 194.3400116    0.4386844
 194.3700104    0.4521081
 194.4000092    0.4045253
 194.4300079    0.4113850
 194.4600067    0.4235864
 194.4900055    0.4021665
 194.5200043    0.4513366
 194.5500031    0.4327162
 194.5800018    0.4497887
 194.6100159    0.4821719
 194.6400146    0.4713787
 194.6700134    0.4787814
 194.7000122    0.4916729
 194.7300110    0.4881723
 194.7600098    0.4996690
 194.7900085    0.4908724
 194.8200073    0.4762095
 194.8500061    0.4489753
 194.8800049    0.4386364
 194.9100037    0.4507639
 194.9400024    0.4735450
 194.9700165    0.4669726
 195.0000153    0.4853542
 195.0300140    0.4475770
 195.0600128    0.4652271
 195.0900116    0.4771031
 195.1200104    0.4641201
 195.1500092    0.4834780
 195.1800079    0.4702964
 195.2100067    0.4795609
 195.2400055    0.4781038
 195.2700043    0.4760163
 195.3000031    0.4938151
 195.3300018    0.4817460
 195.3600159    0.4614026
 195.3900146    0.4608168
 195.4200134    0.4859498
 195.4500122    0.4876874
 195.4800110    0.4753921
 195.5100098    0.4613292
 195.5400085    0.4592906
 195.5700073    0.4384521
 195.6000061    0.4305592
 195.6300049    0.4355481
 195.6600037    0.4409421
 195.6900024    0.4439288
 195.7200165    0.4439634
 195.7500153    0.4427337
 195.7800140    0.4410169
 195.8100128    0.4401292
 195.8400116    0.4288037
 195.8700104    0.4214038
 195.9000092    0.4457311
 195.9300079    0.4283089
 195.9600067    0.4330281
 195.9900055    0.4358455
 196.0200043    0.4336747
 196.0500031    0.4462686
 196.0800018    0.4352197
 196.1100159    0.4366340
 196.1400146    0.4074871
 196.1700134    0.4260589
 196.2000122    0.4336774
 196.2300110    0.4330058
 196.2600098    0.4161782
 196.2900085    0.4217452
 196.3200073    0.4120458
 196.3500061    0.4186038
 196.3800049    0.4364728
 196.4100037    0.4364690
 196.4400024    0.4437905
 196.4700165    0.4468743
 196.5000153    0.4566347
 196.5300140    0.4396658
 196.5600128    0.4372982
 196.5900116    0.4501106
 196.6200104    0.4494196
 196.6500092    0.4696051
 196.6800079    0.5087941
 196.7100067    0.4816783
 196.7400055    0.4927302
 196.7700043    0.4739429
 196.8000031    0.4760144
 196.8300018    0.4784452
 196.8600159    0.4870912
 196.8900146    0.5078635
 196.9200134    0.5086285
 196.9500122    0.5251678
 196.9800110    0.5102567
 197.0100098    0.4900375
 197.0400085    0.4969027
 197.0700073    0.4900247
 197.1000061    0.4789163
 197.1300049    0.4619939
 197.1600037    0.4688738
 197.1900024    0.4560730
 197.2200165    0.4487057
 197.2500153    0.4498649
 197.2800140    0.4686216
 197.3100128    0.4604209
 197.3400116    0.4584354
 197.3700104    0.4426482
 197.4000092    0.4678435
 197.4300079    0.4949386
 197.4600067    0.4823024
 197.4900055    0.4736411
 197.5200043    0.4805944
 197.5500031    0.4674163
 197.5800018    0.5005090
 197.6100159    0.4801711
 197.6400146    0.4898370
 197.6700134    0.5108429
 197.7000122    0.4964144
 197.7300110    0.4976883
 197.7600098    0.5040258
 197.7900085    0.4734566
 197.8200073    0.4815832
 197.8500061    0.4917591
 197.8800049    0.4829265
 197.9100037    0.4816333
 197.9400024    0.4877335
 197.9700165    0.4894744
 198.0000153    0.4469826
 198.0300140    0.4687802
 198.0600128    0.4829771
 198.0900116    0.5126776
 198.1200104    0.4929031
 198.1500092    0.5066069
 198.1800079    0.5300777
 198.2100067    0.5117314
 198.2400055    0.5318141
 198.2700043    0.5166915
 198.3000031    0.5093262
 198.3300018    0.4958896
 198.3600159    0.4848574
 198.3900146    0.4756521
 198.4200134    0.4780704
 198.4500122    0.4890037
 198.4800110    0.4826135
 198.5100098    0.4680888
 198.5400085    0.4466332
 198.5700073    0.4433224
 198.6000061    0.4546145
 198.6300049    0.4624991
 198.6600037    0.4689040
 198.6900024    0.4367720
 198.7200165    0.4602593
 198.7500153    0.4346687
 198.7800140    0.4254101
 198.8100128    0.4296354
 198.8400116    0.4568362
 198.8700104    0.4826169
 198.9000092    0.4553320
 198.9300079    0.4784496
 198.9600067    0.4739899
 198.9900055    0.4550272
 199.0200043    0.4464414
 199.0500031    0.4484273
 199.0800018    0.4797463
 199.1100159    0.4562252
 199.1400146    0.4553484
 199.1700134    0.4444456
 199.2000122    0.4636833
 199.2300110    0.4700246
 199.2600098    0.4364019
 199.2900085    0.4447507
 199.3200073    0.4261402
 199.3500061    0.4191745
 199.3800049    0.4377527
 199.4100037    0.4105809
 199.4400024    0.4139223
 199.4700165    0.4091277
 199.5000153    0.4066951
 199.5300140    0.4198508
 199.5600128    0.4227525
 199.5900116    0.4320354
 199.6200104    0.4474154
 199.6500092    0.4478445
 199.6800079    0.4569978
 199.7100067    0.4305327
 199.7400055    0.4485807
 199.7700043    0.4353218
 199.8000031    0.4445878
 199.8300171    0.4445719
 199.8600159    0.4770260
 199.8900146    0.4716173
 199.9200134    0.4513530
 199.9500122    0.4571368
 199.9800110    0.4413788
