# Supplementary material for: Mechanism of salidroside promoting testosterone secretion induced by H2O2 in TM3 Leydig cells based on metabolomics and network pharmacology
Source: Front Chem. 2025 Feb 27;13:1544876. doi: 10.3389/fchem.2025.1544876 (PMC11904911; doi:10.3389/fchem.2025.1544876)
Supplement: Supplementary file 1 [file DataSheet1.ZIP › Supplementary document/Molecular dynamics simulation/ECHSI/rmsf.xvg]

# This file was created Sun Dec  1 17:47:24 2024
# Created by:
#                  :-) GROMACS - gmx rmsf, 2020.3-MODIFIED (-:
# 
# Executable:   D:\¶¯Á¦Ñ§Ä£Äâ°²×°°ü\gmx2020.3_AVX_CUDA_win64\gmx2020.3_GPU\bin\gmx.exe
# Data prefix:  D:\¶¯Á¦Ñ§Ä£Äâ°²×°°ü\gmx2020.3_AVX_CUDA_win64\gmx2020.3_GPU
# Working dir:  D:\·Ö×Ó¶¯Á¦Ñ§Ä£ÄâÅÜ³öµÄÊý¾Ý\TYY\fxq\ECHSI
# Command line:
#   gmx rmsf -s md_0_1.tpr -f md_0_1nopbc.xtc -o rmsf.xvg
# gmx rmsf is part of G R O M A C S:
#
# GRowing Old MAkes el Chrono Sweat
#
@    title "RMS fluctuation"
@    xaxis  label "Atom"
@    yaxis  label "(nm)"
@TYPE xy
    1   0.5199
    5   0.4690
   11   0.4189
   13   0.4070
   15   0.3731
   25   0.3097
   27   0.2660
   29   0.2316
   45   0.2249
   47   0.2307
   49   0.2395
   60   0.2237
   62   0.2133
   64   0.2069
   81   0.1825
   83   0.1781
   85   0.1621
  100   0.1554
  102   0.1442
  104   0.1481
  119   0.1435
  121   0.1530
  123   0.1535
  129   0.1614
  131   0.1590
  133   0.1677
  144   0.1671
  146   0.1764
  148   0.1776
  166   0.1795
  168   0.1762
  170   0.1774
  190   0.1829
  192   0.1879
  194   0.1943
  197   0.2045
  199   0.2105
  201   0.2238
  219   0.2244
  221   0.2348
  223   0.2392
  233   0.2277
  235   0.2192
  237   0.2097
  247   0.2003
  249   0.1974
  251   0.1923
  261   0.1820
  263   0.1775
  265   0.1672
  277   0.1637
  279   0.1568
  281   0.1533
  284   0.1441
  286   0.1433
  288   0.1341
  303   0.1308
  305   0.1225
  307   0.1192
  322   0.1083
  324   0.1108
  326   0.1087
  339   0.1151
  341   0.1241
  343   0.1362
  358   0.1503
  360   0.1606
  362   0.1804
  372   0.1887
  374   0.1867
  376   0.2012
  396   0.2183
  398   0.2352
  408   0.2577
  410   0.2778
  412   0.2864
  414   0.3167
  432   0.3085
  434   0.2905
  436   0.2868
  442   0.2705
  444   0.2866
  446   0.2979
  461   0.2805
  463   0.2902
  465   0.2982
  475   0.2673
  477   0.2297
  479   0.2207
  485   0.1934
  487   0.1921
  489   0.1790
  504   0.1719
  506   0.1676
  508   0.1666
  515   0.1488
  517   0.1513
  519   0.1473
  527   0.1447
  529   0.1518
  531   0.1604
  534   0.1570
  536   0.1490
  538   0.1525
  553   0.1409
  555   0.1356
  557   0.1221
  572   0.1142
  574   0.1246
  576   0.1298
  584   0.1312
  586   0.1336
  588   0.1372
  599   0.1234
  601   0.1183
  603   0.1129
  618   0.1047
  620   0.1002
  622   0.0992
  632   0.1057
  634   0.1112
  636   0.1229
  649   0.1298
  651   0.1296
  653   0.1465
  659   0.1509
  661   0.1436
  663   0.1597
  678   0.1695
  680   0.1647
  682   0.1842
  700   0.1827
  702   0.1780
  704   0.1779
  719   0.1683
  721   0.1625
  723   0.1615
  739   0.1701
  741   0.1797
  743   0.1923
  754   0.2100
  756   0.2237
  758   0.2522
  769   0.2432
  771   0.2233
  773   0.2152
  781   0.2204
  783   0.2296
  793   0.2431
  795   0.2363
  797   0.2229
  799   0.2238
  805   0.2085
  807   0.1959
  809   0.1852
  821   0.1835
  823   0.1835
  825   0.1842
  828   0.1728
  830   0.1674
  832   0.1573
  838   0.1493
  840   0.1388
  842   0.1335
  857   0.1265
  859   0.1244
  861   0.1181
  873   0.1114
  875   0.1039
  877   0.0997
  892   0.0981
  894   0.1011
  896   0.1044
  906   0.1098
  908   0.1188
  910   0.1317
  913   0.1287
  915   0.1449
  917   0.1590
  920   0.1608
  922   0.1726
  924   0.1943
  932   0.1819
  934   0.1608
  936   0.1681
  954   0.1514
  956   0.1307
  958   0.1218
  964   0.1064
  966   0.0967
  968   0.0942
  984   0.1008
  986   0.0942
  988   0.1005
  994   0.1065
  996   0.1229
  998   0.1402
 1004   0.1464
 1006   0.1553
 1008   0.1779
 1011   0.1911
 1013   0.2105
 1015   0.2407
 1021   0.2542
 1023   0.2909
 1025   0.3280
 1033   0.3363
 1035   0.3713
 1037   0.3975
 1052   0.3842
 1054   0.3809
 1056   0.3948
 1074   0.3904
 1076   0.3766
 1078   0.4015
 1089   0.3932
 1091   0.3841
 1093   0.3952
 1106   0.4084
 1108   0.4443
 1110   0.4673
 1123   0.4570
 1125   0.4472
 1127   0.4562
 1137   0.4159
 1139   0.3754
 1141   0.3444
 1156   0.2925
 1158   0.2767
 1160   0.2483
 1167   0.2250
 1169   0.2187
 1171   0.2217
 1187   0.2207
 1189   0.2315
 1191   0.2493
 1204   0.2441
 1206   0.2341
 1208   0.2398
 1216   0.2225
 1218   0.2083
 1220   0.2077
 1227   0.2068
 1229   0.2150
 1231   0.2304
 1248   0.2347
 1250   0.2390
 1252   0.2591
 1259   0.2517
 1261   0.2324
 1263   0.2403
 1270   0.2324
 1272   0.2407
 1274   0.2647
 1292   0.2432
 1294   0.2068
 1296   0.1951
 1312   0.1743
 1314   0.1703
 1316   0.1622
 1331   0.1531
 1333   0.1463
 1335   0.1473
 1353   0.1355
 1355   0.1237
 1357   0.1184
 1370   0.1094
 1372   0.1110
 1374   0.1084
 1394   0.1190
 1396   0.1327
 1398   0.1457
 1406   0.1439
 1408   0.1423
 1410   0.1472
 1423   0.1429
 1425   0.1379
 1427   0.1420
 1442   0.1485
 1444   0.1485
 1446   0.1604
 1456   0.1640
 1458   0.1590
 1460   0.1688
 1473   0.1671
 1475   0.1579
 1477   0.1602
 1489   0.1612
 1491   0.1670
 1493   0.1747
 1511   0.1762
 1513   0.1751
 1515   0.1772
 1533   0.1638
 1535   0.1655
 1545   0.1573
 1547   0.1451
 1549   0.1371
 1551   0.1272
 1563   0.1229
 1565   0.1200
 1567   0.1169
 1582   0.1089
 1584   0.1083
 1586   0.1022
 1592   0.1021
 1594   0.0988
 1596   0.1017
 1602   0.0976
 1604   0.0975
 1606   0.0949
 1618   0.0956
 1620   0.0964
 1622   0.1024
 1632   0.1025
 1634   0.1095
 1636   0.1154
 1639   0.1114
 1641   0.1128
 1643   0.1102
 1660   0.0968
 1662   0.0932
 1664   0.0859
 1670   0.0902
 1672   0.0927
 1674   0.1002
 1690   0.0958
 1692   0.1021
 1694   0.1035
 1697   0.0914
 1699   0.0895
 1701   0.0875
 1704   0.0840
 1706   0.0907
 1708   0.0965
 1711   0.0935
 1713   0.0965
 1715   0.1044
 1722   0.0998
 1724   0.0913
 1726   0.0938
 1737   0.0913
 1739   0.0841
 1741   0.0854
 1756   0.0899
 1758   0.0931
 1760   0.1049
 1766   0.1149
 1768   0.1171
 1770   0.1319
 1783   0.1341
 1785   0.1220
 1787   0.1302
 1800   0.1333
 1802   0.1241
 1804   0.1273
 1811   0.1393
 1813   0.1452
 1815   0.1593
 1823   0.1595
 1825   0.1494
 1827   0.1483
 1842   0.1349
 1844   0.1339
 1846   0.1240
 1861   0.1281
 1863   0.1241
 1865   0.1283
 1882   0.1202
 1884   0.1248
 1886   0.1202
 1892   0.1258
 1894   0.1225
 1896   0.1304
 1899   0.1392
 1901   0.1539
 1903   0.1705
 1914   0.1713
 1916   0.1616
 1918   0.1687
 1936   0.1531
 1938   0.1375
 1940   0.1247
 1946   0.1288
 1948   0.1234
 1950   0.1280
 1963   0.1189
 1965   0.1218
 1967   0.1148
 1983   0.1205
 1985   0.1157
 1987   0.1216
 1993   0.1135
 1995   0.1188
 1997   0.1153
 2010   0.1213
 2012   0.1252
 2022   0.1375
 2024   0.1378
 2026   0.1310
 2028   0.1354
 2039   0.1496
 2041   0.1583
 2043   0.1776
 2058   0.1903
 2060   0.1857
 2062   0.2005
 2077   0.2018
 2079   0.1868
 2081   0.1887
 2096   0.1829
 2098   0.1774
 2100   0.1780
 2103   0.1657
 2105   0.1562
 2107   0.1499
 2117   0.1463
 2119   0.1442
 2121   0.1420
 2136   0.1302
 2138   0.1246
 2148   0.1169
 2150   0.1229
 2152   0.1209
 2154   0.1349
 2157   0.1308
 2159   0.1203
 2161   0.1254
 2167   0.1368
 2169   0.1343
 2171   0.1497
 2174   0.1452
 2176   0.1314
 2178   0.1324
 2181   0.1429
 2183   0.1473
 2185   0.1655
 2195   0.1809
 2197   0.1811
 2199   0.2041
 2212   0.2086
 2214   0.1892
 2216   0.1950
 2236   0.2008
 2238   0.1916
 2240   0.2022
 2255   0.2201
 2257   0.2226
 2259   0.2467
 2269   0.2684
 2271   0.2653
 2273   0.2910
 2293   0.3019
 2295   0.2867
 2297   0.3028
 2303   0.3142
 2305   0.2964
 2307   0.3094
 2319   0.3082
 2321   0.2968
 2323   0.3060
 2326   0.2899
 2328   0.2983
 2330   0.2968
 2348   0.3000
 2350   0.2739
 2352   0.3073
 2359   0.2866
 2361   0.2684
 2363   0.2705
 2378   0.2434
 2380   0.2189
 2382   0.2126
 2388   0.2379
 2390   0.2602
 2392   0.2914
 2405   0.2837
 2407   0.2687
 2409   0.2749
 2420   0.2435
 2422   0.2094
 2424   0.1902
 2437   0.1780
 2439   0.1833
 2441   0.1850
 2453   0.1911
 2455   0.1948
 2457   0.2042
 2472   0.2027
 2474   0.2010
 2476   0.2053
 2486   0.1948
 2488   0.1838
 2490   0.1782
 2493   0.1765
 2495   0.1785
 2497   0.1852
 2505   0.1727
 2507   0.1751
 2509   0.1661
 2529   0.1729
 2531   0.1637
 2533   0.1708
 2548   0.1635
 2550   0.1724
 2552   0.1689
 2559   0.1625
 2561   0.1589
 2563   0.1573
 2569   0.1691
 2571   0.1802
 2573   0.1942
 2586   0.1982
 2588   0.1941
 2590   0.1980
 2598   0.1895
 2600   0.1754
 2602   0.1677
 2608   0.1746
 2610   0.1809
 2612   0.1923
 2630   0.2081
 2632   0.2141
 2634   0.2298
 2647   0.2271
 2649   0.2133
 2651   0.2084
 2657   0.2048
 2659   0.2069
 2661   0.2094
 2664   0.1928
 2666   0.1771
 2668   0.1636
 2683   0.1587
 2685   0.1574
 2687   0.1540
 2699   0.1689
 2701   0.1732
 2703   0.1898
 2710   0.1914
 2712   0.1818
 2714   0.1843
 2732   0.1728
 2734   0.1768
 2736   0.1689
 2751   0.1700
 2753   0.1601
 2755   0.1605
 2762   0.1577
 2764   0.1635
 2774   0.1618
 2776   0.1511
 2778   0.1518
 2780   0.1487
 2792   0.1499
 2794   0.1559
 2796   0.1652
 2807   0.1617
 2809   0.1547
 2811   0.1581
 2821   0.1481
 2823   0.1398
 2825   0.1329
 2840   0.1297
 2842   0.1262
 2844   0.1254
 2856   0.1343
 2858   0.1421
 2860   0.1537
 2871   0.1570
 2873   0.1545
 2875   0.1609
 2886   0.1551
 2888   0.1446
 2890   0.1406
 2896   0.1431
 2898   0.1439
 2900   0.1502
 2915   0.1611
 2917   0.1654
 2919   0.1772
 2932   0.1799
 2934   0.1723
 2936   0.1751
 2943   0.1734
 2945   0.1642
 2947   0.1637
 2953   0.1719
 2955   0.1770
 2957   0.1865
 2968   0.1941
 2970   0.1940
 2972   0.2027
 2990   0.2025
 2992   0.1880
 2994   0.1886
 3009   0.1884
 3011   0.1841
 3013   0.1883
 3019   0.2019
 3021   0.2134
 3023   0.2381
 3030   0.2289
 3032   0.1991
 3034   0.2137
 3044   0.1902
 3046   0.2011
 3048   0.2242
 3055   0.2106
 3057   0.2158
 3059   0.2250
 3077   0.2360
 3079   0.2362
 3081   0.2542
 3096   0.2469
 3098   0.2314
 3100   0.2458
 3112   0.2339
 3114   0.2284
 3116   0.2212
 3128   0.2100
 3130   0.2087
 3132   0.2122
 3138   0.2163
 3140   0.2104
 3142   0.2216
 3155   0.2165
 3157   0.2145
 3159   0.2270
 3165   0.2289
 3167   0.2203
 3169   0.2464
 3187   0.2491
 3189   0.2296
 3191   0.2346
 3202   0.2384
 3204   0.2400
 3206   0.2694
 3213   0.3016
 3215   0.3066
 3217   0.3509
 3229   0.3616
 3231   0.3379
 3233   0.3669
 3243   0.3639
 3245   0.3421
 3247   0.3597
 3253   0.3829
 3255   0.3991
 3257   0.4394
 3263   0.4577
 3265   0.4455
 3267   0.4779
 3283   0.4762
 3285   0.4418
 3287   0.4532
 3298   0.4362
 3300   0.4074
 3302   0.3977
 3315   0.4075
 3317   0.4113
 3319   0.4264
 3329   0.4064
 3331   0.4304
 3333   0.4268
 3348   0.4034
 3350   0.4064
 3352   0.3963
 3362   0.3625
 3364   0.3500
 3366   0.3269
 3377   0.3028
 3379   0.3113
 3381   0.3040
 3384   0.3025
 3386   0.3218
 3388   0.3358
 3395   0.3186
 3397   0.3026
 3399   0.2973
 3417   0.2763
 3419   0.2592
 3421   0.2461
 3436   0.2554
 3438   0.2743
 3440   0.3018
 3451   0.3181
 3453   0.3209
 3455   0.3444
 3473   0.3354
 3475   0.3078
 3477   0.3070
 3495   0.3043
 3497   0.2881
 3499   0.2960
 3514   0.3346
 3516   0.3548
 3518   0.3998
 3534   0.4173
 3536   0.4056
 3538   0.4288
 3555   0.4309
 3557   0.3936
 3559   0.3963
 3566   0.4154
 3568   0.4267
 3570   0.4549
 3580   0.4748
 3582   0.4671
 3584   0.4863
 3600   0.4828
 3602   0.4839
 3604   0.4979
 3610   0.4749
 3612   0.4423
 3614   0.4321
 3624   0.4288
 3626   0.4426
 3628   0.4541
 3636   0.4354
 3638   0.4174
 3640   0.4128
 3648   0.4078
 3650   0.4014
 3652   0.4103
 3672   0.4220
 3674   0.4292
 3676   0.4494
 3694   0.4468
 3696   0.4287
 3698   0.4387
 3709   0.4424
 3711   0.4281
 3713   0.4532
 3716   0.4894
 3718   0.4889
 3720   0.5303
 3733   0.5512
 3735   0.5349
 3737   0.5666
 3747   0.5850
 3749   0.5605
 3751   0.5882
 3757   0.6301
 3759   0.6261
 3761   0.6756
 3777   0.7169
 3779   0.7044
 3781   0.7482
 3793   0.7711
 3795   0.7421
 3797   0.7722
 3808   0.7981
 3810   0.7954
 3812   0.8299
 3830   0.8237
 3832   0.7712
 3834   0.7625
 3854   0.7178
 3856   0.7199
 3858   0.6808
 3876   0.6217
 3878   0.5803
 3880   0.5291
 3886   0.5286
 3888   0.5098
 3890   0.5196
 3900   0.4852
 3902   0.5062
 3904   0.4960
 3920   0.5034
 3922   0.4840
 3924   0.5139
 3942   0.5220
 3944   0.5107
 3946   0.5408
 3954   0.5492
 3956   0.5417
 3958   0.5835
 3971   0.6126
