# Supplementary material for: Mechanism of salidroside promoting testosterone secretion induced by H2O2 in TM3 Leydig cells based on metabolomics and network pharmacology
Source: Front Chem. 2025 Feb 27;13:1544876. doi: 10.3389/fchem.2025.1544876 (PMC11904911; doi:10.3389/fchem.2025.1544876)
Supplement: Supplementary file 1 [file DataSheet1.ZIP › Supplementary document/Molecular dynamics simulation/HSD17B10/1111.pdb]

ATOM      1  N   SER A   7     135.579 170.561 187.463  1.00 21.41           N  
ATOM      2  CA  SER A   7     134.773 171.260 186.469  1.00 21.41           C  
ATOM      3  C   SER A   7     135.252 172.696 186.290  1.00 21.41           C  
ATOM      4  O   SER A   7     135.812 173.288 187.210  1.00 21.41           O  
ATOM      5  CB  SER A   7     133.299 171.248 186.873  1.00 21.41           C  
ATOM      6  OG  SER A   7     132.503 171.910 185.907  1.00 21.41           O  
ATOM      7  N   VAL A   8     135.028 173.252 185.097  1.00 18.68           N  
ATOM      8  CA  VAL A   8     135.423 174.624 184.799  1.00 18.68           C  
ATOM      9  C   VAL A   8     134.275 175.606 184.955  1.00 18.68           C  
ATOM     10  O   VAL A   8     134.472 176.810 184.754  1.00 18.68           O  
ATOM     11  CB  VAL A   8     136.018 174.739 183.380  1.00 18.68           C  
ATOM     12  CG1 VAL A   8     137.336 173.989 183.297  1.00 18.68           C  
ATOM     13  CG2 VAL A   8     135.038 174.231 182.334  1.00 18.68           C  
ATOM     14  N   LYS A   9     133.082 175.133 185.302  1.00 20.36           N  
ATOM     15  CA  LYS A   9     131.954 176.034 185.487  1.00 20.36           C  
ATOM     16  C   LYS A   9     132.247 177.012 186.618  1.00 20.36           C  
ATOM     17  O   LYS A   9     132.652 176.612 187.713  1.00 20.36           O  
ATOM     18  CB  LYS A   9     130.688 175.229 185.783  1.00 20.36           C  
ATOM     19  CG  LYS A   9     129.452 176.064 186.082  1.00 20.36           C  
ATOM     20  CD  LYS A   9     128.833 176.616 184.812  1.00 20.36           C  
ATOM     21  CE  LYS A   9     127.613 177.473 185.113  1.00 20.36           C  
ATOM     22  NZ  LYS A   9     127.639 178.764 184.373  1.00 20.36           N1+
ATOM     23  N   GLY A  10     132.043 178.298 186.347  1.00 20.35           N  
ATOM     24  CA  GLY A  10     132.223 179.328 187.346  1.00 20.35           C  
ATOM     25  C   GLY A  10     133.639 179.828 187.516  1.00 20.35           C  
ATOM     26  O   GLY A  10     133.857 180.752 188.308  1.00 20.35           O  
ATOM     27  N   LEU A  11     134.607 179.255 186.808  1.00 18.78           N  
ATOM     28  CA  LEU A  11     135.982 179.715 186.906  1.00 18.78           C  
ATOM     29  C   LEU A  11     136.194 180.952 186.042  1.00 18.78           C  
ATOM     30  O   LEU A  11     135.436 181.232 185.111  1.00 18.78           O  
ATOM     31  CB  LEU A  11     136.954 178.616 186.479  1.00 18.78           C  
ATOM     32  CG  LEU A  11     136.996 177.341 187.323  1.00 18.78           C  
ATOM     33  CD1 LEU A  11     138.140 176.456 186.867  1.00 18.78           C  
ATOM     34  CD2 LEU A  11     137.126 177.654 188.802  1.00 18.78           C  
ATOM     35  N   VAL A  12     137.244 181.700 186.368  1.00 17.10           N  
ATOM     36  CA  VAL A  12     137.671 182.859 185.594  1.00 17.10           C  
ATOM     37  C   VAL A  12     139.040 182.553 185.007  1.00 17.10           C  
ATOM     38  O   VAL A  12     139.955 182.137 185.729  1.00 17.10           O  
ATOM     39  CB  VAL A  12     137.708 184.134 186.452  1.00 17.10           C  
ATOM     40  CG1 VAL A  12     138.204 185.311 185.630  1.00 17.10           C  
ATOM     41  CG2 VAL A  12     136.331 184.427 187.023  1.00 17.10           C  
ATOM     42  N   ALA A  13     139.176 182.754 183.701  1.00 14.65           N  
ATOM     43  CA  ALA A  13     140.397 182.441 182.977  1.00 14.65           C  
ATOM     44  C   ALA A  13     140.912 183.684 182.269  1.00 14.65           C  
ATOM     45  O   ALA A  13     140.139 184.431 181.663  1.00 14.65           O  
ATOM     46  CB  ALA A  13     140.164 181.324 181.958  1.00 14.65           C  
ATOM     47  N   VAL A  14     142.219 183.896 182.356  1.00 13.23           N  
ATOM     48  CA  VAL A  14     142.908 184.967 181.649  1.00 13.23           C  
ATOM     49  C   VAL A  14     143.771 184.307 180.585  1.00 13.23           C  
ATOM     50  O   VAL A  14     144.787 183.678 180.902  1.00 13.23           O  
ATOM     51  CB  VAL A  14     143.756 185.824 182.598  1.00 13.23           C  
ATOM     52  CG1 VAL A  14     144.510 186.886 181.820  1.00 13.23           C  
ATOM     53  CG2 VAL A  14     142.885 186.458 183.662  1.00 13.23           C  
ATOM     54  N   ILE A  15     143.369 184.436 179.326  1.00 12.34           N  
ATOM     55  CA  ILE A  15     144.105 183.873 178.202  1.00 12.34           C  
ATOM     56  C   ILE A  15     144.852 185.008 177.520  1.00 12.34           C  
ATOM     57  O   ILE A  15     144.233 185.935 176.985  1.00 12.34           O  
ATOM     58  CB  ILE A  15     143.168 183.161 177.213  1.00 12.34           C  
ATOM     59  CG1 ILE A  15     142.437 182.003 177.893  1.00 12.34           C  
ATOM     60  CG2 ILE A  15     143.949 182.646 176.015  1.00 12.34           C  
ATOM     61  CD1 ILE A  15     141.101 182.383 178.474  1.00 12.34           C  
ATOM     62  N   THR A  16     146.180 184.945 177.533  1.00 11.62           N  
ATOM     63  CA  THR A  16     146.971 185.927 176.811  1.00 11.62           C  
ATOM     64  C   THR A  16     147.031 185.551 175.337  1.00 11.62           C  
ATOM     65  O   THR A  16     147.069 184.373 174.975  1.00 11.62           O  
ATOM     66  CB  THR A  16     148.383 186.028 177.387  1.00 11.62           C  
ATOM     67  CG2 THR A  16     148.341 186.027 178.901  1.00 11.62           C  
ATOM     68  OG1 THR A  16     149.170 184.922 176.932  1.00 11.62           O  
ATOM     69  N   GLY A  17     147.033 186.568 174.483  1.00 12.90           N  
ATOM     70  CA  GLY A  17     146.943 186.307 173.057  1.00 12.90           C  
ATOM     71  C   GLY A  17     145.668 185.582 172.695  1.00 12.90           C  
ATOM     72  O   GLY A  17     145.678 184.705 171.823  1.00 12.90           O  
ATOM     73  N   GLY A  18     144.565 185.928 173.353  1.00 13.81           N  
ATOM     74  CA  GLY A  18     143.299 185.250 173.189  1.00 13.81           C  
ATOM     75  C   GLY A  18     142.473 185.677 172.002  1.00 13.81           C  
ATOM     76  O   GLY A  18     141.382 185.139 171.801  1.00 13.81           O  
ATOM     77  N   ALA A  19     142.949 186.630 171.206  1.00 15.31           N  
ATOM     78  CA  ALA A  19     142.186 187.110 170.062  1.00 15.31           C  
ATOM     79  C   ALA A  19     142.410 186.287 168.802  1.00 15.31           C  
ATOM     80  O   ALA A  19     141.821 186.610 167.766  1.00 15.31           O  
ATOM     81  CB  ALA A  19     142.533 188.572 169.775  1.00 15.31           C  
ATOM     82  N   SER A  20     143.241 185.247 168.849  1.00 13.24           N  
ATOM     83  CA  SER A  20     143.530 184.476 167.649  1.00 13.24           C  
ATOM     84  C   SER A  20     144.075 183.108 168.030  1.00 13.24           C  
ATOM     85  O   SER A  20     144.633 182.916 169.112  1.00 13.24           O  
ATOM     86  CB  SER A  20     144.529 185.211 166.751  1.00 13.24           C  
ATOM     87  OG  SER A  20     144.922 184.407 165.654  1.00 13.24           O  
ATOM     88  N   GLY A  21     143.899 182.161 167.113  1.00 11.64           N  
ATOM     89  CA  GLY A  21     144.581 180.880 167.211  1.00 11.64           C  
ATOM     90  C   GLY A  21     144.257 180.111 168.475  1.00 11.64           C  
ATOM     91  O   GLY A  21     143.093 179.946 168.860  1.00 11.64           O  
ATOM     92  N   LEU A  22     145.314 179.615 169.122  1.00 11.47           N  
ATOM     93  CA  LEU A  22     145.148 178.712 170.256  1.00 11.47           C  
ATOM     94  C   LEU A  22     144.458 179.404 171.423  1.00 11.47           C  
ATOM     95  O   LEU A  22     143.603 178.808 172.090  1.00 11.47           O  
ATOM     96  CB  LEU A  22     146.511 178.168 170.683  1.00 11.47           C  
ATOM     97  CG  LEU A  22     147.263 177.353 169.626  1.00 11.47           C  
ATOM     98  CD1 LEU A  22     148.548 176.789 170.197  1.00 11.47           C  
ATOM     99  CD2 LEU A  22     146.393 176.234 169.081  1.00 11.47           C  
ATOM    100  N   GLY A  23     144.824 180.656 171.696  1.00 11.66           N  
ATOM    101  CA  GLY A  23     144.160 181.387 172.761  1.00 11.66           C  
ATOM    102  C   GLY A  23     142.677 181.557 172.502  1.00 11.66           C  
ATOM    103  O   GLY A  23     141.854 181.382 173.404  1.00 11.66           O  
ATOM    104  N   LEU A  24     142.314 181.891 171.264  1.00 13.03           N  
ATOM    105  CA  LEU A  24     140.904 182.045 170.930  1.00 13.03           C  
ATOM    106  C   LEU A  24     140.160 180.724 171.060  1.00 13.03           C  
ATOM    107  O   LEU A  24     139.021 180.694 171.535  1.00 13.03           O  
ATOM    108  CB  LEU A  24     140.757 182.606 169.517  1.00 13.03           C  
ATOM    109  CG  LEU A  24     139.323 182.847 169.047  1.00 13.03           C  
ATOM    110  CD1 LEU A  24     138.601 183.807 169.976  1.00 13.03           C  
ATOM    111  CD2 LEU A  24     139.319 183.370 167.626  1.00 13.03           C  
ATOM    112  N   ALA A  25     140.778 179.620 170.635  1.00 12.15           N  
ATOM    113  CA  ALA A  25     140.126 178.322 170.774  1.00 12.15           C  
ATOM    114  C   ALA A  25     139.910 177.967 172.240  1.00 12.15           C  
ATOM    115  O   ALA A  25     138.835 177.483 172.622  1.00 12.15           O  
ATOM    116  CB  ALA A  25     140.956 177.246 170.080  1.00 12.15           C  
ATOM    117  N   THR A  26     140.922 178.198 173.080  1.00 11.85           N  
ATOM    118  CA  THR A  26     140.769 177.922 174.504  1.00 11.85           C  
ATOM    119  C   THR A  26     139.665 178.777 175.107  1.00 11.85           C  
ATOM    120  O   THR A  26     138.851 178.287 175.898  1.00 11.85           O  
ATOM    121  CB  THR A  26     142.087 178.166 175.240  1.00 11.85           C  
ATOM    122  CG2 THR A  26     143.184 177.258 174.714  1.00 11.85           C  
ATOM    123  OG1 THR A  26     142.481 179.532 175.077  1.00 11.85           O  
ATOM    124  N   ALA A  27     139.622 180.060 174.745  1.00 13.63           N  
ATOM    125  CA  ALA A  27     138.578 180.935 175.260  1.00 13.63           C  
ATOM    126  C   ALA A  27     137.202 180.463 174.820  1.00 13.63           C  
ATOM    127  O   ALA A  27     136.254 180.464 175.612  1.00 13.63           O  
ATOM    128  CB  ALA A  27     138.821 182.369 174.797  1.00 13.63           C  
ATOM    129  N   GLU A  28     137.070 180.058 173.556  1.00 14.85           N  
ATOM    130  CA  GLU A  28     135.789 179.569 173.064  1.00 14.85           C  
ATOM    131  C   GLU A  28     135.336 178.352 173.856  1.00 14.85           C  
ATOM    132  O   GLU A  28     134.188 178.284 174.310  1.00 14.85           O  
ATOM    133  CB  GLU A  28     135.896 179.231 171.578  1.00 14.85           C  
ATOM    134  CG  GLU A  28     135.960 180.445 170.672  1.00 14.85           C  
ATOM    135  CD  GLU A  28     136.271 180.085 169.234  1.00 14.85           C  
ATOM    136  OE1 GLU A  28     136.785 178.973 168.993  1.00 14.85           O  
ATOM    137  OE2 GLU A  28     136.002 180.915 168.341  1.00 14.85           O1-
ATOM    138  N   ARG A  29     136.233 177.383 174.048  1.00 12.92           N  
ATOM    139  CA  ARG A  29     135.857 176.178 174.781  1.00 12.92           C  
ATOM    140  C   ARG A  29     135.477 176.504 176.222  1.00 12.92           C  
ATOM    141  O   ARG A  29     134.459 176.021 176.732  1.00 12.92           O  
ATOM    142  CB  ARG A  29     136.995 175.163 174.747  1.00 12.92           C  
ATOM    143  CG  ARG A  29     136.609 173.803 175.294  1.00 12.92           C  
ATOM    144  CD  ARG A  29     137.687 172.776 175.031  1.00 12.92           C  
ATOM    145  NE  ARG A  29     137.489 171.559 175.808  1.00 12.92           N  
ATOM    146  CZ  ARG A  29     136.695 170.560 175.451  1.00 12.92           C  
ATOM    147  NH1 ARG A  29     135.995 170.598 174.330  1.00 12.92           N1+
ATOM    148  NH2 ARG A  29     136.601 169.495 176.239  1.00 12.92           N  
ATOM    149  N   LEU A  30     136.280 177.329 176.896  1.00 14.84           N  
ATOM    150  CA  LEU A  30     135.996 177.634 178.295  1.00 14.84           C  
ATOM    151  C   LEU A  30     134.681 178.389 178.444  1.00 14.84           C  
ATOM    152  O   LEU A  30     133.887 178.086 179.340  1.00 14.84           O  
ATOM    153  CB  LEU A  30     137.147 178.430 178.908  1.00 14.84           C  
ATOM    154  CG  LEU A  30     138.489 177.700 178.983  1.00 14.84           C  
ATOM    155  CD1 LEU A  30     139.581 178.656 179.420  1.00 14.84           C  
ATOM    156  CD2 LEU A  30     138.420 176.504 179.919  1.00 14.84           C  
ATOM    157  N   VAL A  31     134.429 179.374 177.579  1.00 17.78           N  
ATOM    158  CA  VAL A  31     133.172 180.109 177.660  1.00 17.78           C  
ATOM    159  C   VAL A  31     132.000 179.206 177.305  1.00 17.78           C  
ATOM    160  O   VAL A  31     130.886 179.400 177.806  1.00 17.78           O  
ATOM    161  CB  VAL A  31     133.222 181.355 176.757  1.00 17.78           C  
ATOM    162  CG1 VAL A  31     131.858 182.014 176.687  1.00 17.78           C  
ATOM    163  CG2 VAL A  31     134.260 182.337 177.270  1.00 17.78           C  
ATOM    164  N   GLY A  32     132.216 178.213 176.439  1.00 19.00           N  
ATOM    165  CA  GLY A  32     131.170 177.248 176.156  1.00 19.00           C  
ATOM    166  C   GLY A  32     130.925 176.271 177.284  1.00 19.00           C  
ATOM    167  O   GLY A  32     129.845 175.676 177.352  1.00 19.00           O  
ATOM    168  N   GLN A  33     131.902 176.092 178.169  1.00 18.37           N  
ATOM    169  CA  GLN A  33     131.751 175.229 179.331  1.00 18.37           C  
ATOM    170  C   GLN A  33     131.270 175.981 180.567  1.00 18.37           C  
ATOM    171  O   GLN A  33     131.185 175.384 181.644  1.00 18.37           O  
ATOM    172  CB  GLN A  33     133.072 174.521 179.637  1.00 18.37           C  
ATOM    173  CG  GLN A  33     133.590 173.672 178.491  1.00 18.37           C  
ATOM    174  CD  GLN A  33     132.912 172.325 178.422  1.00 18.37           C  
ATOM    175  NE2 GLN A  33     133.444 171.438 177.593  1.00 18.37           N  
ATOM    176  OE1 GLN A  33     131.917 172.083 179.102  1.00 18.37           O  
ATOM    177  N   GLY A  34     130.955 177.269 180.439  1.00 21.12           N  
ATOM    178  CA  GLY A  34     130.390 178.043 181.522  1.00 21.12           C  
ATOM    179  C   GLY A  34     131.362 178.950 182.247  1.00 21.12           C  
ATOM    180  O   GLY A  34     130.928 179.731 183.102  1.00 21.12           O  
ATOM    181  N   ALA A  35     132.653 178.874 181.940  1.00 19.74           N  
ATOM    182  CA  ALA A  35     133.633 179.720 182.598  1.00 19.74           C  
ATOM    183  C   ALA A  35     133.601 181.132 182.017  1.00 19.74           C  
ATOM    184  O   ALA A  35     132.979 181.400 180.986  1.00 19.74           O  
ATOM    185  CB  ALA A  35     135.032 179.125 182.458  1.00 19.74           C  
ATOM    186  N   SER A  36     134.280 182.045 182.704  1.00 20.02           N  
ATOM    187  CA  SER A  36     134.463 183.412 182.242  1.00 20.02           C  
ATOM    188  C   SER A  36     135.870 183.573 181.682  1.00 20.02           C  
ATOM    189  O   SER A  36     136.809 182.905 182.120  1.00 20.02           O  
ATOM    190  CB  SER A  36     134.234 184.410 183.377  1.00 20.02           C  
ATOM    191  OG  SER A  36     132.958 184.229 183.963  1.00 20.02           O  
ATOM    192  N   ALA A  37     136.011 184.468 180.706  1.00 19.45           N  
ATOM    193  CA  ALA A  37     137.258 184.589 179.965  1.00 19.45           C  
ATOM    194  C   ALA A  37     137.656 186.048 179.804  1.00 19.45           C  
ATOM    195  O   ALA A  37     136.813 186.915 179.550  1.00 19.45           O  
ATOM    196  CB  ALA A  37     137.147 183.932 178.586  1.00 19.45           C  
ATOM    197  N   VAL A  38     138.952 186.302 179.953  1.00 17.20           N  
ATOM    198  CA  VAL A  38     139.555 187.599 179.680  1.00 17.20           C  
ATOM    199  C   VAL A  38     140.579 187.397 178.576  1.00 17.20           C  
ATOM    200  O   VAL A  38     141.584 186.702 178.773  1.00 17.20           O  
ATOM    201  CB  VAL A  38     140.209 188.203 180.931  1.00 17.20           C  
ATOM    202  CG1 VAL A  38     140.789 189.571 180.619  1.00 17.20           C  
ATOM    203  CG2 VAL A  38     139.202 188.297 182.055  1.00 17.20           C  
ATOM    204  N   LEU A  39     140.326 187.999 177.418  1.00 17.11           N  
ATOM    205  CA  LEU A  39     141.222 187.904 176.269  1.00 17.11           C  
ATOM    206  C   LEU A  39     142.219 189.045 176.376  1.00 17.11           C  
ATOM    207  O   LEU A  39     141.960 190.166 175.946  1.00 17.11           O  
ATOM    208  CB  LEU A  39     140.442 187.967 174.964  1.00 17.11           C  
ATOM    209  CG  LEU A  39     139.252 187.019 174.852  1.00 17.11           C  
ATOM    210  CD1 LEU A  39     138.633 187.114 173.470  1.00 17.11           C  
ATOM    211  CD2 LEU A  39     139.657 185.593 175.159  1.00 17.11           C  
ATOM    212  N   LEU A  40     143.363 188.764 176.987  1.00 14.74           N  
ATOM    213  CA  LEU A  40     144.437 189.740 177.087  1.00 14.74           C  
ATOM    214  C   LEU A  40     145.238 189.713 175.794  1.00 14.74           C  
ATOM    215  O   LEU A  40     145.856 188.695 175.468  1.00 14.74           O  
ATOM    216  CB  LEU A  40     145.324 189.422 178.288  1.00 14.74           C  
ATOM    217  CG  LEU A  40     146.385 190.446 178.689  1.00 14.74           C  
ATOM    218  CD1 LEU A  40     146.859 190.167 180.104  1.00 14.74           C  
ATOM    219  CD2 LEU A  40     147.560 190.437 177.725  1.00 14.74           C  
ATOM    220  N   ASP A  41     145.230 190.816 175.051  1.00 16.45           N  
ATOM    221  CA  ASP A  41     145.899 190.809 173.758  1.00 16.45           C  
ATOM    222  C   ASP A  41     146.164 192.237 173.308  1.00 16.45           C  
ATOM    223  O   ASP A  41     145.718 193.202 173.931  1.00 16.45           O  
ATOM    224  CB  ASP A  41     145.069 190.053 172.720  1.00 16.45           C  
ATOM    225  CG  ASP A  41     145.898 189.579 171.551  1.00 16.45           C  
ATOM    226  OD1 ASP A  41     147.093 189.930 171.488  1.00 16.45           O  
ATOM    227  OD2 ASP A  41     145.359 188.849 170.697  1.00 16.45           O1-
ATOM    228  N   LEU A  42     146.906 192.353 172.208  1.00 18.01           N  
ATOM    229  CA  LEU A  42     147.287 193.653 171.683  1.00 18.01           C  
ATOM    230  C   LEU A  42     146.050 194.430 171.236  1.00 18.01           C  
ATOM    231  O   LEU A  42     145.059 193.836 170.801  1.00 18.01           O  
ATOM    232  CB  LEU A  42     148.236 193.490 170.498  1.00 18.01           C  
ATOM    233  CG  LEU A  42     149.601 192.861 170.770  1.00 18.01           C  
ATOM    234  CD1 LEU A  42     150.293 192.533 169.463  1.00 18.01           C  
ATOM    235  CD2 LEU A  42     150.464 193.777 171.601  1.00 18.01           C  
ATOM    236  N   PRO A  43     146.074 195.761 171.333  1.00 22.03           N  
ATOM    237  CA  PRO A  43     144.977 196.545 170.745  1.00 22.03           C  
ATOM    238  C   PRO A  43     144.849 196.349 169.246  1.00 22.03           C  
ATOM    239  O   PRO A  43     143.733 196.387 168.715  1.00 22.03           O  
ATOM    240  CB  PRO A  43     145.349 197.992 171.097  1.00 22.03           C  
ATOM    241  CG  PRO A  43     146.307 197.886 172.231  1.00 22.03           C  
ATOM    242  CD  PRO A  43     147.062 196.622 172.005  1.00 22.03           C  
ATOM    243  N   ASN A  44     145.967 196.138 168.549  1.00 26.67           N  
ATOM    244  CA  ASN A  44     145.940 195.980 167.100  1.00 26.67           C  
ATOM    245  C   ASN A  44     145.158 194.750 166.663  1.00 26.67           C  
ATOM    246  O   ASN A  44     144.662 194.713 165.533  1.00 26.67           O  
ATOM    247  CB  ASN A  44     147.374 195.901 166.569  1.00 26.67           C  
ATOM    248  CG  ASN A  44     147.444 195.942 165.053  1.00 26.67           C  
ATOM    249  ND2 ASN A  44     148.660 195.914 164.518  1.00 26.67           N  
ATOM    250  OD1 ASN A  44     146.423 196.003 164.371  1.00 26.67           O  
ATOM    251  N   SER A  45     145.025 193.749 167.527  1.00 24.74           N  
ATOM    252  CA  SER A  45     144.355 192.518 167.146  1.00 24.74           C  
ATOM    253  C   SER A  45     142.841 192.703 167.173  1.00 24.74           C  
ATOM    254  O   SER A  45     142.314 193.701 167.670  1.00 24.74           O  
ATOM    255  CB  SER A  45     144.767 191.378 168.074  1.00 24.74           C  
ATOM    256  OG  SER A  45     144.086 191.462 169.313  1.00 24.74           O  
ATOM    257  N   GLY A  46     142.137 191.716 166.627  1.00 27.63           N  
ATOM    258  CA  GLY A  46     140.689 191.749 166.599  1.00 27.63           C  
ATOM    259  C   GLY A  46     140.083 191.216 167.879  1.00 27.63           C  
ATOM    260  O   GLY A  46     139.145 190.414 167.846  1.00 27.63           O  
ATOM    261  N   GLY A  47     140.620 191.651 169.018  1.00 27.02           N  
ATOM    262  CA  GLY A  47     140.120 191.165 170.292  1.00 27.02           C  
ATOM    263  C   GLY A  47     138.716 191.646 170.600  1.00 27.02           C  
ATOM    264  O   GLY A  47     137.916 190.915 171.187  1.00 27.02           O  
ATOM    265  N   GLU A  48     138.401 192.888 170.228  1.00 30.16           N  
ATOM    266  CA  GLU A  48     137.095 193.448 170.562  1.00 30.16           C  
ATOM    267  C   GLU A  48     135.969 192.668 169.891  1.00 30.16           C  
ATOM    268  O   GLU A  48     134.959 192.345 170.530  1.00 30.16           O  
ATOM    269  CB  GLU A  48     137.059 194.930 170.176  1.00 30.16           C  
ATOM    270  CG  GLU A  48     137.074 195.231 168.675  1.00 30.16           C  
ATOM    271  CD  GLU A  48     138.476 195.251 168.096  1.00 30.16           C  
ATOM    272  OE1 GLU A  48     139.403 194.747 168.763  1.00 30.16           O  
ATOM    273  OE2 GLU A  48     138.650 195.762 166.970  1.00 30.16           O1-
ATOM    274  N   ALA A  49     136.135 192.336 168.610  1.00 27.96           N  
ATOM    275  CA  ALA A  49     135.093 191.612 167.895  1.00 27.96           C  
ATOM    276  C   ALA A  49     134.920 190.210 168.456  1.00 27.96           C  
ATOM    277  O   ALA A  49     133.791 189.748 168.652  1.00 27.96           O  
ATOM    278  CB  ALA A  49     135.423 191.557 166.406  1.00 27.96           C  
ATOM    279  N   GLN A  50     136.028 189.519 168.726  1.00 25.84           N  
ATOM    280  CA  GLN A  50     135.940 188.174 169.280  1.00 25.84           C  
ATOM    281  C   GLN A  50     135.291 188.191 170.655  1.00 25.84           C  
ATOM    282  O   GLN A  50     134.477 187.318 170.978  1.00 25.84           O  
ATOM    283  CB  GLN A  50     137.333 187.550 169.352  1.00 25.84           C  
ATOM    284  CG  GLN A  50     138.007 187.386 168.002  1.00 25.84           C  
ATOM    285  CD  GLN A  50     137.293 186.396 167.110  1.00 25.84           C  
ATOM    286  NE2 GLN A  50     137.745 186.289 165.868  1.00 25.84           N  
ATOM    287  OE1 GLN A  50     136.345 185.735 167.530  1.00 25.84           O  
ATOM    288  N   ALA A  51     135.643 189.174 171.484  1.00 26.99           N  
ATOM    289  CA  ALA A  51     135.062 189.261 172.818  1.00 26.99           C  
ATOM    290  C   ALA A  51     133.568 189.542 172.751  1.00 26.99           C  
ATOM    291  O   ALA A  51     132.789 188.961 173.515  1.00 26.99           O  
ATOM    292  CB  ALA A  51     135.775 190.336 173.631  1.00 26.99           C  
ATOM    293  N   LYS A  52     133.145 190.433 171.851  1.00 28.16           N  
ATOM    294  CA  LYS A  52     131.714 190.665 171.683  1.00 28.16           C  
ATOM    295  C   LYS A  52     131.011 189.408 171.191  1.00 28.16           C  
ATOM    296  O   LYS A  52     129.907 189.086 171.646  1.00 28.16           O  
ATOM    297  CB  LYS A  52     131.475 191.822 170.714  1.00 28.16           C  
ATOM    298  CG  LYS A  52     130.005 192.160 170.532  1.00 28.16           C  
ATOM    299  CD  LYS A  52     129.809 193.381 169.654  1.00 28.16           C  
ATOM    300  CE  LYS A  52     128.337 193.614 169.363  1.00 28.16           C  
ATOM    301  NZ  LYS A  52     127.578 193.970 170.592  1.00 28.16           N1+
ATOM    302  N   LYS A  53     131.634 188.686 170.259  1.00 28.83           N  
ATOM    303  CA  LYS A  53     131.021 187.482 169.708  1.00 28.83           C  
ATOM    304  C   LYS A  53     130.863 186.401 170.767  1.00 28.83           C  
ATOM    305  O   LYS A  53     129.839 185.710 170.807  1.00 28.83           O  
ATOM    306  CB  LYS A  53     131.864 186.964 168.545  1.00 28.83           C  
ATOM    307  CG  LYS A  53     131.253 185.793 167.798  1.00 28.83           C  
ATOM    308  CD  LYS A  53     132.145 185.337 166.653  1.00 28.83           C  
ATOM    309  CE  LYS A  53     132.165 186.341 165.509  1.00 28.83           C  
ATOM    310  NZ  LYS A  53     130.846 186.442 164.823  1.00 28.83           N1+
ATOM    311  N   LEU A  54     131.866 186.233 171.629  1.00 25.64           N  
ATOM    312  CA  LEU A  54     131.843 185.122 172.574  1.00 25.64           C  
ATOM    313  C   LEU A  54     130.649 185.217 173.516  1.00 25.64           C  
ATOM    314  O   LEU A  54     129.991 184.209 173.796  1.00 25.64           O  
ATOM    315  CB  LEU A  54     133.154 185.076 173.358  1.00 25.64           C  
ATOM    316  CG  LEU A  54     134.263 184.309 172.636  1.00 25.64           C  
ATOM    317  CD1 LEU A  54     135.636 184.737 173.111  1.00 25.64           C  
ATOM    318  CD2 LEU A  54     134.079 182.817 172.821  1.00 25.64           C  
ATOM    319  N   GLY A  55     130.355 186.410 174.016  1.00 27.20           N  
ATOM    320  CA  GLY A  55     129.186 186.631 174.833  1.00 27.20           C  
ATOM    321  C   GLY A  55     129.481 187.609 175.946  1.00 27.20           C  
ATOM    322  O   GLY A  55     130.481 188.324 175.930  1.00 27.20           O  
ATOM    323  N   ASN A  56     128.578 187.637 176.929  1.00 30.15           N  
ATOM    324  CA  ASN A  56     128.738 188.522 178.075  1.00 30.15           C  
ATOM    325  C   ASN A  56     129.814 188.039 179.038  1.00 30.15           C  
ATOM    326  O   ASN A  56     130.343 188.845 179.810  1.00 30.15           O  
ATOM    327  CB  ASN A  56     127.408 188.658 178.817  1.00 30.15           C  
ATOM    328  CG  ASN A  56     126.469 189.648 178.156  1.00 30.15           C  
ATOM    329  ND2 ASN A  56     125.192 189.290 178.078  1.00 30.15           N  
ATOM    330  OD1 ASN A  56     126.885 190.722 177.721  1.00 30.15           O  
ATOM    331  N   ASN A  57     130.147 186.751 179.013  1.00 27.26           N  
ATOM    332  CA  ASN A  57     131.136 186.191 179.924  1.00 27.26           C  
ATOM    333  C   ASN A  57     132.567 186.395 179.450  1.00 27.26           C  
ATOM    334  O   ASN A  57     133.495 185.978 180.150  1.00 27.26           O  
ATOM    335  CB  ASN A  57     130.880 184.697 180.123  1.00 27.26           C  
ATOM    336  CG  ASN A  57     129.682 184.424 181.004  1.00 27.26           C  
ATOM    337  ND2 ASN A  57     129.254 183.169 181.046  1.00 27.26           N  
ATOM    338  OD1 ASN A  57     129.147 185.329 181.642  1.00 27.26           O  
ATOM    339  N   CYS A  58     132.772 187.011 178.290  1.00 25.83           N  
ATOM    340  CA  CYS A  58     134.101 187.257 177.749  1.00 25.83           C  
ATOM    341  C   CYS A  58     134.353 188.756 177.685  1.00 25.83           C  
ATOM    342  O   CYS A  58     133.498 189.514 177.217  1.00 25.83           O  
ATOM    343  CB  CYS A  58     134.249 186.638 176.360  1.00 25.83           C  
ATOM    344  SG  CYS A  58     135.929 186.693 175.723  1.00 25.83           S  
ATOM    345  N   VAL A  59     135.524 189.177 178.157  1.00 22.53           N  
ATOM    346  CA  VAL A  59     135.923 190.580 178.144  1.00 22.53           C  
ATOM    347  C   VAL A  59     137.311 190.687 177.530  1.00 22.53           C  
ATOM    348  O   VAL A  59     138.174 189.844 177.786  1.00 22.53           O  
ATOM    349  CB  VAL A  59     135.904 191.187 179.562  1.00 22.53           C  
ATOM    350  CG1 VAL A  59     136.652 192.507 179.592  1.00 22.53           C  
ATOM    351  CG2 VAL A  59     134.473 191.379 180.028  1.00 22.53           C  
ATOM    352  N   PHE A  60     137.529 191.728 176.732  1.00 21.25           N  
ATOM    353  CA  PHE A  60     138.787 191.922 176.022  1.00 21.25           C  
ATOM    354  C   PHE A  60     139.631 192.964 176.744  1.00 21.25           C  
ATOM    355  O   PHE A  60     139.131 194.033 177.107  1.00 21.25           O  
ATOM    356  CB  PHE A  60     138.532 192.356 174.579  1.00 21.25           C  
ATOM    357  CG  PHE A  60     139.739 192.931 173.893  1.00 21.25           C  
ATOM    358  CD1 PHE A  60     140.884 192.173 173.728  1.00 21.25           C  
ATOM    359  CD2 PHE A  60     139.721 194.221 173.397  1.00 21.25           C  
ATOM    360  CE1 PHE A  60     141.991 192.696 173.094  1.00 21.25           C  
ATOM    361  CE2 PHE A  60     140.825 194.746 172.760  1.00 21.25           C  
ATOM    362  CZ  PHE A  60     141.961 193.983 172.609  1.00 21.25           C  
ATOM    363  N   ALA A  61     140.903 192.646 176.953  1.00 18.52           N  
ATOM    364  CA  ALA A  61     141.841 193.530 177.641  1.00 18.52           C  
ATOM    365  C   ALA A  61     142.974 193.907 176.696  1.00 18.52           C  
ATOM    366  O   ALA A  61     143.826 193.052 176.384  1.00 18.52           O  
ATOM    367  CB  ALA A  61     142.395 192.853 178.894  1.00 18.52           C  
ATOM    368  N   PRO A  62     143.036 195.148 176.209  1.00 19.30           N  
ATOM    369  CA  PRO A  62     144.175 195.557 175.374  1.00 19.30           C  
ATOM    370  C   PRO A  62     145.429 195.691 176.224  1.00 19.30           C  
ATOM    371  O   PRO A  62     145.497 196.534 177.120  1.00 19.30           O  
ATOM    372  CB  PRO A  62     143.733 196.908 174.796  1.00 19.30           C  
ATOM    373  CG  PRO A  62     142.292 197.068 175.162  1.00 19.30           C  
ATOM    374  CD  PRO A  62     142.061 196.237 176.370  1.00 19.30           C  
ATOM    375  N   ALA A  63     146.424 194.856 175.942  1.00 18.25           N  
ATOM    376  CA  ALA A  63     147.621 194.837 176.765  1.00 18.25           C  
ATOM    377  C   ALA A  63     148.776 194.245 175.976  1.00 18.25           C  
ATOM    378  O   ALA A  63     148.584 193.560 174.969  1.00 18.25           O  
ATOM    379  CB  ALA A  63     147.393 194.043 178.054  1.00 18.25           C  
ATOM    380  N   ASP A  64     149.983 194.526 176.458  1.00 18.26           N  
ATOM    381  CA  ASP A  64     151.218 193.966 175.927  1.00 18.26           C  
ATOM    382  C   ASP A  64     151.865 193.158 177.040  1.00 18.26           C  
ATOM    383  O   ASP A  64     152.240 193.716 178.075  1.00 18.26           O  
ATOM    384  CB  ASP A  64     152.153 195.076 175.443  1.00 18.26           C  
ATOM    385  CG  ASP A  64     153.115 194.606 174.373  1.00 18.26           C  
ATOM    386  OD1 ASP A  64     152.710 194.539 173.197  1.00 18.26           O  
ATOM    387  OD2 ASP A  64     154.280 194.311 174.704  1.00 18.26           O1-
ATOM    388  N   VAL A  65     151.993 191.845 176.831  1.00 15.86           N  
ATOM    389  CA  VAL A  65     152.497 190.981 177.895  1.00 15.86           C  
ATOM    390  C   VAL A  65     153.908 191.385 178.295  1.00 15.86           C  
ATOM    391  O   VAL A  65     154.324 191.164 179.438  1.00 15.86           O  
ATOM    392  CB  VAL A  65     152.435 189.502 177.467  1.00 15.86           C  
ATOM    393  CG1 VAL A  65     150.995 189.071 177.274  1.00 15.86           C  
ATOM    394  CG2 VAL A  65     153.251 189.264 176.206  1.00 15.86           C  
ATOM    395  N   THR A  66     154.667 191.974 177.371  1.00 17.81           N  
ATOM    396  CA  THR A  66     156.000 192.458 177.704  1.00 17.81           C  
ATOM    397  C   THR A  66     155.960 193.637 178.664  1.00 17.81           C  
ATOM    398  O   THR A  66     156.967 193.921 179.319  1.00 17.81           O  
ATOM    399  CB  THR A  66     156.748 192.867 176.435  1.00 17.81           C  
ATOM    400  CG2 THR A  66     156.904 191.683 175.498  1.00 17.81           C  
ATOM    401  OG1 THR A  66     156.024 193.905 175.768  1.00 17.81           O  
ATOM    402  N   SER A  67     154.826 194.326 178.761  1.00 19.65           N  
ATOM    403  CA  SER A  67     154.696 195.532 179.567  1.00 19.65           C  
ATOM    404  C   SER A  67     154.079 195.193 180.917  1.00 19.65           C  
ATOM    405  O   SER A  67     153.063 194.495 180.984  1.00 19.65           O  
ATOM    406  CB  SER A  67     153.840 196.571 178.843  1.00 19.65           C  
ATOM    407  OG  SER A  67     153.605 197.701 179.662  1.00 19.65           O  
ATOM    408  N   GLU A  68     154.700 195.689 181.989  1.00 21.04           N  
ATOM    409  CA  GLU A  68     154.170 195.463 183.330  1.00 21.04           C  
ATOM    410  C   GLU A  68     152.866 196.220 183.546  1.00 21.04           C  
ATOM    411  O   GLU A  68     151.894 195.669 184.078  1.00 21.04           O  
ATOM    412  CB  GLU A  68     155.208 195.879 184.369  1.00 21.04           C  
ATOM    413  CG  GLU A  68     155.032 195.211 185.712  1.00 21.04           C  
ATOM    414  CD  GLU A  68     155.853 195.872 186.800  1.00 21.04           C  
ATOM    415  OE1 GLU A  68     157.072 196.055 186.596  1.00 21.04           O  
ATOM    416  OE2 GLU A  68     155.283 196.205 187.860  1.00 21.04           O1-
ATOM    417  N   LYS A  69     152.829 197.490 183.143  1.00 23.83           N  
ATOM    418  CA  LYS A  69     151.646 198.309 183.380  1.00 23.83           C  
ATOM    419  C   LYS A  69     150.435 197.763 182.634  1.00 23.83           C  
ATOM    420  O   LYS A  69     149.322 197.746 183.172  1.00 23.83           O  
ATOM    421  CB  LYS A  69     151.932 199.752 182.972  1.00 23.83           C  
ATOM    422  CG  LYS A  69     150.782 200.713 183.208  1.00 23.83           C  
ATOM    423  CD  LYS A  69     151.196 202.147 182.916  1.00 23.83           C  
ATOM    424  CE  LYS A  69     151.376 202.395 181.426  1.00 23.83           C  
ATOM    425  NZ  LYS A  69     150.087 202.335 180.686  1.00 23.83           N1+
ATOM    426  N   ASP A  70     150.628 197.316 181.392  1.00 22.83           N  
ATOM    427  CA  ASP A  70     149.509 196.785 180.619  1.00 22.83           C  
ATOM    428  C   ASP A  70     148.931 195.535 181.268  1.00 22.83           C  
ATOM    429  O   ASP A  70     147.709 195.392 181.388  1.00 22.83           O  
ATOM    430  CB  ASP A  70     149.954 196.488 179.189  1.00 22.83           C  
ATOM    431  CG  ASP A  70     150.256 197.744 178.399  1.00 22.83           C  
ATOM    432  OD1 ASP A  70     149.642 198.792 178.690  1.00 22.83           O  
ATOM    433  OD2 ASP A  70     151.101 197.683 177.483  1.00 22.83           O1-
ATOM    434  N   VAL A  71     149.793 194.608 181.687  1.00 18.89           N  
ATOM    435  CA  VAL A  71     149.298 193.378 182.295  1.00 18.89           C  
ATOM    436  C   VAL A  71     148.631 193.679 183.629  1.00 18.89           C  
ATOM    437  O   VAL A  71     147.630 193.051 183.992  1.00 18.89           O  
ATOM    438  CB  VAL A  71     150.437 192.355 182.444  1.00 18.89           C  
ATOM    439  CG1 VAL A  71     149.957 191.131 183.211  1.00 18.89           C  
ATOM    440  CG2 VAL A  71     150.964 191.953 181.081  1.00 18.89           C  
ATOM    441  N   GLN A  72     149.168 194.642 184.381  1.00 21.26           N  
ATOM    442  CA  GLN A  72     148.528 195.025 185.635  1.00 21.26           C  
ATOM    443  C   GLN A  72     147.145 195.614 185.388  1.00 21.26           C  
ATOM    444  O   GLN A  72     146.193 195.307 186.114  1.00 21.26           O  
ATOM    445  CB  GLN A  72     149.411 196.015 186.392  1.00 21.26           C  
ATOM    446  CG  GLN A  72     150.563 195.357 187.124  1.00 21.26           C  
ATOM    447  CD  GLN A  72     151.478 196.357 187.794  1.00 21.26           C  
ATOM    448  NE2 GLN A  72     152.314 195.875 188.705  1.00 21.26           N  
ATOM    449  OE1 GLN A  72     151.437 197.549 187.496  1.00 21.26           O  
ATOM    450  N   THR A  73     147.009 196.454 184.360  1.00 21.01           N  
ATOM    451  CA  THR A  73     145.698 197.005 184.029  1.00 21.01           C  
ATOM    452  C   THR A  73     144.734 195.907 183.593  1.00 21.01           C  
ATOM    453  O   THR A  73     143.549 195.933 183.946  1.00 21.01           O  
ATOM    454  CB  THR A  73     145.832 198.061 182.933  1.00 21.01           C  
ATOM    455  CG2 THR A  73     144.477 198.651 182.590  1.00 21.01           C  
ATOM    456  OG1 THR A  73     146.704 199.108 183.377  1.00 21.01           O  
ATOM    457  N   ALA A  74     145.222 194.938 182.818  1.00 19.77           N  
ATOM    458  CA  ALA A  74     144.366 193.838 182.385  1.00 19.77           C  
ATOM    459  C   ALA A  74     143.897 193.008 183.573  1.00 19.77           C  
ATOM    460  O   ALA A  74     142.728 192.607 183.640  1.00 19.77           O  
ATOM    461  CB  ALA A  74     145.110 192.961 181.380  1.00 19.77           C  
ATOM    462  N   LEU A  75     144.794 192.736 184.520  1.00 19.50           N  
ATOM    463  CA  LEU A  75     144.404 191.983 185.706  1.00 19.50           C  
ATOM    464  C   LEU A  75     143.422 192.776 186.557  1.00 19.50           C  
ATOM    465  O   LEU A  75     142.495 192.204 187.143  1.00 19.50           O  
ATOM    466  CB  LEU A  75     145.642 191.609 186.517  1.00 19.50           C  
ATOM    467  CG  LEU A  75     146.542 190.564 185.859  1.00 19.50           C  
ATOM    468  CD1 LEU A  75     147.920 190.572 186.495  1.00 19.50           C  
ATOM    469  CD2 LEU A  75     145.918 189.183 185.942  1.00 19.50           C  
ATOM    470  N   ALA A  76     143.610 194.095 186.639  1.00 20.63           N  
ATOM    471  CA  ALA A  76     142.650 194.932 187.347  1.00 20.63           C  
ATOM    472  C   ALA A  76     141.279 194.861 186.692  1.00 20.63           C  
ATOM    473  O   ALA A  76     140.257 194.785 187.381  1.00 20.63           O  
ATOM    474  CB  ALA A  76     143.147 196.375 187.392  1.00 20.63           C  
ATOM    475  N   LEU A  77     141.237 194.890 185.359  1.00 19.78           N  
ATOM    476  CA  LEU A  77     139.966 194.754 184.655  1.00 19.78           C  
ATOM    477  C   LEU A  77     139.318 193.405 184.937  1.00 19.78           C  
ATOM    478  O   LEU A  77     138.108 193.325 185.178  1.00 19.78           O  
ATOM    479  CB  LEU A  77     140.178 194.932 183.152  1.00 19.78           C  
ATOM    480  CG  LEU A  77     138.917 194.967 182.287  1.00 19.78           C  
ATOM    481  CD1 LEU A  77     137.937 196.021 182.775  1.00 19.78           C  
ATOM    482  CD2 LEU A  77     139.283 195.198 180.833  1.00 19.78           C  
ATOM    483  N   ALA A  78     140.107 192.331 184.897  1.00 20.64           N  
ATOM    484  CA  ALA A  78     139.557 191.006 185.164  1.00 20.64           C  
ATOM    485  C   ALA A  78     138.985 190.926 186.572  1.00 20.64           C  
ATOM    486  O   ALA A  78     137.877 190.414 186.773  1.00 20.64           O  
ATOM    487  CB  ALA A  78     140.634 189.941 184.967  1.00 20.64           C  
ATOM    488  N   LYS A  79     139.723 191.437 187.559  1.00 22.35           N  
ATOM    489  CA  LYS A  79     139.232 191.429 188.932  1.00 22.35           C  
ATOM    490  C   LYS A  79     137.962 192.259 189.062  1.00 22.35           C  
ATOM    491  O   LYS A  79     136.991 191.834 189.696  1.00 22.35           O  
ATOM    492  CB  LYS A  79     140.312 191.952 189.877  1.00 22.35           C  
ATOM    493  CG  LYS A  79     139.985 191.756 191.346  1.00 22.35           C  
ATOM    494  CD  LYS A  79     141.061 192.347 192.241  1.00 22.35           C  
ATOM    495  CE  LYS A  79     141.297 191.494 193.479  1.00 22.35           C  
ATOM    496  NZ  LYS A  79     141.801 190.130 193.152  1.00 22.35           N1+
ATOM    497  N   GLY A  80     137.945 193.447 188.460  1.00 21.20           N  
ATOM    498  CA  GLY A  80     136.768 194.290 188.561  1.00 21.20           C  
ATOM    499  C   GLY A  80     135.539 193.643 187.957  1.00 21.20           C  
ATOM    500  O   GLY A  80     134.447 193.711 188.527  1.00 21.20           O  
ATOM    501  N   LYS A  81     135.696 193.005 186.797  1.00 21.27           N  
ATOM    502  CA  LYS A  81     134.539 192.443 186.110  1.00 21.27           C  
ATOM    503  C   LYS A  81     134.058 191.164 186.785  1.00 21.27           C  
ATOM    504  O   LYS A  81     132.869 191.025 187.091  1.00 21.27           O  
ATOM    505  CB  LYS A  81     134.876 192.189 184.641  1.00 21.27           C  
ATOM    506  CG  LYS A  81     133.723 191.626 183.826  1.00 21.27           C  
ATOM    507  CD  LYS A  81     132.615 192.645 183.631  1.00 21.27           C  
ATOM    508  CE  LYS A  81     131.521 192.102 182.727  1.00 21.27           C  
ATOM    509  NZ  LYS A  81     130.389 193.059 182.576  1.00 21.27           N1+
ATOM    510  N   PHE A  82     134.965 190.215 187.028  1.00 20.20           N  
ATOM    511  CA  PHE A  82     134.585 188.913 187.559  1.00 20.20           C  
ATOM    512  C   PHE A  82     135.003 188.681 189.005  1.00 20.20           C  
ATOM    513  O   PHE A  82     134.595 187.672 189.590  1.00 20.20           O  
ATOM    514  CB  PHE A  82     135.161 187.800 186.676  1.00 20.20           C  
ATOM    515  CG  PHE A  82     134.969 188.040 185.207  1.00 20.20           C  
ATOM    516  CD1 PHE A  82     133.703 188.004 184.650  1.00 20.20           C  
ATOM    517  CD2 PHE A  82     136.048 188.302 184.383  1.00 20.20           C  
ATOM    518  CE1 PHE A  82     133.517 188.223 183.302  1.00 20.20           C  
ATOM    519  CE2 PHE A  82     135.864 188.522 183.032  1.00 20.20           C  
ATOM    520  CZ  PHE A  82     134.599 188.483 182.494  1.00 20.20           C  
ATOM    521  N   GLY A  83     135.802 189.568 189.595  1.00 19.98           N  
ATOM    522  CA  GLY A  83     136.084 189.514 191.012  1.00 19.98           C  
ATOM    523  C   GLY A  83     137.252 188.643 191.417  1.00 19.98           C  
ATOM    524  O   GLY A  83     137.629 188.656 192.595  1.00 19.98           O  
ATOM    525  N   ARG A  84     137.842 187.891 190.493  1.00 19.68           N  
ATOM    526  CA  ARG A  84     138.918 186.973 190.846  1.00 19.68           C  
ATOM    527  C   ARG A  84     139.534 186.422 189.568  1.00 19.68           C  
ATOM    528  O   ARG A  84     139.051 186.675 188.461  1.00 19.68           O  
ATOM    529  CB  ARG A  84     138.408 185.837 191.735  1.00 19.68           C  
ATOM    530  CG  ARG A  84     137.385 184.946 191.061  1.00 19.68           C  
ATOM    531  CD  ARG A  84     136.898 183.854 191.991  1.00 19.68           C  
ATOM    532  NE  ARG A  84     137.949 182.895 192.308  1.00 19.68           N  
ATOM    533  CZ  ARG A  84     137.887 182.015 193.297  1.00 19.68           C  
ATOM    534  NH1 ARG A  84     136.833 181.939 194.093  1.00 19.68           N1+
ATOM    535  NH2 ARG A  84     138.909 181.188 193.493  1.00 19.68           N  
ATOM    536  N   VAL A  85     140.615 185.667 189.740  1.00 16.94           N  
ATOM    537  CA  VAL A  85     141.290 184.978 188.647  1.00 16.94           C  
ATOM    538  C   VAL A  85     141.596 183.561 189.104  1.00 16.94           C  
ATOM    539  O   VAL A  85     142.189 183.363 190.169  1.00 16.94           O  
ATOM    540  CB  VAL A  85     142.581 185.701 188.220  1.00 16.94           C  
ATOM    541  CG1 VAL A  85     143.326 184.887 187.176  1.00 16.94           C  
ATOM    542  CG2 VAL A  85     142.259 187.088 187.692  1.00 16.94           C  
ATOM    543  N   ASP A  86     141.194 182.577 188.302  1.00 16.55           N  
ATOM    544  CA  ASP A  86     141.363 181.172 188.646  1.00 16.55           C  
ATOM    545  C   ASP A  86     142.351 180.438 187.759  1.00 16.55           C  
ATOM    546  O   ASP A  86     143.016 179.518 188.234  1.00 16.55           O  
ATOM    547  CB  ASP A  86     140.016 180.443 188.572  1.00 16.55           C  
ATOM    548  CG  ASP A  86     139.182 180.632 189.817  1.00 16.55           C  
ATOM    549  OD1 ASP A  86     139.623 180.196 190.900  1.00 16.55           O  
ATOM    550  OD2 ASP A  86     138.084 181.215 189.713  1.00 16.55           O1-
ATOM    551  N   VAL A  87     142.459 180.814 186.486  1.00 13.53           N  
ATOM    552  CA  VAL A  87     143.333 180.130 185.542  1.00 13.53           C  
ATOM    553  C   VAL A  87     144.022 181.169 184.673  1.00 13.53           C  
ATOM    554  O   VAL A  87     143.448 182.210 184.345  1.00 13.53           O  
ATOM    555  CB  VAL A  87     142.556 179.123 184.668  1.00 13.53           C  
ATOM    556  CG1 VAL A  87     143.504 178.361 183.766  1.00 13.53           C  
ATOM    557  CG2 VAL A  87     141.762 178.168 185.538  1.00 13.53           C  
ATOM    558  N   ALA A  88     145.266 180.881 184.301  1.00 11.74           N  
ATOM    559  CA  ALA A  88     146.044 181.759 183.434  1.00 11.74           C  
ATOM    560  C   ALA A  88     146.678 180.929 182.331  1.00 11.74           C  
ATOM    561  O   ALA A  88     147.496 180.048 182.609  1.00 11.74           O  
ATOM    562  CB  ALA A  88     147.118 182.506 184.223  1.00 11.74           C  
ATOM    563  N   VAL A  89     146.318 181.227 181.087  1.00 10.25           N  
ATOM    564  CA  VAL A  89     146.853 180.551 179.913  1.00 10.25           C  
ATOM    565  C   VAL A  89     147.770 181.523 179.185  1.00 10.25           C  
ATOM    566  O   VAL A  89     147.380 182.661 178.899  1.00 10.25           O  
ATOM    567  CB  VAL A  89     145.729 180.054 178.988  1.00 10.25           C  
ATOM    568  CG1 VAL A  89     146.283 179.128 177.927  1.00 10.25           C  
ATOM    569  CG2 VAL A  89     144.652 179.353 179.795  1.00 10.25           C  
ATOM    570  N   ASN A  90     148.991 181.080 178.905  1.00  9.81           N  
ATOM    571  CA  ASN A  90     149.991 181.868 178.192  1.00  9.81           C  
ATOM    572  C   ASN A  90     150.117 181.285 176.789  1.00  9.81           C  
ATOM    573  O   ASN A  90     150.858 180.319 176.570  1.00  9.81           O  
ATOM    574  CB  ASN A  90     151.329 181.854 178.923  1.00  9.81           C  
ATOM    575  CG  ASN A  90     151.283 182.601 180.235  1.00  9.81           C  
ATOM    576  ND2 ASN A  90     150.956 181.894 181.307  1.00  9.81           N  
ATOM    577  OD1 ASN A  90     151.548 183.799 180.287  1.00  9.81           O  
ATOM    578  N   CYS A  91     149.382 181.881 175.846  1.00 11.53           N  
ATOM    579  CA  CYS A  91     149.382 181.476 174.446  1.00 11.53           C  
ATOM    580  C   CYS A  91     149.820 182.612 173.529  1.00 11.53           C  
ATOM    581  O   CYS A  91     149.506 182.597 172.336  1.00 11.53           O  
ATOM    582  CB  CYS A  91     147.992 180.987 174.031  1.00 11.53           C  
ATOM    583  SG  CYS A  91     147.456 179.448 174.794  1.00 11.53           S  
ATOM    584  N   ALA A  92     150.535 183.599 174.060  1.00 12.44           N  
ATOM    585  CA  ALA A  92     150.954 184.772 173.303  1.00 12.44           C  
ATOM    586  C   ALA A  92     152.424 184.623 172.945  1.00 12.44           C  
ATOM    587  O   ALA A  92     153.269 184.462 173.831  1.00 12.44           O  
ATOM    588  CB  ALA A  92     150.725 186.052 174.105  1.00 12.44           C  
ATOM    589  N   GLY A  93     152.724 184.677 171.654  1.00 13.76           N  
ATOM    590  CA  GLY A  93     154.097 184.541 171.208  1.00 13.76           C  
ATOM    591  C   GLY A  93     154.201 184.822 169.728  1.00 13.76           C  
ATOM    592  O   GLY A  93     153.198 184.969 169.026  1.00 13.76           O  
ATOM    593  N   ILE A  94     155.447 184.898 169.265  1.00 14.13           N  
ATOM    594  CA  ILE A  94     155.757 185.151 167.867  1.00 14.13           C  
ATOM    595  C   ILE A  94     156.840 184.175 167.433  1.00 14.13           C  
ATOM    596  O   ILE A  94     157.532 183.572 168.254  1.00 14.13           O  
ATOM    597  CB  ILE A  94     156.210 186.605 167.622  1.00 14.13           C  
ATOM    598  CG1 ILE A  94     157.390 186.959 168.528  1.00 14.13           C  
ATOM    599  CG2 ILE A  94     155.059 187.562 167.863  1.00 14.13           C  
ATOM    600  CD1 ILE A  94     158.094 188.228 168.135  1.00 14.13           C  
ATOM    601  N   ALA A  95     156.979 184.027 166.121  1.00 21.03           N  
ATOM    602  CA  ALA A  95     157.972 183.141 165.538  1.00 21.03           C  
ATOM    603  C   ALA A  95     158.823 183.911 164.541  1.00 21.03           C  
ATOM    604  O   ALA A  95     158.378 184.900 163.952  1.00 21.03           O  
ATOM    605  CB  ALA A  95     157.314 181.941 164.845  1.00 21.03           C  
ATOM    606  N   VAL A  96     160.062 183.451 164.367  1.00 17.98           N  
ATOM    607  CA  VAL A  96     160.983 184.013 163.390  1.00 17.98           C  
ATOM    608  C   VAL A  96     161.687 182.859 162.689  1.00 17.98           C  
ATOM    609  O   VAL A  96     161.780 181.748 163.214  1.00 17.98           O  
ATOM    610  CB  VAL A  96     162.013 184.967 164.038  1.00 17.98           C  
ATOM    611  CG1 VAL A  96     162.958 184.199 164.946  1.00 17.98           C  
ATOM    612  CG2 VAL A  96     162.783 185.728 162.976  1.00 17.98           C  
ATOM    613  N   ALA A  97     162.182 183.134 161.483  1.00 12.14           N  
ATOM    614  CA  ALA A  97     162.876 182.139 160.665  1.00 12.14           C  
ATOM    615  C   ALA A  97     164.154 182.775 160.130  1.00 12.14           C  
ATOM    616  O   ALA A  97     164.143 183.420 159.079  1.00 12.14           O  
ATOM    617  CB  ALA A  97     161.981 181.638 159.541  1.00 12.14           C  
ATOM    618  N   SER A  98     165.254 182.591 160.857  1.00  9.29           N  
ATOM    619  CA  SER A  98     166.544 183.131 160.453  1.00  9.29           C  
ATOM    620  C   SER A  98     167.641 182.213 160.964  1.00  9.29           C  
ATOM    621  O   SER A  98     167.619 181.809 162.130  1.00  9.29           O  
ATOM    622  CB  SER A  98     166.739 184.551 160.993  1.00  9.29           C  
ATOM    623  OG  SER A  98     168.064 185.001 160.777  1.00  9.29           O  
ATOM    624  N   LYS A  99     168.595 181.890 160.096  1.00  8.53           N  
ATOM    625  CA  LYS A  99     169.682 180.997 160.461  1.00  8.53           C  
ATOM    626  C   LYS A  99     170.724 181.730 161.296  1.00  8.53           C  
ATOM    627  O   LYS A  99     170.914 182.942 161.170  1.00  8.53           O  
ATOM    628  CB  LYS A  99     170.334 180.411 159.211  1.00  8.53           C  
ATOM    629  CG  LYS A  99     169.446 179.435 158.466  1.00  8.53           C  
ATOM    630  CD  LYS A  99     170.006 179.093 157.100  1.00  8.53           C  
ATOM    631  CE  LYS A  99     171.267 178.261 157.205  1.00  8.53           C  
ATOM    632  NZ  LYS A  99     171.739 177.810 155.871  1.00  8.53           N1+
ATOM    633  N   THR A 100     171.406 180.973 162.157  1.00  8.72           N  
ATOM    634  CA  THR A 100     172.410 181.567 163.034  1.00  8.72           C  
ATOM    635  C   THR A 100     173.516 182.224 162.222  1.00  8.72           C  
ATOM    636  O   THR A 100     173.936 183.348 162.514  1.00  8.72           O  
ATOM    637  CB  THR A 100     172.990 180.498 163.959  1.00  8.72           C  
ATOM    638  CG2 THR A 100     173.885 181.133 165.014  1.00  8.72           C  
ATOM    639  OG1 THR A 100     171.926 179.790 164.604  1.00  8.72           O  
ATOM    640  N   TYR A 101     174.002 181.532 161.196  1.00 10.43           N  
ATOM    641  CA  TYR A 101     174.994 182.084 160.290  1.00 10.43           C  
ATOM    642  C   TYR A 101     174.848 181.395 158.944  1.00 10.43           C  
ATOM    643  O   TYR A 101     174.534 180.204 158.881  1.00 10.43           O  
ATOM    644  CB  TYR A 101     176.416 181.899 160.827  1.00 10.43           C  
ATOM    645  CG  TYR A 101     177.481 182.451 159.911  1.00 10.43           C  
ATOM    646  CD1 TYR A 101     177.534 183.804 159.617  1.00 10.43           C  
ATOM    647  CD2 TYR A 101     178.428 181.619 159.335  1.00 10.43           C  
ATOM    648  CE1 TYR A 101     178.501 184.313 158.780  1.00 10.43           C  
ATOM    649  CE2 TYR A 101     179.398 182.120 158.497  1.00 10.43           C  
ATOM    650  CZ  TYR A 101     179.430 183.468 158.223  1.00 10.43           C  
ATOM    651  OH  TYR A 101     180.396 183.976 157.388  1.00 10.43           O  
ATOM    652  N   ASN A 102     175.072 182.152 157.873  1.00 11.69           N  
ATOM    653  CA  ASN A 102     175.005 181.637 156.510  1.00 11.69           C  
ATOM    654  C   ASN A 102     176.326 181.957 155.828  1.00 11.69           C  
ATOM    655  O   ASN A 102     176.597 183.118 155.508  1.00 11.69           O  
ATOM    656  CB  ASN A 102     173.829 182.245 155.750  1.00 11.69           C  
ATOM    657  CG  ASN A 102     173.417 181.413 154.559  1.00 11.69           C  
ATOM    658  ND2 ASN A 102     172.168 181.561 154.141  1.00 11.69           N  
ATOM    659  OD1 ASN A 102     174.208 180.638 154.026  1.00 11.69           O  
ATOM    660  N   LEU A 103     177.148 180.931 155.609  1.00 11.29           N  
ATOM    661  CA  LEU A 103     178.483 181.151 155.066  1.00 11.29           C  
ATOM    662  C   LEU A 103     178.447 181.512 153.588  1.00 11.29           C  
ATOM    663  O   LEU A 103     179.283 182.297 153.128  1.00 11.29           O  
ATOM    664  CB  LEU A 103     179.342 179.905 155.281  1.00 11.29           C  
ATOM    665  CG  LEU A 103     180.762 179.935 154.714  1.00 11.29           C  
ATOM    666  CD1 LEU A 103     181.512 181.167 155.186  1.00 11.29           C  
ATOM    667  CD2 LEU A 103     181.509 178.674 155.103  1.00 11.29           C  
ATOM    668  N   LYS A 104     177.503 180.952 152.831  1.00 13.53           N  
ATOM    669  CA  LYS A 104     177.405 181.277 151.412  1.00 13.53           C  
ATOM    670  C   LYS A 104     176.957 182.719 151.210  1.00 13.53           C  
ATOM    671  O   LYS A 104     177.562 183.466 150.433  1.00 13.53           O  
ATOM    672  CB  LYS A 104     176.440 180.314 150.724  1.00 13.53           C  
ATOM    673  CG  LYS A 104     176.828 178.848 150.835  1.00 13.53           C  
ATOM    674  CD  LYS A 104     178.209 178.582 150.259  1.00 13.53           C  
ATOM    675  CE  LYS A 104     178.528 177.097 150.237  1.00 13.53           C  
ATOM    676  NZ  LYS A 104     177.618 176.338 149.336  1.00 13.53           N1+
ATOM    677  N   LYS A 105     175.898 183.129 151.903  1.00 13.59           N  
ATOM    678  CA  LYS A 105     175.371 184.480 151.785  1.00 13.59           C  
ATOM    679  C   LYS A 105     176.042 185.469 152.727  1.00 13.59           C  
ATOM    680  O   LYS A 105     175.786 186.672 152.617  1.00 13.59           O  
ATOM    681  CB  LYS A 105     173.863 184.481 152.050  1.00 13.59           C  
ATOM    682  CG  LYS A 105     173.019 184.339 150.801  1.00 13.59           C  
ATOM    683  CD  LYS A 105     171.537 184.404 151.123  1.00 13.59           C  
ATOM    684  CE  LYS A 105     170.927 183.018 151.226  1.00 13.59           C  
ATOM    685  NZ  LYS A 105     170.909 182.309 149.917  1.00 13.59           N1+
ATOM    686  N   GLY A 106     176.883 185.000 153.642  1.00 13.07           N  
ATOM    687  CA  GLY A 106     177.527 185.900 154.586  1.00 13.07           C  
ATOM    688  C   GLY A 106     176.548 186.665 155.449  1.00 13.07           C  
ATOM    689  O   GLY A 106     176.741 187.862 155.690  1.00 13.07           O  
ATOM    690  N   GLN A 107     175.499 185.999 155.923  1.00 12.81           N  
ATOM    691  CA  GLN A 107     174.481 186.615 156.760  1.00 12.81           C  
ATOM    692  C   GLN A 107     174.568 186.062 158.174  1.00 12.81           C  
ATOM    693  O   GLN A 107     174.725 184.854 158.372  1.00 12.81           O  
ATOM    694  CB  GLN A 107     173.080 186.368 156.200  1.00 12.81           C  
ATOM    695  CG  GLN A 107     172.795 187.100 154.907  1.00 12.81           C  
ATOM    696  CD  GLN A 107     171.320 187.128 154.571  1.00 12.81           C  
ATOM    697  NE2 GLN A 107     170.996 187.593 153.370  1.00 12.81           N  
ATOM    698  OE1 GLN A 107     170.480 186.739 155.382  1.00 12.81           O  
ATOM    699  N   THR A 108     174.461 186.955 159.152  1.00 11.22           N  
ATOM    700  CA  THR A 108     174.494 186.598 160.560  1.00 11.22           C  
ATOM    701  C   THR A 108     173.158 186.951 161.195  1.00 11.22           C  
ATOM    702  O   THR A 108     172.531 187.948 160.828  1.00 11.22           O  
ATOM    703  CB  THR A 108     175.629 187.322 161.287  1.00 11.22           C  
ATOM    704  CG2 THR A 108     175.836 186.742 162.673  1.00 11.22           C  
ATOM    705  OG1 THR A 108     176.840 187.188 160.535  1.00 11.22           O  
ATOM    706  N   HIS A 109     172.722 186.121 162.138  1.00 10.61           N  
ATOM    707  CA  HIS A 109     171.467 186.377 162.827  1.00 10.61           C  
ATOM    708  C   HIS A 109     171.504 187.749 163.484  1.00 10.61           C  
ATOM    709  O   HIS A 109     172.471 188.101 164.163  1.00 10.61           O  
ATOM    710  CB  HIS A 109     171.211 185.294 163.874  1.00 10.61           C  
ATOM    711  CG  HIS A 109     169.778 185.178 164.289  1.00 10.61           C  
ATOM    712  CD2 HIS A 109     168.923 184.129 164.257  1.00 10.61           C  
ATOM    713  ND1 HIS A 109     169.072 186.230 164.829  1.00 10.61           N  
ATOM    714  CE1 HIS A 109     167.842 185.837 165.104  1.00 10.61           C  
ATOM    715  NE2 HIS A 109     167.726 184.567 164.767  1.00 10.61           N  
ATOM    716  N   THR A 110     170.448 188.525 163.273  1.00 14.54           N  
ATOM    717  CA  THR A 110     170.349 189.839 163.891  1.00 14.54           C  
ATOM    718  C   THR A 110     170.063 189.692 165.380  1.00 14.54           C  
ATOM    719  O   THR A 110     169.209 188.897 165.782  1.00 14.54           O  
ATOM    720  CB  THR A 110     169.247 190.651 163.215  1.00 14.54           C  
ATOM    721  CG2 THR A 110     169.261 192.075 163.702  1.00 14.54           C  
ATOM    722  OG1 THR A 110     169.443 190.639 161.796  1.00 14.54           O  
ATOM    723  N   LEU A 111     170.782 190.458 166.203  1.00 15.13           N  
ATOM    724  CA  LEU A 111     170.567 190.381 167.644  1.00 15.13           C  
ATOM    725  C   LEU A 111     169.221 190.970 168.043  1.00 15.13           C  
ATOM    726  O   LEU A 111     168.617 190.521 169.023  1.00 15.13           O  
ATOM    727  CB  LEU A 111     171.696 191.095 168.386  1.00 15.13           C  
ATOM    728  CG  LEU A 111     171.677 190.957 169.910  1.00 15.13           C  
ATOM    729  CD1 LEU A 111     171.826 189.506 170.326  1.00 15.13           C  
ATOM    730  CD2 LEU A 111     172.769 191.803 170.536  1.00 15.13           C  
ATOM    731  N   GLU A 112     168.735 191.968 167.306  1.00 18.42           N  
ATOM    732  CA  GLU A 112     167.423 192.527 167.612  1.00 18.42           C  
ATOM    733  C   GLU A 112     166.320 191.501 167.386  1.00 18.42           C  
ATOM    734  O   GLU A 112     165.353 191.448 168.151  1.00 18.42           O  
ATOM    735  CB  GLU A 112     167.167 193.792 166.790  1.00 18.42           C  
ATOM    736  CG  GLU A 112     168.260 194.854 166.896  1.00 18.42           C  
ATOM    737  CD  GLU A 112     169.439 194.613 165.975  1.00 18.42           C  
ATOM    738  OE1 GLU A 112     169.237 194.607 164.744  1.00 18.42           O  
ATOM    739  OE2 GLU A 112     170.566 194.428 166.480  1.00 18.42           O1-
ATOM    740  N   ASP A 113     166.441 190.676 166.344  1.00 17.19           N  
ATOM    741  CA  ASP A 113     165.461 189.614 166.129  1.00 17.19           C  
ATOM    742  C   ASP A 113     165.446 188.644 167.304  1.00 17.19           C  
ATOM    743  O   ASP A 113     164.379 188.297 167.835  1.00 17.19           O  
ATOM    744  CB  ASP A 113     165.777 188.870 164.830  1.00 17.19           C  
ATOM    745  CG  ASP A 113     165.040 189.434 163.632  1.00 17.19           C  
ATOM    746  OD1 ASP A 113     164.158 190.298 163.813  1.00 17.19           O  
ATOM    747  OD2 ASP A 113     165.345 189.006 162.500  1.00 17.19           O1-
ATOM    748  N   PHE A 114     166.630 188.192 167.720  1.00 13.92           N  
ATOM    749  CA  PHE A 114     166.725 187.278 168.851  1.00 13.92           C  
ATOM    750  C   PHE A 114     166.102 187.892 170.093  1.00 13.92           C  
ATOM    751  O   PHE A 114     165.320 187.243 170.795  1.00 13.92           O  
ATOM    752  CB  PHE A 114     168.189 186.920 169.112  1.00 13.92           C  
ATOM    753  CG  PHE A 114     168.375 185.840 170.139  1.00 13.92           C  
ATOM    754  CD1 PHE A 114     168.298 184.506 169.786  1.00 13.92           C  
ATOM    755  CD2 PHE A 114     168.615 186.160 171.463  1.00 13.92           C  
ATOM    756  CE1 PHE A 114     168.468 183.515 170.731  1.00 13.92           C  
ATOM    757  CE2 PHE A 114     168.783 185.171 172.409  1.00 13.92           C  
ATOM    758  CZ  PHE A 114     168.709 183.849 172.043  1.00 13.92           C  
ATOM    759  N   GLN A 115     166.430 189.155 170.374  1.00 15.69           N  
ATOM    760  CA  GLN A 115     165.939 189.781 171.593  1.00 15.69           C  
ATOM    761  C   GLN A 115     164.438 190.019 171.537  1.00 15.69           C  
ATOM    762  O   GLN A 115     163.756 189.876 172.554  1.00 15.69           O  
ATOM    763  CB  GLN A 115     166.671 191.096 171.838  1.00 15.69           C  
ATOM    764  CG  GLN A 115     166.379 191.708 173.198  1.00 15.69           C  
ATOM    765  CD  GLN A 115     167.603 192.332 173.838  1.00 15.69           C  
ATOM    766  NE2 GLN A 115     167.403 192.996 174.971  1.00 15.69           N  
ATOM    767  OE1 GLN A 115     168.714 192.219 173.322  1.00 15.69           O  
ATOM    768  N   ARG A 116     163.900 190.366 170.369  1.00 15.67           N  
ATOM    769  CA  ARG A 116     162.460 190.550 170.241  1.00 15.67           C  
ATOM    770  C   ARG A 116     161.719 189.246 170.499  1.00 15.67           C  
ATOM    771  O   ARG A 116     160.743 189.208 171.261  1.00 15.67           O  
ATOM    772  CB  ARG A 116     162.136 191.091 168.849  1.00 15.67           C  
ATOM    773  CG  ARG A 116     160.660 191.117 168.502  1.00 15.67           C  
ATOM    774  CD  ARG A 116     160.439 191.758 167.146  1.00 15.67           C  
ATOM    775  NE  ARG A 116     161.216 191.099 166.101  1.00 15.67           N  
ATOM    776  CZ  ARG A 116     160.774 190.107 165.340  1.00 15.67           C  
ATOM    777  NH1 ARG A 116     159.549 189.625 165.469  1.00 15.67           N1+
ATOM    778  NH2 ARG A 116     161.583 189.584 164.424  1.00 15.67           N  
ATOM    779  N   VAL A 117     162.171 188.159 169.871  1.00 14.20           N  
ATOM    780  CA  VAL A 117     161.515 186.873 170.089  1.00 14.20           C  
ATOM    781  C   VAL A 117     161.643 186.456 171.548  1.00 14.20           C  
ATOM    782  O   VAL A 117     160.681 185.976 172.160  1.00 14.20           O  
ATOM    783  CB  VAL A 117     162.090 185.809 169.139  1.00 14.20           C  
ATOM    784  CG1 VAL A 117     161.493 184.448 169.444  1.00 14.20           C  
ATOM    785  CG2 VAL A 117     161.817 186.195 167.701  1.00 14.20           C  
ATOM    786  N   LEU A 118     162.826 186.647 172.135  1.00 13.28           N  
ATOM    787  CA  LEU A 118     163.045 186.236 173.516  1.00 13.28           C  
ATOM    788  C   LEU A 118     162.184 187.046 174.475  1.00 13.28           C  
ATOM    789  O   LEU A 118     161.698 186.515 175.479  1.00 13.28           O  
ATOM    790  CB  LEU A 118     164.524 186.386 173.865  1.00 13.28           C  
ATOM    791  CG  LEU A 118     165.041 185.628 175.087  1.00 13.28           C  
ATOM    792  CD1 LEU A 118     164.902 184.127 174.895  1.00 13.28           C  
ATOM    793  CD2 LEU A 118     166.485 186.003 175.366  1.00 13.28           C  
ATOM    794  N   ASP A 119     161.992 188.334 174.190  1.00 14.12           N  
ATOM    795  CA  ASP A 119     161.182 189.177 175.059  1.00 14.12           C  
ATOM    796  C   ASP A 119     159.710 188.809 174.961  1.00 14.12           C  
ATOM    797  O   ASP A 119     159.025 188.679 175.980  1.00 14.12           O  
ATOM    798  CB  ASP A 119     161.393 190.646 174.697  1.00 14.12           C  
ATOM    799  CG  ASP A 119     162.718 191.185 175.199  1.00 14.12           C  
ATOM    800  OD1 ASP A 119     163.528 190.391 175.720  1.00 14.12           O  
ATOM    801  OD2 ASP A 119     162.950 192.405 175.072  1.00 14.12           O1-
ATOM    802  N   VAL A 120     159.199 188.640 173.742  1.00 12.90           N  
ATOM    803  CA  VAL A 120     157.779 188.341 173.587  1.00 12.90           C  
ATOM    804  C   VAL A 120     157.458 186.959 174.146  1.00 12.90           C  
ATOM    805  O   VAL A 120     156.496 186.788 174.902  1.00 12.90           O  
ATOM    806  CB  VAL A 120     157.361 188.462 172.112  1.00 12.90           C  
ATOM    807  CG1 VAL A 120     155.938 187.977 171.927  1.00 12.90           C  
ATOM    808  CG2 VAL A 120     157.500 189.897 171.643  1.00 12.90           C  
ATOM    809  N   ASN A 121     158.257 185.953 173.786  1.00 11.70           N  
ATOM    810  CA  ASN A 121     157.915 184.577 174.135  1.00 11.70           C  
ATOM    811  C   ASN A 121     158.288 184.243 175.574  1.00 11.70           C  
ATOM    812  O   ASN A 121     157.477 183.678 176.315  1.00 11.70           O  
ATOM    813  CB  ASN A 121     158.605 183.608 173.176  1.00 11.70           C  
ATOM    814  CG  ASN A 121     157.967 183.592 171.807  1.00 11.70           C  
ATOM    815  ND2 ASN A 121     158.385 182.651 170.972  1.00 11.70           N  
ATOM    816  OD1 ASN A 121     157.107 184.414 171.502  1.00 11.70           O  
ATOM    817  N   LEU A 122     159.509 184.576 175.987  1.00 10.41           N  
ATOM    818  CA  LEU A 122     160.013 184.129 177.279  1.00 10.41           C  
ATOM    819  C   LEU A 122     159.793 185.150 178.387  1.00 10.41           C  
ATOM    820  O   LEU A 122     159.392 184.778 179.494  1.00 10.41           O  
ATOM    821  CB  LEU A 122     161.502 183.796 177.165  1.00 10.41           C  
ATOM    822  CG  LEU A 122     162.192 183.184 178.385  1.00 10.41           C  
ATOM    823  CD1 LEU A 122     161.395 182.042 178.972  1.00 10.41           C  
ATOM    824  CD2 LEU A 122     163.570 182.702 177.990  1.00 10.41           C  
ATOM    825  N   MET A 123     160.049 186.431 178.122  1.00 12.45           N  
ATOM    826  CA  MET A 123     159.895 187.438 179.164  1.00 12.45           C  
ATOM    827  C   MET A 123     158.435 187.790 179.408  1.00 12.45           C  
ATOM    828  O   MET A 123     158.050 188.044 180.553  1.00 12.45           O  
ATOM    829  CB  MET A 123     160.683 188.696 178.800  1.00 12.45           C  
ATOM    830  CG  MET A 123     160.585 189.803 179.834  1.00 12.45           C  
ATOM    831  SD  MET A 123     159.330 191.031 179.431  1.00 12.45           S  
ATOM    832  CE  MET A 123     160.115 191.868 178.058  1.00 12.45           C  
ATOM    833  N   GLY A 124     157.613 187.813 178.359  1.00 11.23           N  
ATOM    834  CA  GLY A 124     156.200 188.092 178.554  1.00 11.23           C  
ATOM    835  C   GLY A 124     155.504 187.007 179.351  1.00 11.23           C  
ATOM    836  O   GLY A 124     154.644 187.292 180.189  1.00 11.23           O  
ATOM    837  N   THR A 125     155.869 185.749 179.105  1.00  9.94           N  
ATOM    838  CA  THR A 125     155.290 184.650 179.867  1.00  9.94           C  
ATOM    839  C   THR A 125     155.608 184.793 181.349  1.00  9.94           C  
ATOM    840  O   THR A 125     154.730 184.625 182.202  1.00  9.94           O  
ATOM    841  CB  THR A 125     155.806 183.316 179.331  1.00  9.94           C  
ATOM    842  CG2 THR A 125     155.226 182.159 180.119  1.00  9.94           C  
ATOM    843  OG1 THR A 125     155.435 183.178 177.956  1.00  9.94           O  
ATOM    844  N   PHE A 126     156.862 185.112 181.677  1.00 11.23           N  
ATOM    845  CA  PHE A 126     157.229 185.284 183.079  1.00 11.23           C  
ATOM    846  C   PHE A 126     156.545 186.500 183.686  1.00 11.23           C  
ATOM    847  O   PHE A 126     156.127 186.464 184.848  1.00 11.23           O  
ATOM    848  CB  PHE A 126     158.740 185.410 183.225  1.00 11.23           C  
ATOM    849  CG  PHE A 126     159.195 185.510 184.651  1.00 11.23           C  
ATOM    850  CD1 PHE A 126     159.345 184.376 185.425  1.00 11.23           C  
ATOM    851  CD2 PHE A 126     159.452 186.741 185.223  1.00 11.23           C  
ATOM    852  CE1 PHE A 126     159.758 184.467 186.735  1.00 11.23           C  
ATOM    853  CE2 PHE A 126     159.864 186.836 186.532  1.00 11.23           C  
ATOM    854  CZ  PHE A 126     160.015 185.696 187.288  1.00 11.23           C  
ATOM    855  N   ASN A 127     156.447 187.594 182.932  1.00 11.70           N  
ATOM    856  CA  ASN A 127     155.733 188.765 183.427  1.00 11.70           C  
ATOM    857  C   ASN A 127     154.304 188.401 183.801  1.00 11.70           C  
ATOM    858  O   ASN A 127     153.831 188.721 184.900  1.00 11.70           O  
ATOM    859  CB  ASN A 127     155.752 189.868 182.368  1.00 11.70           C  
ATOM    860  CG  ASN A 127     155.135 191.160 182.856  1.00 11.70           C  
ATOM    861  ND2 ASN A 127     154.233 191.720 182.064  1.00 11.70           N  
ATOM    862  OD1 ASN A 127     155.468 191.652 183.929  1.00 11.70           O  
ATOM    863  N   VAL A 128     153.607 187.705 182.903  1.00 10.34           N  
ATOM    864  CA  VAL A 128     152.231 187.313 183.184  1.00 10.34           C  
ATOM    865  C   VAL A 128     152.178 186.377 184.383  1.00 10.34           C  
ATOM    866  O   VAL A 128     151.312 186.514 185.251  1.00 10.34           O  
ATOM    867  CB  VAL A 128     151.589 186.675 181.939  1.00 10.34           C  
ATOM    868  CG1 VAL A 128     150.207 186.143 182.273  1.00 10.34           C  
ATOM    869  CG2 VAL A 128     151.509 187.685 180.811  1.00 10.34           C  
ATOM    870  N   ILE A 129     153.098 185.414 184.456  1.00 10.18           N  
ATOM    871  CA  ILE A 129     153.073 184.450 185.554  1.00 10.18           C  
ATOM    872  C   ILE A 129     153.230 185.163 186.890  1.00 10.18           C  
ATOM    873  O   ILE A 129     152.467 184.929 187.834  1.00 10.18           O  
ATOM    874  CB  ILE A 129     154.169 183.385 185.362  1.00 10.18           C  
ATOM    875  CG1 ILE A 129     153.810 182.437 184.222  1.00 10.18           C  
ATOM    876  CG2 ILE A 129     154.374 182.595 186.643  1.00 10.18           C  
ATOM    877  CD1 ILE A 129     155.003 181.726 183.633  1.00 10.18           C  
ATOM    878  N   ARG A 130     154.231 186.039 186.994  1.00 11.79           N  
ATOM    879  CA  ARG A 130     154.512 186.681 188.273  1.00 11.79           C  
ATOM    880  C   ARG A 130     153.414 187.664 188.656  1.00 11.79           C  
ATOM    881  O   ARG A 130     153.089 187.801 189.840  1.00 11.79           O  
ATOM    882  CB  ARG A 130     155.867 187.383 188.227  1.00 11.79           C  
ATOM    883  CG  ARG A 130     155.846 188.691 187.480  1.00 11.79           C  
ATOM    884  CD  ARG A 130     157.235 189.195 187.195  1.00 11.79           C  
ATOM    885  NE  ARG A 130     157.194 190.517 186.586  1.00 11.79           N  
ATOM    886  CZ  ARG A 130     156.977 191.639 187.255  1.00 11.79           C  
ATOM    887  NH1 ARG A 130     156.777 191.639 188.561  1.00 11.79           N1+
ATOM    888  NH2 ARG A 130     156.965 192.792 186.596  1.00 11.79           N  
ATOM    889  N   LEU A 131     152.835 188.368 187.679  1.00 12.64           N  
ATOM    890  CA  LEU A 131     151.757 189.293 188.010  1.00 12.64           C  
ATOM    891  C   LEU A 131     150.462 188.560 188.338  1.00 12.64           C  
ATOM    892  O   LEU A 131     149.645 189.070 189.112  1.00 12.64           O  
ATOM    893  CB  LEU A 131     151.536 190.278 186.864  1.00 12.64           C  
ATOM    894  CG  LEU A 131     152.695 191.244 186.620  1.00 12.64           C  
ATOM    895  CD1 LEU A 131     152.542 191.953 185.288  1.00 12.64           C  
ATOM    896  CD2 LEU A 131     152.789 192.249 187.751  1.00 12.64           C  
ATOM    897  N   VAL A 132     150.252 187.373 187.767  1.00 12.77           N  
ATOM    898  CA  VAL A 132     149.015 186.643 188.010  1.00 12.77           C  
ATOM    899  C   VAL A 132     149.094 185.844 189.302  1.00 12.77           C  
ATOM    900  O   VAL A 132     148.062 185.565 189.922  1.00 12.77           O  
ATOM    901  CB  VAL A 132     148.696 185.731 186.816  1.00 12.77           C  
ATOM    902  CG1 VAL A 132     147.604 184.753 187.180  1.00 12.77           C  
ATOM    903  CG2 VAL A 132     148.288 186.554 185.611  1.00 12.77           C  
ATOM    904  N   ALA A 133     150.293 185.432 189.713  1.00 13.59           N  
ATOM    905  CA  ALA A 133     150.424 184.747 190.993  1.00 13.59           C  
ATOM    906  C   ALA A 133     149.957 185.630 192.139  1.00 13.59           C  
ATOM    907  O   ALA A 133     149.414 185.128 193.128  1.00 13.59           O  
ATOM    908  CB  ALA A 133     151.873 184.315 191.211  1.00 13.59           C  
ATOM    909  N   GLY A 134     150.147 186.945 192.021  1.00 16.35           N  
ATOM    910  CA  GLY A 134     149.692 187.842 193.070  1.00 16.35           C  
ATOM    911  C   GLY A 134     148.186 187.827 193.232  1.00 16.35           C  
ATOM    912  O   GLY A 134     147.668 187.783 194.350  1.00 16.35           O  
ATOM    913  N   GLU A 135     147.459 187.867 192.114  1.00 18.11           N  
ATOM    914  CA  GLU A 135     146.002 187.847 192.174  1.00 18.11           C  
ATOM    915  C   GLU A 135     145.461 186.464 192.504  1.00 18.11           C  
ATOM    916  O   GLU A 135     144.384 186.355 193.100  1.00 18.11           O  
ATOM    917  CB  GLU A 135     145.413 188.337 190.852  1.00 18.11           C  
ATOM    918  CG  GLU A 135     145.072 189.816 190.851  1.00 18.11           C  
ATOM    919  CD  GLU A 135     146.300 190.702 190.927  1.00 18.11           C  
ATOM    920  OE1 GLU A 135     147.374 190.279 190.450  1.00 18.11           O  
ATOM    921  OE2 GLU A 135     146.190 191.825 191.462  1.00 18.11           O1-
ATOM    922  N   MET A 136     146.175 185.404 192.123  1.00 14.99           N  
ATOM    923  CA  MET A 136     145.764 184.064 192.528  1.00 14.99           C  
ATOM    924  C   MET A 136     145.953 183.862 194.025  1.00 14.99           C  
ATOM    925  O   MET A 136     145.146 183.184 194.671  1.00 14.99           O  
ATOM    926  CB  MET A 136     146.543 183.012 191.743  1.00 14.99           C  
ATOM    927  CG  MET A 136     145.925 182.666 190.403  1.00 14.99           C  
ATOM    928  SD  MET A 136     147.054 181.788 189.314  1.00 14.99           S  
ATOM    929  CE  MET A 136     146.125 181.812 187.789  1.00 14.99           C  
ATOM    930  N   GLY A 137     147.011 184.441 194.595  1.00 17.20           N  
ATOM    931  CA  GLY A 137     147.236 184.305 196.023  1.00 17.20           C  
ATOM    932  C   GLY A 137     146.109 184.876 196.858  1.00 17.20           C  
ATOM    933  O   GLY A 137     145.881 184.433 197.987  1.00 17.20           O  
ATOM    934  N   GLN A 138     145.390 185.864 196.324  1.00 19.99           N  
ATOM    935  CA  GLN A 138     144.266 186.452 197.040  1.00 19.99           C  
ATOM    936  C   GLN A 138     143.079 185.507 197.156  1.00 19.99           C  
ATOM    937  O   GLN A 138     142.174 185.778 197.951  1.00 19.99           O  
ATOM    938  CB  GLN A 138     143.821 187.739 196.348  1.00 19.99           C  
ATOM    939  CG  GLN A 138     144.789 188.894 196.505  1.00 19.99           C  
ATOM    940  CD  GLN A 138     144.527 190.004 195.511  1.00 19.99           C  
ATOM    941  NE2 GLN A 138     145.582 190.706 195.115  1.00 19.99           N  
ATOM    942  OE1 GLN A 138     143.389 190.228 195.103  1.00 19.99           O  
ATOM    943  N   ASN A 139     143.053 184.423 196.388  1.00 18.73           N  
ATOM    944  CA  ASN A 139     141.939 183.489 196.435  1.00 18.73           C  
ATOM    945  C   ASN A 139     142.017 182.624 197.685  1.00 18.73           C  
ATOM    946  O   ASN A 139     143.101 182.223 198.115  1.00 18.73           O  
ATOM    947  CB  ASN A 139     141.935 182.600 195.192  1.00 18.73           C  
ATOM    948  CG  ASN A 139     141.717 183.382 193.916  1.00 18.73           C  
ATOM    949  ND2 ASN A 139     141.833 182.702 192.783  1.00 18.73           N  
ATOM    950  OD1 ASN A 139     141.449 184.581 193.944  1.00 18.73           O  
ATOM    951  N   GLU A 140     140.861 182.345 198.267  1.00 24.75           N  
ATOM    952  CA  GLU A 140     140.798 181.398 199.371  1.00 24.75           C  
ATOM    953  C   GLU A 140     141.053 179.993 198.838  1.00 24.75           C  
ATOM    954  O   GLU A 140     140.493 179.622 197.801  1.00 24.75           O  
ATOM    955  CB  GLU A 140     139.435 181.465 200.053  1.00 24.75           C  
ATOM    956  CG  GLU A 140     139.156 182.783 200.754  1.00 24.75           C  
ATOM    957  CD  GLU A 140     140.063 183.015 201.945  1.00 24.75           C  
ATOM    958  OE1 GLU A 140     140.457 182.025 202.597  1.00 24.75           O  
ATOM    959  OE2 GLU A 140     140.383 184.188 202.229  1.00 24.75           O1-
ATOM    960  N   PRO A 141     141.885 179.187 199.497  1.00 22.94           N  
ATOM    961  CA  PRO A 141     142.143 177.840 198.976  1.00 22.94           C  
ATOM    962  C   PRO A 141     140.856 177.039 198.858  1.00 22.94           C  
ATOM    963  O   PRO A 141     139.994 177.077 199.737  1.00 22.94           O  
ATOM    964  CB  PRO A 141     143.093 177.227 200.012  1.00 22.94           C  
ATOM    965  CG  PRO A 141     143.637 178.362 200.781  1.00 22.94           C  
ATOM    966  CD  PRO A 141     142.613 179.444 200.750  1.00 22.94           C  
ATOM    967  N   ASP A 142     140.733 176.310 197.755  1.00 30.00           N  
ATOM    968  CA  ASP A 142     139.625 175.388 197.579  1.00 30.00           C  
ATOM    969  C   ASP A 142     139.922 174.093 198.328  1.00 30.00           C  
ATOM    970  O   ASP A 142     140.995 173.911 198.908  1.00 30.00           O  
ATOM    971  CB  ASP A 142     139.381 175.125 196.095  1.00 30.00           C  
ATOM    972  CG  ASP A 142     137.975 174.629 195.812  1.00 30.00           C  
ATOM    973  OD1 ASP A 142     137.019 175.163 196.414  1.00 30.00           O  
ATOM    974  OD2 ASP A 142     137.825 173.702 194.989  1.00 30.00           O1-
ATOM    975  N   GLN A 143     138.956 173.181 198.330  1.00 33.27           N  
ATOM    976  CA  GLN A 143     139.199 171.857 198.883  1.00 33.27           C  
ATOM    977  C   GLN A 143     140.406 171.240 198.189  1.00 33.27           C  
ATOM    978  O   GLN A 143     140.443 171.135 196.959  1.00 33.27           O  
ATOM    979  CB  GLN A 143     137.959 170.982 198.712  1.00 33.27           C  
ATOM    980  CG  GLN A 143     137.654 170.604 197.269  1.00 33.27           C  
ATOM    981  CD  GLN A 143     136.173 170.401 197.012  1.00 33.27           C  
ATOM    982  NE2 GLN A 143     135.854 169.626 195.983  1.00 33.27           N  
ATOM    983  OE1 GLN A 143     135.325 170.934 197.728  1.00 33.27           O  
ATOM    984  N   GLY A 144     141.399 170.842 198.978  1.00 25.67           N  
ATOM    985  CA  GLY A 144     142.680 170.416 198.470  1.00 25.67           C  
ATOM    986  C   GLY A 144     143.760 171.476 198.533  1.00 25.67           C  
ATOM    987  O   GLY A 144     144.945 171.135 198.465  1.00 25.67           O  
ATOM    988  N   GLY A 145     143.383 172.745 198.663  1.00 21.44           N  
ATOM    989  CA  GLY A 145     144.333 173.813 198.887  1.00 21.44           C  
ATOM    990  C   GLY A 145     144.787 174.567 197.658  1.00 21.44           C  
ATOM    991  O   GLY A 145     145.725 175.364 197.760  1.00 21.44           O  
ATOM    992  N   GLN A 146     144.154 174.355 196.511  1.00 15.70           N  
ATOM    993  CA  GLN A 146     144.607 174.938 195.256  1.00 15.70           C  
ATOM    994  C   GLN A 146     143.961 176.300 195.039  1.00 15.70           C  
ATOM    995  O   GLN A 146     142.742 176.444 195.167  1.00 15.70           O  
ATOM    996  CB  GLN A 146     144.276 173.999 194.097  1.00 15.70           C  
ATOM    997  CG  GLN A 146     144.848 174.421 192.762  1.00 15.70           C  
ATOM    998  CD  GLN A 146     144.176 173.718 191.610  1.00 15.70           C  
ATOM    999  NE2 GLN A 146     143.276 174.419 190.934  1.00 15.70           N  
ATOM   1000  OE1 GLN A 146     144.450 172.551 191.336  1.00 15.70           O  
ATOM   1001  N   ARG A 147     144.782 177.296 194.704  1.00 14.65           N  
ATOM   1002  CA  ARG A 147     144.295 178.642 194.427  1.00 14.65           C  
ATOM   1003  C   ARG A 147     144.225 178.970 192.944  1.00 14.65           C  
ATOM   1004  O   ARG A 147     143.400 179.800 192.548  1.00 14.65           O  
ATOM   1005  CB  ARG A 147     145.184 179.688 195.106  1.00 14.65           C  
ATOM   1006  CG  ARG A 147     145.172 179.656 196.619  1.00 14.65           C  
ATOM   1007  CD  ARG A 147     146.070 180.746 197.175  1.00 14.65           C  
ATOM   1008  NE  ARG A 147     145.650 181.202 198.494  1.00 14.65           N  
ATOM   1009  CZ  ARG A 147     146.044 180.665 199.640  1.00 14.65           C  
ATOM   1010  NH1 ARG A 147     146.870 179.633 199.675  1.00 14.65           N1+
ATOM   1011  NH2 ARG A 147     145.594 181.175 200.782  1.00 14.65           N  
ATOM   1012  N   GLY A 148     145.062 178.356 192.113  1.00 11.13           N  
ATOM   1013  CA  GLY A 148     145.040 178.668 190.699  1.00 11.13           C  
ATOM   1014  C   GLY A 148     145.802 177.648 189.885  1.00 11.13           C  
ATOM   1015  O   GLY A 148     146.420 176.724 190.417  1.00 11.13           O  
ATOM   1016  N   VAL A 149     145.738 177.830 188.568  1.00 10.13           N  
ATOM   1017  CA  VAL A 149     146.426 176.977 187.607  1.00 10.13           C  
ATOM   1018  C   VAL A 149     147.008 177.867 186.520  1.00 10.13           C  
ATOM   1019  O   VAL A 149     146.317 178.747 185.996  1.00 10.13           O  
ATOM   1020  CB  VAL A 149     145.483 175.926 186.989  1.00 10.13           C  
ATOM   1021  CG1 VAL A 149     146.260 174.959 186.118  1.00 10.13           C  
ATOM   1022  CG2 VAL A 149     144.733 175.183 188.072  1.00 10.13           C  
ATOM   1023  N   ILE A 150     148.275 177.643 186.183  1.00  8.83           N  
ATOM   1024  CA  ILE A 150     148.955 178.370 185.120  1.00  8.83           C  
ATOM   1025  C   ILE A 150     149.417 177.366 184.076  1.00  8.83           C  
ATOM   1026  O   ILE A 150     150.110 176.398 184.404  1.00  8.83           O  
ATOM   1027  CB  ILE A 150     150.144 179.185 185.658  1.00  8.83           C  
ATOM   1028  CG1 ILE A 150     149.645 180.377 186.475  1.00  8.83           C  
ATOM   1029  CG2 ILE A 150     151.010 179.664 184.517  1.00  8.83           C  
ATOM   1030  CD1 ILE A 150     150.610 180.836 187.536  1.00  8.83           C  
ATOM   1031  N   ILE A 151     149.033 177.599 182.825  1.00  8.07           N  
ATOM   1032  CA  ILE A 151     149.404 176.744 181.703  1.00  8.07           C  
ATOM   1033  C   ILE A 151     150.133 177.607 180.687  1.00  8.07           C  
ATOM   1034  O   ILE A 151     149.552 178.553 180.145  1.00  8.07           O  
ATOM   1035  CB  ILE A 151     148.176 176.075 181.066  1.00  8.07           C  
ATOM   1036  CG1 ILE A 151     147.426 175.230 182.096  1.00  8.07           C  
ATOM   1037  CG2 ILE A 151     148.591 175.208 179.892  1.00  8.07           C  
ATOM   1038  CD1 ILE A 151     146.005 174.923 181.702  1.00  8.07           C  
ATOM   1039  N   ASN A 152     151.390 177.272 180.411  1.00  7.97           N  
ATOM   1040  CA  ASN A 152     152.202 177.987 179.439  1.00  7.97           C  
ATOM   1041  C   ASN A 152     152.264 177.193 178.142  1.00  7.97           C  
ATOM   1042  O   ASN A 152     152.099 175.971 178.141  1.00  7.97           O  
ATOM   1043  CB  ASN A 152     153.623 178.222 179.961  1.00  7.97           C  
ATOM   1044  CG  ASN A 152     153.661 178.499 181.445  1.00  7.97           C  
ATOM   1045  ND2 ASN A 152     154.335 177.637 182.191  1.00  7.97           N  
ATOM   1046  OD1 ASN A 152     153.098 179.483 181.917  1.00  7.97           O  
ATOM   1047  N   THR A 153     152.503 177.892 177.031  1.00  9.72           N  
ATOM   1048  CA  THR A 153     152.644 177.245 175.730  1.00  9.72           C  
ATOM   1049  C   THR A 153     154.099 177.310 175.286  1.00  9.72           C  
ATOM   1050  O   THR A 153     154.588 178.372 174.890  1.00  9.72           O  
ATOM   1051  CB  THR A 153     151.733 177.899 174.697  1.00  9.72           C  
ATOM   1052  CG2 THR A 153     151.883 177.227 173.347  1.00  9.72           C  
ATOM   1053  OG1 THR A 153     150.373 177.784 175.122  1.00  9.72           O  
ATOM   1054  N   ALA A 154     154.779 176.168 175.354  1.00 11.34           N  
ATOM   1055  CA  ALA A 154     156.094 175.981 174.757  1.00 11.34           C  
ATOM   1056  C   ALA A 154     155.908 175.445 173.345  1.00 11.34           C  
ATOM   1057  O   ALA A 154     154.826 175.585 172.769  1.00 11.34           O  
ATOM   1058  CB  ALA A 154     156.951 175.037 175.600  1.00 11.34           C  
ATOM   1059  N   SER A 155     156.956 174.880 172.757  1.00 15.14           N  
ATOM   1060  CA  SER A 155     156.835 174.234 171.458  1.00 15.14           C  
ATOM   1061  C   SER A 155     157.773 173.041 171.424  1.00 15.14           C  
ATOM   1062  O   SER A 155     158.643 172.885 172.283  1.00 15.14           O  
ATOM   1063  CB  SER A 155     157.154 175.199 170.314  1.00 15.14           C  
ATOM   1064  OG  SER A 155     156.866 174.607 169.061  1.00 15.14           O  
ATOM   1065  N   VAL A 156     157.584 172.193 170.408  1.00 16.57           N  
ATOM   1066  CA  VAL A 156     158.470 171.047 170.218  1.00 16.57           C  
ATOM   1067  C   VAL A 156     159.834 171.468 169.705  1.00 16.57           C  
ATOM   1068  O   VAL A 156     160.743 170.633 169.627  1.00 16.57           O  
ATOM   1069  CB  VAL A 156     157.858 170.017 169.248  1.00 16.57           C  
ATOM   1070  CG1 VAL A 156     156.672 169.330 169.898  1.00 16.57           C  
ATOM   1071  CG2 VAL A 156     157.455 170.675 167.935  1.00 16.57           C  
ATOM   1072  N   ALA A 157     160.001 172.742 169.351  1.00 21.03           N  
ATOM   1073  CA  ALA A 157     161.310 173.294 169.044  1.00 21.03           C  
ATOM   1074  C   ALA A 157     162.203 173.374 170.272  1.00 21.03           C  
ATOM   1075  O   ALA A 157     163.410 173.590 170.126  1.00 21.03           O  
ATOM   1076  CB  ALA A 157     161.155 174.684 168.431  1.00 21.03           C  
ATOM   1077  N   ALA A 158     161.643 173.211 171.470  1.00 21.03           N  
ATOM   1078  CA  ALA A 158     162.434 173.180 172.690  1.00 21.03           C  
ATOM   1079  C   ALA A 158     163.184 171.870 172.872  1.00 21.03           C  
ATOM   1080  O   ALA A 158     164.079 171.803 173.720  1.00 21.03           O  
ATOM   1081  CB  ALA A 158     161.535 173.423 173.902  1.00 21.03           C  
ATOM   1082  N   PHE A 159     162.846 170.838 172.108  1.00 17.60           N  
ATOM   1083  CA  PHE A 159     163.506 169.543 172.201  1.00 17.60           C  
ATOM   1084  C   PHE A 159     164.212 169.143 170.918  1.00 17.60           C  
ATOM   1085  O   PHE A 159     165.323 168.610 170.977  1.00 17.60           O  
ATOM   1086  CB  PHE A 159     162.488 168.460 172.583  1.00 17.60           C  
ATOM   1087  CG  PHE A 159     161.570 168.866 173.695  1.00 17.60           C  
ATOM   1088  CD1 PHE A 159     162.010 168.863 175.006  1.00 17.60           C  
ATOM   1089  CD2 PHE A 159     160.270 169.258 173.432  1.00 17.60           C  
ATOM   1090  CE1 PHE A 159     161.173 169.239 176.031  1.00 17.60           C  
ATOM   1091  CE2 PHE A 159     159.430 169.635 174.454  1.00 17.60           C  
ATOM   1092  CZ  PHE A 159     159.881 169.625 175.755  1.00 17.60           C  
ATOM   1093  N   GLU A 160     163.599 169.382 169.751  1.00 17.01           N  
ATOM   1094  CA  GLU A 160     164.281 169.228 168.464  1.00 17.01           C  
ATOM   1095  C   GLU A 160     163.884 170.416 167.582  1.00 17.01           C  
ATOM   1096  O   GLU A 160     162.897 170.395 166.848  1.00 17.01           O  
ATOM   1097  CB  GLU A 160     163.973 167.872 167.817  1.00 17.01           C  
ATOM   1098  CG  GLU A 160     162.526 167.623 167.368  1.00 17.01           C  
ATOM   1099  CD  GLU A 160     161.624 167.181 168.498  1.00 17.01           C  
ATOM   1100  OE1 GLU A 160     162.131 166.622 169.489  1.00 17.01           O  
ATOM   1101  OE2 GLU A 160     160.398 167.396 168.389  1.00 17.01           O1-
ATOM   1102  N   GLY A 161     164.673 171.482 167.667  1.00 13.05           N  
ATOM   1103  CA  GLY A 161     164.447 172.634 166.822  1.00 13.05           C  
ATOM   1104  C   GLY A 161     165.025 172.439 165.434  1.00 13.05           C  
ATOM   1105  O   GLY A 161     165.928 171.634 165.213  1.00 13.05           O  
ATOM   1106  N   GLN A 162     164.488 173.194 164.485  1.00 11.29           N  
ATOM   1107  CA  GLN A 162     164.846 173.059 163.084  1.00 11.29           C  
ATOM   1108  C   GLN A 162     165.897 174.090 162.691  1.00 11.29           C  
ATOM   1109  O   GLN A 162     166.248 174.989 163.456  1.00 11.29           O  
ATOM   1110  CB  GLN A 162     163.604 173.215 162.208  1.00 11.29           C  
ATOM   1111  CG  GLN A 162     162.717 171.996 162.174  1.00 11.29           C  
ATOM   1112  CD  GLN A 162     161.609 172.131 161.160  1.00 11.29           C  
ATOM   1113  NE2 GLN A 162     161.376 171.073 160.399  1.00 11.29           N  
ATOM   1114  OE1 GLN A 162     160.972 173.177 161.054  1.00 11.29           O  
ATOM   1115  N   VAL A 163     166.404 173.942 161.465  1.00 10.00           N  
ATOM   1116  CA  VAL A 163     167.313 174.936 160.913  1.00 10.00           C  
ATOM   1117  C   VAL A 163     166.592 176.271 160.815  1.00 10.00           C  
ATOM   1118  O   VAL A 163     165.439 176.347 160.372  1.00 10.00           O  
ATOM   1119  CB  VAL A 163     167.834 174.470 159.543  1.00 10.00           C  
ATOM   1120  CG1 VAL A 163     168.352 175.642 158.726  1.00 10.00           C  
ATOM   1121  CG2 VAL A 163     168.917 173.425 159.719  1.00 10.00           C  
ATOM   1122  N   GLY A 164     167.269 177.336 161.233  1.00  9.67           N  
ATOM   1123  CA  GLY A 164     166.656 178.646 161.230  1.00  9.67           C  
ATOM   1124  C   GLY A 164     165.643 178.866 162.325  1.00  9.67           C  
ATOM   1125  O   GLY A 164     164.777 179.733 162.185  1.00  9.67           O  
ATOM   1126  N   GLN A 165     165.718 178.099 163.411  1.00 10.67           N  
ATOM   1127  CA  GLN A 165     164.759 178.187 164.505  1.00 10.67           C  
ATOM   1128  C   GLN A 165     165.472 178.345 165.843  1.00 10.67           C  
ATOM   1129  O   GLN A 165     164.969 177.903 166.876  1.00 10.67           O  
ATOM   1130  CB  GLN A 165     163.854 176.957 164.521  1.00 10.67           C  
ATOM   1131  CG  GLN A 165     162.519 177.175 165.193  1.00 10.67           C  
ATOM   1132  CD  GLN A 165     161.542 176.059 164.905  1.00 10.67           C  
ATOM   1133  NE2 GLN A 165     160.285 176.261 165.276  1.00 10.67           N  
ATOM   1134  OE1 GLN A 165     161.910 175.029 164.347  1.00 10.67           O  
ATOM   1135  N   ALA A 166     166.647 178.975 165.837  1.00 10.09           N  
ATOM   1136  CA  ALA A 166     167.465 179.036 167.043  1.00 10.09           C  
ATOM   1137  C   ALA A 166     166.818 179.899 168.120  1.00 10.09           C  
ATOM   1138  O   ALA A 166     166.732 179.490 169.281  1.00 10.09           O  
ATOM   1139  CB  ALA A 166     168.858 179.561 166.702  1.00 10.09           C  
ATOM   1140  N   ALA A 167     166.370 181.105 167.763  1.00  9.90           N  
ATOM   1141  CA  ALA A 167     165.815 182.011 168.767  1.00  9.90           C  
ATOM   1142  C   ALA A 167     164.501 181.484 169.332  1.00  9.90           C  
ATOM   1143  O   ALA A 167     164.272 181.531 170.548  1.00  9.90           O  
ATOM   1144  CB  ALA A 167     165.615 183.398 168.160  1.00  9.90           C  
ATOM   1145  N   TYR A 168     163.621 180.997 168.459  1.00 10.99           N  
ATOM   1146  CA  TYR A 168     162.359 180.428 168.911  1.00 10.99           C  
ATOM   1147  C   TYR A 168     162.605 179.236 169.824  1.00 10.99           C  
ATOM   1148  O   TYR A 168     161.964 179.096 170.875  1.00 10.99           O  
ATOM   1149  CB  TYR A 168     161.532 180.020 167.693  1.00 10.99           C  
ATOM   1150  CG  TYR A 168     160.114 179.602 167.986  1.00 10.99           C  
ATOM   1151  CD1 TYR A 168     159.135 180.546 168.246  1.00 10.99           C  
ATOM   1152  CD2 TYR A 168     159.752 178.266 167.986  1.00 10.99           C  
ATOM   1153  CE1 TYR A 168     157.839 180.171 168.503  1.00 10.99           C  
ATOM   1154  CE2 TYR A 168     158.459 177.882 168.246  1.00 10.99           C  
ATOM   1155  CZ  TYR A 168     157.506 178.839 168.503  1.00 10.99           C  
ATOM   1156  OH  TYR A 168     156.212 178.460 168.761  1.00 10.99           O  
ATOM   1157  N   SER A 169     163.547 178.372 169.440  1.00 10.37           N  
ATOM   1158  CA  SER A 169     163.893 177.229 170.272  1.00 10.37           C  
ATOM   1159  C   SER A 169     164.453 177.677 171.612  1.00 10.37           C  
ATOM   1160  O   SER A 169     164.172 177.061 172.640  1.00 10.37           O  
ATOM   1161  CB  SER A 169     164.898 176.339 169.545  1.00 10.37           C  
ATOM   1162  OG  SER A 169     164.343 175.812 168.356  1.00 10.37           O  
ATOM   1163  N   ALA A 170     165.250 178.745 171.623  1.00  8.55           N  
ATOM   1164  CA  ALA A 170     165.802 179.239 172.879  1.00  8.55           C  
ATOM   1165  C   ALA A 170     164.697 179.715 173.811  1.00  8.55           C  
ATOM   1166  O   ALA A 170     164.691 179.391 175.002  1.00  8.55           O  
ATOM   1167  CB  ALA A 170     166.796 180.367 172.608  1.00  8.55           C  
ATOM   1168  N   SER A 171     163.743 180.482 173.282  1.00  9.08           N  
ATOM   1169  CA  SER A 171     162.658 180.977 174.126  1.00  9.08           C  
ATOM   1170  C   SER A 171     161.797 179.833 174.655  1.00  9.08           C  
ATOM   1171  O   SER A 171     161.441 179.802 175.843  1.00  9.08           O  
ATOM   1172  CB  SER A 171     161.808 181.979 173.347  1.00  9.08           C  
ATOM   1173  OG  SER A 171     161.085 181.340 172.312  1.00  9.08           O  
ATOM   1174  N   LYS A 172     161.462 178.870 173.793  1.00  9.38           N  
ATOM   1175  CA  LYS A 172     160.623 177.761 174.237  1.00  9.38           C  
ATOM   1176  C   LYS A 172     161.368 176.858 175.212  1.00  9.38           C  
ATOM   1177  O   LYS A 172     160.775 176.339 176.165  1.00  9.38           O  
ATOM   1178  CB  LYS A 172     160.127 176.971 173.028  1.00  9.38           C  
ATOM   1179  CG  LYS A 172     159.241 177.771 172.071  1.00  9.38           C  
ATOM   1180  CD  LYS A 172     158.358 178.779 172.795  1.00  9.38           C  
ATOM   1181  CE  LYS A 172     157.171 179.192 171.955  1.00  9.38           C  
ATOM   1182  NZ  LYS A 172     156.173 179.948 172.751  1.00  9.38           N1+
ATOM   1183  N   GLY A 173     162.670 176.666 175.001  1.00  7.49           N  
ATOM   1184  CA  GLY A 173     163.464 175.931 175.961  1.00  7.49           C  
ATOM   1185  C   GLY A 173     163.560 176.641 177.291  1.00  7.49           C  
ATOM   1186  O   GLY A 173     163.610 175.996 178.336  1.00  7.49           O  
ATOM   1187  N   GLY A 174     163.584 177.973 177.276  1.00  7.05           N  
ATOM   1188  CA  GLY A 174     163.543 178.709 178.527  1.00  7.05           C  
ATOM   1189  C   GLY A 174     162.243 178.495 179.275  1.00  7.05           C  
ATOM   1190  O   GLY A 174     162.237 178.318 180.496  1.00  7.05           O  
ATOM   1191  N   ILE A 175     161.123 178.512 178.552  1.00  7.15           N  
ATOM   1192  CA  ILE A 175     159.835 178.238 179.192  1.00  7.15           C  
ATOM   1193  C   ILE A 175     159.834 176.837 179.798  1.00  7.15           C  
ATOM   1194  O   ILE A 175     159.439 176.635 180.957  1.00  7.15           O  
ATOM   1195  CB  ILE A 175     158.685 178.417 178.185  1.00  7.15           C  
ATOM   1196  CG1 ILE A 175     158.519 179.892 177.827  1.00  7.15           C  
ATOM   1197  CG2 ILE A 175     157.390 177.866 178.750  1.00  7.15           C  
ATOM   1198  CD1 ILE A 175     157.816 180.124 176.516  1.00  7.15           C  
ATOM   1199  N   VAL A 176     160.287 175.850 179.024  1.00  6.86           N  
ATOM   1200  CA  VAL A 176     160.332 174.477 179.520  1.00  6.86           C  
ATOM   1201  C   VAL A 176     161.236 174.382 180.742  1.00  6.86           C  
ATOM   1202  O   VAL A 176     160.930 173.671 181.706  1.00  6.86           O  
ATOM   1203  CB  VAL A 176     160.792 173.524 178.402  1.00  6.86           C  
ATOM   1204  CG1 VAL A 176     161.165 172.170 178.977  1.00  6.86           C  
ATOM   1205  CG2 VAL A 176     159.710 173.383 177.351  1.00  6.86           C  
ATOM   1206  N   GLY A 177     162.366 175.089 180.720  1.00  6.84           N  
ATOM   1207  CA  GLY A 177     163.293 175.025 181.833  1.00  6.84           C  
ATOM   1208  C   GLY A 177     162.739 175.640 183.101  1.00  6.84           C  
ATOM   1209  O   GLY A 177     162.932 175.101 184.193  1.00  6.84           O  
ATOM   1210  N   MET A 178     162.048 176.776 182.984  1.00  7.61           N  
ATOM   1211  CA  MET A 178     161.531 177.420 184.184  1.00  7.61           C  
ATOM   1212  C   MET A 178     160.206 176.833 184.642  1.00  7.61           C  
ATOM   1213  O   MET A 178     159.717 177.223 185.706  1.00  7.61           O  
ATOM   1214  CB  MET A 178     161.346 178.926 183.981  1.00  7.61           C  
ATOM   1215  CG  MET A 178     160.288 179.319 182.973  1.00  7.61           C  
ATOM   1216  SD  MET A 178     160.197 181.108 182.789  1.00  7.61           S  
ATOM   1217  CE  MET A 178     158.909 181.266 181.559  1.00  7.61           C  
ATOM   1218  N   THR A 179     159.605 175.924 183.873  1.00  7.31           N  
ATOM   1219  CA  THR A 179     158.349 175.321 184.309  1.00  7.31           C  
ATOM   1220  C   THR A 179     158.446 174.765 185.729  1.00  7.31           C  
ATOM   1221  O   THR A 179     157.599 175.061 186.578  1.00  7.31           O  
ATOM   1222  CB  THR A 179     157.933 174.218 183.336  1.00  7.31           C  
ATOM   1223  CG2 THR A 179     156.670 173.527 183.817  1.00  7.31           C  
ATOM   1224  OG1 THR A 179     157.699 174.786 182.043  1.00  7.31           O  
ATOM   1225  N   LEU A 180     159.472 173.960 186.011  1.00  8.54           N  
ATOM   1226  CA  LEU A 180     159.525 173.245 187.284  1.00  8.54           C  
ATOM   1227  C   LEU A 180     159.958 174.142 188.442  1.00  8.54           C  
ATOM   1228  O   LEU A 180     159.359 174.072 189.522  1.00  8.54           O  
ATOM   1229  CB  LEU A 180     160.454 172.031 187.183  1.00  8.54           C  
ATOM   1230  CG  LEU A 180     160.527 171.143 188.431  1.00  8.54           C  
ATOM   1231  CD1 LEU A 180     159.296 170.269 188.544  1.00  8.54           C  
ATOM   1232  CD2 LEU A 180     161.781 170.291 188.413  1.00  8.54           C  
ATOM   1233  N   PRO A 181     160.999 174.964 188.288  1.00  8.95           N  
ATOM   1234  CA  PRO A 181     161.346 175.885 189.382  1.00  8.95           C  
ATOM   1235  C   PRO A 181     160.181 176.745 189.839  1.00  8.95           C  
ATOM   1236  O   PRO A 181     160.015 176.961 191.044  1.00  8.95           O  
ATOM   1237  CB  PRO A 181     162.469 176.741 188.781  1.00  8.95           C  
ATOM   1238  CG  PRO A 181     162.962 176.014 187.590  1.00  8.95           C  
ATOM   1239  CD  PRO A 181     162.097 174.829 187.319  1.00  8.95           C  
ATOM   1240  N   ILE A 182     159.357 177.237 188.912  1.00  8.51           N  
ATOM   1241  CA  ILE A 182     158.210 178.045 189.307  1.00  8.51           C  
ATOM   1242  C   ILE A 182     157.147 177.181 189.970  1.00  8.51           C  
ATOM   1243  O   ILE A 182     156.445 177.637 190.881  1.00  8.51           O  
ATOM   1244  CB  ILE A 182     157.651 178.807 188.092  1.00  8.51           C  
ATOM   1245  CG1 ILE A 182     158.748 179.677 187.477  1.00  8.51           C  
ATOM   1246  CG2 ILE A 182     156.474 179.678 188.502  1.00  8.51           C  
ATOM   1247  CD1 ILE A 182     158.297 180.495 186.296  1.00  8.51           C  
ATOM   1248  N   ALA A 183     157.003 175.928 189.535  1.00  8.91           N  
ATOM   1249  CA  ALA A 183     156.084 175.022 190.213  1.00  8.91           C  
ATOM   1250  C   ALA A 183     156.493 174.826 191.664  1.00  8.91           C  
ATOM   1251  O   ALA A 183     155.647 174.843 192.563  1.00  8.91           O  
ATOM   1252  CB  ALA A 183     156.033 173.680 189.485  1.00  8.91           C  
ATOM   1253  N   ARG A 184     157.792 174.654 191.914  1.00 10.92           N  
ATOM   1254  CA  ARG A 184     158.266 174.522 193.287  1.00 10.92           C  
ATOM   1255  C   ARG A 184     158.131 175.831 194.054  1.00 10.92           C  
ATOM   1256  O   ARG A 184     157.862 175.815 195.260  1.00 10.92           O  
ATOM   1257  CB  ARG A 184     159.718 174.051 193.296  1.00 10.92           C  
ATOM   1258  CG  ARG A 184     159.903 172.635 192.793  1.00 10.92           C  
ATOM   1259  CD  ARG A 184     161.334 172.379 192.375  1.00 10.92           C  
ATOM   1260  NE  ARG A 184     161.674 170.963 192.442  1.00 10.92           N  
ATOM   1261  CZ  ARG A 184     162.874 170.467 192.176  1.00 10.92           C  
ATOM   1262  NH1 ARG A 184     163.881 171.246 191.820  1.00 10.92           N1+
ATOM   1263  NH2 ARG A 184     163.068 169.156 192.270  1.00 10.92           N  
ATOM   1264  N   ASP A 185     158.320 176.967 193.380  1.00 10.99           N  
ATOM   1265  CA  ASP A 185     158.128 178.258 194.031  1.00 10.99           C  
ATOM   1266  C   ASP A 185     156.696 178.411 194.523  1.00 10.99           C  
ATOM   1267  O   ASP A 185     156.457 178.855 195.651  1.00 10.99           O  
ATOM   1268  CB  ASP A 185     158.467 179.391 193.061  1.00 10.99           C  
ATOM   1269  CG  ASP A 185     159.957 179.596 192.892  1.00 10.99           C  
ATOM   1270  OD1 ASP A 185     160.715 179.276 193.825  1.00 10.99           O  
ATOM   1271  OD2 ASP A 185     160.371 180.092 191.823  1.00 10.99           O1-
ATOM   1272  N   LEU A 186     155.726 178.057 193.681  1.00 10.02           N  
ATOM   1273  CA  LEU A 186     154.323 178.305 193.977  1.00 10.02           C  
ATOM   1274  C   LEU A 186     153.632 177.148 194.686  1.00 10.02           C  
ATOM   1275  O   LEU A 186     152.480 177.305 195.102  1.00 10.02           O  
ATOM   1276  CB  LEU A 186     153.565 178.624 192.686  1.00 10.02           C  
ATOM   1277  CG  LEU A 186     154.056 179.830 191.884  1.00 10.02           C  
ATOM   1278  CD1 LEU A 186     153.143 180.083 190.701  1.00 10.02           C  
ATOM   1279  CD2 LEU A 186     154.143 181.068 192.755  1.00 10.02           C  
ATOM   1280  N   ALA A 187     154.289 175.999 194.835  1.00 10.87           N  
ATOM   1281  CA  ALA A 187     153.668 174.895 195.560  1.00 10.87           C  
ATOM   1282  C   ALA A 187     153.286 175.263 196.987  1.00 10.87           C  
ATOM   1283  O   ALA A 187     152.193 174.863 197.424  1.00 10.87           O  
ATOM   1284  CB  ALA A 187     154.600 173.678 195.545  1.00 10.87           C  
ATOM   1285  N   PRO A 188     154.103 175.987 197.755  1.00 11.64           N  
ATOM   1286  CA  PRO A 188     153.685 176.348 199.118  1.00 11.64           C  
ATOM   1287  C   PRO A 188     152.328 177.026 199.186  1.00 11.64           C  
ATOM   1288  O   PRO A 188     151.571 176.780 200.131  1.00 11.64           O  
ATOM   1289  CB  PRO A 188     154.806 177.288 199.573  1.00 11.64           C  
ATOM   1290  CG  PRO A 188     156.001 176.818 198.847  1.00 11.64           C  
ATOM   1291  CD  PRO A 188     155.530 176.269 197.528  1.00 11.64           C  
ATOM   1292  N   ILE A 189     151.995 177.876 198.212  1.00 11.65           N  
ATOM   1293  CA  ILE A 189     150.731 178.601 198.225  1.00 11.65           C  
ATOM   1294  C   ILE A 189     149.660 177.924 197.382  1.00 11.65           C  
ATOM   1295  O   ILE A 189     148.527 178.420 197.322  1.00 11.65           O  
ATOM   1296  CB  ILE A 189     150.936 180.064 197.781  1.00 11.65           C  
ATOM   1297  CG1 ILE A 189     151.226 180.171 196.282  1.00 11.65           C  
ATOM   1298  CG2 ILE A 189     152.075 180.688 198.563  1.00 11.65           C  
ATOM   1299  CD1 ILE A 189     151.014 181.561 195.736  1.00 11.65           C  
ATOM   1300  N   GLY A 190     149.982 176.815 196.722  1.00 11.47           N  
ATOM   1301  CA  GLY A 190     148.968 176.004 196.079  1.00 11.47           C  
ATOM   1302  C   GLY A 190     148.557 176.452 194.693  1.00 11.47           C  
ATOM   1303  O   GLY A 190     147.362 176.540 194.402  1.00 11.47           O  
ATOM   1304  N   ILE A 191     149.525 176.737 193.827  1.00 10.26           N  
ATOM   1305  CA  ILE A 191     149.266 177.033 192.423  1.00 10.26           C  
ATOM   1306  C   ILE A 191     150.021 176.018 191.579  1.00 10.26           C  
ATOM   1307  O   ILE A 191     151.200 175.746 191.831  1.00 10.26           O  
ATOM   1308  CB  ILE A 191     149.674 178.469 192.049  1.00 10.26           C  
ATOM   1309  CG1 ILE A 191     148.879 179.481 192.875  1.00 10.26           C  
ATOM   1310  CG2 ILE A 191     149.448 178.709 190.568  1.00 10.26           C  
ATOM   1311  CD1 ILE A 191     149.416 180.883 192.799  1.00 10.26           C  
ATOM   1312  N   ARG A 192     149.340 175.457 190.586  1.00  8.80           N  
ATOM   1313  CA  ARG A 192     149.918 174.458 189.701  1.00  8.80           C  
ATOM   1314  C   ARG A 192     150.428 175.135 188.439  1.00  8.80           C  
ATOM   1315  O   ARG A 192     149.689 175.877 187.785  1.00  8.80           O  
ATOM   1316  CB  ARG A 192     148.887 173.388 189.343  1.00  8.80           C  
ATOM   1317  CG  ARG A 192     148.512 172.490 190.499  1.00  8.80           C  
ATOM   1318  CD  ARG A 192     147.741 171.269 190.041  1.00  8.80           C  
ATOM   1319  NE  ARG A 192     146.387 171.603 189.610  1.00  8.80           N  
ATOM   1320  CZ  ARG A 192     145.924 171.485 188.372  1.00  8.80           C  
ATOM   1321  NH1 ARG A 192     146.677 171.026 187.387  1.00  8.80           N1+
ATOM   1322  NH2 ARG A 192     144.667 171.830 188.117  1.00  8.80           N  
ATOM   1323  N   VAL A 193     151.688 174.880 188.100  1.00  7.76           N  
ATOM   1324  CA  VAL A 193     152.317 175.435 186.909  1.00  7.76           C  
ATOM   1325  C   VAL A 193     152.552 174.292 185.936  1.00  7.76           C  
ATOM   1326  O   VAL A 193     153.223 173.308 186.271  1.00  7.76           O  
ATOM   1327  CB  VAL A 193     153.630 176.157 187.243  1.00  7.76           C  
ATOM   1328  CG1 VAL A 193     154.167 176.867 186.014  1.00  7.76           C  
ATOM   1329  CG2 VAL A 193     153.414 177.139 188.377  1.00  7.76           C  
ATOM   1330  N   MET A 194     152.007 174.426 184.732  1.00  7.36           N  
ATOM   1331  CA  MET A 194     152.038 173.374 183.732  1.00  7.36           C  
ATOM   1332  C   MET A 194     152.463 173.964 182.397  1.00  7.36           C  
ATOM   1333  O   MET A 194     152.273 175.155 182.142  1.00  7.36           O  
ATOM   1334  CB  MET A 194     150.668 172.713 183.601  1.00  7.36           C  
ATOM   1335  CG  MET A 194     150.691 171.325 183.009  1.00  7.36           C  
ATOM   1336  SD  MET A 194     150.912 170.067 184.270  1.00  7.36           S  
ATOM   1337  CE  MET A 194     151.681 168.779 183.307  1.00  7.36           C  
ATOM   1338  N   THR A 195     153.043 173.123 181.548  1.00  7.34           N  
ATOM   1339  CA  THR A 195     153.494 173.535 180.228  1.00  7.34           C  
ATOM   1340  C   THR A 195     152.951 172.575 179.182  1.00  7.34           C  
ATOM   1341  O   THR A 195     152.912 171.362 179.400  1.00  7.34           O  
ATOM   1342  CB  THR A 195     155.023 173.576 180.149  1.00  7.34           C  
ATOM   1343  CG2 THR A 195     155.479 174.055 178.786  1.00  7.34           C  
ATOM   1344  OG1 THR A 195     155.533 174.464 181.148  1.00  7.34           O  
ATOM   1345  N   ILE A 196     152.525 173.127 178.051  1.00  7.88           N  
ATOM   1346  CA  ILE A 196     152.096 172.351 176.897  1.00  7.88           C  
ATOM   1347  C   ILE A 196     153.027 172.683 175.742  1.00  7.88           C  
ATOM   1348  O   ILE A 196     153.320 173.856 175.490  1.00  7.88           O  
ATOM   1349  CB  ILE A 196     150.631 172.642 176.513  1.00  7.88           C  
ATOM   1350  CG1 ILE A 196     149.688 172.211 177.635  1.00  7.88           C  
ATOM   1351  CG2 ILE A 196     150.270 171.919 175.228  1.00  7.88           C  
ATOM   1352  CD1 ILE A 196     148.264 172.668 177.432  1.00  7.88           C  
ATOM   1353  N   ALA A 197     153.492 171.649 175.040  1.00  9.08           N  
ATOM   1354  CA  ALA A 197     154.408 171.799 173.911  1.00  9.08           C  
ATOM   1355  C   ALA A 197     153.722 171.248 172.669  1.00  9.08           C  
ATOM   1356  O   ALA A 197     153.898 170.070 172.322  1.00  9.08           O  
ATOM   1357  CB  ALA A 197     155.728 171.080 174.177  1.00  9.08           C  
ATOM   1358  N   PRO A 198     152.933 172.057 171.970  1.00  9.99           N  
ATOM   1359  CA  PRO A 198     152.235 171.564 170.783  1.00  9.99           C  
ATOM   1360  C   PRO A 198     153.175 171.372 169.604  1.00  9.99           C  
ATOM   1361  O   PRO A 198     154.263 171.944 169.530  1.00  9.99           O  
ATOM   1362  CB  PRO A 198     151.206 172.662 170.491  1.00  9.99           C  
ATOM   1363  CG  PRO A 198     151.748 173.876 171.122  1.00  9.99           C  
ATOM   1364  CD  PRO A 198     152.570 173.446 172.290  1.00  9.99           C  
ATOM   1365  N   GLY A 199     152.724 170.544 168.670  1.00 10.44           N  
ATOM   1366  CA  GLY A 199     153.457 170.303 167.446  1.00 10.44           C  
ATOM   1367  C   GLY A 199     153.109 171.339 166.402  1.00 10.44           C  
ATOM   1368  O   GLY A 199     153.289 172.538 166.628  1.00 10.44           O  
ATOM   1369  N   LEU A 200     152.620 170.893 165.252  1.00  9.88           N  
ATOM   1370  CA  LEU A 200     152.204 171.784 164.179  1.00  9.88           C  
ATOM   1371  C   LEU A 200     150.688 171.921 164.214  1.00  9.88           C  
ATOM   1372  O   LEU A 200     149.967 170.928 164.079  1.00  9.88           O  
ATOM   1373  CB  LEU A 200     152.669 171.246 162.829  1.00  9.88           C  
ATOM   1374  CG  LEU A 200     154.188 171.155 162.702  1.00  9.88           C  
ATOM   1375  CD1 LEU A 200     154.548 170.361 161.478  1.00  9.88           C  
ATOM   1376  CD2 LEU A 200     154.811 172.540 162.649  1.00  9.88           C  
ATOM   1377  N   PHE A 201     150.213 173.149 164.388  1.00 11.50           N  
ATOM   1378  CA  PHE A 201     148.793 173.447 164.477  1.00 11.50           C  
ATOM   1379  C   PHE A 201     148.416 174.430 163.380  1.00 11.50           C  
ATOM   1380  O   PHE A 201     149.227 175.262 162.968  1.00 11.50           O  
ATOM   1381  CB  PHE A 201     148.433 174.030 165.847  1.00 11.50           C  
ATOM   1382  CG  PHE A 201     148.151 172.989 166.888  1.00 11.50           C  
ATOM   1383  CD1 PHE A 201     149.157 172.159 167.341  1.00 11.50           C  
ATOM   1384  CD2 PHE A 201     146.882 172.835 167.407  1.00 11.50           C  
ATOM   1385  CE1 PHE A 201     148.902 171.199 168.292  1.00 11.50           C  
ATOM   1386  CE2 PHE A 201     146.622 171.875 168.358  1.00 11.50           C  
ATOM   1387  CZ  PHE A 201     147.634 171.057 168.800  1.00 11.50           C  
ATOM   1388  N   GLY A 202     147.175 174.336 162.914  1.00 11.99           N  
ATOM   1389  CA  GLY A 202     146.728 175.204 161.847  1.00 11.99           C  
ATOM   1390  C   GLY A 202     146.224 176.529 162.375  1.00 11.99           C  
ATOM   1391  O   GLY A 202     145.067 176.647 162.789  1.00 11.99           O  
ATOM   1392  N   THR A 203     147.089 177.538 162.351  1.00 15.36           N  
ATOM   1393  CA  THR A 203     146.767 178.857 162.873  1.00 15.36           C  
ATOM   1394  C   THR A 203     147.443 179.918 162.014  1.00 15.36           C  
ATOM   1395  O   THR A 203     148.260 179.584 161.147  1.00 15.36           O  
ATOM   1396  CB  THR A 203     147.212 178.985 164.331  1.00 15.36           C  
ATOM   1397  CG2 THR A 203     146.308 178.171 165.238  1.00 15.36           C  
ATOM   1398  OG1 THR A 203     148.559 178.518 164.464  1.00 15.36           O  
ATOM   1399  N   PRO A 204     147.133 181.200 162.217  1.00 17.39           N  
ATOM   1400  CA  PRO A 204     147.810 182.246 161.435  1.00 17.39           C  
ATOM   1401  C   PRO A 204     149.317 182.246 161.598  1.00 17.39           C  
ATOM   1402  O   PRO A 204     150.019 182.755 160.717  1.00 17.39           O  
ATOM   1403  CB  PRO A 204     147.187 183.537 161.978  1.00 17.39           C  
ATOM   1404  CG  PRO A 204     145.835 183.119 162.433  1.00 17.39           C  
ATOM   1405  CD  PRO A 204     146.028 181.753 163.019  1.00 17.39           C  
ATOM   1406  N   LEU A 205     149.840 181.692 162.694  1.00 18.53           N  
ATOM   1407  CA  LEU A 205     151.285 181.670 162.892  1.00 18.53           C  
ATOM   1408  C   LEU A 205     151.996 180.949 161.756  1.00 18.53           C  
ATOM   1409  O   LEU A 205     153.145 181.276 161.438  1.00 18.53           O  
ATOM   1410  CB  LEU A 205     151.612 181.015 164.235  1.00 18.53           C  
ATOM   1411  CG  LEU A 205     153.066 181.061 164.713  1.00 18.53           C  
ATOM   1412  CD1 LEU A 205     153.119 181.063 166.228  1.00 18.53           C  
ATOM   1413  CD2 LEU A 205     153.864 179.888 164.169  1.00 18.53           C  
ATOM   1414  N   LEU A 206     151.337 179.980 161.124  1.00 19.67           N  
ATOM   1415  CA  LEU A 206     151.927 179.218 160.033  1.00 19.67           C  
ATOM   1416  C   LEU A 206     151.700 179.861 158.671  1.00 19.67           C  
ATOM   1417  O   LEU A 206     152.062 179.267 157.651  1.00 19.67           O  
ATOM   1418  CB  LEU A 206     151.373 177.790 160.024  1.00 19.67           C  
ATOM   1419  CG  LEU A 206     152.217 176.748 160.758  1.00 19.67           C  
ATOM   1420  CD1 LEU A 206     152.555 177.212 162.165  1.00 19.67           C  
ATOM   1421  CD2 LEU A 206     151.505 175.409 160.785  1.00 19.67           C  
ATOM   1422  N   THR A 207     151.106 181.055 158.627  1.00 22.47           N  
ATOM   1423  CA  THR A 207     150.920 181.733 157.350  1.00 22.47           C  
ATOM   1424  C   THR A 207     152.253 182.127 156.727  1.00 22.47           C  
ATOM   1425  O   THR A 207     152.363 182.200 155.498  1.00 22.47           O  
ATOM   1426  CB  THR A 207     150.039 182.969 157.531  1.00 22.47           C  
ATOM   1427  CG2 THR A 207     149.877 183.710 156.213  1.00 22.47           C  
ATOM   1428  OG1 THR A 207     148.750 182.572 158.015  1.00 22.47           O  
ATOM   1429  N   SER A 208     153.272 182.380 157.550  1.00 23.34           N  
ATOM   1430  CA  SER A 208     154.566 182.792 157.018  1.00 23.34           C  
ATOM   1431  C   SER A 208     155.166 181.714 156.123  1.00 23.34           C  
ATOM   1432  O   SER A 208     155.757 182.021 155.082  1.00 23.34           O  
ATOM   1433  CB  SER A 208     155.518 183.124 158.164  1.00 23.34           C  
ATOM   1434  OG  SER A 208     155.457 182.134 159.174  1.00 23.34           O  
ATOM   1435  N   LEU A 209     155.029 180.450 156.512  1.00 21.45           N  
ATOM   1436  CA  LEU A 209     155.613 179.371 155.737  1.00 21.45           C  
ATOM   1437  C   LEU A 209     154.909 179.239 154.386  1.00 21.45           C  
ATOM   1438  O   LEU A 209     153.739 179.606 154.248  1.00 21.45           O  
ATOM   1439  CB  LEU A 209     155.509 178.051 156.493  1.00 21.45           C  
ATOM   1440  CG  LEU A 209     156.176 177.987 157.866  1.00 21.45           C  
ATOM   1441  CD1 LEU A 209     155.910 176.638 158.510  1.00 21.45           C  
ATOM   1442  CD2 LEU A 209     157.668 178.246 157.760  1.00 21.45           C  
ATOM   1443  N   PRO A 210     155.600 178.721 153.371  1.00 18.67           N  
ATOM   1444  CA  PRO A 210     154.917 178.403 152.113  1.00 18.67           C  
ATOM   1445  C   PRO A 210     153.861 177.329 152.322  1.00 18.67           C  
ATOM   1446  O   PRO A 210     153.966 176.488 153.216  1.00 18.67           O  
ATOM   1447  CB  PRO A 210     156.050 177.908 151.206  1.00 18.67           C  
ATOM   1448  CG  PRO A 210     157.288 178.476 151.788  1.00 18.67           C  
ATOM   1449  CD  PRO A 210     157.058 178.546 153.263  1.00 18.67           C  
ATOM   1450  N   GLU A 211     152.828 177.366 151.479  1.00 19.10           N  
ATOM   1451  CA  GLU A 211     151.731 176.413 151.623  1.00 19.10           C  
ATOM   1452  C   GLU A 211     152.211 174.984 151.405  1.00 19.10           C  
ATOM   1453  O   GLU A 211     151.779 174.062 152.107  1.00 19.10           O  
ATOM   1454  CB  GLU A 211     150.596 176.745 150.650  1.00 19.10           C  
ATOM   1455  CG  GLU A 211     150.032 178.163 150.756  1.00 19.10           C  
ATOM   1456  CD  GLU A 211     150.918 179.219 150.121  1.00 19.10           C  
ATOM   1457  OE1 GLU A 211     151.771 178.858 149.283  1.00 19.10           O  
ATOM   1458  OE2 GLU A 211     150.762 180.410 150.462  1.00 19.10           O1-
ATOM   1459  N   LYS A 212     153.100 174.778 150.433  1.00 15.56           N  
ATOM   1460  CA  LYS A 212     153.580 173.431 150.148  1.00 15.56           C  
ATOM   1461  C   LYS A 212     154.442 172.891 151.281  1.00 15.56           C  
ATOM   1462  O   LYS A 212     154.398 171.690 151.574  1.00 15.56           O  
ATOM   1463  CB  LYS A 212     154.351 173.430 148.831  1.00 15.56           C  
ATOM   1464  CG  LYS A 212     153.454 173.572 147.616  1.00 15.56           C  
ATOM   1465  CD  LYS A 212     154.250 173.823 146.356  1.00 15.56           C  
ATOM   1466  CE  LYS A 212     153.666 173.073 145.177  1.00 15.56           C  
ATOM   1467  NZ  LYS A 212     154.371 173.403 143.912  1.00 15.56           N1+
ATOM   1468  N   VAL A 213     155.220 173.754 151.936  1.00 15.12           N  
ATOM   1469  CA  VAL A 213     155.983 173.325 153.104  1.00 15.12           C  
ATOM   1470  C   VAL A 213     155.040 172.901 154.221  1.00 15.12           C  
ATOM   1471  O   VAL A 213     155.266 171.890 154.899  1.00 15.12           O  
ATOM   1472  CB  VAL A 213     156.935 174.446 153.560  1.00 15.12           C  
ATOM   1473  CG1 VAL A 213     157.397 174.209 154.988  1.00 15.12           C  
ATOM   1474  CG2 VAL A 213     158.123 174.542 152.622  1.00 15.12           C  
ATOM   1475  N   CYS A 214     153.972 173.670 154.435  1.00 16.47           N  
ATOM   1476  CA  CYS A 214     152.989 173.298 155.444  1.00 16.47           C  
ATOM   1477  C   CYS A 214     152.344 171.961 155.109  1.00 16.47           C  
ATOM   1478  O   CYS A 214     152.124 171.131 155.997  1.00 16.47           O  
ATOM   1479  CB  CYS A 214     151.928 174.389 155.570  1.00 16.47           C  
ATOM   1480  SG  CYS A 214     152.482 175.853 156.466  1.00 16.47           S  
ATOM   1481  N   ASN A 215     152.032 171.735 153.832  1.00 14.18           N  
ATOM   1482  CA  ASN A 215     151.440 170.462 153.435  1.00 14.18           C  
ATOM   1483  C   ASN A 215     152.402 169.307 153.678  1.00 14.18           C  
ATOM   1484  O   ASN A 215     151.997 168.244 154.162  1.00 14.18           O  
ATOM   1485  CB  ASN A 215     151.024 170.512 151.966  1.00 14.18           C  
ATOM   1486  CG  ASN A 215     149.981 171.573 151.694  1.00 14.18           C  
ATOM   1487  ND2 ASN A 215     149.937 172.055 150.459  1.00 14.18           N  
ATOM   1488  OD1 ASN A 215     149.217 171.951 152.580  1.00 14.18           O  
ATOM   1489  N   PHE A 216     153.682 169.494 153.352  1.00 10.43           N  
ATOM   1490  CA  PHE A 216     154.663 168.442 153.598  1.00 10.43           C  
ATOM   1491  C   PHE A 216     154.761 168.128 155.085  1.00 10.43           C  
ATOM   1492  O   PHE A 216     154.736 166.959 155.494  1.00 10.43           O  
ATOM   1493  CB  PHE A 216     156.028 168.858 153.049  1.00 10.43           C  
ATOM   1494  CG  PHE A 216     157.151 167.959 153.478  1.00 10.43           C  
ATOM   1495  CD1 PHE A 216     157.303 166.703 152.922  1.00 10.43           C  
ATOM   1496  CD2 PHE A 216     158.049 168.369 154.448  1.00 10.43           C  
ATOM   1497  CE1 PHE A 216     158.332 165.875 153.322  1.00 10.43           C  
ATOM   1498  CE2 PHE A 216     159.077 167.545 154.851  1.00 10.43           C  
ATOM   1499  CZ  PHE A 216     159.219 166.298 154.288  1.00 10.43           C  
ATOM   1500  N   LEU A 217     154.850 169.167 155.915  1.00 10.53           N  
ATOM   1501  CA  LEU A 217     154.965 168.944 157.351  1.00 10.53           C  
ATOM   1502  C   LEU A 217     153.723 168.255 157.899  1.00 10.53           C  
ATOM   1503  O   LEU A 217     153.825 167.359 158.745  1.00 10.53           O  
ATOM   1504  CB  LEU A 217     155.209 170.266 158.073  1.00 10.53           C  
ATOM   1505  CG  LEU A 217     156.522 170.976 157.748  1.00 10.53           C  
ATOM   1506  CD1 LEU A 217     156.511 172.390 158.303  1.00 10.53           C  
ATOM   1507  CD2 LEU A 217     157.696 170.191 158.299  1.00 10.53           C  
ATOM   1508  N   ALA A 218     152.541 168.655 157.430  1.00  9.51           N  
ATOM   1509  CA  ALA A 218     151.320 167.975 157.844  1.00  9.51           C  
ATOM   1510  C   ALA A 218     151.355 166.507 157.447  1.00  9.51           C  
ATOM   1511  O   ALA A 218     150.952 165.635 158.223  1.00  9.51           O  
ATOM   1512  CB  ALA A 218     150.104 168.668 157.233  1.00  9.51           C  
ATOM   1513  N   SER A 219     151.835 166.215 156.238  1.00  9.14           N  
ATOM   1514  CA  SER A 219     151.954 164.832 155.799  1.00  9.14           C  
ATOM   1515  C   SER A 219     152.976 164.051 156.611  1.00  9.14           C  
ATOM   1516  O   SER A 219     152.918 162.818 156.630  1.00  9.14           O  
ATOM   1517  CB  SER A 219     152.332 164.787 154.320  1.00  9.14           C  
ATOM   1518  OG  SER A 219     153.729 164.943 154.152  1.00  9.14           O  
ATOM   1519  N   GLN A 220     153.908 164.729 157.275  1.00  8.72           N  
ATOM   1520  CA  GLN A 220     154.954 164.047 158.029  1.00  8.72           C  
ATOM   1521  C   GLN A 220     154.568 163.727 159.469  1.00  8.72           C  
ATOM   1522  O   GLN A 220     155.388 163.159 160.196  1.00  8.72           O  
ATOM   1523  CB  GLN A 220     156.237 164.881 158.024  1.00  8.72           C  
ATOM   1524  CG  GLN A 220     156.954 164.890 156.693  1.00  8.72           C  
ATOM   1525  CD  GLN A 220     157.333 163.499 156.231  1.00  8.72           C  
ATOM   1526  NE2 GLN A 220     156.861 163.120 155.053  1.00  8.72           N  
ATOM   1527  OE1 GLN A 220     158.046 162.777 156.923  1.00  8.72           O  
ATOM   1528  N   VAL A 221     153.364 164.071 159.903  1.00  7.57           N  
ATOM   1529  CA  VAL A 221     152.913 163.696 161.244  1.00  7.57           C  
ATOM   1530  C   VAL A 221     152.515 162.221 161.231  1.00  7.57           C  
ATOM   1531  O   VAL A 221     151.698 161.821 160.388  1.00  7.57           O  
ATOM   1532  CB  VAL A 221     151.747 164.572 161.687  1.00  7.57           C  
ATOM   1533  CG1 VAL A 221     151.351 164.239 163.114  1.00  7.57           C  
ATOM   1534  CG2 VAL A 221     152.106 166.044 161.567  1.00  7.57           C  
ATOM   1535  N   PRO A 222     153.064 161.386 162.121  1.00  7.14           N  
ATOM   1536  CA  PRO A 222     152.691 159.960 162.096  1.00  7.14           C  
ATOM   1537  C   PRO A 222     151.192 159.715 162.139  1.00  7.14           C  
ATOM   1538  O   PRO A 222     150.651 159.066 161.236  1.00  7.14           O  
ATOM   1539  CB  PRO A 222     153.408 159.412 163.334  1.00  7.14           C  
ATOM   1540  CG  PRO A 222     154.611 160.251 163.442  1.00  7.14           C  
ATOM   1541  CD  PRO A 222     154.145 161.636 163.089  1.00  7.14           C  
ATOM   1542  N   PHE A 223     150.503 160.208 163.164  1.00  7.76           N  
ATOM   1543  CA  PHE A 223     149.053 160.088 163.215  1.00  7.76           C  
ATOM   1544  C   PHE A 223     148.463 161.040 164.250  1.00  7.76           C  
ATOM   1545  O   PHE A 223     148.949 161.091 165.386  1.00  7.76           O  
ATOM   1546  CB  PHE A 223     148.634 158.655 163.542  1.00  7.76           C  
ATOM   1547  CG  PHE A 223     147.149 158.446 163.520  1.00  7.76           C  
ATOM   1548  CD1 PHE A 223     146.472 158.326 162.321  1.00  7.76           C  
ATOM   1549  CD2 PHE A 223     146.426 158.394 164.697  1.00  7.76           C  
ATOM   1550  CE1 PHE A 223     145.108 158.143 162.300  1.00  7.76           C  
ATOM   1551  CE2 PHE A 223     145.063 158.214 164.678  1.00  7.76           C  
ATOM   1552  CZ  PHE A 223     144.404 158.090 163.479  1.00  7.76           C  
ATOM   1553  N   PRO A 224     147.418 161.811 163.909  1.00  7.87           N  
ATOM   1554  CA  PRO A 224     146.838 161.960 162.570  1.00  7.87           C  
ATOM   1555  C   PRO A 224     147.764 162.731 161.640  1.00  7.87           C  
ATOM   1556  O   PRO A 224     148.441 163.654 162.087  1.00  7.87           O  
ATOM   1557  CB  PRO A 224     145.549 162.745 162.828  1.00  7.87           C  
ATOM   1558  CG  PRO A 224     145.231 162.505 164.253  1.00  7.87           C  
ATOM   1559  CD  PRO A 224     146.553 162.401 164.941  1.00  7.87           C  
ATOM   1560  N   SER A 225     147.792 162.362 160.360  1.00  8.01           N  
ATOM   1561  CA  SER A 225     148.680 163.003 159.392  1.00  8.01           C  
ATOM   1562  C   SER A 225     148.028 164.290 158.885  1.00  8.01           C  
ATOM   1563  O   SER A 225     147.618 164.418 157.730  1.00  8.01           O  
ATOM   1564  CB  SER A 225     149.002 162.049 158.253  1.00  8.01           C  
ATOM   1565  OG  SER A 225     149.515 160.826 158.747  1.00  8.01           O  
ATOM   1566  N   ARG A 226     147.937 165.261 159.789  1.00  8.99           N  
ATOM   1567  CA  ARG A 226     147.372 166.563 159.465  1.00  8.99           C  
ATOM   1568  C   ARG A 226     147.870 167.568 160.491  1.00  8.99           C  
ATOM   1569  O   ARG A 226     148.434 167.203 161.524  1.00  8.99           O  
ATOM   1570  CB  ARG A 226     145.842 166.526 159.446  1.00  8.99           C  
ATOM   1571  CG  ARG A 226     145.225 165.843 160.653  1.00  8.99           C  
ATOM   1572  CD  ARG A 226     143.837 166.381 160.933  1.00  8.99           C  
ATOM   1573  NE  ARG A 226     143.231 165.776 162.113  1.00  8.99           N  
ATOM   1574  CZ  ARG A 226     143.536 166.098 163.363  1.00  8.99           C  
ATOM   1575  NH1 ARG A 226     144.463 166.999 163.640  1.00  8.99           N1+
ATOM   1576  NH2 ARG A 226     142.894 165.499 164.362  1.00  8.99           N  
ATOM   1577  N   LEU A 227     147.662 168.844 160.187  1.00  9.13           N  
ATOM   1578  CA  LEU A 227     147.953 169.892 161.151  1.00  9.13           C  
ATOM   1579  C   LEU A 227     146.992 169.802 162.330  1.00  9.13           C  
ATOM   1580  O   LEU A 227     145.821 169.446 162.181  1.00  9.13           O  
ATOM   1581  CB  LEU A 227     147.841 171.270 160.501  1.00  9.13           C  
ATOM   1582  CG  LEU A 227     148.889 171.640 159.454  1.00  9.13           C  
ATOM   1583  CD1 LEU A 227     148.648 173.053 158.966  1.00  9.13           C  
ATOM   1584  CD2 LEU A 227     150.295 171.499 160.004  1.00  9.13           C  
ATOM   1585  N   GLY A 228     147.499 170.133 163.512  1.00 10.77           N  
ATOM   1586  CA  GLY A 228     146.668 170.096 164.696  1.00 10.77           C  
ATOM   1587  C   GLY A 228     145.536 171.102 164.631  1.00 10.77           C  
ATOM   1588  O   GLY A 228     145.590 172.107 163.922  1.00 10.77           O  
ATOM   1589  N   ASP A 229     144.488 170.814 165.395  1.00 12.19           N  
ATOM   1590  CA  ASP A 229     143.308 171.657 165.465  1.00 12.19           C  
ATOM   1591  C   ASP A 229     143.298 172.409 166.787  1.00 12.19           C  
ATOM   1592  O   ASP A 229     143.446 171.777 167.841  1.00 12.19           O  
ATOM   1593  CB  ASP A 229     142.041 170.805 165.333  1.00 12.19           C  
ATOM   1594  CG  ASP A 229     140.780 171.637 165.228  1.00 12.19           C  
ATOM   1595  OD1 ASP A 229     140.881 172.877 165.162  1.00 12.19           O  
ATOM   1596  OD2 ASP A 229     139.681 171.047 165.208  1.00 12.19           O1-
ATOM   1597  N   PRO A 230     143.142 173.736 166.791  1.00 12.85           N  
ATOM   1598  CA  PRO A 230     143.179 174.462 168.071  1.00 12.85           C  
ATOM   1599  C   PRO A 230     142.170 173.965 169.092  1.00 12.85           C  
ATOM   1600  O   PRO A 230     142.415 174.089 170.299  1.00 12.85           O  
ATOM   1601  CB  PRO A 230     142.890 175.905 167.645  1.00 12.85           C  
ATOM   1602  CG  PRO A 230     143.478 175.993 166.293  1.00 12.85           C  
ATOM   1603  CD  PRO A 230     143.186 174.666 165.648  1.00 12.85           C  
ATOM   1604  N   ALA A 231     141.038 173.415 168.652  1.00 11.73           N  
ATOM   1605  CA  ALA A 231     140.087 172.847 169.600  1.00 11.73           C  
ATOM   1606  C   ALA A 231     140.719 171.727 170.412  1.00 11.73           C  
ATOM   1607  O   ALA A 231     140.344 171.505 171.566  1.00 11.73           O  
ATOM   1608  CB  ALA A 231     138.855 172.334 168.858  1.00 11.73           C  
ATOM   1609  N   GLU A 232     141.698 171.033 169.839  1.00 11.55           N  
ATOM   1610  CA  GLU A 232     142.378 169.951 170.540  1.00 11.55           C  
ATOM   1611  C   GLU A 232     143.334 170.491 171.600  1.00 11.55           C  
ATOM   1612  O   GLU A 232     143.439 169.932 172.702  1.00 11.55           O  
ATOM   1613  CB  GLU A 232     143.101 169.096 169.505  1.00 11.55           C  
ATOM   1614  CG  GLU A 232     142.122 168.369 168.596  1.00 11.55           C  
ATOM   1615  CD  GLU A 232     142.798 167.539 167.533  1.00 11.55           C  
ATOM   1616  OE1 GLU A 232     144.033 167.623 167.414  1.00 11.55           O  
ATOM   1617  OE2 GLU A 232     142.092 166.804 166.812  1.00 11.55           O1-
ATOM   1618  N   TYR A 233     144.011 171.598 171.295  1.00  8.45           N  
ATOM   1619  CA  TYR A 233     144.782 172.298 172.314  1.00  8.45           C  
ATOM   1620  C   TYR A 233     143.879 172.776 173.443  1.00  8.45           C  
ATOM   1621  O   TYR A 233     144.243 172.689 174.621  1.00  8.45           O  
ATOM   1622  CB  TYR A 233     145.525 173.475 171.684  1.00  8.45           C  
ATOM   1623  CG  TYR A 233     146.378 174.253 172.654  1.00  8.45           C  
ATOM   1624  CD1 TYR A 233     147.695 173.896 172.889  1.00  8.45           C  
ATOM   1625  CD2 TYR A 233     145.866 175.346 173.335  1.00  8.45           C  
ATOM   1626  CE1 TYR A 233     148.475 174.604 173.775  1.00  8.45           C  
ATOM   1627  CE2 TYR A 233     146.639 176.058 174.221  1.00  8.45           C  
ATOM   1628  CZ  TYR A 233     147.943 175.684 174.437  1.00  8.45           C  
ATOM   1629  OH  TYR A 233     148.720 176.392 175.322  1.00  8.45           O  
ATOM   1630  N   ALA A 234     142.694 173.288 173.102  1.00  9.12           N  
ATOM   1631  CA  ALA A 234     141.750 173.711 174.131  1.00  9.12           C  
ATOM   1632  C   ALA A 234     141.293 172.530 174.978  1.00  9.12           C  
ATOM   1633  O   ALA A 234     141.122 172.656 176.197  1.00  9.12           O  
ATOM   1634  CB  ALA A 234     140.551 174.403 173.486  1.00  9.12           C  
ATOM   1635  N   HIS A 235     141.074 171.377 174.347  1.00  8.85           N  
ATOM   1636  CA  HIS A 235     140.701 170.182 175.094  1.00  8.85           C  
ATOM   1637  C   HIS A 235     141.785 169.806 176.093  1.00  8.85           C  
ATOM   1638  O   HIS A 235     141.496 169.506 177.257  1.00  8.85           O  
ATOM   1639  CB  HIS A 235     140.436 169.026 174.130  1.00  8.85           C  
ATOM   1640  CG  HIS A 235     140.096 167.738 174.811  1.00  8.85           C  
ATOM   1641  CD2 HIS A 235     138.903 167.203 175.162  1.00  8.85           C  
ATOM   1642  ND1 HIS A 235     141.053 166.832 175.211  1.00  8.85           N  
ATOM   1643  CE1 HIS A 235     140.466 165.797 175.782  1.00  8.85           C  
ATOM   1644  NE2 HIS A 235     139.161 165.996 175.764  1.00  8.85           N  
ATOM   1645  N   LEU A 236     143.046 169.817 175.658  1.00  7.70           N  
ATOM   1646  CA  LEU A 236     144.127 169.477 176.581  1.00  7.70           C  
ATOM   1647  C   LEU A 236     144.251 170.513 177.693  1.00  7.70           C  
ATOM   1648  O   LEU A 236     144.550 170.167 178.842  1.00  7.70           O  
ATOM   1649  CB  LEU A 236     145.451 169.338 175.831  1.00  7.70           C  
ATOM   1650  CG  LEU A 236     146.632 168.870 176.687  1.00  7.70           C  
ATOM   1651  CD1 LEU A 236     146.311 167.584 177.425  1.00  7.70           C  
ATOM   1652  CD2 LEU A 236     147.869 168.689 175.838  1.00  7.70           C  
ATOM   1653  N   VAL A 237     144.026 171.788 177.373  1.00  7.76           N  
ATOM   1654  CA  VAL A 237     144.071 172.830 178.396  1.00  7.76           C  
ATOM   1655  C   VAL A 237     143.009 172.572 179.457  1.00  7.76           C  
ATOM   1656  O   VAL A 237     143.279 172.629 180.663  1.00  7.76           O  
ATOM   1657  CB  VAL A 237     143.899 174.217 177.751  1.00  7.76           C  
ATOM   1658  CG1 VAL A 237     143.452 175.238 178.780  1.00  7.76           C  
ATOM   1659  CG2 VAL A 237     145.190 174.655 177.092  1.00  7.76           C  
ATOM   1660  N   GLN A 238     141.784 172.274 179.022  1.00  8.96           N  
ATOM   1661  CA  GLN A 238     140.723 171.973 179.977  1.00  8.96           C  
ATOM   1662  C   GLN A 238     141.065 170.743 180.805  1.00  8.96           C  
ATOM   1663  O   GLN A 238     140.817 170.710 182.014  1.00  8.96           O  
ATOM   1664  CB  GLN A 238     139.398 171.770 179.249  1.00  8.96           C  
ATOM   1665  CG  GLN A 238     138.241 171.445 180.175  1.00  8.96           C  
ATOM   1666  CD  GLN A 238     136.896 171.591 179.502  1.00  8.96           C  
ATOM   1667  NE2 GLN A 238     135.873 170.984 180.088  1.00  8.96           N  
ATOM   1668  OE1 GLN A 238     136.776 172.238 178.464  1.00  8.96           O  
ATOM   1669  N   ALA A 239     141.635 169.717 180.169  1.00  7.84           N  
ATOM   1670  CA  ALA A 239     142.011 168.515 180.904  1.00  7.84           C  
ATOM   1671  C   ALA A 239     143.039 168.830 181.982  1.00  7.84           C  
ATOM   1672  O   ALA A 239     142.974 168.286 183.089  1.00  7.84           O  
ATOM   1673  CB  ALA A 239     142.552 167.462 179.940  1.00  7.84           C  
ATOM   1674  N   ILE A 240     144.003 169.698 181.675  1.00  7.48           N  
ATOM   1675  CA  ILE A 240     144.980 170.092 182.686  1.00  7.48           C  
ATOM   1676  C   ILE A 240     144.306 170.878 183.803  1.00  7.48           C  
ATOM   1677  O   ILE A 240     144.670 170.747 184.976  1.00  7.48           O  
ATOM   1678  CB  ILE A 240     146.128 170.897 182.053  1.00  7.48           C  
ATOM   1679  CG1 ILE A 240     147.039 169.983 181.236  1.00  7.48           C  
ATOM   1680  CG2 ILE A 240     146.935 171.598 183.129  1.00  7.48           C  
ATOM   1681  CD1 ILE A 240     147.787 170.697 180.143  1.00  7.48           C  
ATOM   1682  N   ILE A 241     143.326 171.716 183.461  1.00  8.27           N  
ATOM   1683  CA  ILE A 241     142.664 172.519 184.486  1.00  8.27           C  
ATOM   1684  C   ILE A 241     141.907 171.635 185.468  1.00  8.27           C  
ATOM   1685  O   ILE A 241     141.815 171.956 186.658  1.00  8.27           O  
ATOM   1686  CB  ILE A 241     141.731 173.561 183.837  1.00  8.27           C  
ATOM   1687  CG1 ILE A 241     142.550 174.659 183.162  1.00  8.27           C  
ATOM   1688  CG2 ILE A 241     140.808 174.170 184.877  1.00  8.27           C  
ATOM   1689  CD1 ILE A 241     141.778 175.447 182.137  1.00  8.27           C  
ATOM   1690  N   GLU A 242     141.348 170.523 184.998  1.00  9.74           N  
ATOM   1691  CA  GLU A 242     140.483 169.682 185.814  1.00  9.74           C  
ATOM   1692  C   GLU A 242     141.212 168.539 186.510  1.00  9.74           C  
ATOM   1693  O   GLU A 242     140.567 167.760 187.216  1.00  9.74           O  
ATOM   1694  CB  GLU A 242     139.358 169.101 184.955  1.00  9.74           C  
ATOM   1695  CG  GLU A 242     138.370 170.130 184.447  1.00  9.74           C  
ATOM   1696  CD  GLU A 242     137.364 169.538 183.481  1.00  9.74           C  
ATOM   1697  OE1 GLU A 242     137.655 168.474 182.897  1.00  9.74           O  
ATOM   1698  OE2 GLU A 242     136.283 170.137 183.306  1.00  9.74           O1-
ATOM   1699  N   ASN A 243     142.524 168.408 186.334  1.00  9.18           N  
ATOM   1700  CA  ASN A 243     143.265 167.315 186.954  1.00  9.18           C  
ATOM   1701  C   ASN A 243     144.117 167.864 188.089  1.00  9.18           C  
ATOM   1702  O   ASN A 243     145.142 168.511 187.826  1.00  9.18           O  
ATOM   1703  CB  ASN A 243     144.142 166.601 185.927  1.00  9.18           C  
ATOM   1704  CG  ASN A 243     144.517 165.201 186.361  1.00  9.18           C  
ATOM   1705  ND2 ASN A 243     144.282 164.231 185.490  1.00  9.18           N  
ATOM   1706  OD1 ASN A 243     145.006 164.993 187.467  1.00  9.18           O  
ATOM   1707  N   PRO A 244     143.754 167.635 189.354  1.00  9.74           N  
ATOM   1708  CA  PRO A 244     144.504 168.262 190.453  1.00  9.74           C  
ATOM   1709  C   PRO A 244     145.951 167.820 190.564  1.00  9.74           C  
ATOM   1710  O   PRO A 244     146.737 168.514 191.218  1.00  9.74           O  
ATOM   1711  CB  PRO A 244     143.705 167.851 191.697  1.00  9.74           C  
ATOM   1712  CG  PRO A 244     142.353 167.514 191.190  1.00  9.74           C  
ATOM   1713  CD  PRO A 244     142.575 166.909 189.851  1.00  9.74           C  
ATOM   1714  N   PHE A 245     146.335 166.697 189.964  1.00 10.54           N  
ATOM   1715  CA  PHE A 245     147.630 166.088 190.239  1.00 10.54           C  
ATOM   1716  C   PHE A 245     148.638 166.287 189.113  1.00 10.54           C  
ATOM   1717  O   PHE A 245     149.712 165.682 189.148  1.00 10.54           O  
ATOM   1718  CB  PHE A 245     147.445 164.598 190.524  1.00 10.54           C  
ATOM   1719  CG  PHE A 245     148.471 164.027 191.459  1.00 10.54           C  
ATOM   1720  CD1 PHE A 245     148.556 164.474 192.766  1.00 10.54           C  
ATOM   1721  CD2 PHE A 245     149.335 163.034 191.042  1.00 10.54           C  
ATOM   1722  CE1 PHE A 245     149.490 163.955 193.631  1.00 10.54           C  
ATOM   1723  CE2 PHE A 245     150.272 162.509 191.905  1.00 10.54           C  
ATOM   1724  CZ  PHE A 245     150.349 162.970 193.201  1.00 10.54           C  
ATOM   1725  N   LEU A 246     148.326 167.119 188.122  1.00  8.63           N  
ATOM   1726  CA  LEU A 246     149.260 167.438 187.047  1.00  8.63           C  
ATOM   1727  C   LEU A 246     150.007 168.713 187.421  1.00  8.63           C  
ATOM   1728  O   LEU A 246     149.412 169.794 187.473  1.00  8.63           O  
ATOM   1729  CB  LEU A 246     148.524 167.605 185.720  1.00  8.63           C  
ATOM   1730  CG  LEU A 246     148.179 166.330 184.950  1.00  8.63           C  
ATOM   1731  CD1 LEU A 246     147.245 166.650 183.798  1.00  8.63           C  
ATOM   1732  CD2 LEU A 246     149.431 165.642 184.440  1.00  8.63           C  
ATOM   1733  N   ASN A 247     151.309 168.593 187.671  1.00  8.83           N  
ATOM   1734  CA  ASN A 247     152.103 169.725 188.130  1.00  8.83           C  
ATOM   1735  C   ASN A 247     153.540 169.582 187.656  1.00  8.83           C  
ATOM   1736  O   ASN A 247     154.125 168.502 187.760  1.00  8.83           O  
ATOM   1737  CB  ASN A 247     152.062 169.829 189.658  1.00  8.83           C  
ATOM   1738  CG  ASN A 247     152.220 171.248 190.151  1.00  8.83           C  
ATOM   1739  ND2 ASN A 247     152.650 171.397 191.395  1.00  8.83           N  
ATOM   1740  OD1 ASN A 247     151.957 172.201 189.423  1.00  8.83           O  
ATOM   1741  N   GLY A 248     154.097 170.673 187.139  1.00  7.76           N  
ATOM   1742  CA  GLY A 248     155.519 170.727 186.830  1.00  7.76           C  
ATOM   1743  C   GLY A 248     155.971 169.757 185.761  1.00  7.76           C  
ATOM   1744  O   GLY A 248     157.067 169.194 185.865  1.00  7.76           O  
ATOM   1745  N   GLU A 249     155.160 169.558 184.727  1.00  7.89           N  
ATOM   1746  CA  GLU A 249     155.478 168.631 183.653  1.00  7.89           C  
ATOM   1747  C   GLU A 249     155.180 169.297 182.317  1.00  7.89           C  
ATOM   1748  O   GLU A 249     154.380 170.230 182.228  1.00  7.89           O  
ATOM   1749  CB  GLU A 249     154.693 167.315 183.821  1.00  7.89           C  
ATOM   1750  CG  GLU A 249     154.483 166.481 182.561  1.00  7.89           C  
ATOM   1751  CD  GLU A 249     155.772 165.895 182.018  1.00  7.89           C  
ATOM   1752  OE1 GLU A 249     156.848 166.205 182.568  1.00  7.89           O  
ATOM   1753  OE2 GLU A 249     155.707 165.122 181.040  1.00  7.89           O1-
ATOM   1754  N   VAL A 250     155.860 168.822 181.277  1.00  7.42           N  
ATOM   1755  CA  VAL A 250     155.673 169.296 179.912  1.00  7.42           C  
ATOM   1756  C   VAL A 250     155.002 168.190 179.115  1.00  7.42           C  
ATOM   1757  O   VAL A 250     155.480 167.050 179.102  1.00  7.42           O  
ATOM   1758  CB  VAL A 250     157.010 169.699 179.268  1.00  7.42           C  
ATOM   1759  CG1 VAL A 250     156.779 170.305 177.895  1.00  7.42           C  
ATOM   1760  CG2 VAL A 250     157.761 170.664 180.168  1.00  7.42           C  
ATOM   1761  N   ILE A 251     153.900 168.524 178.451  1.00  6.96           N  
ATOM   1762  CA  ILE A 251     153.131 167.577 177.652  1.00  6.96           C  
ATOM   1763  C   ILE A 251     153.299 167.946 176.186  1.00  6.96           C  
ATOM   1764  O   ILE A 251     153.082 169.102 175.803  1.00  6.96           O  
ATOM   1765  CB  ILE A 251     151.647 167.576 178.056  1.00  6.96           C  
ATOM   1766  CG1 ILE A 251     151.509 167.302 179.555  1.00  6.96           C  
ATOM   1767  CG2 ILE A 251     150.878 166.538 177.254  1.00  6.96           C  
ATOM   1768  CD1 ILE A 251     150.087 167.350 180.061  1.00  6.96           C  
ATOM   1769  N   ARG A 252     153.685 166.968 175.369  1.00  8.94           N  
ATOM   1770  CA  ARG A 252     153.892 167.175 173.940  1.00  8.94           C  
ATOM   1771  C   ARG A 252     152.619 166.800 173.189  1.00  8.94           C  
ATOM   1772  O   ARG A 252     152.280 165.618 173.080  1.00  8.94           O  
ATOM   1773  CB  ARG A 252     155.075 166.353 173.440  1.00  8.94           C  
ATOM   1774  CG  ARG A 252     156.418 166.806 173.975  1.00  8.94           C  
ATOM   1775  CD  ARG A 252     157.549 165.957 173.421  1.00  8.94           C  
ATOM   1776  NE  ARG A 252     157.607 166.012 171.965  1.00  8.94           N  
ATOM   1777  CZ  ARG A 252     158.715 165.900 171.246  1.00  8.94           C  
ATOM   1778  NH1 ARG A 252     159.897 165.726 171.814  1.00  8.94           N1+
ATOM   1779  NH2 ARG A 252     158.635 165.966 169.920  1.00  8.94           N  
ATOM   1780  N   LEU A 253     151.917 167.807 172.674  1.00  8.21           N  
ATOM   1781  CA  LEU A 253     150.726 167.605 171.852  1.00  8.21           C  
ATOM   1782  C   LEU A 253     151.130 167.781 170.390  1.00  8.21           C  
ATOM   1783  O   LEU A 253     150.863 168.802 169.760  1.00  8.21           O  
ATOM   1784  CB  LEU A 253     149.630 168.582 172.263  1.00  8.21           C  
ATOM   1785  CG  LEU A 253     148.265 168.424 171.597  1.00  8.21           C  
ATOM   1786  CD1 LEU A 253     147.618 167.116 171.993  1.00  8.21           C  
ATOM   1787  CD2 LEU A 253     147.373 169.593 171.952  1.00  8.21           C  
ATOM   1788  N   ASP A 254     151.784 166.755 169.843  1.00  8.40           N  
ATOM   1789  CA  ASP A 254     152.392 166.875 168.525  1.00  8.40           C  
ATOM   1790  C   ASP A 254     152.133 165.698 167.595  1.00  8.40           C  
ATOM   1791  O   ASP A 254     152.632 165.716 166.466  1.00  8.40           O  
ATOM   1792  CB  ASP A 254     153.908 167.080 168.670  1.00  8.40           C  
ATOM   1793  CG  ASP A 254     154.604 165.886 169.284  1.00  8.40           C  
ATOM   1794  OD1 ASP A 254     153.909 164.967 169.762  1.00  8.40           O  
ATOM   1795  OD2 ASP A 254     155.850 165.871 169.301  1.00  8.40           O1-
ATOM   1796  N   GLY A 255     151.378 164.687 168.013  1.00  7.02           N  
ATOM   1797  CA  GLY A 255     151.077 163.586 167.120  1.00  7.02           C  
ATOM   1798  C   GLY A 255     152.230 162.646 166.861  1.00  7.02           C  
ATOM   1799  O   GLY A 255     152.189 161.890 165.891  1.00  7.02           O  
ATOM   1800  N   ALA A 256     153.261 162.672 167.704  1.00  7.90           N  
ATOM   1801  CA  ALA A 256     154.450 161.822 167.635  1.00  7.90           C  
ATOM   1802  C   ALA A 256     155.458 162.302 166.601  1.00  7.90           C  
ATOM   1803  O   ALA A 256     156.406 161.566 166.297  1.00  7.90           O  
ATOM   1804  CB  ALA A 256     154.103 160.360 167.336  1.00  7.90           C  
ATOM   1805  N   ILE A 257     155.300 163.505 166.050  1.00  8.26           N  
ATOM   1806  CA  ILE A 257     156.244 163.996 165.055  1.00  8.26           C  
ATOM   1807  C   ILE A 257     157.540 164.408 165.738  1.00  8.26           C  
ATOM   1808  O   ILE A 257     157.532 165.143 166.733  1.00  8.26           O  
ATOM   1809  CB  ILE A 257     155.645 165.167 164.265  1.00  8.26           C  
ATOM   1810  CG1 ILE A 257     156.488 165.437 163.016  1.00  8.26           C  
ATOM   1811  CG2 ILE A 257     155.565 166.411 165.132  1.00  8.26           C  
ATOM   1812  CD1 ILE A 257     155.972 166.563 162.152  1.00  8.26           C  
ATOM   1813  N   ARG A 258     158.660 163.932 165.205  1.00  9.68           N  
ATOM   1814  CA  ARG A 258     159.987 164.390 165.593  1.00  9.68           C  
ATOM   1815  C   ARG A 258     160.584 165.128 164.405  1.00  9.68           C  
ATOM   1816  O   ARG A 258     160.753 164.544 163.330  1.00  9.68           O  
ATOM   1817  CB  ARG A 258     160.877 163.222 166.014  1.00  9.68           C  
ATOM   1818  CG  ARG A 258     160.347 162.430 167.194  1.00  9.68           C  
ATOM   1819  CD  ARG A 258     160.472 163.214 168.486  1.00  9.68           C  
ATOM   1820  NE  ARG A 258     159.915 162.495 169.626  1.00  9.68           N  
ATOM   1821  CZ  ARG A 258     158.620 162.401 169.896  1.00  9.68           C  
ATOM   1822  NH1 ARG A 258     157.708 162.959 169.118  1.00  9.68           N1+
ATOM   1823  NH2 ARG A 258     158.230 161.727 170.973  1.00  9.68           N  
ATOM   1824  N   MET A 259     160.903 166.402 164.600  1.00 11.58           N  
ATOM   1825  CA  MET A 259     161.326 167.252 163.501  1.00 11.58           C  
ATOM   1826  C   MET A 259     162.747 166.912 163.072  1.00 11.58           C  
ATOM   1827  O   MET A 259     163.550 166.395 163.852  1.00 11.58           O  
ATOM   1828  CB  MET A 259     161.240 168.722 163.907  1.00 11.58           C  
ATOM   1829  CG  MET A 259     159.818 169.203 164.142  1.00 11.58           C  
ATOM   1830  SD  MET A 259     158.831 169.287 162.640  1.00 11.58           S  
ATOM   1831  CE  MET A 259     158.478 171.038 162.569  1.00 11.58           C  
ATOM   1832  N   GLN A 260     163.048 167.209 161.815  1.00 10.77           N  
ATOM   1833  CA  GLN A 260     164.344 166.973 161.205  1.00 10.77           C  
ATOM   1834  C   GLN A 260     164.917 168.297 160.720  1.00 10.77           C  
ATOM   1835  O   GLN A 260     164.184 169.283 160.582  1.00 10.77           O  
ATOM   1836  CB  GLN A 260     164.226 165.992 160.030  1.00 10.77           C  
ATOM   1837  CG  GLN A 260     163.683 164.627 160.409  1.00 10.77           C  
ATOM   1838  CD  GLN A 260     164.614 163.859 161.320  1.00 10.77           C  
ATOM   1839  NE2 GLN A 260     165.764 163.462 160.792  1.00 10.77           N  
ATOM   1840  OE1 GLN A 260     164.304 163.624 162.487  1.00 10.77           O  
ATOM   1841  N   PRO A 261     166.234 168.364 160.462  1.00 11.59           N  
ATOM   1842  CA  PRO A 261     166.856 169.639 160.088  1.00 11.59           C  
ATOM   1843  C   PRO A 261     166.114 170.364 158.967  1.00 11.59           C  
ATOM   1844  O   PRO A 261     166.066 169.903 157.825  1.00 11.59           O  
ATOM   1845  CB  PRO A 261     168.255 169.220 159.631  1.00 11.59           C  
ATOM   1846  CG  PRO A 261     168.527 167.965 160.358  1.00 11.59           C  
ATOM   1847  CD  PRO A 261     167.211 167.262 160.475  1.00 11.59           C  
ATOM   1848  OXT PRO A 261     165.541 171.433 159.177  1.00 11.59           O1-
TER   
END
