# Supplementary material for: Mechanism of salidroside promoting testosterone secretion induced by H2O2 in TM3 Leydig cells based on metabolomics and network pharmacology
Source: Front Chem. 2025 Feb 27;13:1544876. doi: 10.3389/fchem.2025.1544876 (PMC11904911; doi:10.3389/fchem.2025.1544876)
Supplement: Supplementary file 1 [file DataSheet1.ZIP › Supplementary document/Molecular dynamics simulation/HSD17B10/gyrate.xvg]

# This file was created Thu Nov 28 16:06:03 2024
# Created by:
#                 :-) GROMACS - gmx gyrate, 2020.3-MODIFIED (-:
# 
# Executable:   D:\����ѧģ�ⰲװ��\gmx2020.3_AVX_CUDA_win64\gmx2020.3_GPU\bin\gmx.exe
# Data prefix:  D:\����ѧģ�ⰲװ��\gmx2020.3_AVX_CUDA_win64\gmx2020.3_GPU
# Working dir:  D:\���Ӷ���ѧģ���ܳ�������\TYY\fxq\HSD
# Command line:
#   gmx gyrate -s md_0_1.tpr -f md_0_1nopbc.xtc -o gyrate.xvg
# gmx gyrate is part of G R O M A C S:
#
# Gromacs Runs One Microsecond At Cannonball Speeds
#
@    title "Radius of gyration (total and around axes)"
@    xaxis  label "Time (ps)"
@    yaxis  label "Rg (nm)"
@TYPE xy
@ view 0.15, 0.15, 0.75, 0.85
@ legend on
@ legend box on
@ legend loctype view
@ legend 0.78, 0.8
@ legend length 2
@ s0 legend "Rg"
@ s1 legend "Rg\sX\N"
@ s2 legend "Rg\sY\N"
@ s3 legend "Rg\sZ\N"
         0     1.83826     1.47843     1.60898      1.4085
        30     1.85403     1.47684     1.61674     1.44221
        60     1.85544     1.46252     1.61542     1.46176
        90     1.85682     1.46636     1.61226     1.46491
       120     1.85878     1.45944     1.61914      1.4692
       150     1.86566     1.47294     1.60665     1.48676
       180     1.85387     1.46601     1.59787     1.47353
       210     1.84788     1.44159     1.59576     1.48483
       240     1.84274     1.44263     1.58799     1.47934
       270     1.84557     1.44312     1.58556     1.48851
       300     1.84725     1.44471     1.59906     1.47665
       330     1.85552     1.44397     1.60191     1.49491
       360      1.8433     1.43124     1.59864     1.48035
       390     1.84451     1.43032     1.59862     1.48427
       420     1.85097     1.42726     1.60591     1.49539
       450     1.84382     1.41616     1.60888     1.48504
       480       1.843     1.42936     1.60424     1.47534
       510     1.84493      1.4241     1.59855     1.49135
       540     1.84764     1.42827     1.60134     1.49106
       570     1.84709      1.4317     1.59976     1.48812
       600     1.83855     1.43808     1.58525     1.47629
       630      1.8283     1.41152     1.57328     1.48923
       660     1.84665     1.41131     1.60901     1.49649
       690      1.8393     1.40071      1.5895     1.50916
       720     1.83978     1.39771     1.59005     1.51253
       750     1.82851     1.40356     1.58756     1.48209
       780     1.82234     1.40496     1.57837     1.47536
       810     1.83585     1.39026     1.59388     1.50579
       840      1.8385      1.3817     1.59291     1.52109
       870     1.83838     1.37636     1.58465      1.5342
       900     1.83234     1.38026     1.56116     1.54031
       930     1.82776     1.38473     1.56204     1.52446
       960     1.84098     1.39606     1.56977     1.53794
       990     1.83738     1.39799     1.56385     1.53359
      1020     1.83956     1.41488     1.56551     1.52161
      1050     1.84963     1.41448     1.57796     1.53347
      1080     1.83308     1.40717     1.56287      1.5158
      1110      1.8334      1.4077     1.57266     1.50592
      1140     1.82752     1.40912     1.55868     1.50485
      1170     1.84002     1.38088     1.57589     1.54308
      1200     1.82402      1.3815     1.54851     1.53221
      1230     1.83086     1.38965     1.55461     1.53497
      1260     1.83474     1.37749     1.56761     1.54196
      1290     1.82276     1.36947     1.55316     1.53531
      1320     1.82487      1.3804      1.5535     1.53018
      1350     1.82713     1.37082     1.55559     1.54201
      1380     1.83737     1.37475     1.54683     1.57139
      1410     1.82709      1.3474     1.55916     1.55885
      1440     1.82341     1.35766     1.55289     1.54756
      1470     1.82153     1.35697     1.55284     1.54379
      1500     1.83176     1.36262     1.54236     1.57325
      1530     1.82856     1.38316     1.53612     1.55385
      1560     1.82835      1.3942     1.53123     1.54831
      1590     1.83599     1.41158     1.54873     1.53316
      1620     1.83345     1.42915     1.53871     1.52085
      1650     1.83408     1.42444     1.53832     1.52718
      1680     1.84007     1.39857     1.55827     1.54516
      1710     1.84351     1.39349     1.56107      1.5551
      1740      1.8383     1.39002     1.55769     1.54926
      1770     1.84959     1.39339     1.56188     1.56876
      1800     1.85033     1.40088     1.57477     1.55084
      1830     1.83919     1.40558     1.55689     1.53808
      1860     1.83111     1.40262     1.52616     1.55222
      1890     1.83921     1.42331     1.53635     1.54247
      1920     1.83355     1.42682     1.51723     1.54468
      1950     1.83344     1.41483     1.52686     1.54595
      1980     1.82999     1.42513     1.50981     1.54506
      2010     1.83683      1.4294     1.50355     1.56335
      2040     1.84001     1.43867     1.51294     1.55324
      2070      1.8343     1.43358     1.50565      1.5515
      2100     1.84347     1.43752     1.51473     1.56075
      2130     1.84372     1.43458     1.51009     1.56851
      2160     1.84124     1.43304     1.51351     1.56078
      2190      1.8448     1.43184     1.50622     1.57725
      2220     1.83618     1.44171     1.49671     1.55707
      2250     1.82212     1.42864     1.47772     1.55421
      2280     1.82626     1.40983      1.5016     1.55823
      2310      1.8402     1.42553     1.52889     1.55016
      2340     1.84755     1.41973     1.55123     1.55079
      2370     1.84868     1.42218     1.54978     1.55269
      2400     1.84304     1.43527     1.54473     1.53213
      2430     1.84115     1.45092     1.51286     1.54459
      2460     1.84686     1.44681     1.52916     1.54603
      2490     1.84885     1.46073     1.52396     1.54282
      2520      1.8446     1.46375     1.53761     1.51602
      2550     1.83722     1.47356     1.51796     1.50836
      2580     1.84174     1.47062     1.52405     1.51611
      2610     1.84427     1.46071      1.5246     1.53119
      2640     1.83928     1.47186     1.51024     1.52274
      2670     1.83449     1.48114     1.49409      1.5181
      2700     1.84172     1.49952     1.51675     1.49493
      2730     1.83718     1.48577     1.52026      1.4939
      2760      1.8367     1.48746     1.50382     1.50763
      2790     1.83905     1.49811     1.49583     1.51076
      2820     1.83205     1.49271     1.50853     1.48626
      2850     1.83555     1.50217     1.50995     1.48393
      2880     1.82812     1.49528     1.49962     1.48302
      2910     1.83976     1.51674     1.52768      1.4612
      2940     1.84123     1.49603     1.55061      1.4621
      2970     1.82768     1.49531     1.53854     1.44146
      3000     1.81965     1.50169     1.52798     1.42565
      3030     1.82817     1.50591      1.5331     1.43745
      3060     1.82741     1.50732     1.51619      1.4519
      3090     1.83271     1.49273     1.52919     1.46662
      3120     1.83034     1.49879     1.52579     1.45805
      3150     1.84875     1.52729     1.53325     1.46707
      3180     1.84112      1.5247     1.54555     1.43738
      3210      1.8354     1.52075     1.54569     1.42674
      3240     1.83139     1.50518     1.54253     1.43633
      3270     1.82955     1.50867     1.54238      1.4281
      3300     1.83844      1.5002      1.5505     1.45089
      3330     1.83602     1.50521     1.57042     1.41778
      3360     1.83543     1.50585     1.55538     1.43206
      3390     1.84204     1.52332     1.54811     1.43844
      3420     1.84603     1.50683     1.55434     1.45916
      3450     1.84289     1.51916     1.54775     1.44538
      3480     1.84151     1.53569     1.56334      1.4071
      3510     1.83886     1.53274     1.54899      1.4192
      3540     1.85247     1.54102     1.56196     1.43137
      3570     1.85678     1.54319     1.56584     1.43595
      3600     1.84751     1.53252     1.55247     1.43798
      3630      1.8504     1.53002     1.54545     1.45553
      3660     1.84793     1.51342     1.53763     1.47478
      3690     1.84539     1.51462     1.53578      1.4691
      3720     1.82879      1.5252     1.51442     1.43849
      3750     1.83951     1.54019     1.53488     1.42813
      3780      1.8409     1.53831     1.55658     1.41012
      3810     1.83384     1.54721     1.53545     1.40516
      3840      1.8473     1.55629     1.55645     1.40728
      3870     1.86071     1.56268     1.58241      1.4066
      3900     1.86724     1.57193      1.5861     1.40942
      3930     1.85398     1.55013     1.57769     1.40801
      3960     1.84263     1.54682     1.58155     1.37718
      3990     1.85296     1.54367     1.59252     1.39567
      4020     1.84913      1.5458     1.58286     1.39414
      4050     1.85064     1.55616     1.57087     1.40017
      4080     1.84312     1.55937     1.56872     1.37901
      4110     1.84122      1.5553     1.55415     1.39493
      4140      1.8434     1.54797      1.5667      1.3948
      4170     1.85664     1.57217     1.57951     1.38841
      4200     1.84921     1.57144     1.56471     1.38614
      4230     1.86458     1.58619     1.57786     1.39559
      4260     1.84587     1.59331     1.55996     1.35734
      4290     1.84246     1.57897     1.56787     1.35573
      4320     1.83365     1.57175     1.57344     1.33356
      4350     1.84019     1.59956     1.56004     1.33429
      4380     1.84382     1.59509     1.55521     1.35512
      4410     1.83528     1.58551     1.54632     1.35335
      4440     1.83635     1.58739     1.55896     1.33948
      4470     1.84516      1.6005     1.57478     1.32955
      4500      1.8258     1.57539     1.54654     1.33921
      4530     1.84381     1.58042     1.56989     1.35535
      4560     1.84837      1.5917     1.57798     1.34513
      4590      1.8366      1.5793      1.5837     1.32057
      4620      1.8372     1.58135     1.57993      1.3243
      4650     1.85102      1.6037     1.57826     1.33782
      4680      1.8513     1.61465     1.58733      1.3145
      4710     1.85114     1.60911     1.58204     1.32717
      4740     1.84981     1.60865     1.59102     1.31319
      4770     1.84514     1.61737     1.57762      1.3055
      4800     1.86405     1.62519     1.59877     1.32366
      4830     1.86353     1.62328     1.60369     1.31856
      4860     1.85571     1.60959     1.60051     1.31717
      4890     1.85893      1.6154     1.59272     1.32851
      4920     1.87274     1.62808     1.60059     1.34231
      4950     1.86381     1.61098     1.58855     1.35234
      4980     1.85844     1.61362     1.58983     1.33278
      5010     1.84848     1.60958     1.59006     1.30949
      5040     1.84793     1.62069     1.57282     1.31503
      5070     1.82793     1.59782     1.54105     1.32469
      5100      1.8269     1.59671     1.54045     1.32389
      5130     1.83299     1.59008     1.54262     1.34599
      5160     1.83004     1.59099     1.54247     1.33704
      5190     1.83415     1.59617     1.53739     1.34791
      5220     1.83864     1.60858     1.54422     1.33755
      5250     1.84133     1.61206     1.54096     1.34451
      5280     1.82687     1.58758     1.53719     1.33849
      5310      1.8441      1.5968     1.54972     1.36015
      5340     1.85587     1.59716      1.5507      1.3903
      5370       1.833     1.58435     1.55274     1.34112
      5400     1.83392     1.59189     1.55129     1.33636
      5430     1.85507     1.63082     1.56252     1.33476
      5460     1.84209     1.60882     1.55907     1.32951
      5490     1.83612     1.60511     1.54841     1.32994
      5520     1.84797     1.61442      1.5617     1.33594
      5550     1.83063     1.60289      1.5501     1.31542
      5580     1.84299     1.60705     1.55899     1.33423
      5610     1.83344     1.61077     1.55232     1.31102
      5640     1.83061     1.60596      1.5472     1.31504
      5670     1.83053      1.6095     1.55324     1.30332
      5700      1.8387     1.62156     1.56044     1.30276
      5730     1.84611     1.62172       1.572      1.3096
      5760     1.84442     1.61968      1.5669     1.31347
      5790     1.83812     1.60207     1.56548      1.3191
      5820     1.83521     1.59568     1.55547     1.33053
      5850     1.83812     1.59847     1.56191     1.32768
      5880     1.83341     1.59934     1.54759     1.33036
      5910     1.83554     1.60776     1.55365     1.31896
      5940     1.83681     1.60531     1.55728     1.32122
      5970     1.83399     1.60403     1.55972     1.31201
      6000     1.83423     1.60749     1.56412     1.30317
      6030     1.84498     1.61545     1.58001     1.30453
      6060     1.84679     1.61736     1.57387     1.31467
      6090      1.8392      1.6122     1.56531     1.30994
      6120     1.84439       1.623     1.56397     1.31278
      6150     1.84687     1.62428     1.56955     1.31152
      6180     1.84189     1.61017     1.56794     1.31685
      6210     1.84512      1.6182     1.56177     1.32333
      6240      1.8474     1.61546      1.5593      1.3359
      6270     1.84784     1.61796     1.55856     1.33497
      6300     1.83828     1.60458      1.5605     1.32239
      6330     1.82983     1.59078     1.55901     1.31736
      6360      1.8363     1.59692     1.56174     1.32469
      6390     1.84469     1.60126     1.56469     1.33922
      6420     1.83704     1.59701     1.55729     1.33186
      6450     1.83407     1.58975     1.55993     1.32925
      6480     1.83747     1.58461     1.57048     1.33237
      6510     1.84087     1.58351     1.58631     1.32428
      6540      1.8397      1.5858     1.57113     1.33634
      6570     1.82954     1.58085      1.5635     1.32319
      6600      1.8427     1.58153     1.57965     1.33961
      6630     1.83399     1.57252     1.57297     1.33417
      6660     1.84099     1.57028     1.57171     1.35737
      6690     1.83665     1.56263     1.57663      1.3487
      6720      1.8421     1.57696     1.56645     1.35871
      6750     1.83813     1.56331     1.56547     1.36485
      6780      1.8481     1.57578     1.57763     1.36344
      6810     1.83679     1.57221      1.5615     1.35553
      6840     1.84032     1.57007     1.57186     1.35562
      6870     1.84135     1.57198     1.56375     1.36555
      6900     1.85159     1.57962     1.57231     1.37457
      6930     1.83802     1.56649       1.553      1.3751
      6960     1.83877     1.57082     1.56204     1.36188
      6990     1.84522     1.58071     1.58164     1.34517
      7020     1.83625     1.58459      1.5687     1.33114
      7050     1.84591     1.58713      1.5929     1.32605
      7080     1.84853     1.59685     1.58586     1.33013
      7110      1.8378     1.58493     1.58285     1.31818
      7140     1.84672     1.58802     1.59713     1.32215
      7170     1.85529     1.60119     1.61861     1.30403
      7200     1.83233     1.57802     1.59413     1.29748
      7230     1.84747     1.59331     1.61536     1.29548
      7260     1.83709      1.5927     1.60525     1.27916
      7290     1.83636     1.59291     1.60079     1.28241
      7320     1.83977     1.60365     1.59716     1.28332
      7350     1.85503     1.62317     1.61227      1.2838
      7380     1.84661     1.61356     1.59834     1.28905
      7410     1.84702     1.62381     1.60521     1.26866
      7440     1.84267     1.61534     1.59308     1.28205
      7470     1.84523     1.62198     1.59414     1.27971
      7500     1.85514     1.62453     1.61031     1.28486
      7530     1.84407     1.61967     1.59211     1.28181
      7560     1.84516     1.61476     1.58589     1.29875
      7590      1.8566     1.62622      1.6027     1.29641
      7620     1.84403     1.60794     1.59614     1.29144
      7650     1.84504     1.60866     1.61292      1.2724
      7680     1.83498     1.60392     1.59827      1.2678
      7710      1.8408     1.60398     1.61687     1.26097
      7740     1.85228     1.61662       1.625     1.26799
      7770     1.84041     1.60278     1.61438     1.26453
      7800     1.83222     1.59269     1.60281     1.26822
      7830     1.84121     1.60352     1.61362     1.26692
      7860     1.83689     1.60266     1.60375     1.26798
      7890     1.82309     1.58916     1.58817     1.26476
      7920     1.82967     1.59883     1.59696     1.26048
      7950     1.83571     1.59924     1.60163     1.27156
      7980      1.8466     1.61793     1.60638     1.27347
      8010     1.84279     1.60256     1.61313     1.27333
      8040     1.83415     1.60172     1.59817     1.26827
      8070     1.83431     1.60454     1.59892     1.26423
      8100     1.83556     1.60595      1.5961     1.26963
      8130     1.84588     1.62035     1.60808     1.26613
      8160     1.83394     1.60525     1.59561     1.26644
      8190     1.83863     1.61518     1.59302     1.27068
      8220     1.83395     1.60889     1.59153     1.26699
      8250     1.84633     1.62741     1.60519     1.26205
      8280     1.85448     1.62923     1.60734     1.28074
      8310     1.85534     1.63842     1.59583     1.28588
      8340     1.85524     1.64178     1.58734      1.2918
      8370     1.85377     1.64351     1.59373     1.27743
      8400     1.85706     1.64372     1.59757     1.28192
      8430     1.85272      1.6478     1.57447     1.29266
      8460     1.85578     1.64132     1.59209     1.28809
      8490      1.8496     1.63709     1.58584      1.2834
      8520     1.85834     1.64398     1.60039     1.28177
      8550     1.85776     1.64492     1.60575     1.27215
      8580     1.84509     1.63108      1.5817     1.28318
      8610     1.84243     1.62438     1.58608     1.27862
      8640     1.83613     1.61735     1.57226     1.28644
      8670     1.82519     1.59929     1.57748      1.2714
      8700     1.82211     1.59716     1.56896     1.27579
      8730     1.82199     1.59607     1.56829     1.27763
      8760     1.82983     1.60709     1.56631      1.2886
      8790     1.83027     1.61104     1.57555     1.27355
      8820     1.83476     1.60903     1.57758     1.28646
      8850     1.82475     1.60023     1.56712     1.28171
      8880     1.82283     1.59485     1.56455     1.28609
      8910     1.84204     1.61535     1.57656     1.30051
      8940     1.83624     1.60951     1.57488     1.29336
      8970     1.83779     1.61359     1.57732      1.2897
      9000     1.83557     1.60663     1.58767     1.27933
      9030     1.83715     1.61366     1.58519     1.27811
      9060      1.8222     1.59188      1.5826     1.26576
      9090      1.8256     1.59902     1.58216     1.26709
      9120     1.82813     1.60243     1.58131     1.27113
      9150     1.82859     1.59884     1.58222     1.27584
      9180     1.82894     1.59272     1.59341     1.27057
      9210      1.8235     1.58795     1.58784     1.26787
      9240     1.83559     1.61289     1.59392     1.26364
      9270     1.82767     1.60396     1.58611     1.26188
      9300     1.84202      1.6171      1.5977     1.27219
      9330     1.83799      1.5988     1.60997     1.26817
      9360     1.84081     1.60375     1.60005     1.28258
      9390     1.83578     1.59527     1.59168     1.28911
      9420     1.82404     1.59264     1.57595     1.27832
      9450     1.82838     1.60585     1.59098     1.25538
      9480     1.81228     1.58788     1.57236     1.25499
      9510     1.81809     1.59467     1.56987     1.26627
      9540      1.8098     1.58482     1.55437     1.27399
      9570     1.80661     1.58328     1.55516     1.26585
      9600     1.81021     1.57609     1.55959      1.2796
      9630     1.81027     1.57612     1.55282     1.28792
      9660     1.80876     1.56722     1.56716     1.27713
      9690     1.81622     1.57776      1.5803     1.26911
      9720     1.81199     1.57055     1.56237     1.28803
      9750     1.81208     1.56274     1.56328     1.29665
      9780     1.81645     1.56902     1.56908     1.29427
      9810     1.82213      1.5748      1.5816     1.28796
      9840     1.81845     1.56861      1.5754      1.2927
      9870     1.81878     1.56701     1.57241     1.29921
      9900     1.83305     1.57993     1.59466     1.29655
      9930     1.83515     1.57698     1.59844     1.30141
      9960     1.81368     1.55842     1.57397     1.29337
      9990      1.8174     1.54819     1.57524      1.3144
     10020      1.8189     1.56227     1.57576     1.30119
     10050       1.813     1.55484      1.5632     1.30875
     10080     1.81877     1.56064     1.57479     1.30396
     10110     1.82751     1.57259     1.59232     1.29269
     10140     1.81977     1.56129     1.58318     1.29577
     10170     1.81943     1.56592     1.57447     1.29984
     10200     1.82662     1.57259     1.58141     1.30352
     10230     1.82811     1.58146     1.58657     1.29065
     10260     1.82024     1.56921     1.58049      1.2908
     10290     1.82384     1.56012     1.58515     1.30617
     10320      1.8242     1.57827     1.57834     1.29356
     10350     1.81159     1.56178     1.57576     1.28123
     10380     1.81482     1.55949     1.58051     1.28728
     10410     1.80814      1.5482     1.58003     1.28271
     10440     1.82175     1.56477     1.59331     1.28468
     10470     1.81436     1.55794     1.58681     1.28009
     10500     1.81764     1.55983     1.58956     1.28369
     10530     1.81199      1.5542     1.58953     1.27456
     10560     1.80833     1.55428      1.5777     1.27874
     10590     1.81375     1.55769     1.58336     1.28295
     10620     1.81072     1.56499     1.56986     1.28209
     10650     1.81391     1.56354     1.58242     1.27744
     10680     1.81724     1.56471     1.58271     1.28508
     10710     1.81884     1.56151      1.5871     1.28808
     10740       1.822     1.58146     1.58035     1.28096
     10770     1.81388     1.56985     1.57298     1.28127
     10800     1.80639     1.57257     1.56054     1.27193
     10830     1.79934     1.56132     1.55613      1.2712
     10860     1.79608     1.56187     1.54481     1.27513
     10890     1.79974     1.55685     1.55328     1.28127
     10920     1.80528     1.57445     1.55365      1.2749
     10950     1.80187     1.57731     1.54721     1.26953
     10980     1.80721     1.58005     1.56048     1.26504
     11010     1.80629     1.58313      1.5611     1.25779
     11040     1.81256      1.5882     1.56941     1.25909
     11070      1.8088     1.58217     1.56507     1.26128
     11100     1.80332     1.58069     1.56667     1.24534
     11130      1.8158     1.59022     1.57558     1.25818
     11160     1.80422     1.57369     1.56073     1.26413
     11190     1.81171     1.58186     1.56763     1.26684
     11220     1.80871       1.578     1.57642     1.25207
     11250      1.8079     1.56952     1.56644     1.27274
     11280     1.81151     1.57885     1.58251     1.25142
     11310     1.80746     1.58109     1.57421     1.24733
     11340     1.81108     1.58551     1.57634     1.24953
     11370     1.81919      1.5988      1.5799     1.25165
     11400     1.80838     1.58549     1.56443     1.25668
     11430     1.80835     1.58009     1.57523     1.24989
     11460      1.8114     1.59008     1.57827      1.2422
     11490     1.82383     1.60487     1.58855     1.24644
     11520      1.8268     1.60486     1.59124     1.25173
     11550     1.82055     1.59577     1.58232     1.25642
     11580     1.81746     1.59133     1.57943     1.25672
     11610     1.80363     1.57709     1.56682     1.25062
     11640     1.81263     1.58751     1.56994      1.2595
     11670     1.81436     1.58759     1.57009     1.26419
     11700     1.80754     1.58076     1.56434     1.26034
     11730     1.81193     1.58473     1.56593     1.26596
     11760     1.80612     1.57818     1.56031     1.26448
     11790     1.81614      1.5883      1.5548     1.28711
     11820     1.81496     1.59013     1.56053     1.27451
     11850     1.81388     1.58877     1.56319     1.26987
     11880     1.80893     1.57258     1.56457      1.2742
     11910     1.81781     1.58216      1.5696     1.28139
     11940     1.80499     1.57304     1.54657     1.28437
     11970      1.8206     1.59248     1.56425     1.28308
     12000     1.80859     1.57085     1.55146     1.29128
     12030     1.80468     1.57054     1.55074     1.28154
     12060     1.80767     1.56855      1.5558     1.28627
     12090     1.80172     1.56158     1.54198     1.29466
     12120     1.81451     1.57165     1.55811     1.29888
     12150     1.81373     1.57462     1.56073     1.28993
     12180     1.80829     1.56814     1.55677     1.28732
     12210     1.81223     1.56637     1.55614     1.30125
     12240     1.81429     1.56894     1.56513     1.29309
     12270     1.81173      1.5645     1.55874     1.29901
     12300     1.81873     1.57291     1.57323     1.29091
     12330     1.81429     1.57238      1.5668     1.28686
     12360     1.81714     1.57296     1.56593     1.29525
     12390     1.82328     1.57692     1.57837     1.29259
     12420     1.82079     1.58611     1.56216     1.29401
     12450      1.8208      1.5758     1.56042     1.30865
     12480     1.81377     1.56895     1.55829     1.29988
     12510     1.82973     1.58158     1.56723      1.3184
     12540     1.82142     1.56046     1.54645     1.34483
     12570     1.81471     1.56339     1.55963     1.30756
     12600     1.81272     1.55178     1.54596     1.33187
     12630     1.82221      1.5656       1.542     1.34612
     12660     1.82082     1.56692     1.52428     1.36092
     12690     1.80735     1.55224     1.52393     1.34211
     12720     1.81518     1.57022     1.53712      1.3272
     12750     1.81826      1.5728     1.53146     1.33905
     12780     1.80973     1.56359     1.53268     1.32527
     12810      1.8176     1.58192     1.53536     1.32196
     12840     1.82917     1.58516     1.54532     1.33828
     12870     1.81126     1.57779     1.53353     1.31156
     12900     1.81806     1.58743     1.54545     1.30473
     12930     1.81867      1.5825     1.53966     1.31919
     12960     1.82223     1.58577     1.55143     1.31128
     12990     1.82707     1.58307     1.56278     1.31452
     13020     1.82644     1.58442     1.56791       1.305
     13050     1.82741     1.59196     1.56952     1.29659
     13080     1.82696     1.58257      1.5595     1.31871
     13110     1.82384     1.57184     1.55556     1.32754
     13140      1.8123     1.56381      1.5441     1.31876
     13170     1.81194     1.57282     1.54526     1.30562
     13200     1.81472     1.57239     1.54571     1.31333
     13230     1.82688     1.59269     1.56162     1.30372
     13260      1.8225     1.59856     1.54762     1.30095
     13290     1.82263     1.59861     1.54906     1.29953
     13320     1.82732     1.59893     1.55111     1.30983
     13350     1.82019     1.58581     1.52517     1.33614
     13380     1.82064     1.58994     1.51958     1.33882
     13410     1.82808     1.60403      1.5446     1.31339
     13440     1.81868     1.59709     1.53924     1.30201
     13470      1.8226     1.60196     1.52335     1.32548
     13500     1.82813     1.61154     1.53486     1.31578
     13530     1.83162     1.61639     1.51955     1.33713
     13560       1.837     1.61912     1.55033     1.31304
     13590     1.83236      1.6182     1.53872     1.31487
     13620     1.83072     1.61052     1.52661     1.33372
     13650     1.84914     1.62955     1.55866      1.3243
     13680     1.84902     1.63251     1.54038     1.34158
     13710     1.83955     1.62256     1.54041     1.32754
     13740     1.83558     1.61634     1.53961     1.32504
     13770     1.84028     1.62241      1.5386     1.33183
     13800     1.85491     1.63741      1.5671     1.32078
     13830     1.84505     1.61454     1.56044     1.32919
     13860     1.83257     1.61037     1.55967     1.30029
     13890     1.82128     1.60113     1.55715     1.28289
     13920     1.82213     1.59221     1.56673     1.28474
     13950     1.83564     1.60968     1.58272     1.28183
     13980     1.81974     1.60005     1.56071     1.27551
     14010     1.82373     1.59678      1.5618     1.28958
     14040     1.82307     1.59839     1.56627     1.28027
     14070      1.8218     1.59951     1.56177     1.28077
     14100     1.83024     1.60452     1.56939     1.28921
     14130     1.83176     1.60365     1.57194     1.29151
     14160     1.82492      1.5827     1.56656     1.30445
     14190     1.83144     1.58806     1.57678     1.30389
     14220     1.81657      1.5819     1.56991     1.27782
     14250      1.8171     1.57462     1.56827     1.29028
     14280     1.83327     1.59398     1.59092      1.2845
     14310     1.83223     1.59085     1.59219     1.28384
     14340      1.8279     1.58676     1.58143     1.28984
     14370     1.82153     1.58111     1.57775     1.28324
     14400     1.82274     1.57939     1.57874     1.28758
     14430     1.82222      1.5593     1.57576     1.31398
     14460     1.82839     1.58391     1.57446     1.30319
     14490     1.81198     1.56998     1.55933     1.29238
     14520     1.82166     1.57495     1.56894     1.30186
     14550     1.81229     1.56603     1.55905     1.29834
     14580     1.82462     1.57834     1.58731     1.28364
     14610     1.81385     1.56361     1.57797     1.28266
     14640     1.81832     1.55844     1.58419      1.2939
     14670     1.82277     1.56415     1.58012     1.30445
     14700      1.8105     1.55076     1.57118     1.29705
     14730     1.81634     1.55883     1.58664     1.28484
     14760     1.82228      1.5785     1.58991     1.27355
     14790     1.80232     1.56979     1.56137     1.26277
     14820     1.81103     1.57304     1.57241     1.26993
     14850     1.81275     1.58271     1.57101     1.26455
     14880     1.80187     1.56437     1.56521     1.26347
     14910     1.81754     1.58491     1.56701      1.2804
     14940     1.81047      1.5776     1.56311     1.27416
     14970     1.80923     1.56045      1.5615     1.29359
     15000     1.81169      1.5497     1.57598     1.29583
     15030     1.81211     1.56543     1.56957     1.28584
     15060     1.81727     1.55734     1.58023      1.2971
     15090     1.81771     1.55564     1.58994     1.28848
     15120     1.81139     1.55119     1.58775     1.27871
     15150     1.81684     1.56425     1.57569     1.29311
     15180     1.81324     1.57045     1.57385     1.27763
     15210     1.82503     1.58706     1.58539     1.27641
     15240      1.8144     1.57233     1.56939     1.28409
     15270     1.82768     1.58876     1.57699     1.29219
     15300     1.83125      1.5992     1.58765     1.27628
     15330      1.8308     1.60198     1.59074     1.26763
     15360     1.82932      1.5853     1.58571     1.29041
     15390     1.81809     1.56925     1.57848     1.28715
     15420     1.82593      1.5803     1.58695     1.28541
     15450     1.83572     1.56223     1.60322     1.31486
     15480     1.82606     1.56373     1.58912     1.30324
     15510     1.82757     1.56494     1.58439     1.31174
     15540      1.8188     1.54089     1.58089     1.32004
     15570     1.82496     1.54275     1.58224     1.33319
     15600     1.81494     1.54621     1.58367     1.29972
     15630     1.82406     1.56113     1.58369     1.30736
     15660     1.81974     1.55358     1.57961     1.30924
     15690     1.82247     1.54202      1.5809     1.32879
     15720     1.82483     1.52944     1.58279     1.34745
     15750     1.81699     1.53837     1.56618     1.33545
     15780     1.81408     1.52556     1.56113     1.34807
     15810     1.80987     1.51048     1.56536     1.34884
     15840     1.81315     1.51024     1.56735     1.35559
     15870     1.81896     1.51677     1.57151     1.35904
     15900     1.81768      1.5104     1.57158     1.36263
     15930     1.81752     1.51696     1.56142      1.3666
     15960     1.81815     1.51289     1.54729     1.38867
     15990     1.82243     1.51574      1.5538      1.3895
     16020     1.83144     1.52335     1.56291     1.39465
     16050     1.81322     1.50452     1.54716     1.38501
     16080     1.80727     1.50141     1.55314       1.366
     16110     1.81631     1.50811      1.5572     1.37793
     16140     1.80945     1.50072     1.55373     1.37185
     16170     1.80614     1.49811     1.55807       1.361
     16200     1.80947     1.50093     1.55691     1.36808
     16230     1.80289     1.48795     1.56349     1.35732
     16260     1.80513     1.50825     1.56176     1.34277
     16290      1.8124     1.51716     1.56018     1.35413
     16320     1.81245     1.49504      1.5673     1.37053
     16350     1.81339     1.51174     1.57182     1.34937
     16380     1.80557     1.50738      1.5534     1.35459
     16410     1.81188      1.5105     1.56757     1.35163
     16440     1.81612     1.51171     1.57004      1.3588
     16470     1.83002     1.53414      1.5766     1.36334
     16500     1.82436     1.52658     1.58115     1.35133
     16530       1.822      1.5334     1.58073     1.33767
     16560     1.82572     1.53894      1.5816     1.34043
     16590     1.82903     1.51961     1.58762     1.36415
     16620     1.81786     1.48995     1.57562     1.38083
     16650     1.82489     1.51682     1.58219      1.3625
     16680     1.81551     1.49681     1.58375     1.35772
     16710     1.80904      1.4886     1.55961     1.37728
     16740     1.81374     1.49721     1.57348     1.36449
     16770     1.80511     1.48122     1.56396     1.36998
     16800     1.82457     1.49673     1.57778     1.38872
     16830      1.8121     1.49356     1.57002     1.36811
     16860     1.80414     1.46715     1.55578     1.39172
     16890     1.80948     1.47258     1.55822      1.3971
     16920     1.81364     1.49639     1.56518     1.37464
     16950     1.81198     1.49288     1.56816     1.37067
     16980     1.80922      1.4834     1.57331     1.36776
     17010     1.80096     1.47163     1.56158     1.37211
     17040      1.8062     1.47245     1.56164     1.38487
     17070      1.8134     1.48493      1.5738     1.37659
     17100     1.80616     1.49215     1.55861     1.36699
     17130     1.82011     1.51358     1.57405     1.36274
     17160     1.80926     1.50779     1.55756     1.35919
     17190     1.80514     1.50398     1.55758     1.35242
     17220     1.80542     1.52703     1.55887      1.3256
     17250     1.81685     1.54745     1.56325     1.32798
     17280     1.81848     1.54362     1.56479     1.33507
     17310      1.8273     1.56117     1.58407     1.31587
     17340     1.81959     1.54249     1.57973     1.32173
     17370     1.80907     1.55017     1.55714     1.31063
     17400     1.80044     1.52239      1.5547     1.32228
     17430     1.80923     1.55288     1.55634     1.30881
     17460     1.81159     1.56018     1.56941     1.29095
     17490     1.81248     1.55943     1.56836      1.2956
     17520     1.80897     1.54618     1.55993     1.31175
     17550     1.80866     1.53834     1.55634     1.32433
     17580     1.80251     1.53682     1.54575     1.32171
     17610      1.8023     1.54556      1.5536     1.30159
     17640     1.81097     1.54599     1.55203     1.32679
     17670      1.8162     1.53982     1.55827     1.34086
     17700     1.80374     1.55519     1.55199     1.29601
     17730     1.79896     1.54266     1.54618     1.30461
     17760     1.80027     1.54046      1.5587      1.2959
     17790     1.79691     1.54013     1.54364     1.30496
     17820     1.79418     1.52526     1.54944     1.30804
     17850     1.79448     1.52354     1.55581     1.30331
     17880     1.79801     1.52708     1.55506     1.30979
     17910     1.79428     1.52619     1.55172     1.30452
     17940      1.7919     1.51214     1.55217     1.31378
     17970     1.78217     1.48139     1.54545     1.33017
     18000     1.79219     1.48432      1.5552     1.34241
     18030     1.79236     1.50212     1.54296     1.33716
     18060     1.79109       1.513     1.55079      1.3122
     18090     1.79214     1.52051     1.56068     1.29456
     18120     1.79175     1.51415     1.56855     1.29141
     18150      1.7877     1.51566     1.55652     1.29297
     18180     1.80338     1.53551     1.57887     1.28598
     18210     1.79092     1.52149     1.56904     1.27983
     18240     1.79371     1.52388     1.56677     1.28756
     18270     1.79147     1.52258     1.55762     1.29395
     18300     1.79756     1.51941     1.56875     1.30109
     18330     1.79708     1.53017      1.5669     1.28933
     18360     1.79021     1.53412     1.55234     1.28314
     18390     1.79189     1.52261     1.56107     1.29092
     18420     1.80062     1.53225      1.5735      1.2887
     18450     1.79613     1.52632     1.56067     1.29878
     18480     1.79224     1.50884     1.56204     1.30678
     18510     1.80279     1.52825     1.56518      1.3095
     18540     1.79729     1.53284     1.55731     1.29833
     18570     1.79922     1.52112     1.55834     1.31611
     18600      1.7965     1.53007     1.55499     1.30221
     18630     1.80059     1.51948       1.562     1.31742
     18660     1.80305     1.51716      1.5542     1.33591
     18690     1.80545     1.53094     1.56817     1.31011
     18720     1.79922     1.51337     1.55925     1.32394
     18750     1.79297     1.50361     1.56302     1.31362
     18780     1.78637     1.50624     1.54884     1.30943
     18810     1.79316     1.51609      1.5577     1.30609
     18840     1.80004     1.53546     1.55528     1.30528
     18870     1.79395     1.51852     1.55774     1.30539
     18900     1.79999     1.51848     1.55228     1.32838
     18930     1.79416     1.52268     1.54768     1.31306
     18960     1.79167     1.52356     1.54679     1.30627
     18990     1.79722     1.53224     1.54852     1.30932
     19020     1.80127     1.54623     1.55697     1.29391
     19050     1.80018     1.54769     1.54777     1.30013
     19080     1.79881     1.56131      1.5502     1.27695
     19110     1.78757     1.53718     1.54699     1.27854
     19140     1.78813     1.53344     1.54165       1.291
     19170     1.78621     1.53254     1.53671     1.29263
     19200     1.79903     1.55498     1.55997     1.27339
     19230      1.8023     1.55469     1.56076     1.28201
     19260     1.80419     1.56087     1.56588     1.27356
     19290     1.79125     1.54957      1.5545     1.26473
     19320     1.80248     1.56771     1.55444     1.27431
     19350     1.80496     1.57697     1.55526      1.2689
     19380     1.80102     1.56711     1.55397     1.27148
     19410     1.79201     1.57252     1.54092     1.25512
     19440     1.79291       1.561     1.55192     1.25851
     19470      1.7935     1.56424     1.54414     1.26573
     19500     1.79988     1.55723     1.55661     1.27716
     19530     1.79902      1.5677     1.55504     1.26378
     19560     1.79841     1.56119     1.56612     1.25638
     19590     1.79122     1.54204     1.55784     1.26974
     19620     1.79567     1.54848     1.56518     1.26541
     19650     1.79704     1.56247     1.56545      1.2517
     19680     1.80147     1.56364     1.56398     1.26476
     19710     1.79929     1.54891     1.55916     1.28248
     19740     1.79759      1.5559     1.55643     1.27255
     19770     1.80661     1.57178     1.55756     1.27717
     19800     1.80864     1.56816     1.56352     1.28008
     19830     1.81448     1.56695     1.57319     1.28623
     19860     1.81187     1.56073     1.56907     1.29144
     19890     1.80743     1.56375      1.5669     1.27793
     19920     1.80748     1.56392     1.57093     1.27291
     19950     1.81193     1.56368     1.57961      1.2751
     19980      1.8031      1.5556     1.56409     1.27909
     20010     1.79779     1.55303     1.56304     1.26851
     20040     1.80689     1.56162     1.57153      1.2733
     20070     1.80955      1.5791     1.55744     1.27662
     20100     1.79156     1.56436     1.54319     1.26123
     20130     1.80163     1.56438     1.55866     1.27084
     20160     1.80168     1.55174     1.55952     1.28535
     20190     1.79258     1.55712     1.54465     1.27124
     20220       1.801     1.56745     1.54921      1.2768
     20250     1.79251     1.55251     1.54158     1.28039
     20280     1.80411     1.55841     1.55175     1.29347
     20310     1.79781     1.54706     1.55049     1.29106
     20340      1.8071     1.54868     1.55866     1.30514
     20370     1.81388     1.56391     1.56814     1.29439
     20400     1.81905     1.57443     1.56976     1.29419
     20430     1.81592     1.57955     1.56523      1.2846
     20460      1.8217     1.59016     1.56271     1.29094
     20490     1.80771     1.57632     1.55099     1.28268
     20520     1.82292     1.57959     1.57458     1.29294
     20550     1.81279     1.56606     1.55825     1.30067
     20580     1.81057     1.56193     1.56044     1.29682
     20610     1.79702     1.54121     1.55786     1.28698
     20640     1.80966     1.54699     1.57402     1.29578
     20670     1.81369     1.55022     1.56944     1.30867
     20700     1.80301     1.53577     1.55896     1.30871
     20730      1.8089     1.54771     1.56673     1.30163
     20760     1.80309     1.53883     1.55772     1.30682
     20790     1.81513     1.55857     1.57484     1.29619
     20820     1.80847     1.55173     1.57185     1.28942
     20850     1.81076     1.55446     1.57237      1.2919
     20880     1.80469     1.54599     1.57053      1.2873
     20910     1.80374     1.55556     1.58017     1.26103
     20940     1.80367     1.55012     1.57964     1.26821
     20970     1.79485     1.53481     1.57326     1.26973
     21000     1.79848      1.5354     1.57462     1.27758
     21030     1.80455     1.53289     1.58079     1.29003
     21060     1.80833     1.54962     1.58315     1.27766
     21090     1.80704     1.55519     1.58213     1.26845
     21120     1.80742     1.56112     1.58601     1.25739
     21150     1.79566     1.53904     1.57318     1.26698
     21180      1.8087     1.56234     1.58629     1.25918
     21210     1.80214     1.54307     1.56879     1.28577
     21240     1.79334     1.54888     1.56744     1.25548
     21270     1.81083     1.56738     1.59677     1.24572
     21300     1.79988     1.54215     1.57947     1.26734
     21330     1.80495        1.56     1.58383     1.25442
     21360     1.79378     1.55185     1.57123      1.2483
     21390     1.79974     1.54276      1.5832     1.26156
     21420     1.80007     1.52962     1.58716     1.27344
     21450     1.79133     1.50579     1.57996     1.28609
     21480     1.80142     1.50292     1.58981     1.30538
     21510     1.79317     1.50899     1.58282     1.28395
     21540     1.79907     1.52389     1.58533     1.27977
     21570     1.79673     1.50583     1.58505     1.29483
     21600     1.81106     1.50576     1.60309     1.31252
     21630     1.80589     1.50908     1.59429     1.30516
     21660     1.80706     1.52343      1.5937     1.29238
     21690     1.80847     1.52783     1.59385     1.29094
     21720     1.80292     1.50962     1.58563     1.30684
     21750     1.79977     1.48939     1.58133     1.32647
     21780     1.79473     1.51022     1.57374     1.29796
     21810     1.79695     1.49683     1.57268     1.32068
     21840     1.80864     1.51248     1.59044     1.31348
     21870     1.81067     1.50343     1.59748     1.32093
     21900     1.81124     1.52108     1.59707     1.30264
     21930     1.81166        1.51     1.60294     1.30947
     21960     1.81438     1.50247     1.60404     1.32425
     21990     1.81089     1.50381     1.59987     1.31818
     22020     1.81221     1.50722     1.59511     1.32367
     22050     1.82197     1.51736     1.61004     1.32082
     22080     1.82466     1.50977     1.61255      1.3338
     22110     1.81899     1.49688      1.6066     1.34003
     22140      1.8196     1.51007     1.60464     1.32919
     22170     1.82359     1.50135     1.61224     1.34075
     22200     1.80814     1.48217     1.59464     1.34129
     22230      1.8026     1.47098     1.58101     1.35476
     22260     1.79478     1.46704     1.57519       1.345
     22290     1.80387     1.47739     1.58042     1.35185
     22320     1.79297     1.46709     1.56834     1.34813
     22350     1.79944     1.48965     1.57582     1.33181
     22380     1.81026      1.5038     1.59464     1.32279
     22410     1.80394     1.49846     1.59338     1.31308
     22440     1.80799     1.49897     1.60089     1.31449
     22470     1.79612     1.49457     1.58257     1.30912
     22500     1.80379     1.50911     1.58266     1.31344
     22530     1.80726     1.51104      1.5972     1.30311
     22560     1.80934     1.50679     1.60314     1.30652
     22590      1.8078     1.51966     1.59324     1.29942
     22620      1.8178      1.5359     1.59768     1.30277
     22650     1.82492     1.53532     1.61147     1.30637
     22680      1.8168     1.53001     1.59608     1.30886
     22710     1.81358     1.53546     1.60376     1.28394
     22740     1.81711     1.53144     1.59242     1.31251
     22770     1.81389     1.52696     1.59875     1.30106
     22800     1.83048     1.54677     1.62307       1.294
     22830     1.82625     1.55503     1.59866     1.30251
     22860     1.81845     1.54435     1.57865      1.3177
     22890     1.81355      1.5369     1.58247     1.30832
     22920      1.8064     1.54247     1.57474     1.29117
     22950     1.82441     1.56625      1.6074     1.27283
     22980     1.80969     1.55004     1.58386     1.28011
     23010     1.80764     1.54288     1.58322     1.28376
     23040     1.81794     1.56407     1.59713     1.26992
     23070     1.80916     1.55484     1.59318      1.2611
     23100       1.805     1.55591     1.57709     1.26807
     23130     1.80628     1.56257     1.56357     1.28019
     23160     1.80749     1.56695     1.56703     1.27402
     23190     1.80712     1.55642     1.56947     1.28285
     23220     1.81217     1.56563     1.57337      1.2811
     23250     1.79846     1.55474     1.55284     1.28078
     23280     1.79559     1.54483     1.54099     1.29891
     23310     1.79354     1.54527     1.54362     1.28956
     23340      1.7991     1.55014     1.55234     1.28873
     23370     1.80097     1.55489     1.54658     1.29514
     23400     1.79469     1.53005     1.55103     1.30196
     23430     1.79605     1.52907      1.5569     1.29985
     23460     1.79713     1.52772     1.54097     1.32318
     23490     1.79243     1.52841     1.54099     1.30955
     23520     1.79728     1.53224     1.54218     1.31694
     23550      1.7983     1.52922     1.52565     1.34224
     23580     1.79687     1.51651     1.52899     1.34902
     23610       1.802     1.52682     1.52156     1.35945
     23640     1.79435      1.5159     1.53437     1.33684
     23670     1.79919     1.52763     1.53608     1.33454
     23700     1.78818     1.52306      1.5373     1.30851
     23730     1.79401     1.52579     1.54817     1.30846
     23760     1.79567     1.52757     1.56136      1.2952
     23790     1.79949      1.5402     1.56382     1.28787
     23820     1.80485     1.53897     1.57503     1.29068
     23850     1.78964     1.53509     1.55263     1.28002
     23880     1.79761     1.54986     1.55524      1.2814
     23910     1.80588     1.55259     1.56361     1.29113
     23940     1.79802      1.5533     1.55383     1.28007
     23970     1.80364     1.55543     1.56302     1.28213
     24000     1.79476     1.54746     1.54259     1.29157
     24030     1.79431      1.5466     1.55638     1.27466
     24060     1.79681     1.55687     1.54365     1.28466
     24090     1.79327     1.55245     1.55647     1.26449
     24120      1.7976     1.56487      1.5643     1.25176
     24150     1.79345     1.55704     1.57004     1.24239
     24180     1.78876     1.54943     1.55822     1.25322
     24210     1.78346     1.54259     1.56026     1.24396
     24240     1.78753     1.54718     1.55986     1.25044
     24270     1.78592     1.53853     1.56212      1.2537
     24300     1.78112     1.54339     1.55064     1.24831
     24330     1.77466     1.53644     1.53472     1.25811
     24360     1.78417       1.545     1.54218     1.26537
     24390     1.78568     1.55666     1.53659     1.26214
     24420     1.78857     1.55352     1.55452      1.2522
     24450       1.792     1.55424     1.57186     1.23941
     24480     1.80564      1.5692     1.57782     1.25249
     24510     1.79924     1.56827     1.57051      1.2444
     24540     1.81036     1.57647     1.58562     1.24715
     24570     1.80966     1.57928      1.5847     1.24271
     24600     1.81457     1.58988     1.56951     1.26263
     24630     1.81211     1.58185     1.58441     1.24694
     24660     1.80906     1.58824     1.58566     1.22824
     24690      1.8153     1.58829     1.59211      1.2382
     24720     1.80895     1.58159     1.57591     1.24889
     24750     1.80265     1.57302     1.58144      1.2344
     24780     1.80704     1.57505     1.59005      1.2336
     24810     1.80842     1.56545      1.5967     1.24124
     24840     1.80317     1.56547      1.5948     1.22831
     24870     1.81026      1.5758     1.60109     1.22779
     24900     1.81218     1.57973     1.60926     1.21767
     24930     1.79227      1.5593     1.58562     1.21608
     24960     1.80369      1.5736     1.59474      1.2195
     24990     1.79396     1.56334     1.57869     1.22485
     25020      1.7917     1.56063     1.57897     1.22132
     25050     1.79985      1.5659     1.58343     1.23273
     25080       1.794     1.56401     1.57403      1.2301
     25110     1.80056     1.56355     1.58244     1.23905
     25140     1.78544      1.5524     1.56334     1.23353
     25170     1.79602     1.56128     1.58363     1.22714
     25200     1.78894     1.55729      1.5696     1.22957
     25230     1.77869     1.53719     1.55343     1.24554
     25260     1.79778     1.55014      1.5692      1.2644
     25290     1.80068     1.55521     1.58312     1.24897
     25320      1.7929     1.55458     1.57644     1.23578
     25350     1.79013     1.55034     1.56609     1.24617
     25380     1.79676      1.5649     1.57672     1.23357
     25410     1.80246     1.56833     1.58209     1.23895
     25440     1.80305     1.57438     1.58045      1.2351
     25470     1.79435     1.55711     1.57358      1.2404
     25500     1.80755     1.57567     1.58804     1.23689
     25530     1.80908     1.56821     1.59233      1.2453
     25560     1.80971     1.57099     1.59161     1.24454
     25590      1.8041     1.56046     1.57977     1.25651
     25620      1.8146     1.57053     1.59264     1.25795
     25650     1.81314     1.56845     1.59613     1.25193
     25680     1.80722     1.55922     1.58284     1.26315
     25710     1.80672     1.56471     1.57682     1.26244
     25740     1.79884     1.56225     1.57211     1.24879
     25770     1.81489        1.58     1.58371      1.2582
     25800     1.81657      1.5815     1.58566     1.25872
     25830     1.81303     1.57301     1.59026     1.25333
     25860     1.81754     1.58052     1.59902     1.24579
     25890     1.81403     1.58067     1.60256     1.23073
     25920     1.81209      1.5744     1.59557     1.24207
     25950     1.81498     1.57149     1.60226     1.24558
     25980     1.81227     1.57274     1.59331      1.2476
     26010     1.80838      1.5744     1.59185     1.23602
     26040     1.82003     1.59718     1.60968     1.21776
     26070     1.83263     1.60063     1.62002     1.23717
     26100     1.82243     1.59703     1.61015     1.22451
     26130     1.82448     1.58384     1.60068     1.25963
     26160     1.82811     1.59003     1.60156     1.26126
     26190      1.8244     1.59224     1.59027     1.26201
     26220     1.81187     1.57768     1.57705     1.26079
     26250     1.80849     1.57605     1.57165     1.25986
     26280     1.81142     1.57548     1.57296     1.26733
     26310     1.81248     1.57228     1.57538     1.27134
     26340     1.80251     1.55764     1.56755     1.27068
     26370     1.80664     1.56826     1.56755     1.26934
     26400     1.81007     1.57265     1.56655     1.27491
     26430     1.81594     1.57449     1.56424     1.29203
     26460     1.81025      1.5601     1.56283     1.29524
     26490     1.81126     1.56387      1.5619     1.29464
     26520     1.79761      1.5491     1.54231     1.29785
     26550     1.80526     1.57051     1.54889     1.28545
     26580     1.80988     1.57656     1.54313     1.29791
     26610     1.80539     1.57283     1.53628     1.29803
     26640      1.8169     1.58026     1.56949      1.2813
     26670     1.80667     1.56005     1.54831     1.30272
     26700     1.81693     1.57616     1.56615      1.2905
     26730     1.81668      1.5664     1.57398     1.29214
     26760     1.80882     1.57711     1.57435      1.2561
     26790     1.82092     1.58076     1.58904     1.26793
     26820     1.81757     1.58192     1.56967     1.28094
     26850       1.817     1.58485     1.58377     1.25813
     26880     1.82054     1.58869     1.58529      1.2616
     26910     1.80729     1.57703     1.58134     1.24297
     26940     1.80423     1.57475     1.57045     1.25075
     26970     1.81199     1.57462     1.57056     1.27301
     27000     1.80124     1.56353     1.56524     1.26268
     27030     1.80208     1.55186     1.58242     1.25803
     27060     1.81354     1.56552     1.58129     1.27535
     27090     1.80851     1.55796      1.5625     1.29336
     27120     1.80794     1.55736     1.57055     1.28269
     27150      1.8029      1.5563     1.56435     1.27735
     27180     1.79827     1.55245      1.5574     1.27748
     27210      1.7995     1.54439     1.56492     1.28153
     27240     1.80465     1.55102     1.57991     1.26955
     27270     1.80133     1.54376     1.58144     1.26706
     27300     1.80707     1.55279     1.58806     1.26408
     27330     1.81887     1.55839     1.59421     1.28317
     27360     1.81415     1.54198     1.58599     1.29971
     27390     1.80801     1.54466     1.57601     1.29152
     27420     1.81079     1.55879      1.5856      1.2704
     27450     1.82079     1.55145     1.57926      1.3151
     27480     1.81649     1.54741     1.56944     1.31972
     27510      1.8057     1.50803     1.56723      1.3382
     27540     1.81245     1.50301     1.58443     1.34182
     27570     1.81776     1.50062     1.57994     1.36398
     27600     1.81923     1.50325     1.56308     1.38428
     27630     1.81443     1.50067     1.55973     1.37823
     27660     1.81304     1.51177     1.55804     1.36431
     27690     1.81624      1.5345     1.57341     1.32933
     27720     1.80708     1.50191     1.56129     1.35563
     27750     1.81068     1.51559     1.54403      1.3697
     27780     1.81317     1.50051     1.55775     1.37734
     27810     1.81121     1.50598     1.55159     1.37316
     27840     1.80262     1.48534      1.5536     1.37075
     27870     1.81092     1.46042      1.5819     1.38695
     27900     1.79822     1.45527      1.5721     1.37035
     27930     1.79642     1.45179     1.57522     1.36574
     27960     1.79925     1.43824     1.58136     1.38035
     27990     1.78941     1.44183     1.56939     1.36459
     28020     1.78823     1.46123      1.5718     1.33781
     28050     1.80014     1.46093     1.58649     1.35268
     28080     1.80487     1.44985     1.59423       1.368
     28110      1.8045     1.44781     1.58963     1.37453
     28140     1.80906     1.45094     1.59339     1.37888
     28170     1.80592     1.43085     1.59034     1.39506
     28200     1.80662     1.42372     1.58623     1.40878
     28230     1.80768     1.42325     1.58691     1.41118
     28260     1.80019     1.41996     1.57327     1.41064
     28290     1.80359     1.42376     1.57029      1.4188
     28320     1.79121      1.4143     1.55826     1.41014
     28350     1.78822     1.41783     1.55635     1.40106
     28380     1.79525     1.43613     1.56979     1.38532
     28410     1.79979     1.42919      1.5732     1.40034
     28440     1.78995     1.42031     1.56421     1.39422
     28470     1.79674     1.43311     1.56769     1.39465
     28500     1.79041     1.43094     1.56585     1.38263
     28530      1.7971     1.42097     1.57685     1.39769
     28560     1.80406       1.414     1.58007     1.41889
     28590     1.79476     1.42178     1.56423     1.40501
     28620     1.78982     1.38967     1.57104     1.41688
     28650     1.79763     1.41206     1.56692     1.41907
     28680     1.80313     1.41453     1.57101     1.42603
     28710     1.79284     1.41701     1.55747     1.41243
     28740     1.79379     1.40506      1.5626     1.42107
     28770     1.79513      1.4195     1.54736     1.42676
     28800     1.80714     1.41715      1.5663     1.43871
     28830     1.79981     1.42903     1.53836     1.43874
     28860     1.80698     1.43968     1.53903     1.44537
     28890     1.81106     1.43749     1.53492     1.46202
     28920     1.82064     1.45082     1.55402     1.45244
     28950     1.81767     1.44015     1.54423     1.46599
     28980     1.82526      1.4566     1.55791     1.45407
     29010     1.81239     1.45604     1.54006     1.44142
     29040     1.81719     1.45849      1.5456      1.4451
     29070     1.81942     1.46329     1.53995     1.45186
     29100     1.82652     1.45206      1.5707     1.44803
     29130     1.81253     1.43008     1.55172     1.45517
     29160     1.80547     1.43265     1.54916     1.43774
     29190     1.80974     1.41971      1.5542     1.45576
     29220     1.80499     1.41511     1.57231     1.42874
     29250     1.80916     1.39988     1.57359     1.45267
     29280     1.80628     1.42097     1.57139     1.42718
     29310     1.80256     1.43011     1.56122      1.4198
     29340     1.80483     1.43679     1.56866     1.41061
     29370     1.80731     1.41619     1.57518     1.43035
     29400     1.81278     1.42678     1.56755     1.44202
     29430     1.80685     1.40946     1.57112     1.44028
     29460     1.80682      1.4051      1.5717     1.44383
     29490     1.81258     1.41128      1.5808      1.4423
     29520      1.8194     1.40164     1.58231     1.46701
     29550     1.80616     1.39508     1.56305     1.46119
     29580     1.80199     1.38672     1.55422     1.46825
     29610      1.8007      1.3757     1.55318     1.47652
     29640     1.80683     1.39625     1.54114     1.48479
     29670     1.81295     1.39929     1.54344     1.49443
     29700     1.79898     1.40258      1.5306     1.47062
     29730     1.80767     1.40468     1.53086     1.48954
     29760     1.81383     1.41952     1.52566     1.49576
     29790     1.80168     1.41585     1.51604     1.47957
     29820     1.79693     1.41317      1.5195     1.46696
     29850     1.80468     1.41312     1.50644     1.49917
     29880     1.80397     1.42484     1.51812     1.47436
     29910     1.80118     1.41854     1.52631     1.46513
     29940     1.80692     1.43034     1.52577     1.46837
     29970     1.81648      1.4379     1.54067     1.46899
     30000     1.81407     1.44165      1.5484     1.45113
     30030     1.79698      1.4533     1.53621     1.40936
     30060      1.8055     1.44947     1.53086     1.44054
     30090     1.80338      1.4396     1.53847     1.43701
     30120      1.8084     1.42473     1.54488     1.45744
     30150     1.81059     1.42567     1.54349     1.46342
     30180     1.80801      1.4262     1.53739     1.46294
     30210     1.81353     1.43196     1.52982     1.47881
     30240     1.81313     1.45603     1.53201     1.45183
     30270     1.80319     1.42701     1.53921     1.44828
     30300     1.79797     1.44433     1.52211     1.43614
     30330     1.81772     1.46249       1.544      1.4441
     30360     1.80266      1.4659     1.52763     1.42008
     30390     1.80777     1.47335     1.51962      1.4339
     30420     1.80524     1.46491     1.49605     1.46071
     30450     1.81015     1.47561     1.50278     1.45517
     30480     1.79777     1.45881     1.49173     1.45277
     30510     1.80141     1.46012     1.50307     1.44877
     30540     1.81448     1.48294     1.50981     1.45122
     30570     1.80605     1.45588     1.51054      1.4568
     30600     1.80945     1.45997     1.51818     1.45321
     30630     1.81479     1.44323     1.52226     1.47878
     30660      1.8107     1.44954     1.52074     1.46405
     30690     1.81763     1.46488     1.55362     1.43107
     30720     1.82072     1.48709     1.55595     1.41338
     30750     1.81201     1.48492     1.55465     1.39457
     30780     1.80982     1.50006     1.54099     1.38783
     30810     1.80786     1.50981     1.53428     1.37954
     30840     1.81075     1.51604     1.55075     1.36178
     30870     1.79856     1.49635     1.52533     1.37983
     30900     1.81583      1.5092     1.55948      1.3729
     30930     1.80972     1.51799     1.55036     1.35729
     30960     1.80488     1.51976     1.53852     1.35591
     30990     1.81057     1.53251     1.52526     1.37161
     31020     1.80926     1.53551     1.52049     1.37009
     31050     1.81121     1.53387     1.52868     1.36797
     31080      1.8127     1.51089     1.54063     1.38398
     31110     1.81408     1.51147     1.54748     1.37933
     31140     1.81933      1.5193      1.5411     1.39163
     31170     1.81597     1.50849     1.55254     1.38188
     31200     1.81486     1.51293     1.54544     1.38205
     31230     1.81417     1.52005     1.54481      1.3731
     31260     1.81868     1.52618     1.55283     1.36921
     31290     1.81111     1.51326     1.54184     1.37588
     31320     1.80769      1.5136     1.53108      1.3785
     31350     1.79027      1.5023     1.53064     1.34548
     31380     1.80416     1.49977     1.55603     1.35628
     31410     1.80381     1.50908     1.53812     1.36542
     31440     1.80684      1.5008     1.55004     1.36906
     31470     1.79985     1.50779     1.52988     1.36563
     31500     1.80989     1.51806     1.55211     1.35569
     31530      1.8032     1.50498     1.55293     1.35147
     31560     1.81133     1.52711     1.55034     1.35137
     31590      1.8167     1.52585     1.55046     1.36699
     31620     1.80629     1.52839     1.53415     1.35491
     31650     1.81651     1.52264     1.55392     1.36613
     31680     1.81656     1.52275     1.56657     1.35162
     31710     1.80589     1.50918     1.53024     1.37957
     31740     1.81962     1.48957     1.55842     1.40517
     31770     1.80772     1.50061     1.53218      1.3915
     31800     1.81676     1.50287     1.53994       1.404
     31830     1.82336     1.49407     1.53807     1.43226
     31860     1.81816     1.50408     1.52932     1.41785
     31890     1.82219      1.5104      1.5516     1.39714
     31920      1.8241     1.49278     1.55109     1.42141
     31950     1.82626     1.49052     1.55906     1.42061
     31980     1.81793     1.48723     1.54007     1.42341
     32010     1.80816     1.47388     1.54082     1.41154
     32040      1.8084     1.46351     1.53283     1.43151
     32070     1.80977     1.46981     1.53542     1.42571
     32100     1.80573     1.48826     1.52473     1.40769
     32130       1.819      1.4929     1.54686     1.41279
     32160     1.82268     1.49882      1.5481     1.41466
     32190     1.81318     1.50048      1.5541     1.38152
     32220     1.80426     1.48682     1.53801      1.3909
     32250     1.81625     1.51359     1.53335     1.39836
     32280     1.82387     1.52381      1.5315     1.40908
     32310      1.8238     1.50309     1.53518     1.42704
     32340     1.81809     1.50208     1.52346     1.42611
     32370     1.81421     1.51053     1.51084     1.42071
     32400     1.81829     1.50889     1.49981     1.44435
     32430     1.82218     1.50698     1.50248     1.45336
     32460     1.83524     1.52113     1.52879       1.444
     32490     1.83246     1.51018     1.52486     1.45258
     32520     1.82975     1.50819      1.5141     1.45905
     32550     1.83277     1.50506     1.50167     1.48251
     32580     1.82195     1.49215     1.49411     1.47652
     32610      1.8187     1.47189     1.49355     1.48935
     32640     1.80941     1.45127     1.48596     1.49454
     32670     1.82726     1.47204     1.50724     1.49636
     32700     1.82797      1.4643     1.50478      1.5081
     32730     1.84455     1.46879     1.51984      1.5289
     32760     1.83701     1.46641     1.49876     1.53382
     32790     1.81762     1.46291      1.4667     1.52189
     32820     1.82195     1.46644     1.49584     1.50033
     32850     1.82956      1.4702     1.48636     1.52442
     32880      1.8314     1.48462      1.4618     1.53855
     32910     1.81601     1.47114     1.46455     1.51216
     32940     1.81892     1.46027     1.47639     1.51816
     32970     1.81716     1.45863     1.48966     1.50248
     33000     1.82562     1.47121      1.4873     1.51303
     33030     1.83168      1.4661     1.50818     1.51196
     33060     1.83019     1.46167      1.5027     1.51809
     33090     1.82227     1.46126     1.49909     1.50293
     33120     1.82246     1.46278     1.47965     1.52106
     33150     1.83116     1.46879     1.49494     1.52121
     33180     1.81877     1.47714      1.4705     1.50717
     33210     1.82065     1.49327     1.45878      1.5072
     33240     1.82783     1.49299      1.4652     1.51859
     33270     1.82728     1.47785     1.45676     1.54004
     33300     1.82246     1.48604     1.42775     1.54788
     33330     1.82099     1.48612     1.45416     1.51949
     33360     1.82599     1.49056     1.45492      1.5264
     33390     1.82075     1.47513     1.49072     1.49398
     33420     1.83535     1.49423     1.49109     1.51028
     33450     1.82944     1.47959     1.48651     1.51487
     33480       1.833     1.47997     1.48056     1.52886
     33510     1.84389      1.4771     1.50936     1.52965
     33540     1.82443     1.47437     1.47393     1.52016
     33570      1.8349     1.48918     1.48332     1.52178
     33600     1.83896     1.45962     1.51102     1.53293
     33630     1.82189     1.44728     1.49413     1.52036
     33660     1.82066     1.44309     1.49274     1.52277
     33690     1.83306     1.43869     1.50976     1.53983
     33720     1.82418     1.41417     1.51084     1.54037
     33750     1.83463     1.41202     1.50343     1.57405
     33780      1.8228     1.40869     1.47815     1.57348
     33810     1.82783     1.42097     1.49142     1.56155
     33840     1.82694     1.39507      1.5113     1.56371
     33870     1.82156     1.39526     1.50545     1.55661
     33900     1.82163     1.40439      1.4943     1.55931
     33930     1.82013     1.41649      1.4933     1.54576
     33960     1.82641     1.42357     1.49778     1.54972
     33990     1.82612     1.41015     1.52032     1.53931
     34020     1.83541     1.43085     1.50362     1.55861
     34050     1.82255     1.41603     1.50949     1.53613
     34080     1.82693     1.43614     1.48793     1.54886
     34110     1.82742     1.44228     1.48586     1.54627
     34140      1.8294     1.46097     1.48011      1.5389
     34170      1.8187      1.4371     1.48752     1.52884
     34200     1.81927     1.45048      1.4608     1.54325
     34230     1.82783     1.46495     1.47021     1.54087
     34260     1.81648     1.44871     1.45375       1.545
     34290      1.8093     1.45289     1.43867     1.53833
     34320     1.81212     1.44371     1.44844     1.54444
     34350     1.81069     1.44137     1.45905     1.53324
     34380     1.81893     1.45094     1.47151      1.5318
     34410     1.81866     1.46024      1.4357     1.55612
     34440     1.82272     1.46589     1.42497     1.57011
     34470     1.80546     1.45615     1.39935      1.5623
     34500     1.80785     1.45803     1.39564     1.56939
     34530      1.8147     1.47646      1.3789     1.58271
     34560     1.81599     1.49242      1.3609     1.58629
     34590     1.80289     1.49069     1.34468     1.57178
     34620     1.79938     1.47666     1.34434     1.57726
     34650     1.81364     1.49954     1.33213     1.59855
     34680     1.81287     1.50502     1.31577     1.60519
     34710     1.80814     1.50646      1.3077     1.59976
     34740     1.80871     1.50064     1.31522     1.60036
     34770     1.80027     1.49953     1.30782     1.58838
     34800     1.80351     1.49039     1.32678     1.58862
     34830     1.81703     1.50908     1.33011     1.59897
     34860     1.82596     1.50905     1.34503     1.60683
     34890     1.82652     1.51287     1.33983     1.60885
     34920     1.81794     1.51393     1.33975     1.58836
     34950     1.81172     1.51206     1.33162     1.58275
     34980     1.81466     1.51421      1.3257     1.59238
     35010     1.82209     1.50657     1.33932     1.60514
     35040     1.80867     1.50098     1.32656     1.59056
     35070     1.82543     1.51804      1.3303     1.60943
     35100     1.82633     1.51444      1.3427     1.60455
     35130     1.81796     1.50738     1.32726     1.60504
     35160     1.82783     1.52473     1.32528     1.61269
     35190     1.82626     1.51507     1.33875     1.60709
     35220     1.81885     1.50933     1.33572     1.59818
     35250     1.82908     1.52123      1.3288     1.61593
     35280     1.82524     1.52421      1.3164     1.61459
     35310     1.82326     1.53133     1.30289     1.61433
     35340     1.82821     1.53048     1.31636     1.61541
     35370     1.82463     1.52502     1.31355     1.61477
     35400     1.81331     1.51951     1.31528      1.5929
     35430     1.81106      1.5018     1.33271     1.59009
     35460     1.81308     1.49426     1.34873     1.58828
     35490     1.82053     1.49832     1.35343     1.59747
     35520     1.81884     1.50627     1.34923     1.58967
     35550     1.81846     1.51926     1.33395     1.58935
     35580     1.81347     1.49811     1.34859     1.58565
     35610     1.82069     1.50952      1.3457     1.59383
     35640     1.82312     1.50212     1.36828     1.58712
     35670     1.82051     1.50662     1.35837     1.58539
     35700     1.82054      1.5182     1.36789     1.56611
     35730     1.81565     1.50888     1.36792     1.56371
     35760     1.82015     1.50827     1.36593     1.57646
     35790     1.82911     1.51025     1.38351     1.57998
     35820     1.80974     1.50641     1.35856     1.56057
     35850     1.81406     1.50895     1.35762     1.56893
     35880     1.81428     1.50845     1.34304     1.58241
     35910     1.81071     1.50451     1.33745     1.58273
     35940     1.81885     1.50115     1.34749     1.59601
     35970      1.8227     1.49319     1.35743     1.60382
     36000     1.80636     1.48305     1.34063     1.59033
     36030     1.80706     1.48815     1.33836     1.58907
     36060     1.80363     1.47228     1.35029     1.58595
     36090     1.81845     1.48836     1.34822     1.60644
     36120     1.80669      1.4961     1.33094     1.58698
     36150     1.82471     1.51028     1.33899     1.60789
     36180     1.84143     1.52493     1.34022     1.63099
     36210      1.8331     1.50679     1.34538     1.62481
     36240     1.83567     1.50391     1.36404     1.61772
     36270     1.83786     1.50059     1.36096     1.62833
     36300     1.83844     1.51393      1.3477     1.62832
     36330     1.83214      1.4998      1.3436     1.63058
     36360     1.82096     1.49326     1.33613     1.61764
     36390     1.83106      1.4983     1.34148     1.63129
     36420     1.83973      1.4946     1.35595      1.6422
     36450     1.82563      1.4962     1.33361     1.62748
     36480     1.83692     1.50109     1.34675     1.63754
     36510     1.83808     1.50704     1.34359     1.63727
     36540     1.84013      1.5283     1.33006     1.63323
     36570     1.83551     1.51341      1.3497     1.62052
     36600     1.82999     1.52329      1.3282     1.61653
     36630     1.83191     1.52362     1.33157     1.61779
     36660     1.83198      1.5269     1.32285     1.62202
     36690     1.82527     1.49884     1.34653     1.61357
     36720     1.83286     1.51854     1.34236      1.6158
     36750     1.84542     1.52497     1.34515      1.6359
     36780      1.8306     1.52036     1.34336     1.60812
     36810     1.83686     1.53496     1.32915      1.6203
     36840     1.84764     1.53165     1.33655     1.64171
     36870     1.83757     1.54199     1.30676     1.63339
     36900     1.83349     1.54263     1.30295     1.62664
     36930     1.83628     1.53547     1.31354     1.63119
     36960     1.84199     1.53019     1.32918     1.63636
     36990     1.83905     1.53269      1.3178     1.63661
     37020     1.84214     1.53603     1.32502     1.63459
     37050     1.83902      1.5232     1.32949     1.63594
     37080     1.84899     1.55112     1.32114     1.63895
     37110     1.85246     1.55494      1.3224     1.64215
     37140     1.84428     1.53868     1.32772     1.63473
     37170     1.84392      1.5337     1.32939     1.63723
     37200     1.84034     1.53142     1.32583      1.6342
     37230     1.83945     1.51921     1.33405     1.63691
     37260     1.82802     1.51016     1.32131     1.62998
     37290     1.82476     1.50485      1.3263     1.62354
     37320     1.84367     1.54107     1.30798     1.64697
     37350     1.84177     1.54391     1.29914     1.64706
     37380     1.84061     1.54958      1.3032     1.63589
     37410     1.83849     1.54871     1.28719     1.64461
     37440     1.82914     1.53669     1.28939     1.63327
     37470     1.83356      1.5452     1.28919     1.63532
     37500     1.84375     1.55162     1.29628      1.6465
     37530     1.83898     1.55362     1.28271     1.64458
     37560     1.82727     1.53949     1.28653      1.6287
     37590     1.83552     1.55351     1.27815      1.6405
     37620     1.83279     1.54967      1.2854     1.63233
     37650      1.8309     1.55475     1.28117     1.62656
     37680     1.83072     1.55212     1.28199     1.62805
     37710     1.82945     1.55429     1.28073     1.62411
     37740     1.83192     1.54965     1.29219     1.62503
     37770     1.82687     1.54384     1.28475     1.62507
     37800     1.82033     1.52899     1.29428     1.61685
     37830     1.83162      1.5216     1.31573     1.63195
     37860     1.83772     1.52498     1.32164     1.63774
     37890     1.82967     1.51285     1.31738     1.63438
     37920     1.83919     1.52863     1.32035     1.63866
     37950     1.83091     1.52404     1.31054     1.63225
     37980     1.83149     1.52315     1.31565     1.63028
     38010      1.8255     1.51011     1.32297     1.62303
     38040      1.8319     1.50512     1.33935     1.62864
     38070     1.83461     1.52103     1.31715     1.63805
     38100     1.83576     1.51481     1.33517     1.63178
     38130     1.83147      1.5039     1.33492     1.63243
     38160     1.83312      1.5057     1.33025     1.63829
     38190     1.84423     1.52959     1.32391      1.6462
     38220     1.83265     1.50122     1.33838     1.63471
     38250     1.82196     1.49065     1.33067     1.62678
     38280     1.83643     1.51133     1.32346       1.646
     38310     1.82432     1.49523     1.33969     1.62043
     38340     1.82451     1.49723     1.33455     1.62326
     38370     1.83428     1.50072     1.33849     1.63873
     38400     1.83209     1.47856     1.36669     1.63069
     38430     1.83452     1.46983       1.376      1.6362
     38460     1.84275     1.48235     1.37814     1.64159
     38490     1.83265       1.475     1.36413      1.6373
     38520     1.84247     1.46924     1.38616       1.646
     38550     1.83454     1.45976     1.38171     1.64044
     38580     1.83394     1.48541      1.3603     1.63395
     38610     1.83828     1.47403       1.376     1.64086
     38640     1.83027     1.46183     1.37314     1.63625
     38670     1.83431     1.44402     1.39605     1.64173
     38700      1.8405     1.45164     1.39722     1.64784
     38730     1.83515     1.45421     1.38928     1.64035
     38760     1.82838     1.44913     1.39073     1.62845
     38790     1.83744     1.45346     1.39588     1.64053
     38820     1.84177     1.45667     1.39347     1.64942
     38850     1.83495     1.43555     1.41244     1.63656
     38880     1.83472     1.44096     1.41097     1.63255
     38910     1.82705     1.42519     1.41413     1.62643
     38940     1.84118     1.42831     1.42391     1.64691
     38970     1.83315     1.43429     1.41326     1.63291
     39000     1.83466      1.4512     1.39226     1.63938
     39030     1.83205     1.45854     1.38747     1.63107
     39060      1.8314      1.4387     1.39954     1.63691
     39090     1.82355     1.43556     1.39553     1.62552
     39120     1.82951     1.44563     1.39486     1.63056
     39150     1.83083     1.45722     1.37873     1.63692
     39180     1.82577     1.45803     1.37735     1.62602
     39210     1.83611     1.46863     1.37443     1.64216
     39240     1.83419     1.47019     1.38139     1.63058
     39270     1.83676      1.4835     1.36819     1.63543
     39300     1.83385     1.48024     1.36492     1.63459
     39330      1.8321     1.47207     1.37107     1.63291
     39360      1.8318     1.47646     1.36852     1.63039
     39390     1.83992     1.46405     1.39071     1.64106
     39420     1.84007      1.4965     1.35427     1.64261
     39450     1.83769     1.50141     1.34832     1.63769
     39480     1.82744     1.49465     1.33881     1.62871
     39510     1.83224      1.4822     1.35832      1.6347
     39540      1.8346      1.4878      1.3546       1.638
     39570     1.83804     1.50504     1.34679      1.6364
     39600      1.8327     1.50833     1.33672     1.62964
     39630     1.82842     1.50446     1.33789     1.62262
     39660     1.83348     1.50604     1.34159     1.62949
     39690      1.8285     1.49296     1.34974      1.6236
     39720     1.82864     1.50716     1.33316     1.62451
     39750     1.82563     1.49805     1.33791     1.62225
     39780     1.83017     1.52014     1.31996     1.62663
     39810     1.82651      1.5195     1.31866     1.62004
     39840     1.82662     1.52537     1.30499     1.62584
     39870     1.83774     1.53834     1.30851     1.63582
     39900     1.83037     1.52633     1.32217     1.61947
     39930     1.83118     1.52202     1.32019     1.62696
     39960     1.83341     1.51242     1.33667     1.62748
     39990     1.82404     1.50846     1.33156     1.61423
     40020     1.82542     1.50301     1.34217     1.61365
     40050     1.83715     1.53257     1.33172     1.62112
     40080     1.82413     1.52212     1.32892     1.60376
     40110     1.82918     1.52765     1.32961     1.60942
     40140     1.82883     1.54432     1.30759     1.61075
     40170     1.83938     1.55754     1.30895      1.6209
     40200     1.83519     1.54793     1.31225     1.61795
     40230     1.83249     1.54434     1.30954     1.61746
     40260     1.84159     1.54897     1.31077     1.63263
     40290     1.83588     1.53542      1.3185     1.62632
     40320     1.83441      1.5409     1.30537     1.62841
     40350     1.83908     1.54815      1.3057     1.63182
     40380     1.83622     1.54807     1.30088     1.62931
     40410     1.83354     1.54186     1.30938     1.62232
     40440     1.82887     1.54925     1.29556     1.61582
     40470     1.83787     1.55827      1.2885     1.63314
     40500     1.83226     1.54019      1.2971     1.63085
     40530     1.83277     1.53477     1.29839     1.63607
     40560      1.8284     1.52705     1.30356      1.6294
     40590     1.82912     1.53205     1.29903     1.62994
     40620     1.83412     1.52203     1.31505      1.6377
     40650      1.8335     1.53679     1.30172     1.63318
     40680     1.83021     1.52596     1.29833     1.63864
     40710     1.82966     1.52039     1.30582     1.63663
     40740     1.83264     1.54045     1.29534     1.63287
     40770     1.84471     1.55875     1.28414     1.65142
     40800     1.83492     1.55411     1.28064     1.63665
     40830     1.83698     1.56467     1.27145     1.63836
     40860     1.83803     1.56518     1.26483     1.64533
     40890     1.83609     1.55696     1.27735     1.63911
     40920     1.84337     1.56375     1.28621     1.64207
     40950     1.82809     1.55178     1.28998      1.6161
     40980     1.83898     1.56639     1.29322     1.62411
     41010     1.82929     1.54752     1.31454     1.60305
     41040     1.84061     1.57612     1.29636     1.61586
     41070     1.82969      1.5642     1.29677     1.60224
     41100     1.84037     1.56672      1.3253      1.6009
     41130     1.83658     1.56699     1.30629     1.60754
     41160     1.83236     1.55578     1.33074     1.58864
     41190     1.83398     1.56444     1.32981     1.58464
     41220     1.83795     1.55975     1.34903     1.58221
     41250     1.83538      1.5637     1.31687     1.59935
     41280      1.8352     1.55371     1.33615     1.59268
     41310     1.82854     1.56548     1.30765     1.58948
     41340     1.83512     1.56709     1.32276     1.59056
     41370     1.83437     1.56778     1.31227     1.59681
     41400     1.83786      1.5726     1.34511     1.57261
     41430     1.83414     1.56557     1.33731     1.57758
     41460     1.84034      1.5785     1.34839     1.56969
     41490     1.82926     1.56596     1.35412     1.55128
     41520     1.83322     1.56953     1.36739      1.5454
     41550     1.83606     1.55751      1.3916     1.54267
     41580     1.82878     1.54624     1.39993     1.52912
     41610     1.82221     1.55525     1.37972     1.52265
     41640     1.84219     1.57386     1.39765     1.53522
     41670     1.83285     1.56734     1.43004       1.489
     41700     1.84057     1.57212      1.4327      1.5004
     41730     1.83354      1.5752     1.41293     1.49871
     41760     1.82502     1.56086      1.4153     1.49063
     41790     1.83337      1.5704     1.40593     1.50988
     41820     1.83745     1.56666     1.41192     1.51806
     41850     1.83545     1.57569     1.38747     1.52639
     41880     1.84022     1.56411     1.39582      1.5421
     41910     1.83254     1.57404     1.36613     1.54029
     41940     1.82916     1.56183     1.36617     1.54465
     41970     1.83585     1.57289     1.37428     1.54211
     42000     1.82981     1.56625     1.37347      1.5352
     42030     1.82569     1.56342     1.39271     1.51076
     42060     1.82965     1.57259     1.41729     1.48778
     42090     1.81886     1.55317     1.41058     1.48809
     42120     1.82776     1.56316     1.40401     1.50555
     42150     1.82658     1.56446     1.40188     1.50332
     42180     1.83287     1.56059     1.40806     1.51682
     42210     1.84511     1.57531     1.42627     1.51428
     42240     1.84058     1.57565     1.41313     1.51519
     42270      1.8396     1.56412     1.40968     1.52792
     42300     1.83979     1.56262     1.39622     1.54222
     42330     1.84341     1.55896     1.41225     1.53998
     42360     1.83598      1.5608     1.42584      1.5075
     42390     1.82333     1.54353     1.39591      1.5225
     42420     1.81489      1.5408     1.37186     1.52695
     42450     1.82044     1.54506     1.38611     1.52299
     42480     1.81621     1.53939     1.37596     1.52783
     42510     1.82191     1.53928     1.37304     1.54405
     42540     1.80912     1.52718     1.38364     1.51629
     42570     1.81419     1.53566     1.36338     1.53802
     42600     1.81628     1.55204     1.35869     1.53064
     42630     1.81571     1.55896     1.35319     1.52713
     42660     1.81607     1.55599     1.34339     1.53961
     42690     1.81781     1.56229     1.36081     1.52193
     42720     1.80283     1.54913      1.3454     1.51344
     42750     1.81259     1.55213     1.36246     1.51842
     42780     1.81339      1.5498     1.36803     1.51771
     42810     1.81327     1.54427     1.35786     1.53211
     42840     1.81748      1.5506     1.36468     1.52963
     42870     1.81108     1.54733       1.346      1.5343
     42900     1.80599     1.54393     1.32908     1.54048
     42930     1.80164     1.53739       1.324     1.54118
     42960     1.80776     1.53523     1.35311     1.53236
     42990     1.81034     1.53022     1.35266     1.54383
     43020     1.80415     1.51378     1.35155     1.54652
     43050     1.80406     1.53248     1.33641     1.54103
     43080     1.79715     1.52151     1.34566     1.52765
     43110     1.80041     1.51714      1.3481     1.53748
     43140     1.81093     1.53798     1.35266     1.53749
     43170     1.81088     1.53168       1.361     1.53629
     43200     1.81489     1.53096     1.36557     1.54242
     43230     1.81017     1.53381     1.34963     1.54252
     43260     1.81029     1.52705     1.37315     1.52868
     43290     1.80984     1.52825      1.3632     1.53531
     43320     1.80697     1.51495     1.35761     1.54664
     43350     1.81099     1.52456     1.34788      1.5551
     43380     1.81533      1.5348     1.33897     1.56281
     43410     1.81426     1.53249     1.33942     1.56221
     43440     1.79938     1.50942     1.34077     1.54904
     43470     1.80239     1.50577     1.34553     1.55545
     43500     1.80425     1.51521     1.33368     1.56078
     43530     1.81261     1.51726     1.33759     1.57476
     43560     1.79737     1.51376     1.31941     1.55845
     43590     1.79593     1.51053      1.3185     1.55905
     43620     1.80328     1.51693     1.32607     1.56336
     43650     1.80056     1.50881     1.33447      1.5578
     43680     1.80164      1.5077     1.33383     1.56192
     43710     1.80039     1.49457     1.33849     1.56763
     43740     1.78428     1.49157     1.30607     1.56099
     43770     1.79981     1.49723     1.33964     1.56278
     43800     1.79984     1.49298     1.32765     1.57708
     43830     1.80077     1.49316     1.34471     1.56453
     43860     1.78938      1.4654     1.35122     1.55902
     43890     1.80024     1.47949      1.3528     1.56931
     43920     1.80412     1.48736     1.35852     1.56586
     43950      1.7989     1.48443     1.35771     1.55729
     43980     1.79894     1.46878     1.38092     1.55182
     44010     1.80446     1.47844     1.36378      1.5705
     44040     1.80399     1.48853     1.35911     1.56393
     44070     1.80703     1.47121     1.38123     1.56794
     44100     1.80458     1.47496     1.35802     1.57901
     44130     1.81387     1.47816     1.37112     1.58598
     44160     1.82242     1.48024      1.3804     1.59558
     44190     1.81264     1.47973     1.36839     1.58406
     44220     1.81312      1.4654     1.39808     1.57252
     44250     1.80981     1.45484      1.3931     1.57909
     44280     1.80759     1.45761      1.3965      1.5684
     44310     1.82229     1.48132     1.40645     1.57132
     44340     1.81621      1.4804     1.38286     1.57903
     44370     1.82102     1.47352      1.3918     1.58866
     44400     1.81305     1.48742     1.38673     1.56168
     44430     1.82005     1.48254     1.38602      1.5831
     44460     1.82185       1.467     1.40424     1.58565
     44490     1.80687      1.4537     1.40105     1.56632
     44520     1.81019     1.45307     1.40304     1.57278
     44550     1.81119     1.45969     1.41503     1.55814
     44580     1.81202     1.44352     1.42259     1.56822
     44610     1.81226     1.44251     1.41937     1.57261
     44640     1.80578     1.44119     1.40857     1.56863
     44670     1.80434     1.44793     1.38707     1.57822
     44700     1.81081     1.44769     1.40165      1.5804
     44730     1.81044     1.44316      1.4041     1.58151
     44760     1.80754     1.44437     1.40162     1.57596
     44790      1.8096     1.45413     1.40144     1.57187
     44820     1.81273     1.47476     1.37657      1.5818
     44850     1.81917     1.47557     1.37371     1.59824
     44880     1.81741     1.48299      1.3829     1.57932
     44910     1.81663     1.48083     1.38159      1.5807
     44940     1.81379     1.48823     1.35835     1.58736
     44970     1.81373     1.47307     1.37405     1.58786
     45000     1.81019     1.47222     1.37201     1.58233
     45030     1.81483     1.46501     1.39339     1.58097
     45060     1.81498     1.47384     1.37796     1.58661
     45090     1.81052     1.46276     1.38423      1.5812
     45120      1.8047     1.43772     1.39602     1.58049
     45150     1.80166     1.44937     1.39456     1.56413
     45180     1.81437     1.47029     1.36838     1.59675
     45210      1.8104     1.47797      1.3648     1.58367
     45240     1.82122     1.48046     1.37938     1.59349
     45270     1.80983     1.45906     1.38204     1.58495
     45300      1.8175     1.47505     1.36847     1.59942
     45330      1.8214     1.47669      1.3771     1.59936
     45360     1.82615     1.45811      1.4086     1.59981
     45390     1.80568     1.44933     1.37957     1.58657
     45420      1.7961     1.44489     1.37259     1.57488
     45450     1.80387     1.44527     1.38867     1.57818
     45480     1.81529     1.46487     1.37953     1.59423
     45510     1.80281      1.4389     1.38397     1.58569
     45540      1.8206     1.45449     1.39914     1.59876
     45570     1.81854     1.44933     1.42051     1.57979
     45600     1.81917      1.4556     1.39908     1.59453
     45630      1.8165     1.44938      1.3909     1.60125
     45660     1.81222     1.45794     1.37545     1.59712
     45690     1.80963      1.4515     1.36609     1.60512
     45720     1.80095     1.43886     1.38195     1.58327
     45750     1.81169     1.45226     1.38731     1.59083
     45780     1.81509     1.46388     1.37418     1.59931
     45810     1.81006     1.47247     1.34971     1.60085
     45840     1.80451      1.4587     1.35709     1.59468
     45870     1.80633     1.47003     1.34405     1.59945
     45900     1.82007     1.47449     1.37732     1.59818
     45930     1.81878     1.48683     1.36356     1.59561
     45960     1.81948     1.47284     1.37276     1.60228
     45990     1.81954     1.47206     1.38437      1.5931
     46020     1.82322     1.48206      1.3787     1.59717
     46050     1.83182     1.48875     1.39124     1.59975
     46080     1.83561     1.50185     1.38272     1.60356
     46110     1.82978     1.48268     1.39259     1.59953
     46140     1.83462     1.51363     1.36997     1.60118
     46170     1.83449     1.49871     1.37591     1.60979
     46200     1.82682     1.51283     1.34304     1.60691
     46230     1.82573     1.50141     1.34846      1.6106
     46260     1.81195     1.49869     1.34437     1.58522
     46290     1.81221     1.48454     1.36141     1.58459
     46320     1.81015     1.49539     1.35304     1.57683
     46350     1.79816     1.48583     1.34179     1.56803
     46380     1.81697     1.50468     1.34935      1.5868
     46410     1.81288     1.50978     1.32758     1.59098
     46440     1.80791     1.49899     1.33013     1.58773
     46470     1.80598     1.48927     1.34237     1.58215
     46500     1.81492     1.49863     1.35351     1.58429
     46530     1.81336     1.48845      1.3603     1.58451
     46560      1.8366     1.52618     1.34055     1.61861
     46590     1.82385     1.51066     1.34858     1.59752
     46620     1.82153     1.51897      1.3443     1.58793
     46650     1.82211     1.50653     1.35335     1.59341
     46680     1.82673     1.52096     1.33771     1.60348
     46710     1.81157     1.51017     1.33974     1.57736
     46740     1.82952     1.53227     1.33032      1.6052
     46770     1.81392     1.52025     1.32004     1.58964
     46800     1.81479     1.50938     1.34224     1.58338
     46830     1.81173     1.50713     1.34136     1.57925
     46860     1.81174     1.50526      1.3428     1.57984
     46890     1.82711     1.52406     1.34383     1.59627
     46920      1.8219     1.50953     1.34378     1.59819
     46950      1.8151     1.52273     1.32789     1.58341
     46980     1.81897     1.51213     1.34086      1.5915
     47010     1.82659      1.5293     1.34134     1.59214
     47040     1.83316     1.54458      1.3167     1.61293
     47070     1.82257     1.53606     1.31113     1.60154
     47100     1.81988     1.54272     1.30795     1.59161
     47130     1.82587     1.54729     1.31148     1.59796
     47160     1.82999     1.56507     1.29683     1.60204
     47190     1.82523     1.55087     1.30477     1.59852
     47220     1.82663     1.54433     1.30542     1.60749
     47250     1.83017     1.54374     1.31948     1.60464
     47280     1.81672     1.52322     1.32027       1.593
     47310     1.81251       1.528     1.31846     1.58028
     47340      1.8254     1.52941      1.3418     1.58891
     47370     1.83552     1.53798     1.34554     1.60076
     47400     1.83358     1.53395      1.3487     1.59751
     47430     1.83208     1.53016     1.36284     1.58565
     47460     1.83089     1.52221     1.35734     1.59524
     47490     1.82361     1.50987     1.35563     1.59174
     47520     1.82868      1.5307     1.35115     1.58727
     47550     1.82903     1.52452     1.37382     1.57454
     47580     1.83105       1.538     1.36844     1.57081
     47610     1.82578     1.52521     1.37648     1.56397
     47640     1.81732     1.51217     1.35928     1.57194
     47670     1.82596     1.52861     1.35877      1.5765
     47700     1.81808     1.50312     1.37371     1.56983
     47730     1.82319     1.50723     1.37193     1.57928
     47760     1.81491     1.50268       1.376      1.5609
     47790     1.81818     1.50181     1.37862       1.567
     47820     1.82765     1.48924     1.38077     1.59883
     47850     1.82188     1.48646     1.36718     1.59992
     47880     1.81972     1.47409     1.37492     1.59982
     47910     1.81498     1.48158     1.36677     1.58908
     47940     1.81444      1.4924       1.353     1.58951
     47970     1.80625     1.48237     1.34803     1.58444
     48000     1.81791     1.48794     1.36396     1.59225
     48030     1.81885     1.50412     1.34076     1.59889
     48060     1.82859     1.51254     1.35465     1.60145
     48090     1.81664     1.52066     1.32212     1.59373
     48120     1.82807     1.52177     1.33479     1.60818
     48150     1.82477     1.53346     1.32156     1.60049
     48180     1.82381     1.53109     1.32323     1.59918
     48210      1.8275     1.53952     1.33454     1.59009
     48240     1.82363     1.53825     1.31049     1.60239
     48270      1.8229     1.54993     1.31222     1.58799
     48300     1.81532     1.54508     1.29278     1.59129
     48330     1.81513     1.54732     1.30198     1.58115
     48360     1.82584     1.55312     1.30702      1.5959
     48390     1.81178     1.54229     1.29399     1.58495
     48420     1.81772     1.55282      1.3087     1.57616
     48450     1.80966     1.54351     1.29857     1.57512
     48480     1.81757     1.55491     1.29386     1.58597
     48510     1.83785     1.56023     1.32013     1.60571
     48540     1.83457     1.55614     1.31824     1.60373
     48570     1.83392      1.5601     1.29898     1.61408
     48600     1.83297     1.55062     1.31608     1.60719
     48630      1.8248     1.55962     1.30234       1.591
     48660     1.81572      1.5544     1.28994     1.58542
     48690      1.8159     1.54602     1.31191     1.57598
     48720     1.81309     1.54566     1.29149     1.58669
     48750     1.81705     1.55216     1.30479     1.57851
     48780      1.8056     1.53465     1.30488     1.56924
     48810     1.82253     1.55552     1.31246     1.58146
     48840     1.82319     1.55673     1.31614     1.57873
     48870     1.81907     1.54142     1.33462     1.56871
     48900     1.81463     1.54254     1.33046     1.56082
     48930     1.81775      1.5403     1.33708     1.56465
     48960     1.81737     1.53472     1.35154     1.55681
     48990     1.82685     1.56183      1.3446     1.55805
     49020     1.82406      1.5488     1.35278     1.55744
     49050     1.82432     1.56051     1.33398     1.56256
     49080     1.80522     1.54412     1.33343     1.53469
     49110     1.81456     1.55409     1.33942     1.54143
     49140     1.81156     1.54377     1.34295     1.54169
     49170     1.81829       1.541     1.35741     1.54761
     49200     1.80929     1.52578     1.34821     1.54964
     49230     1.81766     1.55513     1.31858     1.56547
     49260     1.83263     1.57857     1.32925      1.5679
     49290      1.8184     1.56453     1.31847     1.55788
     49320     1.82292     1.57347     1.31783     1.56001
     49350     1.81735     1.56664      1.3243     1.54836
     49380     1.81988     1.56339     1.32519     1.55679
     49410     1.81391     1.55813     1.31632     1.55565
     49440     1.82241     1.55407     1.32064      1.5758
     49470     1.82213     1.56389      1.3329     1.55499
     49500     1.83227     1.57439     1.33402      1.5672
     49530      1.8216     1.56129     1.33254     1.55665
     49560      1.8308     1.59025     1.31991     1.55968
     49590     1.83444     1.58833     1.33135     1.56046
     49620     1.83299     1.58174     1.32849     1.56618
     49650     1.83491     1.57889     1.33929     1.56435
     49680     1.83807     1.60338     1.33327     1.55196
     49710     1.84501     1.59685     1.34717     1.56313
     49740     1.83828     1.58637     1.35339     1.55251
     49770     1.82584     1.58352     1.34827     1.53035
     49800     1.82876     1.57953     1.34395     1.54518
     49830     1.83366     1.58801     1.34782     1.54474
     49860     1.82167     1.57947     1.35801     1.51595
     49890     1.83089      1.5812     1.36602     1.52909
     49920     1.82086     1.56723     1.36918     1.51663
     49950     1.83325      1.5845      1.3809     1.51793
     49980     1.82794     1.57175     1.38609     1.51364
     50010     1.82046     1.56161     1.39162     1.50096
     50040      1.8324      1.5485     1.42198     1.51508
     50070     1.82998     1.54945     1.40612     1.52304
     50100     1.83151      1.5645     1.39476      1.5218
     50130     1.84294     1.57275     1.42699     1.51096
     50160     1.83366     1.57622     1.41847     1.49269
     50190      1.8297     1.56841     1.41479     1.49468
     50220     1.83511     1.56195     1.42126     1.50851
     50250     1.82842     1.56848     1.40669     1.49911
     50280     1.82857     1.56664     1.40816     1.50003
     50310     1.84285     1.58929       1.419     1.50094
     50340     1.83044      1.5627     1.43539     1.48277
     50370     1.83264     1.57242     1.42992     1.48324
     50400     1.83677     1.58061     1.45546     1.45972
     50430      1.8418     1.59227     1.44059     1.47441
     50460     1.82886     1.57971     1.41276     1.48259
     50490     1.84112      1.5949     1.42747     1.48259
     50520     1.83022     1.58122     1.43564     1.46223
     50550     1.82677     1.58386     1.40355     1.48175
     50580     1.83103     1.59271     1.39804       1.488
     50610     1.82836     1.59023     1.39883     1.48332
     50640     1.83431     1.59553     1.41368     1.47824
     50670     1.83779     1.59698     1.43719     1.46258
     50700     1.84082      1.6024     1.43286     1.46849
     50730     1.83851     1.59838     1.43649     1.46353
     50760     1.82103     1.58285     1.42096     1.45181
     50790     1.82674     1.59209     1.44322     1.43398
     50820     1.83778     1.60371     1.43605     1.45627
     50850     1.84369      1.6163     1.43651     1.45685
     50880     1.83342      1.6024     1.44059     1.44217
     50910     1.83419     1.60119     1.44238     1.44369
     50940     1.83011     1.60238     1.44774     1.42653
     50970     1.83218     1.60366     1.44802     1.43014
     51000     1.83473     1.59629     1.46625     1.42634
     51030      1.8412     1.60819      1.4665     1.42939
     51060     1.83473     1.59264     1.46658     1.43007
     51090     1.83485     1.59263     1.49182     1.40405
     51120     1.84226      1.5979     1.48907      1.4203
     51150     1.84176     1.58999     1.50329     1.41287
     51180     1.84457     1.58811     1.50647     1.41891
     51210     1.83232     1.57405     1.49118       1.419
     51240     1.83064      1.5582     1.51495     1.40692
     51270     1.83413     1.57079     1.51089     1.40636
     51300     1.82286     1.55085     1.50372      1.4069
     51330     1.82733     1.55629     1.49817     1.41835
     51360     1.82217      1.5634     1.48975     1.40608
     51390     1.82667     1.57391     1.51269     1.38131
     51420     1.82361     1.57148     1.51456     1.37392
     51450     1.81748     1.56347     1.53358     1.34543
     51480     1.82088     1.57546     1.51253     1.36433
     51510     1.82343     1.57575     1.50103     1.38337
     51540     1.82147     1.57313     1.51059     1.37071
     51570     1.83781     1.58581     1.54794     1.35799
     51600     1.82552     1.57524     1.55289     1.33124
     51630     1.83619     1.57502     1.55444     1.35876
     51660     1.83144     1.58353      1.5514     1.33939
     51690     1.83232     1.58252     1.54263     1.35303
     51720     1.82519       1.579     1.52776     1.35477
     51750     1.82892       1.568     1.54068     1.36294
     51780     1.82641     1.56777     1.52107     1.37841
     51810     1.84143     1.58106     1.52202     1.40195
     51840     1.84443     1.57701      1.5403      1.3944
     51870      1.8403     1.57999     1.52728     1.39442
     51900     1.82675     1.55739     1.52628     1.38529
     51930     1.81998     1.57305     1.48985     1.38944
     51960     1.82481     1.56406     1.50945     1.39109
     51990     1.81608     1.56329     1.49666      1.3829
     52020     1.82404     1.57031      1.4918     1.40104
     52050      1.8208     1.54858     1.49854     1.40958
     52080     1.83446     1.55173     1.52778     1.41015
     52110     1.82425     1.53969     1.52103     1.40413
     52140     1.81785     1.54589     1.50601     1.39691
     52170     1.82426     1.54067     1.50377     1.42157
     52200     1.81934     1.54535     1.48667     1.42186
     52230      1.8127     1.53134     1.50208     1.40375
     52260     1.81278     1.52597     1.49702     1.41516
     52290     1.81672     1.53612     1.50623     1.40447
     52320     1.82787     1.54181     1.51455     1.41816
     52350     1.81902     1.53547     1.50337     1.41417
     52380     1.81803     1.52438     1.51824     1.40773
     52410     1.82756     1.54785     1.51937     1.40555
     52440     1.82259     1.55586     1.50732     1.39676
     52470     1.82962     1.55966     1.52029     1.39686
     52500     1.82456     1.56466     1.50874     1.39053
     52530     1.82917     1.56125     1.50773     1.40749
     52560     1.81627     1.54155     1.51115     1.39203
     52590     1.82751     1.57488     1.48373     1.41347
     52620     1.81644     1.56723     1.47591     1.40155
     52650     1.81116     1.56372     1.46204     1.40635
     52680     1.82036     1.56739     1.46659     1.42119
     52710     1.82467     1.55971     1.47768     1.42919
     52740     1.83494     1.56603     1.48896     1.43686
     52770     1.83151     1.57124     1.48576     1.42569
     52800     1.82056     1.56775     1.47301     1.41466
     52830      1.8206     1.56641     1.45698     1.43274
     52860     1.81752     1.54944     1.46707     1.43308
     52890     1.83437     1.57001     1.47382     1.44662
     52920     1.83222     1.56663     1.47302     1.44565
     52950     1.82406     1.56027     1.46345     1.44163
     52980     1.83051     1.55045     1.47845     1.45321
     53010     1.83307     1.55064     1.48504     1.45276
     53040     1.81696        1.52     1.49776     1.43144
     53070     1.81635      1.5214     1.51654     1.40844
     53100     1.82347     1.50701     1.53949     1.41737
     53130     1.82322     1.49421     1.54269     1.42679
     53160     1.83232     1.51252     1.55669     1.41555
     53190     1.83089     1.52196     1.54016     1.41982
     53220     1.82645     1.51079     1.52401     1.43761
     53250     1.83713     1.52661     1.51247     1.46012
     53280     1.81663     1.51166     1.49065     1.44676
     53310     1.82759     1.52265      1.4952     1.45811
     53340     1.83007     1.53492     1.50014     1.44634
     53370     1.82797     1.54074     1.50375     1.43102
     53400     1.82572      1.5532     1.49777     1.41801
     53430      1.8209     1.53924      1.5082     1.40977
     53460     1.83525      1.5465     1.52664     1.41915
     53490     1.82829      1.5341     1.51181     1.43047
     53520     1.82367     1.52353     1.51684     1.42464
     53550     1.82053     1.50693     1.53265     1.41733
     53580     1.83084     1.51341     1.54639     1.42204
     53610     1.82931      1.5194     1.53517     1.42387
     53640     1.82569     1.50598     1.53548     1.42849
     53670     1.83172     1.52075     1.53279     1.43117
     53700     1.82548     1.52168     1.53331     1.41359
     53730     1.82979     1.52099     1.52076      1.4388
     53760     1.82825     1.51761     1.52003     1.43923
     53790     1.83448     1.52309     1.53367     1.43483
     53820     1.82401     1.50221     1.52405     1.44037
     53850      1.8228     1.51427     1.50782     1.44175
     53880     1.82536     1.52443     1.48438     1.46171
     53910     1.81465     1.50827     1.47594     1.46037
     53940     1.81515     1.52335     1.47066     1.45123
     53970     1.82232     1.52949     1.47942     1.45387
     54000     1.83384     1.53589     1.48262      1.4727
     54030     1.83055     1.53833     1.47767     1.46693
     54060     1.83227     1.56086     1.47816     1.44678
     54090     1.83222     1.56267     1.46271     1.46035
     54120     1.82748     1.54622     1.47877     1.44975
     54150     1.82368     1.53725     1.47468     1.45389
     54180     1.83453     1.53456     1.48957     1.46879
     54210     1.83542     1.52992     1.49557     1.46976
     54240     1.83688     1.53211     1.49984     1.46677
     54270     1.83252     1.52902      1.4988     1.46013
     54300     1.82669      1.5132     1.51131     1.44907
     54330     1.83136     1.51832     1.52287     1.44338
     54360     1.83091     1.52134     1.51201     1.45046
     54390     1.83527     1.51939     1.52042     1.45471
     54420     1.84246     1.53643     1.54036     1.43388
     54450     1.83907     1.52948     1.53924     1.43379
     54480     1.84152     1.51899     1.54018     1.45014
     54510     1.84618     1.51182     1.54318     1.46621
     54540      1.8385     1.49783     1.55437     1.44935
     54570     1.83598     1.50387     1.55781     1.43291
     54600     1.82828     1.49277      1.5572     1.42548
     54630     1.83215      1.4989     1.54054     1.44693
     54660     1.83504     1.50458     1.54836        1.44
     54690     1.82725      1.5042     1.55045     1.41817
     54720     1.82222     1.49847     1.56415     1.39607
     54750     1.82701     1.49385     1.57564      1.4006
     54780      1.8285     1.46628      1.5756     1.43328
     54810     1.82494      1.4917     1.57629     1.39677
     54840     1.82805     1.50363     1.57639     1.39199
     54870     1.82742     1.49359     1.57405     1.40373
     54900     1.83999     1.51608     1.58212     1.40341
     54930     1.83352     1.51315     1.57163     1.40141
     54960     1.83627     1.50552     1.57844     1.40914
     54990     1.84079     1.52187     1.55193     1.43262
     55020     1.83297     1.50961     1.55303     1.42432
     55050     1.83499     1.51197      1.5593     1.42017
     55080     1.83265     1.51471     1.56086     1.40947
     55110     1.83566     1.51616      1.5685     1.40725
     55140     1.83233     1.49936     1.55693     1.42925
     55170     1.84007     1.51293     1.57921     1.41024
     55200     1.83292     1.51802     1.57284     1.39318
     55230     1.83561     1.52954     1.56921     1.39175
     55260     1.83836     1.51564     1.56529     1.41838
     55290     1.83365     1.51158     1.55589     1.42086
     55320     1.83685     1.50755     1.56726     1.42093
     55350     1.84347     1.52043     1.58045     1.40969
     55380     1.84095     1.52108     1.57829     1.40483
     55410      1.8329     1.51858     1.56878     1.39709
     55440     1.84078     1.52937     1.59685     1.37406
     55470     1.83225     1.51449     1.57668     1.39094
     55500     1.83574     1.50473     1.58894     1.39676
     55530      1.8314     1.49662     1.58966     1.39325
     55560      1.8396     1.50999     1.60076     1.38773
     55590     1.83493     1.49634      1.5944     1.39743
     55620     1.84133     1.50536     1.60493     1.39253
     55650     1.85148     1.52493     1.60579     1.39714
     55680     1.84008     1.50665     1.59912     1.39451
     55710     1.83888      1.5046     1.59306     1.40046
     55740     1.84192     1.51965     1.59259     1.39274
     55770     1.82843     1.50882     1.57646     1.38728
     55800     1.82698     1.49006     1.58626     1.39256
     55830     1.83341      1.4941     1.60063     1.38869
     55860     1.82395     1.48415     1.58675     1.39034
     55890     1.83474     1.50553     1.59428     1.38714
     55920      1.8285     1.50564     1.58834     1.37733
     55950     1.82267     1.49135       1.593     1.37203
     55980     1.83384     1.51668     1.60285     1.36253
     56010     1.83712     1.52201     1.60426     1.36376
     56040     1.84177     1.52974     1.60954     1.36144
     56070     1.83665     1.52851     1.59336     1.36801
     56100     1.84078     1.52949     1.61158     1.35663
     56130     1.84317     1.54807      1.6031     1.35207
     56160     1.84182     1.55428     1.59928     1.34578
     56190      1.8444       1.549       1.606     1.35092
     56220     1.84151      1.5475     1.59173      1.3616
     56250     1.84511     1.55767     1.60376     1.34555
     56280     1.83946     1.54677     1.59613      1.3517
     56310     1.85157     1.54991     1.60352     1.37227
     56340     1.84636     1.52358     1.60926     1.38097
     56370     1.84037      1.5299     1.60111      1.3674
     56400     1.83737     1.53242     1.59831     1.35974
     56430     1.85004     1.55975     1.59833       1.363
     56460      1.8501      1.5512     1.59641     1.37514
     56490       1.852     1.54613     1.58024     1.40434
     56520     1.84986      1.5341     1.56542     1.42826
     56550     1.84877     1.53675     1.56682     1.42104
     56580     1.84109     1.53992     1.55528     1.41031
     56610     1.84789     1.54278     1.55788     1.42205
     56640     1.84654     1.54594     1.56698     1.40502
     56670     1.85142     1.55671     1.56791     1.40492
     56700      1.8527      1.5481     1.57567     1.40913
     56730     1.84833     1.55513      1.5634     1.40357
     56760      1.8405      1.5439     1.56929     1.38875
     56790     1.84975     1.55149     1.57746     1.39558
     56820     1.85053     1.53691     1.57349      1.4181
     56850     1.84623     1.55023     1.57554     1.38982
     56880     1.85032     1.55427     1.58272     1.38802
     56910     1.84836      1.5628     1.55073     1.40915
     56940     1.84731     1.56461     1.55567     1.39892
     56970     1.85286     1.57646     1.53172     1.42647
     57000     1.84634     1.56976     1.51903     1.43048
     57030     1.85314     1.57001     1.51331     1.45368
     57060     1.83977     1.55166     1.51374     1.43891
     57090     1.85308     1.56575     1.52552     1.44533
     57120     1.83614     1.54375     1.49094     1.46176
     57150     1.84737     1.54221      1.5089     1.47323
     57180     1.84095     1.54219     1.51759     1.44802
     57210     1.84264     1.54626     1.53322     1.43143
     57240     1.85659     1.56293     1.54414     1.43762
     57270     1.85356      1.5529     1.55607     1.42778
     57300      1.8437     1.54078     1.55409     1.41748
     57330     1.85671      1.5676     1.53524     1.44236
     57360     1.83751     1.54397     1.51907     1.43579
     57390     1.84646     1.54923     1.50752     1.46496
     57420     1.84531     1.55852     1.49117     1.46893
     57450     1.83538     1.54891     1.47854     1.46698
     57480     1.83473      1.5464     1.46879     1.47775
     57510     1.84207     1.54964     1.48306     1.47837
     57540     1.83828     1.53691     1.50451     1.46043
     57570     1.83219      1.5384     1.49837     1.44986
     57600     1.83804     1.55433     1.48246     1.46396
     57630     1.83392     1.54445     1.50132     1.44473
     57660     1.83341     1.55475     1.50019      1.4335
     57690     1.83115     1.53874     1.50073     1.44441
     57720     1.83516     1.54043     1.48772     1.46607
     57750      1.8301     1.54386     1.47814     1.45949
     57780      1.8254     1.54646     1.45757     1.46563
     57810     1.84095     1.55382     1.46386     1.49029
     57840     1.82467     1.54946     1.44553     1.47257
     57870     1.83345     1.55188     1.44169     1.49541
     57900     1.83005     1.54932     1.43117     1.49985
     57930     1.82666     1.53695     1.44284     1.49312
     57960     1.83969     1.54872     1.45778     1.49842
     57990     1.83812     1.53576     1.46683     1.49908
     58020     1.84811     1.53372     1.47169      1.5208
     58050     1.83779     1.53774     1.46406     1.49893
     58080     1.83512     1.52254     1.48424     1.48805
     58110     1.83632     1.53311      1.4775     1.48686
     58140     1.83141      1.5321     1.48813     1.46502
     58170      1.8349     1.52724     1.48766     1.47923
     58200      1.8354     1.53457     1.49103     1.46946
     58230     1.83723     1.51781     1.52101     1.46069
     58260     1.83447     1.53258     1.52457     1.43439
     58290      1.8349     1.53173     1.52559     1.43531
     58320     1.83721     1.54344     1.51673     1.43806
     58350     1.83291     1.54531      1.4834     1.45969
     58380     1.83356      1.5375     1.48642     1.46647
     58410      1.8349     1.54927      1.4814      1.4625
     58440     1.83047     1.54626     1.47061     1.46548
     58470     1.83187     1.54904     1.45832     1.47828
     58500     1.83775     1.56274     1.45071     1.48591
     58530     1.83401     1.54037     1.46367     1.48731
     58560     1.83243     1.53085     1.46241     1.49448
     58590     1.83265     1.54331     1.45951       1.485
     58620     1.83535     1.54442     1.44465     1.50493
     58650     1.83145      1.5453     1.43662     1.50218
     58680     1.83891     1.55689     1.43669     1.50838
     58710     1.84255     1.56995     1.40719     1.53137
     58740     1.83367     1.56233     1.40056      1.5239
     58770     1.83408     1.56219     1.39743      1.5279
     58800     1.83015     1.55306     1.42607     1.50107
     58830     1.82603     1.56029     1.40734     1.50123
     58860     1.82489     1.56351     1.39667     1.50506
     58890     1.83381     1.56882      1.3996     1.51844
     58920     1.83545     1.57805     1.39676     1.51545
     58950     1.84117     1.57795     1.40203     1.52454
     58980     1.83853     1.57498     1.40037     1.52276
     59010     1.83519     1.58368     1.36012     1.54204
     59040     1.83095     1.58331     1.36178     1.53083
     59070     1.84205      1.5993     1.37507     1.52896
     59100     1.83667     1.60202     1.36032     1.52636
     59130     1.83971     1.60372     1.35524     1.53638
     59160     1.84456     1.60207     1.36236     1.54343
     59190     1.82973     1.58722     1.37294     1.51381
     59220     1.83421     1.60142      1.3684     1.51381
     59250      1.8296     1.59399     1.37177     1.50742
     59280     1.82631     1.60402     1.34564     1.51234
     59310     1.82151     1.59121     1.34846     1.51178
     59340     1.83076     1.60832     1.34425     1.51975
     59370     1.83616     1.61691     1.33336     1.53321
     59400     1.82871     1.60526      1.3356     1.52569
     59430     1.83629     1.60162     1.33858     1.54498
     59460     1.84221     1.61816     1.35481     1.52758
     59490     1.83907     1.61071     1.37236     1.51214
     59520     1.82024     1.59496      1.3401     1.51222
     59550     1.81666     1.58452     1.34527     1.50998
     59580     1.82248     1.58668      1.3441     1.52272
     59610     1.81659     1.58448     1.33499     1.51895
     59640     1.82517     1.59428     1.33717     1.52733
     59670     1.83474     1.59517     1.34425     1.54303
     59700     1.83393     1.60761     1.33425     1.53688
     59730     1.84089     1.61717      1.3379      1.5403
     59760     1.84013     1.61005     1.35732     1.52891
     59790     1.83119     1.59901     1.34816     1.52713
     59820     1.82355     1.60327     1.31505     1.53325
     59850     1.82727     1.60467     1.32097     1.53554
     59880      1.8398     1.62295     1.32794     1.54024
     59910     1.84006     1.63143     1.31485     1.54313
     59940     1.83551     1.62372     1.31937     1.53656
     59970     1.83397     1.62463     1.31387     1.53663
     60000     1.83252      1.6242     1.32058     1.52785
     60030     1.83001     1.61652     1.33841      1.5144
     60060     1.83636     1.63076     1.34191     1.51141
     60090     1.83524     1.62108     1.34181     1.51916
     60120     1.83446     1.62823     1.33893     1.51216
     60150      1.8282     1.62607     1.33509     1.50266
     60180     1.82389     1.62021     1.32069     1.51124
     60210      1.8266     1.61936     1.32079     1.51858
     60240     1.82641     1.62193     1.31436     1.52098
     60270      1.8307     1.63243       1.321     1.51428
     60300     1.83395     1.63461     1.31965     1.52097
     60330     1.82495      1.6248     1.30588      1.5217
     60360     1.83102     1.62616     1.33757     1.50725
     60390     1.83289      1.6229     1.32604     1.52538
     60420     1.83681     1.62928     1.31899      1.5341
     60450     1.82824     1.62295     1.32603     1.51414
     60480     1.82782     1.61685     1.33881      1.5084
     60510     1.83002     1.62159     1.33941      1.5081
     60540     1.82878     1.61457     1.33374     1.51761
     60570     1.82842     1.61103     1.36632     1.49132
     60600     1.82936     1.61522      1.3623     1.49277
     60630     1.83634     1.62252     1.35084     1.51226
     60660     1.82781     1.61974     1.34476     1.49994
     60690     1.81689     1.59969     1.33292     1.50549
     60720     1.82873     1.61146     1.34178     1.51371
     60750     1.82203     1.61069     1.33151     1.50743
     60780     1.83542     1.60888      1.3505     1.52486
     60810     1.83131     1.59665     1.35493     1.52391
     60840     1.83897     1.61115     1.36068     1.52195
     60870     1.83316     1.60574     1.34927     1.52382
     60900     1.84068     1.61457     1.37307      1.5113
     60930     1.83336     1.60867     1.35934     1.51223
     60960     1.83233     1.60383     1.36771      1.5073
     60990     1.84028     1.61485     1.36436     1.51791
     61020     1.83577     1.60855     1.37905     1.50029
     61050     1.82237     1.59893     1.38356     1.47352
     61080     1.83019     1.60621      1.4016     1.46794
     61110     1.83271     1.60782     1.39193     1.48159
     61140     1.82291     1.59795     1.36733     1.49096
     61170     1.84037     1.62681     1.39518     1.47678
     61200     1.83762     1.61083     1.40142     1.48155
     61230     1.83532     1.60742     1.38929     1.49093
     61260     1.82788      1.6009     1.37832     1.48984
     61290     1.83986     1.61901     1.37731     1.50066
     61320     1.83161     1.61256     1.36034      1.5029
     61350     1.83546     1.61754     1.35576     1.51106
     61380     1.83391     1.60681     1.36195     1.51317
     61410     1.83516     1.61036     1.35631      1.5175
     61440     1.82761     1.60505     1.35259     1.50819
     61470     1.82742     1.59978     1.38005     1.48833
     61500     1.83477     1.61742     1.38849     1.47946
     61530     1.82609     1.59993     1.37873     1.48612
     61560       1.841     1.61243     1.35349     1.53188
     61590     1.83137     1.59278     1.36422      1.5198
     61620     1.82849     1.59254     1.36208     1.51503
     61650     1.82481     1.59071     1.36136     1.50871
     61680     1.83406     1.59576     1.35058     1.53527
     61710     1.83844      1.6046     1.37096     1.51837
     61740     1.85483     1.62634     1.39697     1.51138
     61770     1.83901     1.60527     1.39315     1.49873
     61800      1.8266     1.59251     1.38762     1.48705
     61830     1.83684     1.60354     1.39308     1.49531
     61860     1.83391     1.59242     1.38738     1.50526
     61890     1.82913     1.58036     1.40408     1.49079
     61920     1.82027     1.57899     1.38166     1.49151
     61950     1.82539     1.58961     1.40074     1.47485
     61980     1.82643     1.58533     1.38695     1.49491
     62010     1.82105     1.58673     1.39567     1.47203
     62040      1.8312     1.59253     1.39433     1.49207
     62070     1.83665     1.60009     1.39665     1.49522
     62100     1.83098     1.59048     1.39201     1.49589
     62130     1.84274     1.60825     1.39429     1.50362
     62160     1.83898     1.60416     1.38553     1.50686
     62190       1.832     1.59072     1.39769     1.49282
     62220     1.84048     1.59158     1.39711     1.51316
     62250     1.84258     1.60251     1.42148     1.48376
     62280     1.82938     1.60191      1.4279     1.44507
     62310     1.83118     1.60449      1.4045     1.46949
     62340      1.8109     1.58357     1.39004     1.45561
     62370     1.81651     1.59827      1.4029      1.4411
     62400     1.82032     1.60134     1.39977     1.45035
     62430     1.80826       1.597     1.41848     1.40609
     62460     1.82106     1.60823     1.42675     1.41792
     62490     1.82325     1.61194     1.43122     1.41484
     62520     1.81242      1.5999     1.42823     1.40365
     62550     1.81821      1.6086     1.42213     1.41483
     62580     1.81597     1.60576     1.41116     1.42325
     62610     1.82655     1.61593       1.418     1.43199
     62640     1.81125     1.59782     1.40502     1.42623
     62670     1.81888     1.61027     1.42227     1.41452
     62700     1.82264     1.61251     1.41696      1.4269
     62730     1.82423     1.61269     1.41853      1.4292
     62760     1.82835     1.60134     1.42894     1.44208
     62790     1.82646     1.59779     1.41027     1.45948
     62820     1.82319     1.59846     1.40775     1.45299
     62850     1.81441     1.59673     1.39287     1.44723
     62880     1.81113     1.58308     1.38263     1.46375
     62910     1.81534     1.58613     1.40614     1.44841
     62940       1.826     1.60893     1.42853       1.428
     62970     1.82576     1.59275     1.44257      1.4314
     63000     1.82245     1.59196     1.43609     1.43038
     63030     1.82039     1.58738     1.41491     1.45118
     63060     1.83548     1.61389     1.41676     1.45811
     63090     1.82535     1.59726     1.41978     1.44803
     63120     1.82917      1.6063      1.4145     1.45282
     63150     1.83515     1.61829     1.42438     1.44494
     63180     1.82927     1.60395     1.42179     1.44856
     63210     1.82675     1.61347     1.41442      1.4388
     63240     1.82088     1.60606      1.3987     1.44757
     63270     1.82449     1.61335     1.41651     1.43113
     63300      1.8192     1.59883     1.42518     1.42535
     63330     1.81457     1.59266     1.42785     1.41775
     63360     1.81993     1.59791     1.42824     1.42516
     63390     1.81548     1.59994     1.42074     1.41903
     63420      1.8117     1.59017     1.42795     1.41311
     63450     1.81949     1.60106      1.3906     1.45735
     63480     1.81465     1.57771     1.39412     1.46736
     63510      1.8229     1.59239     1.40356     1.46295
     63540      1.8163     1.57777     1.39385     1.47164
     63570     1.82169     1.58454     1.39135     1.48003
     63600     1.82059     1.58703     1.38849     1.47734
     63630     1.81855     1.58763     1.39351     1.46692
     63660     1.81173      1.5801     1.38139     1.46961
     63690     1.82171     1.60093     1.38553     1.46785
     63720     1.82072     1.60049     1.39186     1.45986
     63750     1.81461     1.59441      1.3803     1.46226
     63780      1.8221     1.60537     1.39892     1.45117
     63810     1.82371     1.59793     1.41973     1.44321
     63840     1.82014     1.60219     1.41971     1.42942
     63870     1.83802     1.61235     1.44551     1.43786
     63900     1.81598     1.60082     1.41518     1.42485
     63930      1.8212     1.60434     1.42994     1.41949
     63960     1.81396     1.59151      1.4142     1.43111
     63990     1.82431     1.60895     1.41972     1.43243
     64020     1.82482     1.60734     1.41689     1.43832
     64050     1.81843     1.60734     1.40219     1.43656
     64080     1.83322     1.60836     1.42262     1.45283
     64110     1.83041     1.61383     1.42551     1.43677
     64140     1.82343     1.61344     1.40299     1.44159
     64170     1.82474     1.61057     1.39778     1.45315
     64200       1.824     1.61169     1.40905      1.4391
     64230     1.82275     1.60891     1.40767     1.44039
     64260     1.82874     1.61094     1.41998     1.44122
     64290     1.82351     1.59328     1.42491     1.44274
     64320     1.82613     1.59405     1.41429     1.45888
     64350     1.83158      1.5948     1.42823     1.45814
     64380     1.81697      1.5904     1.38277     1.47015
     64410     1.82402     1.60094     1.41528       1.445
     64440      1.8175      1.5878     1.42591     1.43258
     64470     1.82306     1.59462     1.43094     1.43411
     64500     1.82878     1.60852     1.41109     1.45271
     64530     1.83179     1.60305      1.4113     1.46606
     64560     1.83294     1.61131     1.39756     1.47303
     64590     1.81805     1.58283     1.41604     1.44916
     64620     1.81986     1.57666     1.41423     1.46215
     64650      1.8262     1.57315     1.41433     1.48153
     64680     1.82443     1.57249     1.40174     1.48979
     64710     1.82825     1.57185     1.40132      1.5002
     64740     1.82086     1.54747     1.41502     1.49469
     64770     1.82116     1.55029     1.40212     1.50464
     64800     1.82191     1.56017     1.39876     1.49936
     64830     1.82265     1.55811     1.40647     1.49607
     64860     1.82924     1.58434     1.37914        1.51
     64890     1.83502     1.58097     1.39392     1.51397
     64920     1.84082     1.58506     1.40021     1.51798
     64950     1.82308     1.57952     1.40705     1.47396
     64980     1.83668     1.59089     1.42819     1.47518
     65010     1.82441     1.58814     1.41768     1.45772
     65040     1.83535     1.60009     1.40134     1.48761
     65070     1.82747     1.59537     1.40015     1.47432
     65100       1.824     1.58721     1.39192     1.48232
     65130     1.82095     1.58913     1.38314     1.48099
     65160      1.8243     1.59124     1.37846     1.49128
     65190     1.82773     1.59236     1.36763     1.50836
     65220     1.82828     1.59258     1.35228     1.52324
     65250     1.82166     1.59169     1.36028     1.50102
     65280     1.81434     1.57643     1.37696      1.4841
     65310     1.82238     1.59087     1.37444      1.4907
     65340      1.8262     1.59055     1.38542     1.49022
     65370     1.82741     1.58843     1.38158       1.499
     65400     1.82703     1.58539     1.38663     1.49663
     65430     1.83744     1.59946     1.39096      1.5031
     65460     1.82951     1.59229     1.38407     1.49772
     65490     1.82912     1.59601     1.38025     1.49634
     65520     1.82539     1.58713     1.36852      1.5074
     65550     1.81553     1.55585      1.3652     1.51916
     65580     1.82058     1.56991     1.35242      1.5282
     65610     1.82403     1.58375     1.33669     1.53596
     65640     1.81649     1.57184     1.35612     1.51312
     65670     1.82594     1.58495     1.37257     1.50735
     65700      1.8273     1.59158     1.37689     1.49969
     65730     1.81619     1.57013     1.37808     1.49421
     65760     1.82379     1.57263     1.38222     1.50622
     65790     1.82467     1.58155     1.37265     1.50777
     65820      1.8233     1.58753     1.37063         1.5
     65850     1.82686      1.5827     1.39222     1.49387
     65880     1.82368     1.57926     1.37219      1.5082
     65910     1.81922     1.57764     1.37428     1.49719
     65940     1.82121     1.57844     1.36333      1.5111
     65970     1.81898     1.57756     1.36904     1.50148
     66000     1.82198     1.57679     1.36738     1.51104
     66030     1.83235     1.58823     1.37016     1.52159
     66060     1.84554     1.60414     1.38011     1.52777
     66090     1.82283      1.5857     1.35597     1.51403
     66120     1.83309     1.59576     1.33973     1.54244
     66150     1.83283     1.59186     1.33826     1.54712
     66180     1.83482     1.59653     1.32791     1.55592
     66210     1.82609     1.58392     1.33166     1.54502
     66240     1.81219     1.56842      1.3203     1.53784
     66270     1.83038     1.58182     1.35899     1.53348
     66300     1.83189     1.59778     1.33207     1.54414
     66330     1.80828     1.57272     1.31329     1.53023
     66360     1.83156     1.59545     1.32324     1.55333
     66390     1.82593     1.59531     1.31065     1.55087
     66420     1.82973      1.5925      1.3287     1.54735
     66450       1.831     1.58848     1.32685     1.55606
     66480     1.84197     1.60984     1.30323     1.57978
     66510     1.83382     1.60625     1.28068     1.58292
     66540     1.82847     1.58337     1.29403     1.58272
     66570     1.83168     1.59271     1.29157      1.5828
     66600     1.81614     1.57888     1.27966     1.57047
     66630     1.83608     1.60786     1.27596     1.59031
     66660      1.8213     1.59051     1.29173     1.56076
     66690      1.8203     1.57865     1.29114     1.57093
     66720     1.81408     1.57233     1.29765     1.55745
     66750     1.81124     1.57078     1.30768     1.54396
     66780     1.82868     1.58955     1.32573     1.55046
     66810     1.83474     1.59014     1.35951     1.53483
     66840     1.82511     1.57648     1.36356     1.52233
     66870     1.82546     1.57519     1.35741     1.52998
     66900     1.82372     1.57649     1.36561     1.51714
     66930     1.82599     1.58435     1.35971      1.5197
     66960     1.81678     1.58125     1.35325     1.50657
     66990     1.82441     1.59439     1.35584     1.50884
     67020     1.81262     1.58369     1.34188     1.50414
     67050     1.81506     1.59134     1.31869     1.52235
     67080     1.81974     1.59197     1.33349     1.51998
     67110     1.82611     1.59194     1.33447     1.53436
     67140     1.83065     1.60291     1.32626     1.54087
     67170     1.82855     1.60228      1.3008     1.55815
     67200     1.82997     1.59746     1.30339     1.56425
     67230     1.83961     1.61237     1.32064     1.55709
     67260     1.83757     1.60145     1.33197     1.55388
     67290     1.84017     1.60769     1.32577     1.55888
     67320      1.8368     1.60914     1.31309     1.56016
     67350     1.83322     1.58536     1.35017     1.54437
     67380     1.84047     1.59442     1.33847     1.56238
     67410     1.81937     1.56213     1.35632     1.52982
     67440     1.83173     1.57791     1.38434     1.51798
     67470     1.83547     1.57952     1.37382     1.53481
     67500     1.82264     1.57291     1.36085     1.52252
     67530     1.81241     1.55654     1.38472     1.49312
     67560     1.83706     1.58168     1.39413     1.51799
     67590     1.82797      1.5591     1.39969     1.51426
     67620     1.82526     1.56918     1.38858     1.50753
     67650     1.81785     1.54966     1.39874     1.50042
     67680      1.8276     1.57493     1.38442     1.51104
     67710     1.81797     1.55343     1.39717     1.49826
     67740     1.82848     1.55688     1.40955     1.50863
     67770     1.82594     1.54319     1.41781     1.50879
     67800     1.82705     1.54385     1.41955     1.50919
     67830     1.82064     1.52286     1.42545     1.50945
     67860     1.83321     1.54172     1.40362     1.54087
     67890     1.83287     1.54767     1.40576     1.53211
     67920     1.82722     1.51995     1.41938     1.53381
     67950     1.83067      1.5221     1.40922      1.5492
     67980     1.82879     1.51579     1.41588     1.54486
     68010     1.83029      1.5319     1.40663     1.54098
     68040     1.81677      1.5025     1.41264      1.5324
     68070     1.82444     1.51654      1.4133     1.53619
     68100     1.82016     1.53174     1.38767     1.53431
     68130     1.82538     1.55234      1.3483     1.56087
     68160     1.83249     1.55311     1.36008     1.56654
     68190     1.82425     1.54836     1.35597     1.55554
     68220      1.8226     1.54532     1.35582     1.55482
     68250     1.82663     1.54386     1.34878     1.57176
     68280     1.81706     1.53511     1.35217     1.55514
     68310     1.82521     1.53793     1.35398     1.56982
     68340     1.82826     1.53221     1.36006     1.57723
     68370     1.82847      1.5344     1.35674     1.57844
     68400     1.82773     1.53557     1.35336     1.57848
     68430     1.82459     1.53451     1.35552     1.57039
     68460     1.82844     1.54569     1.34279     1.57928
     68490     1.83393     1.54824      1.3456     1.58711
     68520     1.82454      1.5435      1.3399     1.57485
     68550     1.81732     1.52931      1.3671     1.54841
     68580     1.81661     1.53084     1.36639     1.54585
     68610     1.81784     1.52782     1.36686     1.55132
     68640     1.82487     1.53795     1.35685     1.56652
     68670     1.82311     1.52106     1.36555     1.57133
     68700      1.8266     1.54562     1.34393     1.57412
     68730     1.81912     1.51899     1.36459     1.56491
     68760     1.82501     1.52443     1.37061     1.56807
     68790     1.83135     1.52185      1.3897     1.56857
     68820     1.82238     1.50346     1.39956      1.5566
     68850     1.82255     1.49852     1.40738     1.55471
     68880     1.82114     1.49392      1.4188     1.54542
     68910     1.82116     1.48336      1.4271       1.548
     68940     1.82394     1.49093     1.42527     1.54896
     68970     1.83081     1.49675     1.41763     1.56645
     69000     1.81979     1.49052      1.4114     1.55228
     69030     1.81866      1.4618     1.43602     1.55436
     69060     1.81932     1.46847     1.43467     1.55086
     69090     1.83605     1.49466     1.43386     1.56595
     69120     1.82188     1.48077     1.42182       1.557
     69150     1.82159     1.47075     1.43338     1.55523
     69180     1.81797     1.47563     1.42175      1.5528
     69210     1.82324     1.48708     1.40883     1.56596
     69240     1.82994     1.46824     1.43747      1.5733
     69270     1.82161     1.44983      1.4508     1.55876
     69300     1.82364     1.46306     1.44338     1.55804
     69330     1.82898     1.45754     1.44397     1.57506
     69360     1.82971     1.49298      1.4282     1.55785
     69390      1.8248     1.48454     1.42541     1.55698
     69420     1.82981      1.4791     1.45055     1.55067
     69450     1.81586     1.46742     1.45492     1.52464
     69480     1.82148     1.46987     1.44517     1.54486
     69510     1.81898     1.47164      1.4602     1.52298
     69540     1.82127     1.48774     1.43698     1.53486
     69570     1.82438     1.47473     1.45034     1.54221
     69600     1.83068     1.48042      1.4585       1.544
     69630     1.82557     1.48746      1.4407     1.54183
     69660     1.83229     1.49738     1.43271     1.55556
     69690     1.82903     1.48377     1.43878     1.55532
     69720     1.83049     1.47924     1.44853     1.55403
     69750     1.83711      1.4911     1.45984     1.54772
     69780       1.847     1.49575     1.45972     1.56677
     69810     1.84553     1.51016     1.44683     1.56143
     69840     1.83394      1.4951     1.42679     1.56705
     69870     1.84251     1.50244     1.42041     1.58582
     69900     1.83717     1.49349     1.42854     1.57452
     69930     1.83539     1.51422      1.4098     1.56746
     69960      1.8353     1.52605     1.39934     1.56514
     69990     1.83237     1.51707     1.39108     1.57435
     70020     1.83826     1.52745     1.38903     1.57985
     70050     1.83176     1.51777     1.39977     1.56453
     70080     1.83051     1.50961     1.41991     1.55127
     70110     1.82402     1.50313      1.4094     1.55188
     70140     1.82585     1.50859     1.41182     1.54868
     70170      1.8321     1.51838     1.39391     1.56993
     70200     1.82975     1.53877     1.36481     1.57019
     70230     1.84417     1.53727     1.39677     1.57726
     70260     1.82576     1.51555     1.40312     1.54956
     70290     1.82887     1.53085     1.39041     1.55331
     70320     1.81848     1.53448     1.38037     1.53417
     70350     1.83227     1.54996     1.37517     1.55595
     70380     1.83167     1.54351     1.38392     1.55319
     70410     1.84625     1.57149     1.38156     1.56171
     70440     1.84011     1.56063     1.37762     1.56161
     70470     1.82579     1.54942     1.36066     1.55401
     70500     1.83621     1.54934     1.37407     1.56679
     70530     1.83997     1.56864       1.362     1.56694
     70560     1.83195     1.56889     1.34541     1.56221
     70590     1.83891     1.58441     1.33759     1.56962
     70620     1.82812     1.57541       1.336     1.55474
     70650      1.8249     1.54905     1.35506     1.55718
     70680      1.8185     1.53629     1.38935     1.52426
     70710     1.83822     1.54747     1.40333     1.54729
     70740     1.82801     1.52122     1.40571     1.54697
     70770     1.83954     1.53647     1.40663     1.55834
     70800     1.82719     1.50013     1.42294     1.54987
     70830     1.82213     1.49422     1.42509     1.54166
     70860     1.82566     1.47773     1.45723     1.53587
     70890     1.82709     1.48403     1.45485     1.53545
     70920     1.82425     1.47516     1.47334     1.51952
     70950     1.83021       1.483     1.46851     1.53086
     70980     1.83182     1.47959     1.46993     1.53663
     71010     1.82972     1.48743     1.46191     1.53169
     71040     1.82929     1.46887     1.47987     1.53134
     71070     1.82856     1.47485     1.46434     1.53877
     71100     1.82683     1.49577     1.44409     1.53358
     71130      1.8222     1.48784     1.44992     1.52477
     71160     1.82655     1.48983     1.44848     1.53457
     71190     1.82347     1.49912     1.43115     1.53445
     71220     1.83303     1.50161     1.43954      1.5469
     71250     1.83582     1.51833      1.4475     1.52968
     71280     1.82324      1.5198     1.43723     1.50763
     71310     1.83562     1.53301     1.45441     1.50784
     71340     1.83171     1.52835     1.46783     1.48994
     71370     1.83322     1.55015     1.44364     1.49477
     71400     1.82831     1.55035     1.44075     1.48528
     71430      1.8277     1.53506     1.45032     1.49034
     71460     1.82034     1.52461     1.44913     1.48421
     71490     1.82343     1.56169     1.39829     1.50189
     71520     1.82533     1.56667      1.3939     1.50541
     71550     1.82923     1.57125     1.40224     1.50235
     71580     1.83192      1.5602     1.41676     1.50679
     71610      1.8258      1.5735     1.38194     1.51045
     71640     1.82825     1.55975     1.40621     1.50823
     71670     1.83353      1.5809     1.39104     1.51308
     71700     1.82469     1.57013     1.38625     1.50731
     71730     1.82137     1.58444     1.37024     1.49893
     71760     1.82675     1.58861     1.38642      1.4927
     71790      1.8254     1.59952      1.3926     1.47187
     71820     1.82467     1.59437     1.40395     1.46484
     71850     1.81668     1.59739     1.37055     1.47329
     71880     1.82588     1.59697      1.3816     1.48611
     71910     1.81923      1.5819     1.37635     1.49079
     71940     1.82141     1.59149     1.33955     1.51915
     71970     1.82169     1.58473     1.33269     1.53287
     72000     1.82852     1.59117     1.32973     1.54497
     72030     1.82698     1.59914     1.30631     1.55306
     72060     1.82534     1.59656     1.31375     1.54558
     72090     1.83004     1.60368     1.34402     1.52313
     72120     1.83844     1.60681     1.34058     1.54296
     72150     1.83313     1.60055     1.33562     1.54113
     72180     1.83718     1.60387     1.32866      1.5533
     72210     1.83307     1.60374     1.31596     1.55453
     72240     1.83004     1.60641     1.31788     1.54294
     72270     1.81944     1.59648     1.33457     1.51356
     72300     1.81508     1.59723     1.33297     1.50369
     72330     1.81284     1.58406      1.3511     1.49602
     72360     1.82191      1.5985     1.34734     1.50606
     72390     1.81995     1.59575     1.34305     1.50805
     72420      1.8217     1.60497     1.33845      1.5066
     72450     1.81401     1.59336     1.32731      1.5102
     72480     1.81995     1.60135     1.31327      1.5282
     72510       1.825     1.59924      1.3425     1.51703
     72540     1.81091     1.58349     1.34864     1.49416
     72570     1.81498     1.59106     1.34426     1.49993
     72600     1.82019     1.59463     1.35334     1.50061
     72630        1.81     1.57446     1.36048     1.49077
     72660     1.80906     1.58587     1.38255     1.45568
     72690     1.81798     1.59781     1.38941     1.45829
     72720     1.81852     1.60373     1.37206     1.46952
     72750     1.81626      1.6044      1.3678     1.46719
     72780     1.81716     1.60999     1.36273     1.46799
     72810     1.82077      1.6063     1.37267     1.47173
     72840      1.8249      1.6143     1.38631     1.46037
     72870     1.81019     1.59926     1.37501     1.45097
     72900     1.81786     1.59702     1.38732     1.46086
     72930     1.82062      1.6021      1.4104     1.43993
     72960     1.82571     1.61098     1.42807     1.42541
     72990     1.81504     1.60137     1.40495     1.43193
     73020     1.82055     1.61108     1.40326     1.43669
     73050     1.82083     1.61551     1.42305     1.41276
     73080      1.8211     1.61158     1.41652     1.42445
     73110     1.80635     1.60222     1.40162     1.41215
     73140     1.81253     1.60798     1.41384     1.40925
     73170     1.81423     1.60563      1.3931     1.43671
     73200     1.80929     1.60788     1.39668     1.41813
     73230     1.81662      1.6151     1.40259      1.4228
     73260     1.81111     1.60705     1.39799     1.42241
     73290      1.8177     1.60929      1.3924     1.44202
     73320     1.83039       1.615     1.41698     1.44383
     73350     1.81858     1.60533     1.41904     1.42257
     73380     1.81327     1.60056     1.41014     1.42323
     73410     1.81498      1.6016     1.41794     1.41868
     73440     1.82218     1.60842     1.40769     1.43949
     73470     1.81927     1.61061      1.3847     1.45191
     73500     1.81722     1.60219     1.38509     1.45571
     73530     1.80983      1.5886     1.38749      1.4499
     73560     1.80906     1.57916     1.40164     1.44467
     73590     1.82896     1.61018     1.41231     1.45014
     73620     1.81224     1.59454     1.40708     1.43038
     73650     1.81746     1.59148     1.39832     1.45541
     73680      1.8107     1.58209      1.3959      1.4511
     73710     1.81358     1.58111     1.40372     1.45183
     73740     1.81596     1.56978     1.41185     1.46216
     73770     1.81989     1.57306     1.39646     1.48302
     73800     1.82121     1.57075      1.3996     1.48574
     73830     1.83102     1.58336     1.39295     1.50264
     73860      1.8208     1.59222     1.38107     1.47922
     73890     1.81562     1.58761     1.35247     1.49777
     73920     1.82248     1.60649      1.3425     1.50324
     73950     1.81688     1.59859      1.3324     1.50708
     73980     1.81863     1.59521     1.33548     1.51217
     74010     1.82054     1.58902     1.36518     1.49667
     74040     1.82387     1.59443     1.36471     1.49947
     74070     1.81459     1.58608     1.35244      1.4969
     74100     1.82204     1.57716     1.35711     1.52002
     74130     1.82194     1.57615     1.33965     1.53624
     74160       1.818     1.59346     1.32211     1.52419
     74190     1.82209     1.60138     1.33657     1.51302
     74220     1.83036     1.61617     1.32607     1.52643
     74250     1.82531     1.61159     1.31461     1.52907
     74280      1.8228     1.59914     1.34093     1.51323
     74310     1.82809     1.60205      1.3598     1.50606
     74340      1.8242     1.60354     1.34319     1.50994
     74370     1.81815     1.60028     1.34802     1.49441
     74400     1.82529     1.61525     1.37475     1.47119
     74430     1.81524     1.59799     1.37593     1.46405
     74460      1.8185     1.60394     1.38349     1.45851
     74490      1.8215     1.60355     1.38839     1.46176
     74520     1.81451     1.60023      1.4032     1.43359
     74550     1.81744     1.60474     1.39443      1.4445
     74580     1.81491       1.605     1.39559      1.4367
     74610      1.8146     1.59682     1.38233     1.45769
     74640     1.81035     1.59706     1.37243     1.45623
     74670     1.81968     1.60317     1.37967     1.46588
     74700     1.81741     1.61215     1.37434     1.45539
     74730     1.81091     1.60072     1.37321     1.45286
     74760     1.80972     1.60209     1.34959      1.4704
     74790     1.81871     1.60759     1.36552     1.47186
     74820     1.81934     1.60966     1.35367      1.4821
     74850     1.80571     1.59721     1.33572      1.4785
     74880     1.80338     1.59559     1.31519     1.49289
     74910     1.81176     1.59833     1.33946     1.48868
     74940      1.8142     1.60167     1.37292     1.46027
     74970     1.80742     1.58981     1.36529     1.46357
     75000     1.80014     1.58939     1.36517     1.44608
     75030     1.81284      1.6029     1.36747     1.46066
     75060     1.81732     1.61013     1.37801     1.45391
     75090     1.81724     1.60584     1.39229     1.44482
     75120      1.8151      1.6102     1.39678     1.43019
     75150     1.81982     1.60858     1.41734     1.42377
     75180     1.81619     1.60345     1.41738     1.42023
     75210     1.82794      1.6188     1.41156     1.43864
     75240     1.81237     1.59744     1.39505     1.43922
     75270     1.80188     1.59292     1.37796     1.43435
     75300     1.81489     1.60559     1.40273       1.429
     75330     1.81026     1.59547     1.40105     1.43025
     75360     1.80512     1.59058      1.4089     1.41491
     75390     1.81002     1.59724     1.41048     1.41835
     75420     1.80185     1.59046      1.3971     1.41839
     75450     1.79888     1.58509     1.41193     1.40211
     75480     1.81412     1.60231     1.43283     1.40059
     75510     1.81771     1.61077     1.44151     1.39126
     75540     1.81715     1.60802     1.46029     1.37329
     75570     1.81399     1.60429     1.45921     1.37044
     75600     1.81476     1.60235     1.46745     1.36594
     75630     1.81256     1.60165     1.44351     1.38627
     75660     1.81992     1.60454     1.44779      1.3977
     75690     1.82049     1.61146     1.43082     1.40865
     75720     1.81863     1.60734     1.40373     1.43556
     75750     1.81152     1.59652     1.40107     1.43225
     75780     1.81849     1.61095     1.39352      1.4411
     75810      1.8144     1.60526     1.38506     1.44528
     75840     1.81771     1.60729     1.37041     1.46517
     75870     1.81404      1.6072     1.37483     1.45198
     75900     1.81595     1.61111     1.37942     1.44806
     75930     1.81599     1.60342     1.38875     1.44777
     75960     1.81087     1.60083     1.36646     1.45899
     75990     1.81407     1.60326     1.37501     1.45623
     76020     1.81203     1.59546     1.36256     1.47135
     76050     1.81811     1.60098     1.35472     1.48748
     76080     1.80862     1.59057     1.34761     1.48198
     76110     1.80991     1.58698     1.34054     1.49534
     76140     1.82158     1.59404     1.34228     1.51448
     76170     1.81799      1.5932     1.33015     1.51743
     76200      1.8223     1.59902     1.31664     1.53334
     76230     1.81874     1.59547     1.31955     1.52606
     76260     1.82209     1.59393     1.33272     1.52421
     76290     1.81497     1.59485     1.32455     1.51335
     76320     1.82344     1.60775     1.31639     1.52713
     76350     1.82222     1.60112     1.30273     1.54281
     76380     1.82246     1.60331     1.29757     1.54544
     76410     1.82411     1.60271     1.30817     1.54102
     76440     1.83132     1.61522     1.31329     1.54072
     76470     1.82277     1.61139     1.31126     1.52612
     76500     1.82595     1.60952     1.30973     1.53697
     76530     1.80752     1.58525      1.3019     1.52523
     76560     1.81495     1.59436     1.30621     1.52968
     76590      1.8191     1.59502     1.30646      1.5386
     76620      1.8197     1.58799     1.30962     1.54461
     76650     1.81592      1.5888     1.30396     1.53966
     76680     1.82231     1.60564     1.30691     1.53478
     76710     1.82321     1.60256     1.30983     1.53764
     76740     1.82376     1.61476     1.31073     1.52535
     76770      1.8204     1.60341     1.30675      1.5327
     76800     1.82223     1.60368     1.31258     1.53179
     76830     1.82806     1.61069      1.3046     1.54509
     76860     1.82106     1.60269     1.28263     1.55525
     76890      1.8142     1.59515     1.28494     1.54501
     76920     1.82189     1.61225     1.26937     1.55818
     76950     1.82099     1.60452     1.29474     1.54311
     76980     1.82134     1.61109     1.29558     1.53637
     77010     1.81419      1.6027     1.29371     1.52978
     77040     1.81221     1.60144     1.28001      1.5379
     77070     1.80539     1.59663     1.27486     1.53114
     77100     1.80422     1.59272     1.28224     1.52627
     77130     1.80747     1.60275     1.26525     1.53761
     77160     1.81094     1.59802     1.27626      1.5416
     77190     1.81472     1.60538     1.28934     1.53191
     77220     1.81113      1.6012     1.29287     1.52481
     77250     1.80944     1.59688     1.30751      1.5128
     77280     1.81419     1.60517     1.29615     1.52513
     77310     1.80645     1.59897     1.28443     1.52318
     77340     1.81362     1.61155     1.28928     1.52285
     77370     1.82513     1.62523     1.29355     1.53216
     77400     1.82213     1.61695     1.29668     1.53116
     77430     1.82003     1.61384     1.29609     1.52992
     77460      1.8147     1.60944     1.30538     1.51393
     77490     1.81693     1.61843     1.28171     1.52981
     77520     1.81845     1.61108     1.27678     1.54525
     77550     1.81884     1.61751      1.2808      1.5361
     77580     1.82299      1.6158     1.29423     1.53647
     77610     1.81633     1.61366     1.29985     1.51809
     77640     1.81408       1.613     1.29891      1.5142
     77670     1.82341     1.62515     1.30334     1.51981
     77700     1.81343     1.60598     1.31644     1.50494
     77730      1.8173     1.60761     1.30875     1.51918
     77760     1.82522     1.62149      1.3128     1.51993
     77790     1.82356     1.61255     1.32138     1.51801
     77820     1.81896     1.61318      1.3249     1.50318
     77850     1.82397     1.61764      1.3412     1.49604
     77880     1.81459      1.6056      1.3296     1.49656
     77910     1.81009     1.59321     1.32045     1.50696
     77940      1.8126     1.60847     1.33456     1.48418
     77970     1.82487      1.6178     1.35584     1.48483
     78000     1.82225     1.61743     1.35463     1.47989
     78030      1.8198     1.61836     1.34736     1.47947
     78060     1.82334     1.61808     1.32594      1.5076
     78090     1.82165     1.61518     1.31495     1.51622
     78120     1.82312     1.61211     1.31955     1.51901
     78150     1.82296     1.61474     1.32466     1.51137
     78180     1.81518     1.60306     1.32944     1.50086
     78210     1.81453     1.60251     1.33732     1.49282
     78240     1.82252     1.61033     1.33705     1.50409
     78270     1.81969     1.60395     1.34634     1.49574
     78300     1.81504     1.59392     1.34032     1.50057
     78330     1.81233     1.59322     1.33695     1.49776
     78360     1.80497     1.57433     1.34427     1.49339
     78390     1.81452     1.59144      1.3468     1.49614
     78420     1.81183     1.58241     1.34519     1.50063
     78450     1.82204     1.59452     1.33773     1.51909
     78480     1.80932     1.58318     1.33667     1.50139
     78510     1.80566     1.57303     1.35088     1.49048
     78540     1.80643     1.55911     1.35396     1.50412
     78570      1.8163     1.58057     1.35131     1.50787
     78600     1.82752     1.59807     1.35498     1.51324
     78630     1.82244     1.58184     1.36252     1.51125
     78660     1.81557     1.56659     1.38852     1.48674
     78690     1.81409     1.56426     1.40339     1.47153
     78720     1.81786     1.56312      1.3998     1.48542
     78750     1.82324     1.56472     1.41478     1.48272
     78780     1.81929      1.5573     1.40626     1.48892
     78810     1.81398     1.54365     1.39882     1.49716
     78840     1.81609     1.53048     1.41503     1.50057
     78870     1.82096     1.53441      1.4154       1.508
     78900     1.82251     1.52259     1.42551     1.51418
     78930     1.82599     1.52826     1.41212     1.52933
     78960     1.82569     1.54651      1.4004     1.52102
     78990     1.82279     1.53632     1.41879     1.50729
     79020     1.82332     1.55716     1.42498     1.48109
     79050     1.82038     1.53914     1.43034     1.48754
     79080      1.8231     1.54717     1.40779     1.50724
     79110     1.82597     1.55541       1.414     1.49988
     79140     1.81807     1.55138     1.40325     1.49496
     79170     1.83776       1.582     1.39666     1.51702
     79200     1.81296     1.54595     1.38497     1.50518
     79230     1.81394     1.53845     1.39245     1.50833
     79260     1.80993     1.52898      1.3915     1.50919
     79290     1.81824     1.53539     1.40169     1.51321
     79320     1.82044     1.54058     1.38491      1.5286
     79350     1.82073     1.52808     1.40325     1.52513
     79380     1.82844     1.54561     1.41337     1.51652
     79410     1.82772     1.55749     1.39902     1.51594
     79440     1.82072     1.54572      1.4038      1.5067
     79470     1.81445     1.56452     1.38246     1.49182
     79500     1.82675     1.58284     1.38952     1.49595
     79530     1.82938     1.58869     1.38583     1.49959
     79560      1.8271     1.57918     1.37684      1.5123
     79590     1.81968     1.57202     1.35846     1.51848
     79620     1.82673     1.58134     1.35763     1.52646
     79650     1.82105     1.57216     1.33945      1.5384
     79680     1.81811     1.58228     1.32562     1.53302
     79710      1.8219      1.5805     1.33464     1.53602
     79740     1.82394      1.5758     1.32837     1.55107
     79770     1.82383      1.5789     1.33281     1.54383
     79800     1.81071     1.56025     1.33109     1.53336
     79830     1.82335     1.57634     1.32546     1.55162
     79860     1.82411     1.57914     1.32928     1.54728
     79890      1.8258     1.57485     1.32946     1.55548
     79920     1.82633     1.57595     1.33213      1.5533
     79950     1.82214      1.5784     1.32343     1.54841
     79980     1.83032     1.58622     1.34288     1.54296
     80010      1.8228     1.57686     1.34812     1.53013
     80040      1.8172     1.56163      1.3459     1.53437
     80070     1.82221     1.57472     1.34446     1.53414
     80100      1.8357     1.57823     1.35309     1.55497
     80130     1.83102     1.56862     1.34209     1.56318
     80160     1.82422     1.55614     1.34623     1.55618
     80190     1.82537     1.55107      1.3587     1.55308
     80220     1.81822      1.5499     1.34366     1.55057
     80250     1.81755     1.55495     1.33162     1.55431
     80280     1.81839     1.55843     1.32262     1.56046
     80310     1.81705     1.55048     1.33893     1.55132
     80340     1.81174     1.53258     1.35878      1.5394
     80370     1.82051     1.55158      1.3691     1.53188
     80400     1.82106     1.53693     1.37324      1.5442
     80430     1.82694     1.54159     1.36723     1.55872
     80460     1.81959     1.54248     1.36255     1.54468
     80490     1.81961     1.52748     1.37682     1.54698
     80520     1.81379     1.51686     1.38744      1.5342
     80550     1.82982     1.52508     1.39663     1.55563
     80580     1.82384     1.49374     1.40945     1.56044
     80610     1.81949     1.50814     1.38182     1.56114
     80640     1.81467     1.51394     1.36471     1.55938
     80670     1.83109     1.50915     1.37783     1.59053
     80700     1.82563     1.50013      1.3884     1.57729
     80730     1.82087     1.51413     1.37912     1.56096
     80760     1.82506     1.49471     1.40441     1.56689
     80790     1.82876     1.49715     1.41186      1.5665
     80820     1.83753     1.49543     1.42422     1.57745
     80850     1.83973     1.50776     1.41724     1.57712
     80880     1.82384     1.48893     1.41587     1.55923
     80910     1.81729     1.48776     1.39978     1.55956
     80940     1.82529     1.47902     1.42034     1.56796
     80970      1.8353     1.47863     1.44293     1.57106
     81000     1.81608     1.43822     1.45299     1.55455
     81030     1.82263     1.43117     1.47061     1.55981
     81060     1.83207     1.46736     1.45574     1.56225
     81090     1.83974     1.46973     1.46606      1.5684
     81120     1.82983     1.45486     1.46251     1.56236
     81150     1.83025      1.4539     1.47334     1.55405
     81180     1.82175     1.47097     1.43614     1.55283
     81210     1.82887      1.4787     1.43838     1.56014
     81240     1.82748     1.44914     1.46123     1.56338
     81270     1.84027     1.43923      1.4801     1.58464
     81300     1.82545      1.4264     1.46975     1.57155
     81330     1.82151     1.43454     1.46447     1.55988
     81360     1.82659      1.4399     1.46785     1.56364
     81390     1.82758     1.41568     1.48764     1.56935
     81420     1.82889     1.41452     1.49059     1.57066
     81450     1.82481     1.40709      1.4802     1.57763
     81480     1.82458     1.41045     1.47482     1.57916
     81510     1.82692     1.40957     1.48342     1.57729
     81540     1.82402     1.41501     1.48086     1.56809
     81570     1.82855     1.40991     1.48273      1.5814
     81600     1.82512     1.38888     1.49688     1.57876
     81630      1.8191     1.40274     1.47662     1.57168
     81660     1.82751     1.41435      1.4719     1.58516
     81690     1.81963     1.44583     1.43491     1.57249
     81720     1.81872     1.45052     1.42596      1.5742
     81750     1.82621     1.45911     1.44241     1.56862
     81780     1.82463     1.45567     1.45227     1.55901
     81810     1.82861     1.47773     1.44088     1.55815
     81840     1.83133     1.46752     1.46012     1.55628
     81870     1.82667     1.46514     1.45835     1.54919
     81900     1.82663     1.45064     1.46671     1.55487
     81930      1.8284     1.47264     1.44233     1.56112
     81960     1.82322      1.4696     1.44222     1.55196
     81990      1.8167     1.46132     1.43525     1.55095
     82020     1.82154     1.44348     1.45864     1.55716
     82050     1.82944     1.44187     1.47883     1.55814
     82080     1.83229     1.45588      1.4808     1.54991
     82110     1.83094     1.44984     1.48906     1.54445
     82140     1.82288     1.44147     1.47265     1.54895
     82170     1.82651     1.43411     1.47868     1.55857
     82200     1.81709     1.44103     1.45248     1.55478
     82230     1.81688     1.44295     1.46047     1.54499
     82260     1.82417     1.43646     1.46276     1.56591
     82290     1.82308      1.4107     1.50256     1.54903
     82320     1.80805      1.3946     1.48543     1.54488
     82350     1.81886     1.40864     1.49132     1.55183
     82380     1.81182     1.39405     1.49021     1.54961
     82410     1.81961     1.41812     1.47144     1.56388
     82440     1.82535     1.43207     1.46784     1.56794
     82470     1.82849     1.42948     1.46883     1.57666
     82500     1.82022     1.40261     1.50094      1.5512
     82530     1.82245     1.42989     1.48728     1.54469
     82560     1.82535     1.42937     1.49175      1.5477
     82590     1.82845     1.42059     1.48954     1.56513
     82620     1.82453     1.42198     1.48063     1.56316
     82650     1.82096     1.42665     1.47702     1.55399
     82680     1.82528     1.43717     1.46701     1.56387
     82710     1.81854      1.4226     1.46763     1.56092
     82740     1.80902     1.41966     1.46471     1.54412
     82770     1.81996     1.43196     1.47165     1.55184
     82800     1.82226     1.43419     1.47948     1.54772
     82830     1.82493     1.43451     1.47737     1.55573
     82860     1.81243     1.44624     1.46744     1.52473
     82890     1.81506     1.43604     1.47342     1.53483
     82920     1.81928     1.45929      1.4593      1.5364
     82950     1.82428     1.46807     1.47234     1.52742
     82980     1.82271     1.45249      1.4875     1.52385
     83010     1.82214     1.43968     1.50803     1.51444
     83040     1.81544     1.44522     1.49644     1.50455
     83070     1.81892     1.46549     1.49468     1.49505
     83100     1.81051     1.45405     1.50415     1.47621
     83130     1.82459     1.49767     1.51383     1.45724
     83160     1.82247     1.47545     1.53454     1.45292
     83190     1.81711     1.48041      1.5219     1.44776
     83220     1.82654     1.50065     1.53222     1.43972
     83250      1.8264     1.48031     1.54871     1.44278
     83280     1.81405     1.46836     1.54296     1.42995
     83310     1.81162     1.47328     1.53854     1.42348
     83340     1.81389     1.47336      1.5376     1.43016
     83370     1.83382     1.50367     1.55453     1.43114
     83400     1.82706     1.50879     1.55099     1.41219
     83430     1.81922     1.49708     1.54657     1.40926
     83460     1.82327     1.48774      1.5463     1.42976
     83490     1.81963     1.49296     1.54717     1.41401
     83520     1.81459     1.48091      1.5442     1.41698
     83550     1.81271     1.47597     1.53929     1.42266
     83580     1.82126      1.4892     1.53587     1.43435
     83610     1.80967     1.49044     1.52213     1.41827
     83640     1.81528      1.5041     1.51089     1.43015
     83670     1.80956     1.48849     1.50782     1.43522
     83700       1.822     1.49914     1.52937     1.43283
     83730     1.82667     1.51284     1.54213     1.41654
     83760     1.82021     1.50636     1.53817     1.41112
     83790     1.82846     1.52395     1.55002     1.40055
     83820     1.81471     1.47703     1.55947     1.40455
     83850      1.8304     1.48029      1.5682     1.43186
     83880     1.83173     1.49577     1.56348     1.42431
     83910     1.84164     1.53255      1.5639     1.41023
     83940     1.84274     1.52714     1.56679     1.41575
     83970     1.84713      1.5325      1.5702     1.41765
     84000     1.83387     1.52407     1.55917     1.40441
     84030     1.83342     1.50784      1.5613     1.41832
     84060     1.83274      1.5025     1.54395     1.44104
     84090     1.84211     1.51207     1.54384     1.45497
     84120     1.85059     1.53423     1.52926     1.46862
     84150     1.84637      1.5172     1.54986     1.45404
     84180      1.8437     1.50884     1.55703     1.44828
     84210     1.84157     1.49514     1.54637     1.46834
     84240      1.8364     1.47649     1.55003     1.47042
     84270     1.83733     1.47314     1.55251     1.47348
     84300     1.82285     1.45367     1.53706     1.47303
     84330     1.82546      1.4705     1.53658     1.46326
     84360     1.83194     1.48081     1.55168     1.45309
     84390     1.83359     1.49464     1.54596     1.44918
     84420     1.83108     1.47807     1.55505      1.4501
     84450      1.8241     1.48866     1.52979     1.44856
     84480     1.83233     1.48625     1.54815      1.4523
     84510     1.82887     1.48335     1.55126     1.44318
     84540     1.82743     1.46494     1.54652     1.46329
     84570     1.82573      1.4573     1.56484     1.44711
     84600     1.82958     1.47056      1.5387     1.47126
     84630     1.81344     1.45631      1.5187     1.46623
     84660     1.81806     1.46889     1.53496     1.44809
     84690     1.82316     1.47618     1.54931     1.43818
     84720     1.82299     1.45405     1.56624     1.44195
     84750     1.81358     1.42596     1.56059     1.45235
     84780      1.8221     1.42705     1.56492     1.46788
     84810     1.82097     1.42915     1.57559     1.45152
     84840     1.82837     1.45252     1.58752     1.43381
     84870     1.84342     1.46894     1.60053     1.44116
     84900     1.82746     1.46273     1.58376     1.42526
     84930     1.82257     1.46208     1.56958     1.42907
     84960     1.82578     1.45627     1.57807     1.43385
     84990     1.83307      1.4712     1.59585     1.41743
     85020     1.81296     1.44864     1.56486     1.42348
     85050      1.8259     1.46991     1.56399     1.43567
     85080     1.82936     1.47627     1.57834     1.42219
     85110     1.83568     1.50075     1.57996     1.41099
     85140     1.83436     1.49732     1.56691     1.42568
     85170     1.82554     1.48744     1.57286     1.40671
     85200      1.8193     1.46271     1.55355      1.4376
     85230      1.8172     1.47539     1.55129     1.42168
     85260      1.8255     1.47117      1.5683     1.42863
     85290     1.82708     1.46164     1.58294     1.42631
     85320     1.82175     1.45673     1.57441     1.42712
     85350     1.82794     1.47099     1.58108     1.42095
     85380     1.81758     1.46621     1.57459     1.40644
     85410     1.81186      1.4657     1.56316     1.40496
     85440     1.80967     1.47841      1.5562      1.3937
     85470     1.81543     1.46941     1.57472     1.39738
     85500     1.82034     1.48086     1.57531     1.39739
     85530     1.82365     1.49495     1.54765     1.42174
     85560      1.8184     1.47943      1.5601     1.41087
     85590     1.81475     1.46664     1.56951     1.40436
     85620     1.81715     1.48044     1.57415     1.39083
     85650     1.81933     1.48092     1.57489     1.39517
     85680     1.81464     1.47937     1.55989     1.40143
     85710     1.81141     1.47936     1.55527     1.39822
     85740     1.81274     1.48225      1.5418     1.41345
     85770     1.81093      1.4805     1.55031     1.40127
     85800     1.80959     1.48021     1.54276     1.40645
     85830     1.81518     1.49044     1.54235     1.41049
     85860     1.82272     1.48544     1.54816     1.42874
     85890     1.82224     1.48723     1.54537     1.42867
     85920     1.81513     1.49364     1.55404     1.39405
     85950     1.81822     1.48035     1.55301     1.41724
     85980     1.81981     1.49087     1.56032     1.40217
     86010     1.82126     1.49397     1.56813     1.39391
     86040     1.81724      1.4981     1.56118     1.38678
     86070     1.82448     1.51014     1.57764     1.37404
     86100     1.82495     1.51068     1.57526     1.37743
     86130     1.82262     1.51187     1.57058     1.37528
     86160     1.82348     1.51218     1.58549     1.36004
     86190     1.81488     1.51402      1.5937     1.32492
     86220     1.81598     1.50381     1.59135     1.34229
     86250     1.81539     1.51132     1.58831     1.33584
     86280     1.81408      1.5121     1.58597     1.33416
     86310     1.82372     1.52082     1.58165      1.3555
     86340     1.83198     1.53133     1.58346     1.36381
     86370     1.82181     1.50819     1.59218     1.35216
     86400     1.82634      1.4932     1.60449     1.36638
     86430     1.81557     1.48761     1.60581       1.342
     86460     1.81649     1.49948     1.60682     1.33003
     86490     1.82717     1.52073     1.62434     1.31379
     86520     1.81729     1.51363     1.61675     1.30388
     86550     1.82566      1.5206     1.62665     1.30683
     86580     1.81888     1.52652     1.61469     1.29582
     86610     1.82264     1.51903     1.62267     1.30519
     86640     1.81131     1.51773     1.61001     1.29078
     86670     1.82544     1.53059     1.61988       1.303
     86700     1.82403     1.52244     1.62412     1.30329
     86730     1.83748     1.54539     1.63664     1.29839
     86760     1.83166      1.5463     1.62563     1.29469
     86790     1.81897     1.53455     1.61239     1.28945
     86820     1.82466     1.53954       1.614     1.29754
     86850      1.8174     1.52486     1.60902     1.30066
     86880     1.82339     1.53267     1.62412     1.28944
     86910     1.81493     1.51476     1.60749     1.30745
     86940     1.81313     1.51723     1.60684     1.30038
     86970     1.81979     1.53192      1.6174     1.28862
     87000     1.82379      1.5345     1.61932     1.29443
     87030     1.82299     1.54882     1.61827     1.27631
     87060      1.8248     1.53276      1.6233     1.29435
     87090     1.82427     1.51996     1.62104     1.31069
     87120     1.81826     1.49796     1.60734     1.33593
     87150     1.81107     1.49213     1.59797     1.33417
     87180     1.81917     1.50339     1.60604     1.33385
     87210     1.81094     1.50201     1.59179     1.33012
     87240     1.81985     1.50474     1.60699     1.33304
     87270     1.80971     1.48958     1.59184     1.34063
     87300     1.82435     1.49863     1.60255     1.35738
     87330     1.81333     1.50079     1.59122     1.33865
     87360     1.81333     1.49408     1.59672      1.3396
     87390      1.8244     1.48935     1.61069     1.35809
     87420      1.8213     1.50403     1.60133     1.34458
     87450     1.82351     1.49642     1.61479     1.34296
     87480       1.818     1.51009     1.61102     1.31699
     87510      1.8275     1.50737     1.61732     1.33852
     87540     1.81963     1.50494     1.60877     1.33008
     87570     1.80717     1.49282     1.58531      1.3379
     87600     1.81544     1.51141     1.59324     1.32998
     87630     1.81147     1.50017     1.58764     1.33855
     87660     1.82764     1.51259     1.60992     1.34193
     87690     1.82036     1.50911     1.59641     1.34218
     87720     1.82259     1.50407     1.59242     1.35854
     87750     1.81693     1.49198     1.58889     1.36084
     87780     1.82677     1.50592     1.59625     1.36321
     87810     1.81347     1.47848     1.58615     1.36952
     87840     1.82713     1.49248     1.60053     1.37391
     87870     1.82998     1.48035     1.61332     1.37964
     87900       1.822     1.49937     1.60284     1.34987
     87930      1.8297     1.47601     1.61544     1.38107
     87960     1.82494     1.46913     1.61643     1.37465
     87990     1.83332     1.49303     1.61599     1.37169
     88020     1.83197     1.45206     1.62259     1.40391
     88050     1.83333     1.44931     1.62238     1.41053
     88080     1.82391      1.4568     1.61966     1.38121
     88110     1.82147     1.42301     1.61625     1.41362
     88140     1.83299      1.4545     1.62015     1.40686
     88170     1.82114      1.4507     1.59929     1.40386
     88200     1.82002     1.42788     1.60625     1.41635
     88230     1.81932      1.4178     1.60408     1.42711
     88260     1.81996     1.42319     1.59866     1.42943
     88290      1.8125     1.42196     1.59136     1.41983
     88320     1.81898     1.44884     1.61135     1.38628
     88350     1.81967     1.44738     1.60615     1.39561
     88380     1.81728      1.4621     1.60616     1.37388
     88410     1.80911     1.44987     1.59851     1.37418
     88440     1.81213     1.45115     1.60191     1.37684
     88470     1.82187     1.45783     1.61169     1.38405
     88500     1.82237      1.4643     1.61311     1.37686
     88530     1.82686     1.45327      1.6144     1.39876
     88560     1.82748     1.46468     1.61107      1.3923
     88590     1.82713     1.45355     1.61867     1.39426
     88620      1.8294     1.43789     1.61836     1.41662
     88650     1.82727     1.43435     1.62193     1.41061
     88680     1.83091     1.44281     1.61921     1.41452
     88710     1.82746     1.43684      1.6224     1.40801
     88740     1.83966     1.46116     1.63423     1.40107
     88770     1.83177     1.44107      1.6327     1.40297
     88800     1.84201     1.43756     1.63689      1.4283
     88830     1.83547     1.43592     1.63714     1.41273
     88860     1.83851     1.44116     1.63858     1.41363
     88890     1.83632     1.45236     1.63417     1.40153
     88920     1.83924     1.44593     1.64314     1.40535
     88950     1.84053     1.45748     1.63363     1.40786
     88980     1.83692     1.45417     1.62903      1.4072
     89010     1.84385     1.45044     1.63565     1.42144
     89040     1.82665     1.43397     1.61435     1.41807
     89070      1.8276     1.43722     1.60944     1.42281
     89100     1.83553        1.45     1.62173     1.41627
     89130     1.82278     1.41257     1.60181     1.44358
     89160      1.8243     1.42483     1.60552     1.43119
     89190     1.82129     1.40957     1.60184      1.4427
     89220     1.81615     1.38945     1.58787     1.46455
     89250     1.82307     1.38673     1.60316     1.46766
     89280     1.82098     1.40961     1.60021     1.44369
     89310     1.81924     1.41878     1.59606      1.4349
     89340     1.83198     1.41285      1.6159     1.45087
     89370     1.82705     1.43243     1.59833     1.43865
     89400      1.8254     1.42493     1.58935      1.4518
     89430     1.82104     1.41773     1.59462     1.44208
     89460     1.83506     1.42493     1.59603     1.46872
     89490     1.83176     1.43072     1.58801     1.46354
     89520     1.81341     1.41033     1.58056     1.44557
     89550     1.83047     1.41973     1.60513      1.4523
     89580     1.82427     1.42686     1.58059     1.45662
     89610      1.8239     1.41476     1.56845     1.48043
     89640     1.81936     1.41703     1.55333     1.48302
     89670     1.82521     1.40539     1.55458     1.50697
     89700     1.82453     1.41295     1.55536     1.49743
     89730     1.83022     1.41855     1.54853       1.513
     89760     1.81973     1.39371     1.54727     1.51207
     89790      1.8162     1.39667     1.52487     1.52357
     89820     1.82052     1.40082     1.53171      1.5232
     89850     1.81934     1.38789     1.53484     1.52905
     89880     1.81385     1.40028     1.53503     1.50433
     89910     1.80975     1.42766     1.49791     1.50613
     89940     1.81348      1.4277     1.48248     1.53015
     89970     1.82187     1.43639     1.48562     1.53887
     90000     1.82291     1.45309     1.47904     1.53198
     90030     1.81539     1.42056      1.5029     1.52137
     90060      1.8179     1.44072     1.49389     1.51728
     90090     1.82695     1.44349     1.49753     1.53272
     90120     1.82199     1.41621     1.50768      1.5364
     90150     1.83105     1.42655     1.50849     1.54755
     90180     1.81793     1.41655     1.51578     1.51839
     90210     1.80776     1.41371     1.51078     1.50166
     90240     1.81457     1.40916     1.52149     1.51151
     90270      1.8203     1.40632     1.53014     1.51918
     90300     1.81368     1.40056     1.49987     1.53873
     90330     1.82604      1.4123     1.51005     1.54726
     90360     1.81396        1.39     1.51062     1.53845
     90390     1.81396     1.37659     1.53286     1.52848
     90420     1.81044     1.38306      1.5262     1.52095
     90450     1.79954     1.37431     1.53205     1.49691
     90480     1.80936     1.38767     1.53441     1.50583
     90510     1.80388     1.35184     1.52682     1.53276
     90540     1.81061     1.33876     1.52952     1.55721
     90570     1.81947     1.34597     1.54085     1.56049
     90600     1.81337     1.34451     1.52408       1.564
     90630     1.81883     1.34761     1.52313      1.5749
     90660     1.81308     1.34017     1.51578     1.57508
     90690     1.82401     1.34134     1.52824     1.58723
     90720     1.80972     1.32957     1.51672     1.57544
     90750     1.81519     1.34344     1.51833     1.57469
     90780     1.81117      1.3399     1.50752     1.57884
     90810     1.80906     1.32134     1.52036     1.57733
     90840     1.80701     1.33532      1.5025     1.57797
     90870     1.80436     1.33691     1.49984     1.57308
     90900     1.81658      1.3588      1.5062     1.57638
     90930     1.82422      1.3526     1.51194     1.59375
     90960     1.80911     1.33719      1.5126     1.57154
     90990     1.80594     1.33466     1.51764     1.56152
     91020     1.82236     1.34043     1.52268     1.58955
     91050     1.81834     1.33508     1.51262     1.59445
     91080     1.82115      1.3451     1.50702     1.59773
     91110     1.81955     1.35065     1.50191     1.59423
     91140     1.81326      1.3532     1.50473     1.57495
     91170      1.8176     1.34935     1.51928     1.57429
     91200     1.80686     1.35148     1.50338     1.56295
     91230     1.81001      1.3592       1.501     1.56584
     91260     1.80711     1.35615     1.50215     1.56067
     91290     1.81179     1.34606      1.5125     1.57023
     91320     1.81445     1.34135     1.51095     1.58185
     91350     1.81103     1.34148     1.50785     1.57687
     91380     1.82712      1.3664     1.51585     1.58489
     91410     1.81701     1.38889      1.5126     1.54469
     91440     1.82115     1.37796     1.52607     1.55098
     91470      1.8367     1.40229     1.51443     1.57702
     91500     1.82837     1.36796     1.52915     1.57361
     91530     1.81132     1.36265     1.51524      1.5521
     91560     1.82207     1.35965     1.52489     1.57034
     91590     1.81802     1.34327     1.52342     1.57646
     91620     1.81459     1.36954     1.49681     1.57144
     91650      1.8069     1.36171     1.48163      1.5749
     91680     1.82375     1.37561     1.48641     1.59701
     91710      1.8278     1.38063     1.49864     1.59048
     91740     1.82435     1.34826     1.50658     1.60279
     91770      1.8159     1.34233     1.49758       1.597
     91800     1.82493     1.34909     1.50671     1.60327
     91830     1.82885     1.34047     1.52373     1.60336
     91860     1.82397     1.35597     1.49581      1.6055
     91890     1.83152      1.3691      1.4963     1.61108
     91920     1.83269     1.34627     1.52544     1.60566
     91950     1.82162     1.33213      1.5249     1.59271
     91980     1.83855     1.33779     1.53555     1.61647
     92010     1.82495     1.33684     1.50819     1.61218
     92040     1.81282     1.33781     1.49353     1.59758
     92070     1.82148     1.34274     1.50043     1.60666
     92100     1.81522     1.34824     1.49475     1.59313
     92130     1.80619     1.33348     1.49174     1.58783
     92160     1.81492     1.33083     1.51172     1.59105
     92190     1.82516     1.34893     1.50948     1.60134
     92220     1.81014     1.32393     1.51227     1.58539
     92250     1.80687     1.31129     1.52014     1.58091
     92280     1.81092     1.30919     1.53296     1.57953
     92310     1.81067     1.30186     1.53592     1.58215
     92340     1.80811     1.31558     1.52767     1.57289
     92370     1.81029     1.29728     1.55533     1.56598
     92400     1.82661     1.31889     1.56909      1.5721
     92430     1.81104     1.32296     1.54555     1.55587
     92460     1.81906     1.33149     1.55457     1.55834
     92490     1.82986     1.31379     1.58386     1.56911
     92520     1.82102     1.29327     1.57454     1.57496
     92550     1.82234     1.28773      1.5828     1.57428
     92580     1.81548     1.28038     1.57906     1.56816
     92610     1.82068     1.28844      1.5821     1.57055
     92640     1.81771     1.29356     1.56988     1.57173
     92670     1.80822     1.29458     1.57077     1.54791
     92700     1.80988     1.29735      1.5749      1.5453
     92730     1.81507     1.31552     1.55681     1.56037
     92760     1.81907     1.31477     1.56216     1.56494
     92790     1.81827     1.30891     1.56936      1.5608
     92820     1.82279     1.30791     1.58882     1.55246
     92850      1.8207     1.32403     1.57491     1.54807
     92880     1.79951     1.29584     1.55751     1.53993
     92910     1.81458     1.32527     1.55054      1.5572
     92940     1.81356     1.31583     1.55912     1.55427
     92970     1.80824     1.31595     1.54249     1.55834
     93000     1.81047     1.32435     1.54212     1.55678
     93030     1.80262     1.29928     1.54809     1.55374
     93060     1.81401     1.32438     1.55153     1.55564
     93090     1.81514       1.323     1.56241     1.54855
     93120     1.81393     1.32879     1.55975     1.54343
     93150     1.81505     1.31736     1.56254     1.55301
     93180     1.80645      1.3082     1.55338     1.54988
     93210     1.80827      1.2985      1.5627      1.5529
     93240     1.80406      1.2942     1.55964     1.54978
     93270      1.8046     1.30793     1.55477     1.54441
     93300     1.80337     1.31558      1.5522     1.53759
     93330     1.81011     1.32047     1.54824     1.55316
     93360     1.81787     1.32583     1.55342     1.56153
     93390     1.81722     1.32999     1.55875     1.55112
     93420     1.81083     1.32643     1.55111      1.5469
     93450     1.81355     1.31782     1.55772     1.55395
     93480     1.81757     1.34285     1.54471     1.55492
     93510      1.8217     1.33187      1.5685     1.55019
     93540     1.82209     1.32405     1.56046     1.56586
     93570     1.81945     1.33437     1.56744     1.54383
     93600     1.81879     1.33961     1.56181     1.54343
     93630     1.82971     1.34899     1.56125     1.56154
     93660     1.81834     1.33893     1.55612     1.54871
     93690     1.82591       1.343      1.5735     1.54543
     93720     1.81748     1.32683     1.56934     1.54374
     93750     1.81005     1.31815     1.56431     1.53882
     93780     1.81869     1.33088     1.57155     1.54086
     93810     1.82734     1.34373     1.57831     1.54327
     93840     1.82102      1.3445     1.56119     1.54506
     93870     1.81894     1.36271     1.53443     1.55099
     93900      1.8207     1.37398     1.53955     1.54008
     93930     1.81958     1.36139     1.54762     1.54053
     93960     1.81088     1.34409     1.54623      1.5366
     93990     1.82339     1.34205     1.54807     1.56584
     94020     1.82897     1.34328     1.55776     1.56821
     94050     1.82222     1.33081     1.56207     1.55879
     94080     1.80814     1.32943     1.55835     1.53066
     94110     1.81462     1.33401     1.54521     1.55514
     94140     1.81952     1.34189     1.55714     1.54789
     94170     1.81106     1.33629     1.53821     1.55181
     94200     1.82376     1.36189     1.54098     1.55655
     94230     1.82143     1.37651     1.52813     1.55088
     94260     1.82299     1.38558     1.52492     1.54964
     94290     1.82669     1.38721     1.53439     1.54755
     94320     1.82131     1.39535     1.51919     1.54253
     94350     1.82076     1.40534     1.51213     1.53909
     94380     1.83037     1.41444     1.52609     1.53979
     94410     1.83403      1.4374     1.50448     1.54846
     94440     1.82426     1.43417     1.49509     1.53743
     94470      1.8178     1.42867      1.4931     1.52918
     94500     1.83228     1.42955     1.51479     1.54154
     94530     1.83232     1.42334      1.5252     1.53709
     94560     1.82656      1.4059     1.53333     1.53135
     94590     1.81755     1.38202     1.53413     1.53084
     94620     1.83204     1.41185     1.53612     1.53616
     94650     1.82053     1.43565     1.51026     1.51219
     94680     1.81839     1.43307     1.52939     1.49009
     94710     1.82182     1.43925      1.5135     1.50863
     94740     1.82303     1.43751     1.51269     1.51401
     94770     1.82618     1.43901     1.50834     1.52448
     94800     1.82262     1.44668      1.5052     1.51175
     94830     1.81712     1.42526     1.51359     1.51049
     94860     1.81913     1.42723     1.49298     1.53378
     94890     1.81877      1.4046     1.49573     1.55105
     94920     1.81209     1.39677     1.49772     1.54053
     94950     1.81457     1.42022     1.48945     1.53292
     94980     1.82758     1.41861     1.51768     1.53762
     95010     1.81663     1.38938     1.50944     1.54646
     95040     1.82389     1.38813     1.52302     1.55134
     95070     1.81136     1.40952     1.49722     1.52764
     95100     1.81117     1.41161     1.47869     1.54321
     95130     1.80632     1.40769     1.47145     1.54234
     95160     1.82163     1.41971     1.48561     1.55372
     95190     1.80231     1.38839     1.48004     1.54224
     95220     1.81194     1.39051     1.49595     1.54754
     95250     1.81825     1.38974     1.50965     1.54971
     95280     1.82736     1.40048     1.51989     1.55149
     95310     1.83361     1.41369     1.53432        1.54
     95340      1.8357     1.42144     1.52876     1.54336
     95370     1.83269     1.41773     1.52491     1.54345
     95400      1.8339     1.43691     1.49415     1.55857
     95430     1.82515      1.4325     1.47862      1.5569
     95460     1.82781     1.42696     1.48403     1.56307
     95490     1.83008     1.41011     1.49834     1.57001
     95520     1.83162     1.41441     1.50695     1.56148
     95550     1.83561     1.40831     1.50941     1.57394
     95580     1.82155     1.40989     1.48491     1.56313
     95610     1.82527     1.40413     1.47922     1.58227
     95640     1.80745     1.38764     1.47196     1.56254
     95670      1.8208     1.38614     1.48499     1.58241
     95700     1.81673      1.3762     1.49141     1.57568
     95730     1.82372     1.38555     1.49157     1.58347
     95760     1.82898     1.38957     1.50898     1.57555
     95790     1.82011     1.38272     1.49807     1.57145
     95820     1.82318     1.38832     1.50283     1.56908
     95850     1.82083     1.37014     1.51951     1.56355
     95880     1.82169     1.32698     1.53173     1.59059
     95910     1.82001     1.35118      1.5059     1.59104
     95940     1.82441     1.34784     1.50919     1.60083
     95970      1.8165     1.34934     1.49563     1.59427
     96000     1.82358     1.35701     1.50435     1.59573
     96030     1.81909     1.34272     1.49945     1.60217
     96060     1.81401     1.34649     1.50373     1.58336
     96090     1.81589     1.36774      1.4939     1.57875
     96120     1.81344     1.37807     1.47602     1.58095
     96150     1.82089     1.38784     1.48926     1.57712
     96180     1.81548     1.39604     1.47387     1.57184
     96210     1.80429     1.36993     1.47182     1.57097
     96240     1.81525      1.3976      1.4615     1.58145
     96270     1.81201     1.41364     1.45066      1.5697
     96300     1.82217     1.42765     1.44546     1.58526
     96330      1.8198     1.46753     1.40321     1.58137
     96360     1.82587     1.47219     1.40769     1.58703
     96390     1.82733     1.49839     1.39097      1.5806
     96420     1.81774     1.47049     1.39775     1.57869
     96450     1.81048     1.45672        1.42     1.55475
     96480      1.8118     1.41707     1.45611     1.56105
     96510     1.81436     1.44283     1.44411     1.55454
     96540     1.82049     1.45248     1.43763     1.56584
     96570      1.8122     1.45475     1.41334     1.56663
     96600     1.82429     1.46613     1.40989     1.58707
     96630     1.81748     1.46177     1.41141     1.57404
     96660     1.81661     1.46205     1.41758     1.56621
     96690      1.8242     1.46465     1.43577     1.56485
     96720     1.82337     1.47508     1.42448     1.56344
     96750     1.82504     1.47891     1.40987      1.5769
     96780     1.81944     1.46602     1.41033     1.57561
     96810     1.82987     1.47126     1.42769     1.57922
     96840     1.83162     1.47966     1.40944     1.59177
     96870     1.83981     1.50014     1.40746     1.59326
     96900     1.83418     1.47457     1.42017     1.59286
     96930     1.81929     1.47258     1.40718     1.57194
     96960     1.82584     1.45053     1.44196      1.5761
     96990     1.82363     1.43481     1.43886     1.58816
     97020     1.82069     1.44808     1.41875     1.58746
     97050     1.83466     1.47269      1.4164     1.59905
     97080     1.82927     1.47222     1.41875     1.58498
     97110     1.81936     1.44924     1.42396     1.57866
     97140      1.8242     1.46044     1.42189     1.58137
     97170     1.82589     1.46536     1.40765     1.59343
     97200     1.82545     1.43846     1.43622     1.59144
     97230     1.82183     1.42323     1.44832     1.58585
     97260     1.82938     1.42686     1.44204     1.60557
     97290     1.82809       1.418     1.44769     1.60539
     97320     1.83129     1.44399     1.43584     1.60015
     97350     1.82817     1.45352     1.42137      1.5973
     97380     1.82965     1.42835      1.4412     1.60563
     97410     1.82601     1.41738     1.44629     1.60247
     97440     1.82893     1.42181     1.46493     1.58821
     97470     1.83964     1.41649     1.47088     1.61202
     97500     1.83758     1.41897     1.46181      1.6134
     97530     1.83538     1.40312     1.47205     1.61294
     97560     1.83921     1.41136     1.46772     1.61841
     97590      1.8403     1.43556     1.44371     1.62119
     97620     1.84187      1.4175     1.47386     1.61349
     97650     1.83387      1.4155     1.46301      1.6069
     97680     1.83438     1.42575     1.46653     1.59575
     97710     1.84016     1.43562     1.46795     1.59891
     97740     1.83773     1.41378     1.48313     1.59877
     97770     1.83635     1.42387      1.4661     1.60234
     97800     1.84515     1.45148     1.46087     1.60257
     97830     1.83811     1.42953     1.46202     1.60507
     97860     1.83624     1.41979     1.46764      1.6043
     97890     1.83244     1.41399     1.48146     1.58796
     97920     1.83899     1.43697     1.47191     1.59134
     97950     1.83373     1.42476     1.45927     1.60179
     97980     1.84854     1.42644     1.47244     1.62216
     98010     1.85329     1.39332     1.49601     1.64011
     98040     1.84621     1.38769     1.49837     1.62672
     98070     1.83924     1.36877     1.50765     1.61834
     98100     1.85134     1.35462     1.52766     1.63895
     98130     1.85344     1.35395     1.53123     1.64092
     98160     1.84924     1.36195     1.52011     1.63516
     98190     1.84487     1.33985      1.5339     1.63067
     98220     1.83856      1.3711       1.503     1.61916
     98250      1.8407     1.35442      1.5176     1.62444
     98280     1.83094     1.35221      1.5007     1.61991
     98310     1.83871     1.37506     1.49673     1.62197
     98340     1.84349     1.38126     1.49107     1.63271
     98370     1.83612     1.37784        1.49     1.61992
     98400     1.85035     1.40824     1.48695     1.62894
     98430     1.84544       1.389     1.49343      1.6284
     98460     1.83651     1.37523     1.49085     1.62225
     98490     1.84546     1.37077      1.5044     1.63377
     98520     1.84561     1.39125     1.48869     1.63119
     98550     1.84053      1.3784     1.48542     1.63361
     98580     1.84363     1.34447     1.51968     1.63735
     98610     1.83604     1.36045     1.49607     1.62881
     98640     1.82627      1.3516     1.49775      1.6126
     98670     1.82381     1.34709     1.49734     1.61116
     98700     1.83974     1.36582     1.50111     1.62804
     98730     1.84619     1.36509     1.51771     1.62786
     98760     1.84525     1.37186     1.50691     1.63007
     98790     1.83715      1.3504     1.51344     1.62362
     98820     1.84005     1.34653      1.5166     1.63044
     98850      1.8282     1.34535     1.50631     1.61421
     98880     1.82969     1.34629     1.50911     1.61419
     98910     1.83776     1.36542     1.51104     1.61465
     98940     1.82908     1.37699     1.48787     1.60662
     98970     1.83739     1.40113     1.46999      1.6211
     99000     1.82714     1.37619     1.46954     1.61969
     99030     1.83733     1.38021     1.47824     1.63138
     99060     1.83925     1.38674     1.47232     1.63551
     99090     1.83379      1.3968     1.45911     1.62651
     99120     1.83579     1.37255     1.48789      1.6256
     99150     1.83141     1.36923     1.48519     1.62097
     99180     1.85572      1.3946     1.50804     1.63348
     99210     1.85152     1.36155     1.52631     1.63488
     99240     1.84834     1.36269     1.51478     1.63745
     99270     1.84773     1.36738     1.50756     1.63883
     99300      1.8473     1.36305     1.50593     1.64295
     99330     1.83819     1.36837     1.49188     1.63088
     99360     1.83332     1.38842     1.47319     1.61992
     99390     1.83939     1.38395     1.47937     1.63183
     99420      1.8452     1.38989     1.48041     1.63894
     99450     1.84946     1.41971     1.44845      1.6515
     99480     1.83547     1.41756     1.43258      1.6359
     99510     1.83998     1.41938     1.43938     1.63847
     99540     1.84966     1.41753     1.45506     1.64801
     99570     1.85041     1.40949     1.46137     1.65099
     99600     1.85094     1.42752     1.44861     1.64794
     99630      1.8509      1.4214     1.45302     1.64925
     99660     1.84387     1.42167     1.44071     1.64407
     99690     1.84002     1.39993     1.45502     1.64148
     99720     1.83211     1.40472     1.43896     1.63384
     99750     1.83535      1.3877     1.46821     1.62963
     99780     1.84151     1.41417     1.44922     1.63775
     99810     1.83665     1.41781     1.44098     1.63093
     99840      1.8471     1.42638     1.44103     1.64694
     99870     1.83815     1.40602     1.45313     1.63373
     99900     1.83893      1.4037     1.45646     1.63454
     99930     1.83733     1.39796     1.46098     1.63181
     99960     1.83876     1.40416     1.45197     1.63774
     99990     1.83324     1.42238     1.43218     1.62702
    100020     1.82996     1.40161     1.44467     1.62663
    100050     1.82423     1.37905     1.46119     1.61825
    100080     1.82139     1.39945     1.44204     1.61151
    100110     1.83038     1.40228     1.44617     1.62566
    100140     1.82709     1.41513     1.42723     1.62387
    100170     1.83029     1.43116     1.41768     1.62537
    100200       1.824     1.42975     1.40662      1.6221
    100230     1.82407     1.43331     1.40646     1.61924
    100260     1.81986     1.42627     1.41081     1.61218
    100290     1.82263     1.42735     1.41789     1.61127
    100320     1.81581     1.42004     1.41119     1.60822
    100350     1.82725     1.42608     1.41742     1.62323
    100380     1.83096     1.46097     1.39375     1.62107
    100410     1.82778     1.45363      1.3831     1.62958
    100440     1.83651     1.44243     1.41387     1.63276
    100470     1.82411     1.43613     1.40006     1.62236
    100500     1.83006     1.45733     1.38942     1.62603
    100530     1.82536     1.45547     1.38132     1.62401
    100560     1.81638     1.46016     1.36826     1.61068
    100590     1.82122     1.46312     1.37008     1.61736
    100620     1.82958     1.47741     1.36327     1.62896
    100650     1.82551     1.47309     1.35922     1.62712
    100680     1.82904     1.47964     1.35185     1.63522
    100710     1.82623     1.46942     1.36269     1.62915
    100740     1.83194     1.45555     1.39222     1.62944
    100770     1.82309     1.42578     1.41027     1.62038
    100800     1.83627     1.44309     1.40966     1.63528
    100830      1.8383     1.43352     1.42149     1.63802
    100860     1.83524       1.436     1.41782     1.63215
    100890     1.83662     1.42694     1.42573     1.63631
    100920     1.83097     1.39955     1.44331     1.63188
    100950     1.82287     1.40156     1.43462     1.61965
    100980     1.83095     1.38848     1.45548     1.63047
    101010     1.82809     1.36353      1.4791     1.62385
    101040     1.82964     1.33895     1.49848        1.63
    101070     1.83601     1.34655     1.50108     1.63568
    101100      1.8287     1.36796     1.48014     1.62055
    101130     1.82339     1.37193     1.47393     1.61086
    101160     1.80893     1.34831     1.47067     1.60113
    101190     1.82516     1.34976     1.48741     1.62117
    101220      1.8197     1.37249     1.45969       1.615
    101250     1.82684     1.39233     1.45571     1.61772
    101280     1.82741     1.40475     1.44471     1.61813
    101310     1.83022     1.38998     1.45878     1.62459
    101340     1.83559      1.3843     1.47121     1.63035
    101370     1.82492     1.36923     1.47504     1.61559
    101400     1.82517     1.39065     1.45227     1.61849
    101430     1.82703     1.40288     1.44284     1.62056
    101460     1.82059     1.39777     1.42986     1.62198
    101490      1.8265     1.40974     1.42841     1.62617
    101520     1.83404     1.43782     1.40993     1.63469
    101550     1.82181     1.41987     1.41577      1.6179
    101580     1.82764      1.4197     1.42257     1.62521
    101610     1.83064     1.42432     1.42006     1.63011
    101640     1.83231     1.43007     1.41747     1.63107
    101670      1.8331     1.42045     1.42302     1.63641
    101700     1.83257     1.42101     1.42362      1.6342
    101730     1.82949     1.42875      1.4133     1.62953
    101760     1.82604     1.41268     1.42409     1.62639
    101790     1.82625     1.40781      1.4344     1.62203
    101820     1.82939     1.41303     1.43238     1.62635
    101850     1.83815      1.4182     1.43991     1.63493
    101880     1.83336     1.43333     1.42284     1.62589
    101910     1.81587     1.42219     1.41685     1.60146
    101940     1.83332     1.44333     1.42302     1.61677
    101970     1.82472     1.46597     1.39507     1.60123
    102000     1.83184     1.47518     1.41292     1.59334
    102030     1.83329     1.46744     1.40003     1.61505
    102060     1.82544     1.47201     1.38249     1.60823
    102090     1.82506     1.44669     1.38985     1.62391
    102120      1.8298     1.45296     1.40414     1.61668
    102150     1.84251     1.46875     1.40625      1.6294
    102180     1.84218     1.45067     1.42212     1.63108
    102210     1.83162     1.42801     1.42759     1.62246
    102240     1.83168     1.44658     1.40947       1.622
    102270     1.83473     1.44785     1.41433     1.62353
    102300     1.84265     1.44999     1.41642     1.63768
    102330     1.84057     1.45091     1.40173      1.6448
    102360     1.83891     1.44176     1.41714     1.63591
    102390     1.83653     1.43878     1.41369     1.63617
    102420     1.82436      1.4417     1.39406     1.62316
    102450      1.8401     1.45419     1.40557     1.63758
    102480     1.82853     1.42393     1.42265     1.62343
    102510      1.8322     1.40916     1.44231     1.62724
    102540     1.81656     1.39343     1.43397     1.61302
    102570     1.82009     1.39791     1.43312     1.61786
    102600     1.82529     1.41056     1.42847     1.62271
    102630     1.83254     1.40382     1.44005     1.63462
    102660     1.82371       1.409     1.42597      1.6227
    102690     1.82716     1.42255     1.42054     1.62341
    102720     1.81895     1.39127     1.44368     1.61163
    102750     1.81715     1.36849     1.45657     1.61546
    102780     1.82435     1.42143     1.42086     1.61778
    102810     1.82207     1.40825     1.42918     1.61684
    102840     1.82143     1.41873     1.41527     1.61847
    102870     1.82312     1.42563     1.41065     1.62024
    102900     1.81943     1.41422     1.41457     1.61852
    102930     1.82347     1.40709      1.4333     1.61735
    102960     1.82792     1.41524       1.436      1.6179
    102990      1.8238     1.42376     1.41704     1.61783
    103020     1.82597     1.42763     1.41951     1.61717
    103050     1.82962     1.41058     1.43943     1.62276
    103080     1.82241     1.39382     1.44648     1.61473
    103110     1.82702     1.38843     1.45777     1.61962
    103140     1.82228     1.37893     1.46602     1.60958
    103170     1.82305     1.36382     1.47475     1.61621
    103200     1.82603     1.36826     1.47741     1.61674
    103230     1.81964     1.33696     1.49555     1.61184
    103260     1.82376     1.35104     1.48841     1.61603
    103290     1.82778     1.37941     1.47051     1.61753
    103320     1.83804     1.37546     1.47896     1.63632
    103350     1.83659     1.36071     1.49008     1.63532
    103380     1.83702     1.34517     1.50218     1.63806
    103410     1.83316     1.34443     1.49673     1.63501
    103440      1.8278     1.37003     1.46478     1.63068
    103470     1.83124      1.3518     1.48864     1.63202
    103500     1.82947     1.35557     1.48459     1.62861
    103530     1.81916     1.36604      1.4717     1.60832
    103560     1.82173      1.3615     1.47461     1.61532
    103590     1.81871     1.35477     1.47697       1.612
    103620     1.81239     1.32447     1.49577     1.60561
    103650     1.81249      1.3403     1.47631      1.6107
    103680     1.82242     1.33056     1.50483     1.61478
    103710     1.82392      1.3336     1.49896     1.62111
    103740     1.82074     1.31871     1.50355     1.62189
    103770     1.83234     1.32218     1.52084     1.62906
    103800     1.82303     1.31965     1.51868     1.61215
    103830     1.82698     1.32056     1.53371      1.6061
    103860     1.81736     1.31943     1.50952     1.60811
    103890     1.81633     1.31444     1.51149     1.60804
    103920     1.82012     1.33483     1.50033     1.61026
    103950     1.81902     1.32918     1.50521     1.60789
    103980     1.81545     1.33347      1.4922     1.60838
    104010     1.81634      1.3461     1.48245     1.60889
    104040      1.8235     1.34004     1.49568     1.61788
    104070     1.82085     1.32722     1.50899      1.6101
    104100     1.83114     1.33345     1.51374     1.62377
    104130     1.82525     1.32738     1.50486     1.62373
    104160     1.82123       1.304     1.52084     1.61875
    104190     1.82744     1.32065      1.5234     1.61687
    104220     1.82602     1.32914     1.51419     1.61534
    104250     1.82312     1.32578     1.50936     1.61606
    104280     1.82054     1.32325      1.5074     1.61414
    104310      1.8339     1.32974     1.52468     1.62281
    104340     1.82938       1.319     1.53062     1.61576
    104370     1.82624     1.29874     1.54055     1.61563
    104400     1.81906     1.28663     1.53616     1.61331
    104430     1.82938     1.30874     1.54436     1.61104
    104460     1.81719     1.31612     1.51514     1.60516
    104490     1.82372     1.31778      1.5247     1.60956
    104520     1.83313     1.30828     1.53973     1.62432
    104550     1.82501     1.32065     1.52597     1.60891
    104580     1.82861     1.33296     1.52139     1.61128
    104610     1.82668     1.33296     1.51811     1.60998
    104640     1.83136     1.33816     1.51032     1.62359
    104670     1.82787     1.33852     1.51163     1.61418
    104700     1.82222     1.32995     1.50276     1.61676
    104730     1.81872     1.35347     1.49289     1.59839
    104760     1.82317     1.34847     1.49807      1.6079
    104790     1.82445     1.34621     1.49723     1.61345
    104820     1.82349     1.32984     1.49866      1.6235
    104850       1.827       1.363       1.488     1.61367
    104880     1.83253     1.36258     1.48722     1.62724
    104910     1.81928     1.33799     1.49142     1.61401
    104940      1.8359     1.35195      1.4989     1.63298
    104970     1.82369     1.36232     1.46956     1.62361
    105000     1.82942     1.36547     1.47917     1.62514
    105030     1.82662     1.35104     1.48572     1.62493
    105060     1.81612     1.37053     1.45718     1.61085
    105090     1.80195     1.35013     1.45781     1.59561
    105120     1.83326     1.38888     1.47401     1.61864
    105150     1.82288     1.40376     1.44555     1.60798
    105180     1.81623     1.41283     1.43109      1.5979
    105210      1.8189     1.43419     1.40706     1.60627
    105240     1.82076     1.41512      1.4271     1.60971
    105270     1.81307     1.39509     1.43934      1.5989
    105300     1.81789     1.40383     1.44478     1.59727
    105330     1.82584     1.38983     1.46284     1.61116
    105360     1.81412     1.39693     1.44221     1.59707
    105390     1.81763     1.41024     1.43452     1.60028
    105420     1.81435     1.40138      1.4317     1.60315
    105450     1.82467     1.41892     1.42988     1.61275
    105480     1.82146     1.41336     1.42812     1.61192
    105510     1.82484     1.43588     1.40979     1.61581
    105540     1.82663     1.42247     1.42036     1.62244
    105570     1.82726     1.44457     1.40174     1.62052
    105600     1.82434     1.46018     1.38205     1.61686
    105630     1.82984     1.45934     1.38611     1.62655
    105660     1.82159     1.44891     1.38989     1.61408
    105690     1.82835     1.44919     1.40146     1.61911
    105720     1.82643     1.44923     1.39719     1.61843
    105750     1.80809     1.43303     1.39235     1.59567
    105780     1.82439     1.44496     1.40295     1.61264
    105810     1.82336      1.4451     1.39516     1.61694
    105840      1.8168     1.43428     1.40579     1.60254
    105870     1.81871     1.42023     1.42348     1.60377
    105900      1.8232     1.41399     1.43149     1.61232
    105930     1.81853     1.40018     1.43996     1.60627
    105960     1.83344     1.42652     1.43506     1.62131
    105990     1.81366       1.403      1.4315     1.60035
    106020     1.82658     1.40659     1.45795      1.6027
    106050     1.82226     1.41733     1.44015      1.5995
    106080     1.82995     1.42352     1.45017     1.60251
    106110     1.81625     1.41621     1.44753     1.58004
    106140     1.81821     1.40736     1.46106        1.58
    106170     1.82586     1.43813     1.45142     1.57882
    106200     1.81694     1.43917     1.43897     1.56866
    106230     1.82492      1.4326     1.45455     1.57879
    106260     1.82334     1.45171      1.4429     1.56836
    106290     1.82715     1.47982     1.42291      1.5692
    106320       1.823     1.47834     1.40628     1.57594
    106350     1.82464      1.4997     1.39299     1.57135
    106380     1.82816     1.50648     1.39195     1.57395
    106410     1.83576     1.49656      1.4165      1.5792
    106440     1.82795     1.49093     1.41173     1.57066
    106470     1.82441     1.48762     1.40964     1.56744
    106500     1.82707     1.48019     1.40887     1.58129
    106530     1.82464     1.49092     1.40262     1.57112
    106560     1.83196     1.51355      1.4002     1.56867
    106590     1.83695     1.52854     1.39662     1.56901
    106620     1.83745     1.52703     1.38932     1.57811
    106650      1.8344     1.53503     1.37598     1.57493
    106680      1.8341     1.52162     1.39988     1.56614
    106710     1.82873     1.51209     1.41271     1.55124
    106740     1.83842     1.51499     1.42188      1.5629
    106770     1.83697     1.53089     1.41164     1.55324
    106800     1.83427     1.52555     1.41025     1.55338
    106830     1.84395     1.52812     1.41518     1.56921
    106860     1.84281     1.53922     1.42164      1.5497
    106890     1.84135     1.54662     1.38221     1.57435
    106920     1.83675     1.54996     1.36572     1.57472
    106950     1.82757     1.53997     1.35498     1.57244
    106980     1.83525       1.534     1.36113     1.59075
    107010     1.82897      1.5321     1.35476     1.58351
    107040     1.83076     1.54421       1.351     1.57911
    107070     1.83461     1.55648     1.33322     1.59105
    107100     1.82903     1.54025     1.32232     1.60306
    107130     1.83661      1.5336     1.34646     1.60667
    107160     1.82528     1.53709     1.32057     1.59897
    107190     1.84033     1.55471     1.31737     1.61896
    107220     1.83254     1.54379     1.32843     1.60262
    107250     1.82506     1.52997     1.33286     1.59511
    107280     1.81839     1.52143     1.33695     1.58457
    107310     1.81899     1.52582     1.33692     1.58175
    107340     1.82103     1.52754     1.33481     1.58656
    107370     1.83222     1.53175     1.34961     1.59573
    107400     1.81314     1.50143     1.34423     1.58548
    107430     1.82689     1.50482     1.35525     1.60433
    107460     1.83149     1.50643     1.34872     1.61875
    107490      1.8206      1.4952     1.35454     1.59961
    107520      1.8223     1.50244     1.34431     1.60531
    107550     1.82429     1.50483     1.34752     1.60492
    107580     1.81969     1.49298     1.34388     1.60859
    107610     1.82232     1.49878     1.34997     1.60404
    107640     1.81671     1.50243     1.33709     1.59868
    107670     1.82077     1.50249     1.33938     1.60594
    107700     1.82932     1.50004     1.35422     1.61518
    107730     1.82577     1.50278     1.34378     1.61332
    107760     1.83027     1.51004     1.34773     1.61344
    107790     1.83464     1.52198     1.33864      1.6197
    107820     1.82847     1.49591     1.35515      1.6163
    107850     1.84474     1.48449     1.38607     1.63746
    107880      1.8363     1.48988     1.36528     1.63104
    107910     1.83394     1.49205     1.37233     1.61776
    107940     1.83582     1.48421     1.38662     1.61707
    107970     1.83945     1.47606     1.40222     1.61932
    108000     1.83301     1.43982     1.42411     1.61823
    108030     1.82263     1.43507     1.40785     1.61322
    108060     1.82404       1.416     1.42705     1.61639
    108090     1.82315     1.42259      1.4267     1.60889
    108120     1.80657     1.39932     1.42442     1.59386
    108150     1.80497     1.40602     1.42317      1.5854
    108180     1.81823     1.38455     1.45155     1.60871
    108210     1.81235     1.40103     1.43209     1.59859
    108240     1.81463     1.40928     1.42713     1.60093
    108270     1.81073      1.3953     1.43284     1.59925
    108300     1.79842      1.3888     1.41407     1.59384
    108330     1.80737     1.40267     1.41479     1.60127
    108360     1.81849     1.39424     1.44121     1.61024
    108390     1.81531     1.41563     1.41109     1.61106
    108420     1.81662     1.40226     1.43478     1.60478
    108450     1.82135     1.41923      1.4463     1.59017
    108480     1.82759     1.41593     1.46129     1.59372
    108510     1.82092     1.40062      1.4592     1.59389
    108540     1.82015     1.40209     1.43955     1.60864
    108570     1.82104     1.39647     1.45257     1.60385
    108600     1.81676     1.40046     1.44978     1.59314
    108630     1.81551     1.39513     1.45272     1.59229
    108660     1.80959     1.39175      1.4527     1.58175
    108690     1.82065       1.409     1.45399     1.59066
    108720     1.82135     1.42551     1.42564     1.60316
    108750     1.80791      1.4193     1.43274     1.57159
    108780     1.79852       1.396     1.43802     1.56608
    108810     1.81085      1.4068     1.45651     1.56776
    108840      1.8054     1.39261     1.46077     1.56387
    108870     1.80667     1.38269     1.47755     1.55986
    108900     1.81273     1.39777     1.47738     1.56063
    108930     1.80316     1.38973      1.4685     1.55402
    108960     1.79346     1.39683     1.43277     1.55853
    108990     1.80514     1.38749     1.46355     1.56524
    109020     1.80361     1.40184     1.46446     1.54798
    109050     1.79217     1.37262      1.4676     1.54462
    109080     1.79368      1.3709     1.46608     1.55106
    109110     1.79638     1.38021     1.45908     1.55565
    109140     1.79254      1.3809     1.45419     1.55076
    109170     1.79276     1.38282     1.45148     1.55209
    109200      1.7904     1.40193     1.42933     1.55006
    109230      1.7808     1.39805     1.42213     1.53801
    109260     1.78883     1.39295     1.44088     1.54383
    109290     1.79202     1.40159     1.43366      1.5501
    109320     1.79032     1.39874     1.43345     1.54895
    109350     1.79315     1.41673     1.43191     1.54055
    109380     1.78924     1.42164     1.42337     1.53483
    109410     1.79871     1.43675     1.41062     1.55454
    109440     1.79583     1.43863     1.41604     1.54115
    109470      1.7934     1.45033     1.40205     1.53732
    109500     1.79078     1.45623     1.39457     1.53243
    109530     1.79778     1.46041     1.39306     1.54617
    109560     1.80548     1.47337     1.39537     1.54974
    109590     1.79822     1.45107     1.39371     1.55535
    109620      1.7984     1.45241     1.38667     1.56082
    109650      1.7913     1.44294     1.38248     1.55699
    109680     1.78728     1.46481     1.35411     1.55224
    109710     1.79346     1.47106       1.378     1.53953
    109740     1.79318     1.44261     1.38221     1.56184
    109770      1.7963     1.45775     1.37683      1.5597
    109800     1.79037     1.43892     1.38165     1.55929
    109830     1.80179     1.45223     1.38958     1.56621
    109860     1.79648     1.45449     1.38768     1.55354
    109890     1.78858     1.45029     1.38932     1.53768
    109920     1.78985     1.47397       1.361     1.54344
    109950     1.78725     1.47132     1.36522      1.5362
    109980     1.78358     1.46789     1.34813     1.54601
    110010     1.78132     1.45104     1.36029     1.54606
    110040     1.78271      1.4503     1.36806      1.5431
    110070     1.78674      1.4541     1.36176     1.55438
    110100     1.78868      1.4654     1.37239      1.5388
    110130     1.78151     1.45972     1.37371     1.52633
    110160     1.78662     1.47823     1.35822      1.5343
    110190     1.79191     1.48282     1.37362      1.5285
    110220     1.79051     1.47013      1.3672     1.54316
    110250     1.79246     1.48375      1.3573     1.54338
    110280     1.79292     1.47948     1.35108     1.55397
    110310     1.79736     1.48769      1.3633     1.54571
    110340     1.79786     1.50054     1.36163      1.5359
    110370     1.79213     1.50799     1.34791     1.52727
    110400     1.79259     1.51571     1.33834     1.52912
    110430      1.7956     1.53536      1.3544     1.50222
    110460     1.78829     1.53143     1.33423     1.50681
    110490     1.79227     1.53297     1.34014     1.50947
    110520     1.79355     1.53314     1.35807     1.49627
    110550     1.79835     1.54696     1.35663     1.49485
    110580     1.78735     1.53186     1.34273     1.49657
    110610     1.78176     1.53251     1.33428     1.49012
    110640     1.78756     1.53379     1.33365      1.5032
    110670     1.78853     1.53311     1.33737     1.50288
    110700     1.77932     1.52356     1.30094     1.52259
    110730     1.78482     1.52794       1.298     1.53354
    110760     1.79242     1.53979     1.30416      1.5342
    110790     1.78989     1.53145     1.32055     1.52256
    110820     1.78861     1.51737     1.31121     1.54161
    110850     1.78731     1.52029     1.30951     1.53715
    110880      1.7905     1.51907     1.32853     1.52945
    110910      1.7894     1.52672     1.29965     1.54399
    110940     1.78439     1.52241      1.2846     1.54925
    110970      1.7942     1.52837      1.2984     1.55452
    111000      1.7976     1.51506     1.31046     1.56525
    111030     1.79685     1.52514     1.29315     1.56813
    111060     1.78852     1.53082     1.28693     1.54854
    111090     1.78332     1.51636     1.29548     1.54365
    111120     1.78691     1.52702     1.27648     1.55721
    111150     1.78052     1.52024     1.27613     1.54949
    111180     1.77967      1.5222      1.2735     1.54776
    111210     1.78632     1.53017     1.26906     1.55883
    111240     1.78354      1.5174     1.27171     1.56278
    111270     1.78224     1.51768      1.2601     1.56893
    111300     1.78649     1.52098     1.26906     1.56818
    111330     1.78356     1.51173      1.2711     1.56882
    111360     1.77739     1.49434     1.29281     1.55364
    111390     1.78361     1.49493     1.28835     1.57094
    111420     1.78726     1.50014     1.29158     1.57163
    111450     1.78182     1.50766      1.2839     1.55831
    111480     1.79081     1.52542     1.26612     1.57609
    111510     1.79328     1.51907     1.28369     1.57362
    111540     1.79623     1.52174     1.28225     1.57892
    111570     1.77908     1.50655     1.27101     1.56367
    111600     1.77977     1.51278     1.25888     1.56904
    111630     1.78699     1.52004     1.25978      1.5777
    111660     1.79771     1.53237     1.26508     1.58586
    111690     1.79807     1.54294     1.26061     1.57997
    111720     1.79969     1.54672     1.26435     1.57698
    111750     1.78609     1.53208     1.25469     1.56802
    111780      1.7982     1.53578     1.28513     1.56745
    111810     1.78783     1.52944     1.26712     1.56457
    111840       1.793     1.53159     1.26282     1.57773
    111870     1.79454     1.53004     1.26854     1.57814
    111900     1.79624     1.53572     1.27749     1.56923
    111930     1.78986     1.52751     1.27092     1.56802
    111960     1.78915     1.52682      1.2679     1.56951
    111990     1.78415     1.52053     1.26434     1.56711
    112020      1.7874     1.52192     1.27089     1.56785
    112050     1.78915      1.5192     1.27665     1.56982
    112080     1.78707     1.52171     1.28512     1.55568
    112110     1.79463     1.53575     1.27823     1.56492
    112140     1.79952      1.5338     1.30648     1.55471
    112170     1.80938     1.53479     1.29486     1.58603
    112200     1.79842     1.51434     1.29976     1.57671
    112230     1.80883     1.52197     1.31058     1.58421
    112260     1.80226      1.5324     1.28978     1.57622
    112290      1.7949     1.53097     1.28237     1.56685
    112320     1.80294     1.52927       1.308     1.56577
    112350     1.80229     1.52594     1.31569     1.56109
    112380     1.81947     1.54773     1.32183     1.57423
    112410     1.80855      1.5424     1.31759     1.55778
    112440     1.80401     1.54012     1.32606     1.54223
    112470     1.80831     1.55336     1.34376     1.52361
    112500     1.81084     1.54649     1.35827     1.52373
    112530     1.82231     1.55163      1.3771     1.52895
    112560     1.81927     1.53748     1.37553     1.53738
    112590     1.81529     1.53487     1.36865     1.53671
    112620     1.81992     1.55615     1.33514     1.55565
    112650     1.81567     1.54151     1.34578      1.5511
    112680     1.81513     1.53889     1.35693      1.5427
    112710     1.81701     1.54716     1.36342      1.5331
    112740     1.81073     1.54363     1.33829      1.5439
    112770     1.81217     1.53922     1.34349     1.54717
    112800     1.81625     1.54619      1.3426     1.55055
    112830     1.81939     1.55644     1.31393      1.5721
    112860     1.81254     1.55037     1.31399     1.56218
    112890     1.82887     1.57208     1.33181     1.56344
    112920     1.81473     1.55883     1.32039     1.55343
    112950     1.83307     1.56682     1.35257     1.56075
    112980      1.8239     1.56396     1.34117     1.55194
    113010     1.82196     1.56736     1.35096     1.53537
    113040     1.82017     1.58113     1.34544     1.52178
    113070     1.81316     1.56837     1.34298     1.52042
    113100     1.81211     1.56236     1.35053     1.51742
    113130     1.81229     1.56098     1.34754     1.52194
    113160     1.82351     1.58038     1.34402     1.53179
    113190     1.81487     1.56614     1.33938     1.52995
    113220      1.8177     1.57332     1.32949     1.53792
    113250     1.82239     1.57667     1.35153     1.52632
    113280     1.81659     1.56648      1.3565     1.51857
    113310     1.81634     1.57172     1.34338     1.52422
    113340      1.8284      1.5864     1.33859     1.54195
    113370     1.82659     1.58094     1.33206      1.5489
    113400     1.83795     1.58317     1.34056     1.56608
    113430     1.83761     1.57178     1.34748      1.5708
    113460      1.8317     1.57916     1.32869     1.56559
    113490     1.84085      1.5855     1.33917     1.57169
    113520     1.83782     1.57428     1.32892     1.58456
    113550     1.82695     1.56932     1.33313     1.56059
    113580     1.83241     1.57897     1.32733      1.5686
    113610     1.82169     1.56076     1.33817     1.55257
    113640     1.82162     1.55852     1.30825     1.57991
    113670     1.81693     1.56147     1.28072     1.58873
    113700     1.81616     1.54813     1.29539     1.58813
    113730     1.81471     1.54502       1.309     1.57663
    113760     1.81495     1.55127     1.30026     1.57829
    113790     1.81945     1.55031     1.30449     1.58608
    113820     1.82746     1.55705      1.3133     1.59062
    113850     1.83528      1.5792      1.3022      1.5959
    113880     1.83685     1.57525     1.30567     1.60057
    113910     1.82335     1.56117      1.3186     1.57266
    113940     1.80977     1.54678      1.3138     1.55946
    113970     1.81607     1.54415     1.31541     1.57528
    114000      1.8252      1.5651     1.31923     1.57251
    114030     1.83134     1.56851     1.30736     1.59317
    114060     1.81466      1.5652       1.294     1.56897
    114090     1.82207     1.56904     1.29455     1.58182
    114120     1.81159     1.56171      1.2709     1.58418
    114150     1.81393     1.56676     1.27146      1.5841
    114180     1.80479     1.54922     1.27614     1.57667
    114210      1.8056     1.54967      1.2692     1.58367
    114240     1.80844     1.55638     1.25752     1.59286
    114270     1.80437     1.55977     1.25624      1.5813
    114300     1.80617     1.56602     1.25818     1.57768
    114330     1.80837     1.56457     1.24662     1.59326
    114360     1.79494     1.54662     1.25145     1.57654
    114390     1.79728     1.54843     1.24953     1.58161
    114420     1.80144     1.55174     1.25295     1.58512
    114450     1.81217     1.55721     1.26521     1.59444
    114480     1.81501     1.56502     1.26339     1.59471
    114510     1.80451     1.55714     1.25533     1.58493
    114540     1.81507     1.56741     1.26268     1.59307
    114570     1.80205     1.56114     1.24883     1.58052
    114600     1.79919     1.56503     1.23302     1.58256
    114630     1.80748     1.56594     1.24884     1.58815
    114660     1.80977     1.57218     1.24153     1.59292
    114690     1.81122     1.56696     1.24433     1.59917
    114720      1.8108     1.56831       1.247     1.59481
    114750     1.81526     1.57529     1.24706       1.598
    114780      1.8237     1.58279     1.24793     1.60911
    114810     1.81877     1.57616     1.25178     1.60144
    114840     1.82063     1.57598     1.26128     1.59839
    114870     1.81309     1.56474     1.25405     1.59797
    114900     1.81882     1.57452     1.25568     1.60011
    114930     1.82282     1.57298     1.26892     1.60029
    114960     1.81691      1.5773     1.25359     1.59466
    114990     1.81934     1.57073     1.26344     1.59892
    115020     1.82084     1.56758     1.26788     1.60191
    115050     1.81513     1.55585     1.26728     1.60086
    115080     1.81558     1.55655     1.27265     1.59692
    115110     1.83322     1.55524     1.29658      1.6191
    115140     1.82889     1.54907     1.30019     1.61232
    115170      1.8249     1.56101     1.28601      1.6031
    115200     1.81602     1.56169      1.2775     1.58903
    115230     1.81437     1.56278     1.25856     1.59925
    115260     1.81995      1.5724     1.26579     1.59681
    115290     1.81848      1.5672     1.27548     1.59084
    115320     1.82058     1.56485     1.27892     1.59518
    115350     1.82427     1.56809     1.29268     1.58934
    115380     1.82322      1.5616     1.30802     1.58074
    115410     1.81771     1.57377     1.29427     1.56725
    115440     1.82091     1.57442     1.30399     1.56597
    115470     1.82364     1.58018     1.29728     1.57206
    115500     1.82631     1.58429     1.29603     1.57517
    115530     1.81768     1.58499     1.28994     1.55942
    115560     1.81391      1.5762     1.29581     1.55467
    115590      1.8053     1.57079     1.26331      1.5668
    115620     1.80584     1.57729     1.25551     1.56779
    115650     1.81011      1.5809      1.2694      1.5628
    115680     1.80059     1.57212     1.27056     1.54868
    115710     1.79747     1.55767     1.28729      1.5422
    115740     1.79867     1.56634     1.28106     1.54138
    115770     1.80388     1.57192     1.26215     1.56334
    115800     1.80108     1.57006     1.25677     1.56309
    115830     1.81258     1.57744     1.25873     1.58056
    115860     1.80841     1.57546     1.26242        1.57
    115890     1.81752      1.5889     1.27792     1.56495
    115920     1.81603     1.58027     1.28974     1.56054
    115950     1.81603     1.57517     1.30077     1.55652
    115980     1.80509     1.57217     1.28954     1.54338
    116010     1.80888     1.57687     1.28324      1.5527
    116040     1.81077     1.58022     1.28863     1.54923
    116070     1.80687     1.57504     1.29493      1.5401
    116100     1.80568     1.57793     1.27251       1.553
    116130      1.8037     1.56907     1.27349     1.55658
    116160     1.79763     1.55334     1.28478     1.54901
    116190     1.80365      1.5652     1.29142     1.54555
    116220     1.79496     1.55924     1.27777     1.54267
    116250     1.79422     1.56504     1.27668     1.53596
    116280     1.80545     1.56811     1.29963     1.53989
    116310     1.79708     1.55822     1.29187     1.53689
    116340     1.79636     1.54242     1.29551     1.54804
    116370     1.80733     1.54801      1.3105     1.55536
    116400     1.80369     1.55034     1.31918     1.53715
    116430     1.80918     1.56071     1.33094     1.52939
    116460     1.81077     1.55977     1.33278     1.53251
    116490     1.81278     1.54271     1.35388     1.53605
    116520     1.80762     1.54541     1.35813     1.51729
    116550     1.80162     1.52169     1.37591     1.51095
    116580      1.7964     1.54079     1.33265     1.51793
    116610     1.77975     1.53316     1.31555     1.50125
    116640     1.78447     1.54061     1.31923     1.50162
    116670     1.79385     1.55139     1.31821     1.51371
    116700     1.79408     1.53712     1.33848     1.51103
    116730     1.80453     1.53596     1.37754     1.50196
    116760      1.7974     1.54001     1.35358     1.50248
    116790     1.80383     1.54596     1.34916     1.51573
    116820      1.7921     1.53577     1.34346     1.50324
    116850      1.7994     1.54899     1.36193     1.49047
    116880     1.80652     1.55616     1.36278     1.49941
    116910     1.81415     1.56005      1.3718     1.50556
    116940     1.82287     1.57893     1.37947     1.49992
    116970     1.81674     1.56817     1.40095     1.47623
    117000     1.82119     1.56607     1.40524     1.48533
    117030     1.83117     1.57249     1.42333     1.48585
    117060     1.82619     1.56154     1.42262     1.48583
    117090     1.81798     1.55079     1.43708     1.46285
    117120     1.81638     1.54692     1.44068     1.45944
    117150     1.82674     1.55176     1.44101     1.47969
    117180     1.82234     1.54171      1.4362     1.48402
    117210     1.81916      1.5428     1.42462     1.48624
    117240     1.82139     1.54871     1.40847     1.50088
    117270     1.80395     1.53238     1.39255     1.49033
    117300     1.81197     1.54022      1.4014     1.49341
    117330     1.81629     1.54728     1.39341     1.50406
    117360      1.8044       1.535     1.38821     1.49277
    117390     1.81505     1.52951     1.39526     1.51745
    117420     1.82042     1.54226     1.39712     1.51569
    117450     1.82168     1.54962     1.39067     1.51716
    117480      1.8225     1.54986     1.37974     1.52882
    117510     1.83002      1.5522     1.37788       1.546
    117540     1.81755     1.54118     1.35945      1.5439
    117570     1.81963     1.55629     1.34532     1.54602
    117600     1.81796     1.56548     1.33032      1.5458
    117630     1.82599     1.56711     1.33699     1.55726
    117660      1.8171      1.5706     1.31329     1.55313
    117690     1.81576     1.56384     1.31102     1.55871
    117720      1.8079     1.56895     1.30125     1.54343
    117750     1.81767     1.57115     1.30093     1.56427
    117780     1.81088     1.55668     1.30039     1.56343
    117810     1.82549     1.56191     1.31071     1.58343
    117840     1.82975     1.56337     1.33029     1.57548
    117870     1.83205     1.57426     1.31396     1.58367
    117900     1.82695     1.56499     1.32013     1.57592
    117930     1.83832     1.56969     1.33837     1.58231
    117960     1.82795     1.56619     1.32526     1.57274
    117990     1.83242     1.57316     1.32178     1.57911
    118020     1.83251       1.575     1.31456     1.58351
    118050      1.8176     1.56733     1.31108     1.55946
    118080     1.83195     1.58384     1.33467     1.55634
    118110     1.83701      1.5878      1.3417      1.5582
    118140     1.84025     1.58979     1.34869     1.55778
    118170     1.83631     1.58707     1.33553     1.56257
    118200     1.83683     1.58749     1.33599     1.56297
    118230     1.84272      1.5815     1.36832     1.55493
    118260      1.8329      1.5786     1.35004     1.55063
    118290     1.82086     1.56386      1.3412     1.54485
    118320     1.83711     1.58059     1.35746     1.55209
    118350     1.83827      1.5776     1.36285     1.55314
    118380     1.84122     1.58424     1.36112     1.55491
    118410     1.84071     1.58932     1.36163     1.54804
    118440     1.84782     1.59554     1.37312     1.54844
    118470     1.86302      1.6195     1.37941     1.55439
    118500     1.86778      1.6174     1.40735     1.54292
    118530     1.85853     1.59679      1.4045     1.54464
    118560     1.84775     1.59016     1.39387     1.53522
    118590     1.85408     1.57739     1.41789     1.54163
    118620     1.85162     1.57712      1.4158     1.53792
    118650      1.8536      1.5875     1.39633     1.54976
    118680     1.85684     1.58591     1.39175     1.56321
    118710     1.85633     1.57532     1.39757      1.5675
    118740     1.84421     1.57143     1.38677     1.55232
    118770     1.84825     1.57199     1.37876     1.56841
    118800     1.83715      1.5559     1.37803       1.559
    118830      1.8391     1.56701     1.39327     1.53879
    118860      1.8453     1.58595     1.37438     1.55116
    118890     1.85155     1.57942     1.37419     1.57275
    118920     1.83956     1.57338     1.37385     1.55079
    118950     1.83957     1.56815     1.38128     1.54951
    118980     1.84655     1.57452     1.38641     1.55507
    119010     1.85026     1.56717     1.40231     1.55706
    119040      1.8593     1.59386     1.39368     1.55925
    119070     1.86056     1.59154     1.39607     1.56248
    119100     1.85253     1.57259     1.39749     1.56133
    119130     1.85454     1.57969     1.38659     1.56862
    119160     1.85718     1.59287     1.39582      1.5533
    119190     1.85134     1.58253     1.39614     1.54963
    119220     1.83897     1.56381      1.4007     1.53499
    119250     1.85694     1.58573     1.40438      1.5523
    119280     1.85227     1.58335     1.41139     1.53714
    119310     1.85416     1.58096     1.40278     1.55195
    119340     1.86006     1.59231     1.39009     1.56584
    119370     1.84665     1.57595     1.40039     1.54128
    119400     1.84853     1.57632     1.40146     1.54442
    119430     1.84383     1.57317     1.41033     1.52823
    119460      1.8471     1.57327     1.40458     1.54128
    119490     1.83558     1.56728     1.39549     1.52804
    119520     1.85148     1.58553     1.38677     1.55527
    119550     1.85255      1.5799     1.37529     1.57365
    119580     1.85154     1.57955     1.39988     1.54976
    119610     1.85077     1.57607     1.39729      1.5538
    119640     1.83738     1.56748     1.37796     1.54796
    119670     1.84658     1.57371     1.38681      1.5556
    119700     1.85501     1.58552     1.38061     1.56912
    119730     1.85559     1.58666     1.38658     1.56407
    119760     1.85223      1.5805     1.38263     1.56584
    119790     1.84555     1.57949     1.37641     1.55653
    119820     1.83661     1.57078     1.39428     1.52803
    119850     1.82399     1.55668     1.39965     1.50718
    119880     1.84319      1.5716     1.44175      1.4987
    119910     1.83713     1.57256     1.41118     1.51187
    119940     1.83703     1.57208     1.40408     1.51871
    119970     1.83424     1.56536     1.41211     1.51146
    120000     1.83064     1.56225     1.41396     1.50419
    120030     1.83661     1.56248      1.4251     1.50798
    120060     1.83473     1.55267     1.43226     1.50675
    120090     1.85104      1.5695      1.4378     1.52384
    120120     1.84669     1.56308     1.44998     1.50826
    120150     1.85154     1.56806     1.43814     1.52623
    120180     1.83796     1.55867     1.40791      1.5312
    120210     1.83316     1.53984     1.42817     1.51994
    120240     1.83477     1.53827     1.44024     1.51401
    120270     1.83956     1.54487     1.42075     1.53715
    120300     1.83519     1.53956     1.42667      1.5265
    120330     1.84239     1.55124     1.41499     1.54281
    120360     1.84689     1.55987     1.41931      1.5409
    120390     1.84271     1.56145     1.42304     1.52577
    120420     1.83757     1.56033     1.41864     1.51862
    120450     1.82932     1.56463      1.4007      1.5109
    120480     1.83412     1.56011      1.4143     1.51452
    120510     1.83322     1.55757     1.41885     1.51071
    120540     1.82519     1.54763      1.4112     1.50865
    120570     1.83246     1.55687     1.42516     1.50364
    120600     1.82151     1.55245     1.43021     1.47654
    120630       1.835     1.56625     1.44071     1.48513
    120660     1.83704     1.57629     1.42984     1.49008
    120690      1.8379     1.57498     1.43051     1.49293
    120720     1.83762      1.5639     1.43812     1.49656
    120750     1.83512     1.55304     1.44987     1.49039
    120780     1.83761     1.56302     1.43102     1.50426
    120810     1.82968     1.54949     1.41335     1.51557
    120840     1.85469     1.57519     1.40717     1.55512
    120870      1.8449     1.55234      1.4083     1.55378
    120900     1.85247     1.57714     1.39352     1.56013
    120930     1.84166     1.56738     1.39237     1.54534
    120960     1.83985     1.56094     1.37545      1.5626
    120990     1.84042     1.56101     1.35027     1.58565
    121020     1.84076     1.55278     1.34942     1.59521
    121050     1.83384     1.54767     1.32041     1.60848
    121080     1.83268      1.5484     1.33536     1.59271
    121110     1.83034     1.54384     1.33875      1.5889
    121140     1.82046     1.53799     1.33617     1.57397
    121170     1.82094     1.54581     1.32122     1.58002
    121200     1.82562     1.54684     1.31435     1.59547
    121230     1.83464     1.55451     1.31436     1.60865
    121260     1.83634      1.5545      1.3222      1.6061
    121290     1.84042     1.54977     1.34515     1.60096
    121320     1.83355     1.55095     1.32926     1.59733
    121350     1.84172     1.56885     1.30445     1.61895
    121380     1.83339     1.55482     1.31654     1.60372
    121410     1.82801     1.55967     1.29739     1.60232
    121440     1.83237     1.55793     1.30829     1.60511
    121470     1.83457      1.5521     1.31369     1.61136
    121500     1.83555     1.56441     1.30589     1.60802
    121530     1.82692     1.56042     1.30145     1.59581
    121560     1.82522      1.5666     1.30163     1.58568
    121590     1.81685     1.54121     1.31855     1.57734
    121620     1.82184     1.55412     1.32425     1.57139
    121650     1.82544      1.5499     1.33506     1.57477
    121680     1.82515      1.5451     1.35007     1.56599
    121710     1.83052     1.55609     1.34309     1.57363
    121740     1.82367     1.53368     1.34735     1.57608
    121770     1.82249     1.54966     1.32646     1.57543
    121800     1.82677     1.55994     1.32515      1.5763
    121830     1.84171      1.5721     1.32834     1.59618
    121860     1.83001     1.55073     1.33154      1.5875
    121890     1.83112     1.54782     1.32391     1.59922
    121920      1.8274     1.54622     1.31887     1.59642
    121950     1.83757     1.55634      1.3226     1.60682
    121980     1.82508     1.54077     1.32503     1.59127
    122010     1.82621     1.55279     1.31313     1.59205
    122040     1.82434     1.54016     1.32473     1.59042
    122070     1.83029     1.55367     1.32086     1.59416
    122100     1.82182     1.55932     1.30151     1.58513
    122130     1.82188     1.56655     1.28686     1.59008
    122160     1.81967     1.56652     1.28824     1.58394
    122190     1.82548     1.57862     1.28024     1.59176
    122220     1.83047     1.57801     1.27768     1.60582
    122250     1.83222     1.57739     1.28883      1.6015
    122280     1.81661     1.55431     1.28447     1.59197
    122310     1.82196      1.5708     1.28087     1.59092
    122340     1.82708     1.58145     1.28493     1.58883
    122370     1.82537     1.57125      1.2916     1.58962
    122400     1.82608     1.56498     1.29596     1.59388
    122430      1.8234     1.56686     1.28569     1.59421
    122460     1.82909     1.55521     1.31191      1.5973
    122490     1.82074     1.54565     1.30895     1.58991
    122520     1.81689     1.54342     1.30695      1.5849
    122550     1.82683     1.56438      1.2942     1.59762
    122580     1.83588     1.56562     1.30767     1.60615
    122610     1.83593     1.56172     1.31136     1.60706
    122640     1.83282     1.55686     1.31693     1.60011
    122670     1.84322     1.57136     1.32533     1.60289
    122700     1.83391     1.56598     1.32024     1.59095
    122730     1.84243     1.56325     1.32486     1.60939
    122760     1.84027      1.5634     1.32391     1.60507
    122790     1.83154     1.55135      1.3269     1.59429
    122820     1.82053     1.53394     1.32262     1.58946
    122850     1.81876     1.54642     1.31316     1.58111
    122880     1.81501     1.55159     1.29603     1.58158
    122910     1.81207     1.55874     1.28068     1.58031
    122940     1.81634      1.5549     1.29521     1.58205
    122970     1.81824     1.57157     1.28852     1.57541
    123000     1.81815     1.56359     1.29738     1.57585
    123030     1.82524     1.56469     1.30745     1.58281
    123060     1.82166     1.56996     1.29416     1.58028
    123090      1.8187      1.5841     1.28469     1.56701
    123120      1.8175     1.58263     1.28655     1.56419
    123150      1.8215     1.57623     1.30315     1.56622
    123180     1.81545     1.57896     1.28171     1.56712
    123210      1.8287     1.59121     1.28227     1.58498
    123240     1.81885     1.58697     1.26787     1.57811
    123270     1.82435     1.59249      1.2748     1.57969
    123300     1.82884     1.59909     1.27418     1.58388
    123330     1.82121     1.59467      1.2769     1.56847
    123360     1.82478     1.58818     1.27277     1.58661
    123390     1.82857     1.59132      1.2715     1.59321
    123420      1.8253     1.58919     1.26032     1.59671
    123450     1.83051     1.58272     1.27137     1.60628
    123480     1.83333     1.58545     1.27687     1.60567
    123510      1.8326     1.58854     1.26723     1.60857
    123540     1.82414     1.57911     1.27541     1.59209
    123570     1.82497     1.57858     1.28509      1.5867
    123600     1.82508     1.58426      1.2694     1.59393
    123630     1.83515     1.58345     1.28175     1.60791
    123660      1.8331     1.58111     1.28888     1.59983
    123690     1.83729      1.5842     1.28349     1.61065
    123720      1.8318     1.57235     1.28825     1.60597
    123750     1.83163     1.57228     1.29735      1.5983
    123780     1.83347     1.57331     1.30978     1.59135
    123810     1.82439      1.5546     1.30882     1.58966
    123840     1.83837     1.56845      1.3019     1.61377
    123870     1.83368     1.56435     1.29767     1.61047
    123900     1.83512     1.57161     1.30005     1.60474
    123930     1.83474     1.57207     1.30946     1.59577
    123960     1.82345     1.56258     1.29527     1.59077
    123990       1.821      1.5547     1.29641     1.59195
    124020     1.82701     1.55599     1.30538     1.59713
    124050     1.82744     1.56276      1.2954     1.59962
    124080     1.84024      1.5765     1.30787     1.60533
    124110      1.8378     1.57897     1.30149     1.60249
    124140     1.83678     1.58111     1.32446     1.57905
    124170     1.82652     1.55675     1.32491     1.57908
    124200     1.82073     1.55242      1.3174     1.57625
    124230     1.82014     1.55832      1.3035     1.58062
    124260     1.82795     1.56833     1.32372     1.57191
    124290     1.81521     1.55369     1.31638     1.56305
    124320     1.82323     1.55762     1.31542     1.57856
    124350     1.82471     1.55975     1.31427     1.58081
    124380     1.82185     1.56801     1.29954     1.57822
    124410     1.81002     1.52651     1.33071     1.56567
    124440     1.81602     1.52613     1.33113      1.5795
    124470     1.81895     1.53535     1.33687     1.57247
    124500      1.8177     1.53494     1.31736     1.58637
    124530     1.83612     1.54064      1.3303     1.61227
    124560     1.83471     1.54849     1.31804     1.61161
    124590     1.82534     1.54274     1.31787     1.59592
    124620     1.82374     1.54195     1.32086     1.59052
    124650     1.82182     1.55181     1.29742     1.59582
    124680     1.82024     1.54554     1.30936     1.58851
    124710     1.81895       1.558     1.30011     1.58098
    124740     1.83707     1.58146     1.29657     1.60235
    124770     1.83141      1.5661     1.29891     1.60258
    124800     1.82805     1.55391     1.31637      1.5925
    124830     1.82605     1.55556     1.31998     1.58329
    124860      1.8203     1.55443     1.33275     1.56028
    124890     1.82314     1.54127     1.35489     1.56091
    124920     1.81802     1.52865     1.35734     1.55925
    124950     1.82039     1.53977     1.34207     1.56704
    124980     1.82713      1.5372     1.34829     1.57986
    125010     1.82302     1.53835     1.33524     1.58032
    125040     1.81689     1.54098     1.33024     1.56781
    125070     1.82253     1.55206     1.33628     1.56483
    125100     1.82699     1.55289     1.34461     1.56729
    125130     1.82609     1.55238     1.33108     1.57721
    125160     1.81768     1.54546     1.33518     1.56101
    125190      1.8169     1.55451     1.32873      1.5557
    125220      1.8305     1.56828     1.33899     1.56494
    125250     1.83085     1.56285     1.37861     1.53653
    125280     1.83926     1.58952     1.37032     1.53669
    125310     1.84604     1.58903     1.37317     1.55085
    125340     1.85345     1.59126      1.3672     1.57137
    125370     1.83486     1.57206     1.35486      1.5577
    125400     1.85669     1.58779     1.39639     1.55679
    125430     1.85209     1.58672     1.38881      1.5537
    125460     1.84209     1.56754     1.37221     1.56411
    125490     1.84101     1.57925     1.35336     1.56621
    125520     1.84097     1.58559     1.37053     1.54462
    125550     1.83671     1.58923     1.37217     1.52922
    125580     1.83326     1.58943     1.37704      1.5163
    125610     1.83844     1.58969     1.39916     1.50831
    125640     1.82418     1.56905     1.38357     1.50967
    125670     1.83287     1.58313     1.40854     1.49284
    125700     1.84279     1.57896     1.41116     1.51897
    125730     1.83586     1.57382     1.39864     1.51909
    125760     1.83831     1.57664     1.39436     1.52601
    125790     1.83458     1.57407     1.38949     1.52413
    125820     1.84419      1.5785     1.39144     1.54089
    125850     1.83531     1.57099     1.39765     1.52161
    125880      1.8301     1.55951     1.38571     1.53175
    125910     1.83305     1.56613     1.37008     1.54606
    125940     1.83662     1.57742     1.35334     1.55775
    125970      1.8386     1.58172     1.35324     1.55814
    126000     1.84852     1.58704     1.35462     1.57493
    126030     1.84716     1.58797     1.34959     1.57511
    126060     1.83251     1.56878     1.33575      1.5719
    126090     1.84387     1.58418     1.34579     1.57447
    126120     1.84523     1.58095      1.3401     1.58571
    126150     1.85121     1.58362     1.35351     1.58561
    126180     1.83494     1.56673     1.35148     1.56615
    126210     1.83767     1.56848     1.37361     1.55148
    126240     1.83814     1.56904     1.37224     1.55325
    126270     1.82736     1.55306     1.38646      1.5311
    126300     1.83407     1.57078     1.37775     1.53689
    126330     1.83999     1.57088     1.37585     1.55258
    126360     1.83506     1.55959     1.37793     1.55043
    126390     1.84015     1.56243     1.36347     1.57228
    126420     1.82546     1.55123     1.36323     1.54916
    126450     1.82997     1.57055      1.3607     1.54255
    126480     1.82795     1.57212     1.36752     1.53008
    126510     1.82799     1.55583     1.38368     1.53229
    126540     1.83077     1.56596     1.39131     1.52166
    126570     1.83359     1.56956     1.40189     1.51502
    126600     1.83659     1.56184     1.41482     1.51825
    126630     1.84275     1.57902     1.39826      1.5307
    126660     1.83651     1.56401     1.39436     1.53466
    126690     1.83045     1.56188     1.38751     1.52854
    126720     1.84564     1.57577     1.39614      1.5429
    126750     1.84107     1.55886     1.39515     1.55003
    126780     1.84068      1.5738     1.40216     1.52752
    126810     1.84493     1.57597     1.39413     1.54281
    126840     1.85048     1.58499     1.40074     1.54086
    126870     1.84124     1.56812     1.41151     1.52609
    126900     1.83857     1.56579     1.38781     1.54369
    126930     1.85056     1.57594     1.39874     1.55211
    126960     1.84633     1.58566     1.39022     1.53975
    126990     1.84625     1.58959     1.37766     1.54678
    127020     1.84089     1.58544     1.36855     1.54633
    127050     1.83261     1.56524     1.37407     1.54236
    127080     1.83376     1.56727     1.37913      1.5385
    127110     1.83339       1.555     1.38241     1.54712
    127140     1.81764     1.55645     1.37038     1.51892
    127170     1.82429     1.55713      1.3882     1.51801
    127200     1.82058      1.5621     1.37942     1.51197
    127230     1.81879     1.55344     1.36332     1.53107
    127260     1.83869     1.58184     1.37739     1.53692
    127290     1.83512     1.57487     1.36949     1.54259
    127320     1.83278      1.5739     1.35541     1.55043
    127350     1.83545     1.57601     1.34872     1.56041
    127380     1.82222     1.55748     1.35411     1.54325
    127410     1.83167     1.57104     1.34905     1.55625
    127440     1.83242     1.56987     1.37514     1.53625
    127470      1.8278     1.55594     1.37369     1.54069
    127500     1.82675     1.55078     1.37767     1.53984
    127530     1.82748     1.54532     1.36455     1.55865
    127560     1.82423     1.54403     1.35027     1.56472
    127590      1.8326     1.55245     1.36019     1.56736
    127620     1.83959     1.55224     1.38119     1.56559
    127650     1.83462     1.56027     1.37888     1.54787
    127680     1.82787     1.54802     1.38726     1.53668
    127710     1.82829     1.54198     1.38678     1.54417
    127740     1.82442     1.52961     1.39206     1.54255
    127770     1.83205      1.5304     1.42093     1.53351
    127800     1.82016     1.51152     1.42533     1.51976
    127830     1.82058     1.53129     1.43204     1.49447
    127860      1.8256     1.52382     1.45026     1.49678
    127890     1.82515     1.52703     1.45741     1.48544
    127920     1.81997      1.5204     1.43679     1.49955
    127950     1.82702     1.51116     1.45701      1.5065
    127980     1.83055     1.51035     1.45108     1.52152
    128010     1.82529     1.50854     1.45127     1.51045
    128040     1.83208     1.51298     1.46258     1.51154
    128070      1.8216     1.51475      1.4386     1.50745
    128100     1.83243     1.53233     1.45014     1.50487
    128130     1.82529     1.50527     1.46398     1.50144
    128160     1.84327     1.51558     1.46621      1.5325
    128190     1.84082      1.5098     1.47953     1.51944
    128220     1.83262     1.50951     1.47659     1.50269
    128250     1.82097      1.5006     1.45943     1.50005
    128280     1.82752     1.49628     1.45759     1.52192
    128310     1.82779     1.50755     1.44645     1.52209
    128340     1.81743     1.49082     1.46109     1.49959
    128370     1.81628     1.48452     1.46773     1.49656
    128400     1.81361     1.48747     1.45896     1.49574
    128430     1.81782     1.48193     1.48747     1.48332
    128460     1.81613     1.48644     1.45618     1.50556
    128490     1.82374     1.49481     1.46818     1.50401
    128520     1.81984     1.49462     1.44479     1.51736
    128550     1.81802     1.49467     1.45403     1.50405
    128580     1.82224     1.49933     1.43976     1.52322
    128610      1.8221     1.51372     1.42753     1.52017
    128640      1.8275     1.51821     1.42585     1.53019
    128670      1.8157     1.52233     1.40647     1.51587
    128700     1.83097      1.5349     1.41476     1.53214
    128730     1.82978     1.53224     1.42327     1.52405
    128760     1.83231     1.53483     1.41499      1.5352
    128790     1.82549     1.52056     1.42526      1.5236
    128820     1.83431     1.54645     1.41051     1.53243
    128850     1.81945      1.5331      1.3895      1.5296
    128880     1.81805     1.52976     1.38038     1.53787
    128910     1.82683     1.53252     1.39201      1.5454
    128940     1.83325     1.53009     1.39342     1.56168
    128970     1.83008     1.53869     1.37759     1.55982
    129000     1.83266     1.53715     1.38195     1.56355
    129030      1.8364     1.54492     1.38389     1.56295
    129060     1.83607      1.5378     1.39224     1.56177
    129090     1.82803     1.53388     1.37858     1.55889
    129120     1.82826     1.54303     1.35696     1.56933
    129150     1.82341     1.52999     1.36319     1.56541
    129180     1.82683     1.53503     1.36138     1.57002
    129210     1.83209     1.53492     1.35667     1.58637
    129240     1.83267     1.53875     1.35212     1.58789
    129270     1.82962     1.54197      1.3492      1.5802
    129300     1.83943     1.55286     1.33779     1.60185
    129330     1.82552     1.55729     1.32343     1.57747
    129360     1.82149     1.56419     1.31174     1.57108
    129390     1.83027     1.56677     1.31776     1.58383
    129420     1.82948     1.56765     1.32459     1.57541
    129450     1.82154     1.56043       1.316     1.57137
    129480     1.82794     1.57117     1.33017     1.56358
    129510     1.81861      1.5416     1.33631     1.56602
    129540     1.82055     1.55252     1.33947     1.55702
    129570     1.83725     1.55383     1.34911     1.58635
    129600     1.83643     1.56317     1.34926     1.57511
    129630     1.83702     1.56768     1.34018     1.57975
    129660     1.83407     1.57757     1.33681     1.56584
    129690     1.82902     1.57447     1.32498      1.5672
    129720     1.83342     1.56613     1.35353     1.56144
    129750     1.84778     1.56453     1.36483     1.58685
    129780     1.83466     1.54672     1.35746     1.58016
    129810     1.84918      1.5402     1.39885     1.58428
    129840      1.8447     1.52576     1.40617     1.58132
    129870     1.84829      1.5307     1.40632      1.5848
    129900     1.84142     1.52856     1.40781     1.56947
    129930     1.83039     1.51045     1.41292     1.55655
    129960     1.83873     1.51817     1.42356       1.559
    129990     1.85209     1.54178     1.42502     1.56611
    130020     1.83728     1.51214      1.4221     1.56277
    130050     1.83881     1.52337      1.3957     1.57919
    130080     1.83981     1.53446     1.39224     1.57383
    130110     1.84281     1.53681     1.39987     1.57177
    130140     1.82956     1.53224     1.38706     1.55657
    130170     1.83886     1.53953     1.39063     1.56806
    130200     1.82443     1.52114     1.39702     1.54648
    130230     1.83547     1.52749     1.40003     1.56353
    130260     1.83213     1.51753     1.39913     1.56618
    130290     1.83079     1.52658     1.40605     1.54797
    130320     1.84128     1.54686     1.40977     1.54932
    130350     1.83082      1.5425     1.41781     1.52129
    130380     1.82833      1.5377     1.41275     1.52486
    130410     1.82899      1.5221     1.43201     1.52412
    130440     1.83426     1.51615     1.45228     1.52356
    130470     1.83028     1.51885     1.45201     1.51149
    130500     1.82466     1.51635     1.42087     1.52989
    130530     1.83394     1.53188      1.4262     1.53166
    130560     1.83764     1.56905     1.41334     1.51473
    130590     1.84159     1.59784     1.40735     1.49974
    130620     1.84378     1.60463     1.42396     1.48207
    130650     1.84321     1.60801     1.42296     1.47795
    130680      1.8382     1.58223     1.43346     1.48315
    130710     1.84151     1.57073     1.43824     1.49887
    130740     1.83325     1.56385     1.42658     1.49694
    130770     1.83061      1.5698     1.41198      1.4981
    130800     1.84054     1.58962     1.41162     1.50188
    130830     1.84487     1.59647     1.39349     1.52202
    130860     1.84417     1.58546      1.4026     1.52348
    130890     1.84805     1.59859     1.38801     1.53248
    130920     1.83826     1.58737     1.37924     1.52852
    130950     1.84873     1.59495     1.38239     1.54296
    130980      1.8375     1.57869     1.36534     1.54802
    131010     1.84701     1.59263     1.35936      1.5616
    131040     1.84367     1.58614     1.36849      1.5523
    131070     1.84049     1.58039      1.3778     1.54237
    131100     1.84029     1.57225     1.40173     1.52857
    131130     1.83828     1.56418     1.40085     1.53282
    131160     1.83699     1.55277     1.40241     1.53989
    131190     1.83346     1.54817     1.40354     1.53506
    131220     1.83113     1.54193     1.40318      1.5361
    131250     1.83029     1.55352     1.40256     1.52293
    131280     1.82885     1.56461     1.37682     1.53158
    131310     1.83688      1.5745     1.36399     1.55201
    131340     1.84131     1.57998     1.36798     1.55344
    131370     1.83617     1.56348     1.37404      1.5526
    131400     1.83443     1.55083     1.36379     1.57012
    131430     1.83935     1.54095     1.39445     1.56441
    131460     1.83215     1.54596     1.37796     1.55718
    131490     1.82709     1.55005     1.36491      1.5527
    131520     1.83439     1.55601     1.37018     1.55929
    131550     1.83138     1.56966     1.36695     1.54128
    131580     1.82791     1.56027     1.36715      1.5424
    131610     1.82903     1.54632     1.36678     1.55934
    131640      1.8315     1.56824     1.35939     1.54968
    131670     1.82382     1.54768     1.37141     1.54161
    131700     1.81934     1.55345     1.37278      1.5239
    131730     1.83197     1.56892     1.37207     1.53889
    131760      1.8322     1.56697     1.36254     1.54984
    131790     1.84325       1.572     1.36703      1.5669
    131820     1.83045     1.55052      1.3682     1.55725
    131850     1.83131     1.56816     1.35793     1.55058
    131880     1.83727     1.55914     1.36462     1.56782
    131910      1.8358     1.56419     1.36841     1.55597
    131940     1.84444     1.57907     1.35408     1.57382
    131970     1.83799     1.56162     1.36679     1.56514
    132000     1.82652     1.52617     1.36849     1.57176
    132030     1.83003      1.5224     1.37822     1.57506
    132060     1.84449      1.5542     1.37676     1.57902
    132090     1.84416     1.54292     1.37987     1.58658
    132120     1.83411     1.54454     1.35493     1.58318
    132150     1.84379     1.54359     1.36349     1.59918
    132180     1.83233     1.52589      1.3665     1.58719
    132210     1.84241     1.52304     1.37997     1.60155
    132240     1.83052     1.51415     1.36219     1.59793
    132270     1.84493     1.53604     1.36003     1.61196
    132300     1.84098     1.52529     1.36602     1.60808
    132330     1.82949     1.49892     1.36428     1.60812
    132360     1.83081     1.49494     1.37596     1.60487
    132390     1.83346     1.50273     1.37136      1.6076
    132420       1.831     1.49983     1.37714     1.59972
    132450     1.82491     1.49834     1.36691     1.59596
    132480      1.8289      1.5001     1.37585     1.59577
    132510     1.83366     1.52091     1.37501     1.58771
    132540     1.83634     1.52853     1.37432     1.58718
    132570     1.83862     1.51286     1.39638     1.58821
    132600     1.83883     1.51709      1.3864      1.5934
    132630      1.8537     1.52407     1.38907     1.61868
    132660     1.84763     1.53061     1.39493     1.59338
    132690     1.84449      1.5203     1.40199     1.58978
    132720     1.84954      1.5324     1.39411     1.59682
    132750     1.85063     1.52039     1.40747      1.5991
    132780     1.84522     1.51233     1.40867     1.59316
    132810     1.85573     1.52493     1.41638     1.59871
    132840     1.84272      1.5223     1.41518     1.57198
    132870     1.83805     1.52399     1.41159     1.56261
    132900     1.84896     1.53625     1.41694     1.57146
    132930      1.8559     1.53811     1.43272     1.57171
    132960     1.85085     1.54063     1.40084     1.58601
    132990     1.84801     1.55503     1.38957      1.5752
    133020     1.86129     1.58612     1.37515     1.58808
    133050     1.86313     1.59126     1.38169     1.58157
    133080     1.85611     1.57201     1.37038      1.5941
    133110     1.86557     1.57826     1.38143     1.60045
    133140     1.85375     1.58371     1.36727     1.57962
    133170     1.85029     1.56437     1.37771     1.58169
    133200     1.85584     1.56137     1.38605     1.59038
    133230     1.86031     1.56642     1.38097     1.60024
    133260     1.86527      1.5651     1.39057     1.60476
    133290     1.85215     1.53927     1.39163     1.59841
    133320     1.85316     1.52824     1.40171     1.60252
    133350     1.86266     1.51323     1.42783     1.61569
    133380     1.85156     1.50119     1.43168      1.5979
    133410     1.86052     1.51662     1.42989     1.60572
    133440     1.85756     1.50179     1.43805     1.60553
    133470     1.84111     1.50384     1.42399     1.57801
    133500     1.85137     1.51262     1.43871     1.58026
    133530       1.838     1.50174       1.429      1.5682
    133560     1.84289     1.50449     1.43607     1.57057
    133590     1.84383     1.48998     1.45241     1.57158
    133620     1.82851     1.48323     1.43721     1.55608
    133650     1.84749      1.5013     1.45544     1.56659
    133680     1.84016     1.49966     1.44545     1.56016
    133710     1.84072     1.50782     1.45647     1.54327
    133740     1.84092     1.51062     1.44714     1.54975
    133770     1.84422     1.50819     1.44906     1.55815
    133800     1.83899     1.49262     1.45105     1.55894
    133830     1.84196     1.47529     1.47379     1.56113
    133860     1.84149     1.49529     1.45391     1.55963
    133890     1.83457     1.50455     1.44354     1.54397
    133920     1.83002     1.49161     1.44082     1.54827
    133950     1.81971     1.46965      1.4474     1.53879
    133980     1.83219      1.4764     1.46193     1.54818
    134010     1.83535     1.46989     1.46856     1.55557
    134040     1.84679      1.4755     1.48148     1.56503
    134070     1.82819     1.47104      1.4637     1.54213
    134100     1.83775     1.46857     1.48505     1.54682
    134130     1.82701     1.45226     1.49346     1.52855
    134160     1.83299     1.48055     1.47347     1.53512
    134190     1.82607     1.48592     1.45784     1.52834
    134220     1.83258     1.51151     1.43929     1.53638
    134250     1.82909     1.49857     1.44358     1.53672
    134280     1.82995     1.48741     1.45353     1.54022
    134310     1.84753     1.50755     1.44926     1.56643
    134340     1.83521     1.48392     1.46255     1.54755
    134370     1.82858     1.47936     1.45562     1.54276
    134400     1.83445     1.49051     1.45692     1.54473
    134430     1.83217     1.48152     1.45517      1.5496
    134460     1.82945     1.46403     1.45546     1.55949
    134490     1.82611     1.47049     1.45044     1.55023
    134520      1.8284     1.45744     1.48198      1.5381
    134550     1.82752     1.45504     1.47473     1.54522
    134580      1.8286     1.43415     1.49594     1.54692
    134610     1.84065     1.43618     1.50812     1.56171
    134640     1.84118     1.45078     1.49007     1.56679
    134670     1.82511     1.45235     1.47177     1.54488
    134700     1.83885     1.45256     1.48161     1.56768
    134730     1.83225     1.45375     1.48315     1.54957
    134760      1.8256      1.4346     1.48839     1.54669
    134790     1.84441     1.42889     1.49603     1.58867
    134820     1.83438     1.41083     1.50961     1.56861
    134850      1.8466     1.43841     1.50241     1.57912
    134880     1.83951      1.4427     1.49211     1.56838
    134910     1.84305     1.41373     1.51982     1.57645
    134940     1.83619     1.41114     1.52831     1.55438
    134970     1.82505     1.39359     1.52637     1.54587
    135000     1.83415     1.40181     1.54183     1.54463
    135030      1.8346     1.40072      1.5429     1.54562
    135060     1.83214     1.38351     1.55676      1.5414
    135090     1.84566     1.38942     1.55879     1.56608
    135120     1.83756     1.37902     1.55711     1.55786
    135150     1.83451     1.37007     1.55439     1.56131
    135180     1.83803     1.38962     1.55452     1.55215
    135210     1.82951     1.38017     1.53793     1.55695
    135240     1.83933     1.37881     1.55999     1.55936
    135270     1.84838     1.37913     1.56326     1.57709
    135300     1.83139     1.38272     1.54844     1.54867
    135330     1.83786     1.39352     1.54689     1.55585
    135360     1.83837     1.40596     1.54061     1.55211
    135390     1.83105      1.3977     1.52739     1.55533
    135420     1.83413     1.39528      1.5392     1.55311
    135450     1.83484     1.41035     1.52546     1.55472
    135480     1.83763     1.42111     1.51003     1.56654
    135510     1.83221     1.40411     1.52365     1.55593
    135540     1.83141     1.42169     1.50293     1.55825
    135570     1.84292     1.43084     1.51115     1.56903
    135600     1.84459     1.41347     1.52681     1.57353
    135630     1.84481     1.41568     1.52266     1.57607
    135660     1.86137     1.43106     1.53295     1.59108
    135690     1.85239      1.4389     1.50864     1.58628
    135720     1.82642     1.40947     1.49723     1.56311
    135750     1.83037     1.40567     1.51705     1.55666
    135780      1.8363     1.42423     1.51369     1.55701
    135810     1.82931     1.40798     1.52626     1.54301
    135840     1.82592     1.39932     1.53046      1.5387
    135870     1.83764     1.41148     1.52393     1.56179
    135900     1.83645     1.39478      1.5444     1.55388
    135930     1.82929     1.40356     1.54086     1.53243
    135960     1.81882     1.38604     1.54874     1.51542
    135990     1.82859     1.38519     1.56236     1.52569
    136020      1.8352     1.38266     1.57435     1.53153
    136050     1.83801     1.39139     1.56059      1.5444
    136080     1.82538     1.38156     1.56023     1.52349
    136110      1.8428     1.39106     1.58037     1.53596
    136140     1.82827     1.38242     1.56761     1.52207
    136170     1.82742     1.40392     1.56064     1.50743
    136200     1.83148      1.4213     1.53506     1.52714
    136230     1.82873     1.41407     1.54217     1.52008
    136260     1.83518     1.41497     1.55207      1.5247
    136290     1.83389     1.40129     1.56596     1.52003
    136320      1.8299     1.40146     1.55266     1.52388
    136350     1.82384     1.39221      1.5538     1.51665
    136380     1.82738     1.39748     1.55414     1.51999
    136410     1.82468     1.41986     1.53084     1.51638
    136440     1.81451     1.42713     1.51463     1.50137
    136470     1.82019     1.45338     1.50146     1.50315
    136500     1.81764     1.44463     1.50507     1.50181
    136530     1.82663     1.49441      1.4964     1.48347
    136560     1.82274     1.46844     1.50572     1.49039
    136590      1.8237     1.48278     1.49099     1.49335
    136620     1.80985     1.45177     1.48335      1.4977
    136650     1.81711     1.46574     1.48374      1.5013
    136680     1.82049     1.44599     1.50998     1.50247
    136710     1.82449     1.42411     1.53401     1.50873
    136740     1.81529     1.43529     1.51848     1.49156
    136770     1.81921     1.42598     1.52742     1.50086
    136800     1.82018     1.43935     1.52506     1.49284
    136830     1.83306     1.44729     1.52517     1.51637
    136860     1.83185     1.45275       1.506     1.52736
    136890     1.82627     1.46719     1.48538     1.52037
    136920      1.8234     1.45358     1.48314     1.52871
    136950     1.82047      1.4604     1.48037      1.5179
    136980     1.81464     1.46051     1.47476     1.50925
    137010     1.81795     1.45817     1.46861      1.5254
    137040     1.81015     1.43692     1.47712     1.51876
    137070     1.82641     1.45617     1.48859     1.52814
    137100     1.81778     1.45134     1.48074     1.51976
    137130     1.83022     1.44133     1.51119     1.52915
    137160      1.8366     1.46225     1.50669     1.52902
    137190     1.83839     1.44948     1.51335     1.53887
    137220     1.82578     1.43207     1.51769     1.52078
    137250     1.81484     1.45692     1.48558     1.50256
    137280     1.82382     1.45907     1.49356     1.51428
    137310     1.81487     1.44064     1.48333     1.52045
    137340     1.81292     1.44264     1.47669     1.52038
    137370     1.82363     1.46162     1.47502     1.52946
    137400     1.82787     1.45954     1.48093     1.53584
    137430     1.82961     1.46413      1.4696     1.54646
    137460     1.82472     1.44025     1.49046     1.53733
    137490     1.83008     1.42557     1.51524     1.53954
    137520     1.83649     1.43992      1.5117     1.54492
    137550     1.83891     1.43228     1.51733     1.55225
    137580     1.83133     1.44626     1.49155     1.54633
    137610     1.84852     1.44513     1.52566       1.555
    137640     1.83578     1.42877     1.51307     1.55221
    137670     1.83919     1.44258     1.51253     1.54806
    137700     1.84481     1.43425     1.52557     1.55634
    137730     1.84699     1.42054     1.54106     1.55882
    137760      1.8347     1.44296     1.50285     1.54647
    137790     1.83893     1.44543     1.49592     1.56085
    137820     1.83759     1.46996     1.47878     1.55109
    137850     1.83902     1.46183     1.49246     1.54905
    137880     1.83935     1.45729     1.50122     1.54566
    137910     1.83695     1.46482     1.49132     1.54241
    137940     1.83337     1.46965     1.48676     1.53367
    137970     1.84305     1.45167     1.51199     1.54926
    138000     1.84635     1.46121     1.51328     1.54688
    138030     1.83939     1.45439       1.495     1.55448
    138060     1.84747     1.45892     1.51316     1.55183
    138090     1.84844     1.45365     1.51355     1.55871
    138120     1.85868     1.46719     1.51677      1.5672
    138150     1.85096     1.47081     1.50859     1.55336
    138180     1.85386     1.45003     1.52877     1.56007
    138210     1.83997     1.42393     1.52214     1.55772
    138240     1.84506     1.43841     1.52284     1.55577
    138270     1.83526     1.42146     1.52205     1.54893
    138300     1.84647     1.42923     1.54406     1.54665
    138330     1.84047     1.41942     1.53708     1.54831
    138360     1.83923     1.42378     1.52757     1.55078
    138390     1.83935     1.42567     1.53311     1.54383
    138420     1.83509     1.44987     1.51366     1.53031
    138450     1.83362     1.46812     1.49541     1.52731
    138480     1.83313     1.46183     1.49241     1.53507
    138510     1.82624      1.4509     1.48453     1.53667
    138540     1.83569     1.43728     1.51254     1.54466
    138570     1.82554     1.43771      1.5094     1.52313
    138600     1.82327     1.40404     1.53191     1.52662
    138630     1.83158      1.4107     1.53487     1.53737
    138660     1.83321     1.39616      1.5523     1.53701
    138690     1.83385      1.3983     1.54861     1.54033
    138720     1.82743     1.38395     1.54138     1.54526
    138750     1.84225     1.40718     1.53871     1.56206
    138780     1.84281     1.43475     1.52253     1.55411
    138810     1.84391     1.43883     1.52077     1.55469
    138840     1.84458     1.43229     1.53659     1.54673
    138870     1.84617     1.43382     1.53113     1.55449
    138900     1.83977     1.43051     1.52283     1.55054
    138930     1.83431     1.44916     1.49421     1.54812
    138960      1.8409     1.44488      1.5047     1.55758
    138990     1.84323     1.44472     1.50958     1.55852
    139020     1.83491     1.44103      1.5003     1.55125
    139050     1.83578     1.44916     1.47737     1.56764
    139080      1.8295     1.43475     1.48907      1.5551
    139110     1.82773      1.4136     1.51087     1.54927
    139140     1.82735      1.3922     1.52706     1.55188
    139170     1.82732     1.41301     1.51819     1.54165
    139200     1.82494     1.42904     1.50186     1.53724
    139230     1.82347     1.44406     1.48007     1.54083
    139260     1.82689     1.42783     1.50108     1.54374
    139290     1.82133     1.40721     1.50504     1.54567
    139320     1.82707     1.42228     1.50458     1.54587
    139350     1.82927      1.4308     1.49997     1.54771
    139380     1.81656     1.42926     1.48477     1.53377
    139410     1.81978     1.42241     1.49596      1.5369
    139440     1.81099     1.40884     1.49194     1.53253
    139470     1.80525     1.42318     1.47944     1.51778
    139500     1.81178     1.42722     1.47948     1.52948
    139530     1.80953     1.42517     1.48227     1.52335
    139560      1.8063      1.4019     1.49223     1.52753
    139590     1.81086     1.39306     1.50836     1.53059
    139620     1.80824     1.37766     1.51654     1.53023
    139650     1.81589     1.38684     1.53003     1.52661
    139680     1.81144     1.37268     1.54231     1.51645
    139710     1.81953     1.37612     1.54995     1.52491
    139740     1.81945     1.38066     1.53869     1.53199
    139770      1.8163     1.39579     1.52123     1.52824
    139800     1.81652     1.39832      1.5142     1.53341
    139830     1.81223     1.40391     1.50637     1.52586
    139860     1.81711     1.42889     1.49509     1.52538
    139890     1.82528     1.42863     1.49826     1.54193
    139920     1.82823     1.43248     1.51077     1.53311
    139950     1.83051     1.41927      1.5222     1.53951
    139980     1.83336     1.41651     1.51749     1.55344
    140010     1.83153      1.4188     1.51862     1.54589
    140040     1.82846     1.40796     1.53077     1.53654
    140070     1.82604     1.38678     1.53814     1.54265
    140100     1.81285     1.37496     1.52819     1.53198
    140130     1.81689     1.39053     1.51968     1.53595
    140160     1.81901     1.38075     1.52756     1.54198
    140190     1.81649     1.39771      1.5106     1.53745
    140220     1.81853     1.40989     1.50113     1.54043
    140250     1.82597     1.39567     1.51615     1.55619
    140280     1.82341     1.40058     1.51482     1.54705
    140310     1.82608     1.39382     1.51917     1.55516
    140340     1.83321     1.42855     1.50763     1.55164
    140370     1.82501     1.39831     1.51279     1.55484
    140400      1.8271     1.40033     1.52201     1.54891
    140430     1.82541     1.38986     1.52538     1.55103
    140460     1.81308     1.37921     1.52369      1.5332
    140490     1.81863     1.36386     1.54525     1.53848
    140520     1.82606     1.36223     1.55196     1.55074
    140550     1.82534     1.37336     1.53627     1.55482
    140580     1.80996     1.35351     1.53117     1.54125
    140610     1.81601     1.34868     1.53482     1.55602
    140640     1.81546     1.34659     1.54086     1.55056
    140670     1.81832      1.3374     1.54959      1.5565
    140700     1.80746     1.32555     1.53997     1.55088
    140730     1.80639     1.32547     1.53973     1.54869
    140760     1.80442     1.31377     1.54058      1.5532
    140790     1.79014     1.32322     1.51918      1.5331
    140820     1.79732     1.32507     1.53602     1.53151
    140850     1.80237      1.3308     1.54403     1.53035
    140880     1.79253     1.33249     1.53905     1.51066
    140910     1.80772     1.35196     1.55343     1.51486
    140940     1.80848     1.35771     1.56001     1.50472
    140970     1.80706     1.35502     1.55483      1.5091
    141000     1.80627      1.3564     1.54845     1.51253
    141030      1.8025     1.34829     1.54722     1.51202
    141060     1.80584      1.3505     1.55118     1.51397
    141090     1.81107     1.36504     1.55203     1.51257
    141120     1.80948     1.35879     1.55775     1.50848
    141150      1.8167     1.37049      1.5625     1.51035
    141180     1.80491     1.37152     1.54511     1.49899
    141210     1.80421     1.35277      1.5464     1.51294
    141240      1.8158     1.35786     1.54328     1.53908
    141270     1.81622     1.35849     1.55886     1.52373
    141300     1.81561     1.36296     1.56273     1.51429
    141330     1.80961     1.35802     1.54977     1.51768
    141360     1.80884     1.34292     1.55761     1.52126
    141390     1.80359     1.35206     1.54342     1.51516
    141420     1.80364      1.3318     1.54632     1.53017
    141450     1.80082     1.33408     1.53667     1.53127
    141480     1.80993     1.34875     1.54878     1.52769
    141510     1.81198     1.35504     1.54648      1.5293
    141540     1.81298      1.3521     1.55009     1.53063
    141570     1.81248     1.35581     1.54436     1.53197
    141600     1.81183     1.35895     1.55668     1.51508
    141630     1.81123     1.36315     1.54327     1.52356
    141660      1.8155     1.35353     1.54912     1.53631
    141690      1.8039     1.33519     1.54226     1.53193
    141720     1.80577     1.34255     1.54365     1.52849
    141750     1.81015     1.35345     1.54222     1.53068
    141780     1.79677     1.33195     1.52848      1.5318
    141810      1.8063     1.33275     1.54032     1.54163
    141840     1.80482     1.34304     1.53931     1.53021
    141870     1.81092     1.33911     1.55357     1.53365
    141900     1.81192     1.33301     1.56127     1.53349
    141930     1.80826     1.36189     1.54083      1.5201
    141960     1.80597     1.35864     1.53638     1.52208
    141990     1.81079     1.36326     1.53867     1.52705
    142020      1.8076     1.33977     1.55677     1.52195
    142050     1.81728     1.33844     1.56303     1.53965
    142080     1.80423     1.33817      1.5449     1.52744
    142110     1.80833     1.33225     1.56061     1.52635
    142140      1.8057     1.33648     1.55224     1.52495
    142170     1.81227     1.33515     1.55526     1.53856
    142200     1.81049     1.31217     1.56888     1.54032
    142230     1.81168     1.31684     1.56144     1.54669
    142260     1.81438     1.31052     1.56338     1.55639
    142290     1.81943     1.33403     1.56948       1.542
    142320     1.82309     1.33538     1.58074     1.53797
    142350     1.82293     1.34179     1.58512     1.52746
    142380     1.83176     1.36086      1.5938     1.52267
    142410     1.82732     1.36961     1.59234     1.50559
    142440     1.83169     1.38745     1.59059     1.50173
    142470      1.8351     1.38085      1.6027     1.50324
    142500     1.82756     1.37891      1.5966     1.49314
    142530     1.84006     1.38637     1.60824     1.50438
    142560     1.83078     1.39352     1.58509     1.49971
    142590     1.83332     1.38567     1.60252     1.49465
    142620     1.83249     1.37241     1.59925     1.50829
    142650     1.83133     1.36247     1.60062     1.51302
    142680     1.83399     1.36489     1.61303     1.50407
    142710     1.81816     1.35901     1.59974     1.48504
    142740     1.82298     1.38112     1.60727     1.46821
    142770      1.8306     1.38421     1.61062     1.48055
    142800     1.82906     1.40655     1.61128     1.45475
    142830     1.82987     1.41315     1.61342     1.44801
    142860     1.82304     1.42064     1.60139     1.43675
    142890     1.83786     1.44526     1.60789     1.44269
    142920     1.82785     1.42265      1.5978     1.45093
    142950     1.82508     1.40052     1.59667     1.46664
    142980     1.82641     1.40832     1.59616     1.46304
    143010     1.82575     1.39821     1.59345     1.47399
    143040     1.83597     1.42687      1.6079     1.45611
    143070     1.83363     1.42504     1.60645     1.45361
    143100     1.83139      1.4397      1.6076     1.43208
    143130     1.83348     1.42264     1.61043     1.45117
    143160     1.84432     1.45855     1.62365     1.42809
    143190     1.84371      1.4637     1.62578     1.41879
    143220     1.83953     1.47314      1.6171     1.40803
    143250      1.8541        1.49     1.62717     1.41689
    143280      1.8528      1.4947     1.62692     1.40882
    143310     1.85912     1.50508     1.63942     1.39991
    143340      1.8533     1.49465      1.6393     1.39576
    143370     1.85402      1.4893     1.63713      1.4059
    143400     1.83833     1.48155       1.622     1.39033
    143430     1.84394      1.4752     1.61809     1.41625
    143460      1.8377     1.46964     1.62191     1.40138
    143490     1.84993     1.48055     1.63336     1.40875
    143520     1.85022     1.47849     1.63589     1.40875
    143550     1.85446     1.48181     1.63368     1.41893
    143580     1.85684     1.48283     1.63225     1.42573
    143610     1.84721     1.48818     1.61917     1.40997
    143640     1.83394     1.48417     1.61077     1.38901
    143670     1.84517     1.50653     1.62673     1.37601
    143700     1.83855     1.49776     1.62045     1.37527
    143730     1.83465     1.49719     1.61805     1.36829
    143760     1.84399     1.52545     1.63262     1.34468
    143790     1.83731      1.5031     1.62796     1.35715
    143820     1.83597      1.5016     1.62122     1.36324
    143850     1.84023     1.49622     1.62409     1.37715
    143880       1.842      1.4913     1.63496     1.37435
    143910     1.84007     1.49718     1.63258     1.36559
    143940     1.83492     1.50807     1.62956     1.34318
    143970     1.83871     1.52705     1.62992      1.3316
    144000     1.83807      1.5276     1.62747     1.33223
    144030     1.83157     1.52682      1.6255     1.31753
    144060     1.83221     1.53487     1.62301     1.31301
    144090     1.83476     1.51229       1.626      1.3423
    144120     1.83736     1.52376     1.62317     1.33988
    144150     1.84101     1.53533     1.63028       1.328
    144180     1.84239     1.53084     1.63205     1.33482
    144210     1.83012     1.50176     1.61644     1.35294
    144240     1.83767      1.5063     1.62587     1.35707
    144270     1.82819     1.49845     1.61568     1.35233
    144300     1.83067     1.49941     1.62242     1.34992
    144330     1.84782     1.54083     1.63289     1.33731
    144360     1.84118      1.5327     1.62939      1.3326
    144390     1.82566     1.50473     1.61078     1.34434
    144420     1.83887     1.50659     1.62903     1.35623
    144450     1.84506     1.51665     1.63492     1.35474
    144480     1.83106     1.48975     1.62175      1.3624
    144510     1.83872     1.50096     1.63084     1.35988
    144540     1.82571      1.4908     1.61524     1.35459
    144570     1.83566     1.50344     1.62636     1.35421
    144600     1.84114     1.50533     1.63382     1.35801
    144630     1.84184     1.49527     1.63343     1.37143
    144660     1.83095     1.49257      1.6176     1.36396
    144690     1.83728     1.50507     1.62809     1.35472
    144720      1.8442      1.5029     1.63136     1.37189
    144750     1.84108      1.4847     1.62941     1.38559
    144780     1.84069     1.47663     1.62871     1.39399
    144810      1.8344     1.45512     1.62704     1.40192
    144840     1.82915     1.45277     1.61315      1.4067
    144870     1.83129     1.45478     1.61409      1.4091
    144900     1.84761     1.45147     1.63159     1.43472
    144930     1.83514     1.45618     1.62192     1.40868
    144960     1.84453     1.44376     1.63727     1.42811
    144990      1.8472     1.45424     1.63674     1.42498
    145020     1.85452     1.46175     1.64246     1.42973
    145050     1.84323     1.45114     1.63704      1.4175
    145080     1.84224     1.45626     1.62743     1.42074
    145110     1.83798     1.45043     1.63133     1.41115
    145140     1.83872     1.45175     1.62888     1.41455
    145170     1.83656     1.46002     1.62345     1.40664
    145200      1.8411     1.45314     1.62193     1.42725
    145230     1.84242      1.4567     1.61869      1.4307
    145260     1.84574     1.46071     1.62949      1.4229
    145290     1.84783     1.47701     1.62632     1.41509
    145320     1.84026     1.47267     1.62037     1.40669
    145350     1.83826     1.47829     1.62054     1.39532
    145380     1.84441     1.50175     1.62871     1.37685
    145410      1.8454     1.51712     1.62615     1.36564
    145440     1.84605     1.52461     1.62237     1.36354
    145470     1.84155      1.5246     1.60899     1.36723
    145500      1.8439     1.52569      1.6159     1.36421
    145530     1.83535     1.50886     1.60685     1.37054
    145560     1.83754     1.51219     1.60727     1.37224
    145590      1.8375      1.5262     1.60696     1.35691
    145620      1.8385     1.52833     1.61624     1.34614
    145650     1.85119     1.53373     1.62627     1.36261
    145680     1.84991     1.53913     1.61904     1.36166
    145710     1.83556     1.53613     1.60792     1.33919
    145740     1.85151     1.54981     1.61808     1.35503
    145770       1.842      1.5511     1.59758     1.35193
    145800     1.84018     1.55125     1.60255     1.34088
    145830     1.84938      1.5561     1.62646     1.33175
    145860     1.83554     1.54052     1.60183      1.3414
    145890     1.82251     1.53454     1.58905     1.32785
    145920     1.82687     1.53031      1.6005     1.33097
    145950     1.83481     1.53103     1.61214     1.33792
    145980      1.8416     1.54196     1.61432     1.34138
    146010      1.8446      1.5526     1.60445     1.34919
    146040     1.84594     1.54183     1.60126     1.36883
    146070     1.83185     1.51638     1.58827     1.37452
    146100     1.82595     1.50649     1.58587     1.37246
    146130     1.82777     1.50822     1.58968     1.37102
    146160     1.82393     1.50142     1.58558     1.37299
    146190     1.83598     1.50618     1.61783     1.36224
    146220     1.84004      1.5136     1.61546     1.36778
    146250     1.83316      1.5215     1.59345     1.36635
    146280     1.83808     1.51505     1.60928     1.36818
    146310      1.8438     1.51374     1.61231     1.38138
    146340     1.84024     1.51094     1.60332     1.38542
    146370     1.83518     1.51174     1.60046     1.37438
    146400     1.84616     1.52051     1.61437     1.37785
    146430     1.85054     1.54404      1.6183     1.35871
    146460     1.84813     1.54311     1.61178     1.36095
    146490     1.83677     1.52641     1.60177     1.36083
    146520     1.84788       1.543     1.60081     1.37328
    146550     1.84838     1.56185     1.58052     1.37681
    146580     1.84668     1.54804     1.57624     1.39265
    146610     1.84325      1.5426      1.5621     1.40549
    146640      1.8415      1.5302     1.56519     1.41101
    146670     1.83925     1.52118     1.56213     1.41825
    146700     1.83306     1.52795     1.53104     1.42883
    146730     1.83967       1.527     1.53453       1.443
    146760     1.83707      1.5143      1.5247     1.46007
    146790     1.83309     1.50325     1.52612        1.46
    146820     1.83143     1.52259     1.53371     1.42749
    146850     1.83532      1.5169      1.5464     1.42985
    146880     1.83072     1.50875     1.53053     1.44368
    146910     1.84176     1.53892     1.52185     1.44909
    146940     1.84739     1.56017     1.52369     1.43872
    146970     1.84099     1.55397     1.52064     1.43224
    147000      1.8584     1.57737       1.505     1.46773
    147030      1.8347     1.54972     1.46327     1.47967
    147060     1.84385     1.56564     1.46949      1.4795
    147090     1.83774     1.55702     1.44868     1.49384
    147120     1.83848      1.5584      1.4291     1.51298
    147150     1.83573     1.54985      1.4372      1.5074
    147180     1.82941     1.54754     1.41739     1.51315
    147210     1.82736     1.54739     1.41452     1.51103
    147240     1.83458     1.54885     1.40665     1.53418
    147270     1.83633     1.54903      1.4024     1.54208
    147300      1.8372     1.54958     1.40599     1.54032
    147330     1.84236     1.55614     1.41007     1.54233
    147360     1.84174     1.56272     1.40858     1.53551
    147390      1.8454     1.57657     1.41241     1.52662
    147420     1.85475        1.58     1.39571      1.5607
    147450     1.84332     1.57308     1.37545     1.55858
    147480     1.84526     1.57175      1.3512     1.58552
    147510     1.84851     1.57253     1.37797     1.56917
    147540     1.85298     1.57332     1.37356     1.58275
    147570     1.84668     1.57362     1.35274     1.58563
    147600     1.85437     1.58357     1.37301     1.57624
    147630     1.83636     1.55369      1.3735     1.56331
    147660     1.85408      1.5689     1.35967     1.60158
    147690     1.85631     1.57493     1.36231     1.59858
    147720     1.84938     1.57296     1.34032     1.60304
    147750     1.85265     1.58932     1.34532     1.59022
    147780     1.86208      1.6018     1.36276     1.58486
    147810     1.85379     1.60299     1.38048     1.54848
    147840      1.8516     1.59191     1.36897     1.56478
    147870      1.8573     1.59142     1.36859     1.57906
    147900     1.84678     1.58367     1.37553     1.55599
    147930     1.85707     1.57522     1.40383     1.56376
    147960     1.85093     1.56743     1.38824     1.57093
    147990     1.85431     1.56199     1.42453     1.55173
    148020     1.84439     1.55461     1.37873     1.57664
    148050     1.84833     1.54782     1.41406     1.56119
    148080     1.86032      1.5545     1.42094     1.57671
    148110     1.85186     1.55388     1.40021     1.57595
    148140     1.86768     1.56763     1.40506     1.59524
    148170     1.85559     1.57081     1.38135     1.58458
    148200     1.85234     1.58913     1.39117     1.54973
    148230     1.87073     1.61322     1.38248     1.57655
    148260     1.87517     1.62435     1.39638     1.56338
    148290     1.86091     1.61432     1.37799     1.55598
    148320     1.86314     1.60588     1.38147     1.56692
    148350     1.85388     1.59873     1.36046     1.57065
    148380     1.86472     1.60274     1.38145     1.57391
    148410     1.87023      1.5942     1.41808     1.56305
    148440     1.85598     1.57682     1.40349     1.55987
    148470     1.85958     1.57253      1.4211     1.55682
    148500     1.85707     1.57914     1.39487     1.56782
    148530     1.85028     1.56406     1.39229     1.56919
    148560     1.84531     1.54926     1.38793       1.576
    148590     1.83758     1.53938     1.38454     1.57061
    148620     1.84431     1.53961     1.41448     1.55943
    148650     1.85824     1.58115     1.40649     1.55816
    148680     1.85502     1.56166     1.42181     1.55622
    148710     1.84935     1.54789     1.43867     1.54092
    148740     1.85011     1.52516     1.46101      1.5444
    148770     1.85356     1.51483     1.46948     1.55476
    148800     1.85182     1.52621     1.45288     1.55508
    148830     1.84677     1.52185     1.46912     1.53193
    148860     1.85317     1.54067     1.46636     1.53121
    148890     1.84737     1.55355     1.43921     1.52993
    148920     1.84942     1.54476     1.45448     1.52935
    148950     1.86626     1.57757     1.45045     1.54057
    148980     1.85297     1.56999     1.43082     1.53456
    149010     1.83884     1.54651     1.41428     1.53974
    149040     1.83823     1.54597     1.43003     1.52418
    149070     1.85934     1.55292     1.45442     1.54512
    149100     1.84581     1.53911     1.43951     1.54045
    149130     1.84689     1.53958     1.43471     1.54704
    149160     1.84139     1.52053     1.43322     1.55411
    149190     1.84333     1.51654     1.43853     1.55771
    149220     1.85245     1.52198     1.43424     1.57787
    149250     1.84164     1.54901     1.40364      1.5536
    149280       1.865     1.57356     1.42453     1.56558
    149310      1.8476     1.55392     1.39389     1.57152
    149340     1.86162     1.57007     1.39775     1.58508
    149370     1.85561     1.57272     1.38676       1.578
    149400     1.85685     1.57556     1.37911     1.58476
    149430     1.84093      1.5719     1.35908     1.56847
    149460     1.85844     1.59267     1.35882      1.5889
    149490     1.85181     1.60045     1.34859     1.57424
    149520     1.84982      1.5762     1.36272     1.58185
    149550     1.85569     1.58927     1.35364      1.5903
    149580     1.86708     1.60734     1.36203     1.59163
    149610     1.85451     1.60931     1.34394     1.57556
    149640     1.84894     1.59619     1.36134     1.56081
    149670     1.85329     1.60398     1.36639     1.55872
    149700     1.85094     1.60671     1.37976      1.5384
    149730      1.8515     1.60689     1.37361     1.54506
    149760     1.85666     1.59568     1.37745      1.5655
    149790     1.84696     1.59706     1.37674     1.54158
    149820     1.84685     1.60818     1.37199     1.53399
    149850     1.83552     1.60209     1.34203     1.53966
    149880     1.83188     1.60101     1.33876     1.53495
    149910     1.83983      1.6105      1.3285     1.55283
    149940     1.84227     1.61832     1.33744     1.54279
    149970     1.85403     1.63594     1.33801     1.55186
    150000     1.83349      1.6145     1.31244     1.54735
    150030     1.83917     1.62345     1.32635     1.53958
    150060     1.83871     1.61737     1.32243     1.54821
    150090     1.82971     1.61425     1.32007     1.53208
    150120     1.83642     1.61026     1.32045     1.55188
    150150      1.8408     1.61464     1.32412     1.55459
    150180      1.8325     1.59811     1.31274     1.56169
    150210     1.83264      1.5999     1.31648     1.55704
    150240     1.84055        1.61     1.33929     1.54578
    150270     1.83641     1.60675     1.34316     1.53593
    150300     1.84473      1.6183     1.34844     1.53912
    150330     1.84277     1.61532     1.32981     1.55369
    150360     1.83149     1.60633     1.33011     1.53597
    150390     1.83781       1.614     1.33698     1.53706
    150420     1.83637     1.61394     1.31859     1.54954
    150450     1.83238     1.59898     1.33218     1.54395
    150480     1.84508     1.61624     1.31105     1.57402
    150510     1.84127     1.61215     1.30706     1.57261
    150540     1.83459     1.61071     1.30361      1.5613
    150570     1.83938     1.61972     1.30823     1.55939
    150600     1.85446     1.63083     1.30742       1.584
    150630     1.85379     1.63448     1.30813     1.57809
    150660     1.83588     1.61988     1.28697     1.56864
    150690     1.85149     1.62663      1.3082     1.58073
    150720      1.8512     1.63211      1.3099     1.57298
    150750     1.84567      1.6261     1.30203     1.57275
    150780     1.84943      1.6346     1.31663     1.56057
    150810     1.85399     1.63695     1.31149     1.57319
    150840     1.83673     1.61194     1.30359     1.56507
    150870     1.84068     1.61781     1.29997     1.57129
    150900     1.84466     1.61972     1.28572     1.59028
    150930     1.84297     1.62498     1.30173      1.5678
    150960     1.83472     1.61866      1.2999     1.55647
    150990     1.83167     1.61128     1.29603     1.56017
    151020     1.83676      1.6163     1.29893     1.56453
    151050     1.83491     1.61468     1.29572     1.56451
    151080     1.84088     1.61493     1.29743     1.57682
    151110     1.84265     1.61703      1.2901      1.5848
    151140     1.83397     1.60179     1.30087     1.57127
    151170      1.8415     1.60289     1.30856     1.58135
    151200     1.84553     1.60555     1.30617        1.59
    151230     1.84213     1.61538     1.30155     1.57588
    151260     1.84396     1.60985     1.31445     1.57512
    151290     1.83975     1.61185     1.30428     1.57168
    151320     1.84691     1.61921     1.30913     1.57686
    151350     1.84533     1.61555      1.2985     1.58568
    151380     1.84786     1.62328     1.29985     1.58257
    151410     1.84862     1.62052     1.30178     1.58557
    151440     1.84339     1.60829     1.29874     1.58835
    151470     1.83644     1.59581     1.29743      1.5859
    151500     1.84309     1.58946     1.30965     1.59761
    151530     1.83413     1.57649     1.31668     1.58401
    151560     1.83728     1.57689     1.32385     1.58493
    151590     1.83519     1.57648     1.32017     1.58357
    151620     1.83223     1.58345     1.31305     1.57567
    151650     1.84053     1.59152     1.30459      1.5938
    151680     1.84924     1.61044     1.28782     1.60852
    151710     1.84082     1.60336     1.29656     1.58915
    151740     1.85278     1.61932     1.30734     1.59193
    151770     1.84496      1.6107     1.30462     1.58474
    151800     1.84229     1.60196     1.31029     1.58271
    151830     1.83946     1.60232      1.3069     1.57854
    151860      1.8299     1.59977     1.29581     1.56803
    151890     1.83468     1.60311     1.30723     1.56631
    151920     1.83303     1.61198      1.3052       1.555
    151950     1.82794     1.60578     1.28768       1.564
    151980     1.83411     1.61956     1.29498     1.55821
    152010     1.83828     1.61932      1.2987     1.56516
    152040     1.84348     1.62702     1.29112     1.57564
    152070     1.83485     1.61607     1.29989     1.55946
    152100     1.84734     1.62808     1.31428     1.56439
    152130     1.83701     1.61167     1.29714     1.57137
    152160     1.85028     1.63197     1.30882     1.57186
    152190     1.84872     1.62822     1.30648     1.57403
    152220     1.84199     1.61754     1.31817     1.55943
    152250     1.84313     1.62304      1.3115     1.56204
    152280      1.8444      1.6232      1.3154     1.56158
    152310     1.83808     1.61413     1.31204      1.5589
    152340     1.83607      1.6046     1.30596     1.56908
    152370     1.82976     1.60149     1.30645     1.55706
    152400     1.82629     1.59834     1.31009     1.54907
    152430     1.83558     1.60319     1.31563     1.56129
    152460     1.83374     1.59524     1.32532     1.55691
    152490     1.83714      1.6021     1.33626     1.54849
    152520     1.82998     1.58349     1.33251     1.55391
    152550     1.82602      1.5809     1.33118     1.54836
    152580     1.82493     1.57378     1.33147     1.55279
    152610     1.82483     1.56417     1.34757     1.54836
    152640     1.83339     1.56199     1.36448     1.55595
    152670     1.83915     1.57398      1.3547     1.56601
    152700     1.83248     1.57776     1.33781     1.56106
    152730     1.81369     1.55186     1.33401      1.5463
    152760     1.82176     1.55146     1.32993     1.56903
    152790      1.8146     1.54332      1.3292     1.56107
    152820     1.82897     1.57061     1.31936     1.57567
    152850     1.82132     1.56655     1.30653     1.57268
    152880     1.81188     1.55743     1.31113     1.55602
    152910     1.82544     1.57331     1.29892     1.58175
    152940     1.81533     1.57191     1.29952     1.55922
    152970     1.80831     1.56157     1.28013     1.56931
    153000     1.81898     1.57336     1.30089     1.56511
    153030     1.81432     1.56288     1.30716     1.55956
    153060     1.81358     1.54708     1.33465     1.55029
    153090     1.80636     1.54532     1.33853     1.53173
    153120     1.82077     1.55712     1.35248     1.54161
    153150     1.82589     1.56912     1.36913     1.52679
    153180     1.81965     1.56004     1.39003      1.5021
    153210     1.81845     1.54731     1.40352     1.49983
    153240     1.81524     1.56277     1.37034     1.50669
    153270     1.81154      1.5423      1.3833     1.50703
    153300     1.80648     1.54072     1.38393     1.49588
    153330     1.80865     1.53821     1.38582     1.50195
    153360     1.81922     1.53913     1.40295     1.51062
    153390     1.82291     1.52983     1.42407     1.50919
    153420     1.82642     1.54951     1.38701     1.53195
    153450     1.82284      1.5375     1.38697     1.53555
    153480     1.80543     1.53239     1.36297     1.52094
    153510     1.81828     1.54028     1.36988     1.53729
    153540     1.80954     1.52624     1.37267     1.52815
    153570      1.8192     1.55301     1.37004     1.52647
    153600     1.82059     1.53451     1.38097     1.53859
    153630     1.82292     1.54211     1.38039     1.53704
    153660     1.82602     1.56359     1.36564     1.53587
    153690     1.81948     1.53252     1.37097     1.54689
    153720     1.81917     1.54428      1.3622      1.5422
    153750     1.82277     1.53993     1.37579     1.54297
    153780     1.81674     1.53067     1.36337     1.54899
    153810     1.81202     1.51185     1.36179     1.55777
    153840     1.82385      1.5312     1.36088     1.56726
    153870     1.81571     1.54553     1.33602     1.55563
    153900     1.81823     1.52737     1.35314     1.56464
    153930     1.81076     1.51565     1.36392     1.54928
    153960     1.80921     1.51767     1.36226     1.54511
    153990     1.80987     1.49642     1.36595     1.56402
    154020     1.81423     1.52103     1.34975     1.56443
    154050     1.82581     1.51905     1.36535     1.57971
    154080     1.81313     1.52603     1.35444     1.55295
    154110     1.80852     1.50567     1.36516     1.55267
    154140      1.8062      1.4887     1.37461     1.55529
    154170     1.81925     1.48291     1.39627     1.57185
    154200     1.81661     1.49212     1.36482     1.58461
    154230     1.81925     1.49594      1.3616     1.58983
    154260     1.81094     1.47347     1.39483     1.56279
    154290     1.81006     1.48745     1.39273     1.54933
    154320     1.80377     1.48909     1.38116     1.54343
    154350      1.8096      1.4895      1.3803     1.55739
    154380     1.81463     1.51792     1.37052     1.55028
    154410     1.80268     1.48675     1.39648     1.52928
    154440     1.81582     1.48962      1.3911     1.56215
    154470     1.80773     1.48945     1.39261     1.54207
    154500     1.81575     1.48677     1.41047     1.54725
    154530     1.80996     1.48141     1.39884     1.54937
    154560     1.79984     1.47313     1.39197     1.53986
    154590     1.80426     1.48209     1.38968     1.54366
    154620     1.80246     1.48854     1.38685     1.53578
    154650      1.7988      1.4919     1.37491     1.53466
    154680     1.80666     1.51085     1.36566     1.54285
    154710     1.79643     1.50208     1.37617     1.51798
    154740     1.78616     1.48841     1.38383     1.50013
    154770     1.79499     1.50427     1.38111     1.50787
    154800     1.79427     1.50689     1.36559     1.51764
    154830     1.80086     1.50808     1.38425     1.51518
    154860     1.79905     1.50547     1.37178     1.52479
    154890     1.79518     1.49445     1.36542      1.5322
    154920     1.80024     1.49446     1.36174     1.54726
    154950     1.79301     1.49935       1.363     1.52445
    154980     1.79798     1.51264     1.35069     1.53396
    155010     1.79434      1.4949     1.37542     1.52079
    155040     1.79087     1.48623     1.38603     1.51144
    155070     1.78194     1.48169     1.37593       1.504
    155100     1.79387     1.49082     1.38374     1.51613
    155130      1.7922     1.50651     1.36417      1.5144
    155160     1.78994     1.50828     1.36953     1.50241
    155190     1.79545     1.51736     1.38085     1.49606
    155220     1.79389     1.50718     1.39188     1.49237
    155250     1.79911      1.5111     1.37792     1.51377
    155280     1.79678     1.51453     1.37868     1.50409
    155310     1.78935     1.51734     1.35877     1.50166
    155340     1.79509     1.52808     1.35329      1.5094
    155370     1.80017     1.53121     1.33863     1.53123
    155400      1.7893     1.51465     1.33927     1.52162
    155430     1.80435     1.51273     1.36506      1.5361
    155460     1.79686     1.52601     1.34401     1.52392
    155490     1.78663     1.52347     1.33164     1.51323
    155520     1.79841     1.53987     1.32277      1.5322
    155550     1.79884     1.53813     1.34606     1.51456
    155580     1.80194     1.53718     1.34823     1.52097
    155610     1.79303     1.52389     1.34647     1.51482
    155640     1.79274     1.52838     1.32551     1.52804
    155670     1.78976     1.53136     1.33589      1.5089
    155700     1.79768     1.54476     1.32748     1.52145
    155730     1.80449      1.5403     1.33825     1.53262
    155760     1.79647     1.54127     1.33399     1.51642
    155790      1.7988     1.54722     1.32052     1.52765
    155820     1.80377     1.55971     1.32617     1.52175
    155850     1.81518     1.54369     1.36662     1.52941
    155880       1.803     1.53728     1.36822     1.50545
    155910      1.8114     1.54645     1.37378     1.51115
    155940      1.8189      1.5566     1.37859     1.51436
    155970     1.80788     1.54565     1.37318     1.50406
    156000     1.80601     1.53266     1.38259     1.50424
    156030     1.80786     1.53443     1.38383     1.50574
    156060     1.80791     1.55255     1.36792     1.50183
    156090     1.81038     1.54563     1.36994     1.51303
    156120     1.81233     1.56298     1.35906     1.50969
    156150     1.81366     1.55292     1.37616     1.50777
    156180     1.81104     1.54345     1.38375     1.50425
    156210     1.79687      1.5426     1.37054     1.48308
    156240     1.81739     1.55274     1.39688     1.49786
    156270      1.8036     1.53242     1.38201     1.49923
    156300     1.80355     1.53405     1.38434     1.49528
    156330     1.79941     1.53785     1.37727     1.48792
    156360     1.80541     1.54566     1.38321     1.48886
    156390     1.80365     1.53962     1.37718     1.49642
    156420     1.80024     1.54497     1.35541     1.50254
    156450     1.80288     1.54731     1.35876     1.50345
    156480     1.80552     1.54807     1.35728     1.51033
    156510     1.79601     1.54535     1.36898     1.47957
    156540     1.80196     1.55292     1.36177     1.49271
    156570     1.80008     1.55165     1.37084     1.48114
    156600     1.80316     1.54317     1.37444     1.49409
    156630     1.79696     1.54132     1.37754     1.47813
    156660     1.78954     1.53013     1.38724     1.46261
    156690     1.80104     1.53596     1.41276     1.46028
    156720     1.80381     1.53467     1.41077     1.47036
    156750     1.80016     1.53926     1.40345      1.4636
    156780     1.80412     1.54799     1.39322      1.4739
    156810     1.79579     1.54412     1.38788      1.4626
    156840     1.79669     1.55211      1.3735     1.46991
    156870     1.79835     1.53765     1.38885     1.47473
    156900      1.7948     1.52738     1.38447     1.48087
    156930     1.79565      1.5319      1.3903     1.47277
    156960      1.8039      1.5366     1.38186     1.49581
    156990     1.79624     1.53497     1.36093     1.49822
    157020     1.81289     1.54121     1.37843     1.51582
    157050     1.80928     1.55259     1.37864     1.49525
    157080     1.79857     1.55529     1.36432     1.47967
    157110     1.80741      1.5555     1.36077     1.50406
    157140     1.80423     1.56556     1.34577     1.49948
    157170     1.80735     1.57601        1.34     1.50121
    157200     1.80583       1.575     1.33815     1.50025
    157230     1.79948     1.57275     1.34106     1.48469
    157260     1.80511     1.56504     1.35769     1.49137
    157290     1.80271     1.56909     1.33943      1.4978
    157320     1.80491     1.56148     1.35089     1.50077
    157350     1.80415      1.5465     1.34947     1.51565
    157380     1.80927     1.54833      1.3676     1.50972
    157410     1.80505     1.54218     1.35702     1.51545
    157440     1.79866     1.54643      1.3467     1.50509
    157470     1.79355     1.54365     1.32915     1.51135
    157500     1.80072     1.54481     1.34004     1.51757
    157530     1.80393     1.54061     1.35209     1.51877
    157560       1.806     1.53473     1.34492     1.53593
    157590     1.79745      1.5401     1.34022     1.51445
    157620     1.79343     1.54478     1.31889     1.51886
    157650     1.79956     1.56292     1.30896     1.52339
    157680     1.80237     1.55998     1.30397     1.53728
    157710     1.80905     1.56374     1.31751     1.53759
    157740     1.80812     1.57446     1.30419     1.53582
    157770     1.80393     1.57497      1.2926     1.53524
    157800     1.79752     1.56278     1.29587      1.5299
    157830     1.80898     1.58228     1.30482     1.52928
    157860     1.80517     1.57724     1.31254     1.51882
    157890     1.81204     1.58474     1.31558     1.52473
    157920      1.8051     1.57778     1.30379     1.52563
    157950     1.80652     1.56704     1.30897     1.53557
    157980     1.79598      1.5624     1.29991     1.52324
    158010     1.81073     1.57196     1.32455     1.52709
    158040      1.8057     1.56558     1.32473     1.52157
    158070     1.81052     1.56769     1.32403     1.53142
    158100     1.80617      1.5702     1.31617     1.52533
    158130     1.80442     1.56899     1.32026     1.51891
    158160     1.80136     1.57977      1.2973     1.52025
    158190     1.80153     1.57203     1.29979     1.52654
    158220     1.80522      1.5839      1.2888     1.53228
    158250     1.80558     1.57538     1.29627     1.53562
    158280     1.80182     1.57288     1.29883     1.52717
    158310      1.8088     1.58437     1.30697     1.52483
    158340     1.81059     1.57462     1.30673     1.53932
    158370     1.80701     1.57931     1.30255     1.52962
    158400     1.79714      1.5668     1.29507     1.52556
    158430     1.79985     1.57318     1.30028     1.52096
    158460     1.80478       1.581     1.30207     1.52299
    158490     1.80347     1.58096      1.2994      1.5222
    158520     1.79974     1.58554     1.29005     1.51655
    158550     1.80849     1.59166     1.31719     1.50762
    158580     1.81348     1.59596     1.32078     1.51189
    158610     1.80267     1.57947     1.31432       1.509
    158640     1.81085     1.59584     1.31637     1.50958
    158670     1.79903     1.57592     1.30646     1.51086
    158700       1.805     1.58541     1.29901     1.52155
    158730     1.80352     1.58664      1.3015     1.51462
    158760     1.79574     1.58381     1.29147     1.50764
    158790      1.8024      1.5876     1.30461     1.50824
    158820     1.79776     1.58088     1.30815     1.50115
    158850     1.80225     1.58885     1.30371     1.50736
    158880     1.79932     1.58194      1.2948     1.51528
    158910     1.80904      1.5965      1.3089     1.51104
    158940     1.80263      1.5929     1.29347     1.51279
    158970     1.79515     1.57748     1.28895     1.51503
    159000     1.79604     1.58063     1.30555     1.49955
    159030     1.80172     1.59258     1.30594      1.5002
    159060     1.80358     1.59547     1.30692     1.50076
    159090     1.80273     1.59223     1.29617     1.51142
    159120      1.8007     1.58592     1.29723     1.51232
    159150     1.80018     1.58355     1.29399     1.51633
    159180     1.80133     1.59272     1.27703     1.52383
    159210     1.80883     1.59453     1.28935     1.52931
    159240     1.80041     1.58539     1.30606     1.50456
    159270     1.79089     1.57673     1.29915      1.4969
    159300     1.78862     1.57396     1.29332     1.49944
    159330     1.79453     1.57935     1.30603     1.49686
    159360     1.79988     1.58068      1.3277     1.48922
    159390      1.7951      1.5751     1.32138     1.48921
    159420     1.79528     1.57535     1.32887     1.48271
    159450     1.79509     1.57628     1.32273     1.48676
    159480     1.79271     1.57948     1.33028     1.47079
    159510     1.79085     1.57791     1.33226     1.46614
    159540     1.78784     1.57086      1.3379     1.46123
    159570     1.78709     1.55911      1.3525     1.45852
    159600     1.78634     1.56224     1.38729     1.42016
    159630     1.78658     1.56598     1.39472     1.40933
    159660      1.7815     1.56488     1.40121     1.39114
    159690     1.79436     1.57629     1.39877     1.41359
    159720      1.7923     1.57457     1.41946     1.38943
    159750      1.7973     1.58519     1.41851     1.39124
    159780     1.79569       1.581     1.42208     1.38821
    159810     1.79174     1.57952     1.40392     1.39815
    159840     1.78784     1.56829     1.41604     1.38853
    159870     1.78707     1.57163     1.40751     1.39145
    159900     1.79131     1.57596     1.41487     1.38999
    159930     1.79556     1.58407     1.41684     1.38975
    159960     1.79481     1.57922     1.41904     1.39107
    159990     1.79029      1.5744     1.41481     1.38919
    160020     1.79844       1.584      1.4232     1.39075
    160050     1.79113     1.57898     1.42297     1.37778
    160080     1.78453     1.57575     1.43537     1.35124
    160110     1.78538     1.57466     1.45489     1.33374
    160140      1.7927     1.58497     1.43835     1.35889
    160170     1.78936     1.57634      1.4278     1.37118
    160200     1.78923     1.57476     1.42495     1.37562
    160230     1.78588     1.57706      1.4084     1.38132
    160260     1.78269     1.57789     1.39654     1.38416
    160290     1.78225     1.57746      1.3997     1.38033
    160320     1.79139     1.58578     1.40231     1.39175
    160350     1.77909     1.57441     1.37585      1.3995
    160380     1.78275     1.57963     1.37493     1.40382
    160410     1.78406     1.58474     1.37318     1.40309
    160440     1.79112     1.58694     1.38901     1.40304
    160470      1.7838     1.57956     1.37471     1.40678
    160500     1.78646      1.5738     1.37937      1.4154
    160530     1.79701     1.58475     1.38109     1.42816
    160560     1.80089     1.59179     1.37508     1.43588
    160590     1.80187     1.59813     1.37079     1.43541
    160620     1.79016     1.58709     1.36409      1.4247
    160650     1.79181     1.57789     1.38522     1.41866
    160680     1.78799     1.58581      1.3884      1.3969
    160710     1.79797     1.59655       1.389     1.40963
    160740     1.80492      1.6035      1.4067     1.40194
    160770     1.80891     1.60723     1.41077     1.40387
    160800     1.80673     1.60101      1.4165     1.39959
    160830     1.80646     1.60043     1.40479     1.41131
    160860     1.80739     1.59052     1.43009     1.39943
    160890     1.80628     1.59059     1.40079     1.42586
    160920     1.81777     1.60004     1.41243     1.43301
    160950     1.81136     1.59119     1.39727     1.44144
    160980     1.81096     1.59594     1.38996     1.44227
    161010     1.82133     1.60707      1.3881     1.45775
    161040     1.81478     1.60095     1.37352     1.46193
    161070     1.81151      1.5903     1.37238     1.46652
    161100     1.82179     1.58494     1.38014      1.4903
    161130      1.8151     1.58003     1.37081     1.48781
    161160     1.81875     1.59375     1.36149     1.49065
    161190     1.81583     1.59976     1.33155     1.50405
    161220      1.8176     1.58874     1.34245     1.51032
    161250     1.81565      1.5814     1.35139     1.50534
    161280     1.81664     1.58728      1.3394     1.51226
    161310     1.81524     1.58233       1.337     1.51621
    161340     1.82948     1.59978     1.34329     1.52651
    161370     1.83159     1.60642     1.33962     1.52783
    161400     1.82304     1.60105     1.35628     1.49803
    161430     1.82667     1.59973     1.35902      1.5058
    161460     1.81906     1.59422     1.33942     1.51075
    161490     1.82222     1.60049     1.34855      1.5036
    161520     1.81764      1.5908     1.35707     1.49512
    161550      1.8284     1.59167     1.37196     1.50678
    161580       1.819     1.58614      1.3598     1.50088
    161610      1.8216     1.59251     1.35788     1.50218
    161640     1.81663     1.58109     1.37161     1.48966
    161670     1.82579     1.59141     1.38958     1.48441
    161700      1.8163     1.56972     1.38734     1.48633
    161730      1.8187     1.56068      1.4115     1.47896
    161760     1.82341     1.57447     1.40597     1.48118
    161790     1.81051     1.57121     1.38012     1.47732
    161820     1.81249     1.57156     1.37484     1.48668
    161850     1.80953      1.5801     1.36608     1.47848
    161880     1.81802     1.59096     1.35862     1.49445
    161910     1.81633     1.58968     1.36926     1.48195
    161940     1.82223      1.5926     1.39103     1.47298
    161970     1.81793     1.58497      1.3692     1.49093
    162000     1.81086     1.58162     1.36572     1.48044
    162030     1.82063     1.59683     1.34922     1.50303
    162060     1.81391     1.59586     1.33137     1.50375
    162090     1.81532     1.60185     1.33765     1.49519
    162120     1.82673     1.61673     1.34446     1.50082
    162150     1.82889      1.6096      1.3667     1.49365
    162180     1.81946     1.60161     1.34456     1.49928
    162210     1.82892     1.61094     1.34733      1.5098
    162240     1.83123       1.608     1.36033     1.50687
    162270       1.821     1.60254     1.36682      1.4818
    162300     1.82399      1.6048     1.36792     1.48569
    162330     1.82615     1.60965     1.37786     1.47654
    162360     1.82005     1.60163     1.34701      1.4985
    162390     1.80786     1.59074     1.34494     1.48236
    162420     1.82215     1.60609     1.35767     1.48918
    162450     1.81785     1.60304     1.34916      1.4897
    162480     1.82084     1.60062     1.33289     1.51405
    162510     1.82072      1.6071     1.32653     1.51249
    162540     1.82457     1.61565     1.33805     1.50248
    162570      1.8151     1.60345     1.33417     1.49602
    162600     1.81027     1.59196     1.33657     1.49445
    162630     1.82198     1.60782     1.35388     1.49035
    162660     1.81573     1.59164     1.36173     1.48531
    162690     1.82066     1.59843     1.38682     1.46675
    162720     1.81721     1.59648     1.38802     1.45917
    162750     1.82286     1.59495     1.39603     1.46727
    162780     1.81713       1.593      1.3947     1.45641
    162810     1.82503     1.60056     1.39649      1.4661
    162840     1.82448     1.60306     1.39878      1.4598
    162870     1.82608     1.59966     1.40703     1.45963
    162900      1.8257     1.60562     1.41151     1.44776
    162930     1.81486      1.5968     1.40468     1.43686
    162960      1.8264     1.61159     1.41073     1.44364
    162990      1.8254     1.60384     1.41768     1.44295
    163020     1.83641     1.61083     1.45526     1.42557
    163050     1.82657     1.60478     1.46445     1.39742
    163080     1.83802     1.61344     1.44542     1.43673
    163110     1.81728     1.60244     1.42576     1.41577
    163140     1.82277     1.60458     1.41157     1.44144
    163170      1.8152     1.59357     1.43365     1.41248
    163200     1.82023     1.60716     1.41643     1.42732
    163230     1.81889     1.60538     1.41953     1.42281
    163260     1.81648     1.59506     1.43479     1.41291
    163290     1.82411     1.60216     1.42696     1.43235
    163320     1.81838     1.59995     1.40921     1.43782
    163350     1.81923     1.60243     1.41021     1.43623
    163380     1.83012     1.61425     1.41038      1.4504
    163410     1.82136     1.60809     1.41088     1.43462
    163440     1.82396     1.60604     1.40529     1.44896
    163470     1.82013     1.60328     1.39551     1.45182
    163500      1.8103     1.59061     1.37979      1.4562
    163530     1.81075     1.59742     1.38513     1.44473
    163560     1.81506     1.59607     1.39568     1.44691
    163590     1.82284     1.60586     1.39735       1.454
    163620     1.82218     1.59992     1.39818      1.4581
    163650     1.82419     1.60486     1.39045     1.46507
    163680      1.8209     1.59853     1.39626     1.45825
    163710     1.81422     1.60003     1.38403     1.45161
    163740     1.82012     1.60614      1.3861     1.45764
    163770     1.81375      1.6035     1.36859     1.46122
    163800     1.80868     1.59779     1.36065     1.46229
    163830     1.80402     1.59681     1.37025     1.44278
    163860     1.80489     1.59974     1.36952      1.4424
    163890     1.81076     1.60326     1.37562     1.44739
    163920     1.80948     1.59761     1.36659     1.45894
    163950     1.80797     1.59591     1.37311     1.45092
    163980     1.81277      1.6015     1.37279     1.45702
    164010     1.81128     1.60269     1.37926     1.44586
    164040     1.81482     1.60847     1.38539     1.44245
    164070     1.81424     1.60473     1.38766     1.44296
    164100     1.81155     1.60011      1.3805     1.44821
    164130     1.80983     1.59579     1.37706     1.45193
    164160     1.81958     1.60426       1.377     1.46695
    164190     1.81609     1.59658     1.38064     1.46327
    164220     1.81062     1.58949     1.36683     1.47037
    164250     1.80916      1.5883     1.36307     1.47155
    164280     1.81365     1.59912     1.36416     1.46987
    164310      1.8149     1.60015      1.3647     1.47133
    164340     1.81368     1.59814     1.34926      1.4847
    164370      1.8181     1.59713      1.3674     1.47998
    164400      1.8239     1.60552     1.37403     1.47905
    164430     1.82032     1.59557     1.36088     1.49309
    164460      1.8156     1.60761     1.34032     1.48726
    164490     1.81773     1.61016     1.34298     1.48731
    164520     1.82281     1.60867     1.34742      1.4973
    164550     1.82259     1.61305     1.35322     1.48678
    164580     1.82879     1.62354     1.35209     1.49161
    164610     1.82873     1.61367      1.3678     1.48785
    164640     1.82463     1.60513     1.37398     1.48132
    164670      1.8177     1.59884     1.35721     1.48653
    164700     1.81327     1.59525     1.36886     1.46878
    164730     1.82228     1.60184     1.38712     1.46678
    164760     1.81289     1.59956     1.37037     1.46172
    164790     1.81612     1.60075     1.37592     1.46323
    164820      1.8204     1.59764      1.3788     1.47451
    164850     1.82363     1.60844     1.35239     1.49507
    164880      1.8206     1.60505     1.35288     1.49088
    164910     1.81964     1.60208     1.34653     1.49745
    164940     1.81289     1.59945     1.33483     1.49435
    164970     1.81755     1.58412     1.34641     1.51153
    165000     1.81518     1.59467      1.3389     1.50137
    165030     1.80816     1.58382     1.34163     1.49347
    165060     1.81328     1.58348     1.33998     1.50765
    165090     1.80748     1.58075     1.32381     1.51088
    165120     1.80823     1.58388     1.32969     1.50421
    165150     1.81381     1.60148     1.31276     1.51385
    165180     1.81641     1.60289     1.33524     1.49884
    165210     1.81182     1.59139     1.33029     1.50438
    165240     1.81085      1.5903     1.33105     1.50253
    165270     1.80557     1.58087     1.33669     1.49475
    165300     1.81247     1.58588     1.34337     1.50014
    165330     1.81205     1.58249     1.34338      1.5027
    165360     1.80874     1.59413     1.32092     1.50233
    165390     1.81504     1.60207     1.32515     1.50536
    165420     1.81686     1.60852     1.32639     1.50177
    165450     1.81243     1.59793     1.33052      1.4987
    165480     1.81877     1.61193     1.32295     1.50578
    165510     1.82389     1.61483     1.32386     1.51423
    165540      1.8211     1.61381     1.31969     1.51224
    165570     1.81374       1.604     1.32005     1.50465
    165600     1.82139     1.61024     1.32146     1.51519
    165630     1.81812     1.60601      1.3239     1.50968
    165660     1.82669      1.6239     1.31577     1.51831
    165690     1.81966     1.61147     1.31204     1.51791
    165720     1.82035     1.61043      1.3139     1.51905
    165750     1.81366     1.60569     1.32309     1.49997
    165780     1.82708     1.61881     1.33779     1.50539
    165810     1.82089       1.612     1.33117     1.50358
    165840     1.81416     1.60506     1.32655     1.49881
    165870     1.82338     1.60796     1.32334     1.52075
    165900      1.8225     1.59883     1.33053       1.522
    165930     1.82148     1.60579     1.32686     1.51541
    165960     1.83041     1.61031      1.3417     1.51906
    165990     1.81796     1.59779     1.32534     1.51674
    166020     1.82322     1.60063     1.34662     1.50761
    166050     1.82006      1.5959     1.33798     1.51266
    166080     1.82017     1.58521     1.34532     1.51765
    166110     1.81652     1.59191     1.35435     1.49365
    166140     1.82514     1.60329     1.37478     1.48381
    166170     1.82637     1.60424     1.37154     1.48882
    166200     1.84236     1.62845     1.38236     1.49191
    166230     1.83167     1.60946     1.37459     1.49338
    166260     1.83239     1.61022     1.37722      1.4919
    166290     1.83279     1.60562     1.39375     1.48247
    166320     1.83247     1.59067     1.39063     1.50062
    166350      1.8251     1.58448     1.38195     1.49722
    166380     1.82068       1.586     1.38807     1.47907
    166410     1.82461     1.60386     1.37339     1.48318
    166440     1.82461     1.59141     1.37278     1.49711
    166470     1.81114     1.57929     1.35549     1.49295
    166500     1.81552     1.57931     1.35005     1.50843
    166530     1.81736      1.5911     1.34374     1.50611
    166560     1.82191     1.58912     1.34968     1.51387
    166590     1.80802     1.57724     1.36078     1.48274
    166620     1.81699     1.57886     1.35944       1.504
    166650     1.81708     1.58279     1.35947     1.50007
    166680     1.81653     1.56984      1.3558     1.51558
    166710     1.81664     1.56378     1.36109     1.51735
    166740     1.81768     1.56972     1.35591     1.51836
    166770     1.82811     1.58192     1.37909     1.50984
    166800     1.83752     1.58799     1.38077      1.5247
    166830     1.84132     1.58409     1.38427     1.53471
    166860     1.84078     1.56802     1.40608      1.5301
    166890     1.83398     1.54402     1.40472     1.53939
    166920     1.82931     1.54481     1.38429     1.54597
    166950      1.8265     1.52943     1.40505     1.53586
    166980     1.82587     1.52764     1.40984     1.53175
    167010     1.83071      1.5337     1.40913     1.53791
    167040     1.82971      1.5402     1.39967     1.53765
    167070     1.83183     1.55799     1.38983      1.5337
    167100     1.83329     1.56736     1.39042      1.5271
    167130      1.8365     1.55769     1.39616     1.53941
    167160     1.83366     1.56422     1.38403     1.53697
    167190      1.8335     1.55925     1.38446     1.54126
    167220     1.83936     1.58391     1.36631     1.54626
    167250     1.83303      1.5763     1.36346     1.54151
    167280     1.82896     1.57131     1.35594     1.54357
    167310      1.8446     1.58475     1.37425     1.55084
    167340     1.84273     1.56929     1.38374     1.55368
    167370     1.83216     1.57059     1.36943     1.53997
    167400     1.83233     1.56573     1.36649     1.54792
    167430     1.82351     1.54824      1.3721      1.5397
    167460      1.8234     1.54095     1.37488     1.54427
    167490     1.82764     1.54599     1.37856     1.54597
    167520     1.81987     1.53185     1.37648     1.54355
    167550     1.81137     1.52813     1.37796     1.52584
    167580     1.81009     1.53005     1.36406     1.53335
    167610     1.80367      1.5078      1.3798     1.52614
    167640     1.81888     1.51883     1.39057     1.54147
    167670     1.80428      1.5202     1.36884     1.52518
    167700     1.80473     1.50839     1.38287     1.52531
    167730     1.80829     1.49625     1.40612     1.52443
    167760     1.82509     1.51064     1.41558     1.54144
    167790     1.81715      1.5102      1.4119     1.52641
    167820     1.81737     1.51519     1.40405     1.52921
    167850     1.80006     1.47854     1.40567     1.52265
    167880     1.80522     1.50631      1.3758     1.53487
    167910     1.81808     1.53591      1.3725     1.53885
    167940      1.8058     1.51036     1.37062     1.53689
    167970     1.80426     1.49061     1.39128     1.53398
    168000     1.80799     1.49832     1.39689     1.53017
    168030     1.80349     1.47784     1.41805     1.51996
    168060     1.80695     1.45123     1.44104     1.53214
    168090     1.81258     1.45945     1.44479     1.53411
    168120     1.80679      1.4552     1.44182     1.52727
    168150     1.80442     1.44036     1.45478     1.52343
    168180     1.81072     1.44839     1.46176     1.52409
    168210     1.80901     1.43878     1.45913     1.53163
    168240     1.80978      1.4287       1.473      1.5296
    168270     1.80836     1.46207     1.44824     1.51833
    168300     1.81952     1.48263     1.44074     1.53212
    168330     1.82241     1.48425     1.45902     1.52008
    168360     1.82265     1.49152     1.43962     1.53199
    168390     1.82459      1.4824     1.45557     1.53039
    168420     1.81711     1.48153     1.43877      1.5293
    168450     1.81319     1.46892     1.45199     1.51965
    168480     1.83092        1.49     1.46214     1.53185
    168510     1.82899     1.48715     1.46727     1.52511
    168540     1.82042     1.47211     1.45573     1.53023
    168570     1.82637     1.48333     1.45953     1.52995
    168600     1.82349     1.48544     1.45962     1.52092
    168630     1.83008     1.51211     1.45049     1.51919
    168660     1.82695      1.4943     1.45183     1.52798
    168690     1.82017     1.48008      1.4617     1.51618
    168720     1.81422     1.45185     1.46934     1.52182
    168750     1.81921     1.44318     1.48338     1.52836
    168780      1.8203      1.4295     1.49143     1.53596
    168810      1.8149     1.43423     1.49276     1.51736
    168840     1.81858      1.4083      1.5279     1.51548
    168870     1.80349     1.41522     1.51352     1.48713
    168900     1.81046     1.40119     1.54509     1.48488
    168930     1.82312     1.41817     1.54546      1.4993
    168960     1.82501     1.40631      1.5517      1.5086
    168990      1.8272     1.40111     1.55155     1.51886
    169020     1.82415     1.38808     1.56195      1.5128
    169050     1.81913     1.39341     1.56011     1.49764
    169080     1.81955     1.39925     1.55344     1.50014
    169110     1.82239     1.42767     1.53339     1.50091
    169140     1.81453     1.41525     1.52068     1.50653
    169170     1.81572     1.39888     1.53965     1.50542
    169200     1.80837     1.40382     1.52932     1.49362
    169230     1.80736     1.38496     1.54281      1.4949
    169260     1.81499      1.3814     1.55348      1.5056
    169290     1.80848      1.3807     1.54131     1.50307
    169320     1.80811     1.36943     1.55109     1.50244
    169350     1.79985     1.36302     1.54575     1.49391
    169380     1.81798     1.38979     1.55751     1.50092
    169410     1.81132      1.3649      1.5583     1.50683
    169440     1.81435      1.3718     1.56568     1.50019
    169470     1.81176     1.36086     1.56523     1.50436
    169500     1.81048     1.35586     1.56652     1.50444
    169530     1.81865      1.3589     1.57511     1.51241
    169560     1.82057     1.33945     1.57376     1.53561
    169590      1.8195     1.35479     1.56914      1.5243
    169620      1.8203     1.37536     1.56084      1.5163
    169650     1.82262     1.38424     1.57383     1.50026
    169680     1.81123     1.37869     1.56026     1.49195
    169710     1.80969     1.37151      1.5555     1.49978
    169740     1.81013     1.39396     1.53906     1.49711
    169770     1.80761     1.40853     1.53355     1.48295
    169800     1.81125     1.41478     1.53077     1.48876
    169830     1.82322     1.41368     1.53848     1.51093
    169860      1.8108     1.42331     1.50683     1.50389
    169890     1.82028     1.42746     1.52454     1.50499
    169920     1.81033     1.42274     1.50598     1.50413
    169950     1.80121     1.40807     1.50304     1.49898
    169980      1.8105     1.42262     1.50202     1.50863
    170010      1.7936     1.39443     1.49015     1.50633
    170040     1.80654     1.41713     1.49553     1.51074
    170070     1.81282     1.41089     1.50181     1.52532
    170100     1.81231     1.41684     1.50321     1.51719
    170130     1.80048     1.40023     1.50716     1.50043
    170160     1.80075     1.40163     1.50886     1.49805
    170190     1.80144     1.40897     1.49825     1.50348
    170220     1.80499     1.39289     1.51853     1.50661
    170250     1.80781     1.41005     1.50599     1.51001
    170280     1.81563     1.41866     1.50781     1.51885
    170310     1.80696     1.38953     1.52334     1.50959
    170340     1.81097     1.39892     1.52408     1.50978
    170370     1.80972     1.40676     1.51428     1.50936
    170400     1.81381      1.4122     1.51476     1.51361
    170430      1.7983     1.40346     1.49521     1.50413
    170460     1.79905     1.39791     1.50322     1.50311
    170490     1.81495     1.41426     1.52124     1.50791
    170520     1.80658     1.41942     1.49649     1.50773
    170550     1.80854      1.4221     1.49864     1.50777
    170580     1.80696     1.41216     1.51259     1.49936
    170610     1.79925     1.40505     1.50369     1.49645
    170640     1.79619     1.40387     1.48689     1.50696
    170670     1.80615     1.40965     1.49297     1.51931
    170700     1.80484     1.41223     1.48569     1.52094
    170730     1.79513     1.40448     1.47536     1.51517
    170760     1.79877     1.42395     1.47501     1.50594
    170790     1.80654     1.43366     1.46565     1.52436
    170820     1.79809     1.41879     1.47427     1.50992
    170850      1.7961     1.41183     1.47185     1.51406
    170880     1.79251      1.4038     1.47749     1.50751
    170910     1.79491     1.41508     1.47374     1.50634
    170940     1.79595     1.39521     1.48822      1.5131
    170970     1.81268     1.41526     1.50276     1.51998
    171000     1.79715     1.39517     1.49207     1.51219
    171030     1.80081     1.39773     1.49449     1.51613
    171060     1.79398     1.40162     1.48447     1.50618
    171090     1.79967     1.40026     1.49575     1.50986
    171120     1.79492     1.39344     1.48521     1.51524
    171150     1.79344      1.3736     1.49762     1.51764
    171180     1.79897     1.38422     1.50837     1.51042
    171210     1.79789     1.38945     1.50201     1.50938
    171240     1.79409     1.39063     1.48885     1.51229
    171270     1.79308     1.41319     1.48005     1.49754
    171300     1.79714     1.42319     1.47208     1.50563
    171330     1.79856     1.43876     1.45533     1.51049
    171360     1.80017     1.46565     1.43514     1.50782
    171390     1.79412     1.46435     1.41589     1.51284
    171420     1.79433     1.47427     1.42699     1.49314
    171450     1.79895     1.49123     1.41225      1.5014
    171480     1.79783     1.47924     1.42012     1.50315
    171510     1.78901     1.49649     1.38657     1.49636
    171540     1.78935     1.50995     1.37571     1.49365
    171570     1.79226     1.49908     1.40573      1.4836
    171600     1.78471     1.51885     1.37548     1.47361
    171630     1.78802     1.52976     1.37662     1.46928
    171660     1.78997      1.5274     1.38048     1.47285
    171690     1.79516     1.53516     1.38331     1.47478
    171720     1.79046     1.51982     1.38946     1.47344
    171750     1.78566     1.52026     1.38992     1.46086
    171780     1.79452      1.5303     1.40315     1.45943
    171810     1.79682     1.53721      1.3928     1.46772
    171840     1.79576     1.52681     1.41103     1.45856
    171870     1.78793     1.51093     1.41286     1.45406
    171900     1.79853     1.52397     1.42156     1.45812
    171930      1.7905     1.51209      1.4225     1.44978
    171960     1.79367      1.5208      1.4189     1.45202
    171990     1.79112     1.52839     1.39747     1.45852
    172020     1.78804     1.52945     1.41037      1.4373
    172050     1.79493     1.54545     1.41045     1.43728
    172080     1.78606     1.54108     1.40701     1.42319
    172110     1.80041     1.55693     1.40803     1.44098
    172140      1.8013      1.5525     1.41227     1.44381
    172170     1.79281     1.54529     1.40404     1.43843
    172200     1.78617     1.53932     1.39887     1.43334
    172230     1.80069     1.55337     1.41393     1.43973
    172260     1.79061     1.53358     1.41875     1.43103
    172290     1.79257     1.52699     1.42968     1.43211
    172320     1.78868     1.51207     1.42527     1.44255
    172350     1.79468     1.53977     1.41919     1.43414
    172380     1.79679     1.54391     1.42823     1.42598
    172410     1.79697     1.53828     1.43565     1.42505
    172440     1.79922     1.54551     1.43457       1.424
    172470     1.79546     1.53662     1.42806     1.43066
    172500     1.79206     1.54297     1.42462     1.41868
    172530     1.79577     1.55247     1.42285     1.41947
    172560      1.7954     1.54864     1.43447     1.41099
    172590     1.79643     1.54192     1.42857     1.42689
    172620      1.7935     1.54624     1.42364     1.41975
    172650     1.79358     1.54361     1.42738     1.41906
    172680     1.78876     1.53689     1.42526     1.41631
    172710     1.79867     1.56149     1.43901      1.4005
    172740     1.79191     1.55173     1.42826     1.40503
    172770     1.79492     1.54448     1.44283     1.40581
    172800     1.79634     1.54328      1.4289     1.42484
    172830      1.7996     1.54637     1.43389     1.42471
    172860     1.80494     1.55727     1.43093     1.42933
    172890     1.79336      1.5538     1.42057     1.41419
    172920     1.79514      1.5509     1.42629     1.41615
    172950     1.79666     1.54385     1.44132     1.41249
    172980     1.80185     1.56628     1.44376     1.39845
    173010     1.79798     1.56746     1.44331     1.38758
    173040     1.80458      1.5764     1.44851     1.38917
    173070     1.79884      1.5739     1.45316     1.37216
    173100      1.8048     1.57193     1.45599     1.38698
    173130     1.80785     1.58288     1.44313      1.3959
    173160     1.80576      1.5861     1.43324     1.39702
    173190      1.7967     1.58006     1.43427     1.37933
    173220     1.79822      1.5783     1.45537      1.3631
    173250     1.80193     1.58231     1.45968     1.36365
    173280     1.79725     1.57656     1.46296     1.35441
    173310     1.79653       1.571     1.45284     1.36976
    173340     1.79552     1.57751      1.4312     1.38237
    173370      1.7986     1.58287     1.43103      1.3844
    173400     1.79673     1.57122     1.43705     1.38658
    173430     1.79269     1.58127     1.39939     1.40312
    173460     1.78947     1.56401     1.39751     1.41608
    173490     1.80382     1.59217     1.40721     1.41148
    173520     1.80359     1.59016     1.39833     1.42194
    173550     1.79823     1.57791     1.40341     1.41701
    173580     1.80294     1.57783     1.42688     1.40558
    173610     1.79361     1.56572     1.40998     1.41229
    173640     1.79544     1.56906     1.40351     1.41966
    173670     1.79646     1.57179     1.41538     1.40737
    173700     1.79929     1.56727     1.42771      1.4072
    173730     1.79549     1.57388     1.42126      1.3966
    173760     1.78603     1.56926     1.41262     1.38627
    173790      1.7968     1.57732     1.41833     1.39907
    173820     1.79367     1.57229      1.4166     1.39845
    173850     1.79373     1.57777     1.40532     1.40381
    173880     1.79614     1.58434     1.40343     1.40445
    173910     1.80079     1.59341     1.39854     1.41097
    173940      1.7927     1.58733     1.39003     1.40561
    173970     1.79545     1.58848     1.39944     1.40199
    174000     1.79616     1.58799      1.4099     1.39387
    174030     1.79597     1.58968      1.4147     1.38654
    174060     1.79376     1.58119     1.42676     1.37817
    174090     1.79096     1.58066     1.41875     1.37977
    174120     1.80063     1.59099     1.44388     1.36693
    174150     1.79076     1.57943     1.42549     1.37367
    174180     1.78897     1.57619     1.43365     1.36423
    174210     1.80001      1.5838     1.45887      1.3577
    174240     1.79929     1.58167     1.46636     1.35018
    174270     1.79683     1.58357     1.46321      1.3448
    174300     1.79693     1.58729     1.46991     1.33332
    174330     1.79835     1.58584     1.46559      1.3436
    174360     1.79377     1.57315     1.47168     1.33962
    174390     1.80346     1.58591      1.4829     1.33824
    174420     1.79754     1.58451     1.49162     1.31405
    174450     1.79673     1.57598     1.50205      1.3102
    174480     1.80164     1.58941     1.52021     1.28631
    174510     1.78853     1.57772     1.51006       1.276
    174540     1.79804     1.58863     1.52075     1.27652
    174570     1.78864     1.58075     1.51029     1.27228
    174600     1.79244     1.56857     1.51794     1.28885
    174630     1.79174     1.57536     1.50347     1.29557
    174660     1.79589      1.5855     1.51668     1.27921
    174690     1.79408     1.58377     1.50943     1.28483
    174720     1.79032      1.5853     1.50292     1.28005
    174750     1.78959     1.57412     1.51144     1.28177
    174780     1.78647      1.5726     1.51731     1.26793
    174810     1.79206     1.57537     1.52657     1.26915
    174840     1.79719     1.59018     1.52192     1.27077
    174870     1.79429     1.57711     1.51602     1.28581
    174900     1.79965     1.57645      1.5258     1.29005
    174930     1.79909     1.57849     1.52531     1.28658
    174960     1.79445     1.56953     1.52343     1.28678
    174990     1.79514     1.57025     1.52274     1.28866
    175020     1.80037     1.57366     1.53494     1.28461
    175050     1.80489     1.58276      1.5363     1.28449
    175080     1.79994     1.58236     1.53281     1.27523
    175110     1.79466     1.57279      1.5233     1.28355
    175140     1.80289     1.58147     1.53318     1.28418
    175170     1.79064     1.56614     1.53048     1.27187
    175200     1.80029     1.57405     1.53602     1.28263
    175230     1.79158     1.56434     1.53479     1.27153
    175260     1.79374     1.56286     1.53978      1.2734
    175290         1.8      1.5689      1.5324     1.29241
    175320     1.79477     1.55819     1.53429     1.28856
    175350     1.79784     1.55292     1.53709     1.30012
    175380     1.80351     1.57288     1.54382     1.28371
    175410     1.80027     1.56149     1.55108      1.2798
    175440     1.79894     1.55728     1.54978     1.28274
    175470     1.80162     1.56904      1.5419     1.28543
    175500     1.79697     1.56468     1.53977     1.28027
    175530     1.79243     1.54976     1.53707     1.28891
    175560     1.79613     1.56657     1.54492     1.26937
    175590     1.79766     1.57117     1.53742     1.27708
    175620     1.80202     1.57225     1.53655     1.28902
    175650     1.81225     1.58303     1.54797     1.29085
    175680     1.79987     1.56826     1.53808     1.28606
    175710     1.80091     1.57324     1.53595     1.28543
    175740     1.80416     1.57886     1.53264      1.2916
    175770     1.80566     1.58453     1.53685      1.2838
    175800     1.80138     1.57161     1.53811     1.28616
    175830     1.80474     1.57955     1.54724     1.27485
    175860      1.8096     1.58612     1.53905     1.29029
    175890     1.79471     1.56811     1.52581     1.28641
    175920     1.80545     1.57763     1.54029      1.2876
    175950     1.80502     1.57647     1.53867     1.28974
    175980     1.81342      1.5819     1.55259     1.28998
    176010     1.80424     1.56965     1.54123     1.29283
    176040     1.80968     1.58179       1.544     1.28994
    176070     1.80431     1.58596     1.52298     1.29473
    176100     1.81135     1.59299     1.53548     1.29098
    176130     1.80693     1.58017     1.53299     1.29731
    176160     1.80558     1.58621     1.53738     1.28089
    176190     1.79557     1.57954     1.51863     1.28335
    176220     1.80589     1.59407     1.52203     1.29027
    176250     1.80821     1.59632     1.51429     1.30306
    176280     1.80049     1.58546     1.51021     1.29966
    176310     1.80375     1.59381     1.51222     1.29614
    176340      1.8066     1.59021     1.51184     1.30887
    176370     1.80596     1.59859     1.51708     1.29072
    176400     1.81322      1.5996     1.52572     1.29961
    176430     1.80914     1.60451     1.51686     1.29254
    176460     1.80511     1.59411     1.51689      1.2941
    176490     1.80301     1.58801     1.50095     1.31417
    176520     1.80123      1.5924     1.50404     1.30039
    176550     1.79644     1.58558     1.49885     1.30147
    176580     1.80627     1.59073     1.49531      1.3262
    176610     1.81046     1.59078     1.50837     1.32278
    176640     1.79943     1.57636     1.49266     1.32777
    176670     1.81675     1.59491     1.51555     1.32685
    176700     1.80316     1.58451     1.49161     1.32937
    176730     1.80743     1.59532     1.49962     1.31897
    176760     1.80549     1.59053     1.50922     1.30845
    176790     1.80699     1.58652     1.50025     1.32763
    176820     1.80887     1.59372     1.50829     1.31497
    176850     1.81085     1.59095     1.51853     1.31197
    176880     1.81405     1.59382     1.51919     1.31656
    176910     1.80947     1.58785     1.52459     1.30489
    176940     1.80171     1.57855     1.51807      1.3023
    176970     1.79259     1.57247     1.50565     1.29889
    177000     1.80327     1.59068      1.5071     1.30459
    177030     1.79355     1.57625     1.50377     1.29915
    177060     1.80898     1.58753     1.49672      1.3358
    177090     1.80413     1.58431     1.50086      1.3218
    177120      1.7996     1.58176     1.50679     1.30565
    177150     1.81397     1.58864     1.51435     1.32815
    177180     1.80253     1.57701     1.49917     1.32805
    177210     1.80975     1.58269     1.50039     1.33953
    177240      1.8081     1.58696     1.50555     1.32412
    177270     1.80652     1.58778     1.50872     1.31518
    177300     1.79913     1.57956     1.50341     1.31091
    177330     1.80528     1.58878     1.51199      1.3068
    177360     1.79831     1.58176      1.5064     1.30255
    177390     1.80566     1.59109     1.50062     1.31809
    177420     1.80593     1.59372     1.50662     1.30879
    177450     1.80778     1.59386     1.50148     1.31957
    177480     1.80838     1.59343     1.50525     1.31744
    177510     1.80563     1.59114     1.51598     1.30027
    177540     1.81238     1.60025     1.50313     1.32259
    177570     1.80711     1.59411     1.50014     1.31897
    177600     1.80321     1.58949     1.50046      1.3135
    177630     1.80693      1.5942     1.50396     1.31402
    177660     1.79735     1.58275     1.48775     1.32002
    177690      1.7999     1.58514     1.49497     1.31594
    177720     1.81112     1.59296     1.50982     1.32032
    177750     1.80466     1.58708     1.50824     1.31147
    177780     1.81341     1.60205     1.51266     1.31234
    177810     1.80944     1.59206     1.50767     1.31924
    177840     1.81862     1.60849     1.50945     1.32253
    177870     1.80221     1.59275     1.49859     1.30894
    177900     1.80112     1.58556     1.50127     1.31159
    177930      1.8055     1.59535     1.51525     1.29557
    177960     1.81113     1.59588     1.51067     1.31582
    177990      1.8073     1.59461     1.50784     1.31008
    178020     1.80111     1.58939     1.49768     1.31103
    178050     1.81096     1.60434     1.50232     1.31463
    178080     1.80048     1.59436     1.51009     1.28884
    178110     1.80633     1.59392     1.51818     1.29621
    178140     1.80666     1.59301     1.50386     1.31483
    178170     1.80605     1.58483     1.50663     1.31985
    178200     1.80556     1.58721     1.51151     1.31005
    178230     1.80327     1.58467     1.50726     1.31169
    178260     1.79969     1.58516     1.50993     1.29815
    178290      1.8022      1.5934     1.52229     1.28044
    178320     1.79874     1.58754     1.51263     1.28942
    178350     1.80266     1.59757     1.51695      1.2829
    178380     1.80812     1.59999     1.50732     1.30637
    178410     1.80518     1.59987     1.51234     1.29251
    178440     1.80447     1.59161     1.51496     1.29764
    178470     1.80485     1.59288     1.51616     1.29574
    178500     1.80746     1.59984     1.51998     1.28997
    178530      1.8039     1.59741     1.51119     1.29332
    178560     1.79936     1.58728     1.52258      1.2797
    178590     1.80675     1.59613      1.5254     1.28615
    178620     1.79451     1.58576     1.50891     1.28416
    178650      1.7964     1.58982     1.51302     1.27958
    178680     1.79782     1.58771     1.51407     1.28494
    178710     1.80102     1.58881     1.51878     1.28697
    178740     1.79455     1.58139     1.51429     1.28336
    178770     1.79261     1.58287     1.51063      1.2804
    178800      1.8076     1.59936     1.51979     1.29118
    178830     1.79866     1.58539     1.50883     1.29627
    178860     1.80419     1.59843      1.5153     1.28806
    178890     1.80808     1.59514     1.52084      1.2965
    178920     1.80268     1.58339     1.53027     1.28471
    178950     1.80116      1.5844     1.53638     1.27184
    178980     1.79714     1.57786     1.52703     1.27983
    179010     1.80701     1.59341     1.53605     1.27755
    179040     1.81611     1.59238     1.54296     1.29618
    179070     1.80102     1.57511     1.53395     1.28582
    179100     1.80603     1.59204     1.53138      1.2821
    179130     1.79814     1.57326     1.52679     1.28857
    179160     1.80714     1.58457     1.52791     1.29851
    179190     1.80549     1.57481     1.54012     1.29135
    179220     1.80422     1.57923     1.54634     1.27487
    179250     1.80814     1.58668     1.54487     1.27848
    179280     1.80835     1.58338     1.55278     1.27359
    179310     1.80414      1.5785     1.54356      1.2789
    179340     1.80974     1.58493     1.55507     1.27282
    179370     1.80754     1.58193     1.55288     1.27297
    179400     1.80389     1.57166     1.55016     1.27862
    179430     1.81089     1.58339     1.54842     1.28607
    179460     1.80433     1.56299     1.55586     1.28357
    179490     1.80826     1.57043     1.55616     1.28519
    179520     1.80338     1.57008     1.55188     1.27706
    179550     1.80156      1.5716     1.54828     1.27441
    179580     1.80872     1.57796     1.55664     1.27666
    179610     1.80455     1.56835     1.54816     1.28695
    179640     1.79963     1.56209     1.54976     1.27885
    179670      1.8197     1.57616     1.56776     1.29633
    179700     1.80477     1.56976     1.55851     1.27329
    179730     1.80151      1.5656     1.55391     1.27481
    179760     1.81345      1.5763     1.56686     1.27962
    179790     1.80921     1.57225     1.55997     1.28102
    179820     1.82026     1.58537     1.56446     1.29065
    179850      1.8034     1.57054       1.554     1.27396
    179880     1.80871     1.57072     1.55487     1.28767
    179910     1.80836     1.57203     1.56466     1.27315
    179940     1.80906     1.57089     1.56545     1.27557
    179970      1.8087     1.57415     1.56659     1.26911
    180000     1.80723     1.57815     1.55327     1.27632
    180030     1.80457     1.57838     1.55195     1.27008
    180060     1.80761     1.56885     1.56534     1.27411
    180090     1.80619     1.57006     1.55481     1.28144
    180120     1.80726      1.5694     1.56083     1.27794
    180150     1.81474     1.57584     1.56652     1.28427
    180180     1.80462     1.57116     1.55366     1.27706
    180210     1.80763     1.56568     1.56797     1.27483
    180240     1.80606     1.57029     1.55987     1.27464
    180270      1.8029      1.5454     1.57042     1.28313
    180300     1.80033     1.54878     1.56747      1.2754
    180330     1.79465      1.5397     1.55596     1.28446
    180360     1.79639     1.55823     1.53876      1.2877
    180390     1.80244     1.55554     1.55471     1.28871
    180420     1.79856     1.54356     1.55102      1.2967
    180450     1.80711     1.54467     1.57075     1.29541
    180480     1.80622     1.55243     1.55563     1.30186
    180510     1.80041     1.54838     1.54989     1.29743
    180540     1.79968     1.54546     1.55283     1.29537
    180570     1.79885     1.55053     1.54816     1.29259
    180600     1.79839     1.54791     1.55233     1.28946
    180630     1.80125     1.54965     1.56356     1.28175
    180660     1.80402     1.54571     1.56686     1.29022
    180690     1.80659     1.55163      1.5619     1.29632
    180720     1.80865     1.56332     1.55339     1.29823
    180750     1.80401     1.55647     1.54054     1.30882
    180780     1.80599     1.55241     1.55128     1.30642
    180810     1.80638     1.56078     1.54969     1.29941
    180840     1.80745     1.55875     1.54724      1.3077
    180870      1.8085     1.55576     1.55115     1.30954
    180900     1.80234     1.55332     1.54949     1.29736
    180930     1.81419      1.5543     1.55674     1.32033
    180960     1.81234     1.53942     1.57352     1.31277
    180990     1.80088     1.53147     1.55319     1.31474
    181020     1.81407     1.53308     1.58539      1.3107
    181050     1.80118     1.52988     1.56509     1.30326
    181080     1.80542     1.52971     1.57101     1.30806
    181110     1.80175     1.52814     1.56128     1.31142
    181140     1.80046     1.52988     1.55809     1.30962
    181170      1.8101      1.5369     1.57397     1.30901
    181200     1.80486     1.53239     1.55755     1.31943
    181230     1.79962     1.51617     1.55764     1.32372
    181260      1.7998     1.52591     1.54932     1.32278
    181290     1.79594     1.52817     1.54682     1.31257
    181320     1.80826     1.54683     1.56277     1.30562
    181350     1.79959      1.5363      1.5474     1.31239
    181380     1.80097      1.5338     1.54747     1.31899
    181410     1.80797     1.52241     1.56553     1.32999
    181440     1.80917     1.52965     1.57256     1.31659
    181470     1.80081     1.53147     1.56043     1.30594
    181500     1.80937     1.54119     1.57295     1.30315
    181530     1.79939      1.5482     1.55226     1.29197
    181560     1.79796     1.53283     1.54842     1.31079
    181590     1.79743     1.53544     1.55381     1.29984
    181620     1.80717      1.5342     1.55651     1.32485
    181650     1.79208      1.5086     1.54667     1.32478
    181680     1.80187     1.52041      1.5624     1.31936
    181710     1.80473     1.51591     1.54826      1.3487
    181740     1.80156     1.51207     1.54566     1.34753
    181770     1.81627     1.50945     1.56713     1.36503
    181800     1.80888     1.50848     1.55345     1.36211
    181830     1.80707     1.48821     1.54327     1.39088
    181860     1.79881     1.48291      1.5281     1.39187
    181890     1.80525     1.48565      1.5433     1.38886
    181920     1.80139     1.49559     1.53651     1.37562
    181950     1.81048      1.5147     1.55072     1.36258
    181980       1.805      1.5178     1.54724     1.34847
    182010     1.80138      1.5144     1.54403     1.34628
    182040     1.80403      1.5285     1.54481     1.33654
    182070     1.80639     1.53521     1.54821     1.33125
    182100     1.80494     1.54205     1.54495     1.32318
    182130      1.8096     1.54248     1.55621     1.32221
    182160     1.80781     1.54154     1.54701     1.32919
    182190     1.81083     1.53628     1.57107     1.31521
    182220     1.81678     1.53773     1.56818     1.33327
    182250     1.81401     1.53223     1.56449     1.33639
    182280      1.8061     1.53845     1.54537     1.33004
    182310     1.81068     1.53987     1.55326     1.33166
    182340      1.8116     1.54275     1.53885     1.34746
    182370      1.8102     1.53286     1.55111     1.34093
    182400     1.81004     1.52206     1.55199     1.35172
    182430     1.81079      1.5237     1.54398     1.36102
    182460     1.81069     1.50882     1.55019     1.37024
    182490     1.81001     1.50084      1.5581     1.36825
    182520     1.80991     1.48608      1.5719      1.3683
    182550     1.80825     1.50035     1.56602     1.35502
    182580     1.81907     1.50236     1.56424     1.38351
    182610     1.80693      1.4908     1.54094     1.39032
    182640     1.80829     1.49393     1.53456     1.39756
    182670     1.80821     1.50049     1.52079     1.40535
    182700     1.80577     1.48678     1.52379     1.41038
    182730     1.80453     1.47915     1.52566     1.41318
    182760     1.81432     1.51499     1.52041     1.40594
    182790     1.81801     1.51088     1.52809     1.41157
    182820      1.8082     1.50718      1.5262     1.39224
    182850      1.8031      1.5031     1.52803     1.38136
    182880     1.81714     1.49173     1.53864     1.41821
    182910     1.81626     1.49071      1.5274     1.42913
    182940     1.81648      1.4849     1.53246     1.43032
    182970      1.8197     1.49256     1.52404     1.43952
    183000     1.80746     1.49009     1.51812      1.4173
    183030     1.81618     1.49421      1.5334     1.41882
    183060      1.8182     1.48985     1.53018     1.43198
    183090     1.80976     1.47102     1.53156      1.4286
    183120     1.80821     1.48584     1.51767     1.42416
    183150     1.81186     1.48301     1.52219     1.43154
    183180     1.81498     1.49035     1.52754     1.42611
    183210     1.80507     1.46043      1.5194     1.44053
    183240     1.81109     1.46888     1.51542     1.45119
    183270     1.82026     1.46904     1.55031     1.43705
    183300     1.81597     1.45774     1.53619     1.45279
    183330     1.80657     1.44439     1.54296     1.43541
    183360     1.81366     1.43746     1.55107     1.45143
    183390     1.81696     1.45677      1.5549     1.43624
    183420     1.80874     1.44992     1.54894     1.42885
    183450     1.81773     1.43361     1.56138     1.45434
    183480     1.81917     1.46608     1.55267     1.43478
    183510     1.80803     1.44379     1.53627     1.44681
    183540     1.80872     1.45244     1.53705     1.43903
    183570     1.81461     1.45384     1.55347     1.43483
    183600     1.81113     1.46694     1.54424      1.4226
    183630     1.81404     1.45926      1.5498     1.43183
    183660     1.81697      1.4639     1.55924     1.42427
    183690     1.80896     1.44491     1.54962     1.43373
    183720     1.81208     1.45253     1.54313      1.4409
    183750     1.80985     1.45789     1.51975     1.45467
    183780      1.8062     1.47799     1.52064     1.42405
    183810     1.81283     1.47373     1.53073     1.43447
    183840     1.81403     1.46472     1.53227     1.44505
    183870     1.81325     1.45603      1.5365     1.44738
    183900     1.80567     1.45468     1.52552     1.44138
    183930      1.8138      1.4507     1.53441     1.45628
    183960     1.80382     1.43324     1.53618      1.4469
    183990     1.80339     1.44591       1.535     1.43443
    184020     1.81109     1.45677     1.53907     1.43846
    184050     1.81482     1.45568     1.54751     1.43992
    184080     1.80914     1.46639     1.54342       1.419
    184110     1.80197     1.45942     1.51242     1.44114
    184140     1.81228     1.47142     1.54004     1.42544
    184170     1.80751     1.47919     1.52603     1.42037
    184200     1.80997     1.47386     1.53421     1.42335
    184230     1.81254     1.47422     1.54947     1.41296
    184260     1.80264      1.4775     1.53549     1.39939
    184290     1.80389     1.48308      1.5284     1.40446
    184320      1.8104     1.49208     1.53047     1.40942
    184350     1.81234     1.49701     1.53216     1.40734
    184380     1.80861     1.48941     1.50957     1.43003
    184410     1.80499     1.49968     1.51196     1.40746
    184440      1.8148     1.50706     1.52501      1.4107
    184470     1.81128     1.50067     1.49753     1.43765
    184500     1.81841     1.50303     1.49444     1.45628
    184530     1.81164     1.50841     1.47296     1.45573
    184560     1.80928     1.51295     1.46542     1.45276
    184590     1.80843     1.50772     1.45787     1.46362
    184620     1.80798     1.51008     1.44918     1.46871
    184650     1.81754     1.51744     1.44789     1.48589
    184680     1.81074     1.51541     1.44795     1.47123
    184710     1.79887     1.50298     1.42449     1.47775
    184740      1.8017     1.50681     1.43795     1.46769
    184770     1.79778     1.49838     1.42588     1.47843
    184800     1.80107     1.50228     1.41888     1.48917
    184830     1.80813      1.5038     1.42122     1.50246
    184860     1.80276      1.5075     1.40723     1.49901
    184890     1.79693      1.4985     1.39287     1.50743
    184920      1.7947     1.51302     1.38307     1.49658
    184950     1.80245     1.50746     1.39831     1.50665
    184980     1.80331     1.50649     1.37123     1.53429
    185010     1.80658     1.50743     1.39012     1.52403
    185040     1.80624     1.50392     1.37375     1.54145
    185070     1.80407      1.5115     1.37908     1.52408
    185100     1.80727     1.49745     1.39005     1.53551
    185130     1.80493     1.49429     1.38842     1.53457
    185160     1.81823      1.4972     1.39681     1.55539
    185190     1.80988     1.48626      1.3898     1.55268
    185220     1.80777     1.49948     1.36113     1.56043
    185250     1.79697     1.47369      1.3698     1.55244
    185280     1.80163     1.47594     1.39172     1.54158
    185310       1.804      1.4734     1.38831     1.55258
    185340     1.80847     1.47472     1.40352     1.54805
    185370     1.80367     1.45471     1.40391     1.55542
    185400     1.81125     1.47678     1.40674     1.54966
    185430     1.81188     1.48489     1.42289     1.52851
    185460     1.81068     1.48461     1.40264     1.54455
    185490     1.82002     1.48051     1.40006     1.57253
    185520     1.80883     1.46061      1.3881     1.57593
    185550     1.81434     1.44736     1.40274     1.58782
    185580      1.8101     1.44299     1.39744     1.58677
    185610     1.81163     1.43667      1.4076     1.58703
    185640     1.81273     1.43989     1.40093      1.5925
    185670     1.80446     1.44422     1.39235     1.57726
    185700      1.8049     1.44754     1.39626     1.57176
    185730     1.81917     1.46193     1.40107     1.58698
    185760     1.81671     1.47675     1.37726     1.58848
    185790      1.8081      1.4637     1.38654     1.57274
    185820     1.80477     1.46611     1.38344     1.56558
    185850     1.80286     1.47881     1.36608     1.56446
    185880     1.80499     1.47781     1.36548     1.57085
    185910     1.80565     1.49628     1.35211     1.56642
    185940     1.80305     1.49852     1.34524     1.56422
    185970     1.80668     1.49115     1.34152     1.58273
    186000     1.81169     1.47961     1.34843     1.59905
    186030     1.81133     1.49003     1.33706      1.5981
    186060     1.81568     1.48285     1.35179     1.60224
    186090     1.80284      1.4743     1.34147     1.58976
    186120     1.79986     1.46567     1.35778     1.57709
    186150     1.80981     1.46483     1.37848     1.58268
    186180     1.80415     1.46942     1.36488     1.57727
    186210     1.81519     1.46586      1.3665      1.6043
    186240     1.80852     1.46478     1.36681     1.58989
    186270     1.80644     1.46223     1.36798     1.58649
    186300     1.80081     1.46605     1.35767     1.57901
    186330     1.80451     1.47976     1.34138     1.58857
    186360      1.8041     1.48618     1.33283     1.58883
    186390      1.8047     1.48425      1.3334     1.59151
    186420     1.80908     1.47894     1.34869     1.59353
    186450     1.80767     1.48368     1.35054     1.58433
    186480     1.81761       1.481     1.35623     1.60457
    186510     1.81134     1.47369      1.3548     1.59832
    186540     1.82038        1.48      1.3579     1.61036
    186570      1.8134     1.46598     1.36385      1.6024
    186600     1.81786     1.48471     1.35303     1.60443
    186630      1.8229     1.49289      1.3513     1.60972
    186660     1.81392     1.51021     1.32558     1.59459
    186690     1.80747      1.4973     1.33437     1.58475
    186720     1.81551     1.49521     1.34405     1.59688
    186750     1.81507     1.50766      1.3351     1.59166
    186780      1.8041     1.51736     1.32376     1.56679
    186810     1.80627     1.51027     1.31473     1.58612
    186840     1.82057     1.52601     1.31546     1.60306
    186870     1.80834     1.52432     1.30423     1.58606
    186900     1.81034     1.51146     1.30694     1.60065
    186930     1.81445     1.51498     1.30624     1.60719
    186960      1.8176      1.5418     1.28743     1.60396
    186990     1.80929     1.51824     1.29567     1.60102
    187020     1.81508     1.52459     1.29781     1.60635
    187050     1.81644     1.53345     1.29921     1.59983
    187080      1.8139     1.52964     1.29875     1.59809
    187110      1.8133     1.52994     1.29981     1.59559
    187140     1.81552     1.53141     1.29612     1.60221
    187170     1.81582     1.52263     1.30625     1.60303
    187200     1.81209     1.51921     1.30854     1.59594
    187230     1.81845     1.50826     1.32758     1.60506
    187260     1.81168     1.50603     1.31682     1.60071
    187290     1.81016     1.51283     1.30123     1.60358
    187320     1.80915     1.51197     1.30526     1.59885
    187350     1.81334     1.51747     1.29918     1.60804
    187380     1.80858     1.50774     1.30324     1.60319
    187410     1.81751     1.50787     1.31909     1.61028
    187440     1.80465     1.50498     1.30644     1.59428
    187470      1.8083     1.51235     1.29854     1.60203
    187500     1.80119     1.50596     1.29918     1.59147
    187530     1.81051     1.51232     1.31423     1.59425
    187560     1.81588     1.52178     1.31132     1.59983
    187590     1.80747     1.51303     1.30905     1.59092
    187620      1.8171     1.52179     1.31538     1.59927
    187650     1.80551     1.51356     1.31258     1.58304
    187680     1.81063     1.51352      1.3267     1.58301
    187710     1.80537     1.51313     1.31604     1.58025
    187740     1.81221     1.50718     1.33425     1.58632
    187770     1.81482     1.50444     1.32888     1.59933
    187800     1.80743     1.50134     1.32472     1.58893
    187830     1.81485     1.49711      1.3337     1.60228
    187860     1.81639     1.50124     1.33409     1.60157
    187890     1.82295     1.49402     1.34979     1.61004
    187920     1.80651     1.48173     1.34644     1.58698
    187950       1.813     1.49364     1.34386     1.59281
    187980     1.81828     1.48873      1.3598     1.59591
    188010     1.81656     1.49316     1.36315     1.58496
    188040     1.81321     1.48666     1.35514     1.59026
    188070     1.81482     1.47752     1.37169     1.58824
    188100     1.81248     1.47222     1.38099     1.57973
    188130     1.81781     1.47272     1.39289     1.58108
    188160     1.81685     1.48463     1.38029     1.57879
    188190     1.80609     1.46909     1.37041     1.57724
    188220     1.82183      1.4834     1.38086     1.59086
    188250     1.81338     1.46569     1.39255     1.57774
    188280      1.8199     1.45935     1.41603     1.57774
    188310     1.81839     1.45383     1.43086     1.56593
    188340      1.8147     1.44636     1.44337     1.55274
    188370      1.8147     1.44333     1.45684     1.54295
    188400     1.81444     1.46033     1.42897     1.55237
    188430     1.82175     1.45709     1.44568     1.55705
    188460      1.8048     1.43333     1.45503      1.5307
    188490      1.8097      1.4449     1.45426     1.53212
    188520     1.81464     1.42829     1.46752     1.54669
    188550     1.81428     1.42182      1.4765     1.54325
    188580     1.81269      1.4207     1.48642     1.53096
    188610     1.81117     1.41705     1.50009     1.51737
    188640     1.81176     1.41073     1.49387     1.53074
    188670     1.80548     1.42069     1.49282     1.50752
    188700     1.80893     1.40748     1.49174      1.5291
    188730     1.81628     1.41465      1.4923     1.53934
    188760     1.81658     1.41352     1.49246     1.54094
    188790     1.81442     1.39767     1.49015      1.5525
    188820     1.82025     1.39765     1.49018     1.56607
    188850     1.81806     1.36949     1.49605      1.5802
    188880     1.80753     1.37525     1.48193     1.56425
    188910     1.80048     1.34369     1.48727     1.57034
    188940     1.80764      1.3493     1.49142     1.57804
    188970     1.82114     1.37254     1.49982     1.58106
    189000     1.81679     1.37234     1.49708     1.57381
    189030     1.81312      1.3677     1.49429     1.57203
    189060     1.81545     1.38892     1.49746     1.55572
    189090     1.82498     1.38379     1.50872     1.57162
    189120     1.81411     1.40097     1.48562     1.55313
    189150     1.81375     1.39315     1.48336     1.56145
    189180     1.80275     1.40213     1.47253     1.53802
    189210      1.8141     1.41209     1.48214     1.54636
    189240     1.81316     1.40483     1.48013     1.55267
    189270      1.8151     1.40821     1.47782     1.55634
    189300     1.81273     1.40788     1.48216     1.54695
    189330      1.8223     1.39524     1.49889     1.56466
    189360     1.81871     1.38386     1.49384     1.57125
    189390       1.827     1.38066     1.50432     1.58324
    189420     1.81521     1.37511     1.50043     1.56452
    189450     1.82658     1.39699     1.50314       1.569
    189480     1.82813      1.3866     1.51389     1.57149
    189510     1.82965     1.38342     1.51251     1.57915
    189540     1.81366     1.38972     1.49951     1.54883
    189570     1.81661     1.36535     1.50464     1.57226
    189600     1.81061     1.35913     1.49665     1.57144
    189630     1.80933     1.36038     1.49806     1.56605
    189660     1.81146     1.36473     1.48759     1.57713
    189690     1.81161     1.37342     1.48118     1.57598
    189720     1.81171     1.36163     1.49224       1.576
    189750     1.81781     1.36212     1.48574     1.59565
    189780     1.81461     1.35138     1.48923     1.59423
    189810     1.81705     1.35076     1.48574     1.60355
    189840     1.81387     1.35347     1.48293     1.59664
    189870     1.80616     1.35707      1.4825     1.57638
    189900     1.80503      1.3598     1.48077     1.57307
    189930     1.81694     1.38344     1.47559     1.58471
    189960     1.79972     1.36176     1.46916     1.57008
    189990     1.80948     1.36988      1.4805     1.57479
    190020     1.81037     1.35557     1.49385     1.57661
    190050     1.80422     1.35838     1.47742     1.57557
    190080     1.81136     1.35852     1.48448     1.58518
    190110     1.82051     1.36384     1.49067     1.59574
    190140     1.81138      1.3539     1.48763     1.58623
    190170      1.8169      1.3514     1.49568     1.59338
    190200     1.81881     1.35573     1.48872     1.60057
    190230     1.80324     1.33519     1.49031       1.581
    190260     1.81256     1.34721     1.50288     1.58024
    190290     1.82049     1.35743     1.49978     1.59262
    190320     1.80286     1.36405     1.46766      1.5767
    190350     1.80608     1.36615     1.47332     1.57696
    190380     1.81367     1.36251     1.49285     1.57917
    190410     1.80987     1.35524     1.48734     1.58191
    190440     1.81415     1.35115     1.50001     1.58324
    190470     1.81816     1.35351     1.49498     1.59515
    190500     1.81633     1.35635     1.49367     1.58976
    190530      1.8086      1.3382       1.493     1.58815
    190560     1.80739     1.35402     1.48634     1.57822
    190590     1.81365     1.35514     1.48771     1.59026
    190620      1.8152     1.34344       1.508     1.58462
    190650     1.81505     1.34714     1.49752     1.59105
    190680     1.81359     1.36008     1.48967     1.58407
    190710     1.80181     1.35661     1.49073     1.55898
    190740     1.81185     1.34593      1.5148     1.56827
    190770     1.81641     1.34958     1.51202     1.57833
    190800     1.81026     1.34686     1.49543     1.58234
    190830     1.81992     1.33811     1.51064     1.59737
    190860     1.80686      1.3448     1.48873     1.58262
    190890     1.81946     1.35336     1.49026     1.60261
    190920     1.81134     1.35125      1.4844     1.59142
    190950     1.81482     1.36976     1.48627     1.58173
    190980     1.81953     1.35468     1.49082     1.60115
    191010     1.82326     1.37158     1.49595     1.59043
    191040     1.82071     1.36855     1.48902     1.59369
    191070     1.82595      1.3698     1.50616     1.58848
    191100     1.82388     1.36367     1.50394     1.59111
    191130     1.81098     1.36956     1.48497     1.57431
    191160     1.81562     1.35191     1.49523     1.59046
    191190     1.81551     1.33958     1.49785     1.59817
    191220     1.81787     1.34357     1.49977     1.59839
    191250     1.82369     1.34615     1.50979     1.60002
    191280     1.82047     1.35269     1.50932     1.58758
    191310     1.81719     1.34264     1.51248     1.58559
    191340     1.81766     1.33348     1.51891     1.58825
    191370     1.80803     1.32227     1.50999     1.58415
    191400     1.80748     1.33084     1.51039     1.57531
    191430     1.81172      1.3178      1.5252     1.58171
    191460     1.81494     1.31067     1.52353     1.59657
    191490     1.82639     1.32203     1.53045     1.60667
    191520     1.81605     1.31255     1.52121     1.59975
    191550     1.81301     1.31884     1.51991     1.58888
    191580     1.82434     1.31087     1.53822     1.60372
    191610     1.80415     1.30333     1.52159     1.57988
    191640     1.80926     1.31387     1.52456     1.57997
    191670     1.81106     1.33206      1.5139     1.57912
    191700     1.81614     1.32416     1.52975     1.58214
    191730     1.81532     1.32415     1.52473     1.58512
    191760     1.81543     1.34439     1.50079     1.59118
    191790     1.81671     1.33779     1.50696     1.59381
    191820     1.80295     1.31825      1.4977     1.58757
    191850     1.81173       1.347      1.4924     1.58841
    191880     1.81047     1.34665     1.49275      1.5855
    191910     1.81537     1.34208     1.50539     1.58864
    191940     1.80428     1.33969     1.49584     1.57434
    191970     1.81012     1.35031     1.48803     1.58604
    192000     1.80827     1.34837     1.48071     1.59031
    192030     1.81198     1.35453     1.48078     1.59344
    192060     1.80954     1.35995      1.4688     1.59438
    192090     1.81567     1.36196     1.48581     1.59084
    192120     1.80715     1.36717     1.47799     1.57416
    192150     1.80769     1.34439     1.49373     1.58015
    192180     1.80729     1.35854     1.47586     1.58391
    192210     1.80392     1.34181     1.48626     1.58077
    192240     1.81706     1.35466     1.48974     1.59656
    192270     1.81834     1.35346     1.50505     1.58611
    192300      1.8215     1.35673     1.50446     1.59111
    192330     1.82313     1.34381     1.51424     1.59651
    192360     1.82019     1.34523     1.51137     1.59131
    192390     1.81514     1.33523     1.51048     1.58904
    192420      1.8042     1.33946     1.48998     1.57991
    192450     1.81422     1.34351      1.5077      1.5826
    192480     1.81217     1.35579     1.49396     1.58046
    192510      1.8072     1.35729     1.48546     1.57579
    192540     1.80671     1.35722     1.48968     1.57073
    192570     1.81384     1.36233     1.49751     1.57529
    192600     1.81288     1.36202      1.4971     1.57374
    192630     1.81016     1.36429     1.49307     1.56934
    192660     1.80176     1.36709     1.47964     1.56025
    192690     1.80996     1.36735     1.48342     1.57536
    192720     1.80593     1.36748     1.47535     1.57356
    192750     1.80565     1.35244     1.48058     1.58099
    192780      1.8123     1.35467     1.47778     1.59683
    192810     1.80622     1.35754     1.47443     1.58368
    192840     1.80899     1.35123      1.4779     1.59212
    192870     1.82746     1.34761     1.50857     1.60853
    192900     1.80919     1.33643     1.48749     1.59614
    192930     1.80833     1.34103      1.4875     1.59031
    192960      1.8066     1.33987     1.49492     1.58038
    192990     1.81167     1.33756     1.50105     1.58811
    193020     1.80963     1.34384     1.49572     1.58318
    193050     1.81143     1.34261     1.50368     1.58079
    193080     1.80693     1.33968     1.49851     1.57789
    193110     1.80789     1.34403     1.50245     1.57264
    193140     1.81902     1.34618     1.51221     1.58705
    193170     1.80765     1.32924     1.50702     1.58025
    193200     1.80953     1.32413     1.50833     1.58757
    193230     1.81113     1.32827     1.51565     1.58078
    193260     1.82229      1.3432     1.51237     1.59688
    193290      1.8113     1.33928     1.49141     1.59488
    193320     1.80915     1.33325     1.48928     1.59705
    193350     1.81779     1.34404     1.50855     1.58952
    193380     1.80702     1.34246     1.49369     1.58029
    193410     1.80921     1.36569     1.50461     1.55485
    193440     1.80195     1.34583     1.50864     1.55139
    193470     1.80693     1.37184     1.51255     1.53631
    193500     1.81316     1.37129      1.5153     1.54873
    193530     1.81081      1.3736     1.52931     1.52725
    193560     1.81864     1.37628     1.55018      1.5224
    193590     1.81079     1.37771     1.54811     1.50439
    193620     1.80725     1.35578     1.55795     1.50563
    193650     1.81092     1.35046     1.55771     1.51944
    193680      1.8047     1.36052     1.54053     1.51316
    193710     1.82349     1.36761     1.56659     1.52502
    193740     1.81015     1.36928     1.54658     1.51209
    193770     1.81259     1.37644     1.55121      1.5067
    193800     1.82104     1.37528      1.5572     1.52188
    193830     1.80902     1.38725     1.54031     1.49936
    193860     1.81396     1.37921     1.53944     1.51947
    193890     1.80991     1.38874     1.53685     1.50366
    193920     1.80745     1.39211     1.53241     1.49916
    193950     1.81563     1.38438     1.53415      1.5241
    193980     1.81013     1.37177     1.53105     1.52554
    194010     1.80344     1.39145       1.535     1.48741
    194040     1.81141     1.41225     1.54131     1.48064
    194070     1.80898     1.41897     1.54992     1.45914
    194100     1.80953     1.40305      1.5481      1.4777
    194130     1.81033     1.38945     1.54492     1.49575
    194160     1.80618     1.39248     1.53521     1.49289
    194190     1.80324     1.39929     1.54822     1.46571
    194220     1.80234     1.40085     1.54835     1.46188
    194250     1.80193     1.39821     1.54477     1.46718
    194280     1.80835     1.37891     1.55476      1.4905
    194310     1.79592     1.38011     1.54415     1.47022
    194340     1.80622     1.38296     1.55867     1.47745
    194370     1.80377     1.36293     1.55521     1.49363
    194400     1.79813     1.35288     1.54669     1.49801
    194430     1.80664     1.35706     1.54299     1.51838
    194460     1.79718     1.35507     1.53338     1.50741
    194490     1.79981     1.34453     1.54977     1.50635
    194520     1.79411      1.3321      1.5506     1.50293
    194550     1.79976     1.35044     1.55242     1.49819
    194580     1.79863     1.33358      1.5552     1.50767
    194610     1.79732     1.34392     1.54204     1.50889
    194640     1.79556     1.34912     1.53757     1.50461
    194670     1.79713     1.33825     1.53018     1.52544
    194700     1.80618     1.34856     1.53212     1.53576
    194730     1.80476     1.34095     1.53815     1.53305
    194760     1.80737     1.36671     1.52316     1.53142
    194790     1.80276     1.36298     1.51757     1.52942
    194820     1.79803     1.36734     1.50251     1.52927
    194850      1.8128     1.39224     1.50972     1.53457
    194880     1.80814     1.38588     1.51028     1.52877
    194910     1.80582     1.40501     1.49774     1.51813
    194940     1.80695     1.40117     1.50017     1.52195
    194970     1.79524     1.38755      1.4863     1.52032
    195000     1.79839     1.38291     1.49309     1.52534
    195030      1.7879     1.36446     1.49518      1.5152
    195060     1.79896      1.3692     1.50615     1.52622
    195090     1.80146     1.38276      1.5072     1.51882
    195120     1.80132      1.3772     1.50821     1.52253
    195150     1.80471     1.36722     1.51694     1.53087
    195180      1.8038     1.37885     1.52033     1.51485
    195210     1.79754     1.37962     1.51844      1.5011
    195240     1.79134      1.3788     1.51028     1.49525
    195270      1.8018     1.39889     1.49568     1.51625
    195300     1.80143     1.39735      1.5114     1.50112
    195330     1.80011     1.41497     1.48436     1.50841
    195360     1.80227     1.40853     1.48901     1.51501
    195390      1.8058     1.40476     1.47579     1.53965
    195420      1.7997     1.39532     1.45898     1.54993
    195450     1.79955     1.38376     1.45928     1.55964
    195480     1.80618      1.3959     1.47587      1.5485
    195510     1.79532     1.36445     1.49568     1.53218
    195540     1.79534     1.36495     1.50347     1.52414
    195570     1.79417      1.3571      1.5034     1.52845
    195600     1.80404     1.37313     1.51297     1.52792
    195630     1.80389     1.36665     1.51521     1.53116
    195660     1.79724     1.37711     1.50165     1.51947
    195690     1.79992     1.36896     1.50512     1.52971
    195720     1.79925     1.39356     1.49324      1.5175
    195750     1.80663     1.39213      1.5114     1.51839
    195780     1.80871     1.39893     1.50055     1.52781
    195810     1.80613     1.40304     1.48356     1.53453
    195840     1.79429     1.40183     1.48199     1.50915
    195870     1.81356     1.41583     1.50877     1.51559
    195900     1.80872     1.41982     1.49889     1.51009
    195930     1.80599     1.42681     1.49294     1.50284
    195960     1.80712     1.39824     1.51146     1.51386
    195990     1.81949     1.39309     1.53184     1.52771
    196020     1.81424     1.39827     1.52772     1.51456
    196050      1.8135      1.4095     1.51414       1.516
    196080     1.80887     1.40785     1.51467      1.5059
    196110     1.80668     1.40701     1.51433     1.50175
    196140     1.80768     1.42576     1.48871     1.51206
    196170     1.81321     1.42169     1.49726     1.52069
    196200     1.81594     1.42387      1.5026     1.51989
    196230      1.8192     1.42603     1.50774     1.52056
    196260     1.80948      1.4085     1.51687     1.50456
    196290     1.81447     1.42493      1.5155     1.50247
    196320     1.82193     1.42925     1.52716     1.50463
    196350      1.8045     1.42136     1.52334     1.47364
    196380     1.81402     1.42618     1.50834     1.50741
    196410     1.81379     1.42211     1.50429     1.51473
    196440     1.80646     1.42163     1.49904      1.5028
    196470     1.80545     1.40358     1.51686     1.49947
    196500     1.81226     1.41079     1.52711     1.49873
    196530     1.81337      1.4076     1.52579     1.50575
    196560     1.81021     1.41407     1.51815     1.49978
    196590     1.81682      1.4239     1.51451     1.51012
    196620     1.82006     1.43051     1.52363     1.50248
    196650     1.80893     1.42564      1.5092     1.49476
    196680     1.80416       1.446     1.50713     1.46548
    196710     1.80605     1.44371     1.49401     1.48569
    196740     1.80924     1.44578     1.50216      1.4832
    196770      1.8171     1.43832     1.52663      1.4847
    196800     1.81646     1.44007     1.51078     1.49761
    196830     1.79859     1.42631     1.47542     1.50288
    196860     1.81308     1.43401     1.47521     1.53033
    196890     1.81632     1.45066     1.46392     1.53317
    196920     1.80461     1.44314     1.45243     1.52349
    196950     1.81689     1.45775     1.45461     1.53663
    196980     1.80565     1.43964     1.44733     1.53407
    197010     1.80925     1.44575     1.43493     1.54841
    197040     1.79895      1.4145      1.4416     1.54707
    197070     1.79771     1.41397     1.44903      1.5377
    197100     1.79484     1.41611     1.45881     1.51969
    197130     1.81695      1.4378     1.46077     1.54967
    197160     1.79088     1.42084     1.42775     1.53534
    197190     1.79332     1.42201     1.43587     1.53238
    197220     1.79904     1.41335     1.45846     1.53246
    197250     1.80466     1.42271     1.45906     1.53644
    197280     1.80013     1.41243     1.46125     1.53321
    197310     1.80071     1.42822     1.45635     1.52459
    197340     1.80284     1.42812     1.47441      1.5123
    197370     1.79672     1.42579     1.46149     1.51247
    197400     1.79262     1.43456     1.46077     1.49504
    197430     1.79964      1.4251         1.5     1.48207
    197460      1.7925     1.41923     1.49264      1.4778
    197490     1.80644     1.41935     1.50603     1.49793
    197520     1.79365      1.4246     1.49908     1.46889
    197550     1.79939     1.41636     1.49682     1.49299
    197580     1.81599     1.43356     1.50793     1.50555
    197610     1.80035     1.41618     1.48334     1.50886
    197640     1.81005     1.41422     1.49425     1.52307
    197670      1.8087     1.43044     1.48676     1.51202
    197700     1.80129     1.42588     1.47784     1.50735
    197730     1.80769      1.4335     1.47405     1.51913
    197760     1.80584     1.41478     1.48285      1.5237
    197790     1.79791     1.43692     1.46799     1.49841
    197820     1.80792     1.44281     1.47938     1.50562
    197850      1.8053     1.42058     1.49137     1.50864
    197880     1.80637     1.43217     1.47156     1.51966
    197910     1.80434      1.4258     1.45409     1.53753
    197940     1.80995     1.42609     1.46584      1.5393
    197970     1.81155     1.40789     1.49104     1.53561
    198000       1.807     1.42646     1.46133      1.5363
    198030     1.80906     1.43212      1.4677     1.52981
    198060     1.81153     1.42564     1.47573     1.53398
    198090     1.80863     1.43123     1.46683     1.53044
    198120     1.80309     1.42837     1.45218     1.53402
    198150     1.80168     1.42278     1.45164     1.53641
    198180     1.80214     1.44322      1.4305     1.53823
    198210     1.80953     1.45142      1.4364     1.54237
    198240     1.79961     1.44093     1.44337     1.52236
    198270     1.79725       1.437     1.45166     1.51258
    198300     1.79435     1.43823     1.45022      1.5059
    198330     1.79662     1.43292     1.46021     1.50672
    198360     1.80506     1.42436     1.49088     1.50498
    198390     1.80143     1.40857     1.49716     1.50492
    198420     1.80464     1.41599     1.51228     1.49045
    198450      1.7952     1.39718     1.50386      1.4939
    198480     1.79948      1.3999      1.4895      1.5159
    198510     1.80342     1.40703     1.48471     1.52333
    198540     1.79991     1.40965     1.49142     1.50594
    198570     1.80392     1.41064     1.50857     1.49752
    198600     1.79825       1.412     1.51317     1.47782
    198630     1.80776     1.42958     1.51317     1.48412
    198660     1.81558     1.43173     1.51683     1.49733
    198690     1.80562     1.43496     1.50692     1.48007
    198720      1.8159     1.45411     1.51368     1.47965
    198750     1.80586     1.42325     1.51701     1.48165
    198780     1.81962     1.42659       1.538     1.49045
    198810      1.8047       1.413     1.52769     1.47766
    198840     1.81665     1.41925     1.54148     1.48661
    198870     1.82032     1.42498     1.53244     1.49939
    198900     1.80639     1.40024     1.52506     1.49652
    198930     1.80553     1.39494     1.53011     1.49425
    198960     1.80823     1.38924     1.53312     1.50298
    198990     1.80779      1.3948     1.53335     1.49652
    199020     1.80387     1.41073     1.52794     1.47755
    199050     1.80892     1.41924      1.5307     1.47888
    199080     1.80854     1.42967     1.54711     1.45056
    199110     1.80033     1.44443     1.53127      1.4322
    199140     1.80593     1.45153     1.53352     1.43672
    199170     1.81783     1.45982     1.53691     1.45461
    199200     1.81785     1.44793     1.54183      1.4613
    199230     1.80381     1.43567     1.52464     1.45664
    199260     1.80601     1.46992     1.53497     1.41652
    199290     1.81489     1.46775     1.54681     1.42855
    199320     1.81498     1.45899      1.5562     1.42753
    199350     1.81242      1.4702     1.55294     1.41301
    199380     1.79768     1.45736     1.53456     1.40874
    199410     1.80808     1.49091     1.54924     1.38395
    199440     1.80597     1.50053     1.54345      1.3745
    199470     1.80276     1.49969      1.5401     1.37071
    199500     1.80118     1.50285     1.53382     1.37017
    199530     1.80553     1.50059     1.54232     1.37455
    199560      1.8153     1.49318     1.55929     1.38911
    199590     1.79838      1.4847     1.53734     1.37862
    199620     1.80624     1.48459     1.54472     1.39099
    199650     1.80247     1.48961     1.53963     1.38144
    199680     1.81533      1.4843      1.5485     1.41063
    199710     1.81498     1.48086     1.55664     1.40436
    199740     1.80277     1.48363     1.54399     1.38379
    199770     1.80237     1.46498     1.53984     1.40706
    199800     1.81037     1.47675     1.55038     1.40371
    199830     1.81239        1.47     1.55921     1.40624
    199860     1.80435     1.46332     1.55337     1.39896
    199890     1.79908     1.46062      1.5403     1.40265
    199920     1.81469     1.47306     1.55649     1.41197
    199950     1.81591     1.44689     1.56937     1.42781
    199980     1.81218     1.46529     1.55934     1.41045
