# Supplementary material for: Mechanism of salidroside promoting testosterone secretion induced by H2O2 in TM3 Leydig cells based on metabolomics and network pharmacology
Source: Front Chem. 2025 Feb 27;13:1544876. doi: 10.3389/fchem.2025.1544876 (PMC11904911; doi:10.3389/fchem.2025.1544876)
Supplement: Supplementary file 1 [file DataSheet1.ZIP › Supplementary document/Molecular dynamics simulation/HSD17B10/hbond_num.xvg]

# This file was created Thu Nov 28 16:05:54 2024
# Created by:
#                  :-) GROMACS - gmx hbond, 2020.3-MODIFIED (-:
# 
# Executable:   D:\����ѧģ�ⰲװ��\gmx2020.3_AVX_CUDA_win64\gmx2020.3_GPU\bin\gmx.exe
# Data prefix:  D:\����ѧģ�ⰲװ��\gmx2020.3_AVX_CUDA_win64\gmx2020.3_GPU
# Working dir:  D:\���Ӷ���ѧģ���ܳ�������\TYY\fxq\HSD
# Command line:
#   gmx hbond -s md_0_1.tpr -f md_0_1nopbc.xtc -n index.ndx -num hbond_num.xvg -dt 10 -life hbond_life.xvg -ac hbond_ac.xvg
# gmx hbond is part of G R O M A C S:
#
# Green Red Orange Magenta Azure Cyan Skyblue
#
@    title "Hydrogen Bonds"
@    xaxis  label "Time (ps)"
@    yaxis  label "Number"
@TYPE xy
@ view 0.15, 0.15, 0.75, 0.85
@ legend on
@ legend box on
@ legend loctype view
@ legend 0.78, 0.8
@ legend length 2
@ s0 legend "Hydrogen bonds"
@ s1 legend "Pairs within 0.35 nm"
         0           2           5
        30           0           1
        60           1           3
        90           0           2
       120           1           2
       150           1           4
       180           4           2
       210           2           4
       240           2           6
       270           1           9
       300           2           5
       330           2           5
       360           3           8
       390           3           5
       420           1           8
       450           3           4
       480           1           7
       510           2           2
       540           1           4
       570           1           7
       600           1           3
       630           1           1
       660           2           2
       690           0           6
       720           1           3
       750           1           6
       780           2           3
       810           2           1
       840           2           3
       870           3           2
       900           1           0
       930           2           1
       960           2           2
       990           2           3
      1020           1           1
      1050           2           1
      1080           1           2
      1110           1           3
      1140           2           7
      1170           2           2
      1200           1           5
      1230           1           0
      1260           1           1
      1290           2           1
      1320           1           0
      1350           2           3
      1380           2           3
      1410           3           6
      1440           3           4
      1470           3           2
      1500           0           3
      1530           0           5
      1560           1           1
      1590           0           3
      1620           1           4
      1650           2           5
      1680           2           3
      1710           2           3
      1740           0           5
      1770           2           2
      1800           2           2
      1830           0           5
      1860           2           4
      1890           1           2
      1920           1           4
      1950           1           5
      1980           0           2
      2010           3           2
      2040           3           3
      2070           4           5
      2100           2           1
      2130           3           3
      2160           3           4
      2190           2           1
      2220           3           2
      2250           3           1
      2280           4           3
      2310           4           2
      2340           2           3
      2370           2           2
      2400           1           2
      2430           1           5
      2460           1           8
      2490           1           4
      2520           2           1
      2550           2           5
      2580           3           7
      2610           3           4
      2640           3           4
      2670           4           5
      2700           4           5
      2730           3           3
      2760           2           5
      2790           4           6
      2820           2           5
      2850           4           2
      2880           3           2
      2910           2           5
      2940           2           2
      2970           2           5
      3000           2           6
      3030           2           2
      3060           2           4
      3090           2           3
      3120           2           4
      3150           5           5
      3180           2           1
      3210           1           0
      3240           1           4
      3270           1           4
      3300           1           2
      3330           2           2
      3360           3           6
      3390           2           1
      3420           1           1
      3450           1           1
      3480           1           7
      3510           1           3
      3540           2           0
      3570           1           4
      3600           1           1
      3630           1           6
      3660           1           1
      3690           1           0
      3720           0           1
      3750           1           4
      3780           2           2
      3810           2           4
      3840           3           4
      3870           0           4
      3900           0           2
      3930           0           1
      3960           1           3
      3990           1           0
      4020           2           0
      4050           1           0
      4080           1           3
      4110           1           0
      4140           1           1
      4170           1           3
      4200           2           0
      4230           3           1
      4260           1           1
      4290           2           1
      4320           2           2
      4350           4           5
      4380           3           5
      4410           2           3
      4440           4           5
      4470           1           5
      4500           2           3
      4530           0           4
      4560           1           0
      4590           1           2
      4620           2           6
      4650           2           1
      4680           1           3
      4710           2           3
      4740           1           3
      4770           3           3
      4800           0           3
      4830           1           0
      4860           1           2
      4890           5           5
      4920           0           2
      4950           4           3
      4980           2           7
      5010           2           4
      5040           3           5
      5070           3           2
      5100           3           4
      5130           0           4
      5160           2           3
      5190           1           1
      5220           2           6
      5250           1           3
      5280           1           5
      5310           2           3
      5340           3           2
      5370           1           4
      5400           2           8
      5430           2           4
      5460           0           6
      5490           3           7
      5520           2           6
      5550           2           6
      5580           2           5
      5610           1           6
      5640           3           5
      5670           0           8
      5700           1           3
      5730           2           9
      5760           2           5
      5790           1           3
      5820           3           6
      5850           3           4
      5880           3           6
      5910           1           7
      5940           4           6
      5970           2           4
      6000           2           6
      6030           3           7
      6060           1           6
      6090           1           1
      6120           1           7
      6150           3           5
      6180           1           6
      6210           1           5
      6240           1           4
      6270           1           2
      6300           1           1
      6330           1           2
      6360           2           3
      6390           5           3
      6420           4           3
      6450           2           5
      6480           3           4
      6510           3           5
      6540           1           7
      6570           2           8
      6600           1           6
      6630           0           2
      6660           2           0
      6690           1           2
      6720           1           2
      6750           1           5
      6780           2           3
      6810           1           5
      6840           0           3
      6870           2           3
      6900           1           4
      6930           3           4
      6960           0           4
      6990           0           6
      7020           1           3
      7050           1           5
      7080           2           3
      7110           1           3
      7140           1           8
      7170           0           6
      7200           1           5
      7230           1           4
      7260           2           7
      7290           2           3
      7320           2           6
      7350           2           3
      7380           2           3
      7410           2           5
      7440           3           7
      7470           3           9
      7500           2           6
      7530           2           6
      7560           3           7
      7590           0           3
      7620           1           6
      7650           1           9
      7680           3          12
      7710           2           6
      7740           5           7
      7770           3           6
      7800           2           6
      7830           1           4
      7860           2           6
      7890           1           6
      7920           1          13
      7950           4           6
      7980           1           8
      8010           3           8
      8040           3           7
      8070           3           8
      8100           2          11
      8130           3           7
      8160           3           8
      8190           2          10
      8220           2           7
      8250           3           5
      8280           3           5
      8310           4           9
      8340           3          12
      8370           4           6
      8400           3           7
      8430           3           5
      8460           3           7
      8490           4           5
      8520           3           9
      8550           2           7
      8580           2           7
      8610           4           8
      8640           3           6
      8670           2           9
      8700           2           8
      8730           2          11
      8760           5           6
      8790           3           5
      8820           3          12
      8850           2           5
      8880           1           8
      8910           3           1
      8940           4           7
      8970           1          10
      9000           3           5
      9030           2           6
      9060           3           8
      9090           2          13
      9120           4           9
      9150           3           8
      9180           3           5
      9210           3           4
      9240           4           7
      9270           2           4
      9300           1           6
      9330           3           9
      9360           3           6
      9390           0           6
      9420           2           5
      9450           1           4
      9480           4           4
      9510           2           3
      9540           2           4
      9570           2           2
      9600           3           3
      9630           3           4
      9660           3           3
      9690           3           6
      9720           3           7
      9750           4           6
      9780           3           7
      9810           3           4
      9840           3          12
      9870           4          13
      9900           3           7
      9930           4           8
      9960           1           7
      9990           3           4
     10020           4           5
     10050           2           6
     10080           4           4
     10110           3           4
     10140           5           7
     10170           4           8
     10200           4           7
     10230           2           9
     10260           3           8
     10290           3           2
     10320           3           6
     10350           3           6
     10380           4           4
     10410           3           7
     10440           3           5
     10470           3           6
     10500           3           9
     10530           4           5
     10560           3           6
     10590           3          12
     10620           6           6
     10650           2          12
     10680           3           9
     10710           3           9
     10740           2           3
     10770           3           7
     10800           3           9
     10830           3           5
     10860           3           5
     10890           3           3
     10920           3           7
     10950           3           7
     10980           2           5
     11010           2           8
     11040           4          11
     11070           3           8
     11100           5           7
     11130           5           8
     11160           3           9
     11190           3           9
     11220           3           8
     11250           3           5
     11280           3           7
     11310           2           5
     11340           2           6
     11370           3           7
     11400           2           8
     11430           2           8
     11460           4           8
     11490           4           5
     11520           1          10
     11550           3           9
     11580           3           5
     11610           4           9
     11640           2           7
     11670           3           5
     11700           3           6
     11730           2           6
     11760           3           4
     11790           1           6
     11820           4           3
     11850           3           4
     11880           2           6
     11910           4           6
     11940           3           8
     11970           3           8
     12000           3           2
     12030           2           6
     12060           3           4
     12090           4           6
     12120           5           6
     12150           1           4
     12180           3           3
     12210           1           9
     12240           0           3
     12270           3           3
     12300           2           8
     12330           2           6
     12360           4           4
     12390           2           4
     12420           3           6
     12450           2          11
     12480           4           7
     12510           5           5
     12540           1           8
     12570           3           8
     12600           3           7
     12630           4           4
     12660           2           2
     12690           2           3
     12720           3           4
     12750           3           5
     12780           4           4
     12810           2           3
     12840           3           6
     12870           2          14
     12900           2           7
     12930           4           3
     12960           3           5
     12990           3           5
     13020           3           5
     13050           2           8
     13080           0           8
     13110           4          10
     13140           3           9
     13170           4           8
     13200           2           7
     13230           2           9
     13260           2          10
     13290           2           9
     13320           3           6
     13350           2           8
     13380           3           4
     13410           2           4
     13440           0           6
     13470           4           6
     13500           3           9
     13530           4          10
     13560           3          10
     13590           3           8
     13620           2          11
     13650           3           7
     13680           3          10
     13710           2           8
     13740           3           9
     13770           4           6
     13800           2           7
     13830           4           6
     13860           1           8
     13890           1           6
     13920           3           6
     13950           2           9
     13980           3           2
     14010           3           6
     14040           2           7
     14070           2           8
     14100           1           5
     14130           0           9
     14160           2          10
     14190           1           6
     14220           2           7
     14250           3           8
     14280           2           5
     14310           3           4
     14340           3           6
     14370           4           8
     14400           4           9
     14430           4           6
     14460           2           8
     14490           3           9
     14520           3          12
     14550           2           4
     14580           2           8
     14610           2           9
     14640           3           7
     14670           4          11
     14700           2           6
     14730           3           9
     14760           5           7
     14790           2           5
     14820           2          10
     14850           2           3
     14880           2           7
     14910           2           4
     14940           2           9
     14970           4          10
     15000           4           4
     15030           1           9
     15060           2           8
     15090           2           9
     15120           2           6
     15150           4           6
     15180           3           5
     15210           5           7
     15240           4           5
     15270           3           8
     15300           4           9
     15330           2           8
     15360           3           8
     15390           2          11
     15420           4          10
     15450           4           6
     15480           3           6
     15510           2           8
     15540           3          10
     15570           2           6
     15600           4           9
     15630           3           9
     15660           2           7
     15690           4          11
     15720           2           5
     15750           3           9
     15780           2           6
     15810           2           2
     15840           5           8
     15870           3           5
     15900           3           6
     15930           2           5
     15960           0           5
     15990           2           5
     16020           4           4
     16050           2          10
     16080           3           6
     16110           5          10
     16140           3           4
     16170           4           6
     16200           4           8
     16230           3           5
     16260           4           9
     16290           2           7
     16320           2           7
     16350           3           9
     16380           2           7
     16410           0           6
     16440           1          10
     16470           3           7
     16500           4           6
     16530           3           7
     16560           4           5
     16590           1           5
     16620           2           4
     16650           2           2
     16680           3           5
     16710           2           7
     16740           2           5
     16770           2           7
     16800           1           8
     16830           2           4
     16860           1           7
     16890           2           3
     16920           4           6
     16950           3           9
     16980           0           8
     17010           3           6
     17040           3           7
     17070           2           7
     17100           2           7
     17130           1           5
     17160           3          10
     17190           2           4
     17220           2           5
     17250           2           9
     17280           0           1
     17310           2           9
     17340           2           6
     17370           1          10
     17400           1           8
     17430           4           6
     17460           4           5
     17490           3           4
     17520           1           3
     17550           2           5
     17580           1           6
     17610           2           1
     17640           1           1
     17670           1           1
     17700           2           3
     17730           1           1
     17760           1           3
     17790           2           8
     17820           2           1
     17850           3           1
     17880           1           4
     17910           3           0
     17940           2           1
     17970           3           2
     18000           3           2
     18030           2           6
     18060           2           5
     18090           1           2
     18120           3           1
     18150           2           4
     18180           4           0
     18210           3           2
     18240           2           3
     18270           3           1
     18300           1           4
     18330           4           0
     18360           2           4
     18390           2           3
     18420           1           0
     18450           3           5
     18480           1           3
     18510           2           3
     18540           4           2
     18570           4           2
     18600           1           5
     18630           2           4
     18660           2           1
     18690           1           2
     18720           1           3
     18750           3           2
     18780           2           4
     18810           3           2
     18840           3           5
     18870           1           6
     18900           1           5
     18930           1           3
     18960           2           3
     18990           2           3
     19020           1           3
     19050           2           4
     19080           1           8
     19110           3           4
     19140           3           6
     19170           2           8
     19200           2           4
     19230           3           2
     19260           2           4
     19290           1           4
     19320           3           3
     19350           1           0
     19380           3           5
     19410           1           9
     19440           2           8
     19470           2           4
     19500           1           2
     19530           3           5
     19560           1           5
     19590           1           8
     19620           2           4
     19650           2           6
     19680           3           2
     19710           3           2
     19740           1           4
     19770           3           3
     19800           2           1
     19830           2           0
     19860           1           0
     19890           0           1
     19920           1           3
     19950           2           2
     19980           3           1
     20010           2           1
     20040           2           1
     20070           2           2
     20100           2           3
     20130           2           6
     20160           1           1
     20190           1           3
     20220           1           5
     20250           3           8
     20280           3          10
     20310           3           5
     20340           2           5
     20370           2           6
     20400           3           8
     20430           2           5
     20460           2           8
     20490           2           9
     20520           1           6
     20550           2           5
     20580           1           5
     20610           1           9
     20640           1           7
     20670           1           4
     20700           1           7
     20730           1           5
     20760           2           6
     20790           0           7
     20820           1           8
     20850           2           8
     20880           1           3
     20910           2          12
     20940           1          10
     20970           1           4
     21000           3           5
     21030           1           5
     21060           1           5
     21090           2           6
     21120           2           4
     21150           2           9
     21180           3           3
     21210           1           2
     21240           3           6
     21270           3           5
     21300           1           5
     21330           1           7
     21360           3           6
     21390           3           3
     21420           3           5
     21450           2           4
     21480           2           2
     21510           2           6
     21540           2           6
     21570           3           2
     21600           1           5
     21630           1           1
     21660           2           3
     21690           2           3
     21720           1           4
     21750           2           4
     21780           2           7
     21810           0           6
     21840           1           9
     21870           1           7
     21900           2           8
     21930           2           5
     21960           4           7
     21990           1           6
     22020           2           5
     22050           1           4
     22080           3           4
     22110           1           7
     22140           1           3
     22170           2           5
     22200           3           3
     22230           1           2
     22260           2           6
     22290           1           4
     22320           0           3
     22350           1           6
     22380           1           3
     22410           1           5
     22440           3           1
     22470           0           4
     22500           2           3
     22530           2           3
     22560           3           5
     22590           2           2
     22620           0           5
     22650           5           4
     22680           2           3
     22710           3           2
     22740           2           1
     22770           2           2
     22800           2           1
     22830           2           3
     22860           1           4
     22890           4           3
     22920           3           0
     22950           3           0
     22980           3           5
     23010           3           6
     23040           2           4
     23070           4           2
     23100           4           4
     23130           2           3
     23160           3           3
     23190           5           7
     23220           4           2
     23250           1           6
     23280           5           5
     23310           2           5
     23340           2           4
     23370           2           6
     23400           1           7
     23430           3           7
     23460           3           6
     23490           3           4
     23520           2           5
     23550           3           5
     23580           3           3
     23610           3           3
     23640           2           5
     23670           3           6
     23700           4           6
     23730           3           3
     23760           1           6
     23790           3           4
     23820           2          10
     23850           3           2
     23880           3           7
     23910           2           6
     23940           3           3
     23970           4           2
     24000           4           2
     24030           3           5
     24060           0           7
     24090           2           4
     24120           2           5
     24150           4           6
     24180           2           5
     24210           2           7
     24240           3           5
     24270           4           6
     24300           3           3
     24330           2           6
     24360           2           5
     24390           1           5
     24420           3           6
     24450           2           5
     24480           2           3
     24510           2           4
     24540           2           8
     24570           2           3
     24600           3           5
     24630           3           8
     24660           2           7
     24690           2           3
     24720           3           6
     24750           2          10
     24780           2           7
     24810           2           6
     24840           3           5
     24870           2           8
     24900           3           7
     24930           3           7
     24960           3           6
     24990           2           6
     25020           2          10
     25050           3           2
     25080           4           3
     25110           3           8
     25140           4           6
     25170           2           4
     25200           2           7
     25230           3           4
     25260           4           7
     25290           3           6
     25320           2           6
     25350           3           5
     25380           1           7
     25410           3           6
     25440           2           6
     25470           3           8
     25500           3           5
     25530           5           4
     25560           4           5
     25590           3           5
     25620           3           5
     25650           3           6
     25680           2           7
     25710           4           5
     25740           4           7
     25770           3           5
     25800           3           6
     25830           5           7
     25860           4           7
     25890           4           4
     25920           3           7
     25950           3           5
     25980           2           2
     26010           3           9
     26040           4           6
     26070           4           6
     26100           4           2
     26130           1           7
     26160           4           4
     26190           2           2
     26220           3           4
     26250           2           5
     26280           4           6
     26310           4           7
     26340           3           5
     26370           2           2
     26400           3           7
     26430           2           8
     26460           2           6
     26490           2           4
     26520           2           9
     26550           3           5
     26580           2           7
     26610           3           8
     26640           4           5
     26670           3           5
     26700           3           8
     26730           3          10
     26760           2          11
     26790           1           5
     26820           3           9
     26850           3           6
     26880           3           5
     26910           0           4
     26940           3           4
     26970           2           1
     27000           2           8
     27030           3           4
     27060           5           9
     27090           3           7
     27120           3           8
     27150           3           9
     27180           2           7
     27210           3           4
     27240           3           3
     27270           2           6
     27300           4           4
     27330           2           4
     27360           3           1
     27390           1           5
     27420           2           5
     27450           5           3
     27480           4           5
     27510           2           5
     27540           2           6
     27570           1           4
     27600           1           6
     27630           0           5
     27660           1           6
     27690           0           1
     27720           1           8
     27750           1           4
     27780           3           8
     27810           3           6
     27840           1           6
     27870           4           7
     27900           4           2
     27930           2           4
     27960           4           4
     27990           2           7
     28020           4           7
     28050           3           8
     28080           5           7
     28110           3           7
     28140           4           6
     28170           3           6
     28200           3           4
     28230           3           4
     28260           2           6
     28290           4           6
     28320           3           4
     28350           3           6
     28380           4           6
     28410           2           4
     28440           3           3
     28470           2           9
     28500           2           6
     28530           3           3
     28560           2           4
     28590           2           5
     28620           4          10
     28650           2           4
     28680           4           2
     28710           3           7
     28740           3           6
     28770           4           4
     28800           2           4
     28830           2           6
     28860           2           4
     28890           3           3
     28920           3           4
     28950           2           3
     28980           3           5
     29010           3           4
     29040           2           2
     29070           2           4
     29100           1           9
     29130           3           6
     29160           1           5
     29190           2           7
     29220           1           7
     29250           3           4
     29280           3           5
     29310           2           4
     29340           4           3
     29370           3           4
     29400           1           6
     29430           3           4
     29460           3           4
     29490           4           3
     29520           5           2
     29550           4           4
     29580           4           5
     29610           3          11
     29640           6           3
     29670           4           3
     29700           4          13
     29730           5           9
     29760           5           7
     29790           3          12
     29820           4          10
     29850           5           9
     29880           5           7
     29910           3           9
     29940           3           8
     29970           3           8
     30000           3           7
     30030           4           6
     30060           2           8
     30090           4           4
     30120           1           9
     30150           1           7
     30180           4           8
     30210           3           9
     30240           2          11
     30270           4           6
     30300           5           6
     30330           2           8
     30360           2           7
     30390           3           6
     30420           3           2
     30450           2           8
     30480           4          10
     30510           3           9
     30540           4           6
     30570           3           4
     30600           6           6
     30630           2           8
     30660           5           7
     30690           2          10
     30720           2           8
     30750           5           7
     30780           4           4
     30810           3           5
     30840           5          10
     30870           5           7
     30900           4           5
     30930           5           5
     30960           3           6
     30990           3           6
     31020           3          10
     31050           2           6
     31080           1           4
     31110           3           7
     31140           4           4
     31170           2           6
     31200           4           5
     31230           3           7
     31260           4           6
     31290           5           5
     31320           3           8
     31350           4           6
     31380           6           6
     31410           2           4
     31440           3           4
     31470           3           9
     31500           3           4
     31530           1           6
     31560           4           4
     31590           5           4
     31620           3           5
     31650           2           2
     31680           3           3
     31710           2           1
     31740           6           6
     31770           3           3
     31800           2           4
     31830           2           6
     31860           3           2
     31890           1           3
     31920           2           4
     31950           1           7
     31980           3           6
     32010           3           7
     32040           2           3
     32070           3           4
     32100           4           3
     32130           5           7
     32160           2           6
     32190           1           4
     32220           4           6
     32250           2           5
     32280           4           3
     32310           2           4
     32340           3           4
     32370           1           5
     32400           3           6
     32430           3           5
     32460           2           6
     32490           2           4
     32520           3           2
     32550           2           6
     32580           3           5
     32610           2           5
     32640           2           6
     32670           3           4
     32700           1           6
     32730           4           4
     32760           3           3
     32790           1           5
     32820           2           6
     32850           3           5
     32880           2           8
     32910           0           5
     32940           3           5
     32970           2           3
     33000           2           9
     33030           2           4
     33060           2           5
     33090           2           6
     33120           2           5
     33150           4           7
     33180           2           9
     33210           2           6
     33240           1           7
     33270           2           8
     33300           2           5
     33330           3           3
     33360           2           9
     33390           3           6
     33420           2           4
     33450           1           7
     33480           4           1
     33510           4           8
     33540           2           3
     33570           4           5
     33600           3           5
     33630           4           7
     33660           2           7
     33690           2           5
     33720           2           7
     33750           3           1
     33780           1           5
     33810           2           7
     33840           3           1
     33870           3           4
     33900           3           6
     33930           3           3
     33960           1           5
     33990           1           4
     34020           2           9
     34050           2           7
     34080           2           3
     34110           3           6
     34140           2           4
     34170           1           6
     34200           1          11
     34230           0          11
     34260           2           8
     34290           3           8
     34320           3           6
     34350           2           6
     34380           3          10
     34410           2           7
     34440           3          11
     34470           2           3
     34500           3           4
     34530           3          10
     34560           2           2
     34590           4           8
     34620           2           6
     34650           3           2
     34680           2          10
     34710           2           8
     34740           4           5
     34770           3           3
     34800           3           3
     34830           3           6
     34860           1           3
     34890           3           2
     34920           3           4
     34950           2           4
     34980           1           5
     35010           2           8
     35040           4           3
     35070           3           3
     35100           4           3
     35130           3           6
     35160           2           5
     35190           4           4
     35220           3           2
     35250           3           1
     35280           3           6
     35310           1           3
     35340           1           7
     35370           3           5
     35400           2           4
     35430           2           5
     35460           2           6
     35490           2           4
     35520           2           3
     35550           2           2
     35580           2           6
     35610           1           5
     35640           3           4
     35670           3           4
     35700           1           4
     35730           2           3
     35760           2           2
     35790           3           1
     35820           2           6
     35850           3           1
     35880           1           5
     35910           1           2
     35940           2           2
     35970           0           3
     36000           2           3
     36030           0           5
     36060           2           3
     36090           1           2
     36120           0           3
     36150           0           3
     36180           1           5
     36210           2           4
     36240           2           5
     36270           1           3
     36300           2           4
     36330           1           3
     36360           3           8
     36390           1           3
     36420           2           1
     36450           2           4
     36480           2           4
     36510           1           1
     36540           2           3
     36570           0           2
     36600           2           1
     36630           1           2
     36660           1           0
     36690           3           1
     36720           2           2
     36750           3           1
     36780           2           2
     36810           2           1
     36840           2           0
     36870           0           2
     36900           1           6
     36930           1           2
     36960           1           3
     36990           3           5
     37020           5           5
     37050           2           5
     37080           2           5
     37110           0           7
     37140           5           4
     37170           1           4
     37200           2           3
     37230           2           6
     37260           3           2
     37290           3           4
     37320           2           2
     37350           2           5
     37380           2           8
     37410           0           6
     37440           2           4
     37470           3           4
     37500           1           7
     37530           3           8
     37560           3           4
     37590           4           5
     37620           4           9
     37650           1           5
     37680           1           2
     37710           2           6
     37740           5           4
     37770           2           7
     37800           2           4
     37830           2           7
     37860           4           5
     37890           2           8
     37920           2           3
     37950           3           3
     37980           3           6
     38010           1           9
     38040           1           3
     38070           4           5
     38100           1           2
     38130           1           6
     38160           4           9
     38190           3           6
     38220           1           8
     38250           0           5
     38280           2           5
     38310           1           4
     38340           2           2
     38370           2           3
     38400           0           6
     38430           3           4
     38460           2           7
     38490           2           7
     38520           4           3
     38550           3           3
     38580           3           7
     38610           3           4
     38640           2           7
     38670           4           3
     38700           3           4
     38730           4           3
     38760           3           2
     38790           4           2
     38820           1           5
     38850           3           3
     38880           4           2
     38910           4           5
     38940           3           5
     38970           1           3
     39000           3           4
     39030           1           7
     39060           3           1
     39090           2           2
     39120           1           6
     39150           2           5
     39180           5           6
     39210           3           3
     39240           3           3
     39270           1           4
     39300           2           3
     39330           3           5
     39360           4           3
     39390           5           3
     39420           1           5
     39450           1           4
     39480           2           4
     39510           3           3
     39540           4           4
     39570           4           4
     39600           4           4
     39630           3           7
     39660           4           4
     39690           1           5
     39720           3           3
     39750           2           7
     39780           4           2
     39810           3           7
     39840           3           4
     39870           3           3
     39900           0           5
     39930           2           2
     39960           3           3
     39990           1           4
     40020           3           5
     40050           2           4
     40080           4           3
     40110           3           4
     40140           1           6
     40170           5           3
     40200           3           4
     40230           3           6
     40260           1           5
     40290           5           3
     40320           2           4
     40350           4           5
     40380           4           5
     40410           3           1
     40440           4           8
     40470           1           6
     40500           4           7
     40530           1           0
     40560           2           3
     40590           3           4
     40620           2           2
     40650           3           4
     40680           3           5
     40710           1           0
     40740           3           3
     40770           5           2
     40800           3           4
     40830           3           7
     40860           3           6
     40890           1           2
     40920           4           5
     40950           4           2
     40980           3           1
     41010           4           6
     41040           4           3
     41070           3           3
     41100           2           4
     41130           2           4
     41160           2           5
     41190           0           5
     41220           2           4
     41250           2           7
     41280           2           5
     41310           3           7
     41340           1           1
     41370           0           4
     41400           2           7
     41430           3           5
     41460           3           4
     41490           2           5
     41520           2           5
     41550           3           2
     41580           1           5
     41610           3           4
     41640           3           3
     41670           3           6
     41700           2           4
     41730           3           5
     41760           2           3
     41790           1           3
     41820           2           6
     41850           1           8
     41880           3           4
     41910           2           8
     41940           2           3
     41970           3           4
     42000           3           7
     42030           3           7
     42060           2           5
     42090           3           3
     42120           3           3
     42150           3           4
     42180           3           2
     42210           3           4
     42240           2           4
     42270           2           4
     42300           1           6
     42330           0           2
     42360           1           3
     42390           2           4
     42420           3           3
     42450           2           5
     42480           2           5
     42510           3           3
     42540           2           2
     42570           2           2
     42600           2           7
     42630           2           5
     42660           2           3
     42690           3           7
     42720           0           7
     42750           3           5
     42780           0           5
     42810           3           8
     42840           3           8
     42870           3           6
     42900           4           2
     42930           2           3
     42960           3           5
     42990           3           9
     43020           3           5
     43050           4           7
     43080           1           4
     43110           3           2
     43140           3           6
     43170           1           3
     43200           3           4
     43230           2           4
     43260           1          11
     43290           3           5
     43320           1           6
     43350           1           4
     43380           2           5
     43410           3           7
     43440           2           4
     43470           2           6
     43500           2           6
     43530           3           1
     43560           2           6
     43590           2           4
     43620           4           5
     43650           1           5
     43680           2           3
     43710           2           4
     43740           2           8
     43770           2           4
     43800           2           4
     43830           1           3
     43860           3           7
     43890           2           4
     43920           2           6
     43950           2           5
     43980           1           6
     44010           3           4
     44040           3           4
     44070           1           5
     44100           1           7
     44130           4           5
     44160           3           6
     44190           4           5
     44220           3           2
     44250           3           4
     44280           3           8
     44310           5           8
     44340           3           6
     44370           4           2
     44400           2           5
     44430           3           6
     44460           1           2
     44490           2           3
     44520           3           1
     44550           4           2
     44580           4           7
     44610           4           3
     44640           2           5
     44670           3           3
     44700           2           8
     44730           3           1
     44760           3           3
     44790           2           9
     44820           5           5
     44850           5           2
     44880           4           3
     44910           3           4
     44940           2           4
     44970           3           1
     45000           3           5
     45030           0           8
     45060           3           6
     45090           1           5
     45120           1           6
     45150           2           4
     45180           1           5
     45210           1           3
     45240           0           4
     45270           2           2
     45300           2           5
     45330           1           3
     45360           4           2
     45390           4           3
     45420           1           9
     45450           3           5
     45480           3           3
     45510           2           6
     45540           4           3
     45570           1           5
     45600           0           3
     45630           2           2
     45660           1           4
     45690           2           3
     45720           3           6
     45750           3           1
     45780           0           5
     45810           1           4
     45840           0           3
     45870           2           5
     45900           1           5
     45930           3           5
     45960           1           3
     45990           0           2
     46020           2           2
     46050           1           3
     46080           1           1
     46110           1           2
     46140           1           6
     46170           1           4
     46200           4           3
     46230           3           5
     46260           2           3
     46290           1           2
     46320           3           6
     46350           2           4
     46380           2           5
     46410           5           2
     46440           2           2
     46470           2           9
     46500           1          10
     46530           4           4
     46560           3           4
     46590           3           7
     46620           2           1
     46650           2           2
     46680           3           2
     46710           2           3
     46740           4           7
     46770           3           5
     46800           3           5
     46830           4           5
     46860           4           5
     46890           3           7
     46920           2           5
     46950           3           2
     46980           1           4
     47010           5           5
     47040           3           3
     47070           3           4
     47100           3           3
     47130           1           3
     47160           0           3
     47190           2           1
     47220           2           2
     47250           2           4
     47280           2           2
     47310           4           6
     47340           2           6
     47370           3           2
     47400           1           7
     47430           2           2
     47460           1           2
     47490           2           3
     47520           2           5
     47550           3           7
     47580           2           7
     47610           2           7
     47640           2           8
     47670           2           3
     47700           3           9
     47730           3           6
     47760           1           7
     47790           2           3
     47820           3           2
     47850           1           5
     47880           2           6
     47910           3           7
     47940           3           4
     47970           2           5
     48000           4           6
     48030           4           6
     48060           3           7
     48090           2           2
     48120           2           5
     48150           3           6
     48180           5           6
     48210           3           3
     48240           4           6
     48270           2           5
     48300           4           4
     48330           3           6
     48360           1           4
     48390           2           8
     48420           3           3
     48450           4           7
     48480           3           4
     48510           5           5
     48540           2           6
     48570           4           6
     48600           5           4
     48630           2           2
     48660           4           3
     48690           4           6
     48720           3           6
     48750           4           6
     48780           4           8
     48810           3           3
     48840           1           6
     48870           3           7
     48900           2           7
     48930           3           1
     48960           3           7
     48990           2           3
     49020           4           4
     49050           2           6
     49080           0           7
     49110           3           3
     49140           2           7
     49170           3           2
     49200           2           4
     49230           2           3
     49260           3           1
     49290           4           4
     49320           1           4
     49350           1           3
     49380           0           6
     49410           1           1
     49440           2           5
     49470           3           3
     49500           1           5
     49530           3           4
     49560           1           2
     49590           1           2
     49620           2           1
     49650           2           3
     49680           2           4
     49710           1           4
     49740           1           5
     49770           3           2
     49800           1           3
     49830           2           4
     49860           2           3
     49890           2           2
     49920           2           0
     49950           1           2
     49980           1           2
     50010           2          11
     50040           1           7
     50070           2           4
     50100           3           2
     50130           3           2
     50160           2           4
     50190           2           8
     50220           2           5
     50250           1           7
     50280           3           4
     50310           1           8
     50340           1           4
     50370           2           5
     50400           1           7
     50430           2           6
     50460           2           8
     50490           4           4
     50520           2           8
     50550           2           7
     50580           3           4
     50610           2           7
     50640           2           9
     50670           4           5
     50700           2           4
     50730           3           4
     50760           2           5
     50790           2           5
     50820           2           7
     50850           2           4
     50880           3           2
     50910           2           5
     50940           2           5
     50970           2           6
     51000           1           6
     51030           1           6
     51060           1           5
     51090           1           3
     51120           2           6
     51150           2           6
     51180           3           6
     51210           2           3
     51240           1           3
     51270           3           4
     51300           3           4
     51330           1           2
     51360           1           3
     51390           2           4
     51420           2           5
     51450           1           7
     51480           3           5
     51510           3           8
     51540           2           3
     51570           2           6
     51600           4           4
     51630           3           7
     51660           1           3
     51690           2           7
     51720           1           2
     51750           5           5
     51780           2           6
     51810           4           7
     51840           2           6
     51870           2           1
     51900           2           9
     51930           3           7
     51960           2           6
     51990           3           8
     52020           3           4
     52050           2          11
     52080           3           7
     52110           4           4
     52140           1           5
     52170           2           4
     52200           2           3
     52230           3           3
     52260           2           6
     52290           2           8
     52320           3           6
     52350           2           3
     52380           2           6
     52410           1           6
     52440           1           6
     52470           2           6
     52500           3           5
     52530           2           3
     52560           4           7
     52590           1           6
     52620           3           7
     52650           3          12
     52680           1           6
     52710           2           6
     52740           1           6
     52770           2           6
     52800           3           3
     52830           3           5
     52860           4           3
     52890           2           5
     52920           1           5
     52950           3           2
     52980           1           9
     53010           2           6
     53040           2           8
     53070           1           3
     53100           2           3
     53130           1           7
     53160           4           5
     53190           1           6
     53220           2           4
     53250           2           3
     53280           1           8
     53310           3           5
     53340           0           4
     53370           2           4
     53400           3           5
     53430           1           5
     53460           1           9
     53490           2          11
     53520           2           5
     53550           2           4
     53580           1           8
     53610           5           6
     53640           3           6
     53670           3           6
     53700           2           6
     53730           3           8
     53760           4           6
     53790           2           3
     53820           1           8
     53850           4           8
     53880           1           4
     53910           1           4
     53940           2           5
     53970           0           3
     54000           2           7
     54030           3           4
     54060           3           5
     54090           4           6
     54120           5           5
     54150           2           6
     54180           4           9
     54210           3           9
     54240           2          10
     54270           2           6
     54300           3           5
     54330           2           5
     54360           2           5
     54390           1           7
     54420           4           3
     54450           5           5
     54480           1           7
     54510           3           4
     54540           2           4
     54570           2           5
     54600           2           5
     54630           1           7
     54660           3           3
     54690           4           6
     54720           2          11
     54750           4           6
     54780           4           5
     54810           3           8
     54840           3           7
     54870           3           4
     54900           1           4
     54930           2           8
     54960           2           9
     54990           1           3
     55020           3           2
     55050           1           8
     55080           3           6
     55110           2           5
     55140           4           7
     55170           1           6
     55200           1           9
     55230           2           6
     55260           2           4
     55290           1           5
     55320           1           6
     55350           1           8
     55380           1           3
     55410           1           4
     55440           1           6
     55470           2           7
     55500           3           7
     55530           1           4
     55560           3           3
     55590           1           6
     55620           2           9
     55650           2           7
     55680           2           4
     55710           2           3
     55740           2           7
     55770           3           7
     55800           1           7
     55830           2           8
     55860           1          11
     55890           2           3
     55920           2           6
     55950           2           5
     55980           1           3
     56010           2           5
     56040           2           3
     56070           2           7
     56100           2           5
     56130           2           7
     56160           4           4
     56190           2           7
     56220           2           6
     56250           3           7
     56280           1           5
     56310           3           7
     56340           3           9
     56370           1           4
     56400           1           4
     56430           1           5
     56460           4           3
     56490           2           7
     56520           1           2
     56550           3           2
     56580           1           4
     56610           1           2
     56640           1           5
     56670           2           6
     56700           1           4
     56730           3           8
     56760           2           6
     56790           3           8
     56820           2           4
     56850           2           6
     56880           1          10
     56910           3           6
     56940           3           8
     56970           2           9
     57000           4           7
     57030           1           4
     57060           3           4
     57090           1           5
     57120           2           2
     57150           1           5
     57180           1           3
     57210           2           2
     57240           2           5
     57270           1           8
     57300           1           3
     57330           2           7
     57360           3           6
     57390           2           4
     57420           3           3
     57450           1           1
     57480           2           2
     57510           1           2
     57540           1           3
     57570           1           4
     57600           3           4
     57630           1           2
     57660           1           5
     57690           2           5
     57720           1           1
     57750           2           6
     57780           2           8
     57810           2           5
     57840           3           8
     57870           2           8
     57900           1          10
     57930           3           7
     57960           1           2
     57990           3           5
     58020           2           3
     58050           1           5
     58080           1           4
     58110           2           9
     58140           4           6
     58170           2           3
     58200           3           4
     58230           3           2
     58260           0           3
     58290           2           5
     58320           2           5
     58350           3           6
     58380           2           5
     58410           1           3
     58440           3           6
     58470           3           6
     58500           2           6
     58530           1           5
     58560           2           8
     58590           1           5
     58620           3           7
     58650           1           7
     58680           3           7
     58710           2           6
     58740           2           6
     58770           1           5
     58800           3           5
     58830           2           6
     58860           2           6
     58890           2           6
     58920           2           3
     58950           1           5
     58980           1           6
     59010           2           7
     59040           1           5
     59070           2           4
     59100           2           7
     59130           0           8
     59160           2           7
     59190           1           5
     59220           0           3
     59250           3           5
     59280           3           7
     59310           2           6
     59340           3           5
     59370           3           3
     59400           2           6
     59430           3           5
     59460           3           3
     59490           2           4
     59520           1           4
     59550           2           2
     59580           2           4
     59610           2           2
     59640           3           2
     59670           2           3
     59700           3           7
     59730           3           7
     59760           3           5
     59790           3           5
     59820           2           3
     59850           2           6
     59880           1           5
     59910           3           7
     59940           3           4
     59970           1          10
     60000           4           7
     60030           4           6
     60060           2           7
     60090           2           6
     60120           2           7
     60150           1           5
     60180           3           4
     60210           3           7
     60240           1           3
     60270           1          10
     60300           1           8
     60330           1           6
     60360           2           5
     60390           3          11
     60420           1           9
     60450           4           4
     60480           1           6
     60510           2           2
     60540           4           2
     60570           4           5
     60600           2           6
     60630           2           5
     60660           1           6
     60690           3           6
     60720           1           5
     60750           3           7
     60780           2           8
     60810           2           5
     60840           3           6
     60870           2           7
     60900           4           6
     60930           2           9
     60960           1           8
     60990           2           3
     61020           2           5
     61050           2           5
     61080           2           5
     61110           1           8
     61140           4           4
     61170           2           8
     61200           2           5
     61230           3           4
     61260           3           5
     61290           2           5
     61320           1           6
     61350           2          11
     61380           3           6
     61410           3           7
     61440           2           4
     61470           3           8
     61500           2           9
     61530           1           7
     61560           2           3
     61590           3           7
     61620           2           6
     61650           1           5
     61680           2           3
     61710           2           6
     61740           2           4
     61770           1           9
     61800           1           9
     61830           2           9
     61860           2           3
     61890           1           6
     61920           2           4
     61950           1           8
     61980           1           6
     62010           2           8
     62040           2           8
     62070           2           9
     62100           2           6
     62130           3           3
     62160           2           6
     62190           3           7
     62220           1           6
     62250           1           6
     62280           2           6
     62310           1           9
     62340           1           6
     62370           2           5
     62400           2           6
     62430           2           4
     62460           5           7
     62490           2           4
     62520           3           5
     62550           2           5
     62580           2           6
     62610           3           4
     62640           2           6
     62670           1           9
     62700           3           5
     62730           1           7
     62760           2           5
     62790           0           5
     62820           1           9
     62850           1           8
     62880           1           4
     62910           3           6
     62940           2           6
     62970           2           5
     63000           2           7
     63030           2           5
     63060           2           6
     63090           2           6
     63120           2           6
     63150           3           5
     63180           2           6
     63210           2           5
     63240           2           6
     63270           3           7
     63300           2           7
     63330           2           6
     63360           2           5
     63390           3           4
     63420           3           5
     63450           2           3
     63480           1           5
     63510           2           3
     63540           3           5
     63570           3           7
     63600           2           6
     63630           2           6
     63660           3           4
     63690           2           5
     63720           2           6
     63750           2           3
     63780           2           6
     63810           2           6
     63840           2           5
     63870           1           3
     63900           2           5
     63930           2           8
     63960           2           8
     63990           4           6
     64020           2           5
     64050           2           5
     64080           1           5
     64110           2           8
     64140           4           4
     64170           2           5
     64200           3           6
     64230           3           6
     64260           2           6
     64290           2           6
     64320           2           6
     64350           3           5
     64380           2           8
     64410           1           7
     64440           3           6
     64470           2           8
     64500           2           6
     64530           2           3
     64560           2           6
     64590           2           4
     64620           2           4
     64650           2           3
     64680           1           6
     64710           2           4
     64740           3           5
     64770           3           5
     64800           3           7
     64830           2           4
     64860           2           3
     64890           2           5
     64920           2           6
     64950           3           5
     64980           2           6
     65010           2           8
     65040           2           4
     65070           4           6
     65100           3           3
     65130           3           7
     65160           2           4
     65190           2           3
     65220           2           7
     65250           1           7
     65280           3           5
     65310           3           5
     65340           2           3
     65370           2           7
     65400           4           4
     65430           3           6
     65460           1           6
     65490           2           6
     65520           2           3
     65550           3           6
     65580           3           5
     65610           2           5
     65640           1           4
     65670           3           4
     65700           2           6
     65730           4           7
     65760           2           5
     65790           2          10
     65820           2           6
     65850           4           5
     65880           3           5
     65910           2           5
     65940           2           3
     65970           1           4
     66000           3           2
     66030           2           3
     66060           3           4
     66090           2           4
     66120           2           3
     66150           0           8
     66180           4           3
     66210           1           2
     66240           2           5
     66270           3           2
     66300           3           5
     66330           2           2
     66360           2           5
     66390           2           3
     66420           2           7
     66450           3           2
     66480           2           4
     66510           2           5
     66540           2           2
     66570           1           7
     66600           2           5
     66630           1           5
     66660           2           4
     66690           3           8
     66720           2           3
     66750           4           3
     66780           1           2
     66810           2           3
     66840           2           7
     66870           4           5
     66900           1           5
     66930           2           3
     66960           0           1
     66990           1           8
     67020           1           7
     67050           1           8
     67080           1           5
     67110           1           4
     67140           1           5
     67170           2           4
     67200           1           4
     67230           2           3
     67260           3           1
     67290           2           3
     67320           2           5
     67350           1           8
     67380           1           1
     67410           1           3
     67440           1           6
     67470           1           7
     67500           3           6
     67530           4           5
     67560           3           5
     67590           2           5
     67620           1           2
     67650           1           7
     67680           1           8
     67710           2           8
     67740           2           8
     67770           1           7
     67800           1           8
     67830           2           4
     67860           1           4
     67890           1           9
     67920           3           7
     67950           1           7
     67980           2           6
     68010           2           6
     68040           3           2
     68070           3           6
     68100           2           8
     68130           3           5
     68160           2           7
     68190           1           9
     68220           1           2
     68250           2           9
     68280           1          10
     68310           2           4
     68340           0           8
     68370           2           3
     68400           2           4
     68430           1           6
     68460           3           9
     68490           3           5
     68520           1           6
     68550           2           8
     68580           3           8
     68610           4           5
     68640           3           4
     68670           3           6
     68700           1           3
     68730           2           6
     68760           2           8
     68790           1           5
     68820           2           5
     68850           1           6
     68880           1           5
     68910           1           8
     68940           1           4
     68970           2           5
     69000           2           3
     69030           3           6
     69060           1           4
     69090           2           7
     69120           1           6
     69150           1           6
     69180           1           9
     69210           0           2
     69240           2           6
     69270           0           4
     69300           2           5
     69330           2           4
     69360           3           5
     69390           2           7
     69420           0           0
     69450           2           8
     69480           0           4
     69510           2           7
     69540           2           5
     69570           2           7
     69600           2           3
     69630           3           4
     69660           3           4
     69690           2           7
     69720           2           5
     69750           0           6
     69780           3           5
     69810           3           9
     69840           0           8
     69870           1           9
     69900           3           5
     69930           3           8
     69960           3           7
     69990           2           3
     70020           2           6
     70050           4           5
     70080           2           5
     70110           2           6
     70140           2           5
     70170           2           3
     70200           2           3
     70230           3           3
     70260           2           5
     70290           2           8
     70320           3           6
     70350           3           7
     70380           3           4
     70410           2           6
     70440           2           6
     70470           3           3
     70500           1           6
     70530           2           6
     70560           1           9
     70590           2           6
     70620           1           6
     70650           3           8
     70680           3           5
     70710           2           6
     70740           2           8
     70770           4           6
     70800           2           8
     70830           2          11
     70860           2           4
     70890           1           9
     70920           3           6
     70950           1           7
     70980           2           9
     71010           2           8
     71040           3          11
     71070           1           8
     71100           2           9
     71130           1           9
     71160           1           8
     71190           2           4
     71220           1           7
     71250           3           4
     71280           0           7
     71310           2           8
     71340           2           5
     71370           3           2
     71400           2           1
     71430           1           5
     71460           2           6
     71490           2           6
     71520           2           5
     71550           2           2
     71580           3           4
     71610           4           2
     71640           0          10
     71670           1           6
     71700           2           5
     71730           2           6
     71760           2           1
     71790           2           6
     71820           2           6
     71850           2           8
     71880           2           5
     71910           2           5
     71940           2          10
     71970           2           8
     72000           1          11
     72030           2           4
     72060           0           5
     72090           2           6
     72120           1           6
     72150           2           3
     72180           2           8
     72210           1           7
     72240           2           6
     72270           2           6
     72300           1           4
     72330           2           8
     72360           2           5
     72390           2          10
     72420           2           8
     72450           0           7
     72480           1           3
     72510           2           8
     72540           1           9
     72570           3           9
     72600           2           6
     72630           1           5
     72660           2           7
     72690           1           5
     72720           0           6
     72750           3           5
     72780           1           9
     72810           1           4
     72840           2           2
     72870           1           4
     72900           1           6
     72930           2           5
     72960           0           2
     72990           2           5
     73020           0           4
     73050           1           7
     73080           3           5
     73110           2           3
     73140           2           6
     73170           2           5
     73200           1           2
     73230           1           6
     73260           1           4
     73290           3           6
     73320           2           8
     73350           2           5
     73380           2           6
     73410           1           7
     73440           1           7
     73470           1           6
     73500           0           5
     73530           1           3
     73560           2           4
     73590           2           4
     73620           2           8
     73650           2           5
     73680           1          10
     73710           1           5
     73740           2           6
     73770           2           6
     73800           1           7
     73830           1           9
     73860           1           5
     73890           2           6
     73920           1           2
     73950           1           6
     73980           3           3
     74010           1           4
     74040           1           4
     74070           1           6
     74100           2           3
     74130           2           6
     74160           2           6
     74190           2           3
     74220           1           7
     74250           4           6
     74280           1           6
     74310           3           6
     74340           1           5
     74370           1           4
     74400           4           6
     74430           1           7
     74460           3           6
     74490           3           4
     74520           1           5
     74550           1           1
     74580           1           7
     74610           1           6
     74640           1           7
     74670           2           6
     74700           3           7
     74730           1           4
     74760           4           6
     74790           1           6
     74820           3           7
     74850           2           5
     74880           2           8
     74910           1           7
     74940           3           8
     74970           2           9
     75000           3           5
     75030           1           3
     75060           2           6
     75090           2           6
     75120           2           3
     75150           2           8
     75180           2           4
     75210           2           3
     75240           3           5
     75270           2           6
     75300           2           4
     75330           2           4
     75360           4           5
     75390           4           4
     75420           1           2
     75450           0           5
     75480           2           3
     75510           3           2
     75540           1           2
     75570           0           5
     75600           2           7
     75630           2           8
     75660           2           7
     75690           1           9
     75720           2           5
     75750           3           5
     75780           2           2
     75810           2           8
     75840           2           7
     75870           1           7
     75900           1           6
     75930           1           4
     75960           1           5
     75990           0           4
     76020           1           3
     76050           1           8
     76080           1           8
     76110           1           9
     76140           1           2
     76170           1           8
     76200           3           8
     76230           1           4
     76260           1           6
     76290           2           8
     76320           1           4
     76350           1           3
     76380           3           4
     76410           1           2
     76440           0           7
     76470           2           4
     76500           4           6
     76530           2           5
     76560           2           5
     76590           2           4
     76620           2           3
     76650           2           4
     76680           3           6
     76710           3           7
     76740           2           6
     76770           2           7
     76800           3           6
     76830           0           8
     76860           3           4
     76890           1           9
     76920           4           6
     76950           1           9
     76980           2           8
     77010           3           5
     77040           1           4
     77070           1           9
     77100           2           4
     77130           3           7
     77160           1           7
     77190           2           8
     77220           2           9
     77250           3           7
     77280           1           7
     77310           3           4
     77340           4           6
     77370           2           8
     77400           2           2
     77430           1           4
     77460           3           7
     77490           1           4
     77520           3           4
     77550           2           6
     77580           3           5
     77610           2           3
     77640           2           6
     77670           3           2
     77700           1           5
     77730           0           3
     77760           1           5
     77790           4           3
     77820           1           8
     77850           0           9
     77880           1           5
     77910           2           5
     77940           0           3
     77970           2           7
     78000           1           7
     78030           1           5
     78060           2           9
     78090           3           4
     78120           0           6
     78150           2           5
     78180           3           8
     78210           2           5
     78240           3           4
     78270           2           6
     78300           3           4
     78330           2           6
     78360           3           3
     78390           1           6
     78420           4           5
     78450           3           2
     78480           2           5
     78510           3           4
     78540           3           4
     78570           2           7
     78600           3           7
     78630           2           2
     78660           2           2
     78690           2           3
     78720           2           4
     78750           3           4
     78780           2           1
     78810           3           4
     78840           2           3
     78870           1           3
     78900           2           3
     78930           2           4
     78960           3           2
     78990           2           3
     79020           1           2
     79050           2           4
     79080           1           2
     79110           3           4
     79140           2           3
     79170           2           4
     79200           1           7
     79230           2           6
     79260           2           2
     79290           1           6
     79320           2           3
     79350           2           3
     79380           2           3
     79410           1           3
     79440           3           3
     79470           0           6
     79500           2           4
     79530           2           2
     79560           2           4
     79590           2           5
     79620           4           3
     79650           3           5
     79680           0           5
     79710           0           6
     79740           1           7
     79770           3           2
     79800           1           6
     79830           2           3
     79860           1           5
     79890           1           2
     79920           2           4
     79950           2           2
     79980           2           4
     80010           3           5
     80040           2           3
     80070           1           3
     80100           2           8
     80130           1           4
     80160           2           6
     80190           1           3
     80220           1           7
     80250           2           6
     80280           1           4
     80310           1           8
     80340           1           9
     80370           1           8
     80400           1           7
     80430           2           5
     80460           4           6
     80490           3           4
     80520           3           4
     80550           1           3
     80580           2           2
     80610           1           7
     80640           2           6
     80670           2           5
     80700           2           6
     80730           0           3
     80760           1           1
     80790           1           4
     80820           1           5
     80850           1           7
     80880           2           8
     80910           1           4
     80940           3           3
     80970           0           5
     81000           3           5
     81030           4           4
     81060           3           5
     81090           3           3
     81120           2           7
     81150           1           7
     81180           2           8
     81210           1           2
     81240           1           2
     81270           1           9
     81300           2           5
     81330           2           5
     81360           1           6
     81390           1           9
     81420           2           4
     81450           2           1
     81480           1           6
     81510           1           4
     81540           2           5
     81570           2           6
     81600           0           2
     81630           1           9
     81660           1           4
     81690           2           5
     81720           2           6
     81750           2           2
     81780           3           6
     81810           1           3
     81840           1           5
     81870           1           7
     81900           2           7
     81930           2           5
     81960           1           2
     81990           2           5
     82020           2           6
     82050           1           6
     82080           2           6
     82110           3           8
     82140           2           3
     82170           1           6
     82200           2           9
     82230           2           8
     82260           1           7
     82290           2           1
     82320           2           6
     82350           1           7
     82380           1           6
     82410           2           8
     82440           2          11
     82470           1           3
     82500           5           5
     82530           1           5
     82560           1           5
     82590           1           6
     82620           2           4
     82650           1           7
     82680           1           8
     82710           1           5
     82740           1           2
     82770           2           4
     82800           2           4
     82830           2           5
     82860           2           6
     82890           2           5
     82920           1           6
     82950           0           0
     82980           2           4
     83010           1           6
     83040           1           6
     83070           2           2
     83100           2           3
     83130           4           5
     83160           2          10
     83190           3           2
     83220           2           7
     83250           1           4
     83280           3           8
     83310           2           7
     83340           2           6
     83370           2           8
     83400           1           8
     83430           2           6
     83460           1           4
     83490           1           4
     83520           1           5
     83550           2          10
     83580           3           6
     83610           3           2
     83640           2           5
     83670           2           4
     83700           2           3
     83730           3           7
     83760           2           8
     83790           3           5
     83820           2           5
     83850           2           6
     83880           1           7
     83910           0           4
     83940           1           5
     83970           1           5
     84000           4           3
     84030           2           2
     84060           2           2
     84090           1           7
     84120           2           9
     84150           2           6
     84180           2           6
     84210           1           7
     84240           1           6
     84270           3           9
     84300           1           7
     84330           1           2
     84360           1          10
     84390           4           8
     84420           1           6
     84450           1           9
     84480           2          10
     84510           2           3
     84540           2           5
     84570           2          10
     84600           2           4
     84630           3           7
     84660           1           6
     84690           0           9
     84720           2           9
     84750           1          10
     84780           1           9
     84810           3           7
     84840           2           1
     84870           2           4
     84900           2           6
     84930           1           4
     84960           2           4
     84990           2           3
     85020           1           7
     85050           3          10
     85080           1           8
     85110           2           6
     85140           2           4
     85170           2           4
     85200           2           4
     85230           2           6
     85260           1           7
     85290           1           7
     85320           2           9
     85350           1           6
     85380           1           4
     85410           2           6
     85440           2           8
     85470           2           6
     85500           2           8
     85530           2           4
     85560           3           6
     85590           1           4
     85620           2           5
     85650           3           5
     85680           2           6
     85710           1           7
     85740           1           4
     85770           1           7
     85800           2           3
     85830           2           2
     85860           3           5
     85890           2           6
     85920           3           4
     85950           3           6
     85980           2           3
     86010           2           7
     86040           2           3
     86070           2           5
     86100           2           6
     86130           0           7
     86160           4           6
     86190           3           9
     86220           4           5
     86250           3           9
     86280           2           6
     86310           2           3
     86340           2           5
     86370           3           6
     86400           2           9
     86430           1           6
     86460           4           4
     86490           0           4
     86520           3           6
     86550           2           5
     86580           4           7
     86610           3           3
     86640           3           5
     86670           2           4
     86700           0           3
     86730           3           8
     86760           3           3
     86790           2           7
     86820           1           8
     86850           1           3
     86880           1           7
     86910           1           6
     86940           3           7
     86970           2          10
     87000           1           9
     87030           3           6
     87060           2           8
     87090           2           3
     87120           1           7
     87150           1           9
     87180           2           6
     87210           1           9
     87240           1           5
     87270           2           3
     87300           1           3
     87330           2           5
     87360           3           4
     87390           1           5
     87420           2           3
     87450           2           4
     87480           2           6
     87510           2           8
     87540           3           4
     87570           3           5
     87600           3           6
     87630           1           7
     87660           1           4
     87690           2           3
     87720           2           4
     87750           3           6
     87780           2           6
     87810           2           3
     87840           2           6
     87870           2           3
     87900           2           6
     87930           2           4
     87960           2           7
     87990           1           9
     88020           1           5
     88050           1           7
     88080           2           6
     88110           2           4
     88140           3           3
     88170           3           3
     88200           0           3
     88230           2           5
     88260           3           4
     88290           2           7
     88320           4           7
     88350           2          10
     88380           1           6
     88410           2           6
     88440           1           6
     88470           2           4
     88500           2           4
     88530           2           4
     88560           2          10
     88590           3           5
     88620           3           4
     88650           2           4
     88680           3           7
     88710           3           6
     88740           2           6
     88770           3           7
     88800           3           6
     88830           1           9
     88860           4           5
     88890           1           7
     88920           2           2
     88950           2           6
     88980           3           3
     89010           1           2
     89040           2           2
     89070           1           8
     89100           1           4
     89130           1           4
     89160           4           4
     89190           2           4
     89220           1           3
     89250           3           6
     89280           3           3
     89310           2           5
     89340           2           5
     89370           2           8
     89400           2           3
     89430           1           6
     89460           2           6
     89490           2           3
     89520           2           1
     89550           2           6
     89580           3           2
     89610           4           6
     89640           1           2
     89670           1           4
     89700           1          11
     89730           2           7
     89760           1           5
     89790           0           3
     89820           1           4
     89850           3           4
     89880           4           3
     89910           1           6
     89940           2           3
     89970           3           3
     90000           3           2
     90030           3           6
     90060           2           6
     90090           2           5
     90120           2           2
     90150           4           2
     90180           3           2
     90210           4           3
     90240           2           3
     90270           2           4
     90300           1           2
     90330           1           5
     90360           1           7
     90390           3           3
     90420           3           3
     90450           1           6
     90480           2           8
     90510           3           3
     90540           2           7
     90570           3           4
     90600           3           4
     90630           1           7
     90660           2           3
     90690           3           3
     90720           3           2
     90750           1           5
     90780           1           5
     90810           4           6
     90840           2           5
     90870           2           5
     90900           2           3
     90930           1           3
     90960           5           2
     90990           2           7
     91020           3           3
     91050           3           7
     91080           2           5
     91110           3           6
     91140           2           4
     91170           1           4
     91200           2           6
     91230           2           6
     91260           3           6
     91290           3           5
     91320           2           7
     91350           3           7
     91380           1           7
     91410           2           6
     91440           2           8
     91470           1           4
     91500           2           6
     91530           2           5
     91560           2           5
     91590           2           6
     91620           2           8
     91650           2           2
     91680           2           6
     91710           2           6
     91740           2           2
     91770           2           4
     91800           2           7
     91830           3           3
     91860           2           4
     91890           3           3
     91920           1           6
     91950           3           5
     91980           2           3
     92010           3           3
     92040           0           2
     92070           3           5
     92100           3           6
     92130           1           5
     92160           1           7
     92190           0           8
     92220           1           4
     92250           2           3
     92280           1           7
     92310           3           7
     92340           3           7
     92370           2           3
     92400           3           4
     92430           2           5
     92460           1           8
     92490           2           8
     92520           1           9
     92550           3           5
     92580           3           3
     92610           2           7
     92640           1           5
     92670           1           9
     92700           2           5
     92730           1           3
     92760           4           2
     92790           3           5
     92820           2           8
     92850           2           6
     92880           2           3
     92910           2           3
     92940           3           3
     92970           3           5
     93000           2           8
     93030           3           3
     93060           2           9
     93090           2           4
     93120           3           7
     93150           3           2
     93180           3           3
     93210           1           4
     93240           2           4
     93270           2           5
     93300           3           5
     93330           3           3
     93360           2           5
     93390           3           3
     93420           4           3
     93450           2           3
     93480           2           6
     93510           2           3
     93540           2           4
     93570           2           6
     93600           2           6
     93630           1           3
     93660           3           5
     93690           5           4
     93720           2           2
     93750           1           5
     93780           3           5
     93810           2           5
     93840           3           7
     93870           4           2
     93900           3           3
     93930           2           6
     93960           2           4
     93990           3           2
     94020           1           5
     94050           3           2
     94080           2           5
     94110           3           2
     94140           4           2
     94170           3           2
     94200           2           2
     94230           1           6
     94260           2           3
     94290           2           3
     94320           2           3
     94350           0           4
     94380           2           3
     94410           2           7
     94440           2           5
     94470           1           3
     94500           1           8
     94530           3           7
     94560           2           6
     94590           3          10
     94620           1           7
     94650           3           9
     94680           2           6
     94710           3           6
     94740           3           6
     94770           2           8
     94800           2          13
     94830           1          12
     94860           2           6
     94890           2           7
     94920           3           2
     94950           3           5
     94980           1           5
     95010           2           5
     95040           1           8
     95070           3           4
     95100           2           1
     95130           2           4
     95160           3           5
     95190           2           4
     95220           3           5
     95250           1           5
     95280           2           6
     95310           3           3
     95340           2           4
     95370           3           7
     95400           2           6
     95430           0           4
     95460           1           9
     95490           2           5
     95520           1           6
     95550           4           6
     95580           3           7
     95610           2           3
     95640           3           7
     95670           4           5
     95700           1           7
     95730           2           4
     95760           1           7
     95790           1           5
     95820           4           6
     95850           2           8
     95880           1           9
     95910           1           4
     95940           3           3
     95970           2           3
     96000           1           4
     96030           1           6
     96060           2           7
     96090           4           6
     96120           1           6
     96150           3           4
     96180           0           5
     96210           3           5
     96240           2           4
     96270           1           8
     96300           3           6
     96330           1           5
     96360           3           4
     96390           2           4
     96420           3           7
     96450           2           4
     96480           3           6
     96510           2           3
     96540           4           5
     96570           3           7
     96600           2           4
     96630           3           3
     96660           2           2
     96690           2           6
     96720           3           5
     96750           2           5
     96780           2           3
     96810           0           7
     96840           1           4
     96870           2           4
     96900           2           8
     96930           1           3
     96960           2           3
     96990           2           6
     97020           1           7
     97050           1           6
     97080           1           7
     97110           0           8
     97140           3           2
     97170           2           6
     97200           2           1
     97230           1           3
     97260           2           1
     97290           3           3
     97320           2           3
     97350           4           2
     97380           1           4
     97410           4           3
     97440           2           4
     97470           2           4
     97500           0           3
     97530           3           3
     97560           3           2
     97590           2           3
     97620           1           3
     97650           3           3
     97680           1           4
     97710           1           4
     97740           1           5
     97770           4           7
     97800           2           4
     97830           5           3
     97860           3           4
     97890           1           7
     97920           1           7
     97950           1           5
     97980           3           3
     98010           3           4
     98040           2           7
     98070           1           5
     98100           1          11
     98130           1           8
     98160           1           8
     98190           2           6
     98220           3           7
     98250           3           2
     98280           4           4
     98310           3           7
     98340           5           5
     98370           1           9
     98400           3           4
     98430           2           6
     98460           3           6
     98490           2           5
     98520           3           6
     98550           2           6
     98580           1           8
     98610           3           4
     98640           2           6
     98670           5           2
     98700           3           3
     98730           3           9
     98760           2          10
     98790           1           3
     98820           3           4
     98850           2           4
     98880           2           2
     98910           2           2
     98940           0           3
     98970           0           5
     99000           2           7
     99030           2           3
     99060           2           4
     99090           2           3
     99120           1           4
     99150           2           3
     99180           2           7
     99210           2           3
     99240           1           3
     99270           2           5
     99300           1           6
     99330           2           2
     99360           3           5
     99390           3           9
     99420           2           3
     99450           3           5
     99480           3           3
     99510           2           1
     99540           2           4
     99570           2           6
     99600           3           2
     99630           2           3
     99660           2           5
     99690           2           3
     99720           2           7
     99750           3           5
     99780           3           3
     99810           4           4
     99840           0           3
     99870           1           7
     99900           2           4
     99930           2           6
     99960           1           7
     99990           2           8
    100020           0           3
    100050           2           4
    100080           1           5
    100110           1           5
    100140           1           7
    100170           1           7
    100200           1           7
    100230           1           4
    100260           2           2
    100290           1           5
    100320           1           7
    100350           1           6
    100380           2           3
    100410           0           4
    100440           3           4
    100470           3           3
    100500           1           5
    100530           2           5
    100560           0           9
    100590           1           6
    100620           2           3
    100650           1           7
    100680           1           8
    100710           2           8
    100740           2           5
    100770           1           7
    100800           2           4
    100830           1           6
    100860           2           6
    100890           2           6
    100920           2           8
    100950           0           9
    100980           3           5
    101010           2           7
    101040           1           5
    101070           4           7
    101100           1           9
    101130           3           5
    101160           3           6
    101190           2           8
    101220           3           7
    101250           3           6
    101280           3           5
    101310           2           2
    101340           3           4
    101370           3           4
    101400           1           3
    101430           3           5
    101460           2           5
    101490           2          12
    101520           3          10
    101550           1           4
    101580           1           5
    101610           2           5
    101640           2           7
    101670           1          11
    101700           2           4
    101730           2           6
    101760           2           8
    101790           1           6
    101820           3           3
    101850           1           7
    101880           3           7
    101910           5           6
    101940           1           4
    101970           1           4
    102000           2           8
    102030           3           2
    102060           3           5
    102090           2           9
    102120           3           7
    102150           3           7
    102180           2           4
    102210           2           8
    102240           1           6
    102270           2           6
    102300           1           5
    102330           2           4
    102360           2           5
    102390           2           3
    102420           2           8
    102450           4           4
    102480           2           8
    102510           3           5
    102540           2           8
    102570           2           5
    102600           1           5
    102630           3           7
    102660           2           8
    102690           1           8
    102720           3           9
    102750           2          10
    102780           2           5
    102810           1           6
    102840           3           7
    102870           1           9
    102900           1           5
    102930           3           6
    102960           2           4
    102990           2           7
    103020           2           8
    103050           1           5
    103080           1           2
    103110           1           4
    103140           2           4
    103170           2           3
    103200           2           3
    103230           2           6
    103260           2           5
    103290           2           5
    103320           4           3
    103350           2           6
    103380           2           3
    103410           1           3
    103440           2           6
    103470           3           6
    103500           2           4
    103530           1          10
    103560           2           2
    103590           2           5
    103620           1           4
    103650           1           6
    103680           2           5
    103710           2           4
    103740           2           8
    103770           3           3
    103800           3           5
    103830           3           2
    103860           1          11
    103890           2          12
    103920           1           9
    103950           3           2
    103980           1           5
    104010           1           7
    104040           3           7
    104070           1           7
    104100           1           6
    104130           1           6
    104160           2           9
    104190           3           5
    104220           1          11
    104250           2           5
    104280           2           8
    104310           1           8
    104340           1           9
    104370           3           9
    104400           1           9
    104430           2           6
    104460           3           6
    104490           1           9
    104520           1           5
    104550           3           9
    104580           1          10
    104610           1           7
    104640           2          10
    104670           3           9
    104700           2           8
    104730           2           4
    104760           2           6
    104790           1           7
    104820           2           8
    104850           1          11
    104880           3           5
    104910           1           4
    104940           2           8
    104970           1           7
    105000           3           9
    105030           2           8
    105060           3           5
    105090           3           2
    105120           2           8
    105150           2           8
    105180           1           8
    105210           1           5
    105240           1           3
    105270           1           4
    105300           3           6
    105330           3           4
    105360           1           3
    105390           2           6
    105420           1           5
    105450           1           9
    105480           1           7
    105510           2           8
    105540           3          10
    105570           1           9
    105600           2          10
    105630           1          13
    105660           2           7
    105690           1           7
    105720           2           7
    105750           2           9
    105780           3           5
    105810           1           8
    105840           3           7
    105870           1           2
    105900           2           6
    105930           1          13
    105960           4           7
    105990           2           6
    106020           2          11
    106050           1           8
    106080           2           4
    106110           1           6
    106140           2           7
    106170           2          11
    106200           2           6
    106230           2          11
    106260           1          12
    106290           3           9
    106320           3           9
    106350           3           6
    106380           2           9
    106410           2           1
    106440           2          10
    106470           2           3
    106500           3           5
    106530           3          11
    106560           2           8
    106590           3           6
    106620           2           8
    106650           1           7
    106680           2           8
    106710           2           6
    106740           2           6
    106770           2          10
    106800           3           8
    106830           1           6
    106860           2           8
    106890           2           4
    106920           1           5
    106950           1           9
    106980           3           7
    107010           2           4
    107040           3           5
    107070           3           6
    107100           2           6
    107130           2           4
    107160           4           6
    107190           2           8
    107220           2           4
    107250           2           6
    107280           5           4
    107310           3           8
    107340           5           8
    107370           3           3
    107400           2           3
    107430           2           6
    107460           3           5
    107490           2           6
    107520           4           4
    107550           3           7
    107580           3           6
    107610           2           7
    107640           1           4
    107670           2           6
    107700           2           7
    107730           2          12
    107760           3           5
    107790           1           4
    107820           2           5
    107850           4           4
    107880           4           6
    107910           2           3
    107940           1           4
    107970           4           5
    108000           3          10
    108030           3           5
    108060           2          10
    108090           2           4
    108120           4           4
    108150           3           7
    108180           2           6
    108210           2           5
    108240           2          11
    108270           1          10
    108300           4           7
    108330           4           7
    108360           3           3
    108390           2          10
    108420           4           8
    108450           1           5
    108480           1          11
    108510           3           9
    108540           3           5
    108570           2           5
    108600           2           4
    108630           2           9
    108660           3           7
    108690           2           6
    108720           1           9
    108750           2           5
    108780           2           6
    108810           3           7
    108840           2           8
    108870           3           7
    108900           1           7
    108930           3           9
    108960           1          11
    108990           1           8
    109020           3           7
    109050           3           9
    109080           3           5
    109110           2          10
    109140           2           8
    109170           3           9
    109200           2          10
    109230           2           8
    109260           4           7
    109290           1           4
    109320           3           4
    109350           3           3
    109380           3          11
    109410           2          11
    109440           5           9
    109470           2           8
    109500           3           6
    109530           3           8
    109560           4           7
    109590           2          10
    109620           2           6
    109650           3          11
    109680           3           9
    109710           3          10
    109740           2           5
    109770           3           5
    109800           2           7
    109830           3           9
    109860           2           9
    109890           3           6
    109920           2          10
    109950           2          13
    109980           4          10
    110010           3           6
    110040           3          13
    110070           5           8
    110100           2           9
    110130           2          10
    110160           2           8
    110190           2           9
    110220           4           6
    110250           3           9
    110280           3          10
    110310           3           9
    110340           3           7
    110370           3           8
    110400           4           7
    110430           4           9
    110460           3           6
    110490           3           8
    110520           3           9
    110550           3           9
    110580           3           7
    110610           4           8
    110640           3           7
    110670           2          10
    110700           4           8
    110730           2          10
    110760           3           8
    110790           3          13
    110820           4          10
    110850           3           7
    110880           2           6
    110910           3           9
    110940           4          11
    110970           3           4
    111000           2           7
    111030           3           6
    111060           4          10
    111090           4           5
    111120           3           6
    111150           2           8
    111180           4           6
    111210           4           6
    111240           3           4
    111270           4           9
    111300           2           7
    111330           2          10
    111360           3           9
    111390           3           8
    111420           2           8
    111450           2           9
    111480           2          10
    111510           3           6
    111540           3           6
    111570           4           6
    111600           2           9
    111630           4           6
    111660           2           7
    111690           2          12
    111720           4          12
    111750           3           9
    111780           4           6
    111810           4           6
    111840           2          14
    111870           2           6
    111900           2           3
    111930           3          10
    111960           3           4
    111990           3           8
    112020           3           7
    112050           4           5
    112080           4           3
    112110           5           5
    112140           4           6
    112170           2           7
    112200           3           7
    112230           3           7
    112260           2           8
    112290           3           7
    112320           3           7
    112350           2           7
    112380           2           5
    112410           2          10
    112440           4           6
    112470           3           2
    112500           2           6
    112530           3           5
    112560           4           4
    112590           3           8
    112620           3           7
    112650           3           3
    112680           1          10
    112710           2           7
    112740           3           8
    112770           1           1
    112800           1           3
    112830           2           1
    112860           3           3
    112890           3           7
    112920           2          10
    112950           3           8
    112980           2          10
    113010           1           2
    113040           1           5
    113070           1           6
    113100           5           5
    113130           2           0
    113160           1           7
    113190           2           6
    113220           2           7
    113250           3           6
    113280           2          12
    113310           0           7
    113340           4           5
    113370           3           7
    113400           1           5
    113430           2           3
    113460           2           4
    113490           3           4
    113520           2           5
    113550           4           5
    113580           1           8
    113610           4           6
    113640           4           5
    113670           3           4
    113700           2           5
    113730           3           4
    113760           3           5
    113790           3           3
    113820           3           4
    113850           2           3
    113880           2           5
    113910           0           8
    113940           2           8
    113970           2           3
    114000           1           5
    114030           3           3
    114060           1           6
    114090           1           5
    114120           3           7
    114150           3           2
    114180           3           7
    114210           2           6
    114240           1           5
    114270           3           3
    114300           4           3
    114330           1           3
    114360           3           1
    114390           3           2
    114420           3           1
    114450           2           4
    114480           2           2
    114510           3           5
    114540           3           5
    114570           3           5
    114600           3           6
    114630           2           5
    114660           2           6
    114690           1           9
    114720           2           4
    114750           3           2
    114780           3           3
    114810           2           6
    114840           4           4
    114870           3           5
    114900           3           5
    114930           2           9
    114960           4           4
    114990           3           5
    115020           5           6
    115050           3           5
    115080           3           5
    115110           3           4
    115140           2           6
    115170           4           4
    115200           2           4
    115230           2           7
    115260           2           6
    115290           1           4
    115320           4           2
    115350           3           3
    115380           4           2
    115410           4           2
    115440           5           4
    115470           3           7
    115500           3           4
    115530           3           3
    115560           4           4
    115590           3           6
    115620           0           9
    115650           3           5
    115680           3           7
    115710           4           4
    115740           2           2
    115770           2           4
    115800           1          11
    115830           2           2
    115860           4           7
    115890           4           5
    115920           5           7
    115950           2           8
    115980           2           4
    116010           4           4
    116040           4           5
    116070           3           1
    116100           4           5
    116130           3           3
    116160           3           1
    116190           0           8
    116220           1           8
    116250           2           3
    116280           2           9
    116310           1           7
    116340           1           4
    116370           2           4
    116400           2           4
    116430           2           9
    116460           3           6
    116490           1           7
    116520           3           7
    116550           2           6
    116580           2           7
    116610           3           7
    116640           2           7
    116670           4           7
    116700           2           5
    116730           2           6
    116760           3           9
    116790           2           3
    116820           3           6
    116850           2           7
    116880           2           4
    116910           3           5
    116940           2           5
    116970           3           4
    117000           3           3
    117030           2           6
    117060           3           8
    117090           2          10
    117120           2           5
    117150           1          12
    117180           1           8
    117210           3           6
    117240           2           9
    117270           2          10
    117300           3           8
    117330           3           7
    117360           3           7
    117390           3           5
    117420           3           7
    117450           2           2
    117480           2           5
    117510           0           1
    117540           1           4
    117570           2           5
    117600           2           3
    117630           3           2
    117660           2           4
    117690           3           2
    117720           4           3
    117750           2           1
    117780           0           1
    117810           2           6
    117840           3           2
    117870           3           5
    117900           2           7
    117930           1           5
    117960           1           3
    117990           3           1
    118020           3           1
    118050           1           1
    118080           3           3
    118110           2           2
    118140           2           1
    118170           3           3
    118200           1           4
    118230           2           2
    118260           1           4
    118290           3           3
    118320           3           3
    118350           2           5
    118380           1           3
    118410           1           6
    118440           1           3
    118470           1           4
    118500           1           3
    118530           1           8
    118560           0           4
    118590           1           4
    118620           4           4
    118650           3           1
    118680           3           1
    118710           2           6
    118740           1           2
    118770           1           2
    118800           2           4
    118830           3           4
    118860           2           4
    118890           1           7
    118920           2           0
    118950           1           2
    118980           3           4
    119010           1           2
    119040           0           5
    119070           2           4
    119100           2           3
    119130           0           2
    119160           1           0
    119190           2           2
    119220           2           3
    119250           2           3
    119280           2           1
    119310           2           1
    119340           2           6
    119370           1           2
    119400           3           5
    119430           2           5
    119460           2           1
    119490           1           4
    119520           2           4
    119550           2           4
    119580           0           1
    119610           0           2
    119640           2           3
    119670           1           3
    119700           1           3
    119730           1           4
    119760           1           6
    119790           2           2
    119820           1           2
    119850           1           4
    119880           1           3
    119910           0           3
    119940           2           2
    119970           0           5
    120000           0           3
    120030           0           3
    120060           1           3
    120090           0           3
    120120           2           4
    120150           2           3
    120180           1           6
    120210           1           4
    120240           3           5
    120270           2           3
    120300           2           4
    120330           3           5
    120360           0           5
    120390           2           6
    120420           2           3
    120450           1           3
    120480           0           5
    120510           2           4
    120540           1           1
    120570           0           3
    120600           0           2
    120630           1           1
    120660           1           3
    120690           1           1
    120720           1           0
    120750           1           4
    120780           2           1
    120810           3           5
    120840           2           4
    120870           1           1
    120900           2           2
    120930           1           2
    120960           0           6
    120990           2           5
    121020           0           2
    121050           0           1
    121080           1           1
    121110           2           2
    121140           3           1
    121170           2           1
    121200           2           3
    121230           2           1
    121260           3           1
    121290           2           3
    121320           1           6
    121350           2           7
    121380           3           1
    121410           2           1
    121440           1           2
    121470           2           3
    121500           2           6
    121530           2           3
    121560           1           3
    121590           1           0
    121620           1           5
    121650           4           6
    121680           1           2
    121710           2           5
    121740           1           1
    121770           2           4
    121800           1           3
    121830           3           3
    121860           3           3
    121890           2           2
    121920           0           4
    121950           5           3
    121980           3           3
    122010           3           6
    122040           1           1
    122070           3           1
    122100           1           5
    122130           2           1
    122160           1           3
    122190           1           2
    122220           1           2
    122250           2           4
    122280           2           4
    122310           1           3
    122340           2           2
    122370           2           5
    122400           1           4
    122430           2           7
    122460           2           6
    122490           2           6
    122520           1           4
    122550           1           2
    122580           2           4
    122610           1           2
    122640           1           3
    122670           2           2
    122700           1           2
    122730           2           2
    122760           3           6
    122790           2           2
    122820           1           4
    122850           2           7
    122880           2           3
    122910           3           6
    122940           2           6
    122970           2           4
    123000           2           5
    123030           3           4
    123060           1           2
    123090           2           2
    123120           3           5
    123150           3           4
    123180           2           3
    123210           1           2
    123240           1           3
    123270           4           2
    123300           2           2
    123330           2           3
    123360           2           6
    123390           2           7
    123420           2           4
    123450           1           7
    123480           3           6
    123510           2           1
    123540           2           6
    123570           1           5
    123600           2           4
    123630           2           4
    123660           2           2
    123690           1           2
    123720           2           1
    123750           2           4
    123780           2           5
    123810           2           5
    123840           1           7
    123870           1           4
    123900           2           6
    123930           0           4
    123960           2           5
    123990           4           6
    124020           1           3
    124050           1           4
    124080           2           5
    124110           1           4
    124140           2           7
    124170           0           4
    124200           2           4
    124230           2           4
    124260           2           1
    124290           1           4
    124320           3           4
    124350           1           7
    124380           2           3
    124410           1           3
    124440           2           4
    124470           1           3
    124500           2           4
    124530           3           1
    124560           2           2
    124590           0           0
    124620           0           1
    124650           1           2
    124680           0           2
    124710           0           0
    124740           0           2
    124770           1           1
    124800           1           1
    124830           0           1
    124860           0           1
    124890           0           0
    124920           1           2
    124950           0           2
    124980           0           1
    125010           0           0
    125040           0           0
    125070           0           1
    125100           2           2
    125130           1           2
    125160           1           4
    125190           2           0
    125220           0           3
    125250           2           1
    125280           0           0
    125310           1           2
    125340           0           2
    125370           1           1
    125400           1           2
    125430           0           5
    125460           1           3
    125490           0           1
    125520           1           4
    125550           2           4
    125580           0           3
    125610           1           5
    125640           1           3
    125670           1           3
    125700           2           2
    125730           1           1
    125760           2           1
    125790           1           3
    125820           1           2
    125850           3           3
    125880           1           0
    125910           1           0
    125940           1           2
    125970           1           2
    126000           0           5
    126030           1           0
    126060           0           1
    126090           1           2
    126120           0           2
    126150           1           0
    126180           1           2
    126210           1           1
    126240           0           3
    126270           1           1
    126300           0           1
    126330           1           0
    126360           1           1
    126390           0           0
    126420           1           1
    126450           0           2
    126480           0           1
    126510           1           1
    126540           0           1
    126570           1           2
    126600           0           0
    126630           0           2
    126660           1           3
    126690           0           2
    126720           1           1
    126750           0           0
    126780           1           1
    126810           0           1
    126840           0           0
    126870           1           1
    126900           0           1
    126930           0           1
    126960           1           0
    126990           0           3
    127020           2           2
    127050           0           1
    127080           1           1
    127110           1           0
    127140           1           1
    127170           1           0
    127200           1           1
    127230           0           2
    127260           1           0
    127290           1           2
    127320           2           2
    127350           1           0
    127380           0           2
    127410           0           1
    127440           2           0
    127470           1           0
    127500           2           1
    127530           2           4
    127560           0           1
    127590           0           1
    127620           1           2
    127650           3           4
    127680           1           3
    127710           2           0
    127740           0           3
    127770           1           3
    127800           3           3
    127830           1           2
    127860           1           4
    127890           2           1
    127920           1           0
    127950           1           5
    127980           0           1
    128010           1           3
    128040           2           3
    128070           2           4
    128100           2           0
    128130           4           4
    128160           4           4
    128190           3           4
    128220           5           2
    128250           4           5
    128280           3           6
    128310           5           5
    128340           5           3
    128370           5           3
    128400           4           5
    128430           4           6
    128460           1           4
    128490           0           1
    128520           3           3
    128550           3           4
    128580           6           3
    128610           3           6
    128640           5           7
    128670           2           4
    128700           2           6
    128730           2           3
    128760           1           1
    128790           0           4
    128820           0           3
    128850           1           5
    128880           4           1
    128910           4           3
    128940           1           2
    128970           0           3
    129000           0           3
    129030           2           0
    129060           2           3
    129090           1           1
    129120           0           2
    129150           0           1
    129180           1           0
    129210           0           3
    129240           0           1
    129270           1           6
    129300           0           3
    129330           1           1
    129360           1           1
    129390           0           0
    129420           0           0
    129450           0           2
    129480           2           3
    129510           0           0
    129540           0           1
    129570           0           1
    129600           1           4
    129630           0           5
    129660           0           5
    129690           1           5
    129720           0           1
    129750           0           0
    129780           1           2
    129810           3           2
    129840           2           2
    129870           4           1
    129900           1           3
    129930           2           2
    129960           1           2
    129990           1           2
    130020           1           2
    130050           1           1
    130080           1           1
    130110           1           2
    130140           2           0
    130170           2           0
    130200           1           7
    130230           1           0
    130260           1           2
    130290           0           0
    130320           1           3
    130350           2           3
    130380           0           2
    130410           1           1
    130440           1           0
    130470           0           0
    130500           1           1
    130530           0           2
    130560           2           1
    130590           0           3
    130620           1           5
    130650           1           3
    130680           1           6
    130710           0           0
    130740           0           1
    130770           0           2
    130800           0           2
    130830           0           4
    130860           0           2
    130890           1           4
    130920           1           1
    130950           1           3
    130980           2           5
    131010           0           1
    131040           1           4
    131070           1           2
    131100           2           2
    131130           0           2
    131160           0           2
    131190           2           2
    131220           0           4
    131250           1           1
    131280           2           2
    131310           1           0
    131340           2           1
    131370           1           1
    131400           1           0
    131430           0           6
    131460           0           0
    131490           0           2
    131520           0           1
    131550           0           2
    131580           0           0
    131610           1           1
    131640           1           4
    131670           1           4
    131700           1           5
    131730           1           3
    131760           0           3
    131790           0           1
    131820           0           6
    131850           2           1
    131880           0           4
    131910           2           2
    131940           0           2
    131970           3           7
    132000           1           5
    132030           1           4
    132060           0           0
    132090           2           7
    132120           2           4
    132150           2           4
    132180           1           6
    132210           2           1
    132240           4           5
    132270           0           2
    132300           1           3
    132330           0           0
    132360           0           5
    132390           1           4
    132420           1           1
    132450           1           2
    132480           1           1
    132510           1           1
    132540           1           4
    132570           1           2
    132600           2           6
    132630           0           2
    132660           0           2
    132690           1           5
    132720           1           3
    132750           1           4
    132780           1           2
    132810           1           6
    132840           3           1
    132870           1           7
    132900           1           2
    132930           1           4
    132960           1           1
    132990           2           2
    133020           1           4
    133050           3           2
    133080           2           6
    133110           3           2
    133140           3           5
    133170           2           3
    133200           4           5
    133230           2           4
    133260           2           3
    133290           3           3
    133320           2           3
    133350           3           7
    133380           5           1
    133410           2          10
    133440           3           4
    133470           2           5
    133500           2           5
    133530           1           4
    133560           3           4
    133590           1           6
    133620           2           4
    133650           3           9
    133680           1           6
    133710           3           6
    133740           4           5
    133770           5           7
    133800           2           5
    133830           2           2
    133860           3           6
    133890           2           4
    133920           4           4
    133950           2           4
    133980           4           5
    134010           2           5
    134040           4           4
    134070           4           7
    134100           5           7
    134130           2           6
    134160           3           7
    134190           1           4
    134220           1           3
    134250           5           3
    134280           5           7
    134310           5           6
    134340           4           5
    134370           3           6
    134400           4           6
    134430           2           7
    134460           2           6
    134490           2           3
    134520           3           4
    134550           2           2
    134580           3           6
    134610           3           3
    134640           1           9
    134670           3           4
    134700           2           5
    134730           3           6
    134760           2           3
    134790           2           3
    134820           4           7
    134850           1           1
    134880           1           9
    134910           2           6
    134940           3           6
    134970           4           6
    135000           4           8
    135030           3           5
    135060           2           3
    135090           4           4
    135120           3           8
    135150           2           5
    135180           4           7
    135210           6           4
    135240           3           5
    135270           2           3
    135300           3           3
    135330           4           2
    135360           3           3
    135390           1           8
    135420           1           6
    135450           3           4
    135480           2           6
    135510           3           2
    135540           5           5
    135570           3           5
    135600           2           5
    135630           2           4
    135660           2           6
    135690           5           6
    135720           5           2
    135750           2           0
    135780           2           3
    135810           3           4
    135840           1           3
    135870           3           3
    135900           1           8
    135930           3           2
    135960           5           4
    135990           2           2
    136020           2           4
    136050           1           4
    136080           2           6
    136110           1           3
    136140           2           3
    136170           3           2
    136200           2           2
    136230           1           3
    136260           0           4
    136290           3           2
    136320           1           2
    136350           1           4
    136380           2           2
    136410           2           1
    136440           2           2
    136470           1           2
    136500           2           0
    136530           1           1
    136560           2           2
    136590           1           4
    136620           1           2
    136650           4           1
    136680           2           3
    136710           1           2
    136740           0           1
    136770           0           1
    136800           1           2
    136830           1           3
    136860           1           1
    136890           2           2
    136920           2           1
    136950           3           0
    136980           1           2
    137010           1           6
    137040           2           1
    137070           2           0
    137100           2           4
    137130           3           7
    137160           2           6
    137190           2           3
    137220           2           6
    137250           1           6
    137280           2           6
    137310           2           4
    137340           1           5
    137370           2           7
    137400           3           2
    137430           1           2
    137460           2           5
    137490           1           5
    137520           3           6
    137550           4           6
    137580           3           7
    137610           3           4
    137640           5           3
    137670           1           6
    137700           3           3
    137730           3           6
    137760           3           6
    137790           5           3
    137820           4           3
    137850           5           5
    137880           3           7
    137910           5           3
    137940           3           5
    137970           3           4
    138000           3           4
    138030           4           4
    138060           2           3
    138090           2           5
    138120           4           1
    138150           2           5
    138180           1           5
    138210           3           3
    138240           2           4
    138270           2           2
    138300           3           4
    138330           4           3
    138360           2           3
    138390           3           3
    138420           2           9
    138450           2           4
    138480           4           4
    138510           2           5
    138540           3           1
    138570           3           3
    138600           3           7
    138630           2           5
    138660           5           2
    138690           4           7
    138720           5           4
    138750           3           5
    138780           3           6
    138810           2           5
    138840           4           5
    138870           4           4
    138900           2           5
    138930           2           5
    138960           3           5
    138990           4           3
    139020           2           4
    139050           2           4
    139080           4           5
    139110           4           4
    139140           1           4
    139170           3           3
    139200           4           6
    139230           4           5
    139260           1           8
    139290           3           4
    139320           3           2
    139350           4           6
    139380           4           2
    139410           3           5
    139440           4           5
    139470           2           5
    139500           3           4
    139530           2           4
    139560           2           5
    139590           2           6
    139620           3           6
    139650           2           3
    139680           3           5
    139710           4           5
    139740           4           5
    139770           4           3
    139800           6           1
    139830           3           3
    139860           4           4
    139890           3           6
    139920           4           5
    139950           5           6
    139980           4           5
    140010           4           2
    140040           5           2
    140070           4           4
    140100           3           7
    140130           6           4
    140160           4           7
    140190           4           6
    140220           3           3
    140250           3           5
    140280           6           1
    140310           5           4
    140340           3           2
    140370           4           5
    140400           4           2
    140430           4           4
    140460           2           3
    140490           4           3
    140520           2           4
    140550           4           6
    140580           5           4
    140610           2           6
    140640           3           6
    140670           3           6
    140700           4           7
    140730           5           5
    140760           3           5
    140790           3           4
    140820           2           3
    140850           2           0
    140880           2           2
    140910           2           4
    140940           3           5
    140970           4           5
    141000           3           3
    141030           4           4
    141060           3           4
    141090           4           6
    141120           6           3
    141150           3           5
    141180           5           5
    141210           4           7
    141240           4           7
    141270           4           2
    141300           3           2
    141330           3           4
    141360           2           5
    141390           4           4
    141420           3           4
    141450           2           5
    141480           4           3
    141510           3           4
    141540           3           4
    141570           4           6
    141600           4           3
    141630           5           1
    141660           4           3
    141690           1           5
    141720           3           6
    141750           3           6
    141780           5           4
    141810           2           5
    141840           4           6
    141870           2           5
    141900           5           6
    141930           4           3
    141960           3           2
    141990           3           5
    142020           2           5
    142050           2           6
    142080           6           4
    142110           4           2
    142140           4           2
    142170           3           4
    142200           2           5
    142230           4           4
    142260           4           4
    142290           4           7
    142320           3           5
    142350           6           4
    142380           3           5
    142410           1           7
    142440           3           6
    142470           2           7
    142500           4           6
    142530           4           5
    142560           4           6
    142590           4           6
    142620           5           1
    142650           4           1
    142680           5           5
    142710           6           4
    142740           3           4
    142770           3           6
    142800           3           6
    142830           3           3
    142860           3           5
    142890           3           5
    142920           4           7
    142950           4           5
    142980           3           7
    143010           4           6
    143040           3           5
    143070           3           4
    143100           3           5
    143130           3           5
    143160           2           6
    143190           1           6
    143220           3           4
    143250           0           7
    143280           4           2
    143310           3           3
    143340           4           3
    143370           6           2
    143400           5           3
    143430           4           6
    143460           4           2
    143490           4           2
    143520           4           6
    143550           3           5
    143580           1           1
    143610           3           4
    143640           3           2
    143670           1           2
    143700           2           3
    143730           2           5
    143760           2           4
    143790           3           7
    143820           1           6
    143850           2           5
    143880           2           2
    143910           2           6
    143940           1           3
    143970           2           6
    144000           2           3
    144030           3           7
    144060           3           2
    144090           2           3
    144120           5           5
    144150           3           7
    144180           2           2
    144210           2           3
    144240           3           2
    144270           1           5
    144300           2           1
    144330           2           1
    144360           2           2
    144390           4           2
    144420           2           3
    144450           3           1
    144480           2           1
    144510           3           4
    144540           2           4
    144570           2           2
    144600           3           3
    144630           2           2
    144660           5           2
    144690           4           4
    144720           3           2
    144750           2           3
    144780           4           1
    144810           2           3
    144840           4           3
    144870           2           3
    144900           3           1
    144930           3           3
    144960           4           4
    144990           5           3
    145020           2           5
    145050           2           2
    145080           3           4
    145110           3           4
    145140           3           2
    145170           2           4
    145200           3           4
    145230           3           4
    145260           3           5
    145290           2           3
    145320           3           5
    145350           3           5
    145380           1           2
    145410           3           5
    145440           2           5
    145470           5           2
    145500           3           4
    145530           3           4
    145560           2           5
    145590           3           2
    145620           2           5
    145650           3           4
    145680           3           2
    145710           3           5
    145740           4           4
    145770           5           4
    145800           4           4
    145830           2           2
    145860           3           3
    145890           1           4
    145920           3           1
    145950           4           2
    145980           2           2
    146010           3           1
    146040           4           1
    146070           2           2
    146100           2           2
    146130           2           2
    146160           2           2
    146190           3           5
    146220           1           3
    146250           2           2
    146280           3           1
    146310           3           1
    146340           4           1
    146370           2           2
    146400           2           4
    146430           2           2
    146460           2           2
    146490           2           4
    146520           2           4
    146550           3           1
    146580           2           3
    146610           1           4
    146640           2           4
    146670           1           4
    146700           2           5
    146730           2           3
    146760           1           2
    146790           2           4
    146820           2           3
    146850           1           3
    146880           2           3
    146910           1           3
    146940           2           1
    146970           1           3
    147000           0           3
    147030           3           4
    147060           2           2
    147090           2           1
    147120           3           4
    147150           1           3
    147180           2           1
    147210           3           2
    147240           1           4
    147270           2           3
    147300           2           3
    147330           3           3
    147360           2           5
    147390           3           4
    147420           2           4
    147450           3           1
    147480           2           3
    147510           2           2
    147540           2           4
    147570           2           3
    147600           2           4
    147630           2           3
    147660           2           3
    147690           1           6
    147720           2           3
    147750           2           2
    147780           2           3
    147810           1           3
    147840           3           1
    147870           0           4
    147900           1           2
    147930           1           4
    147960           2           3
    147990           1           3
    148020           2           2
    148050           2           4
    148080           2           1
    148110           3           2
    148140           1           4
    148170           2           3
    148200           2           1
    148230           4           1
    148260           3           3
    148290           2           3
    148320           0           1
    148350           1           3
    148380           3           5
    148410           2           3
    148440           2           2
    148470           3           2
    148500           2           3
    148530           3           3
    148560           3           2
    148590           2           3
    148620           2           1
    148650           2           3
    148680           2           2
    148710           1           4
    148740           2           2
    148770           3           2
    148800           2           3
    148830           1           3
    148860           2           3
    148890           2           3
    148920           3           1
    148950           2           3
    148980           2           3
    149010           2           2
    149040           0           4
    149070           2           4
    149100           1           2
    149130           2           3
    149160           2           2
    149190           3           1
    149220           2           1
    149250           2           7
    149280           3           1
    149310           2           3
    149340           2           3
    149370           1           6
    149400           4           5
    149430           1           4
    149460           3           2
    149490           1           5
    149520           1           3
    149550           1           4
    149580           4           4
    149610           2           1
    149640           3           2
    149670           3           1
    149700           2           2
    149730           2           1
    149760           3           3
    149790           3           1
    149820           1           0
    149850           3           2
    149880           2           3
    149910           1           5
    149940           1           2
    149970           3           1
    150000           5           2
    150030           2           4
    150060           2           2
    150090           4           3
    150120           2           3
    150150           3           5
    150180           3           2
    150210           4           4
    150240           2           3
    150270           1           3
    150300           3           3
    150330           1           4
    150360           2           4
    150390           3           1
    150420           4           3
    150450           3           2
    150480           2           2
    150510           3           2
    150540           3           2
    150570           2           2
    150600           3           2
    150630           4           4
    150660           1           4
    150690           3           3
    150720           0           2
    150750           3           1
    150780           3           2
    150810           1           4
    150840           2           2
    150870           2           3
    150900           3           1
    150930           3           5
    150960           3           5
    150990           1           4
    151020           2           3
    151050           2           2
    151080           2           2
    151110           1           4
    151140           3           2
    151170           2           4
    151200           3           2
    151230           2           2
    151260           1           2
    151290           3           2
    151320           3           1
    151350           2           2
    151380           2           2
    151410           2           1
    151440           3           2
    151470           2           3
    151500           2           3
    151530           2           1
    151560           2           3
    151590           3           2
    151620           3           4
    151650           1           4
    151680           2           2
    151710           2           2
    151740           2           2
    151770           1           4
    151800           3           2
    151830           2           3
    151860           1           4
    151890           3           1
    151920           2           2
    151950           2           2
    151980           3           1
    152010           3           1
    152040           2           2
    152070           3           2
    152100           1           2
    152130           2           2
    152160           2           2
    152190           3           1
    152220           1           2
    152250           0           4
    152280           3           1
    152310           1           3
    152340           0           5
    152370           3           1
    152400           3           1
    152430           3           1
    152460           2           4
    152490           3           1
    152520           2           2
    152550           2           4
    152580           2           4
    152610           2           3
    152640           3           2
    152670           1           3
    152700           2           2
    152730           2           2
    152760           1           3
    152790           1           3
    152820           2           2
    152850           2           3
    152880           3           1
    152910           2           3
    152940           1           3
    152970           2           4
    153000           1           3
    153030           2           2
    153060           2           2
    153090           0           4
    153120           2           2
    153150           3           1
    153180           3           1
    153210           3           3
    153240           3           2
    153270           2           3
    153300           2           4
    153330           2           2
    153360           3           1
    153390           1           3
    153420           2           4
    153450           2           5
    153480           2           2
    153510           2           2
    153540           3           1
    153570           3           1
    153600           3           1
    153630           3           4
    153660           3           1
    153690           1           3
    153720           2           0
    153750           3           1
    153780           3           1
    153810           3           1
    153840           2           3
    153870           3           5
    153900           1           3
    153930           1           3
    153960           4           2
    153990           2           2
    154020           3           3
    154050           4           2
    154080           3           2
    154110           1           3
    154140           1           3
    154170           2           4
    154200           3           4
    154230           0           4
    154260           2           5
    154290           3           1
    154320           2           3
    154350           2           2
    154380           1           5
    154410           2           2
    154440           2           2
    154470           1           3
    154500           2           3
    154530           2           4
    154560           2           3
    154590           1           2
    154620           2           2
    154650           1           3
    154680           2           1
    154710           2           3
    154740           2           3
    154770           1           3
    154800           2           2
    154830           2           4
    154860           3           1
    154890           2           1
    154920           3           3
    154950           2           2
    154980           2           2
    155010           2           5
    155040           2           1
    155070           3           1
    155100           1           3
    155130           3           3
    155160           3           1
    155190           2           2
    155220           3           4
    155250           2           2
    155280           2           2
    155310           2           3
    155340           3           1
    155370           2           2
    155400           3           2
    155430           3           1
    155460           3           2
    155490           1           3
    155520           1           3
    155550           4           1
    155580           2           3
    155610           2           3
    155640           2           3
    155670           2           2
    155700           2           2
    155730           2           3
    155760           2           2
    155790           2           3
    155820           3           1
    155850           2           2
    155880           1           3
    155910           4           2
    155940           3           4
    155970           2           2
    156000           3           4
    156030           2           2
    156060           2           2
    156090           2           5
    156120           3           2
    156150           3           2
    156180           1           3
    156210           3           2
    156240           2           3
    156270           1           6
    156300           2           3
    156330           3           2
    156360           2           3
    156390           1           4
    156420           0           3
    156450           3           2
    156480           1           3
    156510           4           2
    156540           1           3
    156570           3           3
    156600           2           5
    156630           2           2
    156660           3           3
    156690           2           3
    156720           2           1
    156750           4           3
    156780           3           1
    156810           1           3
    156840           2           2
    156870           1           2
    156900           2           2
    156930           1           4
    156960           3           2
    156990           2           2
    157020           2           4
    157050           3           1
    157080           1           4
    157110           2           5
    157140           2           3
    157170           3           1
    157200           3           1
    157230           4           3
    157260           1           6
    157290           3           2
    157320           2           3
    157350           2           3
    157380           3           2
    157410           1           3
    157440           2           3
    157470           3           1
    157500           3           4
    157530           2           2
    157560           1           3
    157590           2           2
    157620           3           1
    157650           3           2
    157680           3           1
    157710           3           1
    157740           2           2
    157770           1           4
    157800           2           3
    157830           2           5
    157860           3           1
    157890           2           3
    157920           1           4
    157950           2           2
    157980           1           3
    158010           2           4
    158040           2           2
    158070           2           3
    158100           2           2
    158130           2           5
    158160           3           2
    158190           2           3
    158220           2           3
    158250           3           1
    158280           2           2
    158310           1           1
    158340           1           3
    158370           2           3
    158400           4           4
    158430           2           2
    158460           4           3
    158490           2           2
    158520           3           2
    158550           2           2
    158580           3           2
    158610           3           1
    158640           2           3
    158670           1           4
    158700           1           4
    158730           2           2
    158760           2           4
    158790           2           4
    158820           2           2
    158850           1           3
    158880           1           4
    158910           3           2
    158940           3           1
    158970           2           3
    159000           2           3
    159030           2           4
    159060           2           2
    159090           3           1
    159120           1           4
    159150           2           3
    159180           2           2
    159210           3           1
    159240           2           3
    159270           0           6
    159300           2           1
    159330           1           3
    159360           3           2
    159390           2           2
    159420           1           3
    159450           2           2
    159480           2           2
    159510           2           3
    159540           1           3
    159570           1           2
    159600           2           2
    159630           3           2
    159660           3           3
    159690           1           3
    159720           2           2
    159750           1           2
    159780           1           2
    159810           2           2
    159840           2           2
    159870           3           5
    159900           3           2
    159930           3           1
    159960           1           4
    159990           2           1
    160020           2           2
    160050           0           4
    160080           2           2
    160110           2           2
    160140           2           4
    160170           3           2
    160200           2           2
    160230           3           2
    160260           3           1
    160290           3           1
    160320           2           4
    160350           1           3
    160380           2           2
    160410           2           3
    160440           2           2
    160470           2           2
    160500           3           2
    160530           2           1
    160560           2           5
    160590           2           2
    160620           1           2
    160650           2           1
    160680           1           3
    160710           2           1
    160740           2           2
    160770           2           2
    160800           2           3
    160830           2           3
    160860           2           2
    160890           2           2
    160920           1           4
    160950           3           2
    160980           2           2
    161010           2           4
    161040           3           4
    161070           1           3
    161100           2           3
    161130           3           2
    161160           1           4
    161190           4           2
    161220           3           2
    161250           2           3
    161280           2           2
    161310           1           3
    161340           3           2
    161370           3           1
    161400           3           2
    161430           3           1
    161460           3           1
    161490           2           1
    161520           1           3
    161550           3           1
    161580           2           2
    161610           2           4
    161640           2           2
    161670           1           3
    161700           1           3
    161730           3           2
    161760           2           5
    161790           2           0
    161820           2           1
    161850           2           2
    161880           2           1
    161910           3           1
    161940           2           3
    161970           2           3
    162000           2           3
    162030           2           2
    162060           2           3
    162090           2           5
    162120           2           4
    162150           1           3
    162180           2           3
    162210           2           3
    162240           3           3
    162270           1           4
    162300           2           3
    162330           1           5
    162360           3           1
    162390           3           2
    162420           2           2
    162450           2           2
    162480           1           3
    162510           3           1
    162540           3           1
    162570           2           2
    162600           2           1
    162630           2           2
    162660           2           4
    162690           3           1
    162720           2           3
    162750           3           2
    162780           3           1
    162810           1           3
    162840           3           1
    162870           0           3
    162900           2           5
    162930           3           1
    162960           2           2
    162990           2           4
    163020           1           3
    163050           2           2
    163080           3           1
    163110           1           3
    163140           1           3
    163170           3           1
    163200           2           2
    163230           1           5
    163260           3           2
    163290           2           3
    163320           3           2
    163350           3           4
    163380           1           3
    163410           1           3
    163440           2           2
    163470           3           1
    163500           2           3
    163530           2           1
    163560           1           3
    163590           2           3
    163620           3           2
    163650           3           2
    163680           1           2
    163710           2           1
    163740           3           5
    163770           1           3
    163800           2           3
    163830           2           4
    163860           2           1
    163890           0           3
    163920           2           2
    163950           2           2
    163980           1           2
    164010           2           2
    164040           1           3
    164070           2           1
    164100           3           1
    164130           2           2
    164160           2           1
    164190           2           3
    164220           1           5
    164250           2           2
    164280           2           2
    164310           3           1
    164340           1           6
    164370           2           2
    164400           1           4
    164430           2           2
    164460           2           3
    164490           1           5
    164520           2           4
    164550           3           2
    164580           1           3
    164610           2           1
    164640           2           2
    164670           2           2
    164700           2           2
    164730           3           1
    164760           0           2
    164790           3           1
    164820           2           2
    164850           2           2
    164880           2           3
    164910           2           3
    164940           1           4
    164970           2           3
    165000           1           2
    165030           2           3
    165060           3           1
    165090           1           2
    165120           2           2
    165150           2           2
    165180           2           2
    165210           2           3
    165240           3           2
    165270           1           2
    165300           3           1
    165330           3           1
    165360           1           2
    165390           2           2
    165420           1           3
    165450           2           2
    165480           2           2
    165510           3           2
    165540           3           3
    165570           3           1
    165600           1           3
    165630           2           3
    165660           1           2
    165690           2           2
    165720           2           2
    165750           2           2
    165780           0           3
    165810           2           2
    165840           2           3
    165870           2           2
    165900           2           1
    165930           2           2
    165960           2           2
    165990           2           2
    166020           2           2
    166050           3           3
    166080           3           1
    166110           2           2
    166140           2           2
    166170           2           2
    166200           2           4
    166230           2           2
    166260           3           1
    166290           2           2
    166320           2           2
    166350           2           2
    166380           2           1
    166410           2           1
    166440           2           3
    166470           2           2
    166500           3           1
    166530           2           2
    166560           2           2
    166590           3           2
    166620           2           2
    166650           2           4
    166680           2           3
    166710           2           3
    166740           2           2
    166770           1           2
    166800           1           4
    166830           0           5
    166860           1           4
    166890           3           1
    166920           1           3
    166950           1           3
    166980           3           2
    167010           2           2
    167040           3           2
    167070           0           3
    167100           2           2
    167130           3           2
    167160           2           2
    167190           3           2
    167220           3           2
    167250           3           3
    167280           3           2
    167310           2           2
    167340           2           4
    167370           2           3
    167400           2           2
    167430           3           3
    167460           2           2
    167490           2           2
    167520           3           1
    167550           1           3
    167580           3           3
    167610           4           3
    167640           2           2
    167670           2           4
    167700           2           4
    167730           2           3
    167760           1           3
    167790           1           3
    167820           1           4
    167850           0           2
    167880           3           2
    167910           3           6
    167940           1           5
    167970           3           1
    168000           3           4
    168030           3           1
    168060           2           3
    168090           3           2
    168120           2           3
    168150           2           2
    168180           2           3
    168210           2           2
    168240           2           3
    168270           3           3
    168300           2           3
    168330           3           1
    168360           1           3
    168390           2           2
    168420           2           2
    168450           1           4
    168480           3           1
    168510           1           5
    168540           3           2
    168570           3           2
    168600           2           2
    168630           1           4
    168660           2           3
    168690           2           3
    168720           3           2
    168750           2           3
    168780           2           4
    168810           1           5
    168840           3           2
    168870           2           8
    168900           2           3
    168930           3           2
    168960           0           5
    168990           3           2
    169020           1           3
    169050           2           3
    169080           3           2
    169110           3           2
    169140           1           3
    169170           1           4
    169200           1           6
    169230           2           2
    169260           1           7
    169290           1           4
    169320           2           4
    169350           3           4
    169380           2           4
    169410           2           3
    169440           0           4
    169470           2           3
    169500           2           3
    169530           1           5
    169560           2           3
    169590           2           3
    169620           2           5
    169650           0           4
    169680           1           4
    169710           1           4
    169740           2           3
    169770           1           6
    169800           1           3
    169830           1           4
    169860           1           4
    169890           1           4
    169920           3           2
    169950           2           3
    169980           1           3
    170010           1           5
    170040           2           3
    170070           0           5
    170100           1           7
    170130           1           3
    170160           1           5
    170190           1           5
    170220           3           6
    170250           1           6
    170280           2           2
    170310           2           6
    170340           2           2
    170370           1           3
    170400           2           1
    170430           3           4
    170460           3           2
    170490           1           5
    170520           2           2
    170550           1           3
    170580           2           3
    170610           2           4
    170640           2           3
    170670           2           2
    170700           2           3
    170730           2           2
    170760           2           2
    170790           1           4
    170820           2           3
    170850           3           1
    170880           5           3
    170910           1           3
    170940           1           3
    170970           1           4
    171000           1           4
    171030           1           4
    171060           2           1
    171090           1           4
    171120           1           5
    171150           1           4
    171180           1           3
    171210           2           3
    171240           1           4
    171270           1           5
    171300           3           2
    171330           3           2
    171360           2           2
    171390           1           4
    171420           0           4
    171450           1           6
    171480           1           3
    171510           2           3
    171540           1           3
    171570           2           2
    171600           1           1
    171630           3           3
    171660           3           2
    171690           2           3
    171720           2           4
    171750           2           3
    171780           2           2
    171810           1           4
    171840           2           4
    171870           2           3
    171900           2           2
    171930           1           4
    171960           2           4
    171990           1           5
    172020           2           5
    172050           2           4
    172080           1           4
    172110           2           3
    172140           1           4
    172170           1           3
    172200           1           3
    172230           1           3
    172260           1           4
    172290           1           7
    172320           1           4
    172350           2           5
    172380           3           1
    172410           1           4
    172440           3           3
    172470           3           2
    172500           2           3
    172530           1           5
    172560           2           2
    172590           2           3
    172620           1           3
    172650           2           2
    172680           3           4
    172710           1           5
    172740           2           4
    172770           1           3
    172800           2           2
    172830           1           3
    172860           2           2
    172890           3           3
    172920           2           3
    172950           3           1
    172980           2           7
    173010           2           3
    173040           2           3
    173070           3           1
    173100           2           2
    173130           2           3
    173160           3           2
    173190           3           1
    173220           2           2
    173250           2           3
    173280           2           2
    173310           3           3
    173340           3           3
    173370           2           7
    173400           2           3
    173430           2           3
    173460           1           4
    173490           4           1
    173520           1           3
    173550           2           4
    173580           2           4
    173610           2           2
    173640           2           4
    173670           2           3
    173700           1           4
    173730           3           2
    173760           3           1
    173790           2           3
    173820           3           1
    173850           3           2
    173880           2           4
    173910           2           2
    173940           3           2
    173970           2           3
    174000           2           3
    174030           2           3
    174060           3           2
    174090           2           3
    174120           3           2
    174150           2           2
    174180           2           8
    174210           3           2
    174240           2           3
    174270           2           3
    174300           1           3
    174330           2           2
    174360           1           4
    174390           2           3
    174420           2           2
    174450           2           3
    174480           1           4
    174510           2           3
    174540           1           4
    174570           3           3
    174600           3           2
    174630           1           3
    174660           1           4
    174690           1           5
    174720           2           2
    174750           3           2
    174780           1           3
    174810           1           4
    174840           1           4
    174870           2           3
    174900           1           3
    174930           3           1
    174960           2           2
    174990           3           4
    175020           1           2
    175050           2           4
    175080           1           4
    175110           2           3
    175140           2           3
    175170           3           1
    175200           2           3
    175230           0           4
    175260           2           3
    175290           3           1
    175320           2           2
    175350           2           3
    175380           1           4
    175410           3           2
    175440           1           4
    175470           2           2
    175500           3           2
    175530           2           5
    175560           3           1
    175590           3           1
    175620           2           2
    175650           2           3
    175680           1           4
    175710           2           2
    175740           1           3
    175770           2           2
    175800           2           3
    175830           1           3
    175860           2           4
    175890           3           1
    175920           2           3
    175950           3           2
    175980           2           2
    176010           1           4
    176040           2           1
    176070           2           2
    176100           3           2
    176130           3           1
    176160           3           2
    176190           2           1
    176220           3           2
    176250           3           3
    176280           2           2
    176310           3           2
    176340           3           5
    176370           2           4
    176400           2           3
    176430           2           3
    176460           4           6
    176490           3           2
    176520           2           3
    176550           3           2
    176580           4           3
    176610           2           3
    176640           2           3
    176670           1           7
    176700           3           3
    176730           3           2
    176760           2           2
    176790           2           3
    176820           4           2
    176850           2           5
    176880           3           2
    176910           2           3
    176940           2           3
    176970           3           4
    177000           2           4
    177030           2           3
    177060           3           2
    177090           2           4
    177120           2           3
    177150           3           3
    177180           3           2
    177210           4           3
    177240           4           2
    177270           2           2
    177300           4           1
    177330           3           3
    177360           1           5
    177390           4           1
    177420           4           1
    177450           3           3
    177480           2           2
    177510           3           3
    177540           3           4
    177570           3           5
    177600           1           4
    177630           3           1
    177660           3           2
    177690           2           4
    177720           0           7
    177750           3           2
    177780           1           5
    177810           3           5
    177840           4           3
    177870           4           2
    177900           4           2
    177930           3           2
    177960           4           2
    177990           4           2
    178020           1           4
    178050           2           4
    178080           4           2
    178110           3           2
    178140           2           4
    178170           3           2
    178200           3           2
    178230           2           4
    178260           2           3
    178290           3           3
    178320           2           3
    178350           2           4
    178380           3           3
    178410           1           4
    178440           2           3
    178470           2           3
    178500           1           5
    178530           4           1
    178560           2           3
    178590           2           2
    178620           2           3
    178650           2           3
    178680           2           2
    178710           1           3
    178740           2           2
    178770           2           4
    178800           4           2
    178830           1           4
    178860           4           5
    178890           2           3
    178920           2           2
    178950           1           4
    178980           2           4
    179010           1           3
    179040           2           4
    179070           1           3
    179100           3           2
    179130           2           2
    179160           2           3
    179190           1           3
    179220           2           3
    179250           2           2
    179280           1           4
    179310           1           3
    179340           3           2
    179370           1           2
    179400           1           4
    179430           2           3
    179460           3           1
    179490           1           5
    179520           2           2
    179550           2           3
    179580           1           3
    179610           1           4
    179640           2           3
    179670           1           4
    179700           2           2
    179730           0           3
    179760           1           4
    179790           0           4
    179820           2           2
    179850           2           2
    179880           0           5
    179910           3           5
    179940           2           2
    179970           2           2
    180000           2           1
    180030           2           4
    180060           2           4
    180090           2           3
    180120           1           4
    180150           3           2
    180180           2           3
    180210           3           3
    180240           1           4
    180270           2           3
    180300           0           5
    180330           1           2
    180360           2           4
    180390           0           4
    180420           2           2
    180450           2           3
    180480           2           2
    180510           1           3
    180540           1           4
    180570           2           3
    180600           2           2
    180630           3           2
    180660           4           1
    180690           2           5
    180720           3           6
    180750           1           3
    180780           0           1
    180810           2           4
    180840           2           6
    180870           2           1
    180900           3           2
    180930           1           3
    180960           1           3
    180990           1           4
    181020           2           4
    181050           2           4
    181080           2           3
    181110           2           3
    181140           3           2
    181170           2           5
    181200           3           2
    181230           2           2
    181260           1           3
    181290           2           3
    181320           1           2
    181350           1           4
    181380           1           2
    181410           0           4
    181440           0           3
    181470           1           7
    181500           1           3
    181530           3           3
    181560           2           4
    181590           0           4
    181620           2           3
    181650           2           1
    181680           3           3
    181710           2           3
    181740           2           2
    181770           2           2
    181800           2           5
    181830           3           2
    181860           1           4
    181890           1           3
    181920           1           3
    181950           2           1
    181980           2           2
    182010           2           3
    182040           3           3
    182070           2           3
    182100           2           4
    182130           1           5
    182160           1           3
    182190           0           4
    182220           4           5
    182250           3           3
    182280           2           3
    182310           3           2
    182340           3           3
    182370           1           5
    182400           0           3
    182430           2           2
    182460           2           3
    182490           1           4
    182520           2           2
    182550           3           3
    182580           2           3
    182610           1           5
    182640           3           2
    182670           1           5
    182700           2           5
    182730           2           2
    182760           3           2
    182790           3           2
    182820           2           3
    182850           3           2
    182880           1           3
    182910           3           3
    182940           3           3
    182970           2           2
    183000           2           3
    183030           3           2
    183060           1           4
    183090           1           2
    183120           2           4
    183150           3           3
    183180           3           2
    183210           2           3
    183240           1           5
    183270           2           3
    183300           3           1
    183330           1           4
    183360           1           2
    183390           2           3
    183420           3           2
    183450           2           3
    183480           3           2
    183510           1           2
    183540           1           3
    183570           3           2
    183600           1           4
    183630           2           4
    183660           4           3
    183690           2           6
    183720           1           3
    183750           3           2
    183780           3           2
    183810           1           2
    183840           2           3
    183870           2           2
    183900           2           3
    183930           2           5
    183960           2           2
    183990           2           2
    184020           2           3
    184050           2           3
    184080           2           2
    184110           0           5
    184140           2           2
    184170           2           2
    184200           4           3
    184230           1           3
    184260           2           4
    184290           1           3
    184320           3           4
    184350           2           3
    184380           1           5
    184410           2           2
    184440           1           4
    184470           2           2
    184500           2           3
    184530           0           2
    184560           1           3
    184590           1           2
    184620           2           2
    184650           2           4
    184680           1           6
    184710           2           2
    184740           1           4
    184770           2           3
    184800           2           2
    184830           2           2
    184860           1           6
    184890           2           2
    184920           2           2
    184950           0           6
    184980           2           3
    185010           1           8
    185040           2           5
    185070           3           2
    185100           0           4
    185130           2           7
    185160           4           4
    185190           1           7
    185220           4           3
    185250           5           4
    185280           1           4
    185310           2           3
    185340           2           2
    185370           2           3
    185400           2           6
    185430           2           3
    185460           3           2
    185490           4           1
    185520           3           2
    185550           2           3
    185580           1           4
    185610           2           3
    185640           2           5
    185670           2           3
    185700           1           5
    185730           1           5
    185760           1           4
    185790           2           4
    185820           1           4
    185850           2           4
    185880           1           4
    185910           3           2
    185940           2           3
    185970           1           5
    186000           1           4
    186030           2           3
    186060           2           6
    186090           2           2
    186120           1           5
    186150           1           6
    186180           2           4
    186210           3           4
    186240           2           2
    186270           3           2
    186300           2           4
    186330           3           3
    186360           3           2
    186390           2           3
    186420           1           3
    186450           1           4
    186480           2           4
    186510           1           6
    186540           2           2
    186570           2           3
    186600           3           2
    186630           2           3
    186660           2           4
    186690           3           2
    186720           2           4
    186750           1           5
    186780           3           3
    186810           3           2
    186840           2           3
    186870           1           5
    186900           2           4
    186930           1           4
    186960           3           1
    186990           2           2
    187020           3           2
    187050           2           2
    187080           3           2
    187110           3           1
    187140           2           2
    187170           2           3
    187200           2           4
    187230           2           3
    187260           2           4
    187290           1           4
    187320           2           3
    187350           3           1
    187380           3           5
    187410           1           4
    187440           1           5
    187470           2           2
    187500           2           3
    187530           1           3
    187560           1           4
    187590           2           2
    187620           1           5
    187650           1           2
    187680           2           3
    187710           1           3
    187740           2           3
    187770           1           4
    187800           3           4
    187830           3           2
    187860           1           3
    187890           2           2
    187920           1           2
    187950           2           2
    187980           3           1
    188010           2           1
    188040           2           3
    188070           2           3
    188100           2           3
    188130           0           3
    188160           2           3
    188190           2           3
    188220           2           4
    188250           3           3
    188280           3           6
    188310           3           4
    188340           2           3
    188370           2           2
    188400           1           4
    188430           4           1
    188460           4           6
    188490           1           7
    188520           4           2
    188550           2           6
    188580           4           3
    188610           2           7
    188640           1           3
    188670           3           5
    188700           2           8
    188730           2           2
    188760           4           5
    188790           6           2
    188820           3           3
    188850           2           3
    188880           2           3
    188910           2           4
    188940           2           6
    188970           3           4
    189000           4           4
    189030           3           3
    189060           3           2
    189090           3           5
    189120           2           6
    189150           4           6
    189180           2           2
    189210           2           4
    189240           1           3
    189270           3           2
    189300           1           3
    189330           4           3
    189360           3           7
    189390           2           8
    189420           2           1
    189450           2           3
    189480           2           2
    189510           0           2
    189540           0           6
    189570           0           3
    189600           1           4
    189630           2           5
    189660           2           2
    189690           0           9
    189720           1           4
    189750           1           2
    189780           1           5
    189810           1           5
    189840           1           4
    189870           2           3
    189900           2           2
    189930           2           4
    189960           3           3
    189990           2           1
    190020           1           5
    190050           1           4
    190080           2           3
    190110           2           2
    190140           2           2
    190170           2           1
    190200           2           3
    190230           2           2
    190260           2           3
    190290           1           2
    190320           3           1
    190350           2           2
    190380           1           3
    190410           2           2
    190440           2           2
    190470           2           2
    190500           2           4
    190530           1           3
    190560           1           3
    190590           1           4
    190620           0           5
    190650           2           3
    190680           1           2
    190710           2           3
    190740           1           3
    190770           2           2
    190800           2           2
    190830           2           3
    190860           2           3
    190890           2           2
    190920           2           1
    190950           2           2
    190980           2           2
    191010           2           3
    191040           3           1
    191070           3           1
    191100           2           4
    191130           2           3
    191160           2           2
    191190           2           3
    191220           3           1
    191250           2           2
    191280           0           4
    191310           2           1
    191340           3           1
    191370           3           1
    191400           1           3
    191430           2           2
    191460           1           3
    191490           3           1
    191520           2           2
    191550           1           4
    191580           0           5
    191610           0           4
    191640           1           3
    191670           2           1
    191700           2           3
    191730           2           2
    191760           1           1
    191790           1           4
    191820           1           3
    191850           0           2
    191880           2           2
    191910           2           4
    191940           3           1
    191970           2           2
    192000           2           2
    192030           2           3
    192060           2           2
    192090           3           1
    192120           2           2
    192150           3           2
    192180           1           2
    192210           1           4
    192240           2           2
    192270           1           2
    192300           0           5
    192330           2           3
    192360           2           2
    192390           1           4
    192420           3           3
    192450           3           2
    192480           1           3
    192510           1           5
    192540           3           2
    192570           1           3
    192600           1           3
    192630           2           2
    192660           2           2
    192690           1           4
    192720           2           5
    192750           3           2
    192780           3           1
    192810           2           4
    192840           3           2
    192870           2           3
    192900           2           3
    192930           2           3
    192960           1           3
    192990           1           3
    193020           2           3
    193050           3           2
    193080           3           2
    193110           2           2
    193140           2           3
    193170           4           2
    193200           3           2
    193230           2           3
    193260           2           3
    193290           3           2
    193320           2           3
    193350           3           2
    193380           2           2
    193410           2           2
    193440           2           2
    193470           2           4
    193500           2           1
    193530           3           1
    193560           3           2
    193590           2           4
    193620           2           2
    193650           3           4
    193680           2           3
    193710           1           4
    193740           2           2
    193770           2           2
    193800           1           2
    193830           2           1
    193860           3           1
    193890           2           2
    193920           3           2
    193950           2           2
    193980           2           3
    194010           2           2
    194040           2           3
    194070           3           1
    194100           1           4
    194130           2           3
    194160           2           2
    194190           1           5
    194220           2           2
    194250           1           5
    194280           1           4
    194310           2           3
    194340           2           2
    194370           1           3
    194400           2           2
    194430           2           2
    194460           2           2
    194490           2           2
    194520           1           4
    194550           3           2
    194580           1           5
    194610           2           3
    194640           2           3
    194670           1           4
    194700           2           1
    194730           0           4
    194760           1           5
    194790           2           4
    194820           2           2
    194850           2           2
    194880           3           1
    194910           1           3
    194940           1           3
    194970           1           5
    195000           0           5
    195030           1           3
    195060           1           4
    195090           1           3
    195120           2           4
    195150           2           2
    195180           3           3
    195210           1           4
    195240           1           3
    195270           1           3
    195300           3           2
    195330           1           5
    195360           1           3
    195390           1           4
    195420           3           2
    195450           4           2
    195480           2           3
    195510           2           2
    195540           0           5
    195570           2           3
    195600           4           1
    195630           2           3
    195660           2           2
    195690           3           3
    195720           2           3
    195750           1           2
    195780           2           3
    195810           3           2
    195840           3           2
    195870           1           5
    195900           1           2
    195930           2           3
    195960           2           2
    195990           1           3
    196020           2           4
    196050           3           2
    196080           1           4
    196110           3           2
    196140           3           4
    196170           2           3
    196200           4           1
    196230           2           4
    196260           2           3
    196290           2           2
    196320           3           4
    196350           3           5
    196380           3           2
    196410           2           4
    196440           1           8
    196470           2           4
    196500           1           4
    196530           2           3
    196560           3           2
    196590           4           2
    196620           2           3
    196650           4           2
    196680           3           5
    196710           2           3
    196740           1           4
    196770           2           4
    196800           1           3
    196830           2           2
    196860           2           3
    196890           3           3
    196920           2           3
    196950           2           1
    196980           3           2
    197010           3           4
    197040           1           9
    197070           3           3
    197100           4           2
    197130           3           2
    197160           4           2
    197190           4           4
    197220           4           2
    197250           2           6
    197280           3           4
    197310           4           1
    197340           2           3
    197370           4           4
    197400           4           3
    197430           3           1
    197460           4           6
    197490           2           5
    197520           3           4
    197550           4           3
    197580           2           7
    197610           3           9
    197640           1           4
    197670           3           3
    197700           2           3
    197730           4           6
    197760           4           2
    197790           4           2
    197820           3           3
    197850           3           5
    197880           4           5
    197910           3           1
    197940           3           3
    197970           2           5
    198000           2          10
    198030           3           5
    198060           6           7
    198090           4           5
    198120           3           7
    198150           0           5
    198180           3           2
    198210           2           2
    198240           3           5
    198270           4           5
    198300           5           3
    198330           3           3
    198360           3           5
    198390           3           6
    198420           3           5
    198450           4           6
    198480           5           4
    198510           6           4
    198540           3           5
    198570           2           2
    198600           3           4
    198630           2           8
    198660           2           5
    198690           4           2
    198720           3           4
    198750           5           3
    198780           4           2
    198810           3           3
    198840           3           4
    198870           3           5
    198900           2           4
    198930           2           7
    198960           5           5
    198990           3           9
    199020           2           2
    199050           4           6
    199080           3           2
    199110           5           7
    199140           4           5
    199170           3           5
    199200           4           4
    199230           1           5
    199260           4           2
    199290           3           4
    199320           2           4
    199350           2           5
    199380           1           5
    199410           2           5
    199440           3           4
    199470           0           1
    199500           2           5
    199530           3           3
    199560           2           3
    199590           2           5
    199620           1           4
    199650           3           4
    199680           2           5
    199710           3           3
    199740           4           3
    199770           3           3
    199800           4           4
    199830           1           4
    199860           2           3
    199890           2           4
    199920           2           1
    199950           2           4
    199980           2           4
