# Supplementary material for: Mechanism of salidroside promoting testosterone secretion induced by H2O2 in TM3 Leydig cells based on metabolomics and network pharmacology
Source: Front Chem. 2025 Feb 27;13:1544876. doi: 10.3389/fchem.2025.1544876 (PMC11904911; doi:10.3389/fchem.2025.1544876)
Supplement: Supplementary file 1 [file DataSheet1.ZIP › Supplementary document/Molecular dynamics simulation/HSD17B10/HSD.mol2]

# created with PyMOL 2.5.0a0
@<TRIPOS>MOLECULE
HSD17B10_2_Salidroside
47 48 1                 
SMALL
USER_CHARGES
@<TRIPOS>ATOM
1	   C	148.968	181.630	168.366	C.3	1	UNL1	0.282	
2	   C	148.154	182.578	169.238	C.3	1	UNL1	0.201	
3	   C	147.662	183.771	168.425	C.3	1	UNL1	0.179	
4	   C	148.816	184.413	167.663	C.3	1	UNL1	0.177	
5	   C	149.594	183.365	166.878	C.3	1	UNL1	0.178	
6	   C	150.602	180.087	168.493	C.3	1	UNL1	0.168	
7	   C	150.182	178.896	167.641	C.3	1	UNL1	0.063	
8	   C	151.147	177.771	167.846	C.3	1	UNL1	-0.045	
9	   C	150.912	176.532	167.251	C.3	1	UNL1	0.007	
10	   C	151.812	175.483	167.443	C.3	1	UNL1	0.045	
11	   C	152.948	175.674	168.231	C.3	1	UNL1	0.117	
12	   C	153.182	176.914	168.826	C.3	1	UNL1	0.045	
13	   C	152.283	177.962	168.635	C.3	1	UNL1	0.007	
14	   C	150.795	184.026	166.217	C.3	1	UNL1	0.190	
15	   O	150.049	182.321	167.740	O.3	1	UNL1	-0.341	
16	   O	148.304	185.368	166.774	O.3	1	UNL1	-0.386	
17	   O	147.099	184.717	169.293	O.3	1	UNL1	-0.386	
18	   O	147.049	181.889	169.758	O.3	1	UNL1	-0.384	
19	   O	149.483	180.599	169.165	O.3	1	UNL1	-0.348	
20	   O	153.822	174.656	168.417	O.3	1	UNL1	-0.507	
21	   O	151.163	185.165	166.946	O.3	1	UNL1	-0.392	
22	 H01	148.318	181.222	167.592	 H	1	UNL1	0.000	
23	 H02	148.788	182.943	170.046	 H	1	UNL1	0.000	
24	 H03	146.917	183.426	167.708	 H	1	UNL1	0.000	
25	 H04	149.489	184.884	168.379	 H	1	UNL1	0.000	
26	 H05	148.936	182.934	166.124	 H	1	UNL1	0.000	
27	 H06	151.026	180.860	167.852	 H	1	UNL1	0.000	
28	 H07	151.349	179.769	169.220	 H	1	UNL1	0.000	
29	 H08	150.179	179.185	166.590	 H	1	UNL1	0.000	
30	 H09	149.182	178.575	167.932	 H	1	UNL1	0.000	
31	 H10	151.031	177.684	166.766	 H	1	UNL1	0.000	
32	 H11	151.001	176.746	166.186	 H	1	UNL1	0.000	
33	 H12	149.944	176.187	167.614	 H	1	UNL1	0.000	
34	 H13	152.223	175.320	166.447	 H	1	UNL1	0.000	
35	 H14	151.250	174.664	167.892	 H	1	UNL1	0.000	
36	 H15	153.742	175.325	168.891	 H	1	UNL1	0.000	
37	 H16	154.084	177.265	168.324	 H	1	UNL1	0.000	
38	 H17	153.241	176.741	169.901	 H	1	UNL1	0.000	
39	 H18	151.872	178.124	169.631	 H	1	UNL1	0.000	
40	 H19	152.844	178.782	168.186	 H	1	UNL1	0.000	
41	 H20	150.535	184.316	165.199	 H	1	UNL1	0.000	
42	 H21	151.629	183.324	166.193	 H	1	UNL1	0.000	
43	   H	148.928	186.071	166.738	 H	1	UNL1	0.210	
44	   H	146.292	184.351	169.612	 H	1	UNL1	0.210	
45	   H	147.044	182.040	170.687	 H	1	UNL1	0.210	
46	   H	153.785	174.397	169.353	 H	1	UNL1	0.292	
47	   H	151.460	184.868	167.789	 H	1	UNL1	0.210	
@<TRIPOS>BOND
1 1 2 1
2 1 19 1
3 1 22 1
4 2 3 1
5 2 18 1
6 2 23 1
7 3 4 1
8 3 17 1
9 3 24 1
10 4 5 1
11 4 16 1
12 4 25 1
13 5 14 1
14 5 26 1
15 6 7 1
16 6 27 1
17 6 28 1
18 7 8 1
19 7 29 1
20 7 30 1
21 8 9 1
22 8 13 1
23 8 31 1
24 9 10 1
25 9 32 1
26 9 33 1
27 10 11 1
28 10 34 1
29 10 35 1
30 11 12 1
31 11 20 1
32 11 36 1
33 12 13 1
34 12 37 1
35 12 38 1
36 13 39 1
37 13 40 1
38 14 21 1
39 14 41 1
40 14 42 1
41 1 15 1
42 5 15 1
43 16 43 1
44 17 44 1
45 18 45 1
46 6 19 1
47 20 46 1
48 21 47 1
@<TRIPOS>SUBSTRUCTURE
1	UNL1	1	GROUP	1 ****	UNL
