# Supplementary material for: Mechanism of salidroside promoting testosterone secretion induced by H2O2 in TM3 Leydig cells based on metabolomics and network pharmacology
Source: Front Chem. 2025 Feb 27;13:1544876. doi: 10.3389/fchem.2025.1544876 (PMC11904911; doi:10.3389/fchem.2025.1544876)
Supplement: Supplementary file 1 [file DataSheet1.ZIP › Supplementary document/Molecular dynamics simulation/HSD17B10/rmsd.xvg]

# This file was created Thu Nov 28 15:49:18 2024
# Created by:
#                   :-) GROMACS - gmx rms, 2020.3-MODIFIED (-:
# 
# Executable:   D:\����ѧģ�ⰲװ��\gmx2020.3_AVX_CUDA_win64\gmx2020.3_GPU\bin\gmx.exe
# Data prefix:  D:\����ѧģ�ⰲװ��\gmx2020.3_AVX_CUDA_win64\gmx2020.3_GPU
# Working dir:  D:\���Ӷ���ѧģ���ܳ�������\TYY\fxq\HSD
# Command line:
#   gmx rms -s md_0_1.tpr -f md_0_1nopbc.xtc -o rmsd.xvg -tu ns
# gmx rms is part of G R O M A C S:
#
# Georgetown Riga Oslo Madrid Amsterdam Chisinau Stockholm
#
@    title "RMSD"
@    xaxis  label "Time (ns)"
@    yaxis  label "RMSD (nm)"
@TYPE xy
@ subtitle "Backbone after lsq fit to Backbone"
   0.0000000    0.0005041
   0.0300000    0.1315786
   0.0600000    0.1354229
   0.0900000    0.1280309
   0.1200000    0.1489040
   0.1500000    0.1897539
   0.1800000    0.1937773
   0.2100000    0.1828674
   0.2400000    0.1903378
   0.2700000    0.1869360
   0.3000000    0.2006689
   0.3300000    0.2060214
   0.3600000    0.2143373
   0.3900000    0.2119370
   0.4200000    0.2137899
   0.4500000    0.2019068
   0.4800000    0.1869220
   0.5100001    0.1689625
   0.5400000    0.1650111
   0.5700001    0.1799754
   0.6000000    0.1985859
   0.6300001    0.2172750
   0.6600000    0.1917154
   0.6900001    0.1795282
   0.7200000    0.1939446
   0.7500001    0.1934586
   0.7800000    0.1986718
   0.8100001    0.2055390
   0.8400000    0.1869897
   0.8700001    0.1843168
   0.9000000    0.2100748
   0.9300001    0.2280270
   0.9600000    0.2112253
   0.9900001    0.2160771
   1.0200001    0.2281423
   1.0500001    0.2230513
   1.0800000    0.2148929
   1.1100000    0.2072982
   1.1400001    0.2140059
   1.1700001    0.2060139
   1.2000000    0.2269397
   1.2300000    0.2085114
   1.2600001    0.2251739
   1.2900001    0.2092530
   1.3200001    0.1898591
   1.3500000    0.1977199
   1.3800001    0.1992249
   1.4100001    0.1704976
   1.4400001    0.2006245
   1.4700000    0.1953220
   1.5000001    0.2162261
   1.5300001    0.2165774
   1.5600001    0.2346941
   1.5900000    0.2336653
   1.6200001    0.2396712
   1.6500001    0.2509789
   1.6800001    0.2279185
   1.7100000    0.2789273
   1.7400001    0.2595756
   1.7700001    0.2629920
   1.8000001    0.2287001
   1.8300000    0.2371107
   1.8600001    0.2767173
   1.8900001    0.2798537
   1.9200001    0.2994837
   1.9500000    0.2754018
   1.9800001    0.2748958
   2.0100000    0.2663355
   2.0400002    0.2907950
   2.0700002    0.2905612
   2.1000001    0.2756961
   2.1300001    0.2651395
   2.1600001    0.3006033
   2.1900001    0.3080283
   2.2200000    0.2883518
   2.2500000    0.3128661
   2.2800002    0.3060479
   2.3100002    0.2885808
   2.3400002    0.2994107
   2.3700001    0.2820913
   2.4000001    0.2741825
   2.4300001    0.3053134
   2.4600000    0.3204221
   2.4900000    0.3036380
   2.5200002    0.3002065
   2.5500002    0.2895142
   2.5800002    0.3064913
   2.6100001    0.2542131
   2.6400001    0.2479411
   2.6700001    0.2520646
   2.7000000    0.2480481
   2.7300000    0.2687426
   2.7600002    0.2862090
   2.7900002    0.2623959
   2.8200002    0.2694173
   2.8500001    0.2797569
   2.8800001    0.2798339
   2.9100001    0.2600678
   2.9400001    0.2519037
   2.9700000    0.2386677
   3.0000002    0.2906921
   3.0300002    0.2906429
   3.0600002    0.2888970
   3.0900002    0.2769554
   3.1200001    0.2684073
   3.1500001    0.2725983
   3.1800001    0.2362733
   3.2100000    0.2399406
   3.2400002    0.2344464
   3.2700002    0.2309534
   3.3000002    0.2631929
   3.3300002    0.2326810
   3.3600001    0.2318023
   3.3900001    0.2471906
   3.4200001    0.2440657
   3.4500000    0.2472731
   3.4800003    0.2576691
   3.5100002    0.2749320
   3.5400002    0.2858911
   3.5700002    0.2993309
   3.6000001    0.3227811
   3.6300001    0.3162968
   3.6600001    0.3384053
   3.6900001    0.3446748
   3.7200003    0.3569811
   3.7500002    0.3475585
   3.7800002    0.3239410
   3.8100002    0.3233730
   3.8400002    0.2893869
   3.8700001    0.2754106
   3.9000001    0.3014999
   3.9300003    0.3078840
   3.9600003    0.2957571
   3.9900002    0.3177643
   4.0200000    0.2933050
   4.0500002    0.3016310
   4.0800004    0.2906714
   4.1100001    0.3152137
   4.1400003    0.3306599
   4.1700001    0.3101608
   4.2000003    0.2975210
   4.2300000    0.3194803
   4.2600002    0.3090653
   4.2900004    0.2840202
   4.3200002    0.2621185
   4.3500004    0.2929107
   4.3800001    0.2880514
   4.4100003    0.2969901
   4.4400001    0.2900859
   4.4700003    0.2700919
   4.5000000    0.2899245
   4.5300002    0.2794714
   4.5600004    0.2536533
   4.5900002    0.2403168
   4.6200004    0.2536900
   4.6500001    0.2520330
   4.6800003    0.2458821
   4.7100000    0.2534515
   4.7400002    0.2555427
   4.7700005    0.2622761
   4.8000002    0.2570551
   4.8300004    0.2488865
   4.8600001    0.2346543
   4.8900003    0.2459013
   4.9200001    0.2573071
   4.9500003    0.2666413
   4.9800000    0.2703947
   5.0100002    0.2701883
   5.0400004    0.2740321
   5.0700002    0.3139818
   5.1000004    0.3239434
   5.1300001    0.3204925
   5.1600003    0.3189838
   5.1900001    0.3251128
   5.2200003    0.3304846
   5.2500005    0.3484387
   5.2800002    0.3389274
   5.3100004    0.3354644
   5.3400002    0.3516801
   5.3700004    0.3353248
   5.4000001    0.3365884
   5.4300003    0.3334953
   5.4600000    0.3273064
   5.4900002    0.3475360
   5.5200005    0.3360551
   5.5500002    0.3302771
   5.5800004    0.3323914
   5.6100001    0.3268158
   5.6400003    0.3204146
   5.6700001    0.3141982
   5.7000003    0.2938859
   5.7300005    0.2957662
   5.7600002    0.3013552
   5.7900004    0.2958164
   5.8200002    0.3031723
   5.8500004    0.3216812
   5.8800001    0.3327129
   5.9100003    0.3194022
   5.9400001    0.3200559
   5.9700003    0.3211817
   6.0000005    0.3207724
   6.0300002    0.3041054
   6.0600004    0.3105497
   6.0900002    0.3087269
   6.1200004    0.3234517
   6.1500001    0.3157865
   6.1800003    0.3164984
   6.2100005    0.3338785
   6.2400002    0.3405261
   6.2700005    0.3369488
   6.3000002    0.3307654
   6.3300004    0.3342847
   6.3600001    0.3523271
   6.3900003    0.3530783
   6.4200001    0.3496443
   6.4500003    0.3610235
   6.4800005    0.3525907
   6.5100002    0.3331069
   6.5400004    0.3219675
   6.5700002    0.3173723
   6.6000004    0.3210749
   6.6300001    0.3206389
   6.6600003    0.3332955
   6.6900005    0.3199355
   6.7200003    0.3421918
   6.7500005    0.3191709
   6.7800002    0.3175440
   6.8100004    0.3292761
   6.8400002    0.3189607
   6.8700004    0.3412182
   6.9000001    0.3200050
   6.9300003    0.3356287
   6.9600005    0.3403129
   6.9900002    0.3180560
   7.0200005    0.3149231
   7.0500002    0.3121444
   7.0800004    0.3104792
   7.1100001    0.3012664
   7.1400003    0.2883060
   7.1700006    0.2653739
   7.2000003    0.2883119
   7.2300005    0.2702776
   7.2600002    0.2744848
   7.2900004    0.2901076
   7.3200002    0.2866835
   7.3500004    0.2722582
   7.3800001    0.2957986
   7.4100003    0.2613543
   7.4400005    0.2806163
   7.4700003    0.2796975
   7.5000005    0.2886946
   7.5300002    0.2933653
   7.5600004    0.3008296
   7.5900002    0.2801993
   7.6200004    0.2767553
   7.6500006    0.2388014
   7.6800003    0.2323460
   7.7100005    0.2434126
   7.7400002    0.2390076
   7.7700005    0.2387228
   7.8000002    0.2488193
   7.8300004    0.2396194
   7.8600006    0.2414703
   7.8900003    0.2559665
   7.9200006    0.2443651
   7.9500003    0.2639553
   7.9800005    0.2973243
   8.0100002    0.2950152
   8.0400000    0.2725515
   8.0700006    0.2994218
   8.1000004    0.2829660
   8.1300001    0.2728135
   8.1600008    0.2824700
   8.1900005    0.2892119
   8.2200003    0.2806403
   8.2500000    0.2756724
   8.2800007    0.2805925
   8.3100004    0.2941086
   8.3400002    0.2906219
   8.3700008    0.2906296
   8.4000006    0.2741311
   8.4300003    0.3040212
   8.4600000    0.2728075
   8.4900007    0.2595897
   8.5200005    0.2489130
   8.5500002    0.2462456
   8.5800009    0.2576538
   8.6100006    0.2808916
   8.6400003    0.2901383
   8.6700001    0.2808459
   8.7000008    0.2955385
   8.7300005    0.3119233
   8.7600002    0.3091761
   8.7900000    0.3099979
   8.8200006    0.3122421
   8.8500004    0.3199894
   8.8800001    0.3134730
   8.9100008    0.3079348
   8.9400005    0.3178158
   8.9700003    0.3096463
   9.0000000    0.2964038
   9.0300007    0.2850728
   9.0600004    0.2930767
   9.0900002    0.2963122
   9.1200008    0.2752712
   9.1500006    0.2915231
   9.1800003    0.2858459
   9.2100000    0.2902611
   9.2400007    0.2722338
   9.2700005    0.2703963
   9.3000002    0.2514105
   9.3300009    0.2701426
   9.3600006    0.2779246
   9.3900003    0.2845885
   9.4200001    0.2997893
   9.4500008    0.2720431
   9.4800005    0.2768981
   9.5100002    0.2938366
   9.5400009    0.2990384
   9.5700006    0.2894122
   9.6000004    0.3100911
   9.6300001    0.3093597
   9.6600008    0.3024696
   9.6900005    0.3191756
   9.7200003    0.3433400
   9.7500000    0.3496043
   9.7800007    0.3550038
   9.8100004    0.3514898
   9.8400002    0.3500085
   9.8700008    0.3588828
   9.9000006    0.3247344
   9.9300003    0.3237682
   9.9600000    0.3194633
   9.9900007    0.3453429
  10.0200005    0.3287681
  10.0500002    0.3442241
  10.0800009    0.3399599
  10.1100006    0.3332679
  10.1400003    0.3150989
  10.1700001    0.3250426
  10.2000008    0.3200629
  10.2300005    0.3063889
  10.2600002    0.3120525
  10.2900009    0.3291192
  10.3200006    0.3355032
  10.3500004    0.3485738
  10.3800001    0.3452575
  10.4100008    0.3430372
  10.4400005    0.3237548
  10.4700003    0.3317157
  10.5000010    0.3294236
  10.5300007    0.3096828
  10.5600004    0.3321514
  10.5900002    0.3507496
  10.6200008    0.3330359
  10.6500006    0.3110462
  10.6800003    0.3043982
  10.7100000    0.3041097
  10.7400007    0.3144617
  10.7700005    0.3098226
  10.8000002    0.2939082
  10.8300009    0.3214708
  10.8600006    0.3448210
  10.8900003    0.3457849
  10.9200001    0.3241573
  10.9500008    0.3291761
  10.9800005    0.3245868
  11.0100002    0.2986360
  11.0400009    0.2944084
  11.0700006    0.2926970
  11.1000004    0.2783749
  11.1300001    0.2624958
  11.1600008    0.2888216
  11.1900005    0.2974212
  11.2200003    0.2758209
  11.2500010    0.3184659
  11.2800007    0.2927118
  11.3100004    0.2861469
  11.3400002    0.3054278
  11.3700008    0.2962213
  11.4000006    0.2883160
  11.4300003    0.2887636
  11.4600010    0.2793818
  11.4900007    0.2522891
  11.5200005    0.2437403
  11.5500002    0.2552857
  11.5800009    0.2777957
  11.6100006    0.2692657
  11.6400003    0.2801623
  11.6700010    0.2647655
  11.7000008    0.2774130
  11.7300005    0.2886102
  11.7600002    0.3134788
  11.7900009    0.3194270
  11.8200006    0.3182497
  11.8500004    0.3079153
  11.8800001    0.3062747
  11.9100008    0.3240449
  11.9400005    0.3356030
  11.9700003    0.3201484
  12.0000010    0.3367541
  12.0300007    0.3369734
  12.0600004    0.3283110
  12.0900002    0.3499458
  12.1200008    0.3365741
  12.1500006    0.3116054
  12.1800003    0.3354695
  12.2100010    0.3448068
  12.2400007    0.3260661
  12.2700005    0.3397286
  12.3000002    0.3297592
  12.3300009    0.3241596
  12.3600006    0.3389502
  12.3900003    0.3167574
  12.4200010    0.3113451
  12.4500008    0.3403315
  12.4800005    0.3148344
  12.5100002    0.2923346
  12.5400009    0.3117284
  12.5700006    0.2982017
  12.6000004    0.2739712
  12.6300011    0.2922834
  12.6600008    0.3416949
  12.6900005    0.3276620
  12.7200003    0.3103108
  12.7500010    0.3173976
  12.7800007    0.3276217
  12.8100004    0.3203159
  12.8400002    0.3251503
  12.8700008    0.3066602
  12.9000006    0.3046955
  12.9300003    0.2970860
  12.9600010    0.2759534
  12.9900007    0.2519630
  13.0200005    0.2659798
  13.0500002    0.2705286
  13.0800009    0.2791949
  13.1100006    0.2683425
  13.1400003    0.2904239
  13.1700010    0.2998146
  13.2000008    0.2873352
  13.2300005    0.2913802
  13.2600002    0.3065576
  13.2900009    0.2955329
  13.3200006    0.3054520
  13.3500004    0.3303703
  13.3800011    0.3456990
  13.4100008    0.2946348
  13.4400005    0.3067083
  13.4700003    0.3315335
  13.5000010    0.3355037
  13.5300007    0.3417923
  13.5600004    0.3213609
  13.5900011    0.3182554
  13.6200008    0.3145831
  13.6500006    0.3129405
  13.6800003    0.3249021
  13.7100010    0.3450834
  13.7400007    0.3525054
  13.7700005    0.3638657
  13.8000002    0.3175521
  13.8300009    0.3106147
  13.8600006    0.3074354
  13.8900003    0.3081738
  13.9200010    0.3173364
  13.9500008    0.3146980
  13.9800005    0.3067565
  14.0100002    0.2931321
  14.0400009    0.2773560
  14.0700006    0.2913873
  14.1000004    0.3103283
  14.1300011    0.3032005
  14.1600008    0.3362696
  14.1900005    0.3202238
  14.2200003    0.3122637
  14.2500010    0.3427120
  14.2800007    0.3312201
  14.3100004    0.3325241
  14.3400011    0.3208996
  14.3700008    0.3185551
  14.4000006    0.3398222
  14.4300003    0.3592863
  14.4600010    0.3052322
  14.4900007    0.3305069
  14.5200005    0.3590213
  14.5500011    0.3446899
  14.5800009    0.3423397
  14.6100006    0.3478752
  14.6400003    0.3498300
  14.6700010    0.3384331
  14.7000008    0.3495037
  14.7300005    0.3140704
  14.7600002    0.2939311
  14.7900009    0.2977178
  14.8200006    0.2821497
  14.8500004    0.2762398
  14.8800011    0.3047407
  14.9100008    0.3032847
  14.9400005    0.3027964
  14.9700003    0.3114269
  15.0000010    0.2742714
  15.0300007    0.3005931
  15.0600004    0.2971379
  15.0900011    0.2985009
  15.1200008    0.2971036
  15.1500006    0.2865391
  15.1800003    0.2763361
  15.2100010    0.2507264
  15.2400007    0.2803935
  15.2700005    0.2729930
  15.3000011    0.2562429
  15.3300009    0.2448956
  15.3600006    0.2761394
  15.3900003    0.2743597
  15.4200010    0.2721697
  15.4500008    0.2937432
  15.4800005    0.2749870
  15.5100012    0.2763417
  15.5400009    0.2902175
  15.5700006    0.2940545
  15.6000004    0.2663744
  15.6300011    0.2703074
  15.6600008    0.2770039
  15.6900005    0.2851536
  15.7200012    0.3220876
  15.7500010    0.3059900
  15.7800007    0.3118795
  15.8100004    0.3055190
  15.8400011    0.3075605
  15.8700008    0.3185627
  15.9000006    0.3256913
  15.9300003    0.3438830
  15.9600010    0.3466412
  15.9900007    0.3370485
  16.0200005    0.3106594
  16.0500011    0.3446471
  16.0799999    0.3163099
  16.1100006    0.3133187
  16.1400013    0.3314466
  16.1700001    0.3342974
  16.2000008    0.3436582
  16.2300014    0.3623952
  16.2600002    0.3390505
  16.2900009    0.3100101
  16.3200016    0.3227548
  16.3500004    0.2950079
  16.3800011    0.3362655
  16.4099998    0.3173529
  16.4400005    0.3229090
  16.4700012    0.3270340
  16.5000000    0.3161804
  16.5300007    0.2949952
  16.5600014    0.2864364
  16.5900002    0.2976995
  16.6200008    0.3098935
  16.6500015    0.2924891
  16.6800003    0.2931847
  16.7100010    0.3095094
  16.7400017    0.3280053
  16.7700005    0.3083125
  16.8000011    0.3014464
  16.8299999    0.3196050
  16.8600006    0.3336168
  16.8900013    0.3168565
  16.9200001    0.3071336
  16.9500008    0.2959314
  16.9800014    0.2991345
  17.0100002    0.2907814
  17.0400009    0.3151523
  17.0700016    0.3067523
  17.1000004    0.3217302
  17.1300011    0.3099561
  17.1600018    0.3300284
  17.1900005    0.3243093
  17.2200012    0.3410458
  17.2500000    0.3437445
  17.2800007    0.3225652
  17.3100014    0.2957457
  17.3400002    0.2958118
  17.3700008    0.2983107
  17.4000015    0.3145612
  17.4300003    0.2994572
  17.4600010    0.3096820
  17.4900017    0.3216054
  17.5200005    0.3235752
  17.5500011    0.3229545
  17.5799999    0.3336742
  17.6100006    0.3313516
  17.6400013    0.3405107
  17.6700001    0.3401694
  17.7000008    0.3168888
  17.7300014    0.3155518
  17.7600002    0.3268250
  17.7900009    0.3357801
  17.8200016    0.3253680
  17.8500004    0.3093185
  17.8800011    0.2830538
  17.9100018    0.3230904
  17.9400005    0.3352960
  17.9700012    0.3437074
  18.0000000    0.3245177
  18.0300007    0.3236543
  18.0600014    0.3123636
  18.0900002    0.3037701
  18.1200008    0.3260617
  18.1500015    0.3097442
  18.1800003    0.2900533
  18.2100010    0.2898500
  18.2400017    0.3063614
  18.2700005    0.2984574
  18.3000011    0.3062261
  18.3299999    0.2873699
  18.3600006    0.2794490
  18.3900013    0.2910242
  18.4200001    0.2993063
  18.4500008    0.3032792
  18.4800014    0.3027442
  18.5100002    0.3012709
  18.5400009    0.2896702
  18.5700016    0.3181860
  18.6000004    0.3211800
  18.6300011    0.3039109
  18.6600018    0.3039650
  18.6900005    0.3049569
  18.7200012    0.3398825
  18.7500000    0.3377055
  18.7800007    0.3232600
  18.8100014    0.3121570
  18.8400002    0.3041795
  18.8700008    0.3143360
  18.9000015    0.3171950
  18.9300003    0.3075014
  18.9600010    0.3129368
  18.9900017    0.3074879
  19.0200005    0.3092626
  19.0500011    0.3006241
  19.0800018    0.3074709
  19.1100006    0.3207404
  19.1400013    0.3311300
  19.1700001    0.3280184
  19.2000008    0.3202497
  19.2300014    0.3059372
  19.2600002    0.2943857
  19.2900009    0.2931772
  19.3200016    0.2939951
  19.3500004    0.2919321
  19.3800011    0.3130793
  19.4100018    0.3126888
  19.4400005    0.2927618
  19.4700012    0.3228405
  19.5000000    0.3112354
  19.5300007    0.2924970
  19.5600014    0.2841546
  19.5900002    0.3025849
  19.6200008    0.2970554
  19.6500015    0.2998512
  19.6800003    0.2830858
  19.7100010    0.2948274
  19.7400017    0.2977536
  19.7700005    0.2942336
  19.8000011    0.2866458
  19.8300018    0.2961811
  19.8600006    0.2779230
  19.8900013    0.3014796
  19.9200001    0.2738585
  19.9500008    0.2930131
  19.9800014    0.2956762
  20.0100002    0.2693143
  20.0400009    0.2900977
  20.0700016    0.2877363
  20.1000004    0.2899286
  20.1300011    0.2870544
  20.1600018    0.3028953
  20.1900005    0.3060189
  20.2200012    0.3148658
  20.2500019    0.3137144
  20.2800007    0.3021829
  20.3100014    0.2959514
  20.3400002    0.3020608
  20.3700008    0.2980505
  20.4000015    0.2801511
  20.4300003    0.2901024
  20.4600010    0.3002835
  20.4900017    0.2993182
  20.5200005    0.3143790
  20.5500011    0.3014045
  20.5800018    0.3264472
  20.6100006    0.3166270
  20.6400013    0.3268887
  20.6700001    0.3160926
  20.7000008    0.3282100
  20.7300014    0.3069938
  20.7600002    0.3045477
  20.7900009    0.2822864
  20.8200016    0.2904275
  20.8500004    0.3028497
  20.8800011    0.3219482
  20.9100018    0.3166592
  20.9400005    0.3041566
  20.9700012    0.3065036
  21.0000019    0.3022403
  21.0300007    0.3135653
  21.0600014    0.3118397
  21.0900002    0.2952759
  21.1200008    0.2990212
  21.1500015    0.3060797
  21.1800003    0.2853404
  21.2100010    0.3177535
  21.2400017    0.2830873
  21.2700005    0.2886531
  21.3000011    0.2971403
  21.3300018    0.2836438
  21.3600006    0.3067539
  21.3900013    0.2972161
  21.4200001    0.3059672
  21.4500008    0.3197751
  21.4800014    0.3534907
  21.5100002    0.3070471
  21.5400009    0.3039649
  21.5700016    0.3365313
  21.6000004    0.3361478
  21.6300011    0.3109789
  21.6600018    0.2957484
  21.6900005    0.2900620
  21.7200012    0.3052624
  21.7500019    0.3413708
  21.7800007    0.3147833
  21.8100014    0.3080563
  21.8400002    0.2962707
  21.8700008    0.2783754
  21.9000015    0.2623052
  21.9300003    0.2825921
  21.9600010    0.2775410
  21.9900017    0.2752235
  22.0200005    0.2712710
  22.0500011    0.2737259
  22.0800018    0.2832546
  22.1100006    0.3058317
  22.1400013    0.2797261
  22.1700020    0.2782480
  22.2000008    0.3041297
  22.2300014    0.3153165
  22.2600002    0.3082075
  22.2900009    0.3124024
  22.3200016    0.2992012
  22.3500004    0.2957238
  22.3800011    0.2732596
  22.4100018    0.2684096
  22.4400005    0.3006313
  22.4700012    0.3054259
  22.5000019    0.3048998
  22.5300007    0.3129455
  22.5600014    0.3164284
  22.5900002    0.3212627
  22.6200008    0.3065456
  22.6500015    0.3082720
  22.6800003    0.3150201
  22.7100010    0.3070388
  22.7400017    0.3345003
  22.7700005    0.3046160
  22.8000011    0.3085317
  22.8300018    0.2942772
  22.8600006    0.3112519
  22.8900013    0.3168543
  22.9200020    0.3034099
  22.9500008    0.3010248
  22.9800014    0.3319377
  23.0100002    0.3339703
  23.0400009    0.2997734
  23.0700016    0.3031733
  23.1000004    0.2812364
  23.1300011    0.2786365
  23.1600018    0.3046283
  23.1900005    0.3061748
  23.2200012    0.3040796
  23.2500019    0.3073421
  23.2800007    0.3275971
  23.3100014    0.3087251
  23.3400021    0.2980412
  23.3700008    0.3216195
  23.4000015    0.3150415
  23.4300003    0.3127330
  23.4600010    0.3275811
  23.4900017    0.3323942
  23.5200005    0.3275447
  23.5500011    0.3297068
  23.5800018    0.3253168
  23.6100006    0.3014731
  23.6400013    0.2908855
  23.6700020    0.2695045
  23.7000008    0.2737592
  23.7300014    0.2921838
  23.7600002    0.3072508
  23.7900009    0.2864602
  23.8200016    0.2848189
  23.8500004    0.2949291
  23.8800011    0.2756565
  23.9100018    0.2950408
  23.9400005    0.2712595
  23.9700012    0.2635283
  24.0000019    0.2927565
  24.0300007    0.2834830
  24.0600014    0.2744617
  24.0900021    0.2636825
  24.1200008    0.2639231
  24.1500015    0.2331632
  24.1800003    0.2626103
  24.2100010    0.2643690
  24.2400017    0.2619968
  24.2700005    0.2683964
  24.3000011    0.2701030
  24.3300018    0.2866156
  24.3600006    0.2775067
  24.3900013    0.2691863
  24.4200020    0.2435798
  24.4500008    0.2538309
  24.4800014    0.2968917
  24.5100002    0.2867181
  24.5400009    0.2688987
  24.5700016    0.2732422
  24.6000004    0.2810400
  24.6300011    0.2521843
  24.6600018    0.2641966
  24.6900005    0.2693202
  24.7200012    0.2809163
  24.7500019    0.2813816
  24.7800007    0.2703384
  24.8100014    0.2841333
  24.8400021    0.3092315
  24.8700008    0.2722003
  24.9000015    0.2592476
  24.9300003    0.2668277
  24.9600010    0.2667576
  24.9900017    0.2767060
  25.0200005    0.2651093
  25.0500011    0.2581331
  25.0800018    0.2779405
  25.1100006    0.2682573
  25.1400013    0.2678830
  25.1700020    0.2595093
  25.2000008    0.2878944
  25.2300014    0.3166898
  25.2600021    0.3105192
  25.2900009    0.3057275
  25.3200016    0.3056529
  25.3500004    0.3184035
  25.3800011    0.2969026
  25.4100018    0.2915959
  25.4400005    0.2923180
  25.4700012    0.3176087
  25.5000019    0.2780063
  25.5300007    0.2795415
  25.5600014    0.2790082
  25.5900021    0.2825482
  25.6200008    0.2961507
  25.6500015    0.2656543
  25.6800003    0.2955787
  25.7100010    0.2838707
  25.7400017    0.2805526
  25.7700005    0.2581771
  25.8000011    0.2695385
  25.8300018    0.2574112
  25.8600006    0.2526725
  25.8900013    0.2576389
  25.9200020    0.2816850
  25.9500008    0.2918661
  25.9800014    0.2589384
  26.0100021    0.2525928
  26.0400009    0.2499777
  26.0700016    0.2656036
  26.1000004    0.2538674
  26.1300011    0.2698592
  26.1600018    0.2634401
  26.1900005    0.2460919
  26.2200012    0.2468130
  26.2500019    0.2603147
  26.2800007    0.2775455
  26.3100014    0.2669484
  26.3400021    0.2822703
  26.3700008    0.2900285
  26.4000015    0.2847515
  26.4300003    0.2969480
  26.4600010    0.2913775
  26.4900017    0.2667646
  26.5200005    0.2911224
  26.5500011    0.2528588
  26.5800018    0.2496837
  26.6100006    0.2552922
  26.6400013    0.2698493
  26.6700020    0.2975915
  26.7000008    0.2882708
  26.7300014    0.2840257
  26.7600021    0.2649505
  26.7900009    0.2694480
  26.8200016    0.2649734
  26.8500004    0.2653162
  26.8800011    0.2497178
  26.9100018    0.2798223
  26.9400005    0.2943133
  26.9700012    0.2850393
  27.0000019    0.2898742
  27.0300007    0.2977172
  27.0600014    0.3000027
  27.0900021    0.2911533
  27.1200008    0.2953313
  27.1500015    0.2982780
  27.1800022    0.3131205
  27.2100010    0.3194508
  27.2400017    0.3136529
  27.2700005    0.3079632
  27.3000011    0.3131072
  27.3300018    0.3007144
  27.3600006    0.2936182
  27.3900013    0.2817459
  27.4200020    0.2642511
  27.4500008    0.2833751
  27.4800014    0.2795780
  27.5100021    0.2953071
  27.5400009    0.3070580
  27.5700016    0.3104315
  27.6000004    0.3264758
  27.6300011    0.3009986
  27.6600018    0.2953948
  27.6900005    0.2808458
  27.7200012    0.2932897
  27.7500019    0.3027614
  27.7800007    0.2800553
  27.8100014    0.2709583
  27.8400021    0.2622954
  27.8700008    0.2862330
  27.9000015    0.3130498
  27.9300022    0.3229888
  27.9600010    0.3078902
  27.9900017    0.3090473
  28.0200005    0.2902397
  28.0500011    0.2813054
  28.0800018    0.2682375
  28.1100006    0.2738513
  28.1400013    0.2758240
  28.1700020    0.2887628
  28.2000008    0.2990976
  28.2300014    0.3079798
  28.2600021    0.2966179
  28.2900009    0.2940045
  28.3200016    0.3068355
  28.3500023    0.3181320
  28.3800011    0.2723132
  28.4100018    0.2809331
  28.4400005    0.2945387
  28.4700012    0.2981791
  28.5000019    0.3045064
  28.5300007    0.3067547
  28.5600014    0.2950186
  28.5900021    0.3134442
  28.6200008    0.3037908
  28.6500015    0.2906209
  28.6800022    0.2769925
  28.7100010    0.2808020
  28.7400017    0.2860216
  28.7700005    0.2795329
  28.8000011    0.2590775
  28.8300018    0.2814264
  28.8600006    0.2871698
  28.8900013    0.2665892
  28.9200020    0.2809876
  28.9500008    0.2797207
  28.9800014    0.3008318
  29.0100021    0.3084062
  29.0400009    0.3038678
  29.0700016    0.3206595
  29.1000023    0.3191178
  29.1300011    0.3282093
  29.1600018    0.3236804
  29.1900005    0.3072248
  29.2200012    0.3202161
  29.2500019    0.3233148
  29.2800007    0.3110336
  29.3100014    0.3329721
  29.3400021    0.3066861
  29.3700008    0.3327194
  29.4000015    0.3147627
  29.4300022    0.3210562
  29.4600010    0.3223791
  29.4900017    0.2871191
  29.5200005    0.2904900
  29.5500011    0.3099776
  29.5800018    0.3282450
  29.6100006    0.3565350
  29.6400013    0.3180963
  29.6700020    0.3254408
  29.7000008    0.3436610
  29.7300014    0.3294879
  29.7600021    0.3129869
  29.7900009    0.3187611
  29.8200016    0.3283546
  29.8500023    0.3230006
  29.8800011    0.3198481
  29.9100018    0.3195121
  29.9400005    0.3183725
  29.9700012    0.3113424
  30.0000019    0.3020283
  30.0300007    0.3060245
  30.0600014    0.3033242
  30.0900021    0.3061692
  30.1200008    0.3172309
  30.1500015    0.2855790
  30.1800022    0.3171840
  30.2100010    0.3296393
  30.2400017    0.3325454
  30.2700024    0.3462301
  30.3000011    0.3253264
  30.3300018    0.3174438
  30.3600006    0.3035364
  30.3900013    0.3136106
  30.4200020    0.3487628
  30.4500008    0.3305553
  30.4800014    0.3313312
  30.5100021    0.3326054
  30.5400009    0.3251097
  30.5700016    0.3491504
  30.6000023    0.3332267
  30.6300011    0.3197753
  30.6600018    0.2948091
  30.6900005    0.3129037
  30.7200012    0.2942002
  30.7500019    0.3045895
  30.7800007    0.3155098
  30.8100014    0.2946233
  30.8400021    0.2817526
  30.8700008    0.3162916
  30.9000015    0.2861641
  30.9300022    0.2740467
  30.9600010    0.2719589
  30.9900017    0.2886268
  31.0200024    0.2778380
  31.0500011    0.2873231
  31.0800018    0.3116567
  31.1100006    0.2959664
  31.1400013    0.3028583
  31.1700020    0.2940342
  31.2000008    0.2881786
  31.2300014    0.2792874
  31.2600021    0.2789525
  31.2900009    0.2605780
  31.3200016    0.2643413
  31.3500023    0.2527279
  31.3800011    0.2643161
  31.4100018    0.2570456
  31.4400024    0.2900163
  31.4700012    0.2806042
  31.5000019    0.2851283
  31.5300007    0.2953154
  31.5600014    0.2792445
  31.5900021    0.2958482
  31.6200008    0.2800693
  31.6500015    0.2711381
  31.6800022    0.2718307
  31.7100010    0.2715892
  31.7400017    0.3046983
  31.7700024    0.2780799
  31.8000011    0.2800062
  31.8300018    0.2889304
  31.8600006    0.2847723
  31.8900013    0.2894802
  31.9200020    0.3084363
  31.9500008    0.2942846
  31.9800014    0.3056019
  32.0100021    0.3071066
  32.0400009    0.3139817
  32.0699997    0.3280894
  32.1000023    0.3033006
  32.1300011    0.2968418
  32.1599998    0.3128830
  32.1900024    0.2946011
  32.2200012    0.3196115
  32.2500000    0.2901804
  32.2800026    0.2797814
  32.3100014    0.2828855
  32.3400002    0.2813896
  32.3700027    0.2537098
  32.4000015    0.2721480
  32.4300003    0.2857020
  32.4600029    0.2732962
  32.4900017    0.2723798
  32.5200005    0.2692893
  32.5500031    0.2841220
  32.5800018    0.2969700
  32.6100006    0.2996308
  32.6400032    0.2996649
  32.6700020    0.2956394
  32.7000008    0.2899410
  32.7300034    0.3065868
  32.7600021    0.2922841
  32.7900009    0.2802736
  32.8199997    0.2959077
  32.8500023    0.2800646
  32.8800011    0.3003739
  32.9099998    0.3159793
  32.9400024    0.3156995
  32.9700012    0.3193023
  33.0000000    0.3047097
  33.0300026    0.2852942
  33.0600014    0.2763959
  33.0900002    0.3006002
  33.1200027    0.3118934
  33.1500015    0.3143491
  33.1800003    0.3117131
  33.2100029    0.2880454
  33.2400017    0.2813781
  33.2700005    0.3016369
  33.3000031    0.3111587
  33.3300018    0.2889354
  33.3600006    0.2839918
  33.3900032    0.2921972
  33.4200020    0.2676554
  33.4500008    0.2842595
  33.4800034    0.2778051
  33.5100021    0.2786657
  33.5400009    0.2757168
  33.5699997    0.2814479
  33.6000023    0.2806050
  33.6300011    0.2996297
  33.6599998    0.2978997
  33.6900024    0.2991723
  33.7200012    0.3161277
  33.7500000    0.3173369
  33.7800026    0.2937726
  33.8100014    0.2976191
  33.8400002    0.3055651
  33.8700027    0.3226178
  33.9000015    0.3104659
  33.9300003    0.2854773
  33.9600029    0.3202654
  33.9900017    0.3137883
  34.0200005    0.3169634
  34.0500031    0.3102475
  34.0800018    0.2999976
  34.1100006    0.3006313
  34.1400032    0.3025538
  34.1700020    0.3171425
  34.2000008    0.3174089
  34.2300034    0.3114711
  34.2600021    0.3270978
  34.2900009    0.3117014
  34.3200035    0.3213534
  34.3500023    0.3136967
  34.3800011    0.3092126
  34.4099998    0.3014989
  34.4400024    0.3315473
  34.4700012    0.3501883
  34.5000000    0.3379151
  34.5300026    0.2865552
  34.5600014    0.2820873
  34.5900002    0.2867696
  34.6200027    0.2859948
  34.6500015    0.2834646
  34.6800003    0.2833275
  34.7100029    0.2814642
  34.7400017    0.2935528
  34.7700005    0.3151980
  34.8000031    0.3324428
  34.8300018    0.3289893
  34.8600006    0.3220438
  34.8900032    0.2968768
  34.9200020    0.2727282
  34.9500008    0.2968976
  34.9800034    0.2931311
  35.0100021    0.2764246
  35.0400009    0.2940711
  35.0700035    0.2812954
  35.1000023    0.2907731
  35.1300011    0.3093599
  35.1599998    0.3002445
  35.1900024    0.3022646
  35.2200012    0.3234804
  35.2500000    0.3183325
  35.2800026    0.2737713
  35.3100014    0.2957887
  35.3400002    0.3081118
  35.3700027    0.3103153
  35.4000015    0.3029569
  35.4300003    0.3223511
  35.4600029    0.3277732
  35.4900017    0.3105213
  35.5200005    0.2969325
  35.5500031    0.3023027
  35.5800018    0.3075429
  35.6100006    0.2929098
  35.6400032    0.3014525
  35.6700020    0.2947103
  35.7000008    0.3087844
  35.7300034    0.3129351
  35.7600021    0.3300272
  35.7900009    0.3217462
  35.8200035    0.3150856
  35.8500023    0.3226732
  35.8800011    0.3453449
  35.9099998    0.3531412
  35.9400024    0.3542980
  35.9700012    0.3618806
  36.0000000    0.3628421
  36.0300026    0.3469140
  36.0600014    0.3580406
  36.0900002    0.3469484
  36.1200027    0.3610881
  36.1500015    0.3320320
  36.1800003    0.3177355
  36.2100029    0.3235966
  36.2400017    0.3241355
  36.2700005    0.3383652
  36.3000031    0.3365114
  36.3300018    0.3273317
  36.3600006    0.3294201
  36.3900032    0.3197133
  36.4200020    0.3188964
  36.4500008    0.3156477
  36.4800034    0.3274063
  36.5100021    0.3194928
  36.5400009    0.3142974
  36.5700035    0.3080535
  36.6000023    0.3102331
  36.6300011    0.3220517
  36.6599998    0.3264991
  36.6900024    0.3398189
  36.7200012    0.3133728
  36.7500000    0.3153116
  36.7800026    0.3325930
  36.8100014    0.3208413
  36.8400002    0.3212792
  36.8700027    0.3039247
  36.9000015    0.2907867
  36.9300003    0.3040338
  36.9600029    0.3188832
  36.9900017    0.3167582
  37.0200005    0.3217284
  37.0500031    0.3269936
  37.0800018    0.3088093
  37.1100006    0.2937562
  37.1400032    0.3180812
  37.1700020    0.3037047
  37.2000008    0.3141836
  37.2300034    0.3265833
  37.2600021    0.3209185
  37.2900009    0.3229401
  37.3200035    0.3160075
  37.3500023    0.2943206
  37.3800011    0.3251282
  37.4100037    0.3111095
  37.4400024    0.3163009
  37.4700012    0.3270153
  37.5000000    0.3215857
  37.5300026    0.3149471
  37.5600014    0.3199167
  37.5900002    0.3237826
  37.6200027    0.3073150
  37.6500015    0.3095287
  37.6800003    0.3014505
  37.7100029    0.2927213
  37.7400017    0.3090476
  37.7700005    0.3068253
  37.8000031    0.3050477
  37.8300018    0.3283336
  37.8600006    0.3201419
  37.8900032    0.3203345
  37.9200020    0.3197538
  37.9500008    0.3052027
  37.9800034    0.3098006
  38.0100021    0.2993245
  38.0400009    0.3351435
  38.0700035    0.3191699
  38.1000023    0.3215431
  38.1300011    0.3200692
  38.1600037    0.3388657
  38.1900024    0.3177843
  38.2200012    0.3198499
  38.2500000    0.3235222
  38.2800026    0.3087255
  38.3100014    0.3200532
  38.3400002    0.3212689
  38.3700027    0.3281181
  38.4000015    0.3300749
  38.4300003    0.3443386
  38.4600029    0.3082813
  38.4900017    0.3182728
  38.5200005    0.3259853
  38.5500031    0.3400077
  38.5800018    0.3300310
  38.6100006    0.3209172
  38.6400032    0.3085187
  38.6700020    0.3038073
  38.7000008    0.3213716
  38.7300034    0.3189444
  38.7600021    0.3232584
  38.7900009    0.3337335
  38.8200035    0.3385764
  38.8500023    0.3315022
  38.8800011    0.3313063
  38.9100037    0.3110628
  38.9400024    0.3204118
  38.9700012    0.3185659
  39.0000000    0.3207573
  39.0300026    0.3346831
  39.0600014    0.3243639
  39.0900002    0.3136338
  39.1200027    0.3171841
  39.1500015    0.3009592
  39.1800003    0.2999025
  39.2100029    0.2954735
  39.2400017    0.3022768
  39.2700005    0.3039363
  39.3000031    0.2984111
  39.3300018    0.3050895
  39.3600006    0.2866129
  39.3900032    0.3251667
  39.4200020    0.3029088
  39.4500008    0.2862618
  39.4800034    0.2915821
  39.5100021    0.3049099
  39.5400009    0.3133621
  39.5700035    0.3234468
  39.6000023    0.3116245
  39.6300011    0.3152963
  39.6600037    0.3218738
  39.6900024    0.3312998
  39.7200012    0.3186590
  39.7500000    0.3393806
  39.7800026    0.3067216
  39.8100014    0.3364635
  39.8400002    0.3311564
  39.8700027    0.3062591
  39.9000015    0.3126433
  39.9300003    0.3054592
  39.9600029    0.3140508
  39.9900017    0.3183934
  40.0200005    0.3147359
  40.0500031    0.3151207
  40.0800018    0.3129197
  40.1100006    0.3199029
  40.1400032    0.2963104
  40.1700020    0.3016973
  40.2000008    0.2959848
  40.2300034    0.3084780
  40.2600021    0.2921838
  40.2900009    0.3178607
  40.3200035    0.3181767
  40.3500023    0.3177015
  40.3800011    0.3095941
  40.4100037    0.3254798
  40.4400024    0.3335533
  40.4700012    0.3347530
  40.5000038    0.3361556
  40.5300026    0.3138926
  40.5600014    0.3054364
  40.5900002    0.3152138
  40.6200027    0.3043167
  40.6500015    0.2997946
  40.6800003    0.3078567
  40.7100029    0.3262261
  40.7400017    0.3223277
  40.7700005    0.3199032
  40.8000031    0.3077120
  40.8300018    0.2975588
  40.8600006    0.3064301
  40.8900032    0.3157038
  40.9200020    0.3185061
  40.9500008    0.3021491
  40.9800034    0.3008051
  41.0100021    0.3282924
  41.0400009    0.2911023
  41.0700035    0.2847205
  41.1000023    0.2886612
  41.1300011    0.2921307
  41.1600037    0.3037913
  41.1900024    0.3166516
  41.2200012    0.3214647
  41.2500038    0.3230928
  41.2800026    0.3313873
  41.3100014    0.2918143
  41.3400002    0.2899349
  41.3700027    0.3009787
  41.4000015    0.3132337
  41.4300003    0.3317086
  41.4600029    0.3163508
  41.4900017    0.3044559
  41.5200005    0.3120834
  41.5500031    0.3149733
  41.5800018    0.3287379
  41.6100006    0.3117684
  41.6400032    0.3170244
  41.6700020    0.2880919
  41.7000008    0.2712640
  41.7300034    0.3040230
  41.7600021    0.3169075
  41.7900009    0.3237898
  41.8200035    0.3324175
  41.8500023    0.3267896
  41.8800011    0.3313835
  41.9100037    0.3063103
  41.9400024    0.3265940
  41.9700012    0.3138816
  42.0000038    0.3287065
  42.0300026    0.3397127
  42.0600014    0.3127432
  42.0900002    0.3121264
  42.1200027    0.3163545
  42.1500015    0.3151598
  42.1800003    0.3240947
  42.2100029    0.3344517
  42.2400017    0.3306802
  42.2700005    0.3494864
  42.3000031    0.3443312
  42.3300018    0.3414987
  42.3600006    0.3196972
  42.3900032    0.3419464
  42.4200020    0.3416301
  42.4500008    0.3283930
  42.4800034    0.3193517
  42.5100021    0.3263942
  42.5400009    0.3343484
  42.5700035    0.3167504
  42.6000023    0.3137722
  42.6300011    0.3093713
  42.6600037    0.2993782
  42.6900024    0.2948613
  42.7200012    0.3111140
  42.7500038    0.2932179
  42.7800026    0.2928683
  42.8100014    0.2901309
  42.8400002    0.2910649
  42.8700027    0.2961087
  42.9000015    0.3129836
  42.9300003    0.3009497
  42.9600029    0.3258534
  42.9900017    0.3208402
  43.0200005    0.3339014
  43.0500031    0.3093632
  43.0800018    0.3076155
  43.1100006    0.3114883
  43.1400032    0.2944960
  43.1700020    0.2976186
  43.2000008    0.3120303
  43.2300034    0.2984673
  43.2600021    0.3191745
  43.2900009    0.3213968
  43.3200035    0.3116100
  43.3500023    0.3092923
  43.3800011    0.3114086
  43.4100037    0.3056049
  43.4400024    0.3077858
  43.4700012    0.3191566
  43.5000038    0.3163376
  43.5300026    0.3133245
  43.5600014    0.3171581
  43.5900040    0.3152573
  43.6200027    0.3119657
  43.6500015    0.3084835
  43.6800003    0.3144674
  43.7100029    0.3163423
  43.7400017    0.3287940
  43.7700005    0.3198981
  43.8000031    0.3174196
  43.8300018    0.3176073
  43.8600006    0.3138989
  43.8900032    0.3116208
  43.9200020    0.3142890
  43.9500008    0.3223854
  43.9800034    0.3255450
  44.0100021    0.3220441
  44.0400009    0.3170366
  44.0700035    0.3438916
  44.1000023    0.3361901
  44.1300011    0.3240533
  44.1600037    0.3141699
  44.1900024    0.3215149
  44.2200012    0.3332332
  44.2500038    0.3457559
  44.2800026    0.3391990
  44.3100014    0.3318452
  44.3400040    0.3724911
  44.3700027    0.3638685
  44.4000015    0.3546934
  44.4300003    0.3469058
  44.4600029    0.3445309
  44.4900017    0.3526585
  44.5200005    0.3340031
  44.5500031    0.3610498
  44.5800018    0.3528234
  44.6100006    0.3284464
  44.6400032    0.3424022
  44.6700020    0.3567007
  44.7000008    0.3369934
  44.7300034    0.3432553
  44.7600021    0.3362076
  44.7900009    0.3526771
  44.8200035    0.3427301
  44.8500023    0.3498555
  44.8800011    0.3430535
  44.9100037    0.3443476
  44.9400024    0.3489906
  44.9700012    0.3577961
  45.0000038    0.3530933
  45.0300026    0.3478233
  45.0600014    0.3550522
  45.0900040    0.3656288
  45.1200027    0.3790375
  45.1500015    0.3624779
  45.1800003    0.3592289
  45.2100029    0.3625398
  45.2400017    0.3577447
  45.2700005    0.3483447
  45.3000031    0.3244151
  45.3300018    0.3401659
  45.3600006    0.3243088
  45.3900032    0.3473741
  45.4200020    0.3429260
  45.4500008    0.3425632
  45.4800034    0.3391794
  45.5100021    0.3401836
  45.5400009    0.3491041
  45.5700035    0.3353395
  45.6000023    0.3241978
  45.6300011    0.3178799
  45.6600037    0.3439071
  45.6900024    0.3404113
  45.7200012    0.3236879
  45.7500038    0.3127919
  45.7800026    0.3136487
  45.8100014    0.3313518
  45.8400040    0.3318722
  45.8700027    0.3191170
  45.9000015    0.3192981
  45.9300003    0.3267317
  45.9600029    0.3463370
  45.9900017    0.3317038
  46.0200005    0.3251618
  46.0500031    0.3466360
  46.0800018    0.3421341
  46.1100006    0.3476364
  46.1400032    0.3196332
  46.1700020    0.3133197
  46.2000008    0.3269073
  46.2300034    0.3486175
  46.2600021    0.3442392
  46.2900009    0.3515949
  46.3200035    0.3375361
  46.3500023    0.3366071
  46.3800011    0.3515109
  46.4100037    0.3568058
  46.4400024    0.3378382
  46.4700012    0.3573146
  46.5000038    0.3543842
  46.5300026    0.3894084
  46.5600014    0.3335785
  46.5900040    0.3613572
  46.6200027    0.3588239
  46.6500015    0.3713318
  46.6800041    0.3378596
  46.7100029    0.3579622
  46.7400017    0.3215015
  46.7700005    0.3273413
  46.8000031    0.3395317
  46.8300018    0.3156086
  46.8600006    0.3313894
  46.8900032    0.3187056
  46.9200020    0.3318599
  46.9500008    0.3355971
  46.9800034    0.3359604
  47.0100021    0.3393874
  47.0400009    0.3432282
  47.0700035    0.3473512
  47.1000023    0.3267199
  47.1300011    0.3186229
  47.1600037    0.3194083
  47.1900024    0.3363003
  47.2200012    0.3406882
  47.2500038    0.3222619
  47.2800026    0.3607212
  47.3100014    0.3228167
  47.3400040    0.3474724
  47.3700027    0.3509805
  47.4000015    0.3515448
  47.4300041    0.3436981
  47.4600029    0.3624577
  47.4900017    0.3673474
  47.5200005    0.3532815
  47.5500031    0.3575851
  47.5800018    0.3388204
  47.6100006    0.3508430
  47.6400032    0.3400075
  47.6700020    0.3337954
  47.7000008    0.3520289
  47.7300034    0.3487173
  47.7600021    0.3465381
  47.7900009    0.3360481
  47.8200035    0.3577421
  47.8500023    0.3557054
  47.8800011    0.3535337
  47.9100037    0.3426608
  47.9400024    0.3288803
  47.9700012    0.3554738
  48.0000038    0.3615606
  48.0300026    0.3619884
  48.0600014    0.3616083
  48.0900040    0.3467751
  48.1200027    0.3387524
  48.1500015    0.3625433
  48.1800041    0.3571208
  48.2100029    0.3555937
  48.2400017    0.3588542
  48.2700005    0.3410363
  48.3000031    0.3375944
  48.3300018    0.3370989
  48.3600006    0.3298175
  48.3900032    0.3376269
  48.4200020    0.3508306
  48.4500008    0.3420923
  48.4800034    0.3383381
  48.5100021    0.3716193
  48.5400009    0.3659569
  48.5700035    0.3476481
  48.6000023    0.3571638
  48.6300011    0.3596556
  48.6600037    0.3434989
  48.6900024    0.3620557
  48.7200012    0.3369422
  48.7500038    0.3435642
  48.7800026    0.3514897
  48.8100014    0.3407909
  48.8400040    0.3344885
  48.8700027    0.3605710
  48.9000015    0.3729986
  48.9300041    0.3633204
  48.9600029    0.3764080
  48.9900017    0.3742494
  49.0200005    0.3771753
  49.0500031    0.3482183
  49.0800018    0.3496231
  49.1100006    0.3631583
  49.1400032    0.3544076
  49.1700020    0.3450808
  49.2000008    0.3451864
  49.2300034    0.3386688
  49.2600021    0.3532473
  49.2900009    0.3522171
  49.3200035    0.3346219
  49.3500023    0.3676760
  49.3800011    0.3580319
  49.4100037    0.3549890
  49.4400024    0.3551222
  49.4700012    0.3873587
  49.5000038    0.3603037
  49.5300026    0.3564592
  49.5600014    0.3511719
  49.5900040    0.3356668
  49.6200027    0.3394293
  49.6500015    0.3495654
  49.6800041    0.3113228
  49.7100029    0.3358420
  49.7400017    0.3412390
  49.7700005    0.3463518
  49.8000031    0.3621859
  49.8300018    0.3351476
  49.8600006    0.3248575
  49.8900032    0.3446766
  49.9200020    0.3574820
  49.9500008    0.3232566
  49.9800034    0.3224792
  50.0100021    0.3199385
  50.0400009    0.3604439
  50.0700035    0.3503957
  50.1000023    0.3419157
  50.1300011    0.3537189
  50.1600037    0.3437608
  50.1900024    0.3690113
  50.2200012    0.3522878
  50.2500038    0.3282055
  50.2800026    0.3264299
  50.3100014    0.3472405
  50.3400040    0.3529752
  50.3700027    0.3479178
  50.4000015    0.3526365
  50.4300041    0.3367694
  50.4600029    0.3308858
  50.4900017    0.3165704
  50.5200043    0.3109986
  50.5500031    0.3361931
  50.5800018    0.3336318
  50.6100006    0.3410091
  50.6400032    0.3493690
  50.6700020    0.3543160
  50.7000008    0.3573005
  50.7300034    0.3267572
  50.7600021    0.3500268
  50.7900009    0.3390196
  50.8200035    0.3500890
  50.8500023    0.3395430
  50.8800011    0.3391147
  50.9100037    0.3552230
  50.9400024    0.3453197
  50.9700012    0.3390126
  51.0000038    0.3270449
  51.0300026    0.3485431
  51.0600014    0.3480682
  51.0900040    0.3333178
  51.1200027    0.3315639
  51.1500015    0.3328635
  51.1800041    0.3446660
  51.2100029    0.3367970
  51.2400017    0.3470292
  51.2700043    0.3411905
  51.3000031    0.3491828
  51.3300018    0.3388504
  51.3600006    0.3267476
  51.3900032    0.3467076
  51.4200020    0.3506170
  51.4500008    0.3265382
  51.4800034    0.3256350
  51.5100021    0.3412716
  51.5400009    0.3425490
  51.5700035    0.3254679
  51.6000023    0.3226264
  51.6300011    0.3390094
  51.6600037    0.3199109
  51.6900024    0.3452325
  51.7200012    0.3372413
  51.7500038    0.3506588
  51.7800026    0.3537647
  51.8100014    0.3494911
  51.8400040    0.3482164
  51.8700027    0.3461778
  51.9000015    0.3214411
  51.9300041    0.3527837
  51.9600029    0.3365234
  51.9900017    0.3402323
  52.0200043    0.3383287
  52.0500031    0.3365865
  52.0800018    0.3614583
  52.1100006    0.3393752
  52.1400032    0.3270534
  52.1700020    0.3411109
  52.2000008    0.3333516
  52.2300034    0.3384035
  52.2600021    0.3297636
  52.2900009    0.3451724
  52.3200035    0.3526797
  52.3500023    0.3553953
  52.3800011    0.3599595
  52.4100037    0.3330270
  52.4400024    0.3524854
  52.4700012    0.3442790
  52.5000038    0.3539087
  52.5300026    0.3444839
  52.5600014    0.3411834
  52.5900040    0.3255416
  52.6200027    0.3333011
  52.6500015    0.3209564
  52.6800041    0.3263833
  52.7100029    0.3483440
  52.7400017    0.3414242
  52.7700043    0.3335392
  52.8000031    0.3220750
  52.8300018    0.3203953
  52.8600006    0.3225319
  52.8900032    0.3276568
  52.9200020    0.3200074
  52.9500008    0.3181386
  52.9800034    0.3236882
  53.0100021    0.3130373
  53.0400009    0.3244738
  53.0700035    0.3188514
  53.1000023    0.3103468
  53.1300011    0.3340631
  53.1600037    0.3392140
  53.1900024    0.3353111
  53.2200012    0.3451162
  53.2500038    0.3521042
  53.2800026    0.3478839
  53.3100014    0.3433210
  53.3400040    0.3424347
  53.3700027    0.3709668
  53.4000015    0.3601329
  53.4300041    0.3453561
  53.4600029    0.3104795
  53.4900017    0.3318797
  53.5200043    0.3451402
  53.5500031    0.3350067
  53.5800018    0.3369760
  53.6100044    0.3226349
  53.6400032    0.3250728
  53.6700020    0.3356293
  53.7000008    0.3494101
  53.7300034    0.3337792
  53.7600021    0.3361233
  53.7900009    0.3355086
  53.8200035    0.3381664
  53.8500023    0.3385302
  53.8800011    0.3655408
  53.9100037    0.3508663
  53.9400024    0.3425950
  53.9700012    0.3296979
  54.0000038    0.3446148
  54.0300026    0.3309210
  54.0600014    0.3197695
  54.0900040    0.3183185
  54.1200027    0.3274576
  54.1500015    0.3473395
  54.1800041    0.3256721
  54.2100029    0.3333308
  54.2400017    0.3270658
  54.2700043    0.3183022
  54.3000031    0.3220192
  54.3300018    0.3259421
  54.3600044    0.3435077
  54.3900032    0.3318355
  54.4200020    0.3263622
  54.4500008    0.3307621
  54.4800034    0.3343547
  54.5100021    0.3455427
  54.5400009    0.3514460
  54.5700035    0.3348080
  54.6000023    0.3323448
  54.6300011    0.3364519
  54.6600037    0.3388412
  54.6900024    0.3428626
  54.7200012    0.3355046
  54.7500038    0.3396918
  54.7800026    0.3570399
  54.8100014    0.3637914
  54.8400040    0.3367224
  54.8700027    0.3355618
  54.9000015    0.3395702
  54.9300041    0.3203675
  54.9600029    0.3388147
  54.9900017    0.3236212
  55.0200043    0.3285662
  55.0500031    0.3334431
  55.0800018    0.3206022
  55.1100044    0.3010136
  55.1400032    0.3362198
  55.1700020    0.3143492
  55.2000008    0.3114933
  55.2300034    0.3036059
  55.2600021    0.3153742
  55.2900009    0.3152300
  55.3200035    0.3200641
  55.3500023    0.3117375
  55.3800011    0.3130576
  55.4100037    0.3222990
  55.4400024    0.3191920
  55.4700012    0.3101019
  55.5000038    0.3077253
  55.5300026    0.3233005
  55.5600014    0.3271247
  55.5900040    0.3249384
  55.6200027    0.3242437
  55.6500015    0.2995406
  55.6800041    0.3123470
  55.7100029    0.3150510
  55.7400017    0.3240198
  55.7700043    0.3274197
  55.8000031    0.3304858
  55.8300018    0.3208448
  55.8600044    0.3182072
  55.8900032    0.3091773
  55.9200020    0.3152148
  55.9500008    0.3284798
  55.9800034    0.3200350
  56.0100021    0.3166192
  56.0400009    0.3224555
  56.0700035    0.3524411
  56.1000023    0.3492189
  56.1300011    0.3195675
  56.1600037    0.3323968
  56.1900024    0.3339018
  56.2200012    0.3259296
  56.2500038    0.3055834
  56.2800026    0.3030283
  56.3100014    0.3085389
  56.3400040    0.3281588
  56.3700027    0.3272233
  56.4000015    0.3310941
  56.4300041    0.3053530
  56.4600029    0.3098831
  56.4900017    0.2997996
  56.5200043    0.3099113
  56.5500031    0.3044919
  56.5800018    0.2983007
  56.6100044    0.3156997
  56.6400032    0.3170263
  56.6700020    0.3077662
  56.7000046    0.3199032
  56.7300034    0.3306357
  56.7600021    0.3044100
  56.7900009    0.3116208
  56.8200035    0.3258294
  56.8500023    0.3308176
  56.8800011    0.3208798
  56.9100037    0.3298218
  56.9400024    0.3331648
  56.9700012    0.3217981
  57.0000038    0.3305444
  57.0300026    0.3348005
  57.0600014    0.3302989
  57.0900040    0.3236499
  57.1200027    0.3245839
  57.1500015    0.3460435
  57.1800041    0.3317941
  57.2100029    0.3323071
  57.2400017    0.3279873
  57.2700043    0.3449973
  57.3000031    0.3482014
  57.3300018    0.3333524
  57.3600044    0.3309872
  57.3900032    0.3423111
  57.4200020    0.3470726
  57.4500046    0.3426342
  57.4800034    0.3401982
  57.5100021    0.3279405
  57.5400009    0.3427682
  57.5700035    0.3455140
  57.6000023    0.3341664
  57.6300011    0.3473854
  57.6600037    0.3352587
  57.6900024    0.3436067
  57.7200012    0.3585862
  57.7500038    0.3256759
  57.7800026    0.3261203
  57.8100014    0.3324155
  57.8400040    0.3368858
  57.8700027    0.3226701
  57.9000015    0.3083958
  57.9300041    0.3443382
  57.9600029    0.3276317
  57.9900017    0.3259669
  58.0200043    0.3337928
  58.0500031    0.3279898
  58.0800018    0.3255968
  58.1100044    0.3166478
  58.1400032    0.3230987
  58.1700020    0.3303680
  58.2000046    0.3075725
  58.2300034    0.3247367
  58.2600021    0.3142652
  58.2900009    0.3279694
  58.3200035    0.3351307
  58.3500023    0.3267403
  58.3800011    0.3292741
  58.4100037    0.3236890
  58.4400024    0.3197406
  58.4700012    0.3126419
  58.5000038    0.3190137
  58.5300026    0.3464345
  58.5600014    0.3350880
  58.5900040    0.3368558
  58.6200027    0.3453360
  58.6500015    0.3337687
  58.6800041    0.3142531
  58.7100029    0.3126449
  58.7400017    0.3392452
  58.7700043    0.3359479
  58.8000031    0.3463399
  58.8300018    0.3437687
  58.8600044    0.3267055
  58.8900032    0.3399881
  58.9200020    0.3317905
  58.9500046    0.3389907
  58.9800034    0.3259113
  59.0100021    0.3253036
  59.0400009    0.3423663
  59.0700035    0.3381473
  59.1000023    0.3475359
  59.1300011    0.3589153
  59.1600037    0.3529177
  59.1900024    0.3402621
  59.2200012    0.3586547
  59.2500038    0.3298327
  59.2800026    0.3370410
  59.3100014    0.3562945
  59.3400040    0.3639539
  59.3700027    0.3534787
  59.4000015    0.3424622
  59.4300041    0.3601615
  59.4600029    0.3640814
  59.4900017    0.3363765
  59.5200043    0.3638766
  59.5500031    0.3667242
  59.5800018    0.3659636
  59.6100044    0.3677213
  59.6400032    0.3656805
  59.6700020    0.3502650
  59.7000046    0.3543375
  59.7300034    0.3211569
  59.7600021    0.3376567
  59.7900047    0.3403218
  59.8200035    0.3421141
  59.8500023    0.3536984
  59.8800011    0.3473659
  59.9100037    0.3328924
  59.9400024    0.3310821
  59.9700012    0.3288335
  60.0000038    0.3321061
  60.0300026    0.3327617
  60.0600014    0.3513671
  60.0900040    0.3311546
  60.1200027    0.3317187
  60.1500015    0.3404918
  60.1800041    0.3175779
  60.2100029    0.3412539
  60.2400017    0.3423752
  60.2700043    0.3350250
  60.3000031    0.3564313
  60.3300018    0.3497401
  60.3600044    0.3518270
  60.3900032    0.3482187
  60.4200020    0.3396487
  60.4500046    0.3613674
  60.4800034    0.3606594
  60.5100021    0.3527631
  60.5400047    0.3342976
  60.5700035    0.3192931
  60.6000023    0.3134887
  60.6300011    0.3280794
  60.6600037    0.3122951
  60.6900024    0.3327296
  60.7200012    0.3173412
  60.7500038    0.3407727
  60.7800026    0.3277513
  60.8100014    0.3175566
  60.8400040    0.3460281
  60.8700027    0.3318862
  60.9000015    0.3271154
  60.9300041    0.3278895
  60.9600029    0.3283683
  60.9900017    0.3286319
  61.0200043    0.3322305
  61.0500031    0.3352580
  61.0800018    0.3366584
  61.1100044    0.3302914
  61.1400032    0.3458272
  61.1700020    0.3258151
  61.2000046    0.3366486
  61.2300034    0.3315082
  61.2600021    0.3399284
  61.2900047    0.3387347
  61.3200035    0.3241154
  61.3500023    0.3151752
  61.3800011    0.3151264
  61.4100037    0.3386716
  61.4400024    0.3370749
  61.4700012    0.3245615
  61.5000038    0.3267940
  61.5300026    0.3097359
  61.5600014    0.3443633
  61.5900040    0.3251097
  61.6200027    0.3332106
  61.6500015    0.3314149
  61.6800041    0.3331597
  61.7100029    0.3222883
  61.7400017    0.3211243
  61.7700043    0.3162935
  61.8000031    0.3184711
  61.8300018    0.3230799
  61.8600044    0.3195106
  61.8900032    0.3067385
  61.9200020    0.3286963
  61.9500046    0.3124168
  61.9800034    0.3125534
  62.0100021    0.3285232
  62.0400047    0.3290337
  62.0700035    0.3210324
  62.1000023    0.3265068
  62.1300011    0.3457459
  62.1600037    0.3427140
  62.1900024    0.3233476
  62.2200012    0.3218411
  62.2500038    0.3045083
  62.2800026    0.3304242
  62.3100014    0.3443268
  62.3400040    0.3486812
  62.3700027    0.3480622
  62.4000015    0.3541042
  62.4300041    0.3573832
  62.4600029    0.3330124
  62.4900017    0.3376686
  62.5200043    0.3405348
  62.5500031    0.3455504
  62.5800018    0.3480679
  62.6100044    0.3405698
  62.6400032    0.3556871
  62.6700020    0.3421296
  62.7000046    0.3344856
  62.7300034    0.3479025
  62.7600021    0.3616748
  62.7900047    0.3554010
  62.8200035    0.3538983
  62.8500023    0.3773658
  62.8800049    0.3754019
  62.9100037    0.3630276
  62.9400024    0.3525273
  62.9700012    0.3557910
  63.0000038    0.3432186
  63.0300026    0.3661959
  63.0600014    0.3679245
  63.0900040    0.3530504
  63.1200027    0.3739837
  63.1500015    0.3617065
  63.1800041    0.3447179
  63.2100029    0.3466365
  63.2400017    0.3744144
  63.2700043    0.3475814
  63.3000031    0.3447677
  63.3300018    0.3502047
  63.3600044    0.3487726
  63.3900032    0.3696591
  63.4200020    0.3439611
  63.4500046    0.3494937
  63.4800034    0.3503003
  63.5100021    0.3372970
  63.5400047    0.3377700
  63.5700035    0.3229703
  63.6000023    0.3272520
  63.6300049    0.3308895
  63.6600037    0.3542879
  63.6900024    0.3429813
  63.7200012    0.3290018
  63.7500038    0.3535227
  63.7800026    0.3468489
  63.8100014    0.3446192
  63.8400040    0.3358319
  63.8700027    0.3187521
  63.9000015    0.3308458
  63.9300041    0.3389553
  63.9600029    0.3406953
  63.9900017    0.3331396
  64.0200043    0.3434097
  64.0500031    0.3525704
  64.0800018    0.3391140
  64.1100006    0.3436726
  64.1399994    0.3406255
  64.1700058    0.3411961
  64.2000046    0.3452696
  64.2300034    0.3350517
  64.2600021    0.3105070
  64.2900009    0.3227256
  64.3199997    0.3275725
  64.3500061    0.3137407
  64.3800049    0.3272743
  64.4100037    0.3303570
  64.4400024    0.3299468
  64.4700012    0.3331784
  64.5000000    0.3487839
  64.5300064    0.3397204
  64.5600052    0.3360156
  64.5900040    0.3175693
  64.6200027    0.3065350
  64.6500015    0.3144691
  64.6800003    0.3198743
  64.7100067    0.3228424
  64.7400055    0.3095487
  64.7700043    0.3157402
  64.8000031    0.3139576
  64.8300018    0.3093835
  64.8600006    0.3107837
  64.8899994    0.3024001
  64.9200058    0.3072246
  64.9500046    0.3127793
  64.9800034    0.3123510
  65.0100021    0.3209175
  65.0400009    0.3362167
  65.0699997    0.3250291
  65.1000061    0.3284064
  65.1300049    0.3184820
  65.1600037    0.3109683
  65.1900024    0.3304237
  65.2200012    0.3228245
  65.2500000    0.3260851
  65.2800064    0.3211208
  65.3100052    0.3297714
  65.3400040    0.3099936
  65.3700027    0.3179147
  65.4000015    0.3305815
  65.4300003    0.3229830
  65.4600067    0.3117098
  65.4900055    0.3082708
  65.5200043    0.3162197
  65.5500031    0.3197273
  65.5800018    0.3285105
  65.6100006    0.3094694
  65.6399994    0.3207152
  65.6700058    0.3264706
  65.7000046    0.3432647
  65.7300034    0.3248889
  65.7600021    0.3432796
  65.7900009    0.3391027
  65.8199997    0.3029832
  65.8500061    0.3183807
  65.8800049    0.3213626
  65.9100037    0.3248025
  65.9400024    0.3280998
  65.9700012    0.3319539
  66.0000000    0.3419686
  66.0300064    0.3199885
  66.0600052    0.3255481
  66.0900040    0.3292419
  66.1200027    0.3270946
  66.1500015    0.3326751
  66.1800003    0.3304803
  66.2100067    0.3261054
  66.2400055    0.3311088
  66.2700043    0.3290340
  66.3000031    0.3281830
  66.3300018    0.3281406
  66.3600006    0.3215053
  66.3899994    0.3176446
  66.4200058    0.3295238
  66.4500046    0.3479779
  66.4800034    0.3251945
  66.5100021    0.3342495
  66.5400009    0.3366829
  66.5699997    0.3172898
  66.6000061    0.3416746
  66.6300049    0.3383690
  66.6600037    0.3223567
  66.6900024    0.3265305
  66.7200012    0.3238447
  66.7500000    0.3325223
  66.7800064    0.3141080
  66.8100052    0.3357554
  66.8400040    0.3385892
  66.8700027    0.3585615
  66.9000015    0.3445714
  66.9300003    0.3400665
  66.9600067    0.3335775
  66.9900055    0.3478504
  67.0200043    0.3506551
  67.0500031    0.3544391
  67.0800018    0.3542000
  67.1100006    0.3532226
  67.1399994    0.3558123
  67.1700058    0.3456337
  67.2000046    0.3484699
  67.2300034    0.3230734
  67.2600021    0.3390886
  67.2900009    0.3311553
  67.3199997    0.3341488
  67.3500061    0.3333367
  67.3800049    0.3501374
  67.4100037    0.3468542
  67.4400024    0.3279717
  67.4700012    0.3402397
  67.5000000    0.3593872
  67.5300064    0.3492499
  67.5600052    0.3399366
  67.5900040    0.3484540
  67.6200027    0.3644569
  67.6500015    0.3656618
  67.6800003    0.3623804
  67.7100067    0.3577937
  67.7400055    0.3546937
  67.7700043    0.3500930
  67.8000031    0.3610841
  67.8300018    0.3650166
  67.8600006    0.3493028
  67.8900070    0.3492494
  67.9200058    0.3391533
  67.9500046    0.3593628
  67.9800034    0.3568630
  68.0100021    0.3460207
  68.0400009    0.3457520
  68.0699997    0.3310619
  68.1000061    0.3279907
  68.1300049    0.3450472
  68.1600037    0.3489355
  68.1900024    0.3548778
  68.2200012    0.3355765
  68.2500000    0.3495289
  68.2800064    0.3394060
  68.3100052    0.3576153
  68.3400040    0.3358572
  68.3700027    0.3505600
  68.4000015    0.3438878
  68.4300003    0.3424546
  68.4600067    0.3459193
  68.4900055    0.3567798
  68.5200043    0.3417225
  68.5500031    0.3503826
  68.5800018    0.3468058
  68.6100006    0.3428718
  68.6400070    0.3543165
  68.6700058    0.3512838
  68.7000046    0.3535362
  68.7300034    0.3776737
  68.7600021    0.3534396
  68.7900009    0.3299603
  68.8199997    0.3303686
  68.8500061    0.3616958
  68.8800049    0.3637236
  68.9100037    0.3589180
  68.9400024    0.3428541
  68.9700012    0.3422847
  69.0000000    0.3358369
  69.0300064    0.3483665
  69.0600052    0.3448582
  69.0900040    0.3472598
  69.1200027    0.3427730
  69.1500015    0.3545825
  69.1800003    0.3583539
  69.2100067    0.3561651
  69.2400055    0.3578696
  69.2700043    0.3481805
  69.3000031    0.3274206
  69.3300018    0.3464299
  69.3600006    0.3513068
  69.3900070    0.3508336
  69.4200058    0.3473527
  69.4500046    0.3289319
  69.4800034    0.3462767
  69.5100021    0.3457512
  69.5400009    0.3250216
  69.5699997    0.3363231
  69.6000061    0.3294003
  69.6300049    0.3422148
  69.6600037    0.3329130
  69.6900024    0.3488947
  69.7200012    0.3434911
  69.7500000    0.3543754
  69.7800064    0.3373113
  69.8100052    0.3306895
  69.8400040    0.3455976
  69.8700027    0.3588359
  69.9000015    0.3595912
  69.9300003    0.3619325
  69.9600067    0.3331441
  69.9900055    0.3478900
  70.0200043    0.3310519
  70.0500031    0.3297514
  70.0800018    0.3381334
  70.1100006    0.3542822
  70.1400070    0.3625137
  70.1700058    0.3508089
  70.2000046    0.3444424
  70.2300034    0.3584231
  70.2600021    0.3493820
  70.2900009    0.3582782
  70.3199997    0.3604592
  70.3500061    0.3542245
  70.3800049    0.3525557
  70.4100037    0.3497697
  70.4400024    0.3628947
  70.4700012    0.3493147
  70.5000000    0.3535014
  70.5300064    0.3482019
  70.5600052    0.3433954
  70.5900040    0.3431264
  70.6200027    0.3449622
  70.6500015    0.3470623
  70.6800003    0.3300926
  70.7100067    0.3264141
  70.7400055    0.3340085
  70.7700043    0.3495330
  70.8000031    0.3487233
  70.8300018    0.3604477
  70.8600006    0.3484301
  70.8900070    0.3391860
  70.9200058    0.3426231
  70.9500046    0.3478468
  70.9800034    0.3324057
  71.0100021    0.3543433
  71.0400009    0.3436822
  71.0699997    0.3466771
  71.1000061    0.3365776
  71.1300049    0.3488564
  71.1600037    0.3564979
  71.1900024    0.3564894
  71.2200012    0.3506543
  71.2500000    0.3491368
  71.2800064    0.3522806
  71.3100052    0.3512608
  71.3400040    0.3278583
  71.3700027    0.3444178
  71.4000015    0.3393625
  71.4300003    0.3442606
  71.4600067    0.3563659
  71.4900055    0.3550799
  71.5200043    0.3389947
  71.5500031    0.3275711
  71.5800018    0.3473720
  71.6100006    0.3502983
  71.6400070    0.3473966
  71.6700058    0.3420278
  71.7000046    0.3358946
  71.7300034    0.3325560
  71.7600021    0.3292721
  71.7900009    0.3393559
  71.8199997    0.3363682
  71.8500061    0.3402301
  71.8800049    0.3360048
  71.9100037    0.3401238
  71.9400024    0.3293946
  71.9700012    0.3392173
  72.0000000    0.3318457
  72.0300064    0.3296767
  72.0600052    0.3200434
  72.0900040    0.3239087
  72.1200027    0.3127515
  72.1500015    0.3229689
  72.1800003    0.3194987
  72.2100067    0.3321845
  72.2400055    0.3328128
  72.2700043    0.3358508
  72.3000031    0.3297702
  72.3300018    0.3469729
  72.3600006    0.3383291
  72.3900070    0.3392099
  72.4200058    0.3275275
  72.4500046    0.3315202
  72.4800034    0.3405145
  72.5100021    0.3441026
  72.5400009    0.3376237
  72.5699997    0.3438400
  72.6000061    0.3384602
  72.6300049    0.3385390
  72.6600037    0.3371266
  72.6900024    0.3363261
  72.7200012    0.3322812
  72.7500000    0.3426150
  72.7800064    0.3354827
  72.8100052    0.3325664
  72.8400040    0.3375394
  72.8700027    0.3410182
  72.9000015    0.3515155
  72.9300003    0.3407218
  72.9600067    0.3292983
  72.9900055    0.3293706
  73.0200043    0.3390200
  73.0500031    0.3190117
  73.0800018    0.3318333
  73.1100006    0.3330229
  73.1400070    0.3355216
  73.1700058    0.3492751
  73.2000046    0.3467520
  73.2300034    0.3381237
  73.2600021    0.3346783
  73.2900009    0.3396232
  73.3199997    0.3268221
  73.3500061    0.3315220
  73.3800049    0.3463078
  73.4100037    0.3498286
  73.4400024    0.3409794
  73.4700012    0.3330878
  73.5000000    0.3320849
  73.5300064    0.3398702
  73.5600052    0.3544927
  73.5900040    0.3428051
  73.6200027    0.3522739
  73.6500015    0.3389118
  73.6800003    0.3318941
  73.7100067    0.3457069
  73.7400055    0.3516630
  73.7700043    0.3446036
  73.8000031    0.3455018
  73.8300018    0.3473714
  73.8600006    0.3456959
  73.8900070    0.3473311
  73.9200058    0.3438224
  73.9500046    0.3640547
  73.9800034    0.3671845
  74.0100021    0.3592920
  74.0400009    0.3496135
  74.0700073    0.3524966
  74.1000061    0.3515884
  74.1300049    0.3473777
  74.1600037    0.3502802
  74.1900024    0.3429626
  74.2200012    0.3476030
  74.2500000    0.3479281
  74.2800064    0.3476158
  74.3100052    0.3220312
  74.3400040    0.3512406
  74.3700027    0.3468130
  74.4000015    0.3436899
  74.4300003    0.3414446
  74.4600067    0.3558586
  74.4900055    0.3401389
  74.5200043    0.3623055
  74.5500031    0.3555577
  74.5800018    0.3673531
  74.6100006    0.3621823
  74.6400070    0.3556026
  74.6700058    0.3357182
  74.7000046    0.3496713
  74.7300034    0.3577002
  74.7600021    0.3665125
  74.7900009    0.3599097
  74.8200073    0.3698410
  74.8500061    0.3552040
  74.8800049    0.3818487
  74.9100037    0.3762052
  74.9400024    0.3588661
  74.9700012    0.3668367
  75.0000000    0.3712274
  75.0300064    0.3538430
  75.0600052    0.3554960
  75.0900040    0.3563982
  75.1200027    0.3576817
  75.1500015    0.3564887
  75.1800003    0.3395535
  75.2100067    0.3651598
  75.2400055    0.3691138
  75.2700043    0.3773028
  75.3000031    0.3575411
  75.3300018    0.3666351
  75.3600006    0.3680544
  75.3900070    0.3563202
  75.4200058    0.3737215
  75.4500046    0.3646829
  75.4800034    0.3628866
  75.5100021    0.3564442
  75.5400009    0.3527771
  75.5700073    0.3481323
  75.6000061    0.3251738
  75.6300049    0.3440762
  75.6600037    0.3408093
  75.6900024    0.3421113
  75.7200012    0.3687442
  75.7500000    0.3500588
  75.7800064    0.3635030
  75.8100052    0.3542789
  75.8400040    0.3441843
  75.8700027    0.3466748
  75.9000015    0.3493405
  75.9300003    0.3339290
  75.9600067    0.3540563
  75.9900055    0.3465823
  76.0200043    0.3602916
  76.0500031    0.3437469
  76.0800018    0.3562188
  76.1100006    0.3557747
  76.1400070    0.3387354
  76.1700058    0.3251779
  76.2000046    0.3413410
  76.2300034    0.3450108
  76.2600021    0.3464485
  76.2900009    0.3503986
  76.3200073    0.3509892
  76.3500061    0.3518567
  76.3800049    0.3407390
  76.4100037    0.3416428
  76.4400024    0.3453801
  76.4700012    0.3383215
  76.5000000    0.3495748
  76.5300064    0.3541702
  76.5600052    0.3682020
  76.5900040    0.3470131
  76.6200027    0.3405042
  76.6500015    0.3456129
  76.6800003    0.3442366
  76.7100067    0.3241329
  76.7400055    0.3236290
  76.7700043    0.3292603
  76.8000031    0.3343910
  76.8300018    0.3176771
  76.8600006    0.3274736
  76.8900070    0.3495035
  76.9200058    0.3400499
  76.9500046    0.3484059
  76.9800034    0.3483226
  77.0100021    0.3350514
  77.0400009    0.3438930
  77.0700073    0.3476001
  77.1000061    0.3595611
  77.1300049    0.3667498
  77.1600037    0.3517266
  77.1900024    0.3669205
  77.2200012    0.3583398
  77.2500000    0.3508966
  77.2800064    0.3465976
  77.3100052    0.3548614
  77.3400040    0.3576672
  77.3700027    0.3360513
  77.4000015    0.3403513
  77.4300003    0.3300094
  77.4600067    0.3347406
  77.4900055    0.3317598
  77.5200043    0.3516394
  77.5500031    0.3355186
  77.5800018    0.3305539
  77.6100006    0.3401683
  77.6400070    0.3488262
  77.6700058    0.3316554
  77.7000046    0.3387799
  77.7300034    0.3302307
  77.7600021    0.3355084
  77.7900009    0.3336610
  77.8200073    0.3279628
  77.8500061    0.3308776
  77.8800049    0.3437060
  77.9100037    0.3460941
  77.9400024    0.3359176
  77.9700012    0.3438667
  78.0000000    0.3459005
  78.0300064    0.3511389
  78.0600052    0.3532782
  78.0900040    0.3563163
  78.1200027    0.3467772
  78.1500015    0.3478098
  78.1800003    0.3633447
  78.2100067    0.3540711
  78.2400055    0.3537714
  78.2700043    0.3518457
  78.3000031    0.3447053
  78.3300018    0.3719671
  78.3600006    0.3490968
  78.3900070    0.3559867
  78.4200058    0.3408287
  78.4500046    0.3580995
  78.4800034    0.3688244
  78.5100021    0.3582532
  78.5400009    0.3540460
  78.5700073    0.3593155
  78.6000061    0.3409757
  78.6300049    0.3373776
  78.6600037    0.3436900
  78.6900024    0.3517105
  78.7200012    0.3487120
  78.7500000    0.3494882
  78.7800064    0.3365175
  78.8100052    0.3577688
  78.8400040    0.3296244
  78.8700027    0.3378670
  78.9000015    0.3413038
  78.9300003    0.3364425
  78.9600067    0.3461840
  78.9900055    0.3412876
  79.0200043    0.3500760
  79.0500031    0.3346462
  79.0800018    0.3356037
  79.1100006    0.3431880
  79.1400070    0.3260008
  79.1700058    0.3426974
  79.2000046    0.3476026
  79.2300034    0.3340418
  79.2600021    0.3385513
  79.2900009    0.3553861
  79.3200073    0.3268079
  79.3500061    0.3399062
  79.3800049    0.3412707
  79.4100037    0.3455225
  79.4400024    0.3417302
  79.4700012    0.3449059
  79.5000000    0.3391571
  79.5300064    0.3349171
  79.5600052    0.3236789
  79.5900040    0.3448174
  79.6200027    0.3437309
  79.6500015    0.3498110
  79.6800003    0.3510849
  79.7100067    0.3275763
  79.7400055    0.3404401
  79.7700043    0.3386884
  79.8000031    0.3335259
  79.8300018    0.3315550
  79.8600006    0.3359954
  79.8900070    0.3246287
  79.9200058    0.3437150
  79.9500046    0.3312657
  79.9800034    0.3418268
  80.0100021    0.3420165
  80.0400009    0.3691352
  80.0700073    0.3749554
  80.1000061    0.3623366
  80.1300049    0.3415841
  80.1600037    0.3589015
  80.1900024    0.3587882
  80.2200012    0.3439754
  80.2500000    0.3449470
  80.2800064    0.3660336
  80.3100052    0.3502054
  80.3400040    0.3546107
  80.3700027    0.3503236
  80.4000015    0.3469681
  80.4300003    0.3593296
  80.4600067    0.3530206
  80.4900055    0.3502159
  80.5200043    0.3555110
  80.5500031    0.3817488
  80.5800018    0.3594878
  80.6100006    0.3664068
  80.6400070    0.3662239
  80.6700058    0.3484443
  80.7000046    0.3477651
  80.7300034    0.3598056
  80.7600021    0.3534241
  80.7900009    0.3444190
  80.8200073    0.3320798
  80.8500061    0.3473982
  80.8800049    0.3495820
  80.9100037    0.3558433
  80.9400024    0.3482195
  80.9700012    0.3462570
  81.0000076    0.3438909
  81.0300064    0.3459910
  81.0600052    0.3526828
  81.0900040    0.3445698
  81.1200027    0.3380001
  81.1500015    0.3375680
  81.1800003    0.3349843
  81.2100067    0.3363461
  81.2400055    0.3518649
  81.2700043    0.3463024
  81.3000031    0.3544642
  81.3300018    0.3559274
  81.3600006    0.3550037
  81.3900070    0.3509144
  81.4200058    0.3391668
  81.4500046    0.3382908
  81.4800034    0.3315473
  81.5100021    0.3417033
  81.5400009    0.3445339
  81.5700073    0.3418165
  81.6000061    0.3450352
  81.6300049    0.3494247
  81.6600037    0.3357233
  81.6900024    0.3280474
  81.7200012    0.3387708
  81.7500076    0.3353752
  81.7800064    0.3383805
  81.8100052    0.3362734
  81.8400040    0.3319094
  81.8700027    0.3401643
  81.9000015    0.3424211
  81.9300003    0.3419056
  81.9600067    0.3456796
  81.9900055    0.3526933
  82.0200043    0.3541929
  82.0500031    0.3419195
  82.0800018    0.3463864
  82.1100006    0.3573953
  82.1400070    0.3692685
  82.1700058    0.3638029
  82.2000046    0.3561483
  82.2300034    0.3433338
  82.2600021    0.3307669
  82.2900009    0.3421234
  82.3200073    0.3360630
  82.3500061    0.3351173
  82.3800049    0.3426575
  82.4100037    0.3449055
  82.4400024    0.3409260
  82.4700012    0.3466913
  82.5000076    0.3658262
  82.5300064    0.3753974
  82.5600052    0.3524177
  82.5900040    0.3363425
  82.6200027    0.3472797
  82.6500015    0.3533713
  82.6800003    0.3478825
  82.7100067    0.3536307
  82.7400055    0.3561573
  82.7700043    0.3554075
  82.8000031    0.3582415
  82.8300018    0.3559897
  82.8600006    0.3398444
  82.8900070    0.3616686
  82.9200058    0.3692444
  82.9500046    0.3993171
  82.9800034    0.3611983
  83.0100021    0.3640475
  83.0400009    0.3552493
  83.0700073    0.3407369
  83.1000061    0.3638846
  83.1300049    0.3422802
  83.1600037    0.3557828
  83.1900024    0.3559835
  83.2200012    0.3465150
  83.2500076    0.3435332
  83.2800064    0.3559347
  83.3100052    0.3450319
  83.3400040    0.3487124
  83.3700027    0.3585465
  83.4000015    0.3500085
  83.4300003    0.3425205
  83.4600067    0.3408268
  83.4900055    0.3463804
  83.5200043    0.3470288
  83.5500031    0.3505940
  83.5800018    0.3456041
  83.6100006    0.3450407
  83.6400070    0.3573507
  83.6700058    0.3566396
  83.7000046    0.3387127
  83.7300034    0.3730088
  83.7600021    0.3498702
  83.7900009    0.3504449
  83.8200073    0.3465358
  83.8500061    0.3454006
  83.8800049    0.3413864
  83.9100037    0.3320125
  83.9400024    0.3257244
  83.9700012    0.3412925
  84.0000076    0.3472946
  84.0300064    0.3257046
  84.0600052    0.3230864
  84.0900040    0.3048283
  84.1200027    0.2989421
  84.1500015    0.3066973
  84.1800003    0.2936320
  84.2100067    0.2961880
  84.2400055    0.3136263
  84.2700043    0.3246873
  84.3000031    0.3243048
  84.3300018    0.3441506
  84.3600006    0.3125248
  84.3900070    0.3139498
  84.4200058    0.3117024
  84.4500046    0.3067832
  84.4800034    0.3283544
  84.5100021    0.3330457
  84.5400009    0.3538870
  84.5700073    0.3519408
  84.6000061    0.3508026
  84.6300049    0.3462152
  84.6600037    0.3400054
  84.6900024    0.3243664
  84.7200012    0.3137329
  84.7500076    0.3294343
  84.7800064    0.3137452
  84.8100052    0.3446552
  84.8400040    0.3200008
  84.8700027    0.3318830
  84.9000015    0.3282540
  84.9300003    0.3234772
  84.9600067    0.3288665
  84.9900055    0.3261802
  85.0200043    0.3453745
  85.0500031    0.3452069
  85.0800018    0.3308854
  85.1100006    0.3330955
  85.1400070    0.3494424
  85.1700058    0.3349010
  85.2000046    0.3465685
  85.2300034    0.3681084
  85.2600021    0.3485665
  85.2900009    0.3444446
  85.3200073    0.3347320
  85.3500061    0.3480165
  85.3800049    0.3497070
  85.4100037    0.3599291
  85.4400024    0.3532850
  85.4700012    0.3458554
  85.5000076    0.3591963
  85.5300064    0.3738752
  85.5600052    0.3716044
  85.5900040    0.3586146
  85.6200027    0.3440287
  85.6500015    0.3385133
  85.6800003    0.3565811
  85.7100067    0.3552198
  85.7400055    0.3593015
  85.7700043    0.3615776
  85.8000031    0.3580656
  85.8300018    0.3522507
  85.8600006    0.3398161
  85.8900070    0.3270847
  85.9200058    0.3330233
  85.9500046    0.3544697
  85.9800034    0.3545976
  86.0100021    0.3544695
  86.0400009    0.3595055
  86.0700073    0.3447524
  86.1000061    0.3349870
  86.1300049    0.3430869
  86.1600037    0.3515280
  86.1900024    0.3532309
  86.2200012    0.3541985
  86.2500076    0.3317030
  86.2800064    0.3563482
  86.3100052    0.3571655
  86.3400040    0.3313767
  86.3700027    0.3367686
  86.4000015    0.3356516
  86.4300003    0.3511978
  86.4600067    0.3517573
  86.4900055    0.3390192
  86.5200043    0.3422082
  86.5500031    0.3425915
  86.5800018    0.3558914
  86.6100006    0.3511830
  86.6400070    0.3620139
  86.6700058    0.3409599
  86.7000046    0.3484182
  86.7300034    0.3538551
  86.7600021    0.3289085
  86.7900009    0.3493660
  86.8200073    0.3364617
  86.8500061    0.3540866
  86.8800049    0.3348118
  86.9100037    0.3679509
  86.9400024    0.3396181
  86.9700012    0.3385684
  87.0000076    0.3417916
  87.0300064    0.3332320
  87.0600052    0.3298432
  87.0900040    0.3433464
  87.1200027    0.3474765
  87.1500015    0.3584599
  87.1800079    0.3381352
  87.2100067    0.3497353
  87.2400055    0.3617923
  87.2700043    0.3695301
  87.3000031    0.3678254
  87.3300018    0.3651946
  87.3600006    0.3648688
  87.3900070    0.3561482
  87.4200058    0.3284114
  87.4500046    0.3312896
  87.4800034    0.3348548
  87.5100021    0.3613184
  87.5400009    0.3537250
  87.5700073    0.3596953
  87.6000061    0.3390864
  87.6300049    0.3392651
  87.6600037    0.3331466
  87.6900024    0.3299858
  87.7200012    0.3295748
  87.7500076    0.3225391
  87.7800064    0.3211747
  87.8100052    0.3318562
  87.8400040    0.3442048
  87.8700027    0.3597851
  87.9000015    0.3162429
  87.9300079    0.3378538
  87.9600067    0.3523571
  87.9900055    0.3441027
  88.0200043    0.3475341
  88.0500031    0.3378255
  88.0800018    0.3494432
  88.1100006    0.3496900
  88.1400070    0.3585219
  88.1700058    0.3433875
  88.2000046    0.3426139
  88.2300034    0.3288887
  88.2600021    0.3352642
  88.2900009    0.3301612
  88.3200073    0.3244371
  88.3500061    0.3348148
  88.3800049    0.3249888
  88.4100037    0.3381838
  88.4400024    0.3376149
  88.4700012    0.3359891
  88.5000076    0.3232507
  88.5300064    0.3126690
  88.5600052    0.3178096
  88.5900040    0.3266678
  88.6200027    0.3341605
  88.6500015    0.3141301
  88.6800079    0.3260300
  88.7100067    0.3219492
  88.7400055    0.3276495
  88.7700043    0.3369797
  88.8000031    0.3282111
  88.8300018    0.3181226
  88.8600006    0.3191884
  88.8900070    0.3267426
  88.9200058    0.3394758
  88.9500046    0.3368798
  88.9800034    0.3387285
  89.0100021    0.3275489
  89.0400009    0.3303295
  89.0700073    0.3294832
  89.1000061    0.3253472
  89.1300049    0.3375628
  89.1600037    0.3347549
  89.1900024    0.3245120
  89.2200012    0.3301903
  89.2500076    0.3305844
  89.2800064    0.3315128
  89.3100052    0.3223026
  89.3400040    0.3224760
  89.3700027    0.3211996
  89.4000015    0.3215541
  89.4300079    0.3339539
  89.4600067    0.3318876
  89.4900055    0.3366933
  89.5200043    0.3276642
  89.5500031    0.3340229
  89.5800018    0.3328735
  89.6100006    0.3609978
  89.6400070    0.3485804
  89.6700058    0.3589867
  89.7000046    0.3447413
  89.7300034    0.3394673
  89.7600021    0.3642206
  89.7900009    0.3601312
  89.8200073    0.3272128
  89.8500061    0.3374129
  89.8800049    0.3420990
  89.9100037    0.3342951
  89.9400024    0.3444669
  89.9700012    0.3440724
  90.0000076    0.3397599
  90.0300064    0.3631258
  90.0600052    0.3370799
  90.0900040    0.3334546
  90.1200027    0.3379829
  90.1500015    0.3327099
  90.1800079    0.3449263
  90.2100067    0.3474493
  90.2400055    0.3430612
  90.2700043    0.3433459
  90.3000031    0.3635461
  90.3300018    0.3309539
  90.3600006    0.3374656
  90.3900070    0.3398194
  90.4200058    0.3440173
  90.4500046    0.3518517
  90.4800034    0.3369871
  90.5100021    0.3570201
  90.5400009    0.3535659
  90.5700073    0.3419478
  90.6000061    0.3470697
  90.6300049    0.3442762
  90.6600037    0.3493321
  90.6900024    0.3446451
  90.7200012    0.3333392
  90.7500076    0.3335762
  90.7800064    0.3266226
  90.8100052    0.3398378
  90.8400040    0.3412855
  90.8700027    0.3243841
  90.9000015    0.3337712
  90.9300079    0.3402186
  90.9600067    0.3449866
  90.9900055    0.3566547
  91.0200043    0.3430391
  91.0500031    0.3403395
  91.0800018    0.3429182
  91.1100006    0.3399298
  91.1400070    0.3369812
  91.1700058    0.3358315
  91.2000046    0.3452485
  91.2300034    0.3350432
  91.2600021    0.3493425
  91.2900009    0.3473682
  91.3200073    0.3467124
  91.3500061    0.3302246
  91.3800049    0.3336428
  91.4100037    0.3439873
  91.4400024    0.3465288
  91.4700012    0.3436762
  91.5000076    0.3309083
  91.5300064    0.3483020
  91.5600052    0.3464842
  91.5900040    0.3476670
  91.6200027    0.3540895
  91.6500015    0.3556989
  91.6800079    0.3389510
  91.7100067    0.3529496
  91.7400055    0.3469307
  91.7700043    0.3440207
  91.8000031    0.3381611
  91.8300018    0.3235038
  91.8600006    0.3289218
  91.8900070    0.3580326
  91.9200058    0.3470825
  91.9500046    0.3457191
  91.9800034    0.3282445
  92.0100021    0.3340934
  92.0400009    0.3341542
  92.0700073    0.3377595
  92.1000061    0.3403027
  92.1300049    0.3436381
  92.1600037    0.3500201
  92.1900024    0.3427622
  92.2200012    0.3688486
  92.2500076    0.3687302
  92.2800064    0.3528029
  92.3100052    0.3508183
  92.3400040    0.3665139
  92.3700027    0.3565797
  92.4000015    0.3419914
  92.4300079    0.3426188
  92.4600067    0.3427148
  92.4900055    0.3394197
  92.5200043    0.3319961
  92.5500031    0.3351111
  92.5800018    0.3346559
  92.6100006    0.3362454
  92.6400070    0.3374113
  92.6700058    0.3550268
  92.7000046    0.3515348
  92.7300034    0.3431296
  92.7600021    0.3313998
  92.7900009    0.3211690
  92.8200073    0.3415800
  92.8500061    0.3337949
  92.8800049    0.3356145
  92.9100037    0.3253048
  92.9400024    0.3204302
  92.9700012    0.3375832
  93.0000076    0.3210312
  93.0300064    0.3338461
  93.0600052    0.3532016
  93.0900040    0.3414096
  93.1200027    0.3517232
  93.1500015    0.3520261
  93.1800079    0.3484297
  93.2100067    0.3624589
  93.2400055    0.3452056
  93.2700043    0.3487982
  93.3000031    0.3586258
  93.3300018    0.3351699
  93.3600082    0.3373560
  93.3900070    0.3324274
  93.4200058    0.3462898
  93.4500046    0.3505809
  93.4800034    0.3431109
  93.5100021    0.3490803
  93.5400009    0.3401811
  93.5700073    0.3417276
  93.6000061    0.3436055
  93.6300049    0.3272278
  93.6600037    0.3490056
  93.6900024    0.3485426
  93.7200012    0.3566030
  93.7500076    0.3557889
  93.7800064    0.3606309
  93.8100052    0.3430581
  93.8400040    0.3509267
  93.8700027    0.3406869
  93.9000015    0.3668264
  93.9300079    0.3543106
  93.9600067    0.3722361
  93.9900055    0.3319705
  94.0200043    0.3443142
  94.0500031    0.3322499
  94.0800018    0.3635097
  94.1100082    0.3224007
  94.1400070    0.3275464
  94.1700058    0.3440739
  94.2000046    0.3491916
  94.2300034    0.3552652
  94.2600021    0.3697042
  94.2900009    0.3684422
  94.3200073    0.3602509
  94.3500061    0.3433650
  94.3800049    0.3743573
  94.4100037    0.3637731
  94.4400024    0.3600435
  94.4700012    0.3716132
  94.5000076    0.3571973
  94.5300064    0.3699978
  94.5600052    0.3828113
  94.5900040    0.3761852
  94.6200027    0.3613682
  94.6500015    0.3897979
  94.6800079    0.4001462
  94.7100067    0.3744589
  94.7400055    0.3690950
  94.7700043    0.3620852
  94.8000031    0.3627800
  94.8300018    0.3483674
  94.8600082    0.3274154
  94.8900070    0.3279888
  94.9200058    0.3429797
  94.9500046    0.3508241
  94.9800034    0.3270791
  95.0100021    0.3374181
  95.0400009    0.3406565
  95.0700073    0.3322133
  95.1000061    0.3352476
  95.1300049    0.3493083
  95.1600037    0.3406880
  95.1900024    0.3620042
  95.2200012    0.3433764
  95.2500076    0.3359803
  95.2800064    0.3390549
  95.3100052    0.3377285
  95.3400040    0.3382492
  95.3700027    0.3267018
  95.4000015    0.3097766
  95.4300079    0.3406248
  95.4600067    0.3326205
  95.4900055    0.3389052
  95.5200043    0.3251298
  95.5500031    0.3337655
  95.5800018    0.3190098
  95.6100082    0.3344699
  95.6400070    0.3345088
  95.6700058    0.3368458
  95.7000046    0.3172035
  95.7300034    0.3296048
  95.7600021    0.3444037
  95.7900009    0.3374622
  95.8200073    0.3329654
  95.8500061    0.3269983
  95.8800049    0.3342685
  95.9100037    0.3412672
  95.9400024    0.3681831
  95.9700012    0.3496805
  96.0000076    0.3339757
  96.0300064    0.3543429
  96.0600052    0.3489801
  96.0900040    0.3604155
  96.1200027    0.3352743
  96.1500015    0.3260359
  96.1800079    0.3314402
  96.2100067    0.3319085
  96.2400055    0.3308992
  96.2700043    0.3094621
  96.3000031    0.3396447
  96.3300018    0.3422670
  96.3600082    0.3444943
  96.3900070    0.3237307
  96.4200058    0.3366293
  96.4500046    0.3393478
  96.4800034    0.3406630
  96.5100021    0.3403749
  96.5400009    0.3392289
  96.5700073    0.3316103
  96.6000061    0.3487049
  96.6300049    0.3320283
  96.6600037    0.3484849
  96.6900024    0.3545073
  96.7200012    0.3463727
  96.7500076    0.3264887
  96.7800064    0.3373721
  96.8100052    0.3262947
  96.8400040    0.3255798
  96.8700027    0.3296275
  96.9000015    0.3280688
  96.9300079    0.3272853
  96.9600067    0.3377693
  96.9900055    0.3398789
  97.0200043    0.3287234
  97.0500031    0.3422714
  97.0800018    0.3504129
  97.1100082    0.3429122
  97.1400070    0.3137336
  97.1700058    0.3122609
  97.2000046    0.3327401
  97.2300034    0.3188773
  97.2600021    0.3364936
  97.2900009    0.3335485
  97.3200073    0.3137671
  97.3500061    0.3129795
  97.3800049    0.3172208
  97.4100037    0.3081922
  97.4400024    0.3092589
  97.4700012    0.3041640
  97.5000076    0.3157366
  97.5300064    0.3178968
  97.5600052    0.3135289
  97.5900040    0.3131758
  97.6200027    0.3232340
  97.6500015    0.3180420
  97.6800079    0.3257563
  97.7100067    0.3247488
  97.7400055    0.3329463
  97.7700043    0.3269240
  97.8000031    0.3209054
  97.8300018    0.3288205
  97.8600082    0.3288400
  97.8900070    0.3252719
  97.9200058    0.3098006
  97.9500046    0.3154517
  97.9800034    0.3286861
  98.0100021    0.3235738
  98.0400009    0.3053224
  98.0700073    0.3125305
  98.1000061    0.3083415
  98.1300049    0.3004441
  98.1600037    0.3205078
  98.1900024    0.3121504
  98.2200012    0.3348316
  98.2500076    0.3228421
  98.2800064    0.3217569
  98.3100052    0.3093288
  98.3400040    0.3130393
  98.3700027    0.3116661
  98.4000015    0.3255695
  98.4300079    0.3286155
  98.4600067    0.3423266
  98.4900055    0.3334350
  98.5200043    0.3303373
  98.5500031    0.3461176
  98.5800018    0.3429706
  98.6100082    0.3237987
  98.6400070    0.3281360
  98.6700058    0.3434359
  98.7000046    0.3458180
  98.7300034    0.3426783
  98.7600021    0.3411081
  98.7900009    0.3387040
  98.8200073    0.3359629
  98.8500061    0.3727539
  98.8800049    0.3624556
  98.9100037    0.3718901
  98.9400024    0.3581196
  98.9700012    0.3668844
  99.0000076    0.3768711
  99.0300064    0.3550656
  99.0600052    0.3498671
  99.0900040    0.3533120
  99.1200027    0.3598705
  99.1500015    0.3754179
  99.1800079    0.3713638
  99.2100067    0.3771065
  99.2400055    0.3891083
  99.2700043    0.3770135
  99.3000031    0.3860756
  99.3300018    0.3785859
  99.3600082    0.3735787
  99.3900070    0.3747768
  99.4200058    0.3730131
  99.4500046    0.3633358
  99.4800034    0.3496755
  99.5100021    0.3753025
  99.5400009    0.3848236
  99.5700073    0.3762510
  99.6000061    0.3662958
  99.6300049    0.3549415
  99.6600037    0.3606430
  99.6900024    0.3541447
  99.7200012    0.3146506
  99.7500076    0.3294296
  99.7800064    0.3338015
  99.8100052    0.3248276
  99.8400040    0.3117145
  99.8700027    0.3156035
  99.9000015    0.3286272
  99.9300079    0.3386146
  99.9600067    0.3406589
  99.9900055    0.3415623
 100.0200043    0.3369962
 100.0500031    0.3411823
 100.0800018    0.3288131
 100.1100082    0.3385448
 100.1400070    0.3183631
 100.1700058    0.3371614
 100.2000046    0.3392115
 100.2300034    0.3258213
 100.2600021    0.3369070
 100.2900085    0.3324065
 100.3200073    0.3498730
 100.3500061    0.3580249
 100.3800049    0.3321553
 100.4100037    0.3426675
 100.4400024    0.3296473
 100.4700012    0.3338162
 100.5000076    0.3364710
 100.5300064    0.3508053
 100.5600052    0.3546976
 100.5900040    0.3648170
 100.6200027    0.3570389
 100.6500015    0.3402384
 100.6800079    0.3340600
 100.7100067    0.3301597
 100.7400055    0.3401342
 100.7700043    0.3501642
 100.8000031    0.3176574
 100.8300018    0.3227120
 100.8600082    0.3285389
 100.8900070    0.3331262
 100.9200058    0.3304959
 100.9500046    0.3392241
 100.9800034    0.3287436
 101.0100021    0.3363228
 101.0400085    0.3268895
 101.0700073    0.3242269
 101.1000061    0.3252043
 101.1300049    0.3375863
 101.1600037    0.3486650
 101.1900024    0.3309329
 101.2200012    0.3374676
 101.2500076    0.3298253
 101.2800064    0.3202441
 101.3100052    0.3548056
 101.3400040    0.3434643
 101.3700027    0.3403651
 101.4000015    0.3552687
 101.4300079    0.3469599
 101.4600067    0.3493664
 101.4900055    0.3424549
 101.5200043    0.3391620
 101.5500031    0.3390625
 101.5800018    0.3368166
 101.6100082    0.3250495
 101.6400070    0.3221675
 101.6700058    0.3186565
 101.7000046    0.3144130
 101.7300034    0.3140478
 101.7600021    0.3290340
 101.7900085    0.3193842
 101.8200073    0.3374662
 101.8500061    0.3344839
 101.8800049    0.3305222
 101.9100037    0.3478063
 101.9400024    0.3323883
 101.9700012    0.3352266
 102.0000076    0.3319260
 102.0300064    0.3247559
 102.0600052    0.3309052
 102.0900040    0.3223621
 102.1200027    0.3307800
 102.1500015    0.3250434
 102.1800079    0.3420305
 102.2100067    0.3609048
 102.2400055    0.3465061
 102.2700043    0.3452322
 102.3000031    0.3405373
 102.3300018    0.3364127
 102.3600082    0.3282583
 102.3900070    0.3304084
 102.4200058    0.3325596
 102.4500046    0.3146230
 102.4800034    0.3271935
 102.5100021    0.3289977
 102.5400085    0.3370257
 102.5700073    0.3185484
 102.6000061    0.3196393
 102.6300049    0.3276078
 102.6600037    0.3226525
 102.6900024    0.3145408
 102.7200012    0.3228748
 102.7500076    0.3189967
 102.7800064    0.3077690
 102.8100052    0.3402715
 102.8400040    0.3157034
 102.8700027    0.3145621
 102.9000015    0.3310286
 102.9300079    0.3443206
 102.9600067    0.3361271
 102.9900055    0.3417462
 103.0200043    0.3341567
 103.0500031    0.3483410
 103.0800018    0.3532232
 103.1100082    0.3374724
 103.1400070    0.3483916
 103.1700058    0.3278653
 103.2000046    0.3437853
 103.2300034    0.3311370
 103.2600021    0.3267355
 103.2900085    0.3541610
 103.3200073    0.3275270
 103.3500061    0.3233220
 103.3800049    0.3184249
 103.4100037    0.3267679
 103.4400024    0.2921689
 103.4700012    0.3201019
 103.5000076    0.3438265
 103.5300064    0.3351696
 103.5600052    0.3446411
 103.5900040    0.3437042
 103.6200027    0.3372037
 103.6500015    0.3253010
 103.6800079    0.3368913
 103.7100067    0.3393539
 103.7400055    0.3378949
 103.7700043    0.3450120
 103.8000031    0.3469002
 103.8300018    0.3425481
 103.8600082    0.3176469
 103.8900070    0.3422199
 103.9200058    0.3502563
 103.9500046    0.3220501
 103.9800034    0.3329244
 104.0100021    0.3221025
 104.0400085    0.3303437
 104.0700073    0.3263048
 104.1000061    0.3010326
 104.1300049    0.3181439
 104.1600037    0.3379982
 104.1900024    0.3387667
 104.2200012    0.3192728
 104.2500076    0.3246988
 104.2800064    0.3232549
 104.3100052    0.3173716
 104.3400040    0.3218157
 104.3700027    0.3494420
 104.4000015    0.3476883
 104.4300079    0.3485117
 104.4600067    0.3567066
 104.4900055    0.3508442
 104.5200043    0.3221044
 104.5500031    0.3222503
 104.5800018    0.3252981
 104.6100082    0.3344823
 104.6400070    0.3417667
 104.6700058    0.3350070
 104.7000046    0.3369811
 104.7300034    0.3384689
 104.7600021    0.3431113
 104.7900085    0.3663802
 104.8200073    0.3570815
 104.8500061    0.3412095
 104.8800049    0.3330676
 104.9100037    0.3294051
 104.9400024    0.3211562
 104.9700012    0.3140760
 105.0000076    0.3287830
 105.0300064    0.3409893
 105.0600052    0.3628259
 105.0900040    0.3526948
 105.1200027    0.3273794
 105.1500015    0.3227970
 105.1800079    0.3298772
 105.2100067    0.3449106
 105.2400055    0.3549475
 105.2700043    0.3593362
 105.3000031    0.3413937
 105.3300018    0.3267621
 105.3600082    0.3509111
 105.3900070    0.3509353
 105.4200058    0.3650270
 105.4500046    0.3499892
 105.4800034    0.3509689
 105.5100021    0.3480628
 105.5400085    0.3600323
 105.5700073    0.3453153
 105.6000061    0.3498293
 105.6300049    0.3577544
 105.6600037    0.3451726
 105.6900024    0.3429759
 105.7200012    0.3392884
 105.7500076    0.3555111
 105.7800064    0.3575473
 105.8100052    0.3433114
 105.8400040    0.3443768
 105.8700027    0.3503527
 105.9000015    0.3510637
 105.9300079    0.3425402
 105.9600067    0.3347728
 105.9900055    0.3562642
 106.0200043    0.3491906
 106.0500031    0.3593301
 106.0800018    0.3747610
 106.1100082    0.3685781
 106.1400070    0.3564520
 106.1700058    0.3654251
 106.2000046    0.3500366
 106.2300034    0.3517113
 106.2600021    0.3560314
 106.2900085    0.3523663
 106.3200073    0.3498575
 106.3500061    0.3571542
 106.3800049    0.3344673
 106.4100037    0.3410983
 106.4400024    0.3523011
 106.4700089    0.3600012
 106.5000076    0.3499943
 106.5300064    0.3482113
 106.5600052    0.3534169
 106.5900040    0.3291726
 106.6200027    0.3414600
 106.6500015    0.3315568
 106.6800079    0.3316841
 106.7100067    0.3216790
 106.7400055    0.3331509
 106.7700043    0.3279248
 106.8000031    0.3267428
 106.8300018    0.3250161
 106.8600082    0.3249561
 106.8900070    0.3269407
 106.9200058    0.3229856
 106.9500046    0.3370628
 106.9800034    0.3312630
 107.0100021    0.3238242
 107.0400085    0.3273280
 107.0700073    0.3316983
 107.1000061    0.3376441
 107.1300049    0.3354647
 107.1600037    0.3252285
 107.1900024    0.3245838
 107.2200089    0.3385232
 107.2500076    0.3458912
 107.2800064    0.3484136
 107.3100052    0.3597493
 107.3400040    0.3518587
 107.3700027    0.3364462
 107.4000015    0.3501692
 107.4300079    0.3370973
 107.4600067    0.3551472
 107.4900055    0.3608624
 107.5200043    0.3716992
 107.5500031    0.3594368
 107.5800018    0.3996060
 107.6100082    0.3741719
 107.6400070    0.3606794
 107.6700058    0.3600005
 107.7000046    0.3637420
 107.7300034    0.3524505
 107.7600021    0.3622606
 107.7900085    0.3332233
 107.8200073    0.3527885
 107.8500061    0.3438573
 107.8800049    0.3422097
 107.9100037    0.3366890
 107.9400024    0.3593147
 107.9700089    0.3832745
 108.0000076    0.3671410
 108.0300064    0.3898127
 108.0600052    0.3776088
 108.0900040    0.3951598
 108.1200027    0.4293060
 108.1500015    0.4016426
 108.1800079    0.4080024
 108.2100067    0.3887169
 108.2400055    0.3940521
 108.2700043    0.4152550
 108.3000031    0.4113035
 108.3300018    0.4062415
 108.3600082    0.3980141
 108.3900070    0.4098385
 108.4200058    0.3984335
 108.4500046    0.3758452
 108.4800034    0.3681811
 108.5100021    0.3929879
 108.5400085    0.3827938
 108.5700073    0.3866156
 108.6000061    0.3958480
 108.6300049    0.3813639
 108.6600037    0.4020768
 108.6900024    0.4227193
 108.7200089    0.4221309
 108.7500076    0.4184275
 108.7800064    0.4241177
 108.8100052    0.4292166
 108.8400040    0.4456334
 108.8700027    0.4376060
 108.9000015    0.4200515
 108.9300079    0.4371386
 108.9600067    0.4435089
 108.9900055    0.4470356
 109.0200043    0.4212359
 109.0500031    0.4242302
 109.0800018    0.4313571
 109.1100082    0.4032511
 109.1400070    0.4095248
 109.1700058    0.4335466
 109.2000046    0.4276798
 109.2300034    0.4407171
 109.2600021    0.4558920
 109.2900085    0.4420489
 109.3200073    0.4364747
 109.3500061    0.4419360
 109.3800049    0.4330771
 109.4100037    0.4158562
 109.4400024    0.4410069
 109.4700089    0.4198366
 109.5000076    0.4208019
 109.5300064    0.3958106
 109.5600052    0.4055082
 109.5900040    0.3969570
 109.6200027    0.4188258
 109.6500015    0.4229929
 109.6800079    0.4102609
 109.7100067    0.4156523
 109.7400055    0.4192210
 109.7700043    0.4086265
 109.8000031    0.4191092
 109.8300018    0.4078096
 109.8600082    0.4196231
 109.8900070    0.4324480
 109.9200058    0.4405960
 109.9500046    0.4494438
 109.9800034    0.4364640
 110.0100021    0.4478956
 110.0400085    0.4497563
 110.0700073    0.4614277
 110.1000061    0.4370128
 110.1300049    0.4498365
 110.1600037    0.4419604
 110.1900024    0.4441358
 110.2200089    0.4331576
 110.2500076    0.4220515
 110.2800064    0.4275023
 110.3100052    0.4252187
 110.3400040    0.4378348
 110.3700027    0.4077500
 110.4000015    0.4085610
 110.4300079    0.4060374
 110.4600067    0.4219159
 110.4900055    0.4323418
 110.5200043    0.4618119
 110.5500031    0.4399431
 110.5800018    0.4411789
 110.6100082    0.4424095
 110.6400070    0.4408114
 110.6700058    0.4284398
 110.7000046    0.4266130
 110.7300034    0.4263828
 110.7600021    0.4441846
 110.7900085    0.4242883
 110.8200073    0.4379904
 110.8500061    0.4370145
 110.8800049    0.4232060
 110.9100037    0.4237894
 110.9400024    0.4305425
 110.9700089    0.4285328
 111.0000076    0.4217107
 111.0300064    0.4409726
 111.0600052    0.4344174
 111.0900040    0.4350803
 111.1200027    0.4395079
 111.1500015    0.4580441
 111.1800079    0.4356932
 111.2100067    0.4546126
 111.2400055    0.4421906
 111.2700043    0.4453146
 111.3000031    0.4410415
 111.3300018    0.4339775
 111.3600082    0.4511362
 111.3900070    0.4570919
 111.4200058    0.4500068
 111.4500046    0.4423420
 111.4800034    0.4413805
 111.5100021    0.4544432
 111.5400085    0.4385350
 111.5700073    0.4507927
 111.6000061    0.4468174
 111.6300049    0.4489900
 111.6600037    0.4468862
 111.6900024    0.3944224
 111.7200089    0.4015641
 111.7500076    0.4214670
 111.7800064    0.4246361
 111.8100052    0.4308974
 111.8400040    0.4296840
 111.8700027    0.4203210
 111.9000015    0.4413714
 111.9300079    0.4362089
 111.9600067    0.4457062
 111.9900055    0.4521619
 112.0200043    0.4588326
 112.0500031    0.4539758
 112.0800018    0.4567285
 112.1100082    0.4473551
 112.1400070    0.4402145
 112.1700058    0.4439938
 112.2000046    0.4553400
 112.2300034    0.4343553
 112.2600021    0.4252203
 112.2900085    0.4114577
 112.3200073    0.3926805
 112.3500061    0.3670400
 112.3800049    0.3563116
 112.4100037    0.3667036
 112.4400024    0.3957540
 112.4700089    0.3708310
 112.5000076    0.3807645
 112.5300064    0.3286716
 112.5600052    0.3467062
 112.5900040    0.3616405
 112.6200027    0.3606679
 112.6500092    0.3824627
 112.6800079    0.3835564
 112.7100067    0.3628003
 112.7400055    0.3802278
 112.7700043    0.3831612
 112.8000031    0.3918939
 112.8300018    0.3893722
 112.8600082    0.3846694
 112.8900070    0.3665710
 112.9200058    0.3698490
 112.9500046    0.3582794
 112.9800034    0.3832977
 113.0100021    0.3770938
 113.0400085    0.3591786
 113.0700073    0.3761298
 113.1000061    0.3715722
 113.1300049    0.3838537
 113.1600037    0.3776367
 113.1900024    0.3643429
 113.2200089    0.3699013
 113.2500076    0.3877306
 113.2800064    0.3875263
 113.3100052    0.3677035
 113.3400040    0.3673717
 113.3700027    0.3356955
 113.4000092    0.3568524
 113.4300079    0.3577529
 113.4600067    0.3484909
 113.4900055    0.3379850
 113.5200043    0.3583345
 113.5500031    0.3529680
 113.5800018    0.3609068
 113.6100082    0.3756578
 113.6400070    0.3923501
 113.6700058    0.3912129
 113.7000046    0.4196489
 113.7300034    0.3996657
 113.7600021    0.4000782
 113.7900085    0.4100308
 113.8200073    0.3881828
 113.8500061    0.3494865
 113.8800049    0.3575615
 113.9100037    0.3572722
 113.9400024    0.3598808
 113.9700089    0.3786111
 114.0000076    0.3410403
 114.0300064    0.3613820
 114.0600052    0.3246880
 114.0900040    0.3337430
 114.1200027    0.3604866
 114.1500092    0.3540485
 114.1800079    0.3735148
 114.2100067    0.3828094
 114.2400055    0.3757399
 114.2700043    0.3651710
 114.3000031    0.3750288
 114.3300018    0.3663339
 114.3600082    0.3605724
 114.3900070    0.3591218
 114.4200058    0.3777006
 114.4500046    0.3737557
 114.4800034    0.3598536
 114.5100021    0.3730794
 114.5400085    0.3960161
 114.5700073    0.3593298
 114.6000061    0.3839730
 114.6300049    0.3652614
 114.6600037    0.3649282
 114.6900024    0.3288702
 114.7200089    0.3498429
 114.7500076    0.3409781
 114.7800064    0.3258862
 114.8100052    0.3451219
 114.8400040    0.3515649
 114.8700027    0.3590675
 114.9000092    0.3441781
 114.9300079    0.3503354
 114.9600067    0.3540439
 114.9900055    0.3629024
 115.0200043    0.3597524
 115.0500031    0.3462685
 115.0800018    0.3487114
 115.1100082    0.3370047
 115.1400070    0.3469013
 115.1700058    0.3676465
 115.2000046    0.3679686
 115.2300034    0.3561723
 115.2600021    0.3449289
 115.2900085    0.3344432
 115.3200073    0.3385374
 115.3500061    0.3361426
 115.3800049    0.3367538
 115.4100037    0.3379124
 115.4400024    0.3445994
 115.4700089    0.3353767
 115.5000076    0.3451571
 115.5300064    0.3321322
 115.5600052    0.3658080
 115.5900040    0.3563766
 115.6200027    0.3575560
 115.6500092    0.3687325
 115.6800079    0.3599289
 115.7100067    0.3670954
 115.7400055    0.3617969
 115.7700043    0.3827889
 115.8000031    0.3866092
 115.8300018    0.3552982
 115.8600082    0.3840343
 115.8900070    0.3832907
 115.9200058    0.3783427
 115.9500046    0.3795322
 115.9800034    0.3814673
 116.0100021    0.3598934
 116.0400085    0.3505139
 116.0700073    0.3739460
 116.1000061    0.3792555
 116.1300049    0.4017865
 116.1600037    0.3950078
 116.1900024    0.3812818
 116.2200089    0.4175447
 116.2500076    0.4344544
 116.2800064    0.4151534
 116.3100052    0.3913794
 116.3400040    0.3796545
 116.3700027    0.3772311
 116.4000092    0.3878242
 116.4300079    0.3885203
 116.4600067    0.3747909
 116.4900055    0.3616937
 116.5200043    0.3768306
 116.5500031    0.3662368
 116.5800018    0.3926170
 116.6100082    0.4015826
 116.6400070    0.4133176
 116.6700058    0.4113931
 116.7000046    0.3973897
 116.7300034    0.3703658
 116.7600021    0.4009342
 116.7900085    0.4062187
 116.8200073    0.4145317
 116.8500061    0.4116965
 116.8800049    0.3902070
 116.9100037    0.3681959
 116.9400024    0.3699404
 116.9700089    0.3666045
 117.0000076    0.3451340
 117.0300064    0.3512502
 117.0600052    0.3644453
 117.0900040    0.3481948
 117.1200027    0.3623468
 117.1500092    0.3555226
 117.1800079    0.3659177
 117.2100067    0.3523073
 117.2400055    0.3980955
 117.2700043    0.4045822
 117.3000031    0.4074900
 117.3300018    0.4079514
 117.3600082    0.3794517
 117.3900070    0.3817531
 117.4200058    0.3864227
 117.4500046    0.3994146
 117.4800034    0.4029037
 117.5100021    0.4112295
 117.5400085    0.3995956
 117.5700073    0.3681448
 117.6000061    0.3825703
 117.6300049    0.3827665
 117.6600037    0.3847006
 117.6900024    0.3785630
 117.7200089    0.3882440
 117.7500076    0.4006773
 117.7800064    0.3989933
 117.8100052    0.4126236
 117.8400040    0.3868670
 117.8700027    0.3634097
 117.9000092    0.3591055
 117.9300079    0.3643907
 117.9600067    0.3537967
 117.9900055    0.3723457
 118.0200043    0.3836184
 118.0500031    0.3957162
 118.0800018    0.3618160
 118.1100082    0.3475113
 118.1400070    0.3467271
 118.1700058    0.3660420
 118.2000046    0.3528140
 118.2300034    0.3502631
 118.2600021    0.3704643
 118.2900085    0.3684550
 118.3200073    0.3504576
 118.3500061    0.3519610
 118.3800049    0.3315531
 118.4100037    0.3380491
 118.4400024    0.3241420
 118.4700089    0.2991289
 118.5000076    0.2975987
 118.5300064    0.2999336
 118.5600052    0.2788026
 118.5900040    0.2962028
 118.6200027    0.3057411
 118.6500092    0.3018894
 118.6800079    0.3262674
 118.7100067    0.3576868
 118.7400055    0.3527381
 118.7700043    0.3413558
 118.8000031    0.3991744
 118.8300018    0.3882175
 118.8600082    0.3557506
 118.8900070    0.3490545
 118.9200058    0.3553941
 118.9500046    0.3499094
 118.9800034    0.3488339
 119.0100021    0.3629769
 119.0400085    0.3469538
 119.0700073    0.3557317
 119.1000061    0.3846924
 119.1300049    0.3444617
 119.1600037    0.3565514
 119.1900024    0.3567607
 119.2200089    0.3588547
 119.2500076    0.3404709
 119.2800064    0.3243559
 119.3100052    0.3198726
 119.3400040    0.3335308
 119.3700027    0.3687606
 119.4000092    0.3525148
 119.4300079    0.3531803
 119.4600067    0.3470112
 119.4900055    0.3505855
 119.5200043    0.3514961
 119.5500031    0.3547690
 119.5800095    0.3452283
 119.6100082    0.3588721
 119.6400070    0.3674981
 119.6700058    0.3692588
 119.7000046    0.3471197
 119.7300034    0.3648042
 119.7600021    0.3431685
 119.7900085    0.3567987
 119.8200073    0.3595646
 119.8500061    0.3736724
 119.8800049    0.3718392
 119.9100037    0.3779672
 119.9400024    0.3643171
 119.9700089    0.3837491
 120.0000076    0.3662241
 120.0300064    0.3510335
 120.0600052    0.3654393
 120.0900040    0.3708331
 120.1200027    0.3537393
 120.1500092    0.3649289
 120.1800079    0.3689809
 120.2100067    0.3727141
 120.2400055    0.3902993
 120.2700043    0.3602075
 120.3000031    0.3839584
 120.3300095    0.3528417
 120.3600082    0.3691048
 120.3900070    0.3765908
 120.4200058    0.3665126
 120.4500046    0.3694874
 120.4800034    0.3820890
 120.5100021    0.3944629
 120.5400085    0.3808621
 120.5700073    0.3849611
 120.6000061    0.3791327
 120.6300049    0.3552190
 120.6600037    0.3548414
 120.6900024    0.3721556
 120.7200089    0.3702180
 120.7500076    0.3851047
 120.7800064    0.3715861
 120.8100052    0.3737901
 120.8400040    0.3619211
 120.8700027    0.3714445
 120.9000092    0.3571034
 120.9300079    0.3427795
 120.9600067    0.3726299
 120.9900055    0.3590764
 121.0200043    0.3867922
 121.0500031    0.3505594
 121.0800095    0.3566893
 121.1100082    0.3640179
 121.1400070    0.3744422
 121.1700058    0.3870111
 121.2000046    0.3676010
 121.2300034    0.3618962
 121.2600021    0.3674861
 121.2900085    0.3904889
 121.3200073    0.3640557
 121.3500061    0.3517084
 121.3800049    0.3843249
 121.4100037    0.3602203
 121.4400024    0.3654760
 121.4700089    0.3710135
 121.5000076    0.3823867
 121.5300064    0.3724849
 121.5600052    0.3799672
 121.5900040    0.3948078
 121.6200027    0.3733339
 121.6500092    0.3691894
 121.6800079    0.3820504
 121.7100067    0.3676425
 121.7400055    0.3870849
 121.7700043    0.3862208
 121.8000031    0.3829065
 121.8300095    0.3469166
 121.8600082    0.3740666
 121.8900070    0.3606045
 121.9200058    0.3754659
 121.9500046    0.3714575
 121.9800034    0.3890295
 122.0100021    0.3926378
 122.0400085    0.3972279
 122.0700073    0.3852780
 122.1000061    0.4083869
 122.1300049    0.3880037
 122.1600037    0.3933585
 122.1900024    0.3798716
 122.2200089    0.3768597
 122.2500076    0.3989145
 122.2800064    0.4022187
 122.3100052    0.4428176
 122.3400040    0.4148979
 122.3700027    0.4247015
 122.4000092    0.4303431
 122.4300079    0.4059803
 122.4600067    0.4239895
 122.4900055    0.4314042
 122.5200043    0.4379955
 122.5500031    0.4075502
 122.5800095    0.3847147
 122.6100082    0.3922641
 122.6400070    0.4045131
 122.6700058    0.4085009
 122.7000046    0.3560703
 122.7300034    0.3680227
 122.7600021    0.3721134
 122.7900085    0.3697731
 122.8200073    0.3899568
 122.8500061    0.3893717
 122.8800049    0.3922486
 122.9100037    0.3738329
 122.9400024    0.3904750
 122.9700089    0.4100812
 123.0000076    0.4094537
 123.0300064    0.3973759
 123.0600052    0.3729671
 123.0900040    0.3782650
 123.1200027    0.3805851
 123.1500092    0.3744103
 123.1800079    0.3832842
 123.2100067    0.3835144
 123.2400055    0.3807835
 123.2700043    0.3737302
 123.3000031    0.3723233
 123.3300095    0.3925091
 123.3600082    0.3644688
 123.3900070    0.3626832
 123.4200058    0.3431136
 123.4500046    0.3448422
 123.4800034    0.3461695
 123.5100021    0.3633027
 123.5400085    0.3785067
 123.5700073    0.3746924
 123.6000061    0.3616099
 123.6300049    0.3732022
 123.6600037    0.3844559
 123.6900024    0.3693325
 123.7200089    0.3837954
 123.7500076    0.3848226
 123.7800064    0.3790565
 123.8100052    0.3887620
 123.8400040    0.3982838
 123.8700027    0.3977043
 123.9000092    0.4094533
 123.9300079    0.4129620
 123.9600067    0.4176230
 123.9900055    0.4284095
 124.0200043    0.4196072
 124.0500031    0.3901958
 124.0800095    0.4081859
 124.1100082    0.3973751
 124.1400070    0.4138677
 124.1700058    0.4323289
 124.2000046    0.4095823
 124.2300034    0.4020762
 124.2600021    0.3986390
 124.2900085    0.3995266
 124.3200073    0.3870263
 124.3500061    0.3979908
 124.3800049    0.4202592
 124.4100037    0.4353684
 124.4400024    0.4292078
 124.4700089    0.4375608
 124.5000076    0.3709646
 124.5300064    0.3752772
 124.5600052    0.3934465
 124.5900040    0.4315416
 124.6200027    0.4225323
 124.6500092    0.4231280
 124.6800079    0.4303826
 124.7100067    0.4323611
 124.7400055    0.4092720
 124.7700043    0.4199290
 124.8000031    0.4315370
 124.8300095    0.4153273
 124.8600082    0.4202327
 124.8900070    0.4224013
 124.9200058    0.4394127
 124.9500046    0.4110514
 124.9800034    0.3966980
 125.0100021    0.3895911
 125.0400085    0.3871585
 125.0700073    0.3914637
 125.1000061    0.3882431
 125.1300049    0.3820904
 125.1600037    0.3975080
 125.1900024    0.4017696
 125.2200089    0.3704818
 125.2500076    0.3526299
 125.2800064    0.3340553
 125.3100052    0.3324079
 125.3400040    0.3551721
 125.3700027    0.3585894
 125.4000092    0.3396795
 125.4300079    0.3368647
 125.4600067    0.3702566
 125.4900055    0.3610292
 125.5200043    0.3716349
 125.5500031    0.3469936
 125.5800095    0.3439522
 125.6100082    0.3590396
 125.6400070    0.3801320
 125.6700058    0.3589970
 125.7000046    0.3682595
 125.7300034    0.3932915
 125.7600098    0.3898687
 125.7900085    0.3955528
 125.8200073    0.4193293
 125.8500061    0.4021274
 125.8800049    0.4194097
 125.9100037    0.4033484
 125.9400024    0.3694466
 125.9700089    0.3659748
 126.0000076    0.3591133
 126.0300064    0.3552823
 126.0600052    0.3711140
 126.0900040    0.3650284
 126.1200027    0.3832286
 126.1500092    0.3653630
 126.1800079    0.3908131
 126.2100067    0.3835727
 126.2400055    0.3831338
 126.2700043    0.4020472
 126.3000031    0.3895253
 126.3300095    0.3932633
 126.3600082    0.3883211
 126.3900070    0.3817592
 126.4200058    0.4136575
 126.4500046    0.3956284
 126.4800034    0.4061997
 126.5100098    0.4312280
 126.5400085    0.4155307
 126.5700073    0.4026901
 126.6000061    0.3942630
 126.6300049    0.3771617
 126.6600037    0.4047519
 126.6900024    0.4006426
 126.7200089    0.3957955
 126.7500076    0.4026235
 126.7800064    0.3721354
 126.8100052    0.3669574
 126.8400040    0.3788819
 126.8700027    0.3972599
 126.9000092    0.3929354
 126.9300079    0.3811775
 126.9600067    0.3880481
 126.9900055    0.3992557
 127.0200043    0.4293687
 127.0500031    0.4216490
 127.0800095    0.4239921
 127.1100082    0.4468448
 127.1400070    0.4329207
 127.1700058    0.4481082
 127.2000046    0.4365422
 127.2300034    0.4383822
 127.2600098    0.4374094
 127.2900085    0.4114703
 127.3200073    0.4047793
 127.3500061    0.4176327
 127.3800049    0.4214061
 127.4100037    0.4049214
 127.4400024    0.4080582
 127.4700089    0.4339121
 127.5000076    0.4303243
 127.5300064    0.4419996
 127.5600052    0.4315361
 127.5900040    0.4259379
 127.6200027    0.4295343
 127.6500092    0.4383985
 127.6800079    0.4384874
 127.7100067    0.4288074
 127.7400055    0.4198494
 127.7700043    0.4261837
 127.8000031    0.4212559
 127.8300095    0.4093014
 127.8600082    0.3924848
 127.8900070    0.3783535
 127.9200058    0.3999881
 127.9500046    0.4310510
 127.9800034    0.3827106
 128.0100098    0.3924054
 128.0400085    0.3968968
 128.0700073    0.4257006
 128.1000061    0.4053676
 128.1300049    0.4001376
 128.1600037    0.3771311
 128.1900024    0.3793124
 128.2200012    0.3895158
 128.2500000    0.4033137
 128.2799988    0.4148445
 128.3100128    0.4027444
 128.3400116    0.4327238
 128.3700104    0.4304074
 128.4000092    0.4319922
 128.4300079    0.4175549
 128.4600067    0.4127970
 128.4900055    0.4077879
 128.5200043    0.4008570
 128.5500031    0.4020437
 128.5800018    0.4073060
 128.6100006    0.3915821
 128.6399994    0.4132699
 128.6700134    0.4166071
 128.7000122    0.3902456
 128.7300110    0.3984238
 128.7600098    0.4138671
 128.7900085    0.4159064
 128.8200073    0.4160340
 128.8500061    0.3999928
 128.8800049    0.3856002
 128.9100037    0.4046685
 128.9400024    0.4000160
 128.9700012    0.3891508
 129.0000000    0.3816145
 129.0299988    0.4011004
 129.0600128    0.3964744
 129.0900116    0.4036918
 129.1200104    0.4044058
 129.1500092    0.4235881
 129.1800079    0.4196311
 129.2100067    0.4404152
 129.2400055    0.4334197
 129.2700043    0.4067262
 129.3000031    0.3931077
 129.3300018    0.3931444
 129.3600006    0.3865629
 129.3899994    0.4079232
 129.4200134    0.4005336
 129.4500122    0.4098287
 129.4800110    0.4453654
 129.5100098    0.4355670
 129.5400085    0.4370772
 129.5700073    0.4006791
 129.6000061    0.4239380
 129.6300049    0.4174467
 129.6600037    0.4188030
 129.6900024    0.4012007
 129.7200012    0.4067698
 129.7500000    0.3862638
 129.7799988    0.3818410
 129.8100128    0.3895821
 129.8400116    0.3903545
 129.8700104    0.3804142
 129.9000092    0.4002309
 129.9300079    0.4074979
 129.9600067    0.4012230
 129.9900055    0.4143404
 130.0200043    0.3972295
 130.0500031    0.3597000
 130.0800018    0.3575328
 130.1100006    0.3839894
 130.1399994    0.3830494
 130.1700134    0.3702423
 130.2000122    0.3930807
 130.2300110    0.3695680
 130.2600098    0.3696179
 130.2900085    0.3736236
 130.3200073    0.3935937
 130.3500061    0.3940350
 130.3800049    0.3766831
 130.4100037    0.3975290
 130.4400024    0.3744024
 130.4700012    0.3776421
 130.5000000    0.3673419
 130.5299988    0.3737034
 130.5600128    0.3770018
 130.5900116    0.3676753
 130.6200104    0.3593104
 130.6500092    0.3856026
 130.6800079    0.3822030
 130.7100067    0.3873825
 130.7400055    0.3909432
 130.7700043    0.3975246
 130.8000031    0.3791603
 130.8300018    0.3661065
 130.8600006    0.3932976
 130.8899994    0.3910963
 130.9200134    0.3970199
 130.9500122    0.3984055
 130.9800110    0.3781276
 131.0100098    0.3683559
 131.0400085    0.3611269
 131.0700073    0.3585454
 131.1000061    0.3892862
 131.1300049    0.3817585
 131.1600037    0.3895645
 131.1900024    0.3885597
 131.2200012    0.3966855
 131.2500000    0.3994644
 131.2799988    0.4088749
 131.3100128    0.4013478
 131.3400116    0.4026071
 131.3700104    0.3863704
 131.4000092    0.3716885
 131.4300079    0.3841014
 131.4600067    0.3753624
 131.4900055    0.4050024
 131.5200043    0.3933846
 131.5500031    0.3917582
 131.5800018    0.3926362
 131.6100006    0.4006707
 131.6399994    0.4016491
 131.6700134    0.3989681
 131.7000122    0.4074432
 131.7300110    0.4288427
 131.7600098    0.4081008
 131.7900085    0.4037210
 131.8200073    0.4020452
 131.8500061    0.3819064
 131.8800049    0.3840463
 131.9100037    0.4082676
 131.9400024    0.3636702
 131.9700012    0.3948252
 132.0000000    0.3721911
 132.0299988    0.3862914
 132.0600128    0.3652939
 132.0900116    0.3692800
 132.1200104    0.3496524
 132.1500092    0.3430410
 132.1800079    0.3527787
 132.2100067    0.3629768
 132.2400055    0.3585676
 132.2700043    0.3258162
 132.3000031    0.3358755
 132.3300018    0.3287922
 132.3600006    0.3354118
 132.3899994    0.3589445
 132.4200134    0.3774189
 132.4500122    0.3745390
 132.4800110    0.3679675
 132.5100098    0.3673657
 132.5400085    0.3652779
 132.5700073    0.3586666
 132.6000061    0.3217705
 132.6300049    0.3212579
 132.6600037    0.3293215
 132.6900024    0.3541893
 132.7200012    0.3199287
 132.7500000    0.3292616
 132.7799988    0.3209800
 132.8100128    0.3354657
 132.8400116    0.3416082
 132.8700104    0.3457040
 132.9000092    0.3608402
 132.9300079    0.3655164
 132.9600067    0.3669452
 132.9900055    0.3692032
 133.0200043    0.3587653
 133.0500031    0.3718682
 133.0800018    0.3700698
 133.1100006    0.3439159
 133.1399994    0.3726022
 133.1700134    0.4127709
 133.2000122    0.3978035
 133.2300110    0.3823757
 133.2600098    0.3847438
 133.2900085    0.3798035
 133.3200073    0.3952640
 133.3500061    0.3743041
 133.3800049    0.3880254
 133.4100037    0.3957977
 133.4400024    0.3953089
 133.4700012    0.4191360
 133.5000000    0.4290671
 133.5299988    0.4530944
 133.5600128    0.4406540
 133.5900116    0.4350026
 133.6200104    0.4468091
 133.6500092    0.4580211
 133.6800079    0.4434921
 133.7100067    0.4723156
 133.7400055    0.4739915
 133.7700043    0.4880592
 133.8000031    0.4811166
 133.8300018    0.4834276
 133.8600006    0.4903253
 133.8899994    0.5063705
 133.9200134    0.5038770
 133.9500122    0.4832977
 133.9800110    0.4803994
 134.0100098    0.4543504
 134.0400085    0.4714465
 134.0700073    0.4788947
 134.1000061    0.4870369
 134.1300049    0.5412029
 134.1600037    0.5372880
 134.1900024    0.5422922
 134.2200012    0.5503368
 134.2500000    0.5257334
 134.2799988    0.5209932
 134.3100128    0.4959684
 134.3400116    0.5146595
 134.3700104    0.5003575
 134.4000092    0.5147480
 134.4300079    0.5060452
 134.4600067    0.5048278
 134.4900055    0.5221873
 134.5200043    0.5402579
 134.5500031    0.5304326
 134.5800018    0.5074487
 134.6100006    0.4814536
 134.6399994    0.4831448
 134.6700134    0.5077161
 134.7000122    0.4817828
 134.7300110    0.5010545
 134.7600098    0.4913999
 134.7900085    0.4719141
 134.8200073    0.4836254
 134.8500061    0.4704993
 134.8800049    0.4714600
 134.9100037    0.4769338
 134.9400024    0.4901893
 134.9700012    0.4957997
 135.0000000    0.5224770
 135.0300140    0.5374348
 135.0600128    0.5211969
 135.0900116    0.4932922
 135.1200104    0.4943269
 135.1500092    0.4770153
 135.1800079    0.5083947
 135.2100067    0.4838766
 135.2400055    0.5082194
 135.2700043    0.4825679
 135.3000031    0.5208900
 135.3300018    0.5012290
 135.3600006    0.4940007
 135.3899994    0.4855269
 135.4200134    0.4968380
 135.4500122    0.4998821
 135.4800110    0.4740833
 135.5100098    0.4963170
 135.5400085    0.4961315
 135.5700073    0.4793251
 135.6000061    0.4699366
 135.6300049    0.4511979
 135.6600037    0.4538216
 135.6900024    0.4588299
 135.7200012    0.4472599
 135.7500000    0.4804503
 135.7800140    0.4922370
 135.8100128    0.5126151
 135.8400116    0.5278981
 135.8700104    0.4829726
 135.9000092    0.5203059
 135.9300079    0.5415509
 135.9600067    0.5481708
 135.9900055    0.5522666
 136.0200043    0.5724472
 136.0500031    0.5483788
 136.0800018    0.5644152
 136.1100006    0.5468915
 136.1399994    0.5626706
 136.1700134    0.5562628
 136.2000122    0.5222220
 136.2300110    0.5271562
 136.2600098    0.5333309
 136.2900085    0.5548066
 136.3200073    0.5410148
 136.3500061    0.5263562
 136.3800049    0.5476705
 136.4100037    0.5510022
 136.4400024    0.5645242
 136.4700012    0.5778922
 136.5000000    0.5781702
 136.5300140    0.6012475
 136.5600128    0.5692033
 136.5900116    0.5803955
 136.6200104    0.5582188
 136.6500092    0.5510479
 136.6800079    0.5641141
 136.7100067    0.5776322
 136.7400055    0.5696231
 136.7700043    0.5646522
 136.8000031    0.5590321
 136.8300018    0.5503539
 136.8600006    0.5344096
 136.8899994    0.5310876
 136.9200134    0.5376903
 136.9500122    0.5303325
 136.9800110    0.5235010
 137.0100098    0.5203502
 137.0400085    0.5421731
 137.0700073    0.5229806
 137.1000061    0.5137477
 137.1300049    0.5101553
 137.1600037    0.4904906
 137.1900024    0.5135022
 137.2200012    0.5339722
 137.2500000    0.5460272
 137.2800140    0.5468716
 137.3100128    0.5505737
 137.3400116    0.5123271
 137.3700104    0.5075114
 137.4000092    0.4916390
 137.4300079    0.5042742
 137.4600067    0.4936519
 137.4900055    0.5140879
 137.5200043    0.4876688
 137.5500031    0.4847928
 137.5800018    0.4869890
 137.6100006    0.4658945
 137.6399994    0.4256351
 137.6700134    0.4458295
 137.7000122    0.4497321
 137.7300110    0.4529282
 137.7600098    0.4550383
 137.7900085    0.4464840
 137.8200073    0.4409900
 137.8500061    0.4331831
 137.8800049    0.4683953
 137.9100037    0.4712421
 137.9400024    0.4554727
 137.9700012    0.4628835
 138.0000000    0.4584481
 138.0300140    0.4502909
 138.0600128    0.4593686
 138.0900116    0.4474595
 138.1200104    0.4530161
 138.1500092    0.4737000
 138.1800079    0.4420699
 138.2100067    0.4461594
 138.2400055    0.4910069
 138.2700043    0.4478639
 138.3000031    0.4501038
 138.3300018    0.4377854
 138.3600006    0.4438082
 138.3899994    0.4810087
 138.4200134    0.5043229
 138.4500122    0.5054902
 138.4800110    0.4789261
 138.5100098    0.5120071
 138.5400085    0.4953656
 138.5700073    0.5266054
 138.6000061    0.5154251
 138.6300049    0.4832166
 138.6600037    0.4959201
 138.6900024    0.4707320
 138.7200012    0.4456643
 138.7500000    0.4454663
 138.7800140    0.4466179
 138.8100128    0.4254182
 138.8400116    0.4329615
 138.8700104    0.4255691
 138.9000092    0.4442415
 138.9300079    0.4302752
 138.9600067    0.4424778
 138.9900055    0.4554783
 139.0200043    0.4601381
 139.0500031    0.4867579
 139.0800018    0.4757524
 139.1100006    0.5109093
 139.1399994    0.5065490
 139.1700134    0.5323939
 139.2000122    0.5482485
 139.2300110    0.5519561
 139.2600098    0.5420248
 139.2900085    0.5482032
 139.3200073    0.5476277
 139.3500061    0.5596750
 139.3800049    0.5827969
 139.4100037    0.5750992
 139.4400024    0.5987732
 139.4700012    0.5749578
 139.5000000    0.5749704
 139.5300140    0.5779511
 139.5600128    0.5615155
 139.5900116    0.5720332
 139.6200104    0.5636576
 139.6500092    0.5620346
 139.6800079    0.5892968
 139.7100067    0.5732720
 139.7400055    0.5531033
 139.7700043    0.5611200
 139.8000031    0.5454654
 139.8300018    0.5389961
 139.8600006    0.5492593
 139.8899994    0.5642542
 139.9200134    0.5545235
 139.9500122    0.5520892
 139.9800110    0.5298186
 140.0100098    0.5307502
 140.0400085    0.5271888
 140.0700073    0.5354912
 140.1000061    0.5506765
 140.1300049    0.5562535
 140.1600037    0.5456536
 140.1900024    0.5471101
 140.2200012    0.5443923
 140.2500000    0.5333666
 140.2800140    0.5386263
 140.3100128    0.5454602
 140.3400116    0.5262482
 140.3700104    0.5508525
 140.4000092    0.5273193
 140.4300079    0.5370234
 140.4600067    0.5326998
 140.4900055    0.5305851
 140.5200043    0.5220512
 140.5500031    0.5328467
 140.5800018    0.5350714
 140.6100006    0.5551429
 140.6399994    0.5499968
 140.6700134    0.5325539
 140.7000122    0.5463772
 140.7300110    0.5495685
 140.7600098    0.5656748
 140.7900085    0.5608022
 140.8200073    0.5546444
 140.8500061    0.5724217
 140.8800049    0.5659858
 140.9100037    0.5769067
 140.9400024    0.5492248
 140.9700012    0.5820883
 141.0000000    0.5519117
 141.0300140    0.5783381
 141.0600128    0.5827003
 141.0900116    0.5850953
 141.1200104    0.5715013
 141.1500092    0.5403605
 141.1800079    0.5735286
 141.2100067    0.5598649
 141.2400055    0.5606489
 141.2700043    0.5317808
 141.3000031    0.5167117
 141.3300018    0.5269911
 141.3600006    0.5496507
 141.3899994    0.5566586
 141.4200134    0.5754297
 141.4500122    0.5729849
 141.4800110    0.5699787
 141.5100098    0.5622036
 141.5400085    0.5667058
 141.5700073    0.5607807
 141.6000061    0.5488171
 141.6300049    0.5764742
 141.6600037    0.5635399
 141.6900024    0.5495751
 141.7200012    0.5589967
 141.7500000    0.5676027
 141.7800140    0.5487791
 141.8100128    0.5470525
 141.8400116    0.5431904
 141.8700104    0.5492715
 141.9000092    0.5503400
 141.9300079    0.5488480
 141.9600067    0.5482137
 141.9900055    0.5750974
 142.0200043    0.5599201
 142.0500031    0.5703330
 142.0800018    0.5758050
 142.1100006    0.5726354
 142.1399994    0.5527468
 142.1700134    0.5635639
 142.2000122    0.5634594
 142.2300110    0.5428368
 142.2600098    0.5437967
 142.2900085    0.5199197
 142.3200073    0.5074458
 142.3500061    0.5257856
 142.3800049    0.5265179
 142.4100037    0.5243487
 142.4400024    0.5209255
 142.4700012    0.5278571
 142.5000000    0.5232023
 142.5300140    0.5172511
 142.5600128    0.5342033
 142.5900116    0.5146896
 142.6200104    0.5361991
 142.6500092    0.5554180
 142.6800079    0.5420242
 142.7100067    0.5238610
 142.7400055    0.5161405
 142.7700043    0.5253431
 142.8000031    0.5075347
 142.8300018    0.5106109
 142.8600006    0.5113601
 142.8899994    0.4982197
 142.9200134    0.5180838
 142.9500122    0.5111850
 142.9800110    0.5169274
 143.0100098    0.5257092
 143.0400085    0.5003029
 143.0700073    0.5011337
 143.1000061    0.4759313
 143.1300049    0.4711901
 143.1600037    0.4478139
 143.1900024    0.4530392
 143.2200012    0.4470856
 143.2500000    0.4474480
 143.2800140    0.4190677
 143.3100128    0.4349063
 143.3400116    0.4324831
 143.3700104    0.4407762
 143.4000092    0.4453199
 143.4300079    0.4612857
 143.4600067    0.4448718
 143.4900055    0.4340811
 143.5200043    0.4319954
 143.5500031    0.4279907
 143.5800018    0.4458793
 143.6100006    0.4485287
 143.6399994    0.4342072
 143.6700134    0.4283035
 143.7000122    0.4260575
 143.7300110    0.4258962
 143.7600098    0.4139427
 143.7900085    0.4151921
 143.8200073    0.4527665
 143.8500061    0.4434119
 143.8800049    0.4355798
 143.9100037    0.4249099
 143.9400024    0.4076916
 143.9700012    0.4071843
 144.0000000    0.4276384
 144.0300140    0.4331996
 144.0600128    0.4196355
 144.0900116    0.4442343
 144.1200104    0.4219245
 144.1500092    0.4028277
 144.1800079    0.3996153
 144.2100067    0.4369028
 144.2400055    0.4381772
 144.2700043    0.4578931
 144.3000031    0.4627303
 144.3300018    0.4383104
 144.3600006    0.4154317
 144.3899994    0.4575284
 144.4200134    0.4567425
 144.4500122    0.4457539
 144.4800110    0.4573640
 144.5100098    0.4734140
 144.5400085    0.4655871
 144.5700073    0.4674331
 144.6000061    0.4876570
 144.6300049    0.4837710
 144.6600037    0.4675001
 144.6900024    0.4602722
 144.7200012    0.4769126
 144.7500000    0.4852397
 144.7800140    0.4917503
 144.8100128    0.5168162
 144.8400116    0.5298436
 144.8700104    0.5033873
 144.9000092    0.5061667
 144.9300079    0.4822900
 144.9600067    0.5005330
 144.9900055    0.4987023
 145.0200043    0.4961720
 145.0500031    0.4986313
 145.0800018    0.5016416
 145.1100006    0.4895972
 145.1399994    0.4840416
 145.1700134    0.4857801
 145.2000122    0.4942877
 145.2300110    0.4855581
 145.2600098    0.4956385
 145.2900085    0.4756950
 145.3200073    0.4943779
 145.3500061    0.5123625
 145.3800049    0.4955474
 145.4100037    0.4828855
 145.4400024    0.4876303
 145.4700012    0.4901075
 145.5000000    0.4845632
 145.5300140    0.4897297
 145.5600128    0.5040912
 145.5900116    0.4794785
 145.6200104    0.4941550
 145.6500092    0.5167004
 145.6800079    0.5100731
 145.7100067    0.4718265
 145.7400055    0.4920649
 145.7700043    0.4568656
 145.8000031    0.4719271
 145.8300018    0.4738580
 145.8600006    0.4854724
 145.8899994    0.4723688
 145.9200134    0.4961039
 145.9500122    0.4885253
 145.9800110    0.4896187
 146.0100098    0.4762629
 146.0400085    0.4860117
 146.0700073    0.5284008
 146.1000061    0.5265802
 146.1300049    0.5228776
 146.1600037    0.5124286
 146.1900024    0.5109561
 146.2200012    0.4875984
 146.2500000    0.4878026
 146.2800140    0.4826120
 146.3100128    0.4884775
 146.3400116    0.4800228
 146.3700104    0.4480940
 146.4000092    0.4433576
 146.4300079    0.4216139
 146.4600067    0.4484526
 146.4900055    0.4495471
 146.5200043    0.4524364
 146.5500031    0.4299618
 146.5800018    0.4425281
 146.6100006    0.4396736
 146.6399994    0.4584416
 146.6700134    0.4765720
 146.7000122    0.4637329
 146.7300110    0.4847798
 146.7600098    0.5229638
 146.7900085    0.5195085
 146.8200073    0.4715666
 146.8500061    0.4683005
 146.8800049    0.4824292
 146.9100037    0.4520003
 146.9400024    0.4594955
 146.9700012    0.4426489
 147.0000000    0.4424942
 147.0300140    0.4831371
 147.0600128    0.4613016
 147.0900116    0.4624875
 147.1200104    0.4695564
 147.1500092    0.4904175
 147.1800079    0.4843051
 147.2100067    0.4795992
 147.2400055    0.4807808
 147.2700043    0.4883969
 147.3000031    0.4526153
 147.3300018    0.4598518
 147.3600006    0.4307328
 147.3899994    0.4101536
 147.4200134    0.4304417
 147.4500122    0.4309619
 147.4800110    0.4277709
 147.5100098    0.4287451
 147.5400085    0.4216656
 147.5700073    0.4140373
 147.6000061    0.4316450
 147.6300049    0.4611585
 147.6600037    0.4370929
 147.6900024    0.4165354
 147.7200012    0.4075082
 147.7500000    0.4096424
 147.7800140    0.3945496
 147.8100128    0.3782197
 147.8400116    0.3887977
 147.8700104    0.3749513
 147.9000092    0.3719184
 147.9300079    0.3915779
 147.9600067    0.4229270
 147.9900055    0.4294889
 148.0200043    0.4170873
 148.0500031    0.4099364
 148.0800018    0.4134928
 148.1100006    0.4132455
 148.1400146    0.4127302
 148.1700134    0.4002257
 148.2000122    0.3750890
 148.2300110    0.3753143
 148.2600098    0.3505197
 148.2900085    0.3656665
 148.3200073    0.3596095
 148.3500061    0.3600124
 148.3800049    0.3749548
 148.4100037    0.3964578
 148.4400024    0.4341017
 148.4700012    0.4423821
 148.5000000    0.4264729
 148.5300140    0.4619238
 148.5600128    0.4636184
 148.5900116    0.4813041
 148.6200104    0.4570893
 148.6500092    0.4274109
 148.6800079    0.4336084
 148.7100067    0.4291031
 148.7400055    0.4413233
 148.7700043    0.4640345
 148.8000031    0.4483818
 148.8300018    0.4510415
 148.8600006    0.4403565
 148.8900146    0.4159308
 148.9200134    0.4444999
 148.9500122    0.4299062
 148.9800110    0.4384280
 149.0100098    0.4592734
 149.0400085    0.4486690
 149.0700073    0.4623498
 149.1000061    0.4490432
 149.1300049    0.4513583
 149.1600037    0.4514990
 149.1900024    0.4829001
 149.2200012    0.4918954
 149.2500000    0.4403009
 149.2800140    0.4093582
 149.3100128    0.4254512
 149.3400116    0.4353421
 149.3700104    0.4398740
 149.4000092    0.4504573
 149.4300079    0.4560100
 149.4600067    0.4345141
 149.4900055    0.4286209
 149.5200043    0.4400859
 149.5500031    0.4318666
 149.5800018    0.4209646
 149.6100006    0.4038069
 149.6400146    0.4230405
 149.6700134    0.4265178
 149.7000122    0.4012407
 149.7300110    0.4159461
 149.7600098    0.4372477
 149.7900085    0.4327409
 149.8200073    0.4093337
 149.8500061    0.4182390
 149.8800049    0.4115900
 149.9100037    0.4323875
 149.9400024    0.4056262
 149.9700012    0.4061437
 150.0000000    0.4219655
 150.0300140    0.4342893
 150.0600128    0.4846123
 150.0900116    0.4499849
 150.1200104    0.4666298
 150.1500092    0.4583614
 150.1800079    0.4790735
 150.2100067    0.4797872
 150.2400055    0.4770788
 150.2700043    0.4605660
 150.3000031    0.4784711
 150.3300018    0.4657506
 150.3600006    0.4577794
 150.3900146    0.4555897
 150.4200134    0.4635854
 150.4500122    0.4767724
 150.4800110    0.4394685
 150.5100098    0.4250438
 150.5400085    0.4138590
 150.5700073    0.4010924
 150.6000061    0.4139886
 150.6300049    0.4105195
 150.6600037    0.4085306
 150.6900024    0.3988113
 150.7200012    0.4005477
 150.7500000    0.3954867
 150.7800140    0.3721080
 150.8100128    0.3959391
 150.8400116    0.4422527
 150.8700104    0.4252442
 150.9000092    0.4248310
 150.9300079    0.4296466
 150.9600067    0.4454657
 150.9900055    0.4444145
 151.0200043    0.4056719
 151.0500031    0.4407857
 151.0800018    0.4272006
 151.1100006    0.4368648
 151.1400146    0.4429756
 151.1700134    0.4265051
 151.2000122    0.4157196
 151.2300110    0.4248327
 151.2600098    0.4546961
 151.2900085    0.4305997
 151.3200073    0.4502490
 151.3500061    0.4613984
 151.3800049    0.4611008
 151.4100037    0.4378301
 151.4400024    0.4310656
 151.4700012    0.4088618
 151.5000000    0.4368379
 151.5300140    0.4550862
 151.5600128    0.4575177
 151.5900116    0.4769822
 151.6200104    0.4655944
 151.6500092    0.4656717
 151.6800079    0.4415240
 151.7100067    0.4313831
 151.7400055    0.4270379
 151.7700043    0.4433687
 151.8000031    0.4688150
 151.8300018    0.4589984
 151.8600006    0.4689814
 151.8900146    0.4943402
 151.9200134    0.4918735
 151.9500122    0.4779648
 151.9800110    0.4350463
 152.0100098    0.4440598
 152.0400085    0.4284889
 152.0700073    0.4508259
 152.1000061    0.4719501
 152.1300049    0.4847246
 152.1600037    0.4562365
 152.1900024    0.4465202
 152.2200012    0.4435942
 152.2500000    0.4208182
 152.2800140    0.4202550
 152.3100128    0.4448598
 152.3400116    0.4748282
 152.3700104    0.4855963
 152.4000092    0.4518273
 152.4300079    0.4775783
 152.4600067    0.4845567
 152.4900055    0.4780250
 152.5200043    0.4817766
 152.5500031    0.4918293
 152.5800018    0.4810004
 152.6100006    0.4819396
 152.6400146    0.4816590
 152.6700134    0.4927822
 152.7000122    0.4753003
 152.7300110    0.4804051
 152.7600098    0.4676814
 152.7900085    0.4917372
 152.8200073    0.4535067
 152.8500061    0.4911052
 152.8800049    0.4801883
 152.9100037    0.4765262
 152.9400024    0.4684449
 152.9700012    0.4713487
 153.0000000    0.4690379
 153.0300140    0.4645718
 153.0600128    0.4868963
 153.0900116    0.4662568
 153.1200104    0.4803963
 153.1500092    0.4536560
 153.1800079    0.4536125
 153.2100067    0.4886401
 153.2400055    0.4746415
 153.2700043    0.4972719
 153.3000031    0.4838259
 153.3300018    0.4740074
 153.3600006    0.4822572
 153.3900146    0.4957219
 153.4200134    0.4972264
 153.4500122    0.4910150
 153.4800110    0.4782576
 153.5100098    0.4790560
 153.5400085    0.4907614
 153.5700073    0.4870214
 153.6000061    0.4950588
 153.6300049    0.4870277
 153.6600037    0.4895274
 153.6900024    0.5096974
 153.7200012    0.5160832
 153.7500000    0.5251449
 153.7800140    0.5393512
 153.8100128    0.5509403
 153.8400116    0.5505204
 153.8700104    0.5219603
 153.9000092    0.5539172
 153.9300079    0.5504975
 153.9600067    0.5224712
 153.9900055    0.5422347
 154.0200043    0.5508862
 154.0500031    0.5584606
 154.0800018    0.5380611
 154.1100006    0.5470576
 154.1400146    0.5530150
 154.1700134    0.5719553
 154.2000122    0.5733180
 154.2300110    0.5664770
 154.2600098    0.5610375
 154.2900085    0.5347528
 154.3200073    0.5384227
 154.3500061    0.5470089
 154.3800049    0.5237932
 154.4100037    0.5155364
 154.4400024    0.5368671
 154.4700012    0.5363759
 154.5000000    0.5425966
 154.5300140    0.5460921
 154.5600128    0.5529234
 154.5900116    0.5349420
 154.6200104    0.5565576
 154.6500092    0.5467606
 154.6800079    0.5584440
 154.7100067    0.5408654
 154.7400055    0.5536967
 154.7700043    0.5446675
 154.8000031    0.5352820
 154.8300018    0.5236841
 154.8600006    0.5321519
 154.8900146    0.5376582
 154.9200134    0.5473258
 154.9500122    0.5412989
 154.9800110    0.5363727
 155.0100098    0.5324338
 155.0400085    0.5273734
 155.0700073    0.5333948
 155.1000061    0.5396013
 155.1300049    0.5287896
 155.1600037    0.5428208
 155.1900024    0.5371555
 155.2200012    0.5254884
 155.2500000    0.5400613
 155.2800140    0.5340457
 155.3100128    0.5364013
 155.3400116    0.5310162
 155.3700104    0.5425175
 155.4000092    0.5537204
 155.4300079    0.5491821
 155.4600067    0.5412037
 155.4900055    0.5625124
 155.5200043    0.5622242
 155.5500031    0.5637051
 155.5800018    0.5558981
 155.6100006    0.5593605
 155.6400146    0.5426090
 155.6700134    0.5384062
 155.7000122    0.5489758
 155.7300110    0.5548679
 155.7600098    0.5454460
 155.7900085    0.5503808
 155.8200073    0.5483059
 155.8500061    0.5792425
 155.8800049    0.5393538
 155.9100037    0.5336751
 155.9400024    0.5379234
 155.9700012    0.5354653
 156.0000000    0.5349238
 156.0300140    0.5407774
 156.0600128    0.5572389
 156.0900116    0.5576860
 156.1200104    0.5610329
 156.1500092    0.5768176
 156.1800079    0.5566006
 156.2100067    0.5439529
 156.2400055    0.5674984
 156.2700043    0.5570465
 156.3000031    0.5742972
 156.3300018    0.5590084
 156.3600006    0.5692031
 156.3900146    0.5470433
 156.4200134    0.5476822
 156.4500122    0.5700182
 156.4800110    0.5690235
 156.5100098    0.5702509
 156.5400085    0.5623191
 156.5700073    0.5639384
 156.6000061    0.5737771
 156.6300049    0.5571775
 156.6600037    0.5542716
 156.6900024    0.5489078
 156.7200012    0.5501300
 156.7500000    0.5613763
 156.7800140    0.5619856
 156.8100128    0.5576423
 156.8400116    0.5511318
 156.8700104    0.5548785
 156.9000092    0.5643315
 156.9300079    0.5649599
 156.9600067    0.5751317
 156.9900055    0.5720524
 157.0200043    0.5891722
 157.0500031    0.5723341
 157.0800018    0.5570754
 157.1100006    0.5871560
 157.1400146    0.5749969
 157.1700134    0.5664145
 157.2000122    0.5837844
 157.2300110    0.5752329
 157.2600098    0.5780921
 157.2900085    0.5676012
 157.3200073    0.5599046
 157.3500061    0.5691547
 157.3800049    0.5713823
 157.4100037    0.5685385
 157.4400024    0.5650440
 157.4700012    0.5503531
 157.5000000    0.5508323
 157.5300140    0.5504943
 157.5600128    0.5746919
 157.5900116    0.5620338
 157.6200104    0.5736802
 157.6500092    0.5527221
 157.6800079    0.5580406
 157.7100067    0.5580624
 157.7400055    0.5675617
 157.7700043    0.5667726
 157.8000031    0.5753487
 157.8300018    0.5665095
 157.8600006    0.5729709
 157.8900146    0.5839251
 157.9200134    0.5616562
 157.9500122    0.5678204
 157.9800110    0.5601487
 158.0100098    0.5621483
 158.0400085    0.5752733
 158.0700073    0.5522311
 158.1000061    0.5876883
 158.1300049    0.5677758
 158.1600037    0.5628425
 158.1900024    0.5721480
 158.2200012    0.5483744
 158.2500000    0.5512455
 158.2800140    0.5523896
 158.3100128    0.5708540
 158.3400116    0.5730184
 158.3700104    0.5541664
 158.4000092    0.5606233
 158.4300079    0.5505761
 158.4600067    0.5524181
 158.4900055    0.5661567
 158.5200043    0.5470859
 158.5500031    0.5480603
 158.5800018    0.5800161
 158.6100006    0.5559874
 158.6400146    0.5505078
 158.6700134    0.5589336
 158.7000122    0.5688474
 158.7300110    0.5440634
 158.7600098    0.5425723
 158.7900085    0.5503860
 158.8200073    0.5498962
 158.8500061    0.5612411
 158.8800049    0.5587251
 158.9100037    0.5601109
 158.9400024    0.5531468
 158.9700012    0.5501999
 159.0000000    0.5577701
 159.0300140    0.5719608
 159.0600128    0.5592405
 159.0900116    0.5498044
 159.1200104    0.5547390
 159.1500092    0.5681165
 159.1800079    0.5583113
 159.2100067    0.5585262
 159.2400055    0.5429911
 159.2700043    0.5527768
 159.3000031    0.5409771
 159.3300018    0.5596139
 159.3600006    0.5619459
 159.3900146    0.5505053
 159.4200134    0.5333036
 159.4500122    0.5538905
 159.4800110    0.5318559
 159.5100098    0.5312889
 159.5400085    0.5486127
 159.5700073    0.5344731
 159.6000061    0.5277944
 159.6300049    0.5342752
 159.6600037    0.5363099
 159.6900024    0.5413997
 159.7200012    0.5401330
 159.7500000    0.5343496
 159.7800140    0.5246946
 159.8100128    0.5527802
 159.8400116    0.5512940
 159.8700104    0.5445565
 159.9000092    0.5386857
 159.9300079    0.5443905
 159.9600067    0.5252475
 159.9900055    0.5410042
 160.0200043    0.5468119
 160.0500031    0.5476305
 160.0800018    0.5436597
 160.1100006    0.5376213
 160.1400146    0.5457240
 160.1700134    0.5575637
 160.2000122    0.5391815
 160.2300110    0.5545481
 160.2600098    0.5514835
 160.2900085    0.5627024
 160.3200073    0.5251456
 160.3500061    0.5238171
 160.3800049    0.5220888
 160.4100037    0.5400621
 160.4400024    0.5118443
 160.4700012    0.5069344
 160.5000000    0.5091631
 160.5300140    0.5139783
 160.5600128    0.5439978
 160.5900116    0.5527748
 160.6200104    0.5524846
 160.6500092    0.5354450
 160.6800079    0.5509941
 160.7100067    0.5445371
 160.7400055    0.5411943
 160.7700043    0.5356711
 160.8000031    0.5172951
 160.8300018    0.5277044
 160.8600006    0.5169166
 160.8900146    0.4840040
 160.9200134    0.5023287
 160.9500122    0.4974305
 160.9800110    0.5080576
 161.0100098    0.4956774
 161.0400085    0.4933923
 161.0700073    0.5033174
 161.1000061    0.5243111
 161.1300049    0.5025907
 161.1600037    0.4904306
 161.1900024    0.4917534
 161.2200012    0.5083308
 161.2500153    0.4967182
 161.2800140    0.5021017
 161.3100128    0.4924865
 161.3400116    0.4650621
 161.3700104    0.4429104
 161.4000092    0.4334944
 161.4300079    0.4646938
 161.4600067    0.4623911
 161.4900055    0.4683199
 161.5200043    0.4503911
 161.5500031    0.4825091
 161.5800018    0.4679754
 161.6100006    0.4842132
 161.6400146    0.4439870
 161.6700134    0.4829765
 161.7000122    0.4779456
 161.7300110    0.4814087
 161.7600098    0.4716604
 161.7900085    0.4778224
 161.8200073    0.4857811
 161.8500061    0.4942579
 161.8800049    0.4805998
 161.9100037    0.4717251
 161.9400024    0.4598534
 161.9700012    0.4772132
 162.0000153    0.4712214
 162.0300140    0.4631773
 162.0600128    0.4798978
 162.0900116    0.4580241
 162.1200104    0.4660781
 162.1500092    0.4449921
 162.1800079    0.4657383
 162.2100067    0.4720413
 162.2400055    0.4528517
 162.2700043    0.4647622
 162.3000031    0.4614286
 162.3300018    0.4540000
 162.3600006    0.4657843
 162.3900146    0.4556669
 162.4200134    0.4688644
 162.4500122    0.4430567
 162.4800110    0.4810291
 162.5100098    0.4856382
 162.5400085    0.4753009
 162.5700073    0.4503889
 162.6000061    0.4368888
 162.6300049    0.4314375
 162.6600037    0.4476821
 162.6900024    0.4650233
 162.7200012    0.4567539
 162.7500153    0.4582560
 162.7800140    0.4700497
 162.8100128    0.4806732
 162.8400116    0.4745673
 162.8700104    0.4725760
 162.9000092    0.4551053
 162.9300079    0.4635744
 162.9600067    0.4505307
 162.9900055    0.4695070
 163.0200043    0.4610401
 163.0500031    0.4344887
 163.0800018    0.4612271
 163.1100006    0.4610089
 163.1400146    0.4891675
 163.1700134    0.4950190
 163.2000122    0.5043470
 163.2300110    0.4900906
 163.2600098    0.4780646
 163.2900085    0.4857656
 163.3200073    0.4850245
 163.3500061    0.4713017
 163.3800049    0.4873313
 163.4100037    0.4698893
 163.4400024    0.4769337
 163.4700012    0.4717137
 163.5000153    0.4861939
 163.5300140    0.4822837
 163.5600128    0.4824302
 163.5900116    0.4913003
 163.6200104    0.4876730
 163.6500092    0.5027322
 163.6800079    0.4882115
 163.7100067    0.4892211
 163.7400055    0.4843576
 163.7700043    0.4977062
 163.8000031    0.5101819
 163.8300018    0.4982677
 163.8600006    0.4942132
 163.8900146    0.4944524
 163.9200134    0.5059342
 163.9500122    0.4928259
 163.9800110    0.5026716
 164.0100098    0.4985408
 164.0400085    0.4935429
 164.0700073    0.4915423
 164.1000061    0.4736623
 164.1300049    0.4891564
 164.1600037    0.4879641
 164.1900024    0.4919974
 164.2200012    0.4869977
 164.2500153    0.4790081
 164.2800140    0.5013040
 164.3100128    0.4983416
 164.3400116    0.5157482
 164.3700104    0.5023809
 164.4000092    0.5108473
 164.4300079    0.5205435
 164.4600067    0.5050907
 164.4900055    0.5163802
 164.5200043    0.5074620
 164.5500031    0.5147519
 164.5800018    0.5158060
 164.6100006    0.5102043
 164.6400146    0.5101210
 164.6700134    0.5089869
 164.7000122    0.4884430
 164.7300110    0.4973524
 164.7600098    0.5010518
 164.7900085    0.4769347
 164.8200073    0.4954958
 164.8500061    0.5000568
 164.8800049    0.5113533
 164.9100037    0.5219849
 164.9400024    0.5365081
 164.9700012    0.5325738
 165.0000153    0.5162092
 165.0300140    0.5301673
 165.0600128    0.5029242
 165.0900116    0.5260013
 165.1200104    0.5268494
 165.1500092    0.5423189
 165.1800079    0.5271918
 165.2100067    0.5190850
 165.2400055    0.5216978
 165.2700043    0.5354508
 165.3000031    0.5325254
 165.3300018    0.5161324
 165.3600006    0.5225431
 165.3900146    0.5207253
 165.4200134    0.5380523
 165.4500122    0.5441838
 165.4800110    0.5462282
 165.5100098    0.5266250
 165.5400085    0.5357140
 165.5700073    0.5202817
 165.6000061    0.5368327
 165.6300049    0.5263761
 165.6600037    0.5309022
 165.6900024    0.5304633
 165.7200012    0.5401590
 165.7500153    0.5295706
 165.7800140    0.5150192
 165.8100128    0.5182887
 165.8400116    0.5051302
 165.8700104    0.5192336
 165.9000092    0.5169789
 165.9300079    0.5124404
 165.9600067    0.5213149
 165.9900055    0.5232703
 166.0200043    0.5017413
 166.0500031    0.5212572
 166.0800018    0.5298322
 166.1100006    0.5063305
 166.1400146    0.4823845
 166.1700134    0.4873959
 166.2000122    0.4591472
 166.2300110    0.4726988
 166.2600098    0.4596535
 166.2900085    0.4693425
 166.3200073    0.4718684
 166.3500061    0.4770633
 166.3800049    0.4768548
 166.4100037    0.4440626
 166.4400024    0.4703894
 166.4700012    0.4707823
 166.5000153    0.4910626
 166.5300140    0.4712078
 166.5600128    0.4705444
 166.5900116    0.4696488
 166.6200104    0.4830741
 166.6500092    0.4890855
 166.6800079    0.4715914
 166.7100067    0.4854085
 166.7400055    0.4793642
 166.7700043    0.4609521
 166.8000031    0.4429118
 166.8300018    0.4693018
 166.8600006    0.4523933
 166.8900146    0.4591940
 166.9200134    0.4573410
 166.9500122    0.4798662
 166.9800110    0.4577530
 167.0100098    0.4710541
 167.0400085    0.4662230
 167.0700073    0.4735779
 167.1000061    0.4716850
 167.1300049    0.4741304
 167.1600037    0.4503824
 167.1900024    0.4581935
 167.2200012    0.4531221
 167.2500153    0.4456267
 167.2800140    0.4696272
 167.3100128    0.4777865
 167.3400116    0.5015883
 167.3700104    0.4883738
 167.4000092    0.5171006
 167.4300079    0.5227300
 167.4600067    0.5453143
 167.4900055    0.5507227
 167.5200043    0.5283660
 167.5500031    0.5433784
 167.5800018    0.5514930
 167.6100006    0.5482720
 167.6400146    0.5494255
 167.6700134    0.5397710
 167.7000122    0.5430251
 167.7300110    0.5329647
 167.7600098    0.5294564
 167.7900085    0.5087847
 167.8200073    0.5342046
 167.8500061    0.5495831
 167.8800049    0.5346344
 167.9100037    0.5401942
 167.9400024    0.5518348
 167.9700012    0.5580146
 168.0000153    0.5810278
 168.0300140    0.5733147
 168.0600128    0.5720479
 168.0900116    0.5595847
 168.1200104    0.5696025
 168.1500092    0.5525182
 168.1800079    0.5615914
 168.2100067    0.5444010
 168.2400055    0.5454500
 168.2700043    0.5610212
 168.3000031    0.5637226
 168.3300018    0.5772064
 168.3600006    0.5645958
 168.3900146    0.5678615
 168.4200134    0.5708569
 168.4500122    0.5741955
 168.4800110    0.5772603
 168.5100098    0.5650972
 168.5400085    0.5490413
 168.5700073    0.5425263
 168.6000061    0.5852041
 168.6300049    0.5824092
 168.6600037    0.5858129
 168.6900024    0.5808668
 168.7200012    0.5610549
 168.7500153    0.5633897
 168.7800140    0.5607100
 168.8100128    0.5624045
 168.8400116    0.5659820
 168.8700104    0.5591214
 168.9000092    0.5722538
 168.9300079    0.5794531
 168.9600067    0.5695798
 168.9900055    0.5657462
 169.0200043    0.5688387
 169.0500031    0.5774553
 169.0800018    0.5801762
 169.1100006    0.5727597
 169.1400146    0.5854150
 169.1700134    0.5830066
 169.2000122    0.6026419
 169.2300110    0.6168636
 169.2600098    0.6260133
 169.2900085    0.6015542
 169.3200073    0.5840918
 169.3500061    0.5900294
 169.3800049    0.5909111
 169.4100037    0.6074468
 169.4400024    0.5940443
 169.4700012    0.5906088
 169.5000153    0.5929362
 169.5300140    0.5927804
 169.5600128    0.5841895
 169.5900116    0.5924044
 169.6200104    0.5852413
 169.6500092    0.5942556
 169.6800079    0.5837890
 169.7100067    0.5848692
 169.7400055    0.5786905
 169.7700043    0.5916548
 169.8000031    0.6110632
 169.8300018    0.5836954
 169.8600006    0.5862428
 169.8900146    0.5777800
 169.9200134    0.5755265
 169.9500122    0.5793800
 169.9800110    0.5822964
 170.0100098    0.5703512
 170.0400085    0.5808212
 170.0700073    0.5645885
 170.1000061    0.5773708
 170.1300049    0.5839144
 170.1600037    0.5712705
 170.1900024    0.5725646
 170.2200012    0.5910996
 170.2500153    0.5713350
 170.2800140    0.5760067
 170.3100128    0.5636626
 170.3400116    0.5664917
 170.3700104    0.5643705
 170.4000092    0.5849730
 170.4300079    0.5551683
 170.4600067    0.5707802
 170.4900055    0.5735803
 170.5200043    0.5787519
 170.5500031    0.5853643
 170.5800018    0.6045513
 170.6100006    0.6017011
 170.6400146    0.5772930
 170.6700134    0.5753876
 170.7000122    0.5776891
 170.7300110    0.5925778
 170.7600098    0.5895659
 170.7900085    0.5826995
 170.8200073    0.5873811
 170.8500061    0.5820033
 170.8800049    0.5914727
 170.9100037    0.5868271
 170.9400024    0.5984296
 170.9700012    0.6087027
 171.0000153    0.5967099
 171.0300140    0.5950282
 171.0600128    0.6063501
 171.0900116    0.5975966
 171.1200104    0.5919161
 171.1500092    0.5840210
 171.1800079    0.5963011
 171.2100067    0.6108537
 171.2400055    0.5923631
 171.2700043    0.6045668
 171.3000031    0.6057456
 171.3300018    0.5851115
 171.3600006    0.6065231
 171.3900146    0.5874979
 171.4200134    0.5999645
 171.4500122    0.6022403
 171.4800110    0.5999389
 171.5100098    0.5887865
 171.5400085    0.5965286
 171.5700073    0.5925300
 171.6000061    0.5875386
 171.6300049    0.5954450
 171.6600037    0.5964020
 171.6900024    0.5970696
 171.7200012    0.5953503
 171.7500153    0.5928452
 171.7800140    0.5980838
 171.8100128    0.5817346
 171.8400116    0.5933661
 171.8700104    0.6040682
 171.9000092    0.5854040
 171.9300079    0.5923549
 171.9600067    0.5945213
 171.9900055    0.5745516
 172.0200043    0.5800983
 172.0500031    0.5933483
 172.0800018    0.5993423
 172.1100006    0.5906458
 172.1400146    0.5940743
 172.1700134    0.5920136
 172.2000122    0.5898554
 172.2300110    0.5927997
 172.2600098    0.5923967
 172.2900085    0.5920095
 172.3200073    0.5762229
 172.3500061    0.5771710
 172.3800049    0.5860509
 172.4100037    0.6041098
 172.4400024    0.5980001
 172.4700012    0.5932560
 172.5000153    0.5863661
 172.5300140    0.6007915
 172.5600128    0.5867400
 172.5900116    0.5809940
 172.6200104    0.5877403
 172.6500092    0.5905532
 172.6800079    0.5861637
 172.7100067    0.6073030
 172.7400055    0.6001377
 172.7700043    0.5919426
 172.8000031    0.5781286
 172.8300018    0.5775928
 172.8600006    0.5858296
 172.8900146    0.5846610
 172.9200134    0.5810789
 172.9500122    0.5738346
 172.9800110    0.5746294
 173.0100098    0.5823169
 173.0400085    0.5794004
 173.0700073    0.5807315
 173.1000061    0.5829462
 173.1300049    0.5665974
 173.1600037    0.5698400
 173.1900024    0.5696301
 173.2200012    0.5755260
 173.2500153    0.5911335
 173.2800140    0.5928593
 173.3100128    0.5944838
 173.3400116    0.5934914
 173.3700104    0.5969284
 173.4000092    0.5886058
 173.4300079    0.5882421
 173.4600067    0.5817666
 173.4900055    0.5901408
 173.5200043    0.5864076
 173.5500031    0.5873831
 173.5800018    0.5926629
 173.6100159    0.5918981
 173.6400146    0.5948359
 173.6700134    0.5905501
 173.7000122    0.5772952
 173.7300110    0.5837619
 173.7600098    0.5840845
 173.7900085    0.5878633
 173.8200073    0.5912796
 173.8500061    0.5751313
 173.8800049    0.5918627
 173.9100037    0.5909383
 173.9400024    0.5873445
 173.9700012    0.5927165
 174.0000153    0.5988453
 174.0300140    0.5945595
 174.0600128    0.5909327
 174.0900116    0.5893641
 174.1200104    0.5968379
 174.1500092    0.5858914
 174.1800079    0.5823052
 174.2100067    0.5894753
 174.2400055    0.5919161
 174.2700043    0.5968361
 174.3000031    0.5962930
 174.3300018    0.5843066
 174.3600159    0.5958798
 174.3900146    0.5956601
 174.4200134    0.5935289
 174.4500122    0.5898010
 174.4800110    0.5784701
 174.5100098    0.5885051
 174.5400085    0.5877370
 174.5700073    0.5832783
 174.6000061    0.5850975
 174.6300049    0.5896553
 174.6600037    0.5903922
 174.6900024    0.5866012
 174.7200012    0.5949007
 174.7500153    0.5954138
 174.7800140    0.6027994
 174.8100128    0.6024393
 174.8400116    0.5991396
 174.8700104    0.6051367
 174.9000092    0.6204032
 174.9300079    0.6277951
 174.9600067    0.6281749
 174.9900055    0.6102653
 175.0200043    0.6218942
 175.0500031    0.6183087
 175.0800018    0.6078181
 175.1100159    0.6166352
 175.1400146    0.6103789
 175.1700134    0.6002641
 175.2000122    0.6347395
 175.2300110    0.6274208
 175.2600098    0.6190393
 175.2900085    0.6233284
 175.3200073    0.6216244
 175.3500061    0.6197216
 175.3800049    0.6277702
 175.4100037    0.6320908
 175.4400024    0.6220715
 175.4700012    0.6246795
 175.5000153    0.6044619
 175.5300140    0.6157699
 175.5600128    0.6142336
 175.5900116    0.6116503
 175.6200104    0.6290554
 175.6500092    0.6236604
 175.6800079    0.6290351
 175.7100067    0.6289997
 175.7400055    0.6321116
 175.7700043    0.6078474
 175.8000031    0.6077143
 175.8300018    0.6297310
 175.8600159    0.6440337
 175.8900146    0.6238584
 175.9200134    0.6286610
 175.9500122    0.6150787
 175.9800110    0.6129199
 176.0100098    0.6142727
 176.0400085    0.6273923
 176.0700073    0.6179515
 176.1000061    0.6280518
 176.1300049    0.6160991
 176.1600037    0.6105620
 176.1900024    0.6089257
 176.2200012    0.6072525
 176.2500153    0.6266015
 176.2800140    0.6162931
 176.3100128    0.6166117
 176.3400116    0.6221587
 176.3700104    0.6182076
 176.4000092    0.6210291
 176.4300079    0.6154387
 176.4600067    0.5977269
 176.4900055    0.6094026
 176.5200043    0.6101679
 176.5500031    0.6134688
 176.5800018    0.6153331
 176.6100159    0.6162044
 176.6400146    0.6273049
 176.6700134    0.6133546
 176.7000122    0.6272104
 176.7300110    0.6202836
 176.7600098    0.6317047
 176.7900085    0.6317077
 176.8200073    0.6201751
 176.8500061    0.6082770
 176.8800049    0.6137388
 176.9100037    0.6188449
 176.9400024    0.6184686
 176.9700012    0.6295290
 177.0000153    0.6364877
 177.0300140    0.6147714
 177.0600128    0.6477980
 177.0900116    0.6287197
 177.1200104    0.6126140
 177.1500092    0.6227968
 177.1800079    0.6322060
 177.2100067    0.6355096
 177.2400055    0.6277964
 177.2700043    0.6298746
 177.3000031    0.6331845
 177.3300018    0.6177728
 177.3600159    0.6272522
 177.3900146    0.6404500
 177.4200134    0.6184359
 177.4500122    0.6461399
 177.4800110    0.6408964
 177.5100098    0.6194147
 177.5400085    0.6276674
 177.5700073    0.6476817
 177.6000061    0.6252961
 177.6300049    0.6367437
 177.6600037    0.6368968
 177.6900024    0.6247773
 177.7200012    0.6381831
 177.7500153    0.6248571
 177.7800140    0.6149392
 177.8100128    0.6087727
 177.8400116    0.6197987
 177.8700104    0.6213299
 177.9000092    0.6146674
 177.9300079    0.6060518
 177.9600067    0.6200027
 177.9900055    0.6289213
 178.0200043    0.6248013
 178.0500031    0.6353024
 178.0800018    0.6255296
 178.1100159    0.6236230
 178.1400146    0.6360011
 178.1700134    0.6280568
 178.2000122    0.6282696
 178.2300110    0.6303356
 178.2600098    0.6402199
 178.2900085    0.6346474
 178.3200073    0.6121493
 178.3500061    0.6232315
 178.3800049    0.6528361
 178.4100037    0.6329997
 178.4400024    0.6273926
 178.4700012    0.6297859
 178.5000153    0.6328108
 178.5300140    0.6281387
 178.5600128    0.6236505
 178.5900116    0.6169612
 178.6200104    0.6326192
 178.6500092    0.6309259
 178.6800079    0.6170757
 178.7100067    0.6196527
 178.7400055    0.6204042
 178.7700043    0.6190274
 178.8000031    0.6335636
 178.8300018    0.6194038
 178.8600159    0.6255233
 178.8900146    0.6429622
 178.9200134    0.6428326
 178.9500122    0.6228858
 178.9800110    0.6185452
 179.0100098    0.6275555
 179.0400085    0.6372212
 179.0700073    0.6298721
 179.1000061    0.6267776
 179.1300049    0.6253630
 179.1600037    0.6222839
 179.1900024    0.6311491
 179.2200012    0.6305783
 179.2500153    0.6212217
 179.2800140    0.6175994
 179.3100128    0.6241028
 179.3400116    0.6171229
 179.3700104    0.6192527
 179.4000092    0.6155702
 179.4300079    0.6327991
 179.4600067    0.6181238
 179.4900055    0.6144905
 179.5200043    0.6224239
 179.5500031    0.6205159
 179.5800018    0.6187869
 179.6100159    0.6198812
 179.6400146    0.6108676
 179.6700134    0.6178711
 179.7000122    0.6217319
 179.7300110    0.6202376
 179.7600098    0.6253994
 179.7900085    0.6174883
 179.8200073    0.6267431
 179.8500061    0.6301500
 179.8800049    0.6323786
 179.9100037    0.6245313
 179.9400024    0.6089222
 179.9700012    0.6115957
 180.0000153    0.6264381
 180.0300140    0.6211133
 180.0600128    0.6290845
 180.0900116    0.6459396
 180.1200104    0.6330441
 180.1500092    0.6369402
 180.1800079    0.6382397
 180.2100067    0.6262752
 180.2400055    0.6460705
 180.2700043    0.6215777
 180.3000031    0.6188498
 180.3300018    0.6312381
 180.3600159    0.6189528
 180.3900146    0.6371129
 180.4200134    0.6328294
 180.4500122    0.6370993
 180.4800110    0.6399022
 180.5100098    0.6275146
 180.5400085    0.6192073
 180.5700073    0.6261103
 180.6000061    0.6291623
 180.6300049    0.6147093
 180.6600037    0.6189416
 180.6900024    0.6211088
 180.7200012    0.6408505
 180.7500153    0.6368738
 180.7800140    0.6205184
 180.8100128    0.6288196
 180.8400116    0.6276678
 180.8700104    0.6259382
 180.9000092    0.6143976
 180.9300079    0.6301392
 180.9600067    0.6312608
 180.9900055    0.6373855
 181.0200043    0.6075144
 181.0500031    0.6175739
 181.0800018    0.6297112
 181.1100159    0.6337240
 181.1400146    0.6239113
 181.1700134    0.6218079
 181.2000122    0.6243345
 181.2300110    0.6168568
 181.2600098    0.6120248
 181.2900085    0.6152084
 181.3200073    0.6112688
 181.3500061    0.6160107
 181.3800049    0.6231530
 181.4100037    0.6282080
 181.4400024    0.6104104
 181.4700012    0.6179191
 181.5000153    0.6118755
 181.5300140    0.6120982
 181.5600128    0.6187000
 181.5900116    0.6207398
 181.6200104    0.6407552
 181.6500092    0.6190822
 181.6800079    0.6246558
 181.7100067    0.6297585
 181.7400055    0.6115394
 181.7700043    0.6215265
 181.8000031    0.6189085
 181.8300018    0.6253586
 181.8600159    0.6199270
 181.8900146    0.6203805
 181.9200134    0.6216279
 181.9500122    0.6215031
 181.9800110    0.6275037
 182.0100098    0.6287840
 182.0400085    0.6343858
 182.0700073    0.6282793
 182.1000061    0.6199679
 182.1300049    0.6191617
 182.1600037    0.6180167
 182.1900024    0.6275027
 182.2200012    0.6376825
 182.2500153    0.6264597
 182.2800140    0.6126743
 182.3100128    0.6233536
 182.3400116    0.6067126
 182.3700104    0.6222810
 182.4000092    0.6210858
 182.4300079    0.6251881
 182.4600067    0.6239680
 182.4900055    0.6300149
 182.5200043    0.6340492
 182.5500031    0.6336940
 182.5800018    0.6337702
 182.6100159    0.6249576
 182.6400146    0.6260139
 182.6700134    0.6153766
 182.7000122    0.6184034
 182.7300110    0.6274586
 182.7600098    0.6077150
 182.7900085    0.6191139
 182.8200073    0.6265156
 182.8500061    0.6233888
 182.8800049    0.6313357
 182.9100037    0.6281388
 182.9400024    0.6339660
 182.9700012    0.6338841
 183.0000153    0.6168029
 183.0300140    0.6272137
 183.0600128    0.6192865
 183.0900116    0.6277645
 183.1200104    0.6248670
 183.1500092    0.6190490
 183.1800079    0.6168437
 183.2100067    0.6193993
 183.2400055    0.6125755
 183.2700043    0.6295174
 183.3000031    0.6242883
 183.3300018    0.6169446
 183.3600159    0.6291586
 183.3900146    0.6229527
 183.4200134    0.6273486
 183.4500122    0.6427748
 183.4800110    0.6211402
 183.5100098    0.6209559
 183.5400085    0.6111991
 183.5700073    0.6216071
 183.6000061    0.6168169
 183.6300049    0.6226686
 183.6600037    0.6236334
 183.6900024    0.6265312
 183.7200012    0.6179230
 183.7500153    0.6122009
 183.7800140    0.6119071
 183.8100128    0.6206154
 183.8400116    0.6270096
 183.8700104    0.6231828
 183.9000092    0.6173065
 183.9300079    0.6265774
 183.9600067    0.6206721
 183.9900055    0.6124383
 184.0200043    0.6207791
 184.0500031    0.6266546
 184.0800018    0.6348630
 184.1100159    0.6257936
 184.1400146    0.6214731
 184.1700134    0.6233040
 184.2000122    0.6469914
 184.2300110    0.6398619
 184.2600098    0.6254647
 184.2900085    0.6349515
 184.3200073    0.6251671
 184.3500061    0.6273648
 184.3800049    0.6282775
 184.4100037    0.6134288
 184.4400024    0.6099237
 184.4700012    0.6058893
 184.5000153    0.6239916
 184.5300140    0.6209881
 184.5600128    0.6132159
 184.5900116    0.6340722
 184.6200104    0.6432995
 184.6500092    0.6317531
 184.6800079    0.6238608
 184.7100067    0.6240736
 184.7400055    0.6327499
 184.7700043    0.6223460
 184.8000031    0.6335633
 184.8300018    0.6257622
 184.8600159    0.6385140
 184.8900146    0.6381040
 184.9200134    0.6250486
 184.9500122    0.6155704
 184.9800110    0.6287904
 185.0100098    0.6145757
 185.0400085    0.6306515
 185.0700073    0.6062498
 185.1000061    0.6229159
 185.1300049    0.6138629
 185.1600037    0.6106932
 185.1900024    0.6168060
 185.2200012    0.6065721
 185.2500153    0.6329154
 185.2800140    0.6296553
 185.3100128    0.6320416
 185.3400116    0.6348896
 185.3700104    0.6340173
 185.4000092    0.6305011
 185.4300079    0.6300125
 185.4600067    0.6194077
 185.4900055    0.6339416
 185.5200043    0.6283866
 185.5500031    0.6121414
 185.5800018    0.6246750
 185.6100159    0.6246032
 185.6400146    0.6296981
 185.6700134    0.6249027
 185.7000122    0.6326298
 185.7300110    0.6420079
 185.7600098    0.6215868
 185.7900085    0.6212959
 185.8200073    0.6362576
 185.8500061    0.6240637
 185.8800049    0.6296331
 185.9100037    0.6052200
 185.9400024    0.6099615
 185.9700012    0.6137991
 186.0000153    0.6242520
 186.0300140    0.6230345
 186.0600128    0.6281990
 186.0900116    0.6234718
 186.1200104    0.6309155
 186.1500092    0.6151844
 186.1800079    0.6238194
 186.2100067    0.6177362
 186.2400055    0.6154903
 186.2700043    0.6264850
 186.3000031    0.6342698
 186.3300018    0.6245927
 186.3600159    0.6247967
 186.3900146    0.6366551
 186.4200134    0.6294929
 186.4500122    0.6378869
 186.4800110    0.6415917
 186.5100098    0.6336997
 186.5400085    0.6306271
 186.5700073    0.6254215
 186.6000061    0.6296734
 186.6300049    0.6346705
 186.6600037    0.6065623
 186.6900024    0.6118798
 186.7200165    0.6182163
 186.7500153    0.6310123
 186.7800140    0.6217981
 186.8100128    0.6182467
 186.8400116    0.6157224
 186.8700104    0.6144001
 186.9000092    0.6270877
 186.9300079    0.6291786
 186.9600067    0.6055056
 186.9900055    0.6259326
 187.0200043    0.6144946
 187.0500031    0.6355259
 187.0800018    0.6291710
 187.1100159    0.6361389
 187.1400146    0.6272298
 187.1700134    0.6280549
 187.2000122    0.6392241
 187.2300110    0.6454906
 187.2600098    0.6262441
 187.2900085    0.6224887
 187.3200073    0.6246235
 187.3500061    0.6219268
 187.3800049    0.6286606
 187.4100037    0.6323630
 187.4400024    0.6316606
 187.4700165    0.6339489
 187.5000153    0.6248900
 187.5300140    0.6281273
 187.5600128    0.6287049
 187.5900116    0.6303447
 187.6200104    0.6329751
 187.6500092    0.6403537
 187.6800079    0.6338972
 187.7100067    0.6225500
 187.7400055    0.6312419
 187.7700043    0.6211806
 187.8000031    0.6143788
 187.8300018    0.6278013
 187.8600159    0.6322010
 187.8900146    0.6295981
 187.9200134    0.6265498
 187.9500122    0.6251073
 187.9800110    0.6277368
 188.0100098    0.6200534
 188.0400085    0.6165573
 188.0700073    0.6316047
 188.1000061    0.6376124
 188.1300049    0.6417651
 188.1600037    0.6313220
 188.1900024    0.6251829
 188.2200165    0.6335083
 188.2500153    0.6353168
 188.2800140    0.6371995
 188.3100128    0.6330532
 188.3400116    0.6476227
 188.3700104    0.6387077
 188.4000092    0.6328692
 188.4300079    0.6406555
 188.4600067    0.6590561
 188.4900055    0.6390667
 188.5200043    0.6246690
 188.5500031    0.6310697
 188.5800018    0.6437926
 188.6100159    0.6489502
 188.6400146    0.6372378
 188.6700134    0.6361678
 188.7000122    0.6276867
 188.7300110    0.6114393
 188.7600098    0.6112359
 188.7900085    0.6178167
 188.8200073    0.6185843
 188.8500061    0.6205953
 188.8800049    0.6159852
 188.9100037    0.6268124
 188.9400024    0.6285769
 188.9700165    0.6303833
 189.0000153    0.6225976
 189.0300140    0.6225149
 189.0600128    0.6193717
 189.0900116    0.6415884
 189.1200104    0.6336513
 189.1500092    0.6328942
 189.1800079    0.6382087
 189.2100067    0.6258163
 189.2400055    0.6253935
 189.2700043    0.6138229
 189.3000031    0.6193210
 189.3300018    0.6323387
 189.3600159    0.6307347
 189.3900146    0.6269921
 189.4200134    0.6311667
 189.4500122    0.6334598
 189.4800110    0.6306957
 189.5100098    0.6399084
 189.5400085    0.6321535
 189.5700073    0.6391454
 189.6000061    0.6282087
 189.6300049    0.6265463
 189.6600037    0.6277282
 189.6900024    0.6359595
 189.7200165    0.6357258
 189.7500153    0.6294640
 189.7800140    0.6474844
 189.8100128    0.6388298
 189.8400116    0.6293735
 189.8700104    0.6486038
 189.9000092    0.6485219
 189.9300079    0.6527967
 189.9600067    0.6458746
 189.9900055    0.6357139
 190.0200043    0.6405842
 190.0500031    0.6369630
 190.0800018    0.6271249
 190.1100159    0.6327577
 190.1400146    0.6420591
 190.1700134    0.6397431
 190.2000122    0.6268471
 190.2300110    0.6236274
 190.2600098    0.6292849
 190.2900085    0.6423289
 190.3200073    0.6323243
 190.3500061    0.6281013
 190.3800049    0.6335487
 190.4100037    0.6260940
 190.4400024    0.6378487
 190.4700165    0.6282296
 190.5000153    0.6352249
 190.5300140    0.6277264
 190.5600128    0.6388634
 190.5900116    0.6407144
 190.6200104    0.6292869
 190.6500092    0.6437361
 190.6800079    0.6447865
 190.7100067    0.6344372
 190.7400055    0.6308175
 190.7700043    0.6391816
 190.8000031    0.6343610
 190.8300018    0.6491133
 190.8600159    0.6337617
 190.8900146    0.6300768
 190.9200134    0.6290793
 190.9500122    0.6228246
 190.9800110    0.6424578
 191.0100098    0.6360658
 191.0400085    0.6317617
 191.0700073    0.6454630
 191.1000061    0.6541302
 191.1300049    0.6372271
 191.1600037    0.6485237
 191.1900024    0.6460030
 191.2200165    0.6560650
 191.2500153    0.6514345
 191.2800140    0.6503482
 191.3100128    0.6302842
 191.3400116    0.6483127
 191.3700104    0.6447963
 191.4000092    0.6259493
 191.4300079    0.6313298
 191.4600067    0.6402164
 191.4900055    0.6592123
 191.5200043    0.6558793
 191.5500031    0.6358769
 191.5800018    0.6458778
 191.6100159    0.6394695
 191.6400146    0.6331390
 191.6700134    0.6213197
 191.7000122    0.6336064
 191.7300110    0.6429666
 191.7600098    0.6390662
 191.7900085    0.6361489
 191.8200073    0.6391857
 191.8500061    0.6312588
 191.8800049    0.6367134
 191.9100037    0.6310021
 191.9400024    0.6322258
 191.9700165    0.6302217
 192.0000153    0.6239818
 192.0300140    0.6376164
 192.0600128    0.6399853
 192.0900116    0.6337050
 192.1200104    0.6342086
 192.1500092    0.6420001
 192.1800079    0.6249646
 192.2100067    0.6311531
 192.2400055    0.6449056
 192.2700043    0.6267749
 192.3000031    0.6168151
 192.3300018    0.6261361
 192.3600159    0.6233577
 192.3900146    0.6318963
 192.4200134    0.6358208
 192.4500122    0.6398298
 192.4800110    0.6458740
 192.5100098    0.6410648
 192.5400085    0.6402450
 192.5700073    0.6463317
 192.6000061    0.6442403
 192.6300049    0.6380659
 192.6600037    0.6337206
 192.6900024    0.6430832
 192.7200165    0.6308748
 192.7500153    0.6356100
 192.7800140    0.6400352
 192.8100128    0.6494014
 192.8400116    0.6401511
 192.8700104    0.6683835
 192.9000092    0.6355752
 192.9300079    0.6276135
 192.9600067    0.6376629
 192.9900055    0.6467410
 193.0200043    0.6386055
 193.0500031    0.6434602
 193.0800018    0.6454974
 193.1100159    0.6293365
 193.1400146    0.6637077
 193.1700134    0.6533607
 193.2000122    0.6475168
 193.2300110    0.6471040
 193.2600098    0.6514919
 193.2900085    0.6388165
 193.3200073    0.6480750
 193.3500061    0.6564540
 193.3800049    0.6568159
 193.4100037    0.6413924
 193.4400024    0.6537259
 193.4700165    0.6272592
 193.5000153    0.6487019
 193.5300140    0.6601188
 193.5600128    0.6623085
 193.5900116    0.6379443
 193.6200104    0.6502863
 193.6500092    0.6318605
 193.6800079    0.6414192
 193.7100067    0.6501116
 193.7400055    0.6308728
 193.7700043    0.6344256
 193.8000031    0.6410224
 193.8300018    0.6356600
 193.8600159    0.6283499
 193.8900146    0.6327340
 193.9200134    0.6503283
 193.9500122    0.6555227
 193.9800110    0.6489327
 194.0100098    0.6284323
 194.0400085    0.6367302
 194.0700073    0.6166463
 194.1000061    0.6163154
 194.1300049    0.6126823
 194.1600037    0.6062611
 194.1900024    0.6230474
 194.2200165    0.6216983
 194.2500153    0.6159233
 194.2800140    0.6166735
 194.3100128    0.6193926
 194.3400116    0.6268861
 194.3700104    0.6322310
 194.4000092    0.6266246
 194.4300079    0.6198736
 194.4600067    0.5932236
 194.4900055    0.6064327
 194.5200043    0.6073354
 194.5500031    0.6051898
 194.5800018    0.6096123
 194.6100159    0.5949637
 194.6400146    0.6092594
 194.6700134    0.6035440
 194.7000122    0.6190903
 194.7300110    0.6321384
 194.7600098    0.6202568
 194.7900085    0.6303228
 194.8200073    0.6127405
 194.8500061    0.6199691
 194.8800049    0.6311493
 194.9100037    0.6107141
 194.9400024    0.6068420
 194.9700165    0.6142009
 195.0000153    0.6006374
 195.0300140    0.6054882
 195.0600128    0.6097276
 195.0900116    0.6153831
 195.1200104    0.6121465
 195.1500092    0.6234388
 195.1800079    0.6090828
 195.2100067    0.6041335
 195.2400055    0.5915933
 195.2700043    0.5881569
 195.3000031    0.6094966
 195.3300018    0.5979714
 195.3600159    0.5979556
 195.3900146    0.6040323
 195.4200134    0.6114801
 195.4500122    0.6114882
 195.4800110    0.6003154
 195.5100098    0.5922840
 195.5400085    0.6053984
 195.5700073    0.6143969
 195.6000061    0.6025603
 195.6300049    0.6210150
 195.6600037    0.6227676
 195.6900024    0.6125266
 195.7200165    0.6090675
 195.7500153    0.5981959
 195.7800140    0.6088840
 195.8100128    0.6085249
 195.8400116    0.5970604
 195.8700104    0.6168804
 195.9000092    0.6019262
 195.9300079    0.5923343
 195.9600067    0.5966292
 195.9900055    0.6088848
 196.0200043    0.6018214
 196.0500031    0.6125491
 196.0800018    0.6181863
 196.1100159    0.6176237
 196.1400146    0.6203291
 196.1700134    0.6222423
 196.2000122    0.6255981
 196.2300110    0.6170041
 196.2600098    0.6129400
 196.2900085    0.6140751
 196.3200073    0.6201272
 196.3500061    0.6110677
 196.3800049    0.6268315
 196.4100037    0.6282963
 196.4400024    0.6137596
 196.4700165    0.6176088
 196.5000153    0.6142321
 196.5300140    0.6348682
 196.5600128    0.6272123
 196.5900116    0.6256719
 196.6200104    0.6368602
 196.6500092    0.6318294
 196.6800079    0.6193236
 196.7100067    0.6259422
 196.7400055    0.6298034
 196.7700043    0.6168202
 196.8000031    0.6252542
 196.8300018    0.6182881
 196.8600159    0.6397301
 196.8900146    0.6318191
 196.9200134    0.6199760
 196.9500122    0.6107071
 196.9800110    0.6108755
 197.0100098    0.6123328
 197.0400085    0.6157590
 197.0700073    0.6125171
 197.1000061    0.6202664
 197.1300049    0.6142723
 197.1600037    0.6177587
 197.1900024    0.6163515
 197.2200165    0.6245342
 197.2500153    0.6248460
 197.2800140    0.6204259
 197.3100128    0.6187484
 197.3400116    0.6248738
 197.3700104    0.6310405
 197.4000092    0.6236694
 197.4300079    0.6325724
 197.4600067    0.6198039
 197.4900055    0.6285818
 197.5200043    0.6170754
 197.5500031    0.6318163
 197.5800018    0.6189544
 197.6100159    0.6133816
 197.6400146    0.6191727
 197.6700134    0.6137791
 197.7000122    0.6167605
 197.7300110    0.6190847
 197.7600098    0.6211268
 197.7900085    0.6152374
 197.8200073    0.5990334
 197.8500061    0.6162011
 197.8800049    0.6083546
 197.9100037    0.6166353
 197.9400024    0.6148617
 197.9700165    0.6354616
 198.0000153    0.6288059
 198.0300140    0.6255293
 198.0600128    0.6318441
 198.0900116    0.6332258
 198.1200104    0.6399125
 198.1500092    0.6253943
 198.1800079    0.6304147
 198.2100067    0.6343958
 198.2400055    0.6419405
 198.2700043    0.6318648
 198.3000031    0.6252888
 198.3300018    0.6240405
 198.3600159    0.6196913
 198.3900146    0.6340215
 198.4200134    0.6149197
 198.4500122    0.6153652
 198.4800110    0.6151541
 198.5100098    0.6191048
 198.5400085    0.6117818
 198.5700073    0.6275836
 198.6000061    0.6193863
 198.6300049    0.6178538
 198.6600037    0.6225830
 198.6900024    0.6194634
 198.7200165    0.6097079
 198.7500153    0.6141506
 198.7800140    0.6161773
 198.8100128    0.6167083
 198.8400116    0.6196802
 198.8700104    0.6252053
 198.9000092    0.6344202
 198.9300079    0.6251401
 198.9600067    0.6408243
 198.9900055    0.6304395
 199.0200043    0.6213415
 199.0500031    0.6220758
 199.0800018    0.6165152
 199.1100159    0.6181452
 199.1400146    0.6186785
 199.1700134    0.6341082
 199.2000122    0.6321939
 199.2300110    0.6285285
 199.2600098    0.6243479
 199.2900085    0.6194996
 199.3200073    0.6348869
 199.3500061    0.6344237
 199.3800049    0.6269838
 199.4100037    0.6139162
 199.4400024    0.6203244
 199.4700165    0.6229668
 199.5000153    0.6178675
 199.5300140    0.6250411
 199.5600128    0.6360353
 199.5900116    0.6254470
 199.6200104    0.6374656
 199.6500092    0.6243309
 199.6800079    0.6408445
 199.7100067    0.6347008
 199.7400055    0.6146640
 199.7700043    0.6256074
 199.8000031    0.6216786
 199.8300171    0.6239027
 199.8600159    0.6230316
 199.8900146    0.6145679
 199.9200134    0.6032956
 199.9500122    0.6107359
 199.9800110    0.6105104
