# Supplementary material for: Mechanism of salidroside promoting testosterone secretion induced by H2O2 in TM3 Leydig cells based on metabolomics and network pharmacology
Source: Front Chem. 2025 Feb 27;13:1544876. doi: 10.3389/fchem.2025.1544876 (PMC11904911; doi:10.3389/fchem.2025.1544876)
Supplement: Supplementary file 1 [file DataSheet1.ZIP › Supplementary document/Molecular dynamics simulation/HSD17B10/rmsf.xvg]

# This file was created Thu Nov 28 16:02:49 2024
# Created by:
#                  :-) GROMACS - gmx rmsf, 2020.3-MODIFIED (-:
# 
# Executable:   D:\¶¯Á¦Ñ§Ä£Äâ°²×°°ü\gmx2020.3_AVX_CUDA_win64\gmx2020.3_GPU\bin\gmx.exe
# Data prefix:  D:\¶¯Á¦Ñ§Ä£Äâ°²×°°ü\gmx2020.3_AVX_CUDA_win64\gmx2020.3_GPU
# Working dir:  D:\·Ö×Ó¶¯Á¦Ñ§Ä£ÄâÅÜ³öµÄÊý¾Ý\TYY\fxq\HSD
# Command line:
#   gmx rmsf -s md_0_1.tpr -f md_0_1nopbc.xtc -o rmsf.xvg
# gmx rmsf is part of G R O M A C S:
#
# GROtesk MACabre and Sinister
#
@    title "RMS fluctuation"
@    xaxis  label "Atom"
@    yaxis  label "(nm)"
@TYPE xy
    1   0.1886
    5   0.1745
   12   0.1518
   14   0.1342
   16   0.1210
   28   0.1284
   30   0.1238
   32   0.1369
   50   0.1169
   52   0.1267
   54   0.1285
   57   0.1186
   59   0.0938
   61   0.0846
   76   0.0805
   78   0.0755
   80   0.0722
   92   0.0661
   94   0.0659
   96   0.0616
  102   0.0616
  104   0.0588
  106   0.0585
  118   0.0575
  120   0.0549
  122   0.0543
  137   0.0576
  139   0.0616
  141   0.0685
  151   0.0720
  153   0.0791
  155   0.0857
  158   0.0837
  160   0.0823
  162   0.0885
  165   0.0932
  167   0.0979
  169   0.1118
  175   0.1219
  177   0.1235
  179   0.1451
  186   0.1117
  188   0.1236
  190   0.1268
  193   0.1102
  195   0.1067
  197   0.0997
  212   0.0883
  214   0.0860
  216   0.0804
  219   0.0778
  221   0.0842
  223   0.0871
  238   0.0867
  240   0.0885
  242   0.0920
  248   0.0868
  250   0.0803
  252   0.0786
  262   0.0765
  264   0.0745
  266   0.0767
  272   0.0821
  274   0.0854
  276   0.0926
  287   0.0942
  289   0.0906
  291   0.0937
  311   0.0933
  313   0.0892
  315   0.0923
  330   0.0969
  332   0.0988
  334   0.1072
  346   0.1120
  348   0.1106
  350   0.1186
  353   0.1198
  355   0.1142
  357   0.1180
  370   0.1214
  372   0.1244
  374   0.1305
  377   0.1190
  379   0.1069
  381   0.0983
  387   0.0934
  389   0.0863
  391   0.0831
  398   0.0767
  400   0.0774
  402   0.0751
  408   0.0741
  410   0.0713
  412   0.0713
  424   0.0665
  426   0.0697
  428   0.0691
  443   0.0718
  445   0.0701
  447   0.0767
  462   0.0813
  464   0.0872
  466   0.0948
  474   0.1062
  476   0.1170
  478   0.1323
  493   0.1393
  495   0.1591
  505   0.1746
  507   0.1830
  509   0.1861
  511   0.2010
  521   0.1927
  523   0.1740
  525   0.1731
  532   0.1745
  534   0.1807
  536   0.1943
  539   0.1612
  541   0.1367
  543   0.1251
  546   0.1262
  548   0.1360
  550   0.1466
  561   0.1482
  563   0.1466
  565   0.1525
  571   0.1441
  573   0.1319
  575   0.1289
  588   0.1279
  590   0.1336
  592   0.1377
  598   0.1416
  600   0.1516
  602   0.1622
  620   0.1550
  622   0.1459
  624   0.1471
  642   0.1351
  644   0.1206
  646   0.1171
  661   0.1203
  663   0.1210
  665   0.1271
  668   0.1195
  670   0.1252
  672   0.1272
  682   0.1167
  684   0.1115
  686   0.1068
  696   0.0962
  698   0.0966
  700   0.0903
  707   0.0926
  709   0.0860
  711   0.0886
  723   0.0838
  725   0.0895
  727   0.0878
  743   0.0933
  745   0.0942
  747   0.1061
  753   0.1048
  755   0.1149
  765   0.1208
  767   0.1249
  769   0.1203
  771   0.1270
  777   0.1306
  779   0.1427
  781   0.1510
  789   0.1406
  791   0.1381
  793   0.1353
  805   0.1485
  807   0.1610
  809   0.1814
  819   0.1876
  821   0.1787
  823   0.1881
  830   0.1860
  832   0.1951
  834   0.2027
  845   0.1945
  847   0.1891
  849   0.1959
  867   0.1879
  869   0.1804
  871   0.1788
  879   0.1620
  881   0.1512
  883   0.1402
  895   0.1416
  897   0.1533
  899   0.1615
  912   0.1608
  914   0.1660
  916   0.1732
  926   0.1665
  928   0.1590
  930   0.1601
  936   0.1553
  938   0.1457
  940   0.1450
  955   0.1506
  957   0.1555
  959   0.1693
  965   0.1823
  967   0.1831
  969   0.2011
  984   0.1944
  986   0.1797
  988   0.1900
  994   0.1818
  996   0.1772
  998   0.1847
 1016   0.1695
 1018   0.1552
 1020   0.1521
 1023   0.1415
 1025   0.1258
 1027   0.1281
 1045   0.1237
 1047   0.1179
 1049   0.1205
 1065   0.1324
 1067   0.1376
 1069   0.1546
 1072   0.1445
 1074   0.1245
 1076   0.1170
 1096   0.0955
 1098   0.0851
 1100   0.0680
 1112   0.0646
 1114   0.0624
 1116   0.0624
 1124   0.0573
 1126   0.0533
 1128   0.0506
 1140   0.0487
 1142   0.0482
 1144   0.0489
 1150   0.0485
 1152   0.0492
 1154   0.0505
 1166   0.0549
 1168   0.0659
 1170   0.0692
 1180   0.0745
 1182   0.0738
 1184   0.0826
 1191   0.0828
 1193   0.0806
 1195   0.0844
 1201   0.0853
 1203   0.1027
 1205   0.1171
 1208   0.1287
 1210   0.1644
 1212   0.1997
 1227   0.1869
 1229   0.1737
 1231   0.1808
 1237   0.1852
 1239   0.2002
 1241   0.2186
 1253   0.2288
 1255   0.2383
 1257   0.2743
 1263   0.3259
 1265   0.3649
 1267   0.4260
 1274   0.4473
 1276   0.4863
 1278   0.5229
 1296   0.5480
 1298   0.5743
 1300   0.6029
 1310   0.6329
 1312   0.6539
 1314   0.6951
 1331   0.6829
 1333   0.6899
 1335   0.7040
 1345   0.7826
 1347   0.8394
 1349   0.9243
 1364   0.9465
 1366   0.9149
 1368   0.9438
 1386   0.9144
 1388   0.8505
 1390   0.8304
 1408   0.8518
 1410   0.8709
 1412   0.9068
 1415   0.8662
 1417   0.7995
 1419   0.7657
 1432   0.7209
 1434   0.7217
 1436   0.6840
 1446   0.6019
 1448   0.5644
 1450   0.5002
 1463   0.4875
 1465   0.4428
 1467   0.4493
 1477   0.4006
 1479   0.4383
 1481   0.4188
 1496   0.3585
 1498   0.3638
 1500   0.3502
 1511   0.2982
 1513   0.2739
 1515   0.2811
 1523   0.2736
 1525   0.2623
 1527   0.2660
 1543   0.2216
 1545   0.2210
 1547   0.2403
 1560   0.2664
 1562   0.2815
 1564   0.3509
 1584   0.3694
 1586   0.3347
 1588   0.3714
 1600   0.3160
 1602   0.2619
 1604   0.2254
 1619   0.2101
 1621   0.2300
 1623   0.2629
 1631   0.2720
 1633   0.2805
 1635   0.3073
 1647   0.2773
 1649   0.2498
 1651   0.2382
 1661   0.2064
 1663   0.1786
 1665   0.1535
 1680   0.1414
 1682   0.1504
 1684   0.1452
 1697   0.1333
 1699   0.1390
 1701   0.1396
 1704   0.1303
 1706   0.1264
 1708   0.1249
 1718   0.1159
 1720   0.1091
 1722   0.1098
 1738   0.1117
 1740   0.1125
 1742   0.1179
 1752   0.1124
 1754   0.1076
 1756   0.1080
 1768   0.1036
 1770   0.0933
 1772   0.0905
 1787   0.0925
 1789   0.0976
 1791   0.1059
 1811   0.1094
 1813   0.1074
 1815   0.1134
 1830   0.1092
 1832   0.0973
 1834   0.0952
 1846   0.0991
 1848   0.0997
 1850   0.1067
 1856   0.1148
 1858   0.1185
 1860   0.1287
 1863   0.1217
 1865   0.1108
 1867   0.1072
 1878   0.1042
 1880   0.1036
 1882   0.1039
 1895   0.1074
 1897   0.1113
 1899   0.1198
 1902   0.1249
 1904   0.1237
 1906   0.1318
 1919   0.1376
 1921   0.1351
 1923   0.1474
 1933   0.1566
 1935   0.1754
 1937   0.1904
 1948   0.1746
 1950   0.1804
 1960   0.1754
 1962   0.1846
 1964   0.1678
 1966   0.1834
 1974   0.1942
 1976   0.2271
 1978   0.2702
 1991   0.2821
 1993   0.2953
 1995   0.3263
 1998   0.2743
 2000   0.2142
 2002   0.2005
 2005   0.1721
 2007   0.1502
 2009   0.1350
 2022   0.1194
 2024   0.1101
 2026   0.1014
 2046   0.0884
 2048   0.0835
 2050   0.0750
 2053   0.0676
 2055   0.0612
 2057   0.0598
 2069   0.0562
 2071   0.0615
 2073   0.0590
 2088   0.0615
 2090   0.0615
 2092   0.0635
 2107   0.0702
 2109   0.0840
 2111   0.1001
 2121   0.0980
 2123   0.1011
 2125   0.0969
 2135   0.1006
 2137   0.1133
 2139   0.1129
 2145   0.1038
 2147   0.1031
 2149   0.0981
 2156   0.0878
 2158   0.0877
 2160   0.0942
 2172   0.1004
 2174   0.1127
 2176   0.1296
 2182   0.1210
 2184   0.1095
 2186   0.1174
 2192   0.1101
 2194   0.1044
 2196   0.1206
 2212   0.1344
 2214   0.1511
 2216   0.1984
 2227   0.2204
 2229   0.2391
 2231   0.2762
 2234   0.2701
 2236   0.2737
 2238   0.2757
 2251   0.2674
 2253   0.2744
 2255   0.2776
 2267   0.3021
 2269   0.3127
 2271   0.3492
 2274   0.3238
 2276   0.2726
 2278   0.2488
 2291   0.2264
 2293   0.2458
 2295   0.2351
 2301   0.2321
 2303   0.2578
 2305   0.2689
 2311   0.2368
 2313   0.2104
 2315   0.1774
 2332   0.1468
 2334   0.1423
 2336   0.1249
 2343   0.1317
 2345   0.1558
 2347   0.1772
 2353   0.1807
 2355   0.1693
 2357   0.1731
 2364   0.1544
 2366   0.1214
 2368   0.1145
 2386   0.1198
 2388   0.1260
 2390   0.1347
 2393   0.1252
 2395   0.1110
 2397   0.1096
 2400   0.1027
 2402   0.0972
 2404   0.0983
 2419   0.0990
 2421   0.1042
 2423   0.1196
 2435   0.1319
 2437   0.1285
 2439   0.1519
 2442   0.1469
 2444   0.1336
 2446   0.1323
 2459   0.1198
 2461   0.1182
 2463   0.1175
 2473   0.1114
 2475   0.1166
 2477   0.1164
 2492   0.1117
 2494   0.1152
 2504   0.1172
 2506   0.1107
 2508   0.1055
 2510   0.1033
 2525   0.0982
 2527   0.0948
 2529   0.0943
 2535   0.1023
 2537   0.1083
 2539   0.1192
 2559   0.1235
 2561   0.1202
 2563   0.1270
 2571   0.1258
 2573   0.1164
 2575   0.1164
 2590   0.1202
 2592   0.1233
 2594   0.1300
 2600   0.1391
 2602   0.1453
 2612   0.1574
 2614   0.1561
 2616   0.1434
 2618   0.1428
 2633   0.1363
 2635   0.1301
 2637   0.1304
 2640   0.1110
 2642   0.1012
 2644   0.0879
 2659   0.0857
 2661   0.0814
 2663   0.0805
 2683   0.0773
 2685   0.0803
 2687   0.0776
 2699   0.0810
 2701   0.0799
 2703   0.0863
 2716   0.0852
 2718   0.0927
 2720   0.0951
 2730   0.0921
 2732   0.0879
 2734   0.0860
 2749   0.0899
 2751   0.0878
 2753   0.0923
 2759   0.0907
 2761   0.0972
 2771   0.0993
 2773   0.1026
 2775   0.1037
 2777   0.1079
 2780   0.1183
 2782   0.1290
 2784   0.1444
 2799   0.1292
 2801   0.1377
 2803   0.1386
 2819   0.1518
 2821   0.1595
 2823   0.1784
 2826   0.1947
 2828   0.1983
 2830   0.2152
 2840   0.2319
 2842   0.2575
 2852   0.2836
 2854   0.2819
 2856   0.2625
 2858   0.2705
 2873   0.2538
 2875   0.2281
 2877   0.2142
 2892   0.2230
 2894   0.2350
 2896   0.2557
 2906   0.2717
 2908   0.2686
 2910   0.2902
 2917   0.2822
 2919   0.2589
 2921   0.2516
 2936   0.2621
 2938   0.2688
 2948   0.2901
 2950   0.2915
 2952   0.3188
 2954   0.3323
 2965   0.3288
 2967   0.3340
 2969   0.3365
 2987   0.3022
 2989   0.2782
 2991   0.2485
 3003   0.2358
 3005   0.2498
 3007   0.2595
 3014   0.2777
 3016   0.2996
 3018   0.3242
 3028   0.3017
 3030   0.2788
 3032   0.2636
 3048   0.2273
 3050   0.2064
 3052   0.1878
 3067   0.2142
 3069   0.2441
 3071   0.2816
 3077   0.2913
 3079   0.2835
 3081   0.3011
 3088   0.2721
 3090   0.2360
 3092   0.2178
 3105   0.2208
 3107   0.2165
 3109   0.2404
 3121   0.2593
 3123   0.3232
 3133   0.3747
 3135   0.3619
 3137   0.4155
 3139   0.4316
 3155   0.4442
 3157   0.4194
 3167   0.3859
 3169   0.3129
 3171   0.2683
 3173   0.2223
 3180   0.2111
 3182   0.1670
 3184   0.1946
 3204   0.1430
 3206   0.1223
 3208   0.1055
 3223   0.1005
 3225   0.0992
 3227   0.1017
 3230   0.1033
 3232   0.1050
 3234   0.1072
 3242   0.0970
 3244   0.0981
 3254   0.0932
 3256   0.0873
 3258   0.0906
 3260   0.0913
 3266   0.0861
 3268   0.0867
 3270   0.0853
 3281   0.0796
 3283   0.0786
 3285   0.0768
 3302   0.0709
 3304   0.0693
 3306   0.0676
 3312   0.0690
 3314   0.0731
 3316   0.0786
 3329   0.0802
 3331   0.0790
 3333   0.0854
 3348   0.0809
 3350   0.0718
 3352   0.0709
 3364   0.0716
 3366   0.0736
 3368   0.0765
 3381   0.0769
 3383   0.0802
 3385   0.0840
 3391   0.0760
 3393   0.0671
 3395   0.0652
 3410   0.0625
 3412   0.0613
 3414   0.0654
 3429   0.0723
 3431   0.0732
 3433   0.0831
 3444   0.0850
 3446   0.0796
 3448   0.0820
 3458   0.0861
 3460   0.0963
 3470   0.1095
 3472   0.1140
 3474   0.1110
 3476   0.1276
 3492   0.1233
 3494   0.1033
 3496   0.0995
 3511   0.0910
 3513   0.0914
 3515   0.0876
 3525   0.0899
 3527   0.0884
 3529   0.0936
 3532   0.0984
 3534   0.0955
 3536   0.1016
 3547   0.0950
 3549   0.1005
 3551   0.0985
 3563   0.0968
 3565   0.0873
 3567   0.0800
 3582   0.0788
 3584   0.0815
 3586   0.0834
 3606   0.0860
 3608   0.0840
 3610   0.0920
 3625   0.0872
 3627   0.0864
 3629   0.0877
 3637   0.0959
 3639   0.1071
 3641   0.1282
 3644   0.1350
 3646   0.1312
 3648   0.1476
 3654   0.1501
 3656   0.1350
 3658   0.1432
 3673   0.1494
 3675   0.1632
 3677   0.1787
 3697   0.1855
 3699   0.2018
 3701   0.2141
 3714   0.2301
 3716   0.2470
 3718   0.2750
 3731   0.3167
 3733   0.3578
 3743   0.4200
 3745   0.4525
