# Supplementary material for: Mechanism of salidroside promoting testosterone secretion induced by H2O2 in TM3 Leydig cells based on metabolomics and network pharmacology
Source: Front Chem. 2025 Feb 27;13:1544876. doi: 10.3389/fchem.2025.1544876 (PMC11904911; doi:10.3389/fchem.2025.1544876)
Supplement: Supplementary file 1 [file DataSheet1.ZIP › Supplementary document/Molecular dynamics simulation/MPO/111.pdb]

ATOM      1  N   CYS A   1     -23.453 -37.348  46.582  1.00 38.14           N  
ATOM      2  CA  CYS A   1     -22.616 -38.568  46.756  1.00 38.23           C  
ATOM      3  C   CYS A   1     -22.615 -39.021  48.200  1.00 38.67           C  
ATOM      4  O   CYS A   1     -22.534 -38.199  49.105  1.00 38.89           O  
ATOM      5  CB  CYS A   1     -21.178 -38.306  46.309  1.00 37.81           C  
ATOM      6  SG  CYS A   1     -20.987 -38.184  44.522  1.00 37.08           S  
ATOM      7  N   PRO A   2     -22.707 -40.340  48.420  1.00 39.03           N  
ATOM      8  CA  PRO A   2     -22.622 -40.858  49.776  1.00 39.22           C  
ATOM      9  C   PRO A   2     -21.280 -40.475  50.380  1.00 39.33           C  
ATOM     10  O   PRO A   2     -20.295 -40.324  49.655  1.00 39.56           O  
ATOM     11  CB  PRO A   2     -22.707 -42.377  49.583  1.00 39.27           C  
ATOM     12  CG  PRO A   2     -23.402 -42.555  48.264  1.00 39.09           C  
ATOM     13  CD  PRO A   2     -22.926 -41.406  47.425  1.00 39.08           C  
ATOM     14  N   GLU A   3     -21.253 -40.305  51.697  1.00 39.27           N  
ATOM     15  CA  GLU A   3     -20.032 -39.960  52.410  1.00 39.00           C  
ATOM     16  C   GLU A   3     -18.990 -41.061  52.246  1.00 38.69           C  
ATOM     17  O   GLU A   3     -17.789 -40.787  52.193  1.00 38.84           O  
ATOM     18  CB  GLU A   3     -20.331 -39.736  53.898  1.00 39.01           C  
ATOM     19  N   GLN A   4     -19.463 -42.303  52.153  1.00 38.10           N  
ATOM     20  CA  GLN A   4     -18.582 -43.465  52.087  1.00 37.36           C  
ATOM     21  C   GLN A   4     -19.179 -44.597  51.242  1.00 36.83           C  
ATOM     22  O   GLN A   4     -20.202 -45.184  51.604  1.00 36.87           O  
ATOM     23  CB  GLN A   4     -18.274 -43.972  53.501  1.00 37.62           C  
ATOM     24  N   ASP A   5     -18.530 -44.893  50.117  1.00 35.80           N  
ATOM     25  CA  ASP A   5     -18.924 -46.001  49.251  1.00 34.64           C  
ATOM     26  C   ASP A   5     -17.881 -47.111  49.323  1.00 33.81           C  
ATOM     27  O   ASP A   5     -16.954 -47.036  50.122  1.00 33.90           O  
ATOM     28  CB  ASP A   5     -19.097 -45.523  47.808  1.00 34.72           C  
ATOM     29  CG  ASP A   5     -17.892 -44.751  47.299  1.00 34.57           C  
ATOM     30  OD1 ASP A   5     -16.754 -45.126  47.635  1.00 34.82           O  
ATOM     31  OD2 ASP A   5     -18.083 -43.762  46.562  1.00 34.51           O1-
ATOM     32  N   LYS A   6     -18.033 -48.138  48.489  1.00 32.58           N  
ATOM     33  CA  LYS A   6     -17.135 -49.294  48.527  1.00 31.26           C  
ATOM     34  C   LYS A   6     -16.777 -49.757  47.122  1.00 30.21           C  
ATOM     35  O   LYS A   6     -15.657 -50.207  46.865  1.00 30.21           O  
ATOM     36  CB  LYS A   6     -17.779 -50.448  49.304  1.00 31.63           C  
ATOM     37  N   TYR A   7     -17.736 -49.642  46.212  1.00 28.66           N  
ATOM     38  CA  TYR A   7     -17.531 -50.061  44.835  1.00 27.12           C  
ATOM     39  C   TYR A   7     -17.939 -48.946  43.895  1.00 26.21           C  
ATOM     40  O   TYR A   7     -18.682 -48.044  44.278  1.00 25.95           O  
ATOM     41  CB  TYR A   7     -18.354 -51.315  44.531  1.00 26.98           C  
ATOM     42  CG  TYR A   7     -18.218 -52.396  45.573  1.00 26.55           C  
ATOM     43  CD1 TYR A   7     -17.142 -53.272  45.556  1.00 26.18           C  
ATOM     44  CD2 TYR A   7     -19.164 -52.538  46.578  1.00 26.37           C  
ATOM     45  CE1 TYR A   7     -17.014 -54.257  46.502  1.00 25.27           C  
ATOM     46  CE2 TYR A   7     -19.042 -53.519  47.537  1.00 25.67           C  
ATOM     47  CZ  TYR A   7     -17.967 -54.375  47.491  1.00 25.37           C  
ATOM     48  OH  TYR A   7     -17.843 -55.355  48.441  1.00 24.35           O  
ATOM     49  N   ARG A   8     -17.449 -49.014  42.662  1.00 25.04           N  
ATOM     50  CA  ARG A   8     -17.868 -48.086  41.635  1.00 23.84           C  
ATOM     51  C   ARG A   8     -19.382 -48.111  41.566  1.00 23.39           C  
ATOM     52  O   ARG A   8     -19.998 -49.145  41.806  1.00 23.37           O  
ATOM     53  CB  ARG A   8     -17.331 -48.520  40.267  1.00 23.71           C  
ATOM     54  CG  ARG A   8     -15.838 -48.738  40.172  1.00 22.19           C  
ATOM     55  CD  ARG A   8     -15.445 -48.990  38.711  1.00 20.17           C  
ATOM     56  NE  ARG A   8     -14.001 -49.103  38.530  1.00 18.85           N  
ATOM     57  CZ  ARG A   8     -13.191 -48.066  38.329  1.00 18.33           C  
ATOM     58  NH1 ARG A   8     -13.683 -46.837  38.274  1.00 16.48           N1+
ATOM     59  NH2 ARG A   8     -11.887 -48.258  38.184  1.00 18.28           N  
ATOM     60  N   THR A   9     -19.979 -46.973  41.238  1.00 22.64           N  
ATOM     61  CA  THR A   9     -21.351 -46.953  40.765  1.00 21.88           C  
ATOM     62  C   THR A   9     -21.300 -47.451  39.329  1.00 21.97           C  
ATOM     63  O   THR A   9     -20.226 -47.559  38.748  1.00 21.90           O  
ATOM     64  CB  THR A   9     -21.923 -45.523  40.761  1.00 22.25           C  
ATOM     65  CG2 THR A   9     -21.817 -44.883  42.157  1.00 20.86           C  
ATOM     66  OG1 THR A   9     -21.200 -44.723  39.815  1.00 20.98           O  
ATOM     67  N   ILE A  10     -22.454 -47.751  38.748  1.00 21.89           N  
ATOM     68  CA  ILE A  10     -22.512 -48.218  37.366  1.00 21.61           C  
ATOM     69  C   ILE A  10     -22.222 -47.098  36.363  1.00 21.73           C  
ATOM     70  O   ILE A  10     -21.467 -47.288  35.401  1.00 21.56           O  
ATOM     71  CB  ILE A  10     -23.889 -48.853  37.047  1.00 21.59           C  
ATOM     72  CG1 ILE A  10     -23.981 -50.253  37.657  1.00 21.46           C  
ATOM     73  CG2 ILE A  10     -24.113 -48.920  35.543  1.00 21.25           C  
ATOM     74  CD1 ILE A  10     -22.904 -51.209  37.152  1.00 21.75           C  
ATOM     75  N   THR A  11     -22.822 -45.933  36.600  1.00 21.83           N  
ATOM     76  CA  THR A  11     -22.720 -44.790  35.692  1.00 21.65           C  
ATOM     77  C   THR A  11     -21.389 -44.046  35.790  1.00 22.05           C  
ATOM     78  O   THR A  11     -21.069 -43.217  34.929  1.00 21.87           O  
ATOM     79  CB  THR A  11     -23.847 -43.753  35.959  1.00 21.60           C  
ATOM     80  CG2 THR A  11     -25.215 -44.372  35.775  1.00 20.51           C  
ATOM     81  OG1 THR A  11     -23.731 -43.250  37.295  1.00 20.13           O  
ATOM     82  N   GLY A  12     -20.626 -44.315  36.846  1.00 22.07           N  
ATOM     83  CA  GLY A  12     -19.413 -43.543  37.098  1.00 22.90           C  
ATOM     84  C   GLY A  12     -19.636 -42.368  38.038  1.00 23.47           C  
ATOM     85  O   GLY A  12     -18.693 -41.840  38.615  1.00 23.46           O  
ATOM     86  N   MET A  13     -20.887 -41.954  38.187  1.00 24.38           N  
ATOM     87  CA  MET A  13     -21.256 -40.925  39.153  1.00 25.75           C  
ATOM     88  C   MET A  13     -20.518 -41.144  40.488  1.00 25.76           C  
ATOM     89  O   MET A  13     -20.465 -42.260  41.004  1.00 25.83           O  
ATOM     90  CB  MET A  13     -22.781 -40.933  39.353  1.00 26.09           C  
ATOM     91  CG  MET A  13     -23.350 -39.858  40.282  1.00 28.85           C  
ATOM     92  SD  MET A  13     -23.418 -38.186  39.560  1.00 36.73           S  
ATOM     93  CE  MET A  13     -23.938 -38.550  37.875  1.00 32.46           C  
ATOM     94  N   CYS A  14     -19.929 -40.077  41.020  1.00 26.06           N  
ATOM     95  CA  CYS A  14     -19.317 -40.086  42.354  1.00 26.63           C  
ATOM     96  C   CYS A  14     -17.875 -40.593  42.431  1.00 25.74           C  
ATOM     97  O   CYS A  14     -17.288 -40.601  43.507  1.00 25.75           O  
ATOM     98  CB  CYS A  14     -20.188 -40.854  43.352  1.00 27.41           C  
ATOM     99  SG  CYS A  14     -21.681 -39.965  43.828  1.00 31.85           S  
ATOM    100  N   ASN A  15     -17.303 -41.020  41.313  1.00 24.69           N  
ATOM    101  CA  ASN A  15     -15.887 -41.348  41.312  1.00 24.00           C  
ATOM    102  C   ASN A  15     -15.084 -40.139  41.814  1.00 24.15           C  
ATOM    103  O   ASN A  15     -14.308 -40.246  42.762  1.00 23.81           O  
ATOM    104  CB  ASN A  15     -15.431 -41.755  39.914  1.00 23.68           C  
ATOM    105  CG  ASN A  15     -14.025 -42.330  39.897  1.00 22.58           C  
ATOM    106  ND2 ASN A  15     -13.904 -43.571  39.445  1.00 20.42           N  
ATOM    107  OD1 ASN A  15     -13.058 -41.660  40.265  1.00 21.12           O  
ATOM    108  N   ASN A  16     -15.292 -38.991  41.170  1.00 24.00           N  
ATOM    109  CA  ASN A  16     -14.717 -37.729  41.612  1.00 23.96           C  
ATOM    110  C   ASN A  16     -15.709 -36.973  42.489  1.00 23.99           C  
ATOM    111  O   ASN A  16     -16.770 -36.549  42.024  1.00 24.13           O  
ATOM    112  CB  ASN A  16     -14.309 -36.868  40.409  1.00 23.83           C  
ATOM    113  CG  ASN A  16     -13.390 -35.718  40.798  1.00 23.68           C  
ATOM    114  ND2 ASN A  16     -12.082 -35.909  40.611  1.00 22.46           N  
ATOM    115  OD1 ASN A  16     -13.851 -34.670  41.254  1.00 23.61           O  
ATOM    116  N   ARG A  17     -15.353 -36.794  43.755  1.00 23.91           N  
ATOM    117  CA  ARG A  17     -16.276 -36.237  44.735  1.00 24.03           C  
ATOM    118  C   ARG A  17     -16.573 -34.753  44.568  1.00 23.64           C  
ATOM    119  O   ARG A  17     -17.696 -34.313  44.805  1.00 23.96           O  
ATOM    120  CB  ARG A  17     -15.781 -36.521  46.150  1.00 24.29           C  
ATOM    121  CG  ARG A  17     -15.686 -38.004  46.451  1.00 26.04           C  
ATOM    122  CD  ARG A  17     -15.678 -38.250  47.938  1.00 29.35           C  
ATOM    123  NE  ARG A  17     -16.403 -39.468  48.299  1.00 31.22           N  
ATOM    124  CZ  ARG A  17     -15.835 -40.554  48.814  1.00 32.39           C  
ATOM    125  NH1 ARG A  17     -14.523 -40.583  49.027  1.00 32.78           N1+
ATOM    126  NH2 ARG A  17     -16.582 -41.608  49.126  1.00 33.14           N  
ATOM    127  N   ARG A  18     -15.575 -33.972  44.177  1.00 22.96           N  
ATOM    128  CA  ARG A  18     -15.787 -32.541  44.012  1.00 22.09           C  
ATOM    129  C   ARG A  18     -16.648 -32.254  42.779  1.00 21.96           C  
ATOM    130  O   ARG A  18     -17.497 -31.362  42.788  1.00 21.70           O  
ATOM    131  CB  ARG A  18     -14.447 -31.807  43.949  1.00 21.99           C  
ATOM    132  CG  ARG A  18     -13.707 -31.780  45.291  1.00 21.25           C  
ATOM    133  CD  ARG A  18     -12.605 -30.706  45.341  1.00 20.46           C  
ATOM    134  NE  ARG A  18     -11.388 -31.108  44.639  1.00 20.39           N  
ATOM    135  CZ  ARG A  18     -10.933 -30.541  43.519  1.00 21.13           C  
ATOM    136  NH1 ARG A  18     -11.583 -29.527  42.961  1.00 20.05           N1+
ATOM    137  NH2 ARG A  18      -9.814 -30.987  42.957  1.00 20.45           N  
ATOM    138  N   SER A  19     -16.442 -33.040  41.725  1.00 21.57           N  
ATOM    139  CA  SER A  19     -17.190 -32.876  40.491  1.00 21.17           C  
ATOM    140  C   SER A  19     -17.744 -34.231  40.023  1.00 21.10           C  
ATOM    141  O   SER A  19     -17.195 -34.861  39.115  1.00 21.43           O  
ATOM    142  CB  SER A  19     -16.287 -32.243  39.435  1.00 21.21           C  
ATOM    143  OG  SER A  19     -17.034 -31.779  38.330  1.00 21.06           O  
ATOM    144  N   PRO A  20     -18.849 -34.672  40.644  1.00 20.89           N  
ATOM    145  CA  PRO A  20     -19.433 -36.021  40.586  1.00 20.65           C  
ATOM    146  C   PRO A  20     -19.725 -36.609  39.200  1.00 20.63           C  
ATOM    147  O   PRO A  20     -19.802 -37.830  39.075  1.00 20.86           O  
ATOM    148  CB  PRO A  20     -20.744 -35.870  41.368  1.00 20.48           C  
ATOM    149  CG  PRO A  20     -20.515 -34.728  42.287  1.00 20.94           C  
ATOM    150  CD  PRO A  20     -19.588 -33.790  41.567  1.00 20.80           C  
ATOM    151  N   THR A  21     -19.908 -35.787  38.172  1.00 20.31           N  
ATOM    152  CA  THR A  21     -20.226 -36.354  36.855  1.00 20.14           C  
ATOM    153  C   THR A  21     -18.990 -36.667  36.010  1.00 19.86           C  
ATOM    154  O   THR A  21     -19.089 -37.360  35.000  1.00 19.97           O  
ATOM    155  CB  THR A  21     -21.152 -35.448  36.020  1.00 20.03           C  
ATOM    156  CG2 THR A  21     -22.233 -34.816  36.891  1.00 19.56           C  
ATOM    157  OG1 THR A  21     -20.366 -34.434  35.384  1.00 20.14           O  
ATOM    158  N   LEU A  22     -17.834 -36.146  36.401  1.00 19.55           N  
ATOM    159  CA  LEU A  22     -16.622 -36.399  35.628  1.00 19.69           C  
ATOM    160  C   LEU A  22     -16.385 -37.900  35.477  1.00 19.52           C  
ATOM    161  O   LEU A  22     -16.226 -38.622  36.461  1.00 18.85           O  
ATOM    162  CB  LEU A  22     -15.399 -35.724  36.259  1.00 19.58           C  
ATOM    163  CG  LEU A  22     -15.461 -34.202  36.440  1.00 20.22           C  
ATOM    164  CD1 LEU A  22     -14.149 -33.683  37.042  1.00 19.67           C  
ATOM    165  CD2 LEU A  22     -15.792 -33.466  35.124  1.00 18.88           C  
ATOM    166  N   GLY A  23     -16.376 -38.363  34.232  1.00 19.70           N  
ATOM    167  CA  GLY A  23     -16.175 -39.782  33.947  1.00 19.78           C  
ATOM    168  C   GLY A  23     -17.481 -40.560  33.957  1.00 19.85           C  
ATOM    169  O   GLY A  23     -17.521 -41.737  33.578  1.00 20.04           O  
ATOM    170  N   ALA A  24     -18.556 -39.908  34.388  1.00 19.46           N  
ATOM    171  CA  ALA A  24     -19.865 -40.552  34.382  1.00 19.65           C  
ATOM    172  C   ALA A  24     -20.403 -40.635  32.956  1.00 19.53           C  
ATOM    173  O   ALA A  24     -19.958 -39.896  32.074  1.00 19.44           O  
ATOM    174  CB  ALA A  24     -20.848 -39.803  35.300  1.00 19.42           C  
ATOM    175  N   SER A  25     -21.360 -41.532  32.738  1.00 19.34           N  
ATOM    176  CA  SER A  25     -21.888 -41.784  31.405  1.00 19.82           C  
ATOM    177  C   SER A  25     -22.937 -40.749  30.970  1.00 20.04           C  
ATOM    178  O   SER A  25     -23.546 -40.066  31.807  1.00 19.92           O  
ATOM    179  CB  SER A  25     -22.477 -43.193  31.324  1.00 19.35           C  
ATOM    180  OG  SER A  25     -23.482 -43.350  32.301  1.00 19.50           O  
ATOM    181  N   ASN A  26     -23.132 -40.639  29.656  1.00 19.92           N  
ATOM    182  CA  ASN A  26     -24.102 -39.693  29.091  1.00 19.94           C  
ATOM    183  C   ASN A  26     -23.826 -38.240  29.494  1.00 19.82           C  
ATOM    184  O   ASN A  26     -24.710 -37.523  29.980  1.00 19.65           O  
ATOM    185  CB  ASN A  26     -25.533 -40.110  29.441  1.00 19.61           C  
ATOM    186  CG  ASN A  26     -25.907 -41.455  28.842  1.00 20.39           C  
ATOM    187  ND2 ASN A  26     -26.402 -42.366  29.680  1.00 20.72           N  
ATOM    188  OD1 ASN A  26     -25.745 -41.680  27.641  1.00 21.41           O  
ATOM    189  N   ARG A  27     -22.583 -37.821  29.281  1.00 19.76           N  
ATOM    190  CA  ARG A  27     -22.172 -36.435  29.491  1.00 19.36           C  
ATOM    191  C   ARG A  27     -21.392 -36.006  28.270  1.00 19.11           C  
ATOM    192  O   ARG A  27     -20.989 -36.842  27.466  1.00 19.03           O  
ATOM    193  CB  ARG A  27     -21.287 -36.309  30.729  1.00 19.06           C  
ATOM    194  CG  ARG A  27     -21.933 -36.788  32.005  1.00 18.96           C  
ATOM    195  CD  ARG A  27     -22.922 -35.769  32.530  1.00 20.30           C  
ATOM    196  NE  ARG A  27     -23.766 -36.339  33.578  1.00 21.93           N  
ATOM    197  CZ  ARG A  27     -24.843 -35.747  34.076  1.00 22.22           C  
ATOM    198  NH1 ARG A  27     -25.220 -34.552  33.628  1.00 22.62           N1+
ATOM    199  NH2 ARG A  27     -25.544 -36.353  35.021  1.00 22.12           N  
ATOM    200  N   ALA A  28     -21.184 -34.705  28.132  1.00 19.06           N  
ATOM    201  CA  ALA A  28     -20.428 -34.173  27.018  1.00 18.98           C  
ATOM    202  C   ALA A  28     -18.972 -34.575  27.167  1.00 19.21           C  
ATOM    203  O   ALA A  28     -18.447 -34.632  28.292  1.00 19.27           O  
ATOM    204  CB  ALA A  28     -20.546 -32.644  26.981  1.00 18.74           C  
ATOM    205  N   PHE A  29     -18.313 -34.840  26.039  1.00 18.91           N  
ATOM    206  CA  PHE A  29     -16.866 -35.016  26.044  1.00 18.91           C  
ATOM    207  C   PHE A  29     -16.210 -33.735  26.570  1.00 18.83           C  
ATOM    208  O   PHE A  29     -16.815 -32.672  26.538  1.00 18.37           O  
ATOM    209  CB  PHE A  29     -16.347 -35.322  24.635  1.00 18.93           C  
ATOM    210  CG  PHE A  29     -16.684 -36.714  24.143  1.00 19.87           C  
ATOM    211  CD1 PHE A  29     -16.093 -37.830  24.717  1.00 20.18           C  
ATOM    212  CD2 PHE A  29     -17.584 -36.901  23.113  1.00 19.86           C  
ATOM    213  CE1 PHE A  29     -16.402 -39.103  24.277  1.00 20.47           C  
ATOM    214  CE2 PHE A  29     -17.898 -38.171  22.671  1.00 20.71           C  
ATOM    215  CZ  PHE A  29     -17.306 -39.272  23.255  1.00 20.79           C  
ATOM    216  N   VAL A  30     -14.985 -33.845  27.074  1.00 18.81           N  
ATOM    217  CA  VAL A  30     -14.191 -32.673  27.388  1.00 18.73           C  
ATOM    218  C   VAL A  30     -13.465 -32.310  26.104  1.00 19.05           C  
ATOM    219  O   VAL A  30     -13.222 -33.185  25.271  1.00 19.03           O  
ATOM    220  CB  VAL A  30     -13.157 -32.955  28.515  1.00 18.83           C  
ATOM    221  CG1 VAL A  30     -12.227 -34.089  28.115  1.00 18.14           C  
ATOM    222  CG2 VAL A  30     -12.349 -31.687  28.846  1.00 18.07           C  
ATOM    223  N   ARG A  31     -13.134 -31.034  25.918  1.00 19.22           N  
ATOM    224  CA  ARG A  31     -12.330 -30.658  24.756  1.00 19.67           C  
ATOM    225  C   ARG A  31     -10.937 -30.234  25.168  1.00 19.84           C  
ATOM    226  O   ARG A  31     -10.760 -29.596  26.206  1.00 20.27           O  
ATOM    227  CB  ARG A  31     -13.011 -29.570  23.917  1.00 20.00           C  
ATOM    228  CG  ARG A  31     -14.065 -30.118  22.948  1.00 20.16           C  
ATOM    229  CD  ARG A  31     -14.434 -29.095  21.890  1.00 20.75           C  
ATOM    230  NE  ARG A  31     -15.608 -29.508  21.122  1.00 21.22           N  
ATOM    231  CZ  ARG A  31     -15.578 -30.284  20.040  1.00 20.28           C  
ATOM    232  NH1 ARG A  31     -14.424 -30.746  19.575  1.00 20.45           N1+
ATOM    233  NH2 ARG A  31     -16.708 -30.591  19.417  1.00 19.08           N  
ATOM    234  N   TRP A  32      -9.944 -30.598  24.364  1.00 19.87           N  
ATOM    235  CA  TRP A  32      -8.567 -30.176  24.629  1.00 19.80           C  
ATOM    236  C   TRP A  32      -8.204 -28.969  23.778  1.00 20.14           C  
ATOM    237  O   TRP A  32      -7.240 -28.262  24.052  1.00 20.46           O  
ATOM    238  CB  TRP A  32      -7.579 -31.326  24.399  1.00 19.59           C  
ATOM    239  CG  TRP A  32      -7.621 -32.356  25.491  1.00 18.51           C  
ATOM    240  CD1 TRP A  32      -8.208 -32.220  26.716  1.00 18.18           C  
ATOM    241  CD2 TRP A  32      -7.033 -33.668  25.469  1.00 18.16           C  
ATOM    242  CE2 TRP A  32      -7.320 -34.276  26.710  1.00 18.60           C  
ATOM    243  CE3 TRP A  32      -6.307 -34.393  24.514  1.00 17.28           C  
ATOM    244  NE1 TRP A  32      -8.044 -33.375  27.450  1.00 19.14           N  
ATOM    245  CZ2 TRP A  32      -6.899 -35.572  27.024  1.00 18.25           C  
ATOM    246  CZ3 TRP A  32      -5.888 -35.678  24.825  1.00 17.17           C  
ATOM    247  CH2 TRP A  32      -6.189 -36.257  26.067  1.00 17.70           C  
ATOM    248  N   LEU A  33      -8.988 -28.756  22.732  1.00 20.36           N  
ATOM    249  CA  LEU A  33      -8.830 -27.627  21.835  1.00 20.50           C  
ATOM    250  C   LEU A  33     -10.219 -27.131  21.490  1.00 20.40           C  
ATOM    251  O   LEU A  33     -11.165 -27.912  21.468  1.00 20.60           O  
ATOM    252  CB  LEU A  33      -8.118 -28.054  20.545  1.00 20.35           C  
ATOM    253  CG  LEU A  33      -6.596 -28.209  20.610  1.00 20.56           C  
ATOM    254  CD1 LEU A  33      -6.043 -28.573  19.251  1.00 19.31           C  
ATOM    255  CD2 LEU A  33      -5.925 -26.932  21.144  1.00 20.11           C  
ATOM    256  N   PRO A  34     -10.351 -25.832  21.212  1.00 20.48           N  
ATOM    257  CA  PRO A  34     -11.650 -25.302  20.809  1.00 20.23           C  
ATOM    258  C   PRO A  34     -12.077 -25.896  19.457  1.00 20.47           C  
ATOM    259  O   PRO A  34     -11.232 -26.155  18.591  1.00 20.12           O  
ATOM    260  CB  PRO A  34     -11.400 -23.795  20.692  1.00 20.14           C  
ATOM    261  CG  PRO A  34     -10.073 -23.541  21.385  1.00 20.56           C  
ATOM    262  CD  PRO A  34      -9.293 -24.806  21.206  1.00 20.40           C  
ATOM    263  N   ALA A  35     -13.376 -26.126  19.295  1.00 20.56           N  
ATOM    264  CA  ALA A  35     -13.906 -26.748  18.081  1.00 21.01           C  
ATOM    265  C   ALA A  35     -13.793 -25.839  16.863  1.00 21.48           C  
ATOM    266  O   ALA A  35     -13.797 -24.617  16.975  1.00 21.79           O  
ATOM    267  CB  ALA A  35     -15.347 -27.182  18.284  1.00 20.69           C  
ATOM    268  N   GLU A  36     -13.688 -26.451  15.692  1.00 21.89           N  
ATOM    269  CA  GLU A  36     -13.553 -25.705  14.458  1.00 22.12           C  
ATOM    270  C   GLU A  36     -14.630 -26.139  13.491  1.00 22.31           C  
ATOM    271  O   GLU A  36     -14.571 -27.228  12.919  1.00 22.64           O  
ATOM    272  CB  GLU A  36     -12.172 -25.916  13.843  1.00 22.06           C  
ATOM    273  CG  GLU A  36     -11.051 -25.310  14.662  1.00 21.69           C  
ATOM    274  CD  GLU A  36      -9.684 -25.623  14.091  1.00 21.70           C  
ATOM    275  OE1 GLU A  36      -9.591 -26.021  12.909  1.00 19.93           O  
ATOM    276  OE2 GLU A  36      -8.696 -25.477  14.836  1.00 23.58           O1-
ATOM    277  N   TYR A  37     -15.618 -25.273  13.331  1.00 22.38           N  
ATOM    278  CA  TYR A  37     -16.743 -25.534  12.479  1.00 22.69           C  
ATOM    279  C   TYR A  37     -16.796 -24.458  11.396  1.00 23.06           C  
ATOM    280  O   TYR A  37     -16.351 -23.328  11.604  1.00 23.32           O  
ATOM    281  CB  TYR A  37     -18.037 -25.499  13.300  1.00 22.56           C  
ATOM    282  CG  TYR A  37     -18.251 -26.689  14.215  1.00 22.50           C  
ATOM    283  CD1 TYR A  37     -18.533 -27.947  13.693  1.00 22.19           C  
ATOM    284  CD2 TYR A  37     -18.189 -26.554  15.601  1.00 21.74           C  
ATOM    285  CE1 TYR A  37     -18.744 -29.031  14.510  1.00 21.41           C  
ATOM    286  CE2 TYR A  37     -18.394 -27.646  16.434  1.00 21.09           C  
ATOM    287  CZ  TYR A  37     -18.677 -28.878  15.879  1.00 21.63           C  
ATOM    288  OH  TYR A  37     -18.889 -29.975  16.681  1.00 21.51           O  
ATOM    289  N   GLU A  38     -17.350 -24.826  10.247  1.00 23.22           N  
ATOM    290  CA  GLU A  38     -17.579 -23.914   9.132  1.00 23.26           C  
ATOM    291  C   GLU A  38     -18.158 -22.576   9.595  1.00 23.02           C  
ATOM    292  O   GLU A  38     -17.715 -21.516   9.159  1.00 23.49           O  
ATOM    293  CB  GLU A  38     -18.547 -24.580   8.158  1.00 23.39           C  
ATOM    294  CG  GLU A  38     -18.253 -24.362   6.702  1.00 24.10           C  
ATOM    295  CD  GLU A  38     -19.344 -24.942   5.824  1.00 24.25           C  
ATOM    296  OE1 GLU A  38     -19.038 -25.771   4.943  1.00 23.33           O  
ATOM    297  OE2 GLU A  38     -20.520 -24.576   6.036  1.00 25.25           O1-
ATOM    298  N   ASP A  39     -19.157 -22.619  10.470  1.00 22.62           N  
ATOM    299  CA  ASP A  39     -19.775 -21.390  10.980  1.00 22.23           C  
ATOM    300  C   ASP A  39     -19.266 -21.091  12.384  1.00 21.79           C  
ATOM    301  O   ASP A  39     -19.848 -20.292  13.108  1.00 21.76           O  
ATOM    302  CB  ASP A  39     -21.303 -21.511  11.000  1.00 22.04           C  
ATOM    303  CG  ASP A  39     -21.786 -22.662  11.873  1.00 22.63           C  
ATOM    304  OD1 ASP A  39     -20.946 -23.355  12.488  1.00 21.50           O  
ATOM    305  OD2 ASP A  39     -23.009 -22.879  11.942  1.00 24.19           O1-
ATOM    306  N   GLY A  40     -18.190 -21.763  12.777  1.00 21.50           N  
ATOM    307  CA  GLY A  40     -17.580 -21.517  14.077  1.00 21.23           C  
ATOM    308  C   GLY A  40     -18.274 -22.151  15.271  1.00 21.01           C  
ATOM    309  O   GLY A  40     -17.712 -22.163  16.371  1.00 20.82           O  
ATOM    310  N   PHE A  41     -19.479 -22.691  15.077  1.00 20.63           N  
ATOM    311  CA  PHE A  41     -20.206 -23.247  16.219  1.00 20.86           C  
ATOM    312  C   PHE A  41     -21.038 -24.500  16.001  1.00 21.00           C  
ATOM    313  O   PHE A  41     -21.519 -25.064  16.978  1.00 21.43           O  
ATOM    314  CB  PHE A  41     -21.086 -22.175  16.882  1.00 20.94           C  
ATOM    315  CG  PHE A  41     -22.337 -21.853  16.114  1.00 21.07           C  
ATOM    316  CD1 PHE A  41     -22.333 -20.872  15.134  1.00 22.19           C  
ATOM    317  CD2 PHE A  41     -23.518 -22.530  16.370  1.00 21.34           C  
ATOM    318  CE1 PHE A  41     -23.494 -20.569  14.420  1.00 22.21           C  
ATOM    319  CE2 PHE A  41     -24.683 -22.237  15.668  1.00 21.58           C  
ATOM    320  CZ  PHE A  41     -24.672 -21.255  14.692  1.00 21.78           C  
ATOM    321  N   SER A  42     -21.226 -24.955  14.764  1.00 20.81           N  
ATOM    322  CA  SER A  42     -22.010 -26.178  14.574  1.00 20.93           C  
ATOM    323  C   SER A  42     -21.902 -26.893  13.217  1.00 20.86           C  
ATOM    324  O   SER A  42     -21.984 -28.122  13.161  1.00 20.68           O  
ATOM    325  CB  SER A  42     -23.486 -25.919  14.889  1.00 21.06           C  
ATOM    326  OG  SER A  42     -24.144 -25.361  13.767  1.00 22.36           O  
ATOM    327  N   LEU A  43     -21.747 -26.142  12.131  1.00 20.63           N  
ATOM    328  CA  LEU A  43     -21.703 -26.762  10.811  1.00 20.70           C  
ATOM    329  C   LEU A  43     -20.306 -27.299  10.526  1.00 20.86           C  
ATOM    330  O   LEU A  43     -19.310 -26.578  10.652  1.00 20.89           O  
ATOM    331  CB  LEU A  43     -22.133 -25.781   9.715  1.00 20.58           C  
ATOM    332  CG  LEU A  43     -23.589 -25.308   9.700  1.00 20.51           C  
ATOM    333  CD1 LEU A  43     -23.829 -24.336   8.543  1.00 19.52           C  
ATOM    334  CD2 LEU A  43     -24.566 -26.483   9.627  1.00 19.77           C  
ATOM    335  N   PRO A  44     -20.227 -28.576  10.137  1.00 20.84           N  
ATOM    336  CA  PRO A  44     -18.951 -29.248   9.899  1.00 20.77           C  
ATOM    337  C   PRO A  44     -18.313 -28.793   8.593  1.00 20.83           C  
ATOM    338  O   PRO A  44     -19.024 -28.463   7.636  1.00 20.64           O  
ATOM    339  CB  PRO A  44     -19.363 -30.717   9.766  1.00 20.63           C  
ATOM    340  CG  PRO A  44     -20.736 -30.654   9.192  1.00 20.42           C  
ATOM    341  CD  PRO A  44     -21.379 -29.442   9.826  1.00 20.61           C  
ATOM    342  N   TYR A  45     -16.986 -28.799   8.544  1.00 20.76           N  
ATOM    343  CA  TYR A  45     -16.299 -28.518   7.295  1.00 21.08           C  
ATOM    344  C   TYR A  45     -16.698 -29.513   6.212  1.00 21.11           C  
ATOM    345  O   TYR A  45     -16.748 -30.720   6.444  1.00 20.64           O  
ATOM    346  CB  TYR A  45     -14.784 -28.465   7.495  1.00 20.97           C  
ATOM    347  CG  TYR A  45     -14.339 -27.107   7.980  1.00 21.46           C  
ATOM    348  CD1 TYR A  45     -14.322 -26.023   7.119  1.00 21.48           C  
ATOM    349  CD2 TYR A  45     -13.979 -26.895   9.307  1.00 22.37           C  
ATOM    350  CE1 TYR A  45     -13.940 -24.770   7.552  1.00 22.16           C  
ATOM    351  CE2 TYR A  45     -13.592 -25.634   9.748  1.00 22.55           C  
ATOM    352  CZ  TYR A  45     -13.580 -24.578   8.861  1.00 22.18           C  
ATOM    353  OH  TYR A  45     -13.202 -23.315   9.271  1.00 24.01           O  
ATOM    354  N   GLY A  46     -16.998 -28.987   5.032  1.00 21.49           N  
ATOM    355  CA  GLY A  46     -17.483 -29.800   3.923  1.00 21.83           C  
ATOM    356  C   GLY A  46     -18.976 -29.640   3.732  1.00 22.21           C  
ATOM    357  O   GLY A  46     -19.530 -30.110   2.752  1.00 22.73           O  
ATOM    358  N   TRP A  47     -19.628 -28.955   4.664  1.00 22.39           N  
ATOM    359  CA  TRP A  47     -21.079 -28.779   4.633  1.00 22.64           C  
ATOM    360  C   TRP A  47     -21.572 -27.913   3.467  1.00 23.25           C  
ATOM    361  O   TRP A  47     -22.447 -28.324   2.700  1.00 23.03           O  
ATOM    362  CB  TRP A  47     -21.548 -28.167   5.949  1.00 22.36           C  
ATOM    363  CG  TRP A  47     -23.034 -28.081   6.078  1.00 22.02           C  
ATOM    364  CD1 TRP A  47     -23.828 -26.996   5.809  1.00 21.64           C  
ATOM    365  CD2 TRP A  47     -23.913 -29.122   6.513  1.00 20.85           C  
ATOM    366  CE2 TRP A  47     -25.225 -28.601   6.491  1.00 20.55           C  
ATOM    367  CE3 TRP A  47     -23.719 -30.447   6.915  1.00 19.92           C  
ATOM    368  NE1 TRP A  47     -25.149 -27.303   6.059  1.00 20.67           N  
ATOM    369  CZ2 TRP A  47     -26.330 -29.357   6.860  1.00 19.92           C  
ATOM    370  CZ3 TRP A  47     -24.818 -31.190   7.284  1.00 19.11           C  
ATOM    371  CH2 TRP A  47     -26.105 -30.646   7.252  1.00 19.71           C  
ATOM    372  N   THR A  48     -21.029 -26.704   3.354  1.00 23.68           N  
ATOM    373  CA  THR A  48     -21.429 -25.796   2.290  1.00 24.35           C  
ATOM    374  C   THR A  48     -20.468 -25.844   1.099  1.00 24.68           C  
ATOM    375  O   THR A  48     -19.260 -25.636   1.253  1.00 24.41           O  
ATOM    376  CB  THR A  48     -21.530 -24.349   2.789  1.00 24.34           C  
ATOM    377  CG2 THR A  48     -22.251 -23.491   1.764  1.00 24.34           C  
ATOM    378  OG1 THR A  48     -22.261 -24.317   4.016  1.00 24.73           O  
ATOM    379  N   PRO A  49     -21.008 -26.125  -0.094  1.00 24.88           N  
ATOM    380  CA  PRO A  49     -20.219 -26.169  -1.327  1.00 25.20           C  
ATOM    381  C   PRO A  49     -19.432 -24.875  -1.536  1.00 25.28           C  
ATOM    382  O   PRO A  49     -19.989 -23.791  -1.381  1.00 25.52           O  
ATOM    383  CB  PRO A  49     -21.288 -26.322  -2.414  1.00 24.98           C  
ATOM    384  CG  PRO A  49     -22.394 -27.054  -1.730  1.00 25.08           C  
ATOM    385  CD  PRO A  49     -22.407 -26.527  -0.313  1.00 25.03           C  
ATOM    386  N   GLY A  50     -18.147 -25.000  -1.858  1.00 25.27           N  
ATOM    387  CA  GLY A  50     -17.303 -23.848  -2.154  1.00 25.24           C  
ATOM    388  C   GLY A  50     -16.677 -23.171  -0.945  1.00 25.55           C  
ATOM    389  O   GLY A  50     -15.809 -22.313  -1.101  1.00 25.68           O  
ATOM    390  N   VAL A  51     -17.108 -23.544   0.261  1.00 25.32           N  
ATOM    391  CA  VAL A  51     -16.587 -22.922   1.481  1.00 25.02           C  
ATOM    392  C   VAL A  51     -15.273 -23.549   1.957  1.00 25.18           C  
ATOM    393  O   VAL A  51     -15.239 -24.679   2.444  1.00 24.73           O  
ATOM    394  CB  VAL A  51     -17.616 -22.936   2.634  1.00 25.17           C  
ATOM    395  CG1 VAL A  51     -16.981 -22.423   3.908  1.00 24.53           C  
ATOM    396  CG2 VAL A  51     -18.847 -22.101   2.271  1.00 24.24           C  
ATOM    397  N   LYS A  52     -14.194 -22.790   1.809  1.00 25.25           N  
ATOM    398  CA  LYS A  52     -12.854 -23.246   2.142  1.00 25.28           C  
ATOM    399  C   LYS A  52     -12.610 -23.359   3.637  1.00 25.15           C  
ATOM    400  O   LYS A  52     -13.261 -22.692   4.433  1.00 25.22           O  
ATOM    401  CB  LYS A  52     -11.827 -22.296   1.533  1.00 25.36           C  
ATOM    402  CG  LYS A  52     -11.978 -22.172   0.035  1.00 25.97           C  
ATOM    403  CD  LYS A  52     -10.819 -21.437  -0.596  1.00 26.82           C  
ATOM    404  CE  LYS A  52     -10.554 -21.998  -1.983  1.00 27.96           C  
ATOM    405  NZ  LYS A  52      -9.774 -21.063  -2.829  1.00 29.83           N1+
ATOM    406  N   ARG A  53     -11.670 -24.228   4.004  1.00 25.12           N  
ATOM    407  CA  ARG A  53     -11.157 -24.292   5.360  1.00 24.76           C  
ATOM    408  C   ARG A  53      -9.776 -23.652   5.393  1.00 24.66           C  
ATOM    409  O   ARG A  53      -8.836 -24.181   4.807  1.00 24.65           O  
ATOM    410  CB  ARG A  53     -11.052 -25.742   5.838  1.00 24.80           C  
ATOM    411  CG  ARG A  53     -10.328 -25.884   7.183  1.00 24.84           C  
ATOM    412  CD  ARG A  53     -10.389 -27.304   7.752  1.00 24.01           C  
ATOM    413  NE  ARG A  53     -10.281 -27.289   9.210  1.00 24.15           N  
ATOM    414  CZ  ARG A  53     -10.537 -28.334   9.995  1.00 23.77           C  
ATOM    415  NH1 ARG A  53     -10.902 -29.487   9.463  1.00 22.63           N1+
ATOM    416  NH2 ARG A  53     -10.427 -28.226  11.314  1.00 23.46           N  
ATOM    417  N   ASN A  54      -9.650 -22.511   6.060  1.00 24.40           N  
ATOM    418  CA  ASN A  54      -8.333 -21.937   6.297  1.00 24.43           C  
ATOM    419  C   ASN A  54      -7.556 -21.733   4.987  1.00 24.19           C  
ATOM    420  O   ASN A  54      -6.350 -21.972   4.929  1.00 23.96           O  
ATOM    421  CB  ASN A  54      -7.554 -22.863   7.239  1.00 24.84           C  
ATOM    422  CG  ASN A  54      -6.426 -22.158   7.975  1.00 25.83           C  
ATOM    423  ND2 ASN A  54      -6.123 -20.927   7.577  1.00 26.59           N  
ATOM    424  OD1 ASN A  54      -5.827 -22.725   8.894  1.00 27.25           O  
ATOM    425  N   GLY A  55      -8.256 -21.321   3.932  1.00 23.98           N  
ATOM    426  CA  GLY A  55      -7.610 -20.958   2.670  1.00 23.73           C  
ATOM    427  C   GLY A  55      -7.553 -22.031   1.594  1.00 23.76           C  
ATOM    428  O   GLY A  55      -7.006 -21.803   0.519  1.00 24.27           O  
ATOM    429  N   PHE A  56      -8.128 -23.198   1.863  1.00 23.37           N  
ATOM    430  CA  PHE A  56      -8.052 -24.315   0.923  1.00 22.92           C  
ATOM    431  C   PHE A  56      -9.352 -25.094   0.851  1.00 22.63           C  
ATOM    432  O   PHE A  56     -10.096 -25.161   1.834  1.00 22.73           O  
ATOM    433  CB  PHE A  56      -6.891 -25.244   1.295  1.00 22.95           C  
ATOM    434  CG  PHE A  56      -5.551 -24.584   1.187  1.00 22.66           C  
ATOM    435  CD1 PHE A  56      -4.861 -24.581  -0.019  1.00 22.02           C  
ATOM    436  CD2 PHE A  56      -4.995 -23.936   2.275  1.00 21.90           C  
ATOM    437  CE1 PHE A  56      -3.626 -23.962  -0.132  1.00 21.38           C  
ATOM    438  CE2 PHE A  56      -3.764 -23.310   2.166  1.00 22.09           C  
ATOM    439  CZ  PHE A  56      -3.079 -23.326   0.958  1.00 21.68           C  
ATOM    440  N   PRO A  57      -9.638 -25.682  -0.319  1.00 22.31           N  
ATOM    441  CA  PRO A  57     -10.868 -26.453  -0.465  1.00 22.14           C  
ATOM    442  C   PRO A  57     -10.852 -27.643   0.483  1.00 22.03           C  
ATOM    443  O   PRO A  57      -9.807 -28.254   0.684  1.00 21.88           O  
ATOM    444  CB  PRO A  57     -10.829 -26.931  -1.926  1.00 22.07           C  
ATOM    445  CG  PRO A  57      -9.818 -26.085  -2.606  1.00 21.86           C  
ATOM    446  CD  PRO A  57      -8.837 -25.658  -1.554  1.00 22.28           C  
ATOM    447  N   VAL A  58     -11.992 -27.943   1.094  1.00 22.04           N  
ATOM    448  CA  VAL A  58     -12.111 -29.145   1.893  1.00 21.94           C  
ATOM    449  C   VAL A  58     -12.073 -30.336   0.938  1.00 21.84           C  
ATOM    450  O   VAL A  58     -12.779 -30.346  -0.065  1.00 21.78           O  
ATOM    451  CB  VAL A  58     -13.423 -29.150   2.703  1.00 22.00           C  
ATOM    452  CG1 VAL A  58     -13.673 -30.513   3.316  1.00 21.50           C  
ATOM    453  CG2 VAL A  58     -13.382 -28.071   3.787  1.00 22.35           C  
ATOM    454  N   ALA A  59     -11.235 -31.322   1.243  1.00 21.56           N  
ATOM    455  CA  ALA A  59     -11.168 -32.556   0.460  1.00 21.37           C  
ATOM    456  C   ALA A  59     -12.256 -33.545   0.878  1.00 21.32           C  
ATOM    457  O   ALA A  59     -12.511 -33.731   2.076  1.00 21.03           O  
ATOM    458  CB  ALA A  59      -9.802 -33.198   0.622  1.00 21.41           C  
ATOM    459  N   LEU A  60     -12.898 -34.176  -0.104  1.00 21.11           N  
ATOM    460  CA  LEU A  60     -13.876 -35.222   0.191  1.00 20.90           C  
ATOM    461  C   LEU A  60     -13.216 -36.350   0.991  1.00 20.72           C  
ATOM    462  O   LEU A  60     -12.131 -36.828   0.639  1.00 20.58           O  
ATOM    463  CB  LEU A  60     -14.493 -35.782  -1.095  1.00 20.73           C  
ATOM    464  CG  LEU A  60     -15.793 -35.169  -1.634  1.00 21.09           C  
ATOM    465  CD1 LEU A  60     -15.766 -33.642  -1.589  1.00 21.31           C  
ATOM    466  CD2 LEU A  60     -16.071 -35.658  -3.055  1.00 19.67           C  
ATOM    467  N   ALA A  61     -13.873 -36.769   2.066  1.00 20.50           N  
ATOM    468  CA  ALA A  61     -13.353 -37.839   2.914  1.00 20.49           C  
ATOM    469  C   ALA A  61     -13.080 -39.084   2.075  1.00 20.73           C  
ATOM    470  O   ALA A  61     -12.024 -39.719   2.189  1.00 20.70           O  
ATOM    471  CB  ALA A  61     -14.343 -38.158   4.027  1.00 20.14           C  
ATOM    472  N   ARG A  62     -14.044 -39.430   1.228  1.00 20.55           N  
ATOM    473  CA  ARG A  62     -13.916 -40.595   0.374  1.00 20.78           C  
ATOM    474  C   ARG A  62     -12.701 -40.473  -0.550  1.00 20.91           C  
ATOM    475  O   ARG A  62     -11.997 -41.456  -0.788  1.00 21.21           O  
ATOM    476  CB  ARG A  62     -15.201 -40.807  -0.436  1.00 20.73           C  
ATOM    477  CG  ARG A  62     -15.084 -41.837  -1.533  1.00 20.48           C  
ATOM    478  CD  ARG A  62     -14.700 -43.196  -0.985  1.00 21.33           C  
ATOM    479  NE  ARG A  62     -14.863 -44.224  -2.004  1.00 21.51           N  
ATOM    480  CZ  ARG A  62     -14.712 -45.526  -1.796  1.00 21.56           C  
ATOM    481  NH1 ARG A  62     -14.392 -45.978  -0.584  1.00 21.46           N1+
ATOM    482  NH2 ARG A  62     -14.895 -46.375  -2.806  1.00 21.60           N  
ATOM    483  N   ALA A  63     -12.456 -39.262  -1.048  1.00 20.80           N  
ATOM    484  CA  ALA A  63     -11.348 -39.003  -1.967  1.00 20.66           C  
ATOM    485  C   ALA A  63      -9.988 -39.191  -1.303  1.00 20.73           C  
ATOM    486  O   ALA A  63      -9.098 -39.820  -1.884  1.00 21.11           O  
ATOM    487  CB  ALA A  63     -11.457 -37.606  -2.568  1.00 20.20           C  
ATOM    488  N   VAL A  64      -9.823 -38.644  -0.099  1.00 20.38           N  
ATOM    489  CA  VAL A  64      -8.584 -38.827   0.642  1.00 20.10           C  
ATOM    490  C   VAL A  64      -8.379 -40.329   0.824  1.00 20.39           C  
ATOM    491  O   VAL A  64      -7.296 -40.864   0.568  1.00 20.24           O  
ATOM    492  CB  VAL A  64      -8.625 -38.142   2.029  1.00 20.19           C  
ATOM    493  CG1 VAL A  64      -7.311 -38.333   2.756  1.00 19.47           C  
ATOM    494  CG2 VAL A  64      -8.957 -36.654   1.900  1.00 19.63           C  
ATOM    495  N   SER A  65      -9.437 -41.005   1.256  1.00 20.45           N  
ATOM    496  CA  SER A  65      -9.416 -42.454   1.383  1.00 20.66           C  
ATOM    497  C   SER A  65      -8.952 -43.119   0.078  1.00 20.76           C  
ATOM    498  O   SER A  65      -8.080 -43.989   0.095  1.00 20.21           O  
ATOM    499  CB  SER A  65     -10.799 -42.971   1.804  1.00 20.60           C  
ATOM    500  OG  SER A  65     -10.748 -44.340   2.171  1.00 20.90           O  
ATOM    501  N   ASN A  66      -9.522 -42.708  -1.052  1.00 20.98           N  
ATOM    502  CA  ASN A  66      -9.130 -43.309  -2.325  1.00 21.72           C  
ATOM    503  C   ASN A  66      -7.655 -43.096  -2.634  1.00 22.20           C  
ATOM    504  O   ASN A  66      -6.979 -44.009  -3.096  1.00 22.33           O  
ATOM    505  CB  ASN A  66      -9.968 -42.777  -3.492  1.00 21.47           C  
ATOM    506  CG  ASN A  66     -11.411 -43.235  -3.444  1.00 21.38           C  
ATOM    507  ND2 ASN A  66     -12.278 -42.492  -4.117  1.00 21.99           N  
ATOM    508  OD1 ASN A  66     -11.749 -44.240  -2.815  1.00 21.05           O  
ATOM    509  N   GLU A  67      -7.163 -41.887  -2.372  1.00 23.01           N  
ATOM    510  CA  GLU A  67      -5.828 -41.474  -2.805  1.00 23.80           C  
ATOM    511  C   GLU A  67      -4.691 -41.837  -1.849  1.00 23.65           C  
ATOM    512  O   GLU A  67      -3.548 -41.979  -2.267  1.00 23.38           O  
ATOM    513  CB  GLU A  67      -5.809 -39.968  -3.051  1.00 24.24           C  
ATOM    514  CG  GLU A  67      -6.513 -39.550  -4.333  1.00 26.98           C  
ATOM    515  CD  GLU A  67      -5.916 -40.223  -5.549  1.00 29.80           C  
ATOM    516  OE1 GLU A  67      -6.696 -40.670  -6.419  1.00 30.43           O  
ATOM    517  OE2 GLU A  67      -4.665 -40.322  -5.614  1.00 31.29           O1-
ATOM    518  N   ILE A  68      -4.996 -41.974  -0.566  1.00 23.74           N  
ATOM    519  CA  ILE A  68      -3.939 -42.197   0.414  1.00 23.62           C  
ATOM    520  C   ILE A  68      -4.054 -43.510   1.170  1.00 23.52           C  
ATOM    521  O   ILE A  68      -3.041 -44.112   1.524  1.00 23.69           O  
ATOM    522  CB  ILE A  68      -3.864 -41.038   1.424  1.00 23.68           C  
ATOM    523  CG1 ILE A  68      -3.612 -39.718   0.693  1.00 23.76           C  
ATOM    524  CG2 ILE A  68      -2.767 -41.287   2.422  1.00 23.19           C  
ATOM    525  CD1 ILE A  68      -3.937 -38.506   1.519  1.00 25.02           C  
ATOM    526  N   VAL A  69      -5.278 -43.960   1.414  1.00 23.49           N  
ATOM    527  CA  VAL A  69      -5.499 -45.135   2.261  1.00 23.72           C  
ATOM    528  C   VAL A  69      -5.567 -46.431   1.465  1.00 24.02           C  
ATOM    529  O   VAL A  69      -5.210 -47.493   1.968  1.00 24.11           O  
ATOM    530  CB  VAL A  69      -6.781 -44.975   3.113  1.00 23.78           C  
ATOM    531  CG1 VAL A  69      -7.027 -46.212   3.989  1.00 23.16           C  
ATOM    532  CG2 VAL A  69      -6.684 -43.717   3.961  1.00 23.36           C  
ATOM    533  N   ARG A  70      -6.007 -46.336   0.216  1.00 24.60           N  
ATOM    534  CA  ARG A  70      -6.207 -47.513  -0.620  1.00 25.21           C  
ATOM    535  C   ARG A  70      -4.897 -48.208  -0.981  1.00 25.38           C  
ATOM    536  O   ARG A  70      -3.924 -47.559  -1.356  1.00 25.39           O  
ATOM    537  CB  ARG A  70      -6.949 -47.113  -1.891  1.00 25.61           C  
ATOM    538  CG  ARG A  70      -7.348 -48.264  -2.801  1.00 26.61           C  
ATOM    539  CD  ARG A  70      -8.152 -47.711  -3.966  1.00 28.89           C  
ATOM    540  NE  ARG A  70      -8.518 -48.722  -4.949  1.00 30.17           N  
ATOM    541  CZ  ARG A  70      -7.933 -48.847  -6.132  1.00 31.44           C  
ATOM    542  NH1 ARG A  70      -6.948 -48.025  -6.469  1.00 32.81           N1+
ATOM    543  NH2 ARG A  70      -8.331 -49.787  -6.977  1.00 31.40           N  
ATOM    544  N   PHE A  71      -4.876 -49.532  -0.860  1.00 25.61           N  
ATOM    545  CA  PHE A  71      -3.732 -50.320  -1.313  1.00 25.84           C  
ATOM    546  C   PHE A  71      -4.168 -51.724  -1.717  1.00 26.28           C  
ATOM    547  O   PHE A  71      -5.190 -52.218  -1.248  1.00 26.07           O  
ATOM    548  CB  PHE A  71      -2.614 -50.354  -0.258  1.00 25.61           C  
ATOM    549  CG  PHE A  71      -2.840 -51.341   0.864  1.00 24.86           C  
ATOM    550  CD1 PHE A  71      -3.732 -51.060   1.893  1.00 24.23           C  
ATOM    551  CD2 PHE A  71      -2.125 -52.536   0.909  1.00 24.54           C  
ATOM    552  CE1 PHE A  71      -3.929 -51.959   2.932  1.00 23.58           C  
ATOM    553  CE2 PHE A  71      -2.313 -53.447   1.946  1.00 23.80           C  
ATOM    554  CZ  PHE A  71      -3.218 -53.160   2.958  1.00 24.37           C  
ATOM    555  N   PRO A  72      -3.401 -52.362  -2.609  1.00 26.76           N  
ATOM    556  CA  PRO A  72      -3.712 -53.727  -3.034  1.00 27.11           C  
ATOM    557  C   PRO A  72      -3.649 -54.673  -1.844  1.00 27.64           C  
ATOM    558  O   PRO A  72      -2.680 -54.651  -1.080  1.00 27.70           O  
ATOM    559  CB  PRO A  72      -2.590 -54.062  -4.034  1.00 27.01           C  
ATOM    560  CG  PRO A  72      -1.996 -52.746  -4.435  1.00 26.80           C  
ATOM    561  CD  PRO A  72      -2.192 -51.826  -3.259  1.00 26.85           C  
ATOM    562  N   THR A  73      -4.665 -55.507  -1.680  1.00 28.04           N  
ATOM    563  CA  THR A  73      -4.692 -56.390  -0.528  1.00 28.54           C  
ATOM    564  C   THR A  73      -3.536 -57.387  -0.503  1.00 28.94           C  
ATOM    565  O   THR A  73      -3.134 -57.845   0.570  1.00 29.29           O  
ATOM    566  CB  THR A  73      -6.021 -57.141  -0.416  1.00 28.52           C  
ATOM    567  CG2 THR A  73      -6.036 -57.996   0.848  1.00 28.78           C  
ATOM    568  OG1 THR A  73      -7.090 -56.191  -0.354  1.00 28.46           O  
ATOM    569  N   ASP A  74      -2.993 -57.727  -1.670  1.00 29.18           N  
ATOM    570  CA  ASP A  74      -1.922 -58.724  -1.711  1.00 29.41           C  
ATOM    571  C   ASP A  74      -0.587 -58.197  -1.175  1.00 29.14           C  
ATOM    572  O   ASP A  74       0.294 -58.983  -0.842  1.00 29.36           O  
ATOM    573  CB  ASP A  74      -1.768 -59.354  -3.109  1.00 29.71           C  
ATOM    574  CG  ASP A  74      -1.497 -58.329  -4.196  1.00 30.85           C  
ATOM    575  OD1 ASP A  74      -1.310 -57.141  -3.869  1.00 33.50           O  
ATOM    576  OD2 ASP A  74      -1.482 -58.710  -5.387  1.00 31.80           O1-
ATOM    577  N   GLN A  75      -0.453 -56.876  -1.073  1.00 28.81           N  
ATOM    578  CA  GLN A  75       0.742 -56.256  -0.496  1.00 28.59           C  
ATOM    579  C   GLN A  75       0.744 -56.300   1.026  1.00 28.24           C  
ATOM    580  O   GLN A  75       1.744 -55.965   1.659  1.00 28.36           O  
ATOM    581  CB  GLN A  75       0.828 -54.786  -0.903  1.00 28.92           C  
ATOM    582  CG  GLN A  75       0.612 -54.543  -2.373  1.00 29.80           C  
ATOM    583  CD  GLN A  75       1.663 -55.218  -3.201  1.00 30.63           C  
ATOM    584  NE2 GLN A  75       1.252 -56.191  -4.005  1.00 29.79           N  
ATOM    585  OE1 GLN A  75       2.841 -54.874  -3.119  1.00 32.28           O  
ATOM    586  N   LEU A  76      -0.384 -56.668   1.618  1.00 27.41           N  
ATOM    587  CA  LEU A  76      -0.517 -56.592   3.062  1.00 26.82           C  
ATOM    588  C   LEU A  76       0.740 -57.102   3.778  1.00 26.46           C  
ATOM    589  O   LEU A  76       1.336 -58.097   3.369  1.00 26.22           O  
ATOM    590  CB  LEU A  76      -1.761 -57.355   3.520  1.00 26.75           C  
ATOM    591  CG  LEU A  76      -2.055 -57.270   5.019  1.00 26.63           C  
ATOM    592  CD1 LEU A  76      -3.561 -57.371   5.302  1.00 25.97           C  
ATOM    593  CD2 LEU A  76      -1.255 -58.326   5.782  1.00 25.68           C  
ATOM    594  N   THR A  77       1.143 -56.410   4.840  1.00 26.05           N  
ATOM    595  CA  THR A  77       2.307 -56.825   5.611  1.00 25.89           C  
ATOM    596  C   THR A  77       1.923 -57.336   6.991  1.00 25.96           C  
ATOM    597  O   THR A  77       1.378 -56.589   7.803  1.00 25.91           O  
ATOM    598  CB  THR A  77       3.334 -55.689   5.789  1.00 25.86           C  
ATOM    599  CG2 THR A  77       4.609 -56.226   6.434  1.00 25.68           C  
ATOM    600  OG1 THR A  77       3.660 -55.128   4.516  1.00 25.61           O  
ATOM    601  N   PRO A  78       2.202 -58.620   7.258  1.00 26.03           N  
ATOM    602  CA  PRO A  78       2.017 -59.178   8.592  1.00 26.15           C  
ATOM    603  C   PRO A  78       2.960 -58.505   9.576  1.00 26.12           C  
ATOM    604  O   PRO A  78       4.125 -58.302   9.265  1.00 26.30           O  
ATOM    605  CB  PRO A  78       2.411 -60.654   8.422  1.00 25.92           C  
ATOM    606  CG  PRO A  78       2.300 -60.926   6.963  1.00 26.11           C  
ATOM    607  CD  PRO A  78       2.648 -59.633   6.286  1.00 26.09           C  
ATOM    608  N   ASP A  79       2.461 -58.155  10.751  1.00 26.41           N  
ATOM    609  CA  ASP A  79       3.314 -57.607  11.801  1.00 26.52           C  
ATOM    610  C   ASP A  79       4.036 -58.764  12.463  1.00 26.58           C  
ATOM    611  O   ASP A  79       3.401 -59.630  13.051  1.00 26.91           O  
ATOM    612  CB  ASP A  79       2.466 -56.867  12.833  1.00 26.32           C  
ATOM    613  CG  ASP A  79       3.296 -56.021  13.780  1.00 26.92           C  
ATOM    614  OD1 ASP A  79       4.480 -56.358  13.999  1.00 26.73           O  
ATOM    615  OD2 ASP A  79       2.759 -55.017  14.307  1.00 26.39           O1-
ATOM    616  N   GLN A  80       5.359 -58.794  12.368  1.00 26.80           N  
ATOM    617  CA  GLN A  80       6.117 -59.896  12.961  1.00 26.95           C  
ATOM    618  C   GLN A  80       6.176 -59.801  14.477  1.00 26.45           C  
ATOM    619  O   GLN A  80       6.702 -60.693  15.130  1.00 26.57           O  
ATOM    620  CB  GLN A  80       7.545 -59.946  12.407  1.00 27.26           C  
ATOM    621  CG  GLN A  80       7.647 -60.181  10.905  1.00 29.32           C  
ATOM    622  CD  GLN A  80       7.023 -61.491  10.482  1.00 32.41           C  
ATOM    623  NE2 GLN A  80       6.656 -61.595   9.205  1.00 33.24           N  
ATOM    624  OE1 GLN A  80       6.867 -62.403  11.294  1.00 33.81           O  
ATOM    625  N   GLU A  81       5.652 -58.721  15.045  1.00 25.98           N  
ATOM    626  CA  GLU A  81       5.781 -58.502  16.486  1.00 25.64           C  
ATOM    627  C   GLU A  81       4.449 -58.231  17.185  1.00 24.97           C  
ATOM    628  O   GLU A  81       4.419 -57.876  18.362  1.00 24.94           O  
ATOM    629  CB  GLU A  81       6.750 -57.354  16.764  1.00 25.80           C  
ATOM    630  CG  GLU A  81       8.185 -57.619  16.334  1.00 27.76           C  
ATOM    631  CD  GLU A  81       9.016 -56.347  16.321  1.00 30.42           C  
ATOM    632  OE1 GLU A  81       8.658 -55.411  15.568  1.00 30.69           O  
ATOM    633  OE2 GLU A  81      10.018 -56.277  17.072  1.00 31.49           O1-
ATOM    634  N   ARG A  82       3.347 -58.395  16.468  1.00 24.06           N  
ATOM    635  CA  ARG A  82       2.045 -58.179  17.071  1.00 23.38           C  
ATOM    636  C   ARG A  82       1.070 -59.273  16.665  1.00 23.00           C  
ATOM    637  O   ARG A  82       1.010 -59.667  15.497  1.00 23.02           O  
ATOM    638  CB  ARG A  82       1.491 -56.817  16.660  1.00 23.36           C  
ATOM    639  CG  ARG A  82       2.299 -55.627  17.162  1.00 23.68           C  
ATOM    640  CD  ARG A  82       2.284 -55.534  18.688  1.00 22.63           C  
ATOM    641  NE  ARG A  82       2.891 -54.294  19.162  1.00 22.26           N  
ATOM    642  CZ  ARG A  82       4.195 -54.124  19.367  1.00 21.66           C  
ATOM    643  NH1 ARG A  82       5.042 -55.116  19.144  1.00 21.01           N1+
ATOM    644  NH2 ARG A  82       4.653 -52.962  19.798  1.00 20.61           N  
ATOM    645  N   SER A  83       0.299 -59.770  17.622  1.00 22.35           N  
ATOM    646  CA  SER A  83      -0.748 -60.722  17.276  1.00 22.18           C  
ATOM    647  C   SER A  83      -2.040 -59.979  16.939  1.00 22.10           C  
ATOM    648  O   SER A  83      -2.178 -58.784  17.225  1.00 21.91           O  
ATOM    649  CB  SER A  83      -0.981 -61.716  18.408  1.00 21.86           C  
ATOM    650  OG  SER A  83      -1.353 -61.033  19.583  1.00 21.33           O  
ATOM    651  N   LEU A  84      -2.980 -60.679  16.315  1.00 22.11           N  
ATOM    652  CA  LEU A  84      -4.260 -60.069  15.990  1.00 22.05           C  
ATOM    653  C   LEU A  84      -4.949 -59.716  17.300  1.00 22.08           C  
ATOM    654  O   LEU A  84      -5.694 -58.735  17.384  1.00 22.02           O  
ATOM    655  CB  LEU A  84      -5.109 -61.014  15.144  1.00 21.78           C  
ATOM    656  CG  LEU A  84      -6.106 -60.382  14.163  1.00 22.27           C  
ATOM    657  CD1 LEU A  84      -5.636 -59.022  13.647  1.00 20.02           C  
ATOM    658  CD2 LEU A  84      -6.369 -61.339  13.002  1.00 21.77           C  
ATOM    659  N   MET A  85      -4.668 -60.512  18.330  1.00 22.03           N  
ATOM    660  CA  MET A  85      -5.143 -60.223  19.678  1.00 22.12           C  
ATOM    661  C   MET A  85      -4.821 -58.775  20.066  1.00 21.94           C  
ATOM    662  O   MET A  85      -5.592 -58.132  20.771  1.00 21.57           O  
ATOM    663  CB  MET A  85      -4.512 -61.194  20.683  1.00 22.33           C  
ATOM    664  CG  MET A  85      -5.043 -61.046  22.103  1.00 23.00           C  
ATOM    665  SD  MET A  85      -6.833 -61.264  22.196  1.00 24.39           S  
ATOM    666  CE  MET A  85      -6.962 -63.042  22.109  1.00 22.42           C  
ATOM    667  N   PHE A  86      -3.675 -58.273  19.606  1.00 21.94           N  
ATOM    668  CA  PHE A  86      -3.273 -56.885  19.868  1.00 22.10           C  
ATOM    669  C   PHE A  86      -4.291 -55.915  19.265  1.00 22.51           C  
ATOM    670  O   PHE A  86      -4.614 -54.887  19.860  1.00 22.75           O  
ATOM    671  CB  PHE A  86      -1.870 -56.624  19.311  1.00 21.86           C  
ATOM    672  CG  PHE A  86      -1.378 -55.206  19.500  1.00 21.43           C  
ATOM    673  CD1 PHE A  86      -1.145 -54.696  20.764  1.00 20.84           C  
ATOM    674  CD2 PHE A  86      -1.113 -54.399  18.405  1.00 20.86           C  
ATOM    675  CE1 PHE A  86      -0.683 -53.409  20.932  1.00 20.30           C  
ATOM    676  CE2 PHE A  86      -0.648 -53.114  18.574  1.00 21.28           C  
ATOM    677  CZ  PHE A  86      -0.433 -52.620  19.842  1.00 20.08           C  
ATOM    678  N   MET A  87      -4.797 -56.257  18.083  1.00 22.61           N  
ATOM    679  CA  MET A  87      -5.880 -55.513  17.464  1.00 22.79           C  
ATOM    680  C   MET A  87      -7.147 -55.612  18.306  1.00 22.96           C  
ATOM    681  O   MET A  87      -7.708 -54.601  18.723  1.00 23.19           O  
ATOM    682  CB  MET A  87      -6.155 -56.052  16.057  1.00 22.90           C  
ATOM    683  CG  MET A  87      -7.214 -55.278  15.287  1.00 22.53           C  
ATOM    684  SD  MET A  87      -8.894 -55.819  15.649  1.00 23.63           S  
ATOM    685  CE  MET A  87      -8.859 -57.535  15.066  1.00 20.95           C  
ATOM    686  N   GLN A  88      -7.581 -56.839  18.576  1.00 22.79           N  
ATOM    687  CA  GLN A  88      -8.853 -57.063  19.257  1.00 22.55           C  
ATOM    688  C   GLN A  88      -8.988 -56.438  20.657  1.00 22.32           C  
ATOM    689  O   GLN A  88     -10.080 -56.008  21.036  1.00 22.31           O  
ATOM    690  CB  GLN A  88      -9.183 -58.558  19.332  1.00 22.54           C  
ATOM    691  CG  GLN A  88     -10.659 -58.792  19.517  1.00 22.27           C  
ATOM    692  CD  GLN A  88     -11.451 -58.011  18.498  1.00 23.28           C  
ATOM    693  NE2 GLN A  88     -12.127 -56.955  18.948  1.00 22.99           N  
ATOM    694  OE1 GLN A  88     -11.433 -58.336  17.307  1.00 23.34           O  
ATOM    695  N   TRP A  89      -7.906 -56.406  21.426  1.00 21.90           N  
ATOM    696  CA  TRP A  89      -7.969 -55.822  22.758  1.00 21.63           C  
ATOM    697  C   TRP A  89      -8.190 -54.329  22.662  1.00 21.81           C  
ATOM    698  O   TRP A  89      -8.900 -53.741  23.481  1.00 21.77           O  
ATOM    699  CB  TRP A  89      -6.699 -56.092  23.561  1.00 21.53           C  
ATOM    700  CG  TRP A  89      -6.804 -55.593  24.980  1.00 20.85           C  
ATOM    701  CD1 TRP A  89      -6.372 -54.395  25.460  1.00 19.76           C  
ATOM    702  CD2 TRP A  89      -7.403 -56.278  26.088  1.00 19.49           C  
ATOM    703  CE2 TRP A  89      -7.280 -55.440  27.213  1.00 19.49           C  
ATOM    704  CE3 TRP A  89      -8.017 -57.526  26.241  1.00 19.87           C  
ATOM    705  NE1 TRP A  89      -6.645 -54.297  26.802  1.00 19.99           N  
ATOM    706  CZ2 TRP A  89      -7.760 -55.802  28.479  1.00 19.10           C  
ATOM    707  CZ3 TRP A  89      -8.492 -57.891  27.506  1.00 19.32           C  
ATOM    708  CH2 TRP A  89      -8.357 -57.029  28.604  1.00 18.98           C  
ATOM    709  N   GLY A  90      -7.572 -53.714  21.658  1.00 21.95           N  
ATOM    710  CA  GLY A  90      -7.796 -52.303  21.383  1.00 21.48           C  
ATOM    711  C   GLY A  90      -9.269 -51.981  21.198  1.00 21.51           C  
ATOM    712  O   GLY A  90      -9.779 -51.009  21.780  1.00 21.63           O  
ATOM    713  N   GLN A  91      -9.963 -52.788  20.394  1.00 21.22           N  
ATOM    714  CA  GLN A  91     -11.378 -52.540  20.127  1.00 21.27           C  
ATOM    715  C   GLN A  91     -12.215 -52.783  21.377  1.00 21.26           C  
ATOM    716  O   GLN A  91     -13.089 -51.986  21.713  1.00 21.61           O  
ATOM    717  CB  GLN A  91     -11.907 -53.367  18.946  1.00 21.12           C  
ATOM    718  CG  GLN A  91     -13.291 -52.907  18.484  1.00 21.46           C  
ATOM    719  CD  GLN A  91     -13.977 -53.868  17.514  1.00 21.65           C  
ATOM    720  NE2 GLN A  91     -14.899 -53.343  16.718  1.00 20.63           N  
ATOM    721  OE1 GLN A  91     -13.694 -55.066  17.498  1.00 22.72           O  
ATOM    722  N   LEU A  92     -11.941 -53.879  22.071  1.00 21.29           N  
ATOM    723  CA  LEU A  92     -12.590 -54.150  23.352  1.00 21.27           C  
ATOM    724  C   LEU A  92     -12.377 -52.988  24.333  1.00 21.19           C  
ATOM    725  O   LEU A  92     -13.305 -52.583  25.036  1.00 21.32           O  
ATOM    726  CB  LEU A  92     -12.074 -55.465  23.956  1.00 21.23           C  
ATOM    727  CG  LEU A  92     -12.648 -55.891  25.316  1.00 21.25           C  
ATOM    728  CD1 LEU A  92     -14.071 -56.392  25.164  1.00 20.30           C  
ATOM    729  CD2 LEU A  92     -11.760 -56.954  25.985  1.00 20.59           C  
ATOM    730  N   LEU A  93     -11.161 -52.449  24.372  1.00 20.84           N  
ATOM    731  CA  LEU A  93     -10.836 -51.371  25.305  1.00 20.60           C  
ATOM    732  C   LEU A  93     -11.569 -50.089  24.891  1.00 20.97           C  
ATOM    733  O   LEU A  93     -12.234 -49.424  25.701  1.00 21.00           O  
ATOM    734  CB  LEU A  93      -9.318 -51.150  25.352  1.00 20.23           C  
ATOM    735  CG  LEU A  93      -8.749 -50.044  26.254  1.00 20.19           C  
ATOM    736  CD1 LEU A  93      -9.201 -50.196  27.702  1.00 19.15           C  
ATOM    737  CD2 LEU A  93      -7.221 -50.017  26.170  1.00 19.09           C  
ATOM    738  N   ASP A  94     -11.446 -49.744  23.616  1.00 20.85           N  
ATOM    739  CA  ASP A  94     -12.195 -48.629  23.075  1.00 20.45           C  
ATOM    740  C   ASP A  94     -13.624 -48.662  23.611  1.00 20.41           C  
ATOM    741  O   ASP A  94     -14.209 -47.623  23.944  1.00 20.30           O  
ATOM    742  CB  ASP A  94     -12.198 -48.703  21.553  1.00 20.45           C  
ATOM    743  CG  ASP A  94     -12.880 -47.520  20.922  1.00 20.36           C  
ATOM    744  OD1 ASP A  94     -14.128 -47.498  20.886  1.00 18.16           O  
ATOM    745  OD2 ASP A  94     -12.165 -46.600  20.477  1.00 22.03           O1-
ATOM    746  N   HIS A  95     -14.178 -49.867  23.715  1.00 19.90           N  
ATOM    747  CA  HIS A  95     -15.584 -50.028  24.064  1.00 19.54           C  
ATOM    748  C   HIS A  95     -15.852 -49.992  25.567  1.00 19.54           C  
ATOM    749  O   HIS A  95     -16.998 -50.081  26.003  1.00 19.30           O  
ATOM    750  CB  HIS A  95     -16.133 -51.294  23.410  1.00 19.56           C  
ATOM    751  CG  HIS A  95     -16.170 -51.212  21.914  1.00 20.37           C  
ATOM    752  CD2 HIS A  95     -15.613 -50.318  21.062  1.00 20.24           C  
ATOM    753  ND1 HIS A  95     -16.864 -52.107  21.129  1.00 20.23           N  
ATOM    754  CE1 HIS A  95     -16.720 -51.775  19.858  1.00 20.32           C  
ATOM    755  NE2 HIS A  95     -15.968 -50.693  19.791  1.00 20.23           N  
ATOM    756  N   ASP A  96     -14.784 -49.857  26.350  1.00 19.57           N  
ATOM    757  CA  ASP A  96     -14.891 -49.578  27.777  1.00 19.55           C  
ATOM    758  C   ASP A  96     -14.892 -48.057  27.969  1.00 19.92           C  
ATOM    759  O   ASP A  96     -15.349 -47.548  28.998  1.00 19.85           O  
ATOM    760  CB  ASP A  96     -13.681 -50.170  28.510  1.00 19.47           C  
ATOM    761  CG  ASP A  96     -13.900 -50.311  30.015  1.00 19.88           C  
ATOM    762  OD1 ASP A  96     -14.790 -49.635  30.582  1.00 20.17           O  
ATOM    763  OD2 ASP A  96     -13.169 -51.117  30.636  1.00 20.38           O1-
ATOM    764  N   LEU A  97     -14.364 -47.343  26.971  1.00 19.95           N  
ATOM    765  CA  LEU A  97     -14.020 -45.935  27.128  1.00 20.20           C  
ATOM    766  C   LEU A  97     -15.031 -44.959  26.539  1.00 20.60           C  
ATOM    767  O   LEU A  97     -15.486 -44.051  27.223  1.00 20.50           O  
ATOM    768  CB  LEU A  97     -12.654 -45.671  26.516  1.00 20.52           C  
ATOM    769  CG  LEU A  97     -11.506 -46.490  27.109  1.00 20.29           C  
ATOM    770  CD1 LEU A  97     -10.183 -45.891  26.671  1.00 20.23           C  
ATOM    771  CD2 LEU A  97     -11.615 -46.520  28.605  1.00 19.02           C  
ATOM    772  N   ASP A  98     -15.375 -45.134  25.265  1.00 20.99           N  
ATOM    773  CA  ASP A  98     -16.328 -44.239  24.636  1.00 21.19           C  
ATOM    774  C   ASP A  98     -17.271 -44.915  23.649  1.00 21.42           C  
ATOM    775  O   ASP A  98     -16.886 -45.818  22.899  1.00 21.22           O  
ATOM    776  CB  ASP A  98     -15.614 -43.065  23.951  1.00 21.15           C  
ATOM    777  CG  ASP A  98     -14.495 -43.512  23.021  1.00 22.34           C  
ATOM    778  OD1 ASP A  98     -13.371 -43.766  23.509  1.00 22.79           O  
ATOM    779  OD2 ASP A  98     -14.733 -43.596  21.796  1.00 23.30           O1-
ATOM    780  N   PHE A  99     -18.516 -44.449  23.674  1.00 21.39           N  
ATOM    781  CA  PHE A  99     -19.465 -44.659  22.599  1.00 21.23           C  
ATOM    782  C   PHE A  99     -20.211 -43.345  22.326  1.00 21.41           C  
ATOM    783  O   PHE A  99     -20.815 -42.760  23.237  1.00 21.08           O  
ATOM    784  CB  PHE A  99     -20.464 -45.764  22.952  1.00 21.20           C  
ATOM    785  CG  PHE A  99     -21.521 -45.969  21.904  1.00 20.91           C  
ATOM    786  CD1 PHE A  99     -21.198 -46.530  20.683  1.00 20.81           C  
ATOM    787  CD2 PHE A  99     -22.831 -45.594  22.133  1.00 21.16           C  
ATOM    788  CE1 PHE A  99     -22.162 -46.716  19.708  1.00 20.04           C  
ATOM    789  CE2 PHE A  99     -23.803 -45.786  21.162  1.00 21.29           C  
ATOM    790  CZ  PHE A  99     -23.463 -46.345  19.946  1.00 20.03           C  
ATOM    791  N   THR A 100     -20.178 -42.895  21.072  1.00 21.43           N  
ATOM    792  CA  THR A 100     -20.797 -41.628  20.679  1.00 21.40           C  
ATOM    793  C   THR A 100     -22.161 -41.824  20.022  1.00 21.83           C  
ATOM    794  O   THR A 100     -22.239 -42.226  18.865  1.00 22.07           O  
ATOM    795  CB  THR A 100     -19.893 -40.885  19.689  1.00 21.19           C  
ATOM    796  CG2 THR A 100     -20.486 -39.538  19.324  1.00 20.39           C  
ATOM    797  OG1 THR A 100     -18.604 -40.709  20.280  1.00 20.22           O  
ATOM    798  N   PRO A 101     -23.249 -41.541  20.753  1.00 22.23           N  
ATOM    799  CA  PRO A 101     -24.550 -41.834  20.152  1.00 22.45           C  
ATOM    800  C   PRO A 101     -24.877 -40.935  18.965  1.00 23.16           C  
ATOM    801  O   PRO A 101     -24.374 -39.819  18.856  1.00 22.90           O  
ATOM    802  CB  PRO A 101     -25.539 -41.588  21.296  1.00 22.16           C  
ATOM    803  CG  PRO A 101     -24.816 -40.704  22.252  1.00 21.81           C  
ATOM    804  CD  PRO A 101     -23.363 -41.047  22.136  1.00 21.89           C  
ATOM    805  N   GLU A 102     -25.714 -41.444  18.072  1.00 24.23           N  
ATOM    806  CA  GLU A 102     -26.231 -40.659  16.972  1.00 25.40           C  
ATOM    807  C   GLU A 102     -27.711 -40.969  16.878  1.00 25.89           C  
ATOM    808  O   GLU A 102     -28.184 -41.896  17.528  1.00 25.62           O  
ATOM    809  CB  GLU A 102     -25.501 -41.005  15.677  1.00 25.37           C  
ATOM    810  CG  GLU A 102     -25.455 -42.481  15.367  1.00 26.82           C  
ATOM    811  CD  GLU A 102     -24.524 -42.796  14.200  1.00 29.25           C  
ATOM    812  OE1 GLU A 102     -24.993 -43.408  13.212  1.00 28.92           O  
ATOM    813  OE2 GLU A 102     -23.329 -42.419  14.272  1.00 29.74           O1-
ATOM    814  N   PRO A 103     -28.456 -40.186  16.084  1.00 26.85           N  
ATOM    815  CA  PRO A 103     -29.908 -40.399  16.015  1.00 27.66           C  
ATOM    816  C   PRO A 103     -30.284 -41.680  15.270  1.00 28.37           C  
ATOM    817  O   PRO A 103     -29.578 -42.100  14.355  1.00 28.68           O  
ATOM    818  CB  PRO A 103     -30.427 -39.166  15.260  1.00 27.34           C  
ATOM    819  CG  PRO A 103     -29.226 -38.338  14.912  1.00 27.21           C  
ATOM    820  CD  PRO A 103     -27.992 -39.144  15.156  1.00 26.74           C  
ATOM    821  N   ALA A 104     -31.386 -42.296  15.671  1.00 29.37           N  
ATOM    822  CA  ALA A 104     -31.880 -43.498  15.000  1.00 30.45           C  
ATOM    823  C   ALA A 104     -32.527 -43.153  13.653  1.00 30.88           C  
ATOM    824  O   ALA A 104     -32.561 -43.957  12.713  1.00 31.37           O  
ATOM    825  CB  ALA A 104     -32.874 -44.238  15.901  1.00 30.30           C  
TER   
ATOM    826  N   VAL B 113     -35.497 -36.444   7.056  1.00 40.76           N  
ATOM    827  CA  VAL B 113     -34.906 -37.337   6.022  1.00 40.70           C  
ATOM    828  C   VAL B 113     -34.288 -38.580   6.660  1.00 40.45           C  
ATOM    829  O   VAL B 113     -33.856 -38.557   7.816  1.00 40.45           O  
ATOM    830  CB  VAL B 113     -33.829 -36.607   5.185  1.00 40.84           C  
ATOM    831  N   ASN B 114     -34.261 -39.667   5.899  1.00 40.05           N  
ATOM    832  CA  ASN B 114     -33.615 -40.889   6.341  1.00 39.46           C  
ATOM    833  C   ASN B 114     -32.197 -40.950   5.787  1.00 38.72           C  
ATOM    834  O   ASN B 114     -31.996 -41.066   4.574  1.00 38.55           O  
ATOM    835  CB  ASN B 114     -34.418 -42.110   5.901  1.00 39.75           C  
ATOM    836  CG  ASN B 114     -33.956 -43.388   6.578  1.00 40.62           C  
ATOM    837  ND2 ASN B 114     -34.817 -44.401   6.567  1.00 41.35           N  
ATOM    838  OD1 ASN B 114     -32.841 -43.468   7.102  1.00 41.01           O  
ATOM    839  N   CYS B 115     -31.222 -40.855   6.689  1.00 37.75           N  
ATOM    840  CA  CYS B 115     -29.811 -40.829   6.327  1.00 36.59           C  
ATOM    841  C   CYS B 115     -29.374 -42.176   5.780  1.00 36.36           C  
ATOM    842  O   CYS B 115     -28.349 -42.283   5.107  1.00 36.11           O  
ATOM    843  CB  CYS B 115     -28.952 -40.467   7.541  1.00 36.26           C  
ATOM    844  SG  CYS B 115     -29.491 -39.010   8.457  1.00 34.06           S  
ATOM    845  N   GLU B 116     -30.159 -43.202   6.078  1.00 36.08           N  
ATOM    846  CA  GLU B 116     -29.832 -44.551   5.659  1.00 35.83           C  
ATOM    847  C   GLU B 116     -30.016 -44.699   4.158  1.00 35.47           C  
ATOM    848  O   GLU B 116     -29.246 -45.397   3.502  1.00 35.21           O  
ATOM    849  CB  GLU B 116     -30.689 -45.574   6.413  1.00 35.93           C  
ATOM    850  N   THR B 117     -31.026 -44.020   3.617  1.00 35.25           N  
ATOM    851  CA  THR B 117     -31.401 -44.184   2.205  1.00 35.00           C  
ATOM    852  C   THR B 117     -31.240 -42.929   1.348  1.00 34.48           C  
ATOM    853  O   THR B 117     -31.042 -43.025   0.139  1.00 34.47           O  
ATOM    854  CB  THR B 117     -32.858 -44.678   2.057  1.00 34.94           C  
ATOM    855  CG2 THR B 117     -33.022 -46.071   2.656  1.00 35.12           C  
ATOM    856  OG1 THR B 117     -33.732 -43.773   2.736  1.00 35.27           O  
ATOM    857  N   SER B 118     -31.333 -41.756   1.963  1.00 33.91           N  
ATOM    858  CA  SER B 118     -31.296 -40.507   1.200  1.00 33.24           C  
ATOM    859  C   SER B 118     -29.870 -39.992   1.069  1.00 32.49           C  
ATOM    860  O   SER B 118     -29.043 -40.237   1.942  1.00 32.12           O  
ATOM    861  CB  SER B 118     -32.184 -39.445   1.863  1.00 33.32           C  
ATOM    862  OG  SER B 118     -32.352 -38.324   1.015  1.00 33.70           O  
ATOM    863  N   CYS B 119     -29.578 -39.302  -0.029  1.00 31.65           N  
ATOM    864  CA  CYS B 119     -28.275 -38.650  -0.180  1.00 31.09           C  
ATOM    865  C   CYS B 119     -28.434 -37.147  -0.036  1.00 30.79           C  
ATOM    866  O   CYS B 119     -27.515 -36.385  -0.321  1.00 30.83           O  
ATOM    867  CB  CYS B 119     -27.626 -38.980  -1.525  1.00 30.84           C  
ATOM    868  SG  CYS B 119     -26.777 -40.576  -1.590  1.00 30.41           S  
ATOM    869  N   VAL B 120     -29.616 -36.735   0.406  1.00 30.43           N  
ATOM    870  CA  VAL B 120     -29.900 -35.338   0.663  1.00 30.18           C  
ATOM    871  C   VAL B 120     -29.235 -34.901   1.964  1.00 30.13           C  
ATOM    872  O   VAL B 120     -29.378 -35.564   3.000  1.00 30.04           O  
ATOM    873  CB  VAL B 120     -31.419 -35.093   0.763  1.00 30.36           C  
ATOM    874  CG1 VAL B 120     -31.703 -33.762   1.435  1.00 30.13           C  
ATOM    875  CG2 VAL B 120     -32.065 -35.158  -0.619  1.00 30.32           C  
ATOM    876  N   GLN B 121     -28.503 -33.790   1.901  1.00 29.70           N  
ATOM    877  CA  GLN B 121     -27.870 -33.227   3.083  1.00 29.42           C  
ATOM    878  C   GLN B 121     -28.861 -32.392   3.898  1.00 29.50           C  
ATOM    879  O   GLN B 121     -29.104 -31.222   3.606  1.00 29.68           O  
ATOM    880  CB  GLN B 121     -26.651 -32.384   2.706  1.00 29.10           C  
ATOM    881  CG  GLN B 121     -25.790 -32.032   3.913  1.00 28.58           C  
ATOM    882  CD  GLN B 121     -24.608 -31.158   3.568  1.00 27.59           C  
ATOM    883  NE2 GLN B 121     -24.855 -29.866   3.388  1.00 27.20           N  
ATOM    884  OE1 GLN B 121     -23.480 -31.637   3.471  1.00 27.47           O  
ATOM    885  N   GLN B 122     -29.422 -33.004   4.932  1.00 29.57           N  
ATOM    886  CA  GLN B 122     -30.412 -32.354   5.775  1.00 29.56           C  
ATOM    887  C   GLN B 122     -30.277 -32.903   7.192  1.00 29.11           C  
ATOM    888  O   GLN B 122     -30.269 -34.115   7.391  1.00 29.05           O  
ATOM    889  CB  GLN B 122     -31.812 -32.630   5.221  1.00 29.82           C  
ATOM    890  CG  GLN B 122     -32.948 -31.966   5.971  1.00 31.12           C  
ATOM    891  CD  GLN B 122     -34.297 -32.176   5.287  1.00 33.58           C  
ATOM    892  NE2 GLN B 122     -35.082 -33.121   5.802  1.00 33.92           N  
ATOM    893  OE1 GLN B 122     -34.631 -31.493   4.311  1.00 34.01           O  
ATOM    894  N   PRO B 123     -30.162 -32.010   8.183  1.00 28.77           N  
ATOM    895  CA  PRO B 123     -29.996 -32.476   9.559  1.00 28.41           C  
ATOM    896  C   PRO B 123     -30.937 -33.642   9.816  1.00 28.15           C  
ATOM    897  O   PRO B 123     -32.112 -33.550   9.489  1.00 28.49           O  
ATOM    898  CB  PRO B 123     -30.426 -31.266  10.394  1.00 28.35           C  
ATOM    899  CG  PRO B 123     -30.159 -30.082   9.525  1.00 28.33           C  
ATOM    900  CD  PRO B 123     -30.329 -30.546   8.093  1.00 28.67           C  
ATOM    901  N   PRO B 124     -30.438 -34.727  10.425  1.00 27.86           N  
ATOM    902  CA  PRO B 124     -29.085 -34.830  10.942  1.00 27.55           C  
ATOM    903  C   PRO B 124     -28.144 -35.624  10.042  1.00 27.18           C  
ATOM    904  O   PRO B 124     -27.181 -36.197  10.528  1.00 27.54           O  
ATOM    905  CB  PRO B 124     -29.294 -35.583  12.261  1.00 27.45           C  
ATOM    906  CG  PRO B 124     -30.554 -36.443  12.020  1.00 27.75           C  
ATOM    907  CD  PRO B 124     -31.242 -35.913  10.774  1.00 27.70           C  
ATOM    908  N   CYS B 125     -28.404 -35.655   8.745  1.00 27.03           N  
ATOM    909  CA  CYS B 125     -27.538 -36.399   7.839  1.00 27.00           C  
ATOM    910  C   CYS B 125     -26.409 -35.529   7.319  1.00 26.49           C  
ATOM    911  O   CYS B 125     -26.628 -34.377   6.938  1.00 26.61           O  
ATOM    912  CB  CYS B 125     -28.321 -36.923   6.638  1.00 27.36           C  
ATOM    913  SG  CYS B 125     -29.895 -37.638   7.016  1.00 29.15           S  
ATOM    914  N   PHE B 126     -25.214 -36.104   7.274  1.00 25.61           N  
ATOM    915  CA  PHE B 126     -24.044 -35.449   6.713  1.00 25.02           C  
ATOM    916  C   PHE B 126     -23.331 -36.462   5.828  1.00 25.04           C  
ATOM    917  O   PHE B 126     -22.253 -36.952   6.170  1.00 25.29           O  
ATOM    918  CB  PHE B 126     -23.129 -34.979   7.838  1.00 24.76           C  
ATOM    919  CG  PHE B 126     -21.888 -34.272   7.368  1.00 23.85           C  
ATOM    920  CD1 PHE B 126     -21.871 -33.594   6.166  1.00 22.29           C  
ATOM    921  CD2 PHE B 126     -20.751 -34.253   8.160  1.00 22.54           C  
ATOM    922  CE1 PHE B 126     -20.748 -32.936   5.757  1.00 21.72           C  
ATOM    923  CE2 PHE B 126     -19.620 -33.598   7.751  1.00 21.59           C  
ATOM    924  CZ  PHE B 126     -19.616 -32.938   6.549  1.00 22.32           C  
ATOM    925  N   PRO B 127     -23.954 -36.801   4.689  1.00 24.87           N  
ATOM    926  CA  PRO B 127     -23.505 -37.881   3.810  1.00 24.68           C  
ATOM    927  C   PRO B 127     -22.194 -37.586   3.093  1.00 24.64           C  
ATOM    928  O   PRO B 127     -21.954 -36.457   2.686  1.00 24.59           O  
ATOM    929  CB  PRO B 127     -24.648 -38.005   2.796  1.00 24.82           C  
ATOM    930  CG  PRO B 127     -25.361 -36.682   2.848  1.00 24.78           C  
ATOM    931  CD  PRO B 127     -25.250 -36.240   4.269  1.00 24.66           C  
ATOM    932  N   LEU B 128     -21.356 -38.606   2.934  1.00 24.73           N  
ATOM    933  CA  LEU B 128     -20.105 -38.453   2.200  1.00 24.62           C  
ATOM    934  C   LEU B 128     -20.370 -38.466   0.709  1.00 24.81           C  
ATOM    935  O   LEU B 128     -20.986 -39.393   0.188  1.00 24.81           O  
ATOM    936  CB  LEU B 128     -19.115 -39.566   2.550  1.00 24.39           C  
ATOM    937  CG  LEU B 128     -18.408 -39.494   3.907  1.00 24.14           C  
ATOM    938  CD1 LEU B 128     -19.391 -39.741   5.055  1.00 23.88           C  
ATOM    939  CD2 LEU B 128     -17.247 -40.483   3.959  1.00 22.22           C  
ATOM    940  N   LYS B 129     -19.906 -37.431   0.021  1.00 25.10           N  
ATOM    941  CA  LYS B 129     -20.039 -37.381  -1.424  1.00 25.26           C  
ATOM    942  C   LYS B 129     -18.971 -38.244  -2.070  1.00 25.27           C  
ATOM    943  O   LYS B 129     -17.970 -38.593  -1.433  1.00 25.13           O  
ATOM    944  CB  LYS B 129     -19.950 -35.940  -1.935  1.00 25.50           C  
ATOM    945  CG  LYS B 129     -21.253 -35.176  -1.822  1.00 26.00           C  
ATOM    946  CD  LYS B 129     -21.013 -33.684  -1.766  1.00 28.22           C  
ATOM    947  CE  LYS B 129     -22.285 -32.962  -1.357  1.00 29.26           C  
ATOM    948  NZ  LYS B 129     -21.990 -31.644  -0.741  1.00 29.91           N1+
ATOM    949  N   ILE B 130     -19.204 -38.572  -3.338  1.00 25.12           N  
ATOM    950  CA  ILE B 130     -18.372 -39.485  -4.101  1.00 25.12           C  
ATOM    951  C   ILE B 130     -17.572 -38.715  -5.142  1.00 25.38           C  
ATOM    952  O   ILE B 130     -18.127 -37.942  -5.916  1.00 25.17           O  
ATOM    953  CB  ILE B 130     -19.246 -40.531  -4.833  1.00 25.06           C  
ATOM    954  CG1 ILE B 130     -20.218 -41.196  -3.856  1.00 25.20           C  
ATOM    955  CG2 ILE B 130     -18.393 -41.562  -5.532  1.00 24.67           C  
ATOM    956  CD1 ILE B 130     -19.590 -41.560  -2.514  1.00 25.65           C  
ATOM    957  N   PRO B 131     -16.252 -38.923  -5.165  1.00 25.68           N  
ATOM    958  CA  PRO B 131     -15.429 -38.228  -6.139  1.00 25.89           C  
ATOM    959  C   PRO B 131     -15.585 -38.865  -7.510  1.00 26.36           C  
ATOM    960  O   PRO B 131     -16.126 -39.966  -7.619  1.00 26.14           O  
ATOM    961  CB  PRO B 131     -14.009 -38.445  -5.609  1.00 25.85           C  
ATOM    962  CG  PRO B 131     -14.074 -39.731  -4.862  1.00 25.69           C  
ATOM    963  CD  PRO B 131     -15.486 -39.888  -4.358  1.00 25.55           C  
ATOM    964  N   PRO B 132     -15.122 -38.175  -8.560  1.00 26.88           N  
ATOM    965  CA  PRO B 132     -15.132 -38.772  -9.894  1.00 27.27           C  
ATOM    966  C   PRO B 132     -14.113 -39.904  -9.965  1.00 27.51           C  
ATOM    967  O   PRO B 132     -13.146 -39.915  -9.204  1.00 27.68           O  
ATOM    968  CB  PRO B 132     -14.712 -37.617 -10.814  1.00 27.28           C  
ATOM    969  CG  PRO B 132     -14.633 -36.387  -9.943  1.00 27.55           C  
ATOM    970  CD  PRO B 132     -14.469 -36.859  -8.535  1.00 26.88           C  
ATOM    971  N   ASN B 133     -14.335 -40.858 -10.859  1.00 27.89           N  
ATOM    972  CA  ASN B 133     -13.420 -41.991 -11.006  1.00 28.09           C  
ATOM    973  C   ASN B 133     -13.209 -42.784  -9.707  1.00 28.11           C  
ATOM    974  O   ASN B 133     -12.155 -43.386  -9.499  1.00 28.21           O  
ATOM    975  CB  ASN B 133     -12.075 -41.517 -11.563  1.00 28.24           C  
ATOM    976  N   ASP B 134     -14.211 -42.776  -8.833  1.00 27.84           N  
ATOM    977  CA  ASP B 134     -14.201 -43.644  -7.675  1.00 27.47           C  
ATOM    978  C   ASP B 134     -14.081 -45.085  -8.176  1.00 27.78           C  
ATOM    979  O   ASP B 134     -14.712 -45.466  -9.163  1.00 28.00           O  
ATOM    980  CB  ASP B 134     -15.484 -43.456  -6.867  1.00 27.26           C  
ATOM    981  CG  ASP B 134     -15.421 -44.116  -5.499  1.00 27.19           C  
ATOM    982  OD1 ASP B 134     -15.750 -45.316  -5.398  1.00 26.72           O  
ATOM    983  OD2 ASP B 134     -15.040 -43.434  -4.521  1.00 26.52           O1-
ATOM    984  N   PRO B 135     -13.254 -45.893  -7.509  1.00 27.87           N  
ATOM    985  CA  PRO B 135     -13.070 -47.267  -7.979  1.00 27.81           C  
ATOM    986  C   PRO B 135     -14.286 -48.178  -7.773  1.00 27.87           C  
ATOM    987  O   PRO B 135     -14.411 -49.181  -8.463  1.00 27.89           O  
ATOM    988  CB  PRO B 135     -11.870 -47.770  -7.162  1.00 27.73           C  
ATOM    989  CG  PRO B 135     -11.774 -46.849  -5.986  1.00 27.93           C  
ATOM    990  CD  PRO B 135     -12.340 -45.532  -6.411  1.00 27.69           C  
ATOM    991  N   ARG B 136     -15.178 -47.840  -6.846  1.00 28.05           N  
ATOM    992  CA  ARG B 136     -16.293 -48.731  -6.517  1.00 28.07           C  
ATOM    993  C   ARG B 136     -17.660 -48.132  -6.805  1.00 28.47           C  
ATOM    994  O   ARG B 136     -18.524 -48.791  -7.386  1.00 28.76           O  
ATOM    995  CB  ARG B 136     -16.230 -49.166  -5.051  1.00 28.10           C  
ATOM    996  CG  ARG B 136     -17.515 -49.809  -4.543  1.00 27.59           C  
ATOM    997  CD  ARG B 136     -17.363 -50.349  -3.118  1.00 27.67           C  
ATOM    998  NE  ARG B 136     -17.091 -49.311  -2.123  1.00 26.64           N  
ATOM    999  CZ  ARG B 136     -17.986 -48.863  -1.247  1.00 26.47           C  
ATOM   1000  NH1 ARG B 136     -19.223 -49.352  -1.244  1.00 25.31           N1+
ATOM   1001  NH2 ARG B 136     -17.647 -47.924  -0.372  1.00 25.63           N  
ATOM   1002  N   ILE B 137     -17.861 -46.888  -6.386  1.00 28.78           N  
ATOM   1003  CA  ILE B 137     -19.148 -46.217  -6.544  1.00 28.81           C  
ATOM   1004  C   ILE B 137     -19.110 -45.313  -7.771  1.00 29.28           C  
ATOM   1005  O   ILE B 137     -18.619 -44.189  -7.717  1.00 29.47           O  
ATOM   1006  CB  ILE B 137     -19.496 -45.405  -5.277  1.00 28.75           C  
ATOM   1007  CG1 ILE B 137     -19.574 -46.336  -4.060  1.00 28.33           C  
ATOM   1008  CG2 ILE B 137     -20.796 -44.619  -5.464  1.00 28.29           C  
ATOM   1009  CD1 ILE B 137     -19.285 -45.650  -2.735  1.00 27.11           C  
ATOM   1010  N   LYS B 138     -19.628 -45.814  -8.886  1.00 29.82           N  
ATOM   1011  CA  LYS B 138     -19.528 -45.104 -10.156  1.00 30.20           C  
ATOM   1012  C   LYS B 138     -20.587 -44.016 -10.293  1.00 30.31           C  
ATOM   1013  O   LYS B 138     -20.458 -43.109 -11.113  1.00 30.56           O  
ATOM   1014  CB  LYS B 138     -19.636 -46.089 -11.319  1.00 30.32           C  
ATOM   1015  CG  LYS B 138     -18.751 -47.321 -11.176  1.00 30.99           C  
ATOM   1016  CD  LYS B 138     -17.266 -46.985 -11.300  1.00 32.18           C  
ATOM   1017  CE  LYS B 138     -16.425 -48.264 -11.302  1.00 33.19           C  
ATOM   1018  NZ  LYS B 138     -14.958 -48.019 -11.422  1.00 33.43           N1+
ATOM   1019  N   ASN B 139     -21.636 -44.107  -9.488  1.00 30.48           N  
ATOM   1020  CA  ASN B 139     -22.715 -43.130  -9.545  1.00 30.53           C  
ATOM   1021  C   ASN B 139     -22.456 -41.946  -8.612  1.00 30.44           C  
ATOM   1022  O   ASN B 139     -22.482 -42.090  -7.392  1.00 30.33           O  
ATOM   1023  CB  ASN B 139     -24.052 -43.802  -9.217  1.00 30.62           C  
ATOM   1024  CG  ASN B 139     -25.227 -42.854  -9.341  1.00 31.19           C  
ATOM   1025  ND2 ASN B 139     -24.948 -41.612  -9.722  1.00 31.10           N  
ATOM   1026  OD1 ASN B 139     -26.375 -43.232  -9.095  1.00 31.57           O  
ATOM   1027  N   GLN B 140     -22.198 -40.776  -9.188  1.00 30.21           N  
ATOM   1028  CA  GLN B 140     -21.909 -39.596  -8.385  1.00 29.98           C  
ATOM   1029  C   GLN B 140     -23.158 -39.016  -7.728  1.00 29.70           C  
ATOM   1030  O   GLN B 140     -23.073 -38.109  -6.901  1.00 29.74           O  
ATOM   1031  CB  GLN B 140     -21.191 -38.532  -9.208  1.00 29.97           C  
ATOM   1032  CG  GLN B 140     -19.789 -38.935  -9.602  1.00 30.78           C  
ATOM   1033  CD  GLN B 140     -18.873 -37.747  -9.790  1.00 32.10           C  
ATOM   1034  NE2 GLN B 140     -18.768 -36.909  -8.763  1.00 31.42           N  
ATOM   1035  OE1 GLN B 140     -18.265 -37.582 -10.849  1.00 33.26           O  
ATOM   1036  N   ALA B 141     -24.318 -39.542  -8.094  1.00 29.16           N  
ATOM   1037  CA  ALA B 141     -25.548 -39.145  -7.428  1.00 28.76           C  
ATOM   1038  C   ALA B 141     -25.656 -39.889  -6.097  1.00 28.36           C  
ATOM   1039  O   ALA B 141     -26.554 -39.637  -5.294  1.00 28.43           O  
ATOM   1040  CB  ALA B 141     -26.747 -39.440  -8.310  1.00 28.41           C  
ATOM   1041  N   ASP B 142     -24.723 -40.806  -5.868  1.00 27.85           N  
ATOM   1042  CA  ASP B 142     -24.774 -41.672  -4.701  1.00 27.19           C  
ATOM   1043  C   ASP B 142     -23.934 -41.066  -3.581  1.00 26.91           C  
ATOM   1044  O   ASP B 142     -23.299 -40.022  -3.756  1.00 26.80           O  
ATOM   1045  CB  ASP B 142     -24.258 -43.067  -5.069  1.00 27.15           C  
ATOM   1046  CG  ASP B 142     -24.832 -44.170  -4.190  1.00 27.14           C  
ATOM   1047  OD1 ASP B 142     -25.249 -43.903  -3.038  1.00 27.07           O  
ATOM   1048  OD2 ASP B 142     -24.858 -45.323  -4.664  1.00 27.48           O1-
ATOM   1049  N   CYS B 143     -23.931 -41.727  -2.430  1.00 26.26           N  
ATOM   1050  CA  CYS B 143     -23.199 -41.235  -1.285  1.00 25.64           C  
ATOM   1051  C   CYS B 143     -23.026 -42.353  -0.286  1.00 25.07           C  
ATOM   1052  O   CYS B 143     -23.665 -43.400  -0.377  1.00 24.76           O  
ATOM   1053  CB  CYS B 143     -23.958 -40.094  -0.611  1.00 25.84           C  
ATOM   1054  SG  CYS B 143     -25.568 -40.598   0.059  1.00 26.57           S  
ATOM   1055  N   ILE B 144     -22.163 -42.107   0.684  1.00 24.20           N  
ATOM   1056  CA  ILE B 144     -21.990 -43.016   1.787  1.00 23.56           C  
ATOM   1057  C   ILE B 144     -22.749 -42.426   2.966  1.00 22.90           C  
ATOM   1058  O   ILE B 144     -22.504 -41.287   3.351  1.00 22.59           O  
ATOM   1059  CB  ILE B 144     -20.494 -43.188   2.094  1.00 23.67           C  
ATOM   1060  CG1 ILE B 144     -19.783 -43.722   0.846  1.00 23.28           C  
ATOM   1061  CG2 ILE B 144     -20.283 -44.101   3.290  1.00 23.46           C  
ATOM   1062  CD1 ILE B 144     -18.362 -44.114   1.074  1.00 23.55           C  
ATOM   1063  N   PRO B 145     -23.694 -43.198   3.522  1.00 22.47           N  
ATOM   1064  CA  PRO B 145     -24.593 -42.787   4.601  1.00 22.19           C  
ATOM   1065  C   PRO B 145     -23.829 -42.336   5.839  1.00 21.96           C  
ATOM   1066  O   PRO B 145     -22.802 -42.929   6.187  1.00 21.86           O  
ATOM   1067  CB  PRO B 145     -25.373 -44.072   4.917  1.00 22.02           C  
ATOM   1068  CG  PRO B 145     -25.250 -44.900   3.716  1.00 22.21           C  
ATOM   1069  CD  PRO B 145     -23.898 -44.604   3.151  1.00 22.35           C  
ATOM   1070  N   PHE B 146     -24.333 -41.302   6.502  1.00 21.72           N  
ATOM   1071  CA  PHE B 146     -23.669 -40.741   7.676  1.00 21.49           C  
ATOM   1072  C   PHE B 146     -24.648 -39.896   8.503  1.00 21.73           C  
ATOM   1073  O   PHE B 146     -25.247 -38.945   7.986  1.00 21.41           O  
ATOM   1074  CB  PHE B 146     -22.469 -39.892   7.236  1.00 21.33           C  
ATOM   1075  CG  PHE B 146     -21.610 -39.396   8.375  1.00 20.52           C  
ATOM   1076  CD1 PHE B 146     -21.983 -38.283   9.114  1.00 20.52           C  
ATOM   1077  CD2 PHE B 146     -20.427 -40.036   8.697  1.00 19.15           C  
ATOM   1078  CE1 PHE B 146     -21.185 -37.824  10.157  1.00 20.19           C  
ATOM   1079  CE2 PHE B 146     -19.628 -39.579   9.734  1.00 18.36           C  
ATOM   1080  CZ  PHE B 146     -20.004 -38.480  10.459  1.00 19.05           C  
ATOM   1081  N   PHE B 147     -24.816 -40.271   9.772  1.00 21.82           N  
ATOM   1082  CA  PHE B 147     -25.600 -39.498  10.742  1.00 21.88           C  
ATOM   1083  C   PHE B 147     -24.635 -38.702  11.613  1.00 21.83           C  
ATOM   1084  O   PHE B 147     -23.663 -39.271  12.134  1.00 21.92           O  
ATOM   1085  CB  PHE B 147     -26.371 -40.429  11.685  1.00 22.02           C  
ATOM   1086  CG  PHE B 147     -27.427 -41.287  11.019  1.00 22.94           C  
ATOM   1087  CD1 PHE B 147     -27.078 -42.447  10.338  1.00 23.39           C  
ATOM   1088  CD2 PHE B 147     -28.777 -40.963  11.131  1.00 23.87           C  
ATOM   1089  CE1 PHE B 147     -28.048 -43.256   9.756  1.00 23.17           C  
ATOM   1090  CE2 PHE B 147     -29.754 -41.762  10.547  1.00 24.51           C  
ATOM   1091  CZ  PHE B 147     -29.382 -42.916   9.862  1.00 24.55           C  
ATOM   1092  N   ARG B 148     -24.890 -37.408  11.797  1.00 21.57           N  
ATOM   1093  CA  ARG B 148     -24.077 -36.609  12.724  1.00 21.41           C  
ATOM   1094  C   ARG B 148     -24.269 -37.127  14.143  1.00 21.64           C  
ATOM   1095  O   ARG B 148     -25.378 -37.493  14.521  1.00 21.69           O  
ATOM   1096  CB  ARG B 148     -24.472 -35.128  12.684  1.00 21.16           C  
ATOM   1097  CG  ARG B 148     -24.208 -34.414  11.374  1.00 20.23           C  
ATOM   1098  CD  ARG B 148     -24.222 -32.891  11.561  1.00 19.23           C  
ATOM   1099  NE  ARG B 148     -23.032 -32.408  12.261  1.00 19.19           N  
ATOM   1100  CZ  ARG B 148     -22.875 -31.168  12.711  1.00 18.64           C  
ATOM   1101  NH1 ARG B 148     -23.836 -30.275  12.544  1.00 18.49           N1+
ATOM   1102  NH2 ARG B 148     -21.757 -30.818  13.334  1.00 18.43           N  
ATOM   1103  N   SER B 149     -23.196 -37.160  14.926  1.00 21.83           N  
ATOM   1104  CA  SER B 149     -23.294 -37.511  16.340  1.00 22.15           C  
ATOM   1105  C   SER B 149     -24.257 -36.575  17.072  1.00 22.39           C  
ATOM   1106  O   SER B 149     -24.314 -35.381  16.762  1.00 22.40           O  
ATOM   1107  CB  SER B 149     -21.914 -37.427  16.996  1.00 22.27           C  
ATOM   1108  OG  SER B 149     -20.998 -38.340  16.402  1.00 22.93           O  
ATOM   1109  N   PRO B 151     -25.716 -33.891  19.424  1.00 23.51           N  
ATOM   1110  CA  PRO B 151     -25.212 -32.716  20.104  1.00 23.87           C  
ATOM   1111  C   PRO B 151     -25.506 -32.758  21.603  1.00 24.32           C  
ATOM   1112  O   PRO B 151     -26.598 -33.149  22.011  1.00 23.75           O  
ATOM   1113  CB  PRO B 151     -25.985 -31.561  19.443  1.00 24.12           C  
ATOM   1114  CG  PRO B 151     -27.205 -32.185  18.852  1.00 23.69           C  
ATOM   1115  CD  PRO B 151     -26.789 -33.573  18.465  1.00 23.71           C  
ATOM   1116  N   ALA B 152     -24.528 -32.356  22.410  1.00 24.85           N  
ATOM   1117  CA  ALA B 152     -24.725 -32.255  23.849  1.00 25.64           C  
ATOM   1118  C   ALA B 152     -25.813 -31.226  24.180  1.00 26.34           C  
ATOM   1119  O   ALA B 152     -26.529 -31.360  25.176  1.00 26.23           O  
ATOM   1120  CB  ALA B 152     -23.425 -31.897  24.534  1.00 25.32           C  
ATOM   1121  N   CYS B 153     -25.941 -30.202  23.343  1.00 26.98           N  
ATOM   1122  CA  CYS B 153     -26.946 -29.175  23.581  1.00 28.39           C  
ATOM   1123  C   CYS B 153     -27.741 -28.875  22.326  1.00 29.09           C  
ATOM   1124  O   CYS B 153     -27.402 -27.959  21.578  1.00 28.92           O  
ATOM   1125  CB  CYS B 153     -26.315 -27.887  24.117  1.00 28.36           C  
ATOM   1126  SG  CYS B 153     -27.558 -26.655  24.590  1.00 30.24           S  
ATOM   1127  N   PRO B 154     -28.805 -29.657  22.096  1.00 30.11           N  
ATOM   1128  CA  PRO B 154     -29.647 -29.572  20.902  1.00 31.00           C  
ATOM   1129  C   PRO B 154     -30.173 -28.159  20.663  1.00 31.92           C  
ATOM   1130  O   PRO B 154     -30.672 -27.516  21.589  1.00 32.15           O  
ATOM   1131  CB  PRO B 154     -30.801 -30.527  21.222  1.00 30.98           C  
ATOM   1132  CG  PRO B 154     -30.200 -31.529  22.176  1.00 30.51           C  
ATOM   1133  CD  PRO B 154     -29.237 -30.732  23.010  1.00 30.18           C  
ATOM   1134  N   GLY B 155     -30.035 -27.678  19.431  1.00 32.74           N  
ATOM   1135  CA  GLY B 155     -30.566 -26.381  19.045  1.00 33.85           C  
ATOM   1136  C   GLY B 155     -29.668 -25.189  19.331  1.00 34.76           C  
ATOM   1137  O   GLY B 155     -29.669 -24.219  18.582  1.00 34.94           O  
ATOM   1138  N   SER B 156     -28.895 -25.244  20.410  1.00 35.47           N  
ATOM   1139  CA  SER B 156     -28.134 -24.065  20.829  1.00 35.98           C  
ATOM   1140  C   SER B 156     -27.429 -23.332  19.684  1.00 36.30           C  
ATOM   1141  O   SER B 156     -26.941 -23.940  18.732  1.00 36.70           O  
ATOM   1142  CB  SER B 156     -27.120 -24.417  21.916  1.00 35.94           C  
ATOM   1143  OG  SER B 156     -26.661 -23.240  22.562  1.00 35.59           O  
ATOM   1144  N   ASN B 157     -27.387 -22.012  19.796  1.00 36.58           N  
ATOM   1145  CA  ASN B 157     -26.609 -21.166  18.903  1.00 36.74           C  
ATOM   1146  C   ASN B 157     -25.812 -20.232  19.791  1.00 36.29           C  
ATOM   1147  O   ASN B 157     -25.467 -19.122  19.396  1.00 36.86           O  
ATOM   1148  CB  ASN B 157     -27.532 -20.338  18.011  1.00 37.15           C  
ATOM   1149  CG  ASN B 157     -28.481 -19.474  18.817  1.00 38.35           C  
ATOM   1150  ND2 ASN B 157     -28.955 -18.379  18.225  1.00 39.28           N  
ATOM   1151  OD1 ASN B 157     -28.782 -19.791  19.970  1.00 40.13           O  
ATOM   1152  N   ILE B 158     -25.568 -20.690  21.016  1.00 35.30           N  
ATOM   1153  CA  ILE B 158     -24.813 -19.951  22.013  1.00 34.18           C  
ATOM   1154  C   ILE B 158     -23.644 -20.826  22.418  1.00 33.57           C  
ATOM   1155  O   ILE B 158     -22.570 -20.352  22.805  1.00 33.80           O  
ATOM   1156  CB  ILE B 158     -25.658 -19.725  23.273  1.00 33.99           C  
ATOM   1157  CG1 ILE B 158     -26.685 -18.621  23.041  1.00 33.90           C  
ATOM   1158  CG2 ILE B 158     -24.761 -19.412  24.462  1.00 33.82           C  
ATOM   1159  CD1 ILE B 158     -27.634 -18.437  24.191  1.00 34.01           C  
ATOM   1160  N   THR B 159     -23.882 -22.123  22.335  1.00 32.28           N  
ATOM   1161  CA  THR B 159     -22.932 -23.116  22.777  1.00 31.09           C  
ATOM   1162  C   THR B 159     -22.245 -23.715  21.568  1.00 29.68           C  
ATOM   1163  O   THR B 159     -22.898 -24.024  20.573  1.00 29.98           O  
ATOM   1164  CB  THR B 159     -23.669 -24.226  23.530  1.00 31.33           C  
ATOM   1165  CG2 THR B 159     -23.063 -25.577  23.200  1.00 32.28           C  
ATOM   1166  OG1 THR B 159     -23.587 -23.982  24.942  1.00 31.58           O  
ATOM   1167  N   ILE B 160     -20.929 -23.858  21.636  1.00 27.83           N  
ATOM   1168  CA  ILE B 160     -20.194 -24.505  20.562  1.00 25.97           C  
ATOM   1169  C   ILE B 160     -20.520 -25.995  20.599  1.00 25.03           C  
ATOM   1170  O   ILE B 160     -20.237 -26.682  21.582  1.00 24.73           O  
ATOM   1171  CB  ILE B 160     -18.673 -24.281  20.688  1.00 25.96           C  
ATOM   1172  CG1 ILE B 160     -18.352 -22.783  20.672  1.00 25.42           C  
ATOM   1173  CG2 ILE B 160     -17.918 -25.019  19.580  1.00 25.41           C  
ATOM   1174  CD1 ILE B 160     -16.928 -22.451  21.124  1.00 24.91           C  
ATOM   1175  N   ARG B 161     -21.138 -26.481  19.529  1.00 23.65           N  
ATOM   1176  CA  ARG B 161     -21.597 -27.857  19.464  1.00 22.56           C  
ATOM   1177  C   ARG B 161     -20.535 -28.850  19.953  1.00 22.10           C  
ATOM   1178  O   ARG B 161     -19.376 -28.807  19.528  1.00 21.45           O  
ATOM   1179  CB  ARG B 161     -22.028 -28.184  18.033  1.00 22.75           C  
ATOM   1180  CG  ARG B 161     -22.553 -29.598  17.798  1.00 21.18           C  
ATOM   1181  CD  ARG B 161     -22.856 -29.754  16.322  1.00 19.31           C  
ATOM   1182  NE  ARG B 161     -23.411 -31.057  15.968  1.00 19.39           N  
ATOM   1183  CZ  ARG B 161     -24.666 -31.259  15.566  1.00 18.66           C  
ATOM   1184  NH1 ARG B 161     -25.516 -30.249  15.469  1.00 17.67           N1+
ATOM   1185  NH2 ARG B 161     -25.071 -32.477  15.249  1.00 18.93           N  
ATOM   1186  N   ASN B 162     -20.948 -29.738  20.855  1.00 21.50           N  
ATOM   1187  CA  ASN B 162     -20.090 -30.813  21.336  1.00 21.03           C  
ATOM   1188  C   ASN B 162     -20.872 -32.116  21.288  1.00 20.82           C  
ATOM   1189  O   ASN B 162     -22.096 -32.101  21.097  1.00 20.79           O  
ATOM   1190  CB  ASN B 162     -19.606 -30.510  22.756  1.00 20.98           C  
ATOM   1191  CG  ASN B 162     -18.437 -31.386  23.187  1.00 21.42           C  
ATOM   1192  ND2 ASN B 162     -18.124 -31.344  24.480  1.00 20.81           N  
ATOM   1193  OD1 ASN B 162     -17.823 -32.089  22.378  1.00 20.82           O  
ATOM   1194  N   GLN B 163     -20.174 -33.239  21.464  1.00 20.53           N  
ATOM   1195  CA  GLN B 163     -20.783 -34.569  21.349  1.00 19.98           C  
ATOM   1196  C   GLN B 163     -20.811 -35.289  22.702  1.00 20.07           C  
ATOM   1197  O   GLN B 163     -20.246 -34.794  23.677  1.00 20.06           O  
ATOM   1198  CB  GLN B 163     -20.043 -35.414  20.298  1.00 19.73           C  
ATOM   1199  CG  GLN B 163     -20.231 -34.950  18.854  1.00 18.26           C  
ATOM   1200  CD  GLN B 163     -19.630 -33.577  18.584  1.00 17.63           C  
ATOM   1201  NE2 GLN B 163     -20.300 -32.792  17.743  1.00 16.32           N  
ATOM   1202  OE1 GLN B 163     -18.576 -33.229  19.118  1.00 17.71           O  
ATOM   1203  N   ILE B 164     -21.455 -36.458  22.743  1.00 19.86           N  
ATOM   1204  CA  ILE B 164     -21.765 -37.162  23.997  1.00 19.97           C  
ATOM   1205  C   ILE B 164     -21.073 -38.534  24.097  1.00 20.21           C  
ATOM   1206  O   ILE B 164     -20.979 -39.268  23.105  1.00 19.98           O  
ATOM   1207  CB  ILE B 164     -23.293 -37.395  24.131  1.00 19.76           C  
ATOM   1208  CG1 ILE B 164     -24.048 -36.062  24.207  1.00 20.83           C  
ATOM   1209  CG2 ILE B 164     -23.623 -38.250  25.340  1.00 19.33           C  
ATOM   1210  CD1 ILE B 164     -25.503 -36.128  23.673  1.00 19.78           C  
ATOM   1211  N   ASN B 165     -20.596 -38.868  25.296  1.00 20.13           N  
ATOM   1212  CA  ASN B 165     -20.088 -40.212  25.591  1.00 20.25           C  
ATOM   1213  C   ASN B 165     -21.092 -40.980  26.453  1.00 20.27           C  
ATOM   1214  O   ASN B 165     -21.380 -40.579  27.589  1.00 20.22           O  
ATOM   1215  CB  ASN B 165     -18.729 -40.154  26.305  1.00 19.96           C  
ATOM   1216  CG  ASN B 165     -18.084 -41.529  26.443  1.00 21.04           C  
ATOM   1217  ND2 ASN B 165     -16.864 -41.560  26.965  1.00 20.73           N  
ATOM   1218  OD1 ASN B 165     -18.679 -42.554  26.080  1.00 21.90           O  
ATOM   1219  N   ALA B 166     -21.615 -42.083  25.917  1.00 20.08           N  
ATOM   1220  CA  ALA B 166     -22.635 -42.879  26.610  1.00 19.91           C  
ATOM   1221  C   ALA B 166     -22.054 -43.829  27.647  1.00 20.09           C  
ATOM   1222  O   ALA B 166     -22.803 -44.462  28.395  1.00 20.11           O  
ATOM   1223  CB  ALA B 166     -23.453 -43.666  25.607  1.00 19.74           C  
ATOM   1224  N   LEU B 167     -20.726 -43.944  27.682  1.00 20.30           N  
ATOM   1225  CA  LEU B 167     -20.052 -44.935  28.542  1.00 20.08           C  
ATOM   1226  C   LEU B 167     -19.303 -44.240  29.664  1.00 20.11           C  
ATOM   1227  O   LEU B 167     -19.054 -43.036  29.577  1.00 20.05           O  
ATOM   1228  CB  LEU B 167     -19.070 -45.787  27.725  1.00 19.69           C  
ATOM   1229  CG  LEU B 167     -19.574 -46.360  26.393  1.00 18.67           C  
ATOM   1230  CD1 LEU B 167     -18.471 -47.135  25.673  1.00 17.71           C  
ATOM   1231  CD2 LEU B 167     -20.793 -47.242  26.594  1.00 17.10           C  
ATOM   1232  N   THR B 168     -18.956 -44.987  30.715  1.00 19.81           N  
ATOM   1233  CA  THR B 168     -18.076 -44.455  31.743  1.00 19.97           C  
ATOM   1234  C   THR B 168     -16.697 -44.406  31.120  1.00 20.20           C  
ATOM   1235  O   THR B 168     -16.299 -45.342  30.435  1.00 20.03           O  
ATOM   1236  CB  THR B 168     -18.011 -45.332  33.031  1.00 19.98           C  
ATOM   1237  CG2 THR B 168     -19.393 -45.783  33.464  1.00 19.72           C  
ATOM   1238  OG1 THR B 168     -17.171 -46.475  32.805  1.00 19.97           O  
ATOM   1239  N   SER B 169     -15.963 -43.320  31.347  1.00 20.37           N  
ATOM   1240  CA  SER B 169     -14.636 -43.211  30.768  1.00 20.41           C  
ATOM   1241  C   SER B 169     -13.645 -44.101  31.520  1.00 20.41           C  
ATOM   1242  O   SER B 169     -12.620 -44.506  30.971  1.00 20.08           O  
ATOM   1243  CB  SER B 169     -14.169 -41.765  30.767  1.00 20.32           C  
ATOM   1244  OG  SER B 169     -13.994 -41.306  32.091  1.00 21.35           O  
ATOM   1245  N   PHE B 170     -13.958 -44.420  32.773  1.00 20.14           N  
ATOM   1246  CA  PHE B 170     -13.031 -45.213  33.572  1.00 20.20           C  
ATOM   1247  C   PHE B 170     -12.799 -46.565  32.920  1.00 20.39           C  
ATOM   1248  O   PHE B 170     -13.667 -47.093  32.228  1.00 20.59           O  
ATOM   1249  CB  PHE B 170     -13.537 -45.383  35.002  1.00 19.88           C  
ATOM   1250  CG  PHE B 170     -13.831 -44.085  35.678  1.00 18.99           C  
ATOM   1251  CD1 PHE B 170     -12.800 -43.236  36.051  1.00 18.10           C  
ATOM   1252  CD2 PHE B 170     -15.133 -43.697  35.921  1.00 17.54           C  
ATOM   1253  CE1 PHE B 170     -13.067 -42.021  36.660  1.00 16.76           C  
ATOM   1254  CE2 PHE B 170     -15.406 -42.484  36.530  1.00 17.07           C  
ATOM   1255  CZ  PHE B 170     -14.369 -41.645  36.900  1.00 16.32           C  
ATOM   1256  N   VAL B 171     -11.607 -47.104  33.115  1.00 20.41           N  
ATOM   1257  CA  VAL B 171     -11.323 -48.437  32.655  1.00 20.77           C  
ATOM   1258  C   VAL B 171     -11.900 -49.354  33.717  1.00 21.05           C  
ATOM   1259  O   VAL B 171     -11.186 -49.813  34.609  1.00 20.95           O  
ATOM   1260  CB  VAL B 171      -9.807 -48.653  32.500  1.00 21.05           C  
ATOM   1261  CG1 VAL B 171      -9.504 -50.060  32.023  1.00 20.36           C  
ATOM   1262  CG2 VAL B 171      -9.227 -47.611  31.532  1.00 20.97           C  
ATOM   1263  N   ASP B 172     -13.212 -49.580  33.636  1.00 21.09           N  
ATOM   1264  CA  ASP B 172     -13.934 -50.297  34.679  1.00 21.36           C  
ATOM   1265  C   ASP B 172     -14.704 -51.496  34.128  1.00 21.32           C  
ATOM   1266  O   ASP B 172     -15.612 -52.015  34.778  1.00 21.30           O  
ATOM   1267  CB  ASP B 172     -14.876 -49.352  35.444  1.00 21.15           C  
ATOM   1268  CG  ASP B 172     -15.869 -48.617  34.527  1.00 22.38           C  
ATOM   1269  OD1 ASP B 172     -15.869 -48.865  33.296  1.00 21.58           O  
ATOM   1270  OD2 ASP B 172     -16.647 -47.775  35.047  1.00 22.08           O1-
ATOM   1271  N   ALA B 173     -14.329 -51.934  32.932  1.00 21.42           N  
ATOM   1272  CA  ALA B 173     -15.006 -53.043  32.262  1.00 21.47           C  
ATOM   1273  C   ALA B 173     -16.501 -52.791  32.080  1.00 21.70           C  
ATOM   1274  O   ALA B 173     -17.291 -53.738  32.037  1.00 21.96           O  
ATOM   1275  CB  ALA B 173     -14.773 -54.353  33.009  1.00 21.52           C  
ATOM   1276  N   SER B 174     -16.890 -51.522  31.959  1.00 21.56           N  
ATOM   1277  CA  SER B 174     -18.282 -51.194  31.653  1.00 21.44           C  
ATOM   1278  C   SER B 174     -18.761 -51.881  30.379  1.00 21.50           C  
ATOM   1279  O   SER B 174     -19.961 -51.941  30.121  1.00 21.58           O  
ATOM   1280  CB  SER B 174     -18.491 -49.680  31.537  1.00 21.19           C  
ATOM   1281  OG  SER B 174     -17.583 -49.111  30.609  1.00 21.45           O  
ATOM   1282  N   MET B 175     -17.840 -52.394  29.569  1.00 21.70           N  
ATOM   1283  CA  MET B 175     -18.271 -53.107  28.373  1.00 22.05           C  
ATOM   1284  C   MET B 175     -18.782 -54.497  28.764  1.00 22.19           C  
ATOM   1285  O   MET B 175     -19.364 -55.219  27.952  1.00 22.20           O  
ATOM   1286  CB  MET B 175     -17.172 -53.158  27.302  1.00 22.12           C  
ATOM   1287  CG  MET B 175     -16.045 -54.154  27.540  1.00 23.33           C  
ATOM   1288  SD  MET B 175     -15.097 -53.791  29.035  1.00 25.79           S  
ATOM   1289  CE  MET B 175     -13.417 -54.102  28.502  1.00 25.00           C  
ATOM   1290  N   VAL B 176     -18.581 -54.859  30.028  1.00 22.25           N  
ATOM   1291  CA  VAL B 176     -19.151 -56.086  30.555  1.00 22.21           C  
ATOM   1292  C   VAL B 176     -20.358 -55.787  31.429  1.00 22.58           C  
ATOM   1293  O   VAL B 176     -21.385 -56.452  31.322  1.00 22.47           O  
ATOM   1294  CB  VAL B 176     -18.125 -56.901  31.376  1.00 22.52           C  
ATOM   1295  CG1 VAL B 176     -18.793 -58.128  31.994  1.00 21.39           C  
ATOM   1296  CG2 VAL B 176     -16.938 -57.299  30.503  1.00 21.43           C  
ATOM   1297  N   TYR B 177     -20.244 -54.778  32.285  1.00 22.79           N  
ATOM   1298  CA  TYR B 177     -21.267 -54.549  33.305  1.00 23.47           C  
ATOM   1299  C   TYR B 177     -22.334 -53.517  32.931  1.00 23.79           C  
ATOM   1300  O   TYR B 177     -23.368 -53.414  33.597  1.00 23.99           O  
ATOM   1301  CB  TYR B 177     -20.606 -54.228  34.657  1.00 23.51           C  
ATOM   1302  CG  TYR B 177     -19.690 -55.348  35.103  1.00 23.95           C  
ATOM   1303  CD1 TYR B 177     -20.211 -56.522  35.635  1.00 24.16           C  
ATOM   1304  CD2 TYR B 177     -18.312 -55.255  34.950  1.00 24.34           C  
ATOM   1305  CE1 TYR B 177     -19.387 -57.564  36.026  1.00 24.21           C  
ATOM   1306  CE2 TYR B 177     -17.475 -56.297  35.341  1.00 24.33           C  
ATOM   1307  CZ  TYR B 177     -18.021 -57.448  35.877  1.00 24.00           C  
ATOM   1308  OH  TYR B 177     -17.206 -58.488  36.268  1.00 24.44           O  
ATOM   1309  N   GLY B 178     -22.094 -52.778  31.850  1.00 24.05           N  
ATOM   1310  CA  GLY B 178     -23.007 -51.722  31.424  1.00 24.15           C  
ATOM   1311  C   GLY B 178     -22.654 -50.382  32.049  1.00 24.42           C  
ATOM   1312  O   GLY B 178     -21.888 -50.323  33.014  1.00 24.02           O  
ATOM   1313  N   SER B 179     -23.220 -49.308  31.505  1.00 24.59           N  
ATOM   1314  CA  SER B 179     -22.965 -47.967  32.015  1.00 25.09           C  
ATOM   1315  C   SER B 179     -24.228 -47.267  32.524  1.00 25.58           C  
ATOM   1316  O   SER B 179     -24.188 -46.078  32.836  1.00 25.44           O  
ATOM   1317  CB  SER B 179     -22.302 -47.099  30.940  1.00 25.08           C  
ATOM   1318  OG  SER B 179     -20.959 -47.480  30.711  1.00 24.33           O  
ATOM   1319  N   GLU B 180     -25.340 -47.997  32.597  1.00 25.96           N  
ATOM   1320  CA  GLU B 180     -26.598 -47.441  33.103  1.00 26.70           C  
ATOM   1321  C   GLU B 180     -27.325 -48.473  33.963  1.00 26.99           C  
ATOM   1322  O   GLU B 180     -27.272 -49.659  33.678  1.00 27.26           O  
ATOM   1323  CB  GLU B 180     -27.491 -46.995  31.940  1.00 26.81           C  
ATOM   1324  CG  GLU B 180     -26.836 -46.007  30.970  1.00 27.60           C  
ATOM   1325  CD  GLU B 180     -27.609 -45.886  29.668  1.00 28.97           C  
ATOM   1326  OE1 GLU B 180     -27.389 -44.935  28.902  1.00 29.37           O  
ATOM   1327  OE2 GLU B 180     -28.450 -46.758  29.403  1.00 31.34           O1-
ATOM   1328  N   GLU B 181     -28.002 -48.028  35.016  1.00 27.62           N  
ATOM   1329  CA  GLU B 181     -28.583 -48.964  35.994  1.00 27.87           C  
ATOM   1330  C   GLU B 181     -29.486 -50.030  35.378  1.00 28.07           C  
ATOM   1331  O   GLU B 181     -29.239 -51.222  35.552  1.00 28.21           O  
ATOM   1332  CB  GLU B 181     -29.328 -48.217  37.103  1.00 27.76           C  
ATOM   1333  CG  GLU B 181     -28.422 -47.454  38.050  1.00 27.94           C  
ATOM   1334  N   PRO B 182     -30.535 -49.609  34.652  1.00 28.33           N  
ATOM   1335  CA  PRO B 182     -31.476 -50.580  34.073  1.00 28.43           C  
ATOM   1336  C   PRO B 182     -30.764 -51.720  33.335  1.00 28.46           C  
ATOM   1337  O   PRO B 182     -31.026 -52.885  33.608  1.00 28.55           O  
ATOM   1338  CB  PRO B 182     -32.295 -49.734  33.097  1.00 28.34           C  
ATOM   1339  CG  PRO B 182     -32.241 -48.358  33.667  1.00 28.05           C  
ATOM   1340  CD  PRO B 182     -30.890 -48.220  34.310  1.00 28.17           C  
ATOM   1341  N   LEU B 183     -29.868 -51.377  32.414  1.00 28.75           N  
ATOM   1342  CA  LEU B 183     -29.087 -52.373  31.669  1.00 28.74           C  
ATOM   1343  C   LEU B 183     -28.196 -53.250  32.563  1.00 28.71           C  
ATOM   1344  O   LEU B 183     -28.180 -54.478  32.433  1.00 28.51           O  
ATOM   1345  CB  LEU B 183     -28.230 -51.681  30.607  1.00 28.59           C  
ATOM   1346  CG  LEU B 183     -27.148 -52.556  29.973  1.00 28.84           C  
ATOM   1347  CD1 LEU B 183     -27.774 -53.718  29.195  1.00 28.05           C  
ATOM   1348  CD2 LEU B 183     -26.241 -51.712  29.082  1.00 27.95           C  
ATOM   1349  N   ALA B 184     -27.448 -52.616  33.459  1.00 28.52           N  
ATOM   1350  CA  ALA B 184     -26.557 -53.344  34.353  1.00 28.71           C  
ATOM   1351  C   ALA B 184     -27.354 -54.403  35.109  1.00 28.95           C  
ATOM   1352  O   ALA B 184     -26.874 -55.516  35.361  1.00 28.68           O  
ATOM   1353  CB  ALA B 184     -25.893 -52.386  35.329  1.00 28.61           C  
ATOM   1354  N   ARG B 185     -28.574 -54.027  35.475  1.00 29.00           N  
ATOM   1355  CA  ARG B 185     -29.504 -54.915  36.148  1.00 29.50           C  
ATOM   1356  C   ARG B 185     -29.906 -56.089  35.246  1.00 29.13           C  
ATOM   1357  O   ARG B 185     -29.818 -57.245  35.647  1.00 29.03           O  
ATOM   1358  CB  ARG B 185     -30.734 -54.119  36.571  1.00 29.69           C  
ATOM   1359  CG  ARG B 185     -31.219 -54.420  37.964  1.00 31.80           C  
ATOM   1360  CD  ARG B 185     -31.414 -53.123  38.748  1.00 35.20           C  
ATOM   1361  NE  ARG B 185     -32.306 -52.179  38.072  1.00 37.38           N  
ATOM   1362  CZ  ARG B 185     -32.191 -50.855  38.162  1.00 38.61           C  
ATOM   1363  NH1 ARG B 185     -31.212 -50.325  38.888  1.00 38.62           N1+
ATOM   1364  NH2 ARG B 185     -33.039 -50.059  37.519  1.00 38.95           N  
ATOM   1365  N   ASN B 186     -30.330 -55.786  34.024  1.00 28.91           N  
ATOM   1366  CA  ASN B 186     -30.726 -56.823  33.068  1.00 28.91           C  
ATOM   1367  C   ASN B 186     -29.603 -57.797  32.739  1.00 28.48           C  
ATOM   1368  O   ASN B 186     -29.855 -58.953  32.414  1.00 28.62           O  
ATOM   1369  CB  ASN B 186     -31.248 -56.197  31.774  1.00 29.00           C  
ATOM   1370  CG  ASN B 186     -32.541 -55.444  31.979  1.00 30.42           C  
ATOM   1371  ND2 ASN B 186     -32.688 -54.313  31.294  1.00 31.92           N  
ATOM   1372  OD1 ASN B 186     -33.401 -55.872  32.746  1.00 32.42           O  
ATOM   1373  N   LEU B 187     -28.364 -57.326  32.806  1.00 28.07           N  
ATOM   1374  CA  LEU B 187     -27.216 -58.177  32.518  1.00 27.59           C  
ATOM   1375  C   LEU B 187     -26.953 -59.168  33.650  1.00 27.60           C  
ATOM   1376  O   LEU B 187     -26.208 -60.129  33.471  1.00 27.26           O  
ATOM   1377  CB  LEU B 187     -25.970 -57.333  32.284  1.00 27.21           C  
ATOM   1378  CG  LEU B 187     -25.937 -56.531  30.990  1.00 27.14           C  
ATOM   1379  CD1 LEU B 187     -24.675 -55.666  30.933  1.00 26.43           C  
ATOM   1380  CD2 LEU B 187     -26.019 -57.471  29.797  1.00 26.49           C  
ATOM   1381  N   ARG B 188     -27.558 -58.921  34.812  1.00 27.59           N  
ATOM   1382  CA  ARG B 188     -27.329 -59.756  35.994  1.00 27.78           C  
ATOM   1383  C   ARG B 188     -28.362 -60.878  36.124  1.00 28.07           C  
ATOM   1384  O   ARG B 188     -29.542 -60.682  35.865  1.00 28.19           O  
ATOM   1385  CB  ARG B 188     -27.330 -58.908  37.273  1.00 27.29           C  
ATOM   1386  CG  ARG B 188     -26.126 -57.993  37.437  1.00 26.90           C  
ATOM   1387  CD  ARG B 188     -26.250 -57.124  38.679  1.00 24.79           C  
ATOM   1388  NE  ARG B 188     -26.439 -57.928  39.884  1.00 24.93           N  
ATOM   1389  CZ  ARG B 188     -26.336 -57.470  41.132  1.00 24.53           C  
ATOM   1390  NH1 ARG B 188     -26.038 -56.200  41.370  1.00 23.63           N1+
ATOM   1391  NH2 ARG B 188     -26.518 -58.296  42.153  1.00 24.18           N  
ATOM   1392  N   ASN B 189     -27.897 -62.055  36.519  1.00 28.64           N  
ATOM   1393  CA  ASN B 189     -28.768 -63.165  36.878  1.00 29.08           C  
ATOM   1394  C   ASN B 189     -29.290 -62.941  38.296  1.00 29.44           C  
ATOM   1395  O   ASN B 189     -28.536 -63.030  39.264  1.00 29.38           O  
ATOM   1396  CB  ASN B 189     -27.975 -64.470  36.796  1.00 29.10           C  
ATOM   1397  CG  ASN B 189     -28.807 -65.700  37.123  1.00 29.45           C  
ATOM   1398  ND2 ASN B 189     -28.329 -66.860  36.683  1.00 29.53           N  
ATOM   1399  OD1 ASN B 189     -29.856 -65.614  37.763  1.00 29.44           O  
ATOM   1400  N   MET B 190     -30.572 -62.626  38.423  1.00 29.82           N  
ATOM   1401  CA  MET B 190     -31.135 -62.365  39.740  1.00 30.59           C  
ATOM   1402  C   MET B 190     -32.143 -63.430  40.187  1.00 30.62           C  
ATOM   1403  O   MET B 190     -33.111 -63.133  40.894  1.00 30.77           O  
ATOM   1404  CB  MET B 190     -31.723 -60.949  39.802  1.00 30.96           C  
ATOM   1405  CG  MET B 190     -30.674 -59.893  40.153  1.00 32.76           C  
ATOM   1406  SD  MET B 190     -31.154 -58.210  39.749  1.00 37.46           S  
ATOM   1407  CE  MET B 190     -29.721 -57.284  40.315  1.00 35.41           C  
ATOM   1408  N   SER B 191     -31.895 -64.672  39.768  1.00 30.40           N  
ATOM   1409  CA  SER B 191     -32.699 -65.820  40.169  1.00 30.16           C  
ATOM   1410  C   SER B 191     -32.200 -66.373  41.483  1.00 29.84           C  
ATOM   1411  O   SER B 191     -32.782 -67.297  42.041  1.00 29.91           O  
ATOM   1412  CB  SER B 191     -32.601 -66.933  39.127  1.00 30.17           C  
ATOM   1413  OG  SER B 191     -33.494 -66.717  38.058  1.00 31.02           O  
ATOM   1414  N   ASN B 192     -31.101 -65.822  41.971  1.00 29.48           N  
ATOM   1415  CA  ASN B 192     -30.456 -66.390  43.133  1.00 28.84           C  
ATOM   1416  C   ASN B 192     -29.462 -65.406  43.707  1.00 28.61           C  
ATOM   1417  O   ASN B 192     -29.351 -64.272  43.236  1.00 28.62           O  
ATOM   1418  CB  ASN B 192     -29.739 -67.667  42.731  1.00 28.70           C  
ATOM   1419  CG  ASN B 192     -28.804 -67.449  41.560  1.00 28.87           C  
ATOM   1420  ND2 ASN B 192     -28.972 -68.244  40.508  1.00 28.42           N  
ATOM   1421  OD1 ASN B 192     -27.949 -66.559  41.593  1.00 28.73           O  
ATOM   1422  N   GLN B 193     -28.727 -65.862  44.715  1.00 28.14           N  
ATOM   1423  CA  GLN B 193     -27.796 -65.024  45.447  1.00 27.71           C  
ATOM   1424  C   GLN B 193     -26.351 -65.333  45.076  1.00 27.44           C  
ATOM   1425  O   GLN B 193     -25.452 -65.201  45.910  1.00 27.60           O  
ATOM   1426  CB  GLN B 193     -27.988 -65.243  46.949  1.00 27.80           C  
ATOM   1427  CG  GLN B 193     -29.327 -64.766  47.473  1.00 28.15           C  
ATOM   1428  CD  GLN B 193     -29.390 -63.260  47.592  1.00 28.75           C  
ATOM   1429  NE2 GLN B 193     -30.552 -62.690  47.305  1.00 28.89           N  
ATOM   1430  OE1 GLN B 193     -28.401 -62.614  47.945  1.00 28.94           O  
ATOM   1431  N   LEU B 194     -26.121 -65.743  43.832  1.00 26.93           N  
ATOM   1432  CA  LEU B 194     -24.781 -66.149  43.420  1.00 26.48           C  
ATOM   1433  C   LEU B 194     -23.997 -65.022  42.745  1.00 26.24           C  
ATOM   1434  O   LEU B 194     -22.843 -65.210  42.367  1.00 26.37           O  
ATOM   1435  CB  LEU B 194     -24.849 -67.369  42.506  1.00 26.45           C  
ATOM   1436  CG  LEU B 194     -25.439 -68.632  43.140  1.00 27.20           C  
ATOM   1437  CD1 LEU B 194     -25.373 -69.806  42.169  1.00 26.61           C  
ATOM   1438  CD2 LEU B 194     -24.721 -68.966  44.453  1.00 26.77           C  
ATOM   1439  N   GLY B 195     -24.621 -63.858  42.595  1.00 25.76           N  
ATOM   1440  CA  GLY B 195     -23.957 -62.702  41.991  1.00 25.30           C  
ATOM   1441  C   GLY B 195     -23.386 -62.960  40.606  1.00 25.00           C  
ATOM   1442  O   GLY B 195     -22.303 -62.471  40.265  1.00 25.10           O  
ATOM   1443  N   LEU B 196     -24.119 -63.719  39.799  1.00 24.51           N  
ATOM   1444  CA  LEU B 196     -23.669 -64.069  38.458  1.00 24.07           C  
ATOM   1445  C   LEU B 196     -24.215 -63.104  37.428  1.00 23.88           C  
ATOM   1446  O   LEU B 196     -25.181 -62.382  37.689  1.00 23.56           O  
ATOM   1447  CB  LEU B 196     -24.127 -65.482  38.094  1.00 23.89           C  
ATOM   1448  CG  LEU B 196     -23.794 -66.558  39.127  1.00 24.38           C  
ATOM   1449  CD1 LEU B 196     -24.384 -67.919  38.733  1.00 24.34           C  
ATOM   1450  CD2 LEU B 196     -22.281 -66.642  39.321  1.00 24.31           C  
ATOM   1451  N   LEU B 197     -23.589 -63.096  36.254  1.00 23.48           N  
ATOM   1452  CA  LEU B 197     -24.158 -62.414  35.105  1.00 23.27           C  
ATOM   1453  C   LEU B 197     -25.014 -63.420  34.349  1.00 23.14           C  
ATOM   1454  O   LEU B 197     -24.693 -64.607  34.295  1.00 23.15           O  
ATOM   1455  CB  LEU B 197     -23.059 -61.847  34.198  1.00 23.02           C  
ATOM   1456  CG  LEU B 197     -22.199 -60.746  34.825  1.00 23.00           C  
ATOM   1457  CD1 LEU B 197     -20.984 -60.428  33.965  1.00 22.37           C  
ATOM   1458  CD2 LEU B 197     -23.023 -59.488  35.066  1.00 22.41           C  
ATOM   1459  N   ALA B 198     -26.112 -62.941  33.781  1.00 23.08           N  
ATOM   1460  CA  ALA B 198     -27.009 -63.784  33.008  1.00 23.19           C  
ATOM   1461  C   ALA B 198     -26.302 -64.336  31.775  1.00 23.31           C  
ATOM   1462  O   ALA B 198     -25.560 -63.611  31.105  1.00 23.64           O  
ATOM   1463  CB  ALA B 198     -28.249 -63.003  32.611  1.00 22.94           C  
ATOM   1464  N   VAL B 199     -26.532 -65.619  31.487  1.00 23.19           N  
ATOM   1465  CA  VAL B 199     -25.940 -66.283  30.322  1.00 22.89           C  
ATOM   1466  C   VAL B 199     -27.034 -66.770  29.389  1.00 22.91           C  
ATOM   1467  O   VAL B 199     -28.187 -66.895  29.791  1.00 23.14           O  
ATOM   1468  CB  VAL B 199     -25.092 -67.513  30.721  1.00 22.89           C  
ATOM   1469  CG1 VAL B 199     -23.984 -67.119  31.692  1.00 22.82           C  
ATOM   1470  CG2 VAL B 199     -25.974 -68.599  31.314  1.00 21.94           C  
ATOM   1471  N   ASN B 200     -26.669 -67.056  28.145  1.00 22.72           N  
ATOM   1472  CA  ASN B 200     -27.633 -67.495  27.149  1.00 22.62           C  
ATOM   1473  C   ASN B 200     -28.374 -68.756  27.581  1.00 23.04           C  
ATOM   1474  O   ASN B 200     -27.757 -69.729  28.025  1.00 22.76           O  
ATOM   1475  CB  ASN B 200     -26.937 -67.718  25.811  1.00 22.50           C  
ATOM   1476  CG  ASN B 200     -27.888 -67.627  24.640  1.00 22.33           C  
ATOM   1477  ND2 ASN B 200     -27.705 -66.608  23.811  1.00 22.01           N  
ATOM   1478  OD1 ASN B 200     -28.775 -68.462  24.477  1.00 22.45           O  
ATOM   1479  N   GLN B 201     -29.698 -68.731  27.445  1.00 23.37           N  
ATOM   1480  CA  GLN B 201     -30.540 -69.853  27.854  1.00 24.03           C  
ATOM   1481  C   GLN B 201     -30.915 -70.780  26.696  1.00 24.23           C  
ATOM   1482  O   GLN B 201     -31.583 -71.782  26.899  1.00 24.19           O  
ATOM   1483  CB  GLN B 201     -31.817 -69.342  28.535  1.00 24.06           C  
ATOM   1484  CG  GLN B 201     -31.563 -68.469  29.751  1.00 24.47           C  
ATOM   1485  CD  GLN B 201     -30.625 -69.126  30.744  1.00 25.44           C  
ATOM   1486  NE2 GLN B 201     -29.596 -68.403  31.155  1.00 25.44           N  
ATOM   1487  OE1 GLN B 201     -30.824 -70.275  31.134  1.00 26.96           O  
ATOM   1488  N   ARG B 202     -30.493 -70.440  25.485  1.00 24.78           N  
ATOM   1489  CA  ARG B 202     -30.856 -71.229  24.309  1.00 25.34           C  
ATOM   1490  C   ARG B 202     -29.698 -72.060  23.757  1.00 25.38           C  
ATOM   1491  O   ARG B 202     -29.913 -73.145  23.225  1.00 25.52           O  
ATOM   1492  CB  ARG B 202     -31.411 -70.332  23.199  1.00 25.51           C  
ATOM   1493  CG  ARG B 202     -32.715 -69.645  23.541  1.00 26.43           C  
ATOM   1494  CD  ARG B 202     -33.637 -69.611  22.331  1.00 28.57           C  
ATOM   1495  NE  ARG B 202     -33.660 -68.333  21.624  1.00 29.42           N  
ATOM   1496  CZ  ARG B 202     -33.369 -68.172  20.333  1.00 30.33           C  
ATOM   1497  NH1 ARG B 202     -33.013 -69.209  19.584  1.00 30.57           N1+
ATOM   1498  NH2 ARG B 202     -33.437 -66.965  19.789  1.00 29.56           N  
ATOM   1499  N   PHE B 203     -28.476 -71.547  23.876  1.00 25.41           N  
ATOM   1500  CA  PHE B 203     -27.310 -72.213  23.302  1.00 25.38           C  
ATOM   1501  C   PHE B 203     -26.110 -72.183  24.243  1.00 25.56           C  
ATOM   1502  O   PHE B 203     -25.944 -71.256  25.037  1.00 25.50           O  
ATOM   1503  CB  PHE B 203     -26.903 -71.555  21.982  1.00 25.22           C  
ATOM   1504  CG  PHE B 203     -27.976 -71.559  20.932  1.00 25.30           C  
ATOM   1505  CD1 PHE B 203     -28.880 -70.510  20.841  1.00 24.71           C  
ATOM   1506  CD2 PHE B 203     -28.062 -72.598  20.011  1.00 25.18           C  
ATOM   1507  CE1 PHE B 203     -29.858 -70.500  19.865  1.00 24.63           C  
ATOM   1508  CE2 PHE B 203     -29.037 -72.599  19.030  1.00 24.81           C  
ATOM   1509  CZ  PHE B 203     -29.940 -71.546  18.955  1.00 24.97           C  
ATOM   1510  N   GLN B 204     -25.266 -73.201  24.127  1.00 25.70           N  
ATOM   1511  CA  GLN B 204     -24.021 -73.260  24.873  1.00 26.00           C  
ATOM   1512  C   GLN B 204     -22.854 -73.484  23.922  1.00 25.86           C  
ATOM   1513  O   GLN B 204     -23.042 -73.897  22.785  1.00 25.85           O  
ATOM   1514  CB  GLN B 204     -24.077 -74.360  25.936  1.00 26.01           C  
ATOM   1515  CG  GLN B 204     -24.915 -73.984  27.152  1.00 27.15           C  
ATOM   1516  CD  GLN B 204     -24.780 -74.976  28.298  1.00 29.40           C  
ATOM   1517  NE2 GLN B 204     -25.659 -74.856  29.291  1.00 30.33           N  
ATOM   1518  OE1 GLN B 204     -23.898 -75.840  28.295  1.00 30.55           O  
ATOM   1519  N   ASP B 205     -21.648 -73.196  24.391  1.00 25.89           N  
ATOM   1520  CA  ASP B 205     -20.451 -73.362  23.581  1.00 25.72           C  
ATOM   1521  C   ASP B 205     -19.619 -74.489  24.192  1.00 25.54           C  
ATOM   1522  O   ASP B 205     -18.888 -74.283  25.168  1.00 25.30           O  
ATOM   1523  CB  ASP B 205     -19.679 -72.032  23.528  1.00 25.82           C  
ATOM   1524  CG  ASP B 205     -18.290 -72.172  22.927  1.00 26.16           C  
ATOM   1525  OD1 ASP B 205     -17.997 -73.208  22.301  1.00 26.39           O  
ATOM   1526  OD2 ASP B 205     -17.484 -71.232  23.084  1.00 27.19           O1-
ATOM   1527  N   ASN B 206     -19.757 -75.685  23.621  1.00 25.55           N  
ATOM   1528  CA  ASN B 206     -19.160 -76.901  24.186  1.00 25.53           C  
ATOM   1529  C   ASN B 206     -19.322 -76.971  25.705  1.00 25.26           C  
ATOM   1530  O   ASN B 206     -18.364 -77.225  26.443  1.00 24.98           O  
ATOM   1531  CB  ASN B 206     -17.693 -77.037  23.775  1.00 25.55           C  
ATOM   1532  CG  ASN B 206     -17.527 -77.127  22.272  1.00 26.87           C  
ATOM   1533  ND2 ASN B 206     -16.477 -76.511  21.749  1.00 27.81           N  
ATOM   1534  OD1 ASN B 206     -18.345 -77.736  21.586  1.00 28.52           O  
ATOM   1535  N   GLY B 207     -20.549 -76.728  26.157  1.00 24.93           N  
ATOM   1536  CA  GLY B 207     -20.882 -76.802  27.569  1.00 24.88           C  
ATOM   1537  C   GLY B 207     -20.615 -75.535  28.353  1.00 24.78           C  
ATOM   1538  O   GLY B 207     -20.869 -75.485  29.548  1.00 25.00           O  
ATOM   1539  N   ARG B 208     -20.101 -74.505  27.691  1.00 24.80           N  
ATOM   1540  CA  ARG B 208     -19.766 -73.260  28.379  1.00 24.57           C  
ATOM   1541  C   ARG B 208     -20.680 -72.113  27.973  1.00 24.13           C  
ATOM   1542  O   ARG B 208     -21.290 -72.132  26.904  1.00 24.37           O  
ATOM   1543  CB  ARG B 208     -18.307 -72.884  28.129  1.00 24.96           C  
ATOM   1544  CG  ARG B 208     -17.326 -73.936  28.616  1.00 25.57           C  
ATOM   1545  CD  ARG B 208     -15.917 -73.671  28.124  1.00 26.59           C  
ATOM   1546  NE  ARG B 208     -14.937 -74.239  29.045  1.00 28.71           N  
ATOM   1547  CZ  ARG B 208     -14.332 -75.412  28.878  1.00 28.80           C  
ATOM   1548  NH1 ARG B 208     -14.584 -76.152  27.803  1.00 27.60           N1+
ATOM   1549  NH2 ARG B 208     -13.462 -75.835  29.787  1.00 29.31           N  
ATOM   1550  N   ALA B 209     -20.743 -71.107  28.833  1.00 23.52           N  
ATOM   1551  CA  ALA B 209     -21.654 -69.979  28.669  1.00 23.15           C  
ATOM   1552  C   ALA B 209     -21.416 -69.118  27.418  1.00 23.04           C  
ATOM   1553  O   ALA B 209     -20.281 -68.842  27.018  1.00 22.81           O  
ATOM   1554  CB  ALA B 209     -21.646 -69.108  29.932  1.00 22.53           C  
ATOM   1555  N   LEU B 210     -22.517 -68.715  26.805  1.00 22.96           N  
ATOM   1556  CA  LEU B 210     -22.507 -67.708  25.765  1.00 23.07           C  
ATOM   1557  C   LEU B 210     -23.249 -66.493  26.316  1.00 23.11           C  
ATOM   1558  O   LEU B 210     -23.893 -66.582  27.364  1.00 22.90           O  
ATOM   1559  CB  LEU B 210     -23.203 -68.229  24.506  1.00 22.85           C  
ATOM   1560  CG  LEU B 210     -22.407 -69.232  23.672  1.00 22.76           C  
ATOM   1561  CD1 LEU B 210     -23.234 -69.759  22.508  1.00 21.16           C  
ATOM   1562  CD2 LEU B 210     -21.104 -68.595  23.187  1.00 22.30           C  
ATOM   1563  N   LEU B 211     -23.162 -65.366  25.618  1.00 23.24           N  
ATOM   1564  CA  LEU B 211     -23.874 -64.158  26.040  1.00 23.41           C  
ATOM   1565  C   LEU B 211     -25.384 -64.305  25.796  1.00 23.63           C  
ATOM   1566  O   LEU B 211     -25.807 -64.958  24.843  1.00 23.44           O  
ATOM   1567  CB  LEU B 211     -23.335 -62.924  25.300  1.00 23.09           C  
ATOM   1568  CG  LEU B 211     -21.868 -62.507  25.473  1.00 23.13           C  
ATOM   1569  CD1 LEU B 211     -21.365 -61.754  24.246  1.00 23.15           C  
ATOM   1570  CD2 LEU B 211     -21.667 -61.668  26.720  1.00 23.25           C  
ATOM   1571  N   PRO B 212     -26.205 -63.687  26.657  1.00 24.07           N  
ATOM   1572  CA  PRO B 212     -27.635 -63.715  26.376  1.00 24.38           C  
ATOM   1573  C   PRO B 212     -27.904 -63.050  25.025  1.00 24.94           C  
ATOM   1574  O   PRO B 212     -27.055 -62.309  24.525  1.00 24.91           O  
ATOM   1575  CB  PRO B 212     -28.235 -62.875  27.508  1.00 24.26           C  
ATOM   1576  CG  PRO B 212     -27.149 -62.738  28.543  1.00 24.16           C  
ATOM   1577  CD  PRO B 212     -25.869 -62.816  27.798  1.00 24.01           C  
ATOM   1578  N   PHE B 213     -29.056 -63.326  24.422  1.00 25.71           N  
ATOM   1579  CA  PHE B 213     -29.464 -62.593  23.223  1.00 26.52           C  
ATOM   1580  C   PHE B 213     -30.125 -61.293  23.624  1.00 27.13           C  
ATOM   1581  O   PHE B 213     -30.741 -61.197  24.681  1.00 26.85           O  
ATOM   1582  CB  PHE B 213     -30.443 -63.397  22.365  1.00 26.29           C  
ATOM   1583  CG  PHE B 213     -29.813 -64.536  21.633  1.00 26.40           C  
ATOM   1584  CD1 PHE B 213     -28.611 -64.365  20.964  1.00 26.45           C  
ATOM   1585  CD2 PHE B 213     -30.410 -65.784  21.624  1.00 26.34           C  
ATOM   1586  CE1 PHE B 213     -28.016 -65.413  20.287  1.00 26.27           C  
ATOM   1587  CE2 PHE B 213     -29.825 -66.835  20.944  1.00 27.18           C  
ATOM   1588  CZ  PHE B 213     -28.622 -66.648  20.273  1.00 26.96           C  
ATOM   1589  N   ASP B 214     -29.995 -60.292  22.772  1.00 28.45           N  
ATOM   1590  CA  ASP B 214     -30.684 -59.039  22.983  1.00 29.90           C  
ATOM   1591  C   ASP B 214     -32.010 -59.096  22.246  1.00 30.82           C  
ATOM   1592  O   ASP B 214     -32.286 -60.051  21.531  1.00 30.85           O  
ATOM   1593  CB  ASP B 214     -29.835 -57.866  22.482  1.00 30.02           C  
ATOM   1594  CG  ASP B 214     -30.282 -56.534  23.058  1.00 30.35           C  
ATOM   1595  OD1 ASP B 214     -31.320 -56.497  23.753  1.00 29.92           O  
ATOM   1596  OD2 ASP B 214     -29.587 -55.524  22.818  1.00 31.83           O1-
ATOM   1597  N   ASN B 215     -32.827 -58.066  22.423  1.00 32.31           N  
ATOM   1598  CA  ASN B 215     -34.138 -58.011  21.798  1.00 33.50           C  
ATOM   1599  C   ASN B 215     -34.308 -56.740  20.977  1.00 33.94           C  
ATOM   1600  O   ASN B 215     -35.201 -55.949  21.243  1.00 34.36           O  
ATOM   1601  CB  ASN B 215     -35.218 -58.075  22.875  1.00 33.82           C  
ATOM   1602  CG  ASN B 215     -36.604 -58.308  22.301  1.00 35.38           C  
ATOM   1603  ND2 ASN B 215     -37.620 -58.128  23.136  1.00 36.75           N  
ATOM   1604  OD1 ASN B 215     -36.762 -58.654  21.127  1.00 37.35           O  
ATOM   1605  N   LEU B 216     -33.452 -56.549  19.980  1.00 34.44           N  
ATOM   1606  CA  LEU B 216     -33.450 -55.323  19.185  1.00 34.75           C  
ATOM   1607  C   LEU B 216     -34.655 -55.205  18.256  1.00 35.19           C  
ATOM   1608  O   LEU B 216     -35.136 -56.196  17.710  1.00 35.05           O  
ATOM   1609  CB  LEU B 216     -32.169 -55.232  18.363  1.00 34.77           C  
ATOM   1610  CG  LEU B 216     -30.879 -55.362  19.171  1.00 34.74           C  
ATOM   1611  CD1 LEU B 216     -29.666 -55.326  18.252  1.00 34.37           C  
ATOM   1612  CD2 LEU B 216     -30.810 -54.252  20.208  1.00 34.81           C  
ATOM   1613  N   HIS B 217     -35.135 -53.977  18.080  1.00 35.65           N  
ATOM   1614  CA  HIS B 217     -36.245 -53.728  17.181  1.00 36.10           C  
ATOM   1615  C   HIS B 217     -35.807 -54.038  15.760  1.00 35.63           C  
ATOM   1616  O   HIS B 217     -36.519 -54.696  14.998  1.00 35.70           O  
ATOM   1617  CB  HIS B 217     -36.708 -52.271  17.280  1.00 36.57           C  
ATOM   1618  CG  HIS B 217     -37.670 -51.872  16.201  1.00 38.57           C  
ATOM   1619  CD2 HIS B 217     -37.779 -50.730  15.479  1.00 39.84           C  
ATOM   1620  ND1 HIS B 217     -38.683 -52.701  15.762  1.00 40.13           N  
ATOM   1621  CE1 HIS B 217     -39.368 -52.093  14.810  1.00 40.43           C  
ATOM   1622  NE2 HIS B 217     -38.843 -50.894  14.621  1.00 41.18           N  
ATOM   1623  N   ASP B 218     -34.627 -53.553  15.407  1.00 34.96           N  
ATOM   1624  CA  ASP B 218     -34.069 -53.814  14.095  1.00 34.48           C  
ATOM   1625  C   ASP B 218     -32.765 -54.548  14.258  1.00 33.57           C  
ATOM   1626  O   ASP B 218     -31.710 -53.929  14.374  1.00 33.81           O  
ATOM   1627  CB  ASP B 218     -33.847 -52.506  13.333  1.00 34.94           C  
ATOM   1628  CG  ASP B 218     -34.644 -52.445  12.052  1.00 35.98           C  
ATOM   1629  OD1 ASP B 218     -34.161 -53.007  11.041  1.00 37.29           O  
ATOM   1630  OD2 ASP B 218     -35.756 -51.867  12.062  1.00 36.78           O1-
ATOM   1631  N   ASP B 219     -32.840 -55.871  14.287  1.00 32.34           N  
ATOM   1632  CA  ASP B 219     -31.661 -56.674  14.550  1.00 30.97           C  
ATOM   1633  C   ASP B 219     -30.861 -56.899  13.273  1.00 30.08           C  
ATOM   1634  O   ASP B 219     -31.333 -57.552  12.346  1.00 29.90           O  
ATOM   1635  CB  ASP B 219     -32.049 -58.006  15.191  1.00 30.86           C  
ATOM   1636  CG  ASP B 219     -30.857 -58.726  15.785  1.00 30.71           C  
ATOM   1637  OD1 ASP B 219     -29.946 -59.088  15.011  1.00 30.74           O  
ATOM   1638  OD2 ASP B 219     -30.817 -58.900  17.023  1.00 29.43           O1-
ATOM   1639  N   PRO B 220     -29.639 -56.352  13.225  1.00 29.24           N  
ATOM   1640  CA  PRO B 220     -28.792 -56.481  12.050  1.00 28.74           C  
ATOM   1641  C   PRO B 220     -28.109 -57.844  11.968  1.00 28.48           C  
ATOM   1642  O   PRO B 220     -27.734 -58.266  10.876  1.00 28.38           O  
ATOM   1643  CB  PRO B 220     -27.760 -55.377  12.249  1.00 28.80           C  
ATOM   1644  CG  PRO B 220     -27.642 -55.240  13.741  1.00 28.76           C  
ATOM   1645  CD  PRO B 220     -28.981 -55.606  14.314  1.00 29.17           C  
ATOM   1646  N   CYS B 221     -27.950 -58.521  13.107  1.00 28.00           N  
ATOM   1647  CA  CYS B 221     -27.339 -59.850  13.128  1.00 27.75           C  
ATOM   1648  C   CYS B 221     -28.222 -60.850  12.383  1.00 27.75           C  
ATOM   1649  O   CYS B 221     -27.721 -61.712  11.655  1.00 27.56           O  
ATOM   1650  CB  CYS B 221     -27.105 -60.344  14.562  1.00 27.70           C  
ATOM   1651  SG  CYS B 221     -25.915 -59.391  15.560  1.00 27.59           S  
ATOM   1652  N   LEU B 222     -29.533 -60.737  12.577  1.00 27.53           N  
ATOM   1653  CA  LEU B 222     -30.477 -61.611  11.890  1.00 27.69           C  
ATOM   1654  C   LEU B 222     -30.296 -61.533  10.379  1.00 27.58           C  
ATOM   1655  O   LEU B 222     -30.496 -62.518   9.677  1.00 27.67           O  
ATOM   1656  CB  LEU B 222     -31.924 -61.258  12.256  1.00 27.62           C  
ATOM   1657  CG  LEU B 222     -32.378 -61.615  13.674  1.00 27.51           C  
ATOM   1658  CD1 LEU B 222     -33.802 -61.127  13.926  1.00 26.49           C  
ATOM   1659  CD2 LEU B 222     -32.277 -63.112  13.904  1.00 26.93           C  
ATOM   1660  N   LEU B 223     -29.896 -60.363   9.891  1.00 27.53           N  
ATOM   1661  CA  LEU B 223     -29.775 -60.124   8.455  1.00 27.15           C  
ATOM   1662  C   LEU B 223     -28.598 -60.839   7.822  1.00 27.17           C  
ATOM   1663  O   LEU B 223     -28.612 -61.109   6.629  1.00 27.35           O  
ATOM   1664  CB  LEU B 223     -29.653 -58.630   8.176  1.00 27.08           C  
ATOM   1665  CG  LEU B 223     -30.807 -57.765   8.670  1.00 26.69           C  
ATOM   1666  CD1 LEU B 223     -30.624 -56.348   8.174  1.00 25.98           C  
ATOM   1667  CD2 LEU B 223     -32.140 -58.349   8.212  1.00 25.57           C  
ATOM   1668  N   THR B 224     -27.575 -61.133   8.617  1.00 27.39           N  
ATOM   1669  CA  THR B 224     -26.346 -61.745   8.099  1.00 27.42           C  
ATOM   1670  C   THR B 224     -26.538 -63.197   7.639  1.00 27.56           C  
ATOM   1671  O   THR B 224     -25.757 -63.712   6.840  1.00 27.84           O  
ATOM   1672  CB  THR B 224     -25.209 -61.698   9.141  1.00 27.34           C  
ATOM   1673  CG2 THR B 224     -24.995 -60.270   9.640  1.00 27.10           C  
ATOM   1674  OG1 THR B 224     -25.537 -62.549  10.245  1.00 26.88           O  
ATOM   1675  N   ASN B 225     -27.563 -63.859   8.160  1.00 27.40           N  
ATOM   1676  CA  ASN B 225     -27.916 -65.204   7.716  1.00 27.37           C  
ATOM   1677  C   ASN B 225     -29.367 -65.445   8.063  1.00 26.90           C  
ATOM   1678  O   ASN B 225     -29.711 -65.686   9.217  1.00 26.61           O  
ATOM   1679  CB  ASN B 225     -27.013 -66.269   8.356  1.00 27.79           C  
ATOM   1680  CG  ASN B 225     -27.404 -67.693   7.955  1.00 28.96           C  
ATOM   1681  ND2 ASN B 225     -26.425 -68.594   7.920  1.00 31.14           N  
ATOM   1682  OD1 ASN B 225     -28.571 -67.975   7.689  1.00 28.61           O  
ATOM   1683  N   ARG B 226     -30.220 -65.348   7.052  1.00 26.68           N  
ATOM   1684  CA  ARG B 226     -31.660 -65.410   7.248  1.00 26.68           C  
ATOM   1685  C   ARG B 226     -32.140 -66.696   7.932  1.00 26.41           C  
ATOM   1686  O   ARG B 226     -32.893 -66.638   8.901  1.00 26.13           O  
ATOM   1687  CB  ARG B 226     -32.383 -65.214   5.920  1.00 26.56           C  
ATOM   1688  CG  ARG B 226     -33.834 -64.860   6.084  1.00 27.15           C  
ATOM   1689  CD  ARG B 226     -34.461 -64.472   4.764  1.00 28.51           C  
ATOM   1690  NE  ARG B 226     -35.882 -64.187   4.921  1.00 29.89           N  
ATOM   1691  CZ  ARG B 226     -36.833 -65.114   4.944  1.00 30.77           C  
ATOM   1692  NH1 ARG B 226     -36.524 -66.402   4.821  1.00 30.36           N1+
ATOM   1693  NH2 ARG B 226     -38.098 -64.749   5.093  1.00 31.15           N  
ATOM   1694  N   SER B 227     -31.707 -67.848   7.429  1.00 26.36           N  
ATOM   1695  CA  SER B 227     -32.174 -69.137   7.954  1.00 26.53           C  
ATOM   1696  C   SER B 227     -31.676 -69.431   9.377  1.00 26.40           C  
ATOM   1697  O   SER B 227     -32.413 -69.978  10.195  1.00 26.34           O  
ATOM   1698  CB  SER B 227     -31.804 -70.287   7.009  1.00 26.32           C  
ATOM   1699  OG  SER B 227     -30.402 -70.472   6.944  1.00 26.52           O  
ATOM   1700  N   ALA B 228     -30.436 -69.055   9.670  1.00 26.34           N  
ATOM   1701  CA  ALA B 228     -29.851 -69.316  10.983  1.00 26.44           C  
ATOM   1702  C   ALA B 228     -30.640 -68.648  12.104  1.00 26.62           C  
ATOM   1703  O   ALA B 228     -30.707 -69.170  13.217  1.00 26.78           O  
ATOM   1704  CB  ALA B 228     -28.402 -68.872  11.018  1.00 26.25           C  
ATOM   1705  N   ARG B 229     -31.227 -67.490  11.804  1.00 26.60           N  
ATOM   1706  CA  ARG B 229     -32.032 -66.732  12.776  1.00 26.43           C  
ATOM   1707  C   ARG B 229     -31.375 -66.528  14.145  1.00 25.88           C  
ATOM   1708  O   ARG B 229     -31.981 -66.806  15.171  1.00 25.67           O  
ATOM   1709  CB  ARG B 229     -33.415 -67.378  12.957  1.00 26.58           C  
ATOM   1710  CG  ARG B 229     -34.419 -67.005  11.878  1.00 27.17           C  
ATOM   1711  CD  ARG B 229     -35.802 -67.581  12.175  1.00 28.32           C  
ATOM   1712  NE  ARG B 229     -35.825 -69.039  12.069  1.00 28.75           N  
ATOM   1713  N   ILE B 230     -30.148 -66.021  14.162  1.00 25.69           N  
ATOM   1714  CA  ILE B 230     -29.465 -65.741  15.420  1.00 25.45           C  
ATOM   1715  C   ILE B 230     -29.345 -64.234  15.650  1.00 25.52           C  
ATOM   1716  O   ILE B 230     -28.665 -63.546  14.896  1.00 25.47           O  
ATOM   1717  CB  ILE B 230     -28.065 -66.377  15.448  1.00 25.28           C  
ATOM   1718  CG1 ILE B 230     -28.153 -67.873  15.142  1.00 25.74           C  
ATOM   1719  CG2 ILE B 230     -27.396 -66.155  16.792  1.00 24.98           C  
ATOM   1720  CD1 ILE B 230     -28.870 -68.700  16.218  1.00 25.46           C  
ATOM   1721  N   PRO B 231     -29.988 -63.720  16.711  1.00 25.58           N  
ATOM   1722  CA  PRO B 231     -29.986 -62.284  16.969  1.00 25.70           C  
ATOM   1723  C   PRO B 231     -28.658 -61.815  17.556  1.00 25.79           C  
ATOM   1724  O   PRO B 231     -27.791 -62.639  17.856  1.00 26.10           O  
ATOM   1725  CB  PRO B 231     -31.123 -62.102  17.985  1.00 25.57           C  
ATOM   1726  CG  PRO B 231     -31.462 -63.486  18.505  1.00 25.52           C  
ATOM   1727  CD  PRO B 231     -30.553 -64.480  17.838  1.00 25.74           C  
ATOM   1728  N   CYS B 232     -28.490 -60.506  17.702  1.00 25.62           N  
ATOM   1729  CA  CYS B 232     -27.276 -59.962  18.308  1.00 25.86           C  
ATOM   1730  C   CYS B 232     -27.216 -60.281  19.794  1.00 25.68           C  
ATOM   1731  O   CYS B 232     -28.230 -60.581  20.420  1.00 26.06           O  
ATOM   1732  CB  CYS B 232     -27.192 -58.449  18.113  1.00 25.89           C  
ATOM   1733  SG  CYS B 232     -27.068 -57.946  16.387  1.00 26.81           S  
ATOM   1734  N   PHE B 233     -26.023 -60.215  20.361  1.00 25.23           N  
ATOM   1735  CA  PHE B 233     -25.869 -60.534  21.762  1.00 25.00           C  
ATOM   1736  C   PHE B 233     -26.173 -59.316  22.605  1.00 24.92           C  
ATOM   1737  O   PHE B 233     -26.168 -58.187  22.110  1.00 24.86           O  
ATOM   1738  CB  PHE B 233     -24.460 -61.068  22.053  1.00 24.90           C  
ATOM   1739  CG  PHE B 233     -24.199 -62.447  21.480  1.00 24.34           C  
ATOM   1740  CD1 PHE B 233     -24.763 -63.572  22.062  1.00 23.65           C  
ATOM   1741  CD2 PHE B 233     -23.389 -62.613  20.363  1.00 23.14           C  
ATOM   1742  CE1 PHE B 233     -24.521 -64.835  21.546  1.00 23.42           C  
ATOM   1743  CE2 PHE B 233     -23.146 -63.868  19.843  1.00 23.47           C  
ATOM   1744  CZ  PHE B 233     -23.716 -64.983  20.434  1.00 23.16           C  
ATOM   1745  N   LEU B 234     -26.453 -59.553  23.881  1.00 24.65           N  
ATOM   1746  CA  LEU B 234     -26.646 -58.472  24.832  1.00 24.40           C  
ATOM   1747  C   LEU B 234     -25.450 -58.443  25.773  1.00 24.06           C  
ATOM   1748  O   LEU B 234     -25.135 -59.440  26.407  1.00 24.03           O  
ATOM   1749  CB  LEU B 234     -27.933 -58.687  25.627  1.00 24.44           C  
ATOM   1750  CG  LEU B 234     -28.117 -57.773  26.841  1.00 24.87           C  
ATOM   1751  CD1 LEU B 234     -28.647 -56.413  26.407  1.00 24.44           C  
ATOM   1752  CD2 LEU B 234     -29.065 -58.430  27.841  1.00 25.50           C  
ATOM   1753  N   ALA B 235     -24.776 -57.301  25.841  1.00 23.91           N  
ATOM   1754  CA  ALA B 235     -23.634 -57.127  26.732  1.00 23.39           C  
ATOM   1755  C   ALA B 235     -23.633 -55.723  27.356  1.00 23.37           C  
ATOM   1756  O   ALA B 235     -24.591 -54.967  27.204  1.00 22.99           O  
ATOM   1757  CB  ALA B 235     -22.338 -57.389  25.984  1.00 23.20           C  
ATOM   1758  N   GLY B 236     -22.554 -55.383  28.060  1.00 23.35           N  
ATOM   1759  CA  GLY B 236     -22.449 -54.083  28.711  1.00 23.43           C  
ATOM   1760  C   GLY B 236     -22.488 -52.940  27.712  1.00 23.52           C  
ATOM   1761  O   GLY B 236     -23.069 -51.886  27.982  1.00 23.61           O  
ATOM   1762  N   ASP B 237     -21.869 -53.157  26.554  1.00 23.40           N  
ATOM   1763  CA  ASP B 237     -21.843 -52.180  25.468  1.00 23.41           C  
ATOM   1764  C   ASP B 237     -22.569 -52.765  24.251  1.00 23.20           C  
ATOM   1765  O   ASP B 237     -22.527 -53.973  24.024  1.00 23.17           O  
ATOM   1766  CB  ASP B 237     -20.391 -51.837  25.114  1.00 23.60           C  
ATOM   1767  CG  ASP B 237     -20.272 -51.020  23.841  1.00 24.34           C  
ATOM   1768  OD1 ASP B 237     -20.304 -49.779  23.936  1.00 24.71           O  
ATOM   1769  OD2 ASP B 237     -20.132 -51.615  22.747  1.00 25.26           O1-
ATOM   1770  N   THR B 238     -23.215 -51.903  23.473  1.00 23.00           N  
ATOM   1771  CA  THR B 238     -24.119 -52.317  22.398  1.00 23.06           C  
ATOM   1772  C   THR B 238     -23.446 -52.904  21.150  1.00 23.32           C  
ATOM   1773  O   THR B 238     -24.120 -53.462  20.282  1.00 23.53           O  
ATOM   1774  CB  THR B 238     -25.011 -51.138  21.935  1.00 23.06           C  
ATOM   1775  CG2 THR B 238     -25.875 -50.613  23.079  1.00 22.26           C  
ATOM   1776  OG1 THR B 238     -24.179 -50.075  21.465  1.00 23.26           O  
ATOM   1777  N   ARG B 239     -22.131 -52.774  21.049  1.00 23.46           N  
ATOM   1778  CA  ARG B 239     -21.424 -53.161  19.834  1.00 23.63           C  
ATOM   1779  C   ARG B 239     -20.827 -54.570  19.890  1.00 23.76           C  
ATOM   1780  O   ARG B 239     -20.091 -54.965  18.991  1.00 23.96           O  
ATOM   1781  CB  ARG B 239     -20.309 -52.151  19.542  1.00 23.71           C  
ATOM   1782  CG  ARG B 239     -20.797 -50.733  19.291  1.00 23.91           C  
ATOM   1783  CD  ARG B 239     -19.666 -49.714  19.404  1.00 23.93           C  
ATOM   1784  NE  ARG B 239     -19.391 -49.376  20.798  1.00 24.61           N  
ATOM   1785  CZ  ARG B 239     -18.546 -48.424  21.194  1.00 25.43           C  
ATOM   1786  NH1 ARG B 239     -17.885 -47.704  20.296  1.00 25.22           N1+
ATOM   1787  NH2 ARG B 239     -18.363 -48.190  22.492  1.00 24.89           N  
ATOM   1788  N   SER B 240     -21.138 -55.322  20.943  1.00 23.97           N  
ATOM   1789  CA  SER B 240     -20.499 -56.627  21.176  1.00 23.81           C  
ATOM   1790  C   SER B 240     -20.603 -57.614  20.010  1.00 23.90           C  
ATOM   1791  O   SER B 240     -19.752 -58.485  19.861  1.00 23.89           O  
ATOM   1792  CB  SER B 240     -21.036 -57.274  22.451  1.00 23.67           C  
ATOM   1793  OG  SER B 240     -22.408 -57.580  22.321  1.00 23.12           O  
ATOM   1794  N   SER B 241     -21.636 -57.481  19.185  1.00 24.10           N  
ATOM   1795  CA  SER B 241     -21.810 -58.380  18.039  1.00 24.41           C  
ATOM   1796  C   SER B 241     -21.147 -57.856  16.768  1.00 24.81           C  
ATOM   1797  O   SER B 241     -21.256 -58.473  15.714  1.00 24.81           O  
ATOM   1798  CB  SER B 241     -23.294 -58.619  17.761  1.00 24.13           C  
ATOM   1799  OG  SER B 241     -23.974 -59.037  18.925  1.00 24.14           O  
ATOM   1800  N   GLU B 242     -20.463 -56.721  16.865  1.00 25.44           N  
ATOM   1801  CA  GLU B 242     -19.910 -56.066  15.686  1.00 26.13           C  
ATOM   1802  C   GLU B 242     -19.008 -56.996  14.859  1.00 26.27           C  
ATOM   1803  O   GLU B 242     -19.075 -56.999  13.636  1.00 26.61           O  
ATOM   1804  CB  GLU B 242     -19.186 -54.769  16.078  1.00 26.41           C  
ATOM   1805  CG  GLU B 242     -18.901 -53.831  14.904  1.00 27.71           C  
ATOM   1806  CD  GLU B 242     -17.522 -54.045  14.285  1.00 30.51           C  
ATOM   1807  OE1 GLU B 242     -16.634 -54.628  14.960  1.00 31.54           O  
ATOM   1808  OE2 GLU B 242     -17.319 -53.614  13.126  1.00 31.16           O1-
ATOM   1809  N   MET B 243     -18.153 -57.767  15.522  1.00 26.10           N  
ATOM   1810  CA  MET B 243     -17.404 -58.813  14.846  1.00 26.11           C  
ATOM   1811  C   MET B 243     -17.187 -59.972  15.824  1.00 25.58           C  
ATOM   1812  O   MET B 243     -17.140 -59.766  17.030  1.00 25.47           O  
ATOM   1813  CB  MET B 243     -16.096 -58.278  14.243  1.00 26.48           C  
ATOM   1814  CG  MET B 243     -15.004 -57.908  15.251  1.00 28.88           C  
ATOM   1815  SD  MET B 243     -13.500 -57.209  14.481  1.00 34.95           S  
ATOM   1816  CE  MET B 243     -13.599 -57.931  12.832  1.00 32.40           C  
ATOM   1817  N   PRO B 244     -17.105 -61.206  15.309  1.00 25.17           N  
ATOM   1818  CA  PRO B 244     -17.113 -62.356  16.220  1.00 24.85           C  
ATOM   1819  C   PRO B 244     -15.904 -62.375  17.147  1.00 24.53           C  
ATOM   1820  O   PRO B 244     -15.987 -62.870  18.278  1.00 24.37           O  
ATOM   1821  CB  PRO B 244     -17.111 -63.561  15.270  1.00 24.90           C  
ATOM   1822  CG  PRO B 244     -17.716 -63.027  13.997  1.00 24.76           C  
ATOM   1823  CD  PRO B 244     -17.209 -61.613  13.897  1.00 24.98           C  
ATOM   1824  N   GLU B 245     -14.795 -61.824  16.667  1.00 24.09           N  
ATOM   1825  CA  GLU B 245     -13.595 -61.702  17.469  1.00 23.82           C  
ATOM   1826  C   GLU B 245     -13.862 -60.854  18.710  1.00 23.63           C  
ATOM   1827  O   GLU B 245     -13.383 -61.162  19.795  1.00 23.82           O  
ATOM   1828  CB  GLU B 245     -12.458 -61.105  16.641  1.00 24.09           C  
ATOM   1829  CG  GLU B 245     -12.115 -61.893  15.362  1.00 24.57           C  
ATOM   1830  CD  GLU B 245     -12.844 -61.367  14.131  1.00 25.90           C  
ATOM   1831  OE1 GLU B 245     -13.930 -60.771  14.288  1.00 25.95           O  
ATOM   1832  OE2 GLU B 245     -12.329 -61.542  13.006  1.00 25.90           O1-
ATOM   1833  N   LEU B 246     -14.639 -59.790  18.545  1.00 23.39           N  
ATOM   1834  CA  LEU B 246     -15.029 -58.943  19.662  1.00 23.07           C  
ATOM   1835  C   LEU B 246     -15.959 -59.706  20.593  1.00 22.81           C  
ATOM   1836  O   LEU B 246     -15.819 -59.659  21.816  1.00 22.68           O  
ATOM   1837  CB  LEU B 246     -15.722 -57.678  19.151  1.00 23.08           C  
ATOM   1838  CG  LEU B 246     -16.329 -56.742  20.207  1.00 22.96           C  
ATOM   1839  CD1 LEU B 246     -15.243 -56.061  21.064  1.00 21.53           C  
ATOM   1840  CD2 LEU B 246     -17.232 -55.712  19.533  1.00 21.37           C  
ATOM   1841  N   THR B 247     -16.910 -60.418  20.002  1.00 22.56           N  
ATOM   1842  CA  THR B 247     -17.882 -61.178  20.776  1.00 22.29           C  
ATOM   1843  C   THR B 247     -17.196 -62.190  21.694  1.00 22.41           C  
ATOM   1844  O   THR B 247     -17.575 -62.346  22.860  1.00 22.34           O  
ATOM   1845  CB  THR B 247     -18.866 -61.913  19.858  1.00 22.29           C  
ATOM   1846  CG2 THR B 247     -19.908 -62.644  20.681  1.00 22.13           C  
ATOM   1847  OG1 THR B 247     -19.515 -60.966  19.000  1.00 21.72           O  
ATOM   1848  N   SER B 248     -16.184 -62.873  21.165  1.00 22.09           N  
ATOM   1849  CA  SER B 248     -15.458 -63.875  21.931  1.00 22.06           C  
ATOM   1850  C   SER B 248     -14.773 -63.273  23.162  1.00 22.13           C  
ATOM   1851  O   SER B 248     -14.677 -63.917  24.211  1.00 21.99           O  
ATOM   1852  CB  SER B 248     -14.418 -64.562  21.050  1.00 22.15           C  
ATOM   1853  OG  SER B 248     -15.008 -65.120  19.889  1.00 22.50           O  
ATOM   1854  N   MET B 249     -14.284 -62.044  23.034  1.00 22.16           N  
ATOM   1855  CA  MET B 249     -13.654 -61.378  24.170  1.00 22.13           C  
ATOM   1856  C   MET B 249     -14.707 -61.052  25.227  1.00 21.94           C  
ATOM   1857  O   MET B 249     -14.519 -61.352  26.406  1.00 22.17           O  
ATOM   1858  CB  MET B 249     -12.888 -60.122  23.731  1.00 22.17           C  
ATOM   1859  CG  MET B 249     -11.726 -60.400  22.779  1.00 22.80           C  
ATOM   1860  SD  MET B 249     -10.475 -61.530  23.446  1.00 24.55           S  
ATOM   1861  CE  MET B 249      -9.734 -60.500  24.708  1.00 24.20           C  
ATOM   1862  N   HIS B 250     -15.816 -60.455  24.797  1.00 21.78           N  
ATOM   1863  CA  HIS B 250     -16.956 -60.207  25.679  1.00 21.63           C  
ATOM   1864  C   HIS B 250     -17.375 -61.481  26.407  1.00 21.71           C  
ATOM   1865  O   HIS B 250     -17.645 -61.464  27.604  1.00 21.62           O  
ATOM   1866  CB  HIS B 250     -18.147 -59.658  24.879  1.00 21.39           C  
ATOM   1867  CG  HIS B 250     -18.150 -58.168  24.744  1.00 21.58           C  
ATOM   1868  CD2 HIS B 250     -17.759 -57.362  23.727  1.00 22.28           C  
ATOM   1869  ND1 HIS B 250     -18.586 -57.330  25.748  1.00 20.75           N  
ATOM   1870  CE1 HIS B 250     -18.469 -56.074  25.355  1.00 21.02           C  
ATOM   1871  NE2 HIS B 250     -17.972 -56.065  24.131  1.00 21.37           N  
ATOM   1872  N   THR B 251     -17.437 -62.583  25.669  1.00 21.84           N  
ATOM   1873  CA  THR B 251     -17.931 -63.841  26.209  1.00 21.95           C  
ATOM   1874  C   THR B 251     -16.927 -64.406  27.208  1.00 22.23           C  
ATOM   1875  O   THR B 251     -17.294 -64.957  28.255  1.00 22.00           O  
ATOM   1876  CB  THR B 251     -18.176 -64.872  25.098  1.00 22.01           C  
ATOM   1877  CG2 THR B 251     -18.856 -66.100  25.667  1.00 21.96           C  
ATOM   1878  OG1 THR B 251     -19.003 -64.297  24.072  1.00 21.93           O  
ATOM   1879  N   LEU B 252     -15.654 -64.258  26.873  1.00 22.10           N  
ATOM   1880  CA  LEU B 252     -14.577 -64.621  27.773  1.00 22.32           C  
ATOM   1881  C   LEU B 252     -14.695 -63.896  29.122  1.00 22.20           C  
ATOM   1882  O   LEU B 252     -14.517 -64.494  30.184  1.00 21.99           O  
ATOM   1883  CB  LEU B 252     -13.241 -64.289  27.114  1.00 22.44           C  
ATOM   1884  CG  LEU B 252     -11.994 -64.718  27.859  1.00 23.01           C  
ATOM   1885  CD1 LEU B 252     -11.858 -66.221  27.785  1.00 22.73           C  
ATOM   1886  CD2 LEU B 252     -10.780 -64.022  27.257  1.00 23.97           C  
ATOM   1887  N   LEU B 253     -15.004 -62.606  29.087  1.00 22.29           N  
ATOM   1888  CA  LEU B 253     -15.009 -61.827  30.323  1.00 22.34           C  
ATOM   1889  C   LEU B 253     -16.220 -62.152  31.183  1.00 22.33           C  
ATOM   1890  O   LEU B 253     -16.129 -62.189  32.410  1.00 22.55           O  
ATOM   1891  CB  LEU B 253     -14.904 -60.331  30.032  1.00 22.59           C  
ATOM   1892  CG  LEU B 253     -13.537 -59.919  29.476  1.00 22.66           C  
ATOM   1893  CD1 LEU B 253     -13.423 -58.407  29.382  1.00 22.62           C  
ATOM   1894  CD2 LEU B 253     -12.439 -60.474  30.359  1.00 22.37           C  
ATOM   1895  N   LEU B 254     -17.344 -62.407  30.525  1.00 22.26           N  
ATOM   1896  CA  LEU B 254     -18.539 -62.917  31.181  1.00 22.32           C  
ATOM   1897  C   LEU B 254     -18.240 -64.198  31.955  1.00 22.27           C  
ATOM   1898  O   LEU B 254     -18.566 -64.322  33.135  1.00 22.76           O  
ATOM   1899  CB  LEU B 254     -19.606 -63.222  30.132  1.00 22.33           C  
ATOM   1900  CG  LEU B 254     -20.845 -63.946  30.646  1.00 22.32           C  
ATOM   1901  CD1 LEU B 254     -21.986 -62.961  30.843  1.00 22.12           C  
ATOM   1902  CD2 LEU B 254     -21.253 -65.053  29.680  1.00 22.16           C  
ATOM   1903  N   ARG B 255     -17.635 -65.164  31.278  1.00 22.00           N  
ATOM   1904  CA  ARG B 255     -17.258 -66.413  31.920  1.00 21.80           C  
ATOM   1905  C   ARG B 255     -16.373 -66.151  33.141  1.00 21.94           C  
ATOM   1906  O   ARG B 255     -16.570 -66.750  34.203  1.00 21.85           O  
ATOM   1907  CB  ARG B 255     -16.556 -67.339  30.917  1.00 21.83           C  
ATOM   1908  CG  ARG B 255     -17.457 -67.809  29.757  1.00 21.34           C  
ATOM   1909  CD  ARG B 255     -16.779 -68.863  28.876  1.00 22.02           C  
ATOM   1910  NE  ARG B 255     -17.566 -69.139  27.672  1.00 23.07           N  
ATOM   1911  CZ  ARG B 255     -17.120 -69.789  26.597  1.00 22.87           C  
ATOM   1912  NH1 ARG B 255     -15.878 -70.256  26.555  1.00 22.60           N1+
ATOM   1913  NH2 ARG B 255     -17.922 -69.967  25.553  1.00 22.70           N  
ATOM   1914  N   GLU B 256     -15.411 -65.241  32.999  1.00 21.90           N  
ATOM   1915  CA  GLU B 256     -14.465 -65.004  34.071  1.00 22.01           C  
ATOM   1916  C   GLU B 256     -15.167 -64.412  35.292  1.00 22.02           C  
ATOM   1917  O   GLU B 256     -14.897 -64.808  36.433  1.00 21.99           O  
ATOM   1918  CB  GLU B 256     -13.299 -64.127  33.604  1.00 22.21           C  
ATOM   1919  CG  GLU B 256     -12.402 -63.632  34.732  1.00 22.84           C  
ATOM   1920  CD  GLU B 256     -11.616 -64.739  35.429  1.00 24.80           C  
ATOM   1921  OE1 GLU B 256     -10.943 -64.428  36.437  1.00 25.55           O  
ATOM   1922  OE2 GLU B 256     -11.661 -65.911  34.983  1.00 25.64           O1-
ATOM   1923  N   HIS B 257     -16.079 -63.475  35.060  1.00 21.70           N  
ATOM   1924  CA  HIS B 257     -16.881 -62.964  36.158  1.00 21.57           C  
ATOM   1925  C   HIS B 257     -17.542 -64.117  36.946  1.00 21.57           C  
ATOM   1926  O   HIS B 257     -17.312 -64.283  38.147  1.00 21.29           O  
ATOM   1927  CB  HIS B 257     -17.940 -61.978  35.659  1.00 21.25           C  
ATOM   1928  CG  HIS B 257     -18.840 -61.472  36.742  1.00 21.11           C  
ATOM   1929  CD2 HIS B 257     -19.975 -61.988  37.272  1.00 20.96           C  
ATOM   1930  ND1 HIS B 257     -18.585 -60.309  37.439  1.00 21.17           N  
ATOM   1931  CE1 HIS B 257     -19.537 -60.121  38.338  1.00 21.49           C  
ATOM   1932  NE2 HIS B 257     -20.393 -61.125  38.256  1.00 21.70           N  
ATOM   1933  N   ASN B 258     -18.366 -64.908  36.271  1.00 21.55           N  
ATOM   1934  CA  ASN B 258     -19.053 -66.010  36.952  1.00 21.74           C  
ATOM   1935  C   ASN B 258     -18.077 -66.989  37.593  1.00 21.86           C  
ATOM   1936  O   ASN B 258     -18.321 -67.477  38.694  1.00 21.88           O  
ATOM   1937  CB  ASN B 258     -20.024 -66.731  36.011  1.00 21.50           C  
ATOM   1938  CG  ASN B 258     -21.120 -65.815  35.497  1.00 21.38           C  
ATOM   1939  ND2 ASN B 258     -21.921 -66.317  34.574  1.00 20.80           N  
ATOM   1940  OD1 ASN B 258     -21.233 -64.660  35.919  1.00 20.23           O  
ATOM   1941  N   ARG B 259     -16.965 -67.268  36.914  1.00 22.33           N  
ATOM   1942  CA  ARG B 259     -15.932 -68.120  37.505  1.00 22.63           C  
ATOM   1943  C   ARG B 259     -15.445 -67.502  38.811  1.00 22.78           C  
ATOM   1944  O   ARG B 259     -15.376 -68.171  39.830  1.00 22.97           O  
ATOM   1945  CB  ARG B 259     -14.753 -68.341  36.545  1.00 22.65           C  
ATOM   1946  CG  ARG B 259     -13.798 -69.438  37.032  1.00 22.52           C  
ATOM   1947  CD  ARG B 259     -12.467 -69.443  36.297  1.00 23.13           C  
ATOM   1948  NE  ARG B 259     -11.671 -68.250  36.590  1.00 23.75           N  
ATOM   1949  CZ  ARG B 259     -10.919 -68.094  37.673  1.00 22.95           C  
ATOM   1950  NH1 ARG B 259     -10.857 -69.053  38.586  1.00 22.00           N1+
ATOM   1951  NH2 ARG B 259     -10.233 -66.971  37.848  1.00 22.96           N  
ATOM   1952  N   LEU B 260     -15.118 -66.215  38.774  1.00 23.14           N  
ATOM   1953  CA  LEU B 260     -14.723 -65.497  39.977  1.00 23.44           C  
ATOM   1954  C   LEU B 260     -15.802 -65.556  41.045  1.00 23.81           C  
ATOM   1955  O   LEU B 260     -15.515 -65.823  42.217  1.00 23.90           O  
ATOM   1956  CB  LEU B 260     -14.398 -64.037  39.654  1.00 23.22           C  
ATOM   1957  CG  LEU B 260     -13.084 -63.838  38.889  1.00 22.94           C  
ATOM   1958  CD1 LEU B 260     -12.864 -62.369  38.554  1.00 21.69           C  
ATOM   1959  CD2 LEU B 260     -11.900 -64.424  39.668  1.00 21.81           C  
ATOM   1960  N   ALA B 261     -17.044 -65.300  40.643  1.00 23.97           N  
ATOM   1961  CA  ALA B 261     -18.144 -65.262  41.600  1.00 24.16           C  
ATOM   1962  C   ALA B 261     -18.372 -66.630  42.239  1.00 24.27           C  
ATOM   1963  O   ALA B 261     -18.788 -66.723  43.394  1.00 24.07           O  
ATOM   1964  CB  ALA B 261     -19.421 -64.751  40.939  1.00 23.93           C  
ATOM   1965  N   THR B 262     -18.099 -67.690  41.482  1.00 24.50           N  
ATOM   1966  CA  THR B 262     -18.268 -69.045  41.993  1.00 24.58           C  
ATOM   1967  C   THR B 262     -17.175 -69.399  43.000  1.00 25.03           C  
ATOM   1968  O   THR B 262     -17.440 -70.046  44.013  1.00 24.99           O  
ATOM   1969  CB  THR B 262     -18.301 -70.087  40.855  1.00 24.70           C  
ATOM   1970  CG2 THR B 262     -18.512 -71.494  41.421  1.00 23.94           C  
ATOM   1971  OG1 THR B 262     -19.371 -69.775  39.954  1.00 23.85           O  
ATOM   1972  N   GLU B 263     -15.947 -68.970  42.724  1.00 25.37           N  
ATOM   1973  CA  GLU B 263     -14.860 -69.166  43.673  1.00 25.87           C  
ATOM   1974  C   GLU B 263     -15.118 -68.417  44.978  1.00 25.75           C  
ATOM   1975  O   GLU B 263     -15.004 -68.982  46.061  1.00 25.78           O  
ATOM   1976  CB  GLU B 263     -13.533 -68.703  43.081  1.00 26.06           C  
ATOM   1977  CG  GLU B 263     -12.707 -69.805  42.453  1.00 28.24           C  
ATOM   1978  CD  GLU B 263     -11.218 -69.491  42.476  1.00 30.70           C  
ATOM   1979  OE1 GLU B 263     -10.597 -69.621  43.555  1.00 32.04           O  
ATOM   1980  OE2 GLU B 263     -10.667 -69.117  41.418  1.00 32.06           O1-
ATOM   1981  N   LEU B 264     -15.446 -67.135  44.870  1.00 25.70           N  
ATOM   1982  CA  LEU B 264     -15.689 -66.314  46.048  1.00 25.69           C  
ATOM   1983  C   LEU B 264     -16.761 -66.944  46.924  1.00 25.82           C  
ATOM   1984  O   LEU B 264     -16.599 -67.060  48.133  1.00 25.64           O  
ATOM   1985  CB  LEU B 264     -16.087 -64.891  45.644  1.00 25.36           C  
ATOM   1986  CG  LEU B 264     -14.966 -64.095  44.975  1.00 25.03           C  
ATOM   1987  CD1 LEU B 264     -15.518 -62.882  44.228  1.00 24.94           C  
ATOM   1988  CD2 LEU B 264     -13.925 -63.682  46.003  1.00 23.49           C  
ATOM   1989  N   LYS B 265     -17.861 -67.349  46.304  1.00 26.18           N  
ATOM   1990  CA  LYS B 265     -18.918 -68.022  47.026  1.00 26.72           C  
ATOM   1991  C   LYS B 265     -18.337 -69.140  47.901  1.00 27.13           C  
ATOM   1992  O   LYS B 265     -18.591 -69.184  49.104  1.00 27.23           O  
ATOM   1993  CB  LYS B 265     -19.951 -68.572  46.043  1.00 26.72           C  
ATOM   1994  CG  LYS B 265     -21.041 -69.436  46.672  1.00 26.30           C  
ATOM   1995  CD  LYS B 265     -22.031 -68.611  47.485  1.00 26.08           C  
ATOM   1996  CE  LYS B 265     -23.241 -69.444  47.878  1.00 25.61           C  
ATOM   1997  NZ  LYS B 265     -23.810 -68.997  49.165  1.00 24.55           N1+
ATOM   1998  N   SER B 266     -17.550 -70.029  47.297  1.00 27.46           N  
ATOM   1999  CA  SER B 266     -16.919 -71.129  48.029  1.00 28.06           C  
ATOM   2000  C   SER B 266     -16.101 -70.635  49.225  1.00 28.21           C  
ATOM   2001  O   SER B 266     -16.089 -71.272  50.275  1.00 28.17           O  
ATOM   2002  CB  SER B 266     -16.010 -71.948  47.108  1.00 28.07           C  
ATOM   2003  OG  SER B 266     -16.597 -72.121  45.832  1.00 29.19           O  
ATOM   2004  N   LEU B 267     -15.405 -69.515  49.047  1.00 28.31           N  
ATOM   2005  CA  LEU B 267     -14.579 -68.934  50.101  1.00 28.51           C  
ATOM   2006  C   LEU B 267     -15.426 -68.290  51.193  1.00 28.49           C  
ATOM   2007  O   LEU B 267     -15.175 -68.487  52.380  1.00 28.39           O  
ATOM   2008  CB  LEU B 267     -13.627 -67.880  49.520  1.00 28.54           C  
ATOM   2009  CG  LEU B 267     -12.163 -68.254  49.270  1.00 29.26           C  
ATOM   2010  CD1 LEU B 267     -11.517 -68.835  50.538  1.00 29.14           C  
ATOM   2011  CD2 LEU B 267     -12.013 -69.214  48.092  1.00 29.16           C  
ATOM   2012  N   ASN B 268     -16.418 -67.508  50.776  1.00 28.60           N  
ATOM   2013  CA  ASN B 268     -17.242 -66.726  51.691  1.00 28.65           C  
ATOM   2014  C   ASN B 268     -18.709 -67.100  51.574  1.00 28.74           C  
ATOM   2015  O   ASN B 268     -19.506 -66.325  51.064  1.00 28.72           O  
ATOM   2016  CB  ASN B 268     -17.087 -65.234  51.397  1.00 28.64           C  
ATOM   2017  CG  ASN B 268     -15.657 -64.752  51.550  1.00 28.81           C  
ATOM   2018  ND2 ASN B 268     -15.156 -64.062  50.533  1.00 27.61           N  
ATOM   2019  OD1 ASN B 268     -15.014 -64.986  52.576  1.00 29.38           O  
ATOM   2020  N   PRO B 269     -19.074 -68.290  52.068  1.00 29.03           N  
ATOM   2021  CA  PRO B 269     -20.431 -68.796  51.903  1.00 29.11           C  
ATOM   2022  C   PRO B 269     -21.502 -67.808  52.358  1.00 29.19           C  
ATOM   2023  O   PRO B 269     -22.622 -67.841  51.856  1.00 29.39           O  
ATOM   2024  CB  PRO B 269     -20.448 -70.045  52.793  1.00 29.10           C  
ATOM   2025  CG  PRO B 269     -19.029 -70.472  52.864  1.00 29.00           C  
ATOM   2026  CD  PRO B 269     -18.234 -69.205  52.861  1.00 28.84           C  
ATOM   2027  N   ARG B 270     -21.166 -66.935  53.298  1.00 29.36           N  
ATOM   2028  CA  ARG B 270     -22.163 -66.030  53.871  1.00 29.36           C  
ATOM   2029  C   ARG B 270     -22.421 -64.791  53.007  1.00 28.91           C  
ATOM   2030  O   ARG B 270     -23.389 -64.067  53.221  1.00 28.86           O  
ATOM   2031  CB  ARG B 270     -21.788 -65.658  55.314  1.00 29.43           C  
ATOM   2032  CG  ARG B 270     -21.867 -66.856  56.273  1.00 30.52           C  
ATOM   2033  CD  ARG B 270     -21.058 -66.640  57.547  1.00 31.62           C  
ATOM   2034  NE  ARG B 270     -21.639 -65.612  58.404  1.00 32.58           N  
ATOM   2035  N   TRP B 271     -21.564 -64.565  52.020  1.00 28.51           N  
ATOM   2036  CA  TRP B 271     -21.718 -63.424  51.122  1.00 28.42           C  
ATOM   2037  C   TRP B 271     -22.983 -63.545  50.279  1.00 28.32           C  
ATOM   2038  O   TRP B 271     -23.217 -64.577  49.653  1.00 28.40           O  
ATOM   2039  CB  TRP B 271     -20.500 -63.320  50.204  1.00 28.47           C  
ATOM   2040  CG  TRP B 271     -19.305 -62.677  50.835  1.00 28.12           C  
ATOM   2041  CD1 TRP B 271     -19.131 -62.378  52.155  1.00 27.29           C  
ATOM   2042  CD2 TRP B 271     -18.102 -62.276  50.169  1.00 27.70           C  
ATOM   2043  CE2 TRP B 271     -17.247 -61.728  51.146  1.00 27.45           C  
ATOM   2044  CE3 TRP B 271     -17.670 -62.319  48.839  1.00 27.13           C  
ATOM   2045  NE1 TRP B 271     -17.899 -61.802  52.349  1.00 27.33           N  
ATOM   2046  CZ2 TRP B 271     -15.985 -61.224  50.836  1.00 27.24           C  
ATOM   2047  CZ3 TRP B 271     -16.414 -61.824  48.533  1.00 27.02           C  
ATOM   2048  CH2 TRP B 271     -15.587 -61.280  49.527  1.00 27.17           C  
ATOM   2049  N   ASP B 272     -23.801 -62.499  50.251  1.00 28.16           N  
ATOM   2050  CA  ASP B 272     -24.998 -62.538  49.416  1.00 28.24           C  
ATOM   2051  C   ASP B 272     -24.651 -62.241  47.948  1.00 28.09           C  
ATOM   2052  O   ASP B 272     -23.483 -62.044  47.606  1.00 28.05           O  
ATOM   2053  CB  ASP B 272     -26.081 -61.593  49.948  1.00 28.13           C  
ATOM   2054  CG  ASP B 272     -25.780 -60.139  49.661  1.00 28.98           C  
ATOM   2055  OD1 ASP B 272     -24.942 -59.873  48.776  1.00 30.09           O  
ATOM   2056  OD2 ASP B 272     -26.378 -59.258  50.316  1.00 29.05           O1-
ATOM   2057  N   GLY B 273     -25.666 -62.223  47.088  1.00 27.98           N  
ATOM   2058  CA  GLY B 273     -25.474 -61.973  45.658  1.00 27.66           C  
ATOM   2059  C   GLY B 273     -24.877 -60.615  45.330  1.00 27.40           C  
ATOM   2060  O   GLY B 273     -23.947 -60.509  44.531  1.00 27.42           O  
ATOM   2061  N   GLU B 274     -25.412 -59.567  45.942  1.00 27.24           N  
ATOM   2062  CA  GLU B 274     -24.900 -58.220  45.711  1.00 26.94           C  
ATOM   2063  C   GLU B 274     -23.399 -58.175  46.002  1.00 26.65           C  
ATOM   2064  O   GLU B 274     -22.610 -57.653  45.207  1.00 26.56           O  
ATOM   2065  CB  GLU B 274     -25.659 -57.199  46.568  1.00 26.94           C  
ATOM   2066  CG  GLU B 274     -25.209 -55.753  46.382  1.00 27.04           C  
ATOM   2067  CD  GLU B 274     -25.312 -55.265  44.942  1.00 27.03           C  
ATOM   2068  OE1 GLU B 274     -24.785 -54.178  44.648  1.00 28.29           O  
ATOM   2069  OE2 GLU B 274     -25.914 -55.956  44.101  1.00 27.37           O1-
ATOM   2070  N   ARG B 275     -23.011 -58.750  47.133  1.00 26.22           N  
ATOM   2071  CA  ARG B 275     -21.614 -58.773  47.539  1.00 26.04           C  
ATOM   2072  C   ARG B 275     -20.744 -59.569  46.574  1.00 25.85           C  
ATOM   2073  O   ARG B 275     -19.608 -59.190  46.297  1.00 25.88           O  
ATOM   2074  CB  ARG B 275     -21.474 -59.350  48.945  1.00 26.03           C  
ATOM   2075  CG  ARG B 275     -20.062 -59.249  49.509  1.00 26.21           C  
ATOM   2076  CD  ARG B 275     -19.732 -57.815  49.921  1.00 25.34           C  
ATOM   2077  NE  ARG B 275     -18.303 -57.642  50.161  1.00 25.51           N  
ATOM   2078  CZ  ARG B 275     -17.697 -57.880  51.321  1.00 25.86           C  
ATOM   2079  NH1 ARG B 275     -18.392 -58.302  52.371  1.00 24.88           N1+
ATOM   2080  NH2 ARG B 275     -16.387 -57.694  51.430  1.00 25.67           N  
ATOM   2081  N   LEU B 276     -21.277 -60.677  46.071  1.00 25.61           N  
ATOM   2082  CA  LEU B 276     -20.516 -61.543  45.173  1.00 25.31           C  
ATOM   2083  C   LEU B 276     -20.326 -60.898  43.795  1.00 25.16           C  
ATOM   2084  O   LEU B 276     -19.254 -60.988  43.201  1.00 24.99           O  
ATOM   2085  CB  LEU B 276     -21.182 -62.921  45.056  1.00 25.08           C  
ATOM   2086  CG  LEU B 276     -20.959 -63.885  46.232  1.00 25.30           C  
ATOM   2087  CD1 LEU B 276     -21.983 -65.019  46.249  1.00 24.00           C  
ATOM   2088  CD2 LEU B 276     -19.541 -64.444  46.210  1.00 25.16           C  
ATOM   2089  N   TYR B 277     -21.373 -60.247  43.298  1.00 25.14           N  
ATOM   2090  CA  TYR B 277     -21.313 -59.531  42.022  1.00 24.97           C  
ATOM   2091  C   TYR B 277     -20.268 -58.421  42.066  1.00 24.49           C  
ATOM   2092  O   TYR B 277     -19.365 -58.370  41.230  1.00 24.68           O  
ATOM   2093  CB  TYR B 277     -22.692 -58.954  41.692  1.00 25.23           C  
ATOM   2094  CG  TYR B 277     -22.721 -57.912  40.596  1.00 25.53           C  
ATOM   2095  CD1 TYR B 277     -22.821 -58.279  39.261  1.00 26.06           C  
ATOM   2096  CD2 TYR B 277     -22.677 -56.561  40.900  1.00 26.27           C  
ATOM   2097  CE1 TYR B 277     -22.861 -57.326  38.259  1.00 25.81           C  
ATOM   2098  CE2 TYR B 277     -22.717 -55.602  39.908  1.00 26.45           C  
ATOM   2099  CZ  TYR B 277     -22.813 -55.989  38.591  1.00 26.37           C  
ATOM   2100  OH  TYR B 277     -22.850 -55.028  37.606  1.00 26.25           O  
ATOM   2101  N   GLN B 278     -20.384 -57.544  43.055  1.00 23.87           N  
ATOM   2102  CA  GLN B 278     -19.456 -56.424  43.194  1.00 23.28           C  
ATOM   2103  C   GLN B 278     -18.002 -56.873  43.290  1.00 22.88           C  
ATOM   2104  O   GLN B 278     -17.141 -56.349  42.587  1.00 22.62           O  
ATOM   2105  CB  GLN B 278     -19.815 -55.570  44.414  1.00 23.22           C  
ATOM   2106  CG  GLN B 278     -21.163 -54.871  44.323  1.00 22.92           C  
ATOM   2107  CD  GLN B 278     -21.237 -53.841  43.202  1.00 23.58           C  
ATOM   2108  NE2 GLN B 278     -22.440 -53.344  42.951  1.00 23.77           N  
ATOM   2109  OE1 GLN B 278     -20.230 -53.495  42.571  1.00 23.97           O  
ATOM   2110  N   GLU B 279     -17.730 -57.834  44.170  1.00 22.48           N  
ATOM   2111  CA  GLU B 279     -16.363 -58.289  44.387  1.00 22.14           C  
ATOM   2112  C   GLU B 279     -15.764 -58.893  43.118  1.00 21.98           C  
ATOM   2113  O   GLU B 279     -14.598 -58.662  42.808  1.00 21.89           O  
ATOM   2114  CB  GLU B 279     -16.281 -59.277  45.558  1.00 22.28           C  
ATOM   2115  CG  GLU B 279     -16.500 -58.657  46.944  1.00 22.22           C  
ATOM   2116  CD  GLU B 279     -15.322 -57.815  47.423  1.00 22.35           C  
ATOM   2117  OE1 GLU B 279     -14.167 -58.123  47.066  1.00 23.39           O  
ATOM   2118  OE2 GLU B 279     -15.549 -56.842  48.163  1.00 21.31           O1-
ATOM   2119  N   ALA B 280     -16.566 -59.654  42.380  1.00 21.97           N  
ATOM   2120  CA  ALA B 280     -16.121 -60.239  41.115  1.00 21.96           C  
ATOM   2121  C   ALA B 280     -15.934 -59.156  40.049  1.00 22.14           C  
ATOM   2122  O   ALA B 280     -14.968 -59.180  39.280  1.00 22.24           O  
ATOM   2123  CB  ALA B 280     -17.116 -61.300  40.635  1.00 21.84           C  
ATOM   2124  N   ARG B 281     -16.867 -58.208  40.012  1.00 22.14           N  
ATOM   2125  CA  ARG B 281     -16.791 -57.076  39.096  1.00 22.00           C  
ATOM   2126  C   ARG B 281     -15.554 -56.226  39.382  1.00 22.11           C  
ATOM   2127  O   ARG B 281     -14.879 -55.741  38.472  1.00 22.14           O  
ATOM   2128  CB  ARG B 281     -18.049 -56.223  39.240  1.00 22.13           C  
ATOM   2129  CG  ARG B 281     -17.897 -54.760  38.820  1.00 21.29           C  
ATOM   2130  CD  ARG B 281     -19.265 -54.121  38.689  1.00 20.78           C  
ATOM   2131  NE  ARG B 281     -19.203 -52.746  38.205  1.00 21.66           N  
ATOM   2132  CZ  ARG B 281     -19.504 -51.683  38.941  1.00 21.74           C  
ATOM   2133  NH1 ARG B 281     -19.889 -51.837  40.200  1.00 22.42           N1+
ATOM   2134  NH2 ARG B 281     -19.412 -50.468  38.423  1.00 21.45           N  
ATOM   2135  N   LYS B 282     -15.264 -56.050  40.660  1.00 21.96           N  
ATOM   2136  CA  LYS B 282     -14.124 -55.258  41.074  1.00 22.30           C  
ATOM   2137  C   LYS B 282     -12.836 -55.905  40.559  1.00 22.16           C  
ATOM   2138  O   LYS B 282     -11.909 -55.221  40.125  1.00 22.02           O  
ATOM   2139  CB  LYS B 282     -14.109 -55.171  42.597  1.00 22.32           C  
ATOM   2140  CG  LYS B 282     -13.156 -54.162  43.167  1.00 23.36           C  
ATOM   2141  CD  LYS B 282     -13.355 -54.065  44.667  1.00 24.14           C  
ATOM   2142  CE  LYS B 282     -12.208 -53.362  45.320  1.00 24.92           C  
ATOM   2143  NZ  LYS B 282     -12.501 -53.160  46.762  1.00 27.44           N1+
ATOM   2144  N   ILE B 283     -12.790 -57.232  40.603  1.00 22.12           N  
ATOM   2145  CA  ILE B 283     -11.626 -57.972  40.119  1.00 21.99           C  
ATOM   2146  C   ILE B 283     -11.485 -57.901  38.596  1.00 21.80           C  
ATOM   2147  O   ILE B 283     -10.414 -57.597  38.077  1.00 21.79           O  
ATOM   2148  CB  ILE B 283     -11.687 -59.444  40.553  1.00 22.10           C  
ATOM   2149  CG1 ILE B 283     -11.650 -59.532  42.079  1.00 21.75           C  
ATOM   2150  CG2 ILE B 283     -10.553 -60.246  39.891  1.00 21.41           C  
ATOM   2151  CD1 ILE B 283     -11.929 -60.908  42.614  1.00 21.47           C  
ATOM   2152  N   VAL B 284     -12.567 -58.188  37.884  1.00 21.71           N  
ATOM   2153  CA  VAL B 284     -12.559 -58.093  36.424  1.00 21.69           C  
ATOM   2154  C   VAL B 284     -12.083 -56.711  35.968  1.00 21.80           C  
ATOM   2155  O   VAL B 284     -11.326 -56.596  35.005  1.00 21.77           O  
ATOM   2156  CB  VAL B 284     -13.952 -58.394  35.834  1.00 21.78           C  
ATOM   2157  CG1 VAL B 284     -13.970 -58.169  34.325  1.00 21.25           C  
ATOM   2158  CG2 VAL B 284     -14.369 -59.821  36.183  1.00 21.06           C  
ATOM   2159  N   GLY B 285     -12.512 -55.672  36.680  1.00 21.71           N  
ATOM   2160  CA  GLY B 285     -12.116 -54.307  36.358  1.00 21.83           C  
ATOM   2161  C   GLY B 285     -10.620 -54.102  36.513  1.00 22.21           C  
ATOM   2162  O   GLY B 285      -9.974 -53.441  35.686  1.00 22.43           O  
ATOM   2163  N   ALA B 286     -10.054 -54.670  37.572  1.00 22.09           N  
ATOM   2164  CA  ALA B 286      -8.619 -54.555  37.792  1.00 21.96           C  
ATOM   2165  C   ALA B 286      -7.867 -55.336  36.721  1.00 21.90           C  
ATOM   2166  O   ALA B 286      -6.893 -54.841  36.151  1.00 21.93           O  
ATOM   2167  CB  ALA B 286      -8.245 -55.040  39.176  1.00 21.98           C  
ATOM   2168  N   MET B 287      -8.323 -56.554  36.440  1.00 21.65           N  
ATOM   2169  CA  MET B 287      -7.711 -57.348  35.390  1.00 21.44           C  
ATOM   2170  C   MET B 287      -7.616 -56.526  34.104  1.00 21.06           C  
ATOM   2171  O   MET B 287      -6.559 -56.460  33.487  1.00 21.15           O  
ATOM   2172  CB  MET B 287      -8.497 -58.635  35.149  1.00 21.65           C  
ATOM   2173  CG  MET B 287      -8.289 -59.717  36.211  1.00 23.30           C  
ATOM   2174  SD  MET B 287      -9.385 -61.139  35.968  1.00 25.48           S  
ATOM   2175  CE  MET B 287      -8.515 -62.397  36.884  1.00 24.88           C  
ATOM   2176  N   VAL B 288      -8.722 -55.900  33.705  1.00 20.68           N  
ATOM   2177  CA  VAL B 288      -8.741 -55.060  32.502  1.00 20.28           C  
ATOM   2178  C   VAL B 288      -7.726 -53.913  32.601  1.00 19.93           C  
ATOM   2179  O   VAL B 288      -6.984 -53.640  31.665  1.00 19.87           O  
ATOM   2180  CB  VAL B 288     -10.151 -54.487  32.215  1.00 20.12           C  
ATOM   2181  CG1 VAL B 288     -10.083 -53.429  31.124  1.00 19.82           C  
ATOM   2182  CG2 VAL B 288     -11.107 -55.595  31.828  1.00 20.17           C  
ATOM   2183  N   GLN B 289      -7.685 -53.245  33.740  1.00 20.05           N  
ATOM   2184  CA  GLN B 289      -6.686 -52.195  33.936  1.00 20.09           C  
ATOM   2185  C   GLN B 289      -5.262 -52.731  33.783  1.00 20.13           C  
ATOM   2186  O   GLN B 289      -4.411 -52.085  33.159  1.00 20.13           O  
ATOM   2187  CB  GLN B 289      -6.858 -51.534  35.296  1.00 19.79           C  
ATOM   2188  CG  GLN B 289      -8.131 -50.697  35.403  1.00 20.44           C  
ATOM   2189  CD  GLN B 289      -8.327 -50.092  36.783  1.00 21.07           C  
ATOM   2190  NE2 GLN B 289      -9.285 -49.184  36.889  1.00 21.09           N  
ATOM   2191  OE1 GLN B 289      -7.628 -50.440  37.745  1.00 21.33           O  
ATOM   2192  N   ILE B 290      -5.016 -53.916  34.341  1.00 19.94           N  
ATOM   2193  CA  ILE B 290      -3.671 -54.489  34.394  1.00 19.94           C  
ATOM   2194  C   ILE B 290      -3.179 -54.914  33.014  1.00 19.78           C  
ATOM   2195  O   ILE B 290      -2.104 -54.527  32.573  1.00 19.28           O  
ATOM   2196  CB  ILE B 290      -3.610 -55.668  35.397  1.00 20.05           C  
ATOM   2197  CG1 ILE B 290      -3.612 -55.131  36.835  1.00 19.85           C  
ATOM   2198  CG2 ILE B 290      -2.385 -56.547  35.150  1.00 20.20           C  
ATOM   2199  CD1 ILE B 290      -3.826 -56.198  37.887  1.00 19.15           C  
ATOM   2200  N   ILE B 291      -3.981 -55.712  32.331  1.00 20.37           N  
ATOM   2201  CA  ILE B 291      -3.668 -56.108  30.972  1.00 20.81           C  
ATOM   2202  C   ILE B 291      -3.414 -54.896  30.075  1.00 21.04           C  
ATOM   2203  O   ILE B 291      -2.470 -54.886  29.275  1.00 20.87           O  
ATOM   2204  CB  ILE B 291      -4.803 -56.954  30.384  1.00 21.11           C  
ATOM   2205  CG1 ILE B 291      -4.908 -58.287  31.151  1.00 21.21           C  
ATOM   2206  CG2 ILE B 291      -4.561 -57.179  28.900  1.00 20.09           C  
ATOM   2207  CD1 ILE B 291      -6.234 -59.004  30.995  1.00 20.84           C  
ATOM   2208  N   THR B 292      -4.258 -53.876  30.230  1.00 21.10           N  
ATOM   2209  CA  THR B 292      -4.191 -52.673  29.417  1.00 21.40           C  
ATOM   2210  C   THR B 292      -2.924 -51.857  29.673  1.00 21.79           C  
ATOM   2211  O   THR B 292      -2.248 -51.440  28.729  1.00 22.18           O  
ATOM   2212  CB  THR B 292      -5.433 -51.776  29.641  1.00 21.57           C  
ATOM   2213  CG2 THR B 292      -5.305 -50.473  28.864  1.00 20.53           C  
ATOM   2214  OG1 THR B 292      -6.609 -52.471  29.213  1.00 21.44           O  
ATOM   2215  N   TYR B 293      -2.594 -51.635  30.942  1.00 21.92           N  
ATOM   2216  CA  TYR B 293      -1.450 -50.780  31.283  1.00 22.04           C  
ATOM   2217  C   TYR B 293      -0.131 -51.531  31.387  1.00 22.06           C  
ATOM   2218  O   TYR B 293       0.913 -50.992  31.029  1.00 22.44           O  
ATOM   2219  CB  TYR B 293      -1.705 -49.972  32.568  1.00 21.90           C  
ATOM   2220  CG  TYR B 293      -2.699 -48.825  32.398  1.00 21.48           C  
ATOM   2221  CD1 TYR B 293      -4.067 -49.068  32.327  1.00 21.19           C  
ATOM   2222  CD2 TYR B 293      -2.268 -47.509  32.310  1.00 20.24           C  
ATOM   2223  CE1 TYR B 293      -4.976 -48.038  32.179  1.00 20.34           C  
ATOM   2224  CE2 TYR B 293      -3.170 -46.476  32.163  1.00 20.99           C  
ATOM   2225  CZ  TYR B 293      -4.525 -46.749  32.097  1.00 20.37           C  
ATOM   2226  OH  TYR B 293      -5.430 -45.725  31.954  1.00 20.62           O  
ATOM   2227  N   ARG B 294      -0.160 -52.765  31.880  1.00 21.84           N  
ATOM   2228  CA  ARG B 294       1.071 -53.549  31.941  1.00 21.38           C  
ATOM   2229  C   ARG B 294       1.437 -54.086  30.559  1.00 21.11           C  
ATOM   2230  O   ARG B 294       2.549 -53.896  30.096  1.00 21.04           O  
ATOM   2231  CB  ARG B 294       0.950 -54.701  32.941  1.00 21.42           C  
ATOM   2232  CG  ARG B 294       2.282 -55.389  33.270  1.00 20.65           C  
ATOM   2233  CD  ARG B 294       2.059 -56.731  33.961  1.00 19.59           C  
ATOM   2234  NE  ARG B 294       1.184 -57.579  33.155  1.00 19.32           N  
ATOM   2235  CZ  ARG B 294       0.416 -58.547  33.643  1.00 19.01           C  
ATOM   2236  NH1 ARG B 294       0.422 -58.809  34.942  1.00 18.10           N1+
ATOM   2237  NH2 ARG B 294      -0.359 -59.254  32.827  1.00 18.72           N  
ATOM   2238  N   ASP B 295       0.476 -54.718  29.895  1.00 21.04           N  
ATOM   2239  CA  ASP B 295       0.728 -55.473  28.666  1.00 20.95           C  
ATOM   2240  C   ASP B 295       0.462 -54.767  27.336  1.00 20.81           C  
ATOM   2241  O   ASP B 295       1.163 -55.008  26.362  1.00 20.77           O  
ATOM   2242  CB  ASP B 295      -0.099 -56.756  28.693  1.00 20.91           C  
ATOM   2243  CG  ASP B 295       0.203 -57.603  29.896  1.00 21.17           C  
ATOM   2244  OD1 ASP B 295       1.352 -57.529  30.391  1.00 22.54           O  
ATOM   2245  OD2 ASP B 295      -0.702 -58.327  30.354  1.00 20.44           O1-
ATOM   2246  N   TYR B 296      -0.564 -53.922  27.286  1.00 20.94           N  
ATOM   2247  CA  TYR B 296      -1.065 -53.415  26.007  1.00 20.59           C  
ATOM   2248  C   TYR B 296      -0.491 -52.062  25.611  1.00 20.60           C  
ATOM   2249  O   TYR B 296       0.055 -51.906  24.521  1.00 20.73           O  
ATOM   2250  CB  TYR B 296      -2.593 -53.335  26.029  1.00 20.51           C  
ATOM   2251  CG  TYR B 296      -3.192 -52.636  24.822  1.00 20.33           C  
ATOM   2252  CD1 TYR B 296      -3.264 -53.274  23.591  1.00 19.78           C  
ATOM   2253  CD2 TYR B 296      -3.693 -51.340  24.919  1.00 20.59           C  
ATOM   2254  CE1 TYR B 296      -3.814 -52.646  22.490  1.00 20.26           C  
ATOM   2255  CE2 TYR B 296      -4.245 -50.693  23.815  1.00 19.79           C  
ATOM   2256  CZ  TYR B 296      -4.307 -51.354  22.607  1.00 20.62           C  
ATOM   2257  OH  TYR B 296      -4.847 -50.730  21.504  1.00 20.04           O  
ATOM   2258  N   LEU B 297      -0.624 -51.082  26.495  1.00 20.42           N  
ATOM   2259  CA  LEU B 297      -0.232 -49.718  26.171  1.00 20.22           C  
ATOM   2260  C   LEU B 297       1.253 -49.570  25.821  1.00 20.43           C  
ATOM   2261  O   LEU B 297       1.600 -48.794  24.933  1.00 20.64           O  
ATOM   2262  CB  LEU B 297      -0.659 -48.748  27.281  1.00 19.81           C  
ATOM   2263  CG  LEU B 297      -2.163 -48.436  27.313  1.00 18.85           C  
ATOM   2264  CD1 LEU B 297      -2.523 -47.515  28.470  1.00 18.31           C  
ATOM   2265  CD2 LEU B 297      -2.644 -47.845  25.984  1.00 17.55           C  
ATOM   2266  N   PRO B 298       2.135 -50.317  26.510  1.00 20.59           N  
ATOM   2267  CA  PRO B 298       3.551 -50.245  26.161  1.00 20.59           C  
ATOM   2268  C   PRO B 298       3.813 -50.659  24.710  1.00 20.92           C  
ATOM   2269  O   PRO B 298       4.737 -50.138  24.072  1.00 20.91           O  
ATOM   2270  CB  PRO B 298       4.205 -51.242  27.132  1.00 20.51           C  
ATOM   2271  CG  PRO B 298       3.285 -51.291  28.300  1.00 20.16           C  
ATOM   2272  CD  PRO B 298       1.900 -51.140  27.713  1.00 20.37           C  
ATOM   2273  N   LEU B 299       3.018 -51.594  24.195  1.00 21.09           N  
ATOM   2274  CA  LEU B 299       3.189 -52.042  22.810  1.00 21.29           C  
ATOM   2275  C   LEU B 299       2.465 -51.129  21.815  1.00 21.54           C  
ATOM   2276  O   LEU B 299       2.686 -51.203  20.606  1.00 21.49           O  
ATOM   2277  CB  LEU B 299       2.775 -53.509  22.638  1.00 21.08           C  
ATOM   2278  CG  LEU B 299       3.838 -54.574  22.958  1.00 20.76           C  
ATOM   2279  CD1 LEU B 299       4.514 -54.356  24.317  1.00 18.67           C  
ATOM   2280  CD2 LEU B 299       3.244 -55.976  22.873  1.00 19.89           C  
ATOM   2281  N   VAL B 300       1.604 -50.260  22.331  1.00 21.88           N  
ATOM   2282  CA  VAL B 300       1.010 -49.219  21.508  1.00 21.96           C  
ATOM   2283  C   VAL B 300       1.978 -48.040  21.402  1.00 22.24           C  
ATOM   2284  O   VAL B 300       2.273 -47.553  20.304  1.00 21.90           O  
ATOM   2285  CB  VAL B 300      -0.316 -48.714  22.110  1.00 22.24           C  
ATOM   2286  CG1 VAL B 300      -0.847 -47.526  21.313  1.00 21.80           C  
ATOM   2287  CG2 VAL B 300      -1.349 -49.835  22.167  1.00 22.10           C  
ATOM   2288  N   LEU B 301       2.493 -47.614  22.556  1.00 22.40           N  
ATOM   2289  CA  LEU B 301       3.214 -46.350  22.671  1.00 22.65           C  
ATOM   2290  C   LEU B 301       4.722 -46.452  22.446  1.00 23.16           C  
ATOM   2291  O   LEU B 301       5.352 -45.488  22.000  1.00 22.98           O  
ATOM   2292  CB  LEU B 301       2.952 -45.724  24.045  1.00 22.47           C  
ATOM   2293  CG  LEU B 301       1.497 -45.393  24.396  1.00 22.76           C  
ATOM   2294  CD1 LEU B 301       1.385 -44.811  25.806  1.00 22.32           C  
ATOM   2295  CD2 LEU B 301       0.887 -44.446  23.371  1.00 21.99           C  
ATOM   2296  N   GLY B 302       5.301 -47.608  22.766  1.00 23.53           N  
ATOM   2297  CA  GLY B 302       6.752 -47.738  22.805  1.00 23.66           C  
ATOM   2298  C   GLY B 302       7.237 -47.301  24.175  1.00 24.26           C  
ATOM   2299  O   GLY B 302       6.551 -46.542  24.867  1.00 24.04           O  
ATOM   2300  N   PRO B 303       8.424 -47.784  24.581  1.00 24.55           N  
ATOM   2301  CA  PRO B 303       8.951 -47.549  25.929  1.00 24.81           C  
ATOM   2302  C   PRO B 303       9.205 -46.073  26.241  1.00 25.13           C  
ATOM   2303  O   PRO B 303       9.012 -45.630  27.375  1.00 24.97           O  
ATOM   2304  CB  PRO B 303      10.268 -48.332  25.935  1.00 24.73           C  
ATOM   2305  CG  PRO B 303      10.594 -48.573  24.488  1.00 24.67           C  
ATOM   2306  CD  PRO B 303       9.296 -48.659  23.779  1.00 24.31           C  
ATOM   2307  N   THR B 304       9.636 -45.319  25.241  1.00 25.44           N  
ATOM   2308  CA  THR B 304       9.940 -43.912  25.436  1.00 25.80           C  
ATOM   2309  C   THR B 304       8.675 -43.107  25.754  1.00 26.01           C  
ATOM   2310  O   THR B 304       8.597 -42.423  26.781  1.00 26.09           O  
ATOM   2311  CB  THR B 304      10.650 -43.331  24.197  1.00 25.78           C  
ATOM   2312  CG2 THR B 304      10.959 -41.858  24.395  1.00 26.06           C  
ATOM   2313  OG1 THR B 304      11.878 -44.042  23.983  1.00 26.04           O  
ATOM   2314  N   ALA B 305       7.679 -43.194  24.879  1.00 25.94           N  
ATOM   2315  CA  ALA B 305       6.444 -42.466  25.099  1.00 26.14           C  
ATOM   2316  C   ALA B 305       5.761 -43.003  26.350  1.00 26.36           C  
ATOM   2317  O   ALA B 305       5.069 -42.269  27.059  1.00 26.51           O  
ATOM   2318  CB  ALA B 305       5.527 -42.561  23.880  1.00 25.83           C  
ATOM   2319  N   MET B 306       5.971 -44.285  26.623  1.00 26.44           N  
ATOM   2320  CA  MET B 306       5.429 -44.905  27.822  1.00 26.74           C  
ATOM   2321  C   MET B 306       5.958 -44.208  29.065  1.00 26.88           C  
ATOM   2322  O   MET B 306       5.195 -43.880  29.976  1.00 26.99           O  
ATOM   2323  CB  MET B 306       5.790 -46.392  27.878  1.00 26.93           C  
ATOM   2324  CG  MET B 306       4.928 -47.189  28.838  1.00 27.11           C  
ATOM   2325  SD  MET B 306       3.201 -47.237  28.326  1.00 28.80           S  
ATOM   2326  CE  MET B 306       2.445 -47.810  29.851  1.00 27.85           C  
ATOM   2327  N   ARG B 307       7.269 -43.991  29.110  1.00 26.80           N  
ATOM   2328  CA  ARG B 307       7.859 -43.273  30.233  1.00 26.84           C  
ATOM   2329  C   ARG B 307       7.283 -41.869  30.316  1.00 26.35           C  
ATOM   2330  O   ARG B 307       6.924 -41.401  31.389  1.00 26.52           O  
ATOM   2331  CB  ARG B 307       9.385 -43.198  30.113  1.00 26.88           C  
ATOM   2332  CG  ARG B 307      10.135 -44.248  30.922  1.00 28.26           C  
ATOM   2333  CD  ARG B 307      11.611 -43.877  31.087  1.00 29.40           C  
ATOM   2334  N   LYS B 308       7.193 -41.210  29.167  1.00 25.95           N  
ATOM   2335  CA  LYS B 308       6.840 -39.793  29.102  1.00 25.31           C  
ATOM   2336  C   LYS B 308       5.406 -39.523  29.547  1.00 24.67           C  
ATOM   2337  O   LYS B 308       5.147 -38.587  30.286  1.00 24.63           O  
ATOM   2338  CB  LYS B 308       7.057 -39.269  27.679  1.00 25.34           C  
ATOM   2339  CG  LYS B 308       6.964 -37.764  27.534  1.00 25.75           C  
ATOM   2340  CD  LYS B 308       6.949 -37.379  26.067  1.00 26.99           C  
ATOM   2341  CE  LYS B 308       6.565 -35.925  25.867  1.00 26.95           C  
ATOM   2342  NZ  LYS B 308       7.706 -35.027  26.173  1.00 27.41           N1+
ATOM   2343  N   TYR B 309       4.476 -40.352  29.099  1.00 24.17           N  
ATOM   2344  CA  TYR B 309       3.062 -40.083  29.312  1.00 23.44           C  
ATOM   2345  C   TYR B 309       2.495 -40.882  30.469  1.00 23.11           C  
ATOM   2346  O   TYR B 309       1.486 -40.505  31.055  1.00 22.72           O  
ATOM   2347  CB  TYR B 309       2.278 -40.336  28.023  1.00 23.11           C  
ATOM   2348  CG  TYR B 309       2.702 -39.405  26.915  1.00 24.01           C  
ATOM   2349  CD1 TYR B 309       2.314 -38.065  26.922  1.00 23.60           C  
ATOM   2350  CD2 TYR B 309       3.517 -39.852  25.872  1.00 24.32           C  
ATOM   2351  CE1 TYR B 309       2.707 -37.204  25.925  1.00 23.67           C  
ATOM   2352  CE2 TYR B 309       3.920 -38.992  24.863  1.00 24.16           C  
ATOM   2353  CZ  TYR B 309       3.512 -37.666  24.899  1.00 25.02           C  
ATOM   2354  OH  TYR B 309       3.907 -36.797  23.905  1.00 25.91           O  
ATOM   2355  N   LEU B 310       3.157 -41.983  30.802  1.00 22.96           N  
ATOM   2356  CA  LEU B 310       2.707 -42.832  31.893  1.00 23.02           C  
ATOM   2357  C   LEU B 310       3.842 -43.138  32.865  1.00 23.08           C  
ATOM   2358  O   LEU B 310       4.281 -44.282  32.987  1.00 23.30           O  
ATOM   2359  CB  LEU B 310       2.071 -44.123  31.350  1.00 22.89           C  
ATOM   2360  CG  LEU B 310       0.748 -43.938  30.592  1.00 22.32           C  
ATOM   2361  CD1 LEU B 310       0.416 -45.132  29.719  1.00 22.93           C  
ATOM   2362  CD2 LEU B 310      -0.393 -43.666  31.553  1.00 21.98           C  
ATOM   2363  N   PRO B 311       4.335 -42.104  33.557  1.00 23.15           N  
ATOM   2364  CA  PRO B 311       5.346 -42.337  34.590  1.00 23.09           C  
ATOM   2365  C   PRO B 311       4.776 -43.188  35.727  1.00 23.25           C  
ATOM   2366  O   PRO B 311       3.553 -43.301  35.870  1.00 23.47           O  
ATOM   2367  CB  PRO B 311       5.691 -40.922  35.079  1.00 22.88           C  
ATOM   2368  CG  PRO B 311       4.528 -40.069  34.668  1.00 23.14           C  
ATOM   2369  CD  PRO B 311       3.984 -40.681  33.416  1.00 22.91           C  
ATOM   2370  N   THR B 312       5.654 -43.789  36.521  1.00 23.54           N  
ATOM   2371  CA  THR B 312       5.232 -44.657  37.624  1.00 23.78           C  
ATOM   2372  C   THR B 312       4.051 -44.097  38.409  1.00 23.57           C  
ATOM   2373  O   THR B 312       4.097 -42.975  38.892  1.00 23.75           O  
ATOM   2374  CB  THR B 312       6.377 -44.889  38.620  1.00 23.86           C  
ATOM   2375  CG2 THR B 312       5.931 -45.819  39.737  1.00 23.68           C  
ATOM   2376  OG1 THR B 312       7.492 -45.464  37.932  1.00 24.72           O  
ATOM   2377  N   TYR B 313       3.000 -44.895  38.548  1.00 23.66           N  
ATOM   2378  CA  TYR B 313       1.857 -44.499  39.357  1.00 23.64           C  
ATOM   2379  C   TYR B 313       2.324 -44.040  40.722  1.00 24.11           C  
ATOM   2380  O   TYR B 313       3.323 -44.545  41.249  1.00 24.72           O  
ATOM   2381  CB  TYR B 313       0.887 -45.665  39.523  1.00 23.13           C  
ATOM   2382  CG  TYR B 313      -0.379 -45.319  40.275  1.00 22.31           C  
ATOM   2383  CD1 TYR B 313      -1.335 -44.483  39.711  1.00 21.07           C  
ATOM   2384  CD2 TYR B 313      -0.625 -45.832  41.547  1.00 21.49           C  
ATOM   2385  CE1 TYR B 313      -2.493 -44.165  40.383  1.00 19.97           C  
ATOM   2386  CE2 TYR B 313      -1.792 -45.525  42.229  1.00 20.06           C  
ATOM   2387  CZ  TYR B 313      -2.723 -44.692  41.636  1.00 20.47           C  
ATOM   2388  OH  TYR B 313      -3.894 -44.372  42.290  1.00 20.26           O  
ATOM   2389  N   ARG B 314       1.604 -43.086  41.295  1.00 24.25           N  
ATOM   2390  CA  ARG B 314       1.861 -42.655  42.662  1.00 24.55           C  
ATOM   2391  C   ARG B 314       0.609 -42.918  43.489  1.00 24.51           C  
ATOM   2392  O   ARG B 314       0.585 -43.823  44.318  1.00 24.87           O  
ATOM   2393  CB  ARG B 314       2.264 -41.181  42.699  1.00 24.63           C  
ATOM   2394  CG  ARG B 314       3.582 -40.905  41.978  1.00 25.50           C  
ATOM   2395  CD  ARG B 314       4.264 -39.634  42.503  1.00 27.00           C  
ATOM   2396  N   SER B 315      -0.444 -42.146  43.244  1.00 24.42           N  
ATOM   2397  CA  SER B 315      -1.750 -42.453  43.816  1.00 24.11           C  
ATOM   2398  C   SER B 315      -2.839 -41.558  43.242  1.00 23.68           C  
ATOM   2399  O   SER B 315      -2.591 -40.750  42.348  1.00 23.68           O  
ATOM   2400  CB  SER B 315      -1.725 -42.348  45.348  1.00 24.31           C  
ATOM   2401  OG  SER B 315      -1.975 -41.022  45.760  1.00 24.93           O  
ATOM   2402  N   TYR B 316      -4.051 -41.711  43.763  1.00 23.11           N  
ATOM   2403  CA  TYR B 316      -5.199 -41.015  43.226  1.00 22.46           C  
ATOM   2404  C   TYR B 316      -5.056 -39.504  43.390  1.00 22.24           C  
ATOM   2405  O   TYR B 316      -4.700 -39.018  44.456  1.00 22.03           O  
ATOM   2406  CB  TYR B 316      -6.481 -41.511  43.886  1.00 22.23           C  
ATOM   2407  CG  TYR B 316      -7.707 -40.707  43.516  1.00 21.62           C  
ATOM   2408  CD1 TYR B 316      -8.096 -40.569  42.188  1.00 20.96           C  
ATOM   2409  CD2 TYR B 316      -8.475 -40.089  44.495  1.00 20.82           C  
ATOM   2410  CE1 TYR B 316      -9.217 -39.830  41.842  1.00 20.53           C  
ATOM   2411  CE2 TYR B 316      -9.592 -39.353  44.161  1.00 21.34           C  
ATOM   2412  CZ  TYR B 316      -9.961 -39.229  42.830  1.00 20.79           C  
ATOM   2413  OH  TYR B 316     -11.077 -38.498  42.503  1.00 20.38           O  
ATOM   2414  N   ASN B 317      -5.334 -38.778  42.314  1.00 22.00           N  
ATOM   2415  CA  ASN B 317      -5.277 -37.326  42.315  1.00 21.99           C  
ATOM   2416  C   ASN B 317      -6.639 -36.768  41.913  1.00 21.95           C  
ATOM   2417  O   ASN B 317      -7.009 -36.795  40.736  1.00 22.08           O  
ATOM   2418  CB  ASN B 317      -4.168 -36.865  41.364  1.00 21.91           C  
ATOM   2419  CG  ASN B 317      -4.112 -35.360  41.194  1.00 22.01           C  
ATOM   2420  ND2 ASN B 317      -3.009 -34.878  40.622  1.00 21.91           N  
ATOM   2421  OD1 ASN B 317      -5.037 -34.641  41.563  1.00 22.36           O  
ATOM   2422  N   ASP B 318      -7.396 -36.280  42.891  1.00 21.76           N  
ATOM   2423  CA  ASP B 318      -8.779 -35.868  42.632  1.00 21.99           C  
ATOM   2424  C   ASP B 318      -8.896 -34.600  41.790  1.00 21.69           C  
ATOM   2425  O   ASP B 318      -9.995 -34.092  41.590  1.00 22.04           O  
ATOM   2426  CB  ASP B 318      -9.571 -35.698  43.934  1.00 22.02           C  
ATOM   2427  CG  ASP B 318      -9.477 -34.295  44.490  1.00 23.66           C  
ATOM   2428  OD1 ASP B 318      -8.461 -33.621  44.235  1.00 25.04           O  
ATOM   2429  OD2 ASP B 318     -10.419 -33.853  45.185  1.00 26.13           O1-
ATOM   2430  N   SER B 319      -7.777 -34.093  41.290  1.00 21.26           N  
ATOM   2431  CA  SER B 319      -7.806 -32.904  40.447  1.00 20.96           C  
ATOM   2432  C   SER B 319      -7.562 -33.250  38.990  1.00 20.81           C  
ATOM   2433  O   SER B 319      -7.450 -32.354  38.154  1.00 20.78           O  
ATOM   2434  CB  SER B 319      -6.752 -31.893  40.897  1.00 20.67           C  
ATOM   2435  OG  SER B 319      -7.120 -31.302  42.118  1.00 21.44           O  
ATOM   2436  N   VAL B 320      -7.457 -34.543  38.693  1.00 20.45           N  
ATOM   2437  CA  VAL B 320      -7.202 -34.991  37.328  1.00 20.03           C  
ATOM   2438  C   VAL B 320      -8.524 -35.332  36.639  1.00 20.30           C  
ATOM   2439  O   VAL B 320      -9.230 -36.247  37.057  1.00 20.76           O  
ATOM   2440  CB  VAL B 320      -6.248 -36.226  37.297  1.00 19.91           C  
ATOM   2441  CG1 VAL B 320      -6.234 -36.875  35.927  1.00 18.59           C  
ATOM   2442  CG2 VAL B 320      -4.840 -35.831  37.720  1.00 19.53           C  
ATOM   2443  N   ASP B 321      -8.855 -34.586  35.589  1.00 19.90           N  
ATOM   2444  CA  ASP B 321     -10.082 -34.784  34.829  1.00 19.47           C  
ATOM   2445  C   ASP B 321     -10.025 -36.096  34.041  1.00 19.41           C  
ATOM   2446  O   ASP B 321      -9.241 -36.229  33.097  1.00 19.53           O  
ATOM   2447  CB  ASP B 321     -10.262 -33.599  33.874  1.00 19.57           C  
ATOM   2448  CG  ASP B 321     -11.636 -33.556  33.228  1.00 19.88           C  
ATOM   2449  OD1 ASP B 321     -12.385 -34.565  33.294  1.00 19.25           O  
ATOM   2450  OD2 ASP B 321     -11.958 -32.498  32.647  1.00 19.15           O1-
ATOM   2451  N   PRO B 322     -10.856 -37.077  34.430  1.00 19.13           N  
ATOM   2452  CA  PRO B 322     -10.869 -38.414  33.824  1.00 18.76           C  
ATOM   2453  C   PRO B 322     -11.715 -38.531  32.557  1.00 19.07           C  
ATOM   2454  O   PRO B 322     -11.813 -39.620  31.991  1.00 19.04           O  
ATOM   2455  CB  PRO B 322     -11.522 -39.263  34.907  1.00 18.42           C  
ATOM   2456  CG  PRO B 322     -12.473 -38.323  35.552  1.00 18.45           C  
ATOM   2457  CD  PRO B 322     -11.713 -37.018  35.627  1.00 18.83           C  
ATOM   2458  N   ARG B 323     -12.350 -37.442  32.127  1.00 18.92           N  
ATOM   2459  CA  ARG B 323     -13.230 -37.525  30.968  1.00 18.62           C  
ATOM   2460  C   ARG B 323     -12.455 -37.868  29.697  1.00 18.68           C  
ATOM   2461  O   ARG B 323     -11.292 -37.497  29.539  1.00 18.79           O  
ATOM   2462  CB  ARG B 323     -14.010 -36.226  30.759  1.00 18.40           C  
ATOM   2463  CG  ARG B 323     -15.261 -36.110  31.602  1.00 17.84           C  
ATOM   2464  CD  ARG B 323     -15.919 -34.751  31.437  1.00 16.19           C  
ATOM   2465  NE  ARG B 323     -14.988 -33.679  31.765  1.00 16.17           N  
ATOM   2466  CZ  ARG B 323     -15.294 -32.383  31.756  1.00 16.43           C  
ATOM   2467  NH1 ARG B 323     -16.516 -31.984  31.431  1.00 15.69           N1+
ATOM   2468  NH2 ARG B 323     -14.371 -31.484  32.068  1.00 15.08           N  
ATOM   2469  N   ILE B 324     -13.109 -38.588  28.797  1.00 18.19           N  
ATOM   2470  CA  ILE B 324     -12.569 -38.801  27.476  1.00 17.69           C  
ATOM   2471  C   ILE B 324     -12.627 -37.477  26.737  1.00 17.67           C  
ATOM   2472  O   ILE B 324     -13.664 -36.815  26.718  1.00 17.75           O  
ATOM   2473  CB  ILE B 324     -13.396 -39.845  26.706  1.00 17.46           C  
ATOM   2474  CG1 ILE B 324     -13.312 -41.209  27.399  1.00 16.72           C  
ATOM   2475  CG2 ILE B 324     -12.935 -39.929  25.238  1.00 18.40           C  
ATOM   2476  CD1 ILE B 324     -11.904 -41.802  27.414  1.00 15.40           C  
ATOM   2477  N   ALA B 325     -11.507 -37.084  26.145  1.00 17.44           N  
ATOM   2478  CA  ALA B 325     -11.464 -35.909  25.297  1.00 17.26           C  
ATOM   2479  C   ALA B 325     -11.993 -36.265  23.912  1.00 17.46           C  
ATOM   2480  O   ALA B 325     -11.724 -37.344  23.392  1.00 17.23           O  
ATOM   2481  CB  ALA B 325     -10.051 -35.385  25.205  1.00 17.30           C  
ATOM   2482  N   ASN B 326     -12.748 -35.345  23.324  1.00 17.87           N  
ATOM   2483  CA  ASN B 326     -13.357 -35.548  22.016  1.00 18.05           C  
ATOM   2484  C   ASN B 326     -12.367 -36.109  20.993  1.00 18.20           C  
ATOM   2485  O   ASN B 326     -12.669 -37.056  20.272  1.00 18.23           O  
ATOM   2486  CB  ASN B 326     -13.974 -34.234  21.522  1.00 17.71           C  
ATOM   2487  CG  ASN B 326     -15.015 -34.446  20.438  1.00 18.16           C  
ATOM   2488  ND2 ASN B 326     -16.160 -33.773  20.565  1.00 18.79           N  
ATOM   2489  OD1 ASN B 326     -14.796 -35.198  19.498  1.00 17.28           O  
ATOM   2490  N   VAL B 327     -11.171 -35.543  20.944  1.00 18.33           N  
ATOM   2491  CA  VAL B 327     -10.189 -35.976  19.955  1.00 18.45           C  
ATOM   2492  C   VAL B 327      -9.797 -37.450  20.106  1.00 18.75           C  
ATOM   2493  O   VAL B 327      -9.531 -38.130  19.111  1.00 19.32           O  
ATOM   2494  CB  VAL B 327      -8.923 -35.086  19.986  1.00 18.48           C  
ATOM   2495  CG1 VAL B 327      -8.234 -35.181  21.354  1.00 17.50           C  
ATOM   2496  CG2 VAL B 327      -7.974 -35.444  18.830  1.00 17.58           C  
ATOM   2497  N   PHE B 328      -9.764 -37.947  21.337  1.00 18.54           N  
ATOM   2498  CA  PHE B 328      -9.424 -39.343  21.572  1.00 18.68           C  
ATOM   2499  C   PHE B 328     -10.336 -40.335  20.828  1.00 19.25           C  
ATOM   2500  O   PHE B 328      -9.865 -41.353  20.307  1.00 19.36           O  
ATOM   2501  CB  PHE B 328      -9.436 -39.658  23.068  1.00 18.67           C  
ATOM   2502  CG  PHE B 328      -9.071 -41.081  23.385  1.00 18.24           C  
ATOM   2503  CD1 PHE B 328      -7.742 -41.468  23.469  1.00 18.13           C  
ATOM   2504  CD2 PHE B 328     -10.052 -42.034  23.581  1.00 18.04           C  
ATOM   2505  CE1 PHE B 328      -7.396 -42.778  23.762  1.00 18.42           C  
ATOM   2506  CE2 PHE B 328      -9.717 -43.353  23.872  1.00 18.80           C  
ATOM   2507  CZ  PHE B 328      -8.384 -43.727  23.965  1.00 18.16           C  
ATOM   2508  N   THR B 329     -11.635 -40.045  20.780  1.00 19.51           N  
ATOM   2509  CA  THR B 329     -12.581 -40.927  20.089  1.00 20.03           C  
ATOM   2510  C   THR B 329     -12.243 -41.105  18.610  1.00 20.23           C  
ATOM   2511  O   THR B 329     -12.801 -41.983  17.943  1.00 20.21           O  
ATOM   2512  CB  THR B 329     -14.035 -40.429  20.193  1.00 20.13           C  
ATOM   2513  CG2 THR B 329     -14.386 -40.081  21.645  1.00 19.74           C  
ATOM   2514  OG1 THR B 329     -14.212 -39.274  19.357  1.00 20.45           O  
ATOM   2515  N   ASN B 330     -11.333 -40.275  18.098  1.00 19.99           N  
ATOM   2516  CA  ASN B 330     -10.932 -40.380  16.698  1.00 19.85           C  
ATOM   2517  C   ASN B 330      -9.505 -40.905  16.579  1.00 19.85           C  
ATOM   2518  O   ASN B 330      -9.193 -41.693  15.687  1.00 19.94           O  
ATOM   2519  CB  ASN B 330     -11.053 -39.023  15.996  1.00 19.33           C  
ATOM   2520  CG  ASN B 330     -11.398 -39.153  14.530  1.00 19.41           C  
ATOM   2521  ND2 ASN B 330     -12.648 -39.496  14.241  1.00 19.36           N  
ATOM   2522  OD1 ASN B 330     -10.558 -38.951  13.669  1.00 19.42           O  
ATOM   2523  N   ALA B 331      -8.644 -40.467  17.493  1.00 19.80           N  
ATOM   2524  CA  ALA B 331      -7.237 -40.838  17.458  1.00 19.71           C  
ATOM   2525  C   ALA B 331      -7.034 -42.296  17.868  1.00 19.72           C  
ATOM   2526  O   ALA B 331      -6.164 -42.993  17.330  1.00 19.49           O  
ATOM   2527  CB  ALA B 331      -6.424 -39.916  18.347  1.00 19.70           C  
ATOM   2528  N   PHE B 332      -7.831 -42.768  18.818  1.00 19.81           N  
ATOM   2529  CA  PHE B 332      -7.708 -44.167  19.209  1.00 20.24           C  
ATOM   2530  C   PHE B 332      -8.238 -45.102  18.116  1.00 20.22           C  
ATOM   2531  O   PHE B 332      -8.065 -46.319  18.192  1.00 20.14           O  
ATOM   2532  CB  PHE B 332      -8.379 -44.456  20.551  1.00 20.13           C  
ATOM   2533  CG  PHE B 332      -7.877 -45.718  21.202  1.00 21.30           C  
ATOM   2534  CD1 PHE B 332      -6.551 -45.816  21.609  1.00 21.40           C  
ATOM   2535  CD2 PHE B 332      -8.716 -46.807  21.383  1.00 20.64           C  
ATOM   2536  CE1 PHE B 332      -6.077 -46.965  22.197  1.00 22.15           C  
ATOM   2537  CE2 PHE B 332      -8.254 -47.954  21.969  1.00 21.72           C  
ATOM   2538  CZ  PHE B 332      -6.931 -48.043  22.378  1.00 22.41           C  
ATOM   2539  N   ARG B 333      -8.870 -44.521  17.101  1.00 20.07           N  
ATOM   2540  CA  ARG B 333      -9.222 -45.255  15.887  1.00 20.41           C  
ATOM   2541  C   ARG B 333      -8.010 -45.722  15.079  1.00 20.43           C  
ATOM   2542  O   ARG B 333      -8.170 -46.350  14.018  1.00 21.12           O  
ATOM   2543  CB  ARG B 333     -10.127 -44.408  14.986  1.00 20.24           C  
ATOM   2544  CG  ARG B 333     -11.528 -44.257  15.515  1.00 20.04           C  
ATOM   2545  CD  ARG B 333     -12.320 -43.300  14.669  1.00 20.43           C  
ATOM   2546  NE  ARG B 333     -13.568 -42.948  15.329  1.00 20.08           N  
ATOM   2547  CZ  ARG B 333     -14.752 -42.945  14.734  1.00 20.03           C  
ATOM   2548  NH1 ARG B 333     -14.859 -43.251  13.445  1.00 20.16           N1+
ATOM   2549  NH2 ARG B 333     -15.826 -42.617  15.426  1.00 20.14           N  
ATOM   2550  N   TYR B 334      -6.807 -45.404  15.542  1.00 19.94           N  
ATOM   2551  CA  TYR B 334      -5.603 -45.849  14.839  1.00 19.98           C  
ATOM   2552  C   TYR B 334      -5.706 -47.354  14.640  1.00 20.07           C  
ATOM   2553  O   TYR B 334      -5.214 -47.902  13.657  1.00 20.20           O  
ATOM   2554  CB  TYR B 334      -4.338 -45.546  15.644  1.00 19.56           C  
ATOM   2555  CG  TYR B 334      -4.002 -46.650  16.613  1.00 19.53           C  
ATOM   2556  CD1 TYR B 334      -4.548 -46.675  17.892  1.00 19.30           C  
ATOM   2557  CD2 TYR B 334      -3.148 -47.684  16.246  1.00 19.82           C  
ATOM   2558  CE1 TYR B 334      -4.246 -47.696  18.784  1.00 18.67           C  
ATOM   2559  CE2 TYR B 334      -2.840 -48.703  17.128  1.00 19.18           C  
ATOM   2560  CZ  TYR B 334      -3.393 -48.707  18.393  1.00 18.94           C  
ATOM   2561  OH  TYR B 334      -3.091 -49.736  19.260  1.00 19.66           O  
ATOM   2562  N   GLY B 335      -6.348 -48.015  15.595  1.00 20.07           N  
ATOM   2563  CA  GLY B 335      -6.551 -49.458  15.547  1.00 20.31           C  
ATOM   2564  C   GLY B 335      -7.018 -49.997  14.209  1.00 20.49           C  
ATOM   2565  O   GLY B 335      -6.726 -51.139  13.868  1.00 20.51           O  
ATOM   2566  N   HIS B 336      -7.768 -49.215  13.470  1.00 20.57           N  
ATOM   2567  CA  HIS B 336      -8.286 -49.646  12.153  1.00 20.53           C  
ATOM   2568  C   HIS B 336      -7.113 -50.020  11.236  1.00 20.81           C  
ATOM   2569  O   HIS B 336      -7.334 -50.807  10.344  1.00 20.74           O  
ATOM   2570  CB  HIS B 336      -9.299 -48.624  11.599  1.00 20.16           C  
ATOM   2571  CG  HIS B 336     -10.482 -48.345  12.474  1.00 19.76           C  
ATOM   2572  CD2 HIS B 336     -11.082 -49.071  13.438  1.00 19.64           C  
ATOM   2573  ND1 HIS B 336     -11.178 -47.186  12.414  1.00 18.78           N  
ATOM   2574  CE1 HIS B 336     -12.150 -47.213  13.288  1.00 19.96           C  
ATOM   2575  NE2 HIS B 336     -12.129 -48.362  13.946  1.00 19.79           N  
ATOM   2576  N   THR B 337      -5.921 -49.487  11.450  1.00 20.98           N  
ATOM   2577  CA  THR B 337      -4.747 -49.798  10.626  1.00 21.22           C  
ATOM   2578  C   THR B 337      -4.186 -51.183  10.917  1.00 21.39           C  
ATOM   2579  O   THR B 337      -3.351 -51.684  10.169  1.00 21.63           O  
ATOM   2580  CB  THR B 337      -3.615 -48.756  10.800  1.00 21.26           C  
ATOM   2581  CG2 THR B 337      -4.112 -47.366  10.462  1.00 20.97           C  
ATOM   2582  OG1 THR B 337      -3.138 -48.775  12.153  1.00 21.32           O  
ATOM   2583  N   LEU B 338      -4.644 -51.801  12.003  1.00 21.61           N  
ATOM   2584  CA  LEU B 338      -4.161 -53.126  12.391  1.00 21.45           C  
ATOM   2585  C   LEU B 338      -5.024 -54.267  11.823  1.00 21.88           C  
ATOM   2586  O   LEU B 338      -4.637 -55.440  11.887  1.00 21.77           O  
ATOM   2587  CB  LEU B 338      -4.128 -53.244  13.914  1.00 21.17           C  
ATOM   2588  CG  LEU B 338      -3.430 -52.161  14.741  1.00 20.91           C  
ATOM   2589  CD1 LEU B 338      -3.792 -52.353  16.202  1.00 20.59           C  
ATOM   2590  CD2 LEU B 338      -1.918 -52.188  14.551  1.00 20.01           C  
ATOM   2591  N   ILE B 339      -6.187 -53.925  11.269  1.00 21.95           N  
ATOM   2592  CA  ILE B 339      -7.188 -54.934  10.902  1.00 22.08           C  
ATOM   2593  C   ILE B 339      -6.811 -55.798   9.689  1.00 22.34           C  
ATOM   2594  O   ILE B 339      -6.511 -55.283   8.617  1.00 22.50           O  
ATOM   2595  CB  ILE B 339      -8.587 -54.293  10.698  1.00 22.01           C  
ATOM   2596  CG1 ILE B 339      -9.097 -53.720  12.022  1.00 21.95           C  
ATOM   2597  CG2 ILE B 339      -9.578 -55.306  10.151  1.00 21.50           C  
ATOM   2598  CD1 ILE B 339     -10.377 -52.943  11.901  1.00 22.54           C  
ATOM   2599  N   GLN B 340      -6.822 -57.115   9.885  1.00 22.60           N  
ATOM   2600  CA  GLN B 340      -6.678 -58.084   8.799  1.00 22.81           C  
ATOM   2601  C   GLN B 340      -8.011 -58.248   8.073  1.00 22.78           C  
ATOM   2602  O   GLN B 340      -9.058 -58.098   8.683  1.00 23.00           O  
ATOM   2603  CB  GLN B 340      -6.264 -59.443   9.374  1.00 22.94           C  
ATOM   2604  CG  GLN B 340      -4.827 -59.517   9.881  1.00 22.95           C  
ATOM   2605  CD  GLN B 340      -3.853 -59.986   8.815  1.00 22.75           C  
ATOM   2606  NE2 GLN B 340      -2.635 -60.334   9.236  1.00 22.41           N  
ATOM   2607  OE1 GLN B 340      -4.187 -60.035   7.630  1.00 22.02           O  
ATOM   2608  N   PRO B 341      -7.981 -58.581   6.775  1.00 22.89           N  
ATOM   2609  CA  PRO B 341      -9.218 -58.714   5.995  1.00 22.93           C  
ATOM   2610  C   PRO B 341      -9.960 -60.045   6.194  1.00 23.19           C  
ATOM   2611  O   PRO B 341     -10.981 -60.292   5.535  1.00 23.25           O  
ATOM   2612  CB  PRO B 341      -8.740 -58.589   4.545  1.00 22.69           C  
ATOM   2613  CG  PRO B 341      -7.298 -58.996   4.562  1.00 23.27           C  
ATOM   2614  CD  PRO B 341      -6.785 -58.941   5.995  1.00 23.00           C  
ATOM   2615  N   PHE B 342      -9.467 -60.892   7.091  1.00 23.16           N  
ATOM   2616  CA  PHE B 342     -10.133 -62.159   7.358  1.00 23.72           C  
ATOM   2617  C   PHE B 342     -10.338 -62.362   8.847  1.00 23.84           C  
ATOM   2618  O   PHE B 342      -9.561 -61.865   9.658  1.00 23.57           O  
ATOM   2619  CB  PHE B 342      -9.319 -63.350   6.822  1.00 23.79           C  
ATOM   2620  CG  PHE B 342      -8.997 -63.269   5.360  1.00 23.78           C  
ATOM   2621  CD1 PHE B 342      -9.960 -63.556   4.404  1.00 24.38           C  
ATOM   2622  CD2 PHE B 342      -7.717 -62.936   4.939  1.00 23.99           C  
ATOM   2623  CE1 PHE B 342      -9.660 -63.491   3.044  1.00 24.50           C  
ATOM   2624  CE2 PHE B 342      -7.409 -62.868   3.584  1.00 24.57           C  
ATOM   2625  CZ  PHE B 342      -8.386 -63.145   2.633  1.00 24.13           C  
ATOM   2626  N   MET B 343     -11.394 -63.090   9.198  1.00 24.34           N  
ATOM   2627  CA  MET B 343     -11.485 -63.699  10.515  1.00 24.66           C  
ATOM   2628  C   MET B 343     -10.858 -65.078  10.383  1.00 24.86           C  
ATOM   2629  O   MET B 343     -11.218 -65.843   9.479  1.00 25.04           O  
ATOM   2630  CB  MET B 343     -12.931 -63.842  10.980  1.00 24.63           C  
ATOM   2631  CG  MET B 343     -13.008 -64.379  12.394  1.00 25.70           C  
ATOM   2632  SD  MET B 343     -14.652 -64.812  12.967  1.00 28.02           S  
ATOM   2633  CE  MET B 343     -15.147 -65.977  11.701  1.00 27.32           C  
ATOM   2634  N   PHE B 344      -9.919 -65.386  11.273  1.00 25.05           N  
ATOM   2635  CA  PHE B 344      -9.142 -66.616  11.212  1.00 25.31           C  
ATOM   2636  C   PHE B 344      -9.537 -67.574  12.324  1.00 25.61           C  
ATOM   2637  O   PHE B 344      -9.484 -67.213  13.497  1.00 25.75           O  
ATOM   2638  CB  PHE B 344      -7.657 -66.303  11.374  1.00 25.32           C  
ATOM   2639  CG  PHE B 344      -7.092 -65.445  10.285  1.00 26.00           C  
ATOM   2640  CD1 PHE B 344      -7.147 -64.060  10.376  1.00 25.72           C  
ATOM   2641  CD2 PHE B 344      -6.490 -66.020   9.174  1.00 26.06           C  
ATOM   2642  CE1 PHE B 344      -6.617 -63.264   9.376  1.00 26.18           C  
ATOM   2643  CE2 PHE B 344      -5.955 -65.230   8.168  1.00 26.10           C  
ATOM   2644  CZ  PHE B 344      -6.021 -63.853   8.267  1.00 26.52           C  
ATOM   2645  N   ARG B 345      -9.900 -68.802  11.963  1.00 25.80           N  
ATOM   2646  CA  ARG B 345     -10.232 -69.814  12.963  1.00 25.98           C  
ATOM   2647  C   ARG B 345      -9.321 -71.044  12.882  1.00 26.35           C  
ATOM   2648  O   ARG B 345      -9.121 -71.626  11.806  1.00 26.17           O  
ATOM   2649  CB  ARG B 345     -11.718 -70.195  12.882  1.00 25.81           C  
ATOM   2650  CG  ARG B 345     -12.635 -69.087  13.407  1.00 25.32           C  
ATOM   2651  CD  ARG B 345     -14.105 -69.394  13.214  1.00 24.29           C  
ATOM   2652  NE  ARG B 345     -14.443 -69.561  11.807  1.00 24.28           N  
ATOM   2653  CZ  ARG B 345     -15.685 -69.578  11.337  1.00 24.95           C  
ATOM   2654  NH1 ARG B 345     -16.709 -69.424  12.165  1.00 23.90           N1+
ATOM   2655  NH2 ARG B 345     -15.903 -69.751  10.037  1.00 26.00           N  
ATOM   2656  N   LEU B 346      -8.766 -71.425  14.030  1.00 26.51           N  
ATOM   2657  CA  LEU B 346      -7.836 -72.540  14.102  1.00 27.01           C  
ATOM   2658  C   LEU B 346      -8.355 -73.615  15.052  1.00 27.56           C  
ATOM   2659  O   LEU B 346      -9.086 -73.312  15.999  1.00 27.63           O  
ATOM   2660  CB  LEU B 346      -6.465 -72.053  14.576  1.00 26.80           C  
ATOM   2661  CG  LEU B 346      -5.827 -70.864  13.850  1.00 26.89           C  
ATOM   2662  CD1 LEU B 346      -4.580 -70.401  14.586  1.00 25.96           C  
ATOM   2663  CD2 LEU B 346      -5.507 -71.181  12.385  1.00 25.84           C  
ATOM   2664  N   ASP B 347      -7.971 -74.866  14.805  1.00 28.02           N  
ATOM   2665  CA  ASP B 347      -8.352 -75.977  15.688  1.00 28.58           C  
ATOM   2666  C   ASP B 347      -7.399 -76.152  16.872  1.00 28.97           C  
ATOM   2667  O   ASP B 347      -6.448 -75.382  17.050  1.00 28.97           O  
ATOM   2668  CB  ASP B 347      -8.464 -77.297  14.908  1.00 28.46           C  
ATOM   2669  CG  ASP B 347      -7.129 -77.771  14.362  1.00 28.46           C  
ATOM   2670  OD1 ASP B 347      -6.100 -77.599  15.043  1.00 30.02           O  
ATOM   2671  OD2 ASP B 347      -7.101 -78.329  13.255  1.00 28.56           O1-
ATOM   2672  N   ASN B 348      -7.658 -77.181  17.672  1.00 29.57           N  
ATOM   2673  CA  ASN B 348      -6.897 -77.416  18.896  1.00 30.31           C  
ATOM   2674  C   ASN B 348      -5.426 -77.746  18.636  1.00 30.42           C  
ATOM   2675  O   ASN B 348      -4.618 -77.763  19.560  1.00 30.49           O  
ATOM   2676  CB  ASN B 348      -7.565 -78.500  19.755  1.00 30.37           C  
ATOM   2677  CG  ASN B 348      -7.596 -79.865  19.068  1.00 31.57           C  
ATOM   2678  ND2 ASN B 348      -8.669 -80.619  19.294  1.00 32.25           N  
ATOM   2679  OD1 ASN B 348      -6.659 -80.241  18.358  1.00 32.49           O  
ATOM   2680  N   ARG B 349      -5.088 -78.011  17.377  1.00 30.73           N  
ATOM   2681  CA  ARG B 349      -3.693 -78.192  16.985  1.00 31.03           C  
ATOM   2682  C   ARG B 349      -3.155 -76.920  16.329  1.00 31.42           C  
ATOM   2683  O   ARG B 349      -2.026 -76.890  15.829  1.00 31.29           O  
ATOM   2684  CB  ARG B 349      -3.533 -79.394  16.052  1.00 30.99           C  
ATOM   2685  CG  ARG B 349      -3.302 -80.721  16.783  1.00 30.75           C  
ATOM   2686  CD  ARG B 349      -3.142 -81.892  15.811  1.00 30.25           C  
ATOM   2687  N   TYR B 350      -3.977 -75.871  16.351  1.00 31.76           N  
ATOM   2688  CA  TYR B 350      -3.640 -74.586  15.745  1.00 32.11           C  
ATOM   2689  C   TYR B 350      -3.481 -74.654  14.229  1.00 32.80           C  
ATOM   2690  O   TYR B 350      -2.728 -73.886  13.633  1.00 32.68           O  
ATOM   2691  CB  TYR B 350      -2.424 -73.952  16.422  1.00 31.84           C  
ATOM   2692  CG  TYR B 350      -2.785 -73.295  17.735  1.00 31.32           C  
ATOM   2693  CD1 TYR B 350      -2.870 -74.039  18.905  1.00 30.31           C  
ATOM   2694  CD2 TYR B 350      -3.075 -71.940  17.798  1.00 30.53           C  
ATOM   2695  CE1 TYR B 350      -3.215 -73.449  20.101  1.00 30.21           C  
ATOM   2696  CE2 TYR B 350      -3.424 -71.339  18.994  1.00 30.15           C  
ATOM   2697  CZ  TYR B 350      -3.494 -72.098  20.143  1.00 30.14           C  
ATOM   2698  OH  TYR B 350      -3.838 -71.507  21.339  1.00 29.20           O  
ATOM   2699  N   GLN B 351      -4.217 -75.570  13.614  1.00 33.73           N  
ATOM   2700  CA  GLN B 351      -4.270 -75.654  12.166  1.00 34.94           C  
ATOM   2701  C   GLN B 351      -5.561 -75.018  11.673  1.00 35.66           C  
ATOM   2702  O   GLN B 351      -6.530 -74.903  12.426  1.00 35.54           O  
ATOM   2703  CB  GLN B 351      -4.185 -77.115  11.702  1.00 34.95           C  
ATOM   2704  CG  GLN B 351      -2.861 -77.795  12.025  1.00 35.57           C  
ATOM   2705  CD  GLN B 351      -1.672 -77.030  11.469  1.00 36.76           C  
ATOM   2706  NE2 GLN B 351      -0.793 -76.571  12.355  1.00 36.74           N  
ATOM   2707  OE1 GLN B 351      -1.548 -76.848  10.256  1.00 37.41           O  
ATOM   2708  N   PRO B 352      -5.574 -74.588  10.404  1.00 36.64           N  
ATOM   2709  CA  PRO B 352      -6.796 -74.089   9.787  1.00 37.41           C  
ATOM   2710  C   PRO B 352      -7.988 -74.994  10.102  1.00 38.15           C  
ATOM   2711  O   PRO B 352      -7.913 -76.207   9.923  1.00 38.20           O  
ATOM   2712  CB  PRO B 352      -6.469 -74.142   8.295  1.00 37.24           C  
ATOM   2713  CG  PRO B 352      -4.998 -73.877   8.242  1.00 36.98           C  
ATOM   2714  CD  PRO B 352      -4.419 -74.510   9.490  1.00 36.71           C  
ATOM   2715  N   MET B 353      -9.082 -74.398  10.564  1.00 39.09           N  
ATOM   2716  CA  MET B 353     -10.258 -75.161  10.946  1.00 40.01           C  
ATOM   2717  C   MET B 353     -11.366 -75.106   9.906  1.00 40.37           C  
ATOM   2718  O   MET B 353     -11.674 -74.045   9.376  1.00 40.74           O  
ATOM   2719  CB  MET B 353     -10.815 -74.647  12.270  1.00 40.13           C  
ATOM   2720  CG  MET B 353     -11.832 -75.586  12.871  1.00 41.00           C  
ATOM   2721  SD  MET B 353     -12.688 -74.863  14.268  1.00 43.11           S  
ATOM   2722  CE  MET B 353     -12.941 -76.324  15.284  1.00 41.50           C  
ATOM   2723  N   GLU B 354     -11.973 -76.254   9.634  1.00 40.88           N  
ATOM   2724  CA  GLU B 354     -13.178 -76.305   8.817  1.00 41.25           C  
ATOM   2725  C   GLU B 354     -14.415 -76.205   9.708  1.00 41.44           C  
ATOM   2726  O   GLU B 354     -14.412 -76.697  10.835  1.00 41.52           O  
ATOM   2727  CB  GLU B 354     -13.205 -77.586   7.985  1.00 41.33           C  
ATOM   2728  CG  GLU B 354     -12.204 -77.570   6.844  1.00 41.75           C  
ATOM   2729  CD  GLU B 354     -12.439 -76.406   5.895  1.00 42.56           C  
ATOM   2730  OE1 GLU B 354     -13.599 -75.942   5.795  1.00 42.78           O  
ATOM   2731  OE2 GLU B 354     -11.466 -75.956   5.251  1.00 42.71           O1-
ATOM   2732  N   PRO B 355     -15.479 -75.554   9.208  1.00 41.56           N  
ATOM   2733  CA  PRO B 355     -15.555 -75.013   7.855  1.00 41.32           C  
ATOM   2734  C   PRO B 355     -15.052 -73.564   7.793  1.00 40.98           C  
ATOM   2735  O   PRO B 355     -15.091 -72.852   8.799  1.00 40.93           O  
ATOM   2736  CB  PRO B 355     -17.056 -75.035   7.585  1.00 41.29           C  
ATOM   2737  CG  PRO B 355     -17.658 -74.690   8.940  1.00 41.65           C  
ATOM   2738  CD  PRO B 355     -16.682 -75.213   9.995  1.00 41.55           C  
ATOM   2739  N   ASN B 356     -14.587 -73.138   6.620  1.00 40.37           N  
ATOM   2740  CA  ASN B 356     -14.227 -71.737   6.400  1.00 39.65           C  
ATOM   2741  C   ASN B 356     -13.293 -71.165   7.476  1.00 38.97           C  
ATOM   2742  O   ASN B 356     -13.737 -70.460   8.389  1.00 38.94           O  
ATOM   2743  CB  ASN B 356     -15.494 -70.889   6.279  1.00 39.71           C  
ATOM   2744  CG  ASN B 356     -16.386 -71.340   5.133  1.00 40.26           C  
ATOM   2745  ND2 ASN B 356     -17.623 -71.694   5.450  1.00 40.66           N  
ATOM   2746  OD1 ASN B 356     -15.964 -71.371   3.977  1.00 40.50           O  
ATOM   2747  N   PRO B 357     -11.991 -71.471   7.361  1.00 38.12           N  
ATOM   2748  CA  PRO B 357     -10.936 -71.038   8.275  1.00 37.45           C  
ATOM   2749  C   PRO B 357     -10.503 -69.582   8.069  1.00 36.65           C  
ATOM   2750  O   PRO B 357      -9.817 -69.016   8.923  1.00 36.47           O  
ATOM   2751  CB  PRO B 357      -9.779 -71.976   7.924  1.00 37.46           C  
ATOM   2752  CG  PRO B 357      -9.977 -72.261   6.484  1.00 37.80           C  
ATOM   2753  CD  PRO B 357     -11.468 -72.350   6.300  1.00 38.03           C  
ATOM   2754  N   ARG B 358     -10.897 -68.990   6.946  1.00 35.78           N  
ATOM   2755  CA  ARG B 358     -10.528 -67.611   6.625  1.00 35.11           C  
ATOM   2756  C   ARG B 358     -11.687 -66.842   5.995  1.00 34.07           C  
ATOM   2757  O   ARG B 358     -11.730 -66.665   4.781  1.00 34.01           O  
ATOM   2758  CB  ARG B 358      -9.326 -67.589   5.678  1.00 35.39           C  
ATOM   2759  CG  ARG B 358      -7.986 -67.733   6.375  1.00 37.01           C  
ATOM   2760  CD  ARG B 358      -6.918 -68.274   5.429  1.00 39.52           C  
ATOM   2761  NE  ARG B 358      -7.100 -67.779   4.066  1.00 40.88           N  
ATOM   2762  CZ  ARG B 358      -6.661 -66.602   3.634  1.00 41.45           C  
ATOM   2763  NH1 ARG B 358      -6.009 -65.788   4.457  1.00 41.75           N1+
ATOM   2764  NH2 ARG B 358      -6.877 -66.240   2.377  1.00 41.18           N  
ATOM   2765  N   VAL B 359     -12.624 -66.385   6.819  1.00 32.76           N  
ATOM   2766  CA  VAL B 359     -13.777 -65.657   6.309  1.00 31.56           C  
ATOM   2767  C   VAL B 359     -13.435 -64.201   6.027  1.00 30.59           C  
ATOM   2768  O   VAL B 359     -12.884 -63.508   6.890  1.00 30.80           O  
ATOM   2769  CB  VAL B 359     -14.945 -65.679   7.303  1.00 31.51           C  
ATOM   2770  CG1 VAL B 359     -16.150 -64.981   6.699  1.00 32.02           C  
ATOM   2771  CG2 VAL B 359     -15.294 -67.098   7.681  1.00 31.97           C  
ATOM   2772  N   PRO B 360     -13.751 -63.724   4.815  1.00 29.49           N  
ATOM   2773  CA  PRO B 360     -13.594 -62.288   4.601  1.00 28.62           C  
ATOM   2774  C   PRO B 360     -14.392 -61.515   5.654  1.00 27.83           C  
ATOM   2775  O   PRO B 360     -15.525 -61.886   5.969  1.00 27.56           O  
ATOM   2776  CB  PRO B 360     -14.170 -62.074   3.197  1.00 28.54           C  
ATOM   2777  CG  PRO B 360     -13.985 -63.411   2.509  1.00 28.83           C  
ATOM   2778  CD  PRO B 360     -14.172 -64.440   3.595  1.00 29.27           C  
ATOM   2779  N   LEU B 361     -13.789 -60.460   6.198  1.00 27.04           N  
ATOM   2780  CA  LEU B 361     -14.376 -59.688   7.292  1.00 26.35           C  
ATOM   2781  C   LEU B 361     -15.764 -59.180   6.937  1.00 26.03           C  
ATOM   2782  O   LEU B 361     -16.641 -59.090   7.799  1.00 25.69           O  
ATOM   2783  CB  LEU B 361     -13.474 -58.505   7.648  1.00 26.44           C  
ATOM   2784  CG  LEU B 361     -13.205 -58.236   9.126  1.00 26.03           C  
ATOM   2785  CD1 LEU B 361     -12.707 -59.501   9.792  1.00 24.73           C  
ATOM   2786  CD2 LEU B 361     -12.187 -57.109   9.280  1.00 25.38           C  
ATOM   2787  N   SER B 362     -15.954 -58.848   5.663  1.00 25.52           N  
ATOM   2788  CA  SER B 362     -17.246 -58.389   5.178  1.00 25.48           C  
ATOM   2789  C   SER B 362     -18.347 -59.440   5.352  1.00 25.51           C  
ATOM   2790  O   SER B 362     -19.519 -59.169   5.084  1.00 25.79           O  
ATOM   2791  CB  SER B 362     -17.152 -57.950   3.708  1.00 25.45           C  
ATOM   2792  OG  SER B 362     -16.608 -58.971   2.889  1.00 24.82           O  
ATOM   2793  N   ARG B 363     -17.981 -60.643   5.782  1.00 25.09           N  
ATOM   2794  CA  ARG B 363     -18.992 -61.655   6.036  1.00 24.84           C  
ATOM   2795  C   ARG B 363     -18.998 -62.082   7.491  1.00 24.25           C  
ATOM   2796  O   ARG B 363     -19.604 -63.086   7.838  1.00 24.25           O  
ATOM   2797  CB  ARG B 363     -18.818 -62.865   5.109  1.00 24.94           C  
ATOM   2798  CG  ARG B 363     -18.944 -62.520   3.631  1.00 25.93           C  
ATOM   2799  CD  ARG B 363     -18.617 -63.717   2.728  1.00 28.28           C  
ATOM   2800  N   VAL B 364     -18.329 -61.317   8.347  1.00 23.90           N  
ATOM   2801  CA  VAL B 364     -18.390 -61.592   9.779  1.00 23.45           C  
ATOM   2802  C   VAL B 364     -19.058 -60.498  10.595  1.00 23.31           C  
ATOM   2803  O   VAL B 364     -19.432 -60.726  11.739  1.00 23.55           O  
ATOM   2804  CB  VAL B 364     -16.998 -61.912  10.376  1.00 23.74           C  
ATOM   2805  CG1 VAL B 364     -16.264 -62.925   9.499  1.00 23.09           C  
ATOM   2806  CG2 VAL B 364     -16.173 -60.635  10.567  1.00 23.24           C  
ATOM   2807  N   PHE B 365     -19.211 -59.305  10.025  1.00 23.19           N  
ATOM   2808  CA  PHE B 365     -19.816 -58.203  10.775  1.00 22.82           C  
ATOM   2809  C   PHE B 365     -21.218 -58.620  11.209  1.00 22.78           C  
ATOM   2810  O   PHE B 365     -22.013 -59.077  10.388  1.00 22.60           O  
ATOM   2811  CB  PHE B 365     -19.897 -56.916   9.942  1.00 22.67           C  
ATOM   2812  CG  PHE B 365     -18.566 -56.419   9.437  1.00 22.22           C  
ATOM   2813  CD1 PHE B 365     -17.502 -56.220  10.307  1.00 21.16           C  
ATOM   2814  CD2 PHE B 365     -18.385 -56.140   8.090  1.00 21.11           C  
ATOM   2815  CE1 PHE B 365     -16.293 -55.766   9.847  1.00 20.29           C  
ATOM   2816  CE2 PHE B 365     -17.172 -55.686   7.620  1.00 20.39           C  
ATOM   2817  CZ  PHE B 365     -16.122 -55.497   8.501  1.00 21.03           C  
ATOM   2818  N   PHE B 366     -21.513 -58.463  12.494  1.00 22.58           N  
ATOM   2819  CA  PHE B 366     -22.846 -58.757  13.024  1.00 22.85           C  
ATOM   2820  C   PHE B 366     -23.257 -60.208  12.831  1.00 22.99           C  
ATOM   2821  O   PHE B 366     -24.420 -60.549  13.008  1.00 23.19           O  
ATOM   2822  CB  PHE B 366     -23.900 -57.818  12.409  1.00 22.75           C  
ATOM   2823  CG  PHE B 366     -23.636 -56.358  12.682  1.00 22.78           C  
ATOM   2824  CD1 PHE B 366     -23.859 -55.826  13.943  1.00 22.07           C  
ATOM   2825  CD2 PHE B 366     -23.132 -55.528  11.688  1.00 21.86           C  
ATOM   2826  CE1 PHE B 366     -23.607 -54.492  14.203  1.00 22.09           C  
ATOM   2827  CE2 PHE B 366     -22.875 -54.198  11.941  1.00 21.69           C  
ATOM   2828  CZ  PHE B 366     -23.114 -53.676  13.206  1.00 22.11           C  
ATOM   2829  N   ALA B 367     -22.296 -61.059  12.480  1.00 23.24           N  
ATOM   2830  CA  ALA B 367     -22.561 -62.476  12.252  1.00 23.29           C  
ATOM   2831  C   ALA B 367     -22.433 -63.302  13.535  1.00 23.46           C  
ATOM   2832  O   ALA B 367     -21.539 -64.143  13.665  1.00 23.22           O  
ATOM   2833  CB  ALA B 367     -21.637 -63.017  11.171  1.00 23.30           C  
ATOM   2834  N   SER B 368     -23.335 -63.058  14.482  1.00 23.70           N  
ATOM   2835  CA  SER B 368     -23.328 -63.790  15.749  1.00 23.81           C  
ATOM   2836  C   SER B 368     -23.612 -65.275  15.540  1.00 23.86           C  
ATOM   2837  O   SER B 368     -23.264 -66.104  16.392  1.00 24.06           O  
ATOM   2838  CB  SER B 368     -24.326 -63.184  16.748  1.00 23.74           C  
ATOM   2839  OG  SER B 368     -25.639 -63.103  16.205  1.00 24.03           O  
ATOM   2840  N   TRP B 369     -24.226 -65.610  14.406  1.00 23.57           N  
ATOM   2841  CA  TRP B 369     -24.536 -67.009  14.093  1.00 23.73           C  
ATOM   2842  C   TRP B 369     -23.277 -67.871  13.966  1.00 23.68           C  
ATOM   2843  O   TRP B 369     -23.318 -69.084  14.154  1.00 23.63           O  
ATOM   2844  CB  TRP B 369     -25.395 -67.121  12.820  1.00 23.69           C  
ATOM   2845  CG  TRP B 369     -24.710 -66.680  11.550  1.00 24.00           C  
ATOM   2846  CD1 TRP B 369     -24.636 -65.408  11.059  1.00 24.40           C  
ATOM   2847  CD2 TRP B 369     -24.018 -67.513  10.604  1.00 24.66           C  
ATOM   2848  CE2 TRP B 369     -23.552 -66.674   9.571  1.00 24.71           C  
ATOM   2849  CE3 TRP B 369     -23.754 -68.884  10.528  1.00 25.40           C  
ATOM   2850  NE1 TRP B 369     -23.941 -65.395   9.875  1.00 24.68           N  
ATOM   2851  CZ2 TRP B 369     -22.834 -67.160   8.479  1.00 24.99           C  
ATOM   2852  CZ3 TRP B 369     -23.040 -69.368   9.440  1.00 25.98           C  
ATOM   2853  CH2 TRP B 369     -22.587 -68.507   8.431  1.00 26.02           C  
ATOM   2854  N   ARG B 370     -22.159 -67.238  13.639  1.00 23.67           N  
ATOM   2855  CA  ARG B 370     -20.910 -67.958  13.463  1.00 23.71           C  
ATOM   2856  C   ARG B 370     -20.356 -68.437  14.804  1.00 23.88           C  
ATOM   2857  O   ARG B 370     -19.755 -69.509  14.892  1.00 23.86           O  
ATOM   2858  CB  ARG B 370     -19.892 -67.072  12.746  1.00 23.73           C  
ATOM   2859  CG  ARG B 370     -20.271 -66.734  11.321  1.00 23.36           C  
ATOM   2860  CD  ARG B 370     -19.089 -66.161  10.593  1.00 23.10           C  
ATOM   2861  NE  ARG B 370     -19.414 -65.806   9.217  1.00 23.70           N  
ATOM   2862  CZ  ARG B 370     -19.387 -66.666   8.205  1.00 23.76           C  
ATOM   2863  NH1 ARG B 370     -19.060 -67.928   8.424  1.00 23.43           N1+
ATOM   2864  NH2 ARG B 370     -19.691 -66.270   6.978  1.00 22.81           N  
ATOM   2865  N   VAL B 371     -20.556 -67.632  15.844  1.00 23.90           N  
ATOM   2866  CA  VAL B 371     -20.142 -68.011  17.189  1.00 23.96           C  
ATOM   2867  C   VAL B 371     -21.014 -69.152  17.690  1.00 24.05           C  
ATOM   2868  O   VAL B 371     -20.517 -70.140  18.239  1.00 24.03           O  
ATOM   2869  CB  VAL B 371     -20.272 -66.840  18.175  1.00 23.82           C  
ATOM   2870  CG1 VAL B 371     -19.969 -67.310  19.590  1.00 23.76           C  
ATOM   2871  CG2 VAL B 371     -19.361 -65.697  17.767  1.00 23.30           C  
ATOM   2872  N   VAL B 372     -22.316 -69.005  17.476  1.00 24.07           N  
ATOM   2873  CA  VAL B 372     -23.297 -69.954  17.976  1.00 24.16           C  
ATOM   2874  C   VAL B 372     -23.320 -71.263  17.187  1.00 24.05           C  
ATOM   2875  O   VAL B 372     -23.487 -72.331  17.765  1.00 24.07           O  
ATOM   2876  CB  VAL B 372     -24.723 -69.350  17.960  1.00 24.29           C  
ATOM   2877  CG1 VAL B 372     -25.752 -70.392  18.413  1.00 24.44           C  
ATOM   2878  CG2 VAL B 372     -24.794 -68.102  18.825  1.00 23.87           C  
ATOM   2879  N   LEU B 373     -23.158 -71.182  15.871  1.00 23.93           N  
ATOM   2880  CA  LEU B 373     -23.384 -72.345  15.013  1.00 23.85           C  
ATOM   2881  C   LEU B 373     -22.128 -72.893  14.346  1.00 23.92           C  
ATOM   2882  O   LEU B 373     -22.170 -73.946  13.710  1.00 23.83           O  
ATOM   2883  CB  LEU B 373     -24.431 -72.025  13.946  1.00 23.52           C  
ATOM   2884  CG  LEU B 373     -25.827 -71.751  14.507  1.00 23.80           C  
ATOM   2885  CD1 LEU B 373     -26.785 -71.261  13.423  1.00 22.55           C  
ATOM   2886  CD2 LEU B 373     -26.368 -72.992  15.211  1.00 22.44           C  
ATOM   2887  N   GLU B 374     -21.015 -72.181  14.479  1.00 23.93           N  
ATOM   2888  CA  GLU B 374     -19.778 -72.617  13.844  1.00 23.82           C  
ATOM   2889  C   GLU B 374     -18.650 -72.788  14.851  1.00 23.44           C  
ATOM   2890  O   GLU B 374     -17.508 -72.469  14.563  1.00 23.42           O  
ATOM   2891  CB  GLU B 374     -19.354 -71.652  12.725  1.00 24.08           C  
ATOM   2892  CG  GLU B 374     -20.285 -71.634  11.516  1.00 24.48           C  
ATOM   2893  CD  GLU B 374     -19.718 -70.830  10.348  1.00 25.57           C  
ATOM   2894  OE1 GLU B 374     -20.025 -71.156   9.181  1.00 25.29           O  
ATOM   2895  OE2 GLU B 374     -18.957 -69.872  10.595  1.00 26.70           O1-
ATOM   2896  N   GLY B 375     -18.977 -73.271  16.043  1.00 23.24           N  
ATOM   2897  CA  GLY B 375     -17.950 -73.797  16.939  1.00 22.73           C  
ATOM   2898  C   GLY B 375     -17.530 -72.960  18.130  1.00 22.37           C  
ATOM   2899  O   GLY B 375     -16.494 -73.226  18.736  1.00 22.17           O  
ATOM   2900  N   GLY B 376     -18.320 -71.947  18.468  1.00 22.30           N  
ATOM   2901  CA  GLY B 376     -18.055 -71.156  19.664  1.00 22.21           C  
ATOM   2902  C   GLY B 376     -16.863 -70.229  19.523  1.00 22.16           C  
ATOM   2903  O   GLY B 376     -16.508 -69.819  18.421  1.00 22.21           O  
ATOM   2904  N   ILE B 377     -16.235 -69.905  20.646  1.00 22.30           N  
ATOM   2905  CA  ILE B 377     -15.191 -68.884  20.675  1.00 22.30           C  
ATOM   2906  C   ILE B 377     -13.762 -69.432  20.686  1.00 22.48           C  
ATOM   2907  O   ILE B 377     -12.805 -68.676  20.515  1.00 22.86           O  
ATOM   2908  CB  ILE B 377     -15.368 -67.966  21.882  1.00 22.19           C  
ATOM   2909  CG1 ILE B 377     -15.067 -68.718  23.179  1.00 22.35           C  
ATOM   2910  CG2 ILE B 377     -16.781 -67.388  21.902  1.00 22.40           C  
ATOM   2911  CD1 ILE B 377     -15.236 -67.856  24.441  1.00 22.80           C  
ATOM   2912  N   ASP B 378     -13.612 -70.736  20.889  1.00 22.35           N  
ATOM   2913  CA  ASP B 378     -12.282 -71.335  20.941  1.00 22.60           C  
ATOM   2914  C   ASP B 378     -11.500 -71.123  19.652  1.00 22.41           C  
ATOM   2915  O   ASP B 378     -10.382 -70.615  19.680  1.00 22.43           O  
ATOM   2916  CB  ASP B 378     -12.357 -72.828  21.287  1.00 22.59           C  
ATOM   2917  CG  ASP B 378     -12.674 -73.061  22.749  1.00 23.19           C  
ATOM   2918  OD1 ASP B 378     -12.984 -72.070  23.447  1.00 23.06           O  
ATOM   2919  OD2 ASP B 378     -12.610 -74.224  23.202  1.00 23.78           O1-
ATOM   2920  N   PRO B 379     -12.085 -71.511  18.515  1.00 22.38           N  
ATOM   2921  CA  PRO B 379     -11.353 -71.372  17.258  1.00 22.44           C  
ATOM   2922  C   PRO B 379     -11.024 -69.913  16.947  1.00 22.40           C  
ATOM   2923  O   PRO B 379     -10.031 -69.630  16.276  1.00 22.23           O  
ATOM   2924  CB  PRO B 379     -12.318 -71.947  16.219  1.00 22.38           C  
ATOM   2925  CG  PRO B 379     -13.270 -72.815  17.008  1.00 22.44           C  
ATOM   2926  CD  PRO B 379     -13.404 -72.140  18.335  1.00 22.32           C  
ATOM   2927  N   ILE B 380     -11.845 -68.995  17.446  1.00 22.40           N  
ATOM   2928  CA  ILE B 380     -11.638 -67.577  17.189  1.00 22.31           C  
ATOM   2929  C   ILE B 380     -10.519 -67.022  18.071  1.00 22.63           C  
ATOM   2930  O   ILE B 380      -9.604 -66.354  17.582  1.00 23.08           O  
ATOM   2931  CB  ILE B 380     -12.946 -66.771  17.365  1.00 22.50           C  
ATOM   2932  CG1 ILE B 380     -14.021 -67.279  16.393  1.00 21.49           C  
ATOM   2933  CG2 ILE B 380     -12.688 -65.273  17.176  1.00 21.82           C  
ATOM   2934  CD1 ILE B 380     -15.403 -66.694  16.623  1.00 20.11           C  
ATOM   2935  N   LEU B 381     -10.574 -67.310  19.367  1.00 22.62           N  
ATOM   2936  CA  LEU B 381      -9.479 -66.935  20.265  1.00 22.54           C  
ATOM   2937  C   LEU B 381      -8.115 -67.487  19.800  1.00 22.42           C  
ATOM   2938  O   LEU B 381      -7.097 -66.786  19.868  1.00 22.46           O  
ATOM   2939  CB  LEU B 381      -9.772 -67.380  21.702  1.00 22.30           C  
ATOM   2940  CG  LEU B 381     -11.008 -66.788  22.377  1.00 22.60           C  
ATOM   2941  CD1 LEU B 381     -11.225 -67.430  23.739  1.00 21.56           C  
ATOM   2942  CD2 LEU B 381     -10.892 -65.271  22.506  1.00 21.85           C  
ATOM   2943  N   ARG B 382      -8.082 -68.740  19.353  1.00 22.00           N  
ATOM   2944  CA  ARG B 382      -6.834 -69.296  18.809  1.00 22.08           C  
ATOM   2945  C   ARG B 382      -6.392 -68.539  17.545  1.00 21.84           C  
ATOM   2946  O   ARG B 382      -5.208 -68.242  17.373  1.00 21.66           O  
ATOM   2947  CB  ARG B 382      -6.948 -70.803  18.533  1.00 21.81           C  
ATOM   2948  CG  ARG B 382      -6.984 -71.660  19.803  1.00 22.71           C  
ATOM   2949  CD  ARG B 382      -6.956 -73.153  19.496  1.00 22.37           C  
ATOM   2950  NE  ARG B 382      -8.204 -73.567  18.873  1.00 23.31           N  
ATOM   2951  CZ  ARG B 382      -9.064 -74.425  19.406  1.00 22.84           C  
ATOM   2952  NH1 ARG B 382      -8.804 -74.999  20.576  1.00 21.99           N1+
ATOM   2953  NH2 ARG B 382     -10.174 -74.718  18.751  1.00 21.92           N  
ATOM   2954  N   GLY B 383      -7.345 -68.229  16.670  1.00 21.43           N  
ATOM   2955  CA  GLY B 383      -7.060 -67.406  15.504  1.00 21.38           C  
ATOM   2956  C   GLY B 383      -6.402 -66.091  15.890  1.00 21.45           C  
ATOM   2957  O   GLY B 383      -5.442 -65.651  15.251  1.00 21.34           O  
ATOM   2958  N   LEU B 384      -6.918 -65.462  16.943  1.00 21.46           N  
ATOM   2959  CA  LEU B 384      -6.372 -64.191  17.429  1.00 21.52           C  
ATOM   2960  C   LEU B 384      -4.958 -64.309  17.989  1.00 21.64           C  
ATOM   2961  O   LEU B 384      -4.133 -63.421  17.786  1.00 21.90           O  
ATOM   2962  CB  LEU B 384      -7.285 -63.573  18.493  1.00 21.47           C  
ATOM   2963  CG  LEU B 384      -8.636 -63.038  18.023  1.00 21.29           C  
ATOM   2964  CD1 LEU B 384      -9.441 -62.534  19.211  1.00 21.44           C  
ATOM   2965  CD2 LEU B 384      -8.437 -61.936  16.997  1.00 20.52           C  
ATOM   2966  N   MET B 385      -4.675 -65.390  18.709  1.00 21.48           N  
ATOM   2967  CA  MET B 385      -3.371 -65.511  19.356  1.00 21.47           C  
ATOM   2968  C   MET B 385      -2.268 -65.870  18.382  1.00 21.19           C  
ATOM   2969  O   MET B 385      -1.117 -65.481  18.576  1.00 21.15           O  
ATOM   2970  CB  MET B 385      -3.401 -66.551  20.477  1.00 21.34           C  
ATOM   2971  CG  MET B 385      -4.052 -66.074  21.753  1.00 21.72           C  
ATOM   2972  SD  MET B 385      -4.131 -67.401  22.973  1.00 22.93           S  
ATOM   2973  CE  MET B 385      -5.518 -68.377  22.390  1.00 20.63           C  
ATOM   2974  N   ALA B 386      -2.613 -66.617  17.340  1.00 21.19           N  
ATOM   2975  CA  ALA B 386      -1.586 -67.233  16.496  1.00 21.52           C  
ATOM   2976  C   ALA B 386      -1.599 -66.749  15.052  1.00 21.62           C  
ATOM   2977  O   ALA B 386      -1.010 -67.373  14.173  1.00 21.70           O  
ATOM   2978  CB  ALA B 386      -1.681 -68.750  16.560  1.00 21.39           C  
ATOM   2979  N   THR B 387      -2.277 -65.634  14.818  1.00 22.03           N  
ATOM   2980  CA  THR B 387      -2.225 -64.950  13.535  1.00 22.13           C  
ATOM   2981  C   THR B 387      -1.673 -63.565  13.821  1.00 22.10           C  
ATOM   2982  O   THR B 387      -2.040 -62.955  14.822  1.00 22.22           O  
ATOM   2983  CB  THR B 387      -3.631 -64.779  12.936  1.00 22.31           C  
ATOM   2984  CG2 THR B 387      -3.556 -64.197  11.521  1.00 22.86           C  
ATOM   2985  OG1 THR B 387      -4.299 -66.045  12.909  1.00 21.73           O  
ATOM   2986  N   PRO B 388      -0.788 -63.064  12.947  1.00 22.23           N  
ATOM   2987  CA  PRO B 388      -0.198 -61.740  13.137  1.00 22.07           C  
ATOM   2988  C   PRO B 388      -1.201 -60.627  12.857  1.00 22.15           C  
ATOM   2989  O   PRO B 388      -2.118 -60.798  12.046  1.00 22.04           O  
ATOM   2990  CB  PRO B 388       0.917 -61.688  12.082  1.00 22.24           C  
ATOM   2991  CG  PRO B 388       1.039 -63.107  11.535  1.00 22.33           C  
ATOM   2992  CD  PRO B 388      -0.318 -63.703  11.706  1.00 22.23           C  
ATOM   2993  N   ALA B 389      -1.023 -59.493  13.522  1.00 21.77           N  
ATOM   2994  CA  ALA B 389      -1.794 -58.318  13.188  1.00 21.78           C  
ATOM   2995  C   ALA B 389      -1.319 -57.809  11.836  1.00 21.76           C  
ATOM   2996  O   ALA B 389      -0.290 -58.261  11.325  1.00 21.91           O  
ATOM   2997  CB  ALA B 389      -1.613 -57.246  14.251  1.00 21.79           C  
ATOM   2998  N   LYS B 390      -2.067 -56.879  11.250  1.00 21.43           N  
ATOM   2999  CA  LYS B 390      -1.562 -56.145  10.107  1.00 21.15           C  
ATOM   3000  C   LYS B 390      -0.602 -55.065  10.614  1.00 21.26           C  
ATOM   3001  O   LYS B 390      -0.817 -54.478  11.674  1.00 21.24           O  
ATOM   3002  CB  LYS B 390      -2.702 -55.512   9.305  1.00 20.98           C  
ATOM   3003  CG  LYS B 390      -2.227 -54.560   8.214  1.00 20.53           C  
ATOM   3004  CD  LYS B 390      -3.388 -53.855   7.537  1.00 20.32           C  
ATOM   3005  CE  LYS B 390      -2.929 -52.625   6.770  1.00 19.83           C  
ATOM   3006  NZ  LYS B 390      -2.254 -51.630   7.665  1.00 19.27           N1+
ATOM   3007  N   LEU B 391       0.473 -54.833   9.869  1.00 21.22           N  
ATOM   3008  CA  LEU B 391       1.392 -53.754  10.176  1.00 21.03           C  
ATOM   3009  C   LEU B 391       0.953 -52.504   9.422  1.00 21.22           C  
ATOM   3010  O   LEU B 391       0.723 -52.547   8.206  1.00 20.90           O  
ATOM   3011  CB  LEU B 391       2.819 -54.124   9.768  1.00 20.74           C  
ATOM   3012  CG  LEU B 391       3.893 -53.073  10.077  1.00 20.48           C  
ATOM   3013  CD1 LEU B 391       4.060 -52.860  11.589  1.00 19.44           C  
ATOM   3014  CD2 LEU B 391       5.223 -53.439   9.446  1.00 19.40           C  
ATOM   3015  N   ASN B 392       0.831 -51.396  10.145  1.00 21.35           N  
ATOM   3016  CA  ASN B 392       0.551 -50.124   9.508  1.00 21.59           C  
ATOM   3017  C   ASN B 392       1.768 -49.673   8.744  1.00 21.65           C  
ATOM   3018  O   ASN B 392       2.853 -49.572   9.305  1.00 21.88           O  
ATOM   3019  CB  ASN B 392       0.182 -49.047  10.529  1.00 21.70           C  
ATOM   3020  CG  ASN B 392      -0.147 -47.712   9.870  1.00 21.71           C  
ATOM   3021  ND2 ASN B 392      -0.261 -46.663  10.673  1.00 20.88           N  
ATOM   3022  OD1 ASN B 392      -0.305 -47.633   8.651  1.00 22.31           O  
ATOM   3023  N   ARG B 393       1.587 -49.401   7.461  1.00 21.71           N  
ATOM   3024  CA  ARG B 393       2.662 -48.858   6.657  1.00 21.78           C  
ATOM   3025  C   ARG B 393       2.166 -47.726   5.775  1.00 21.36           C  
ATOM   3026  O   ARG B 393       1.035 -47.745   5.279  1.00 21.11           O  
ATOM   3027  CB  ARG B 393       3.353 -49.962   5.867  1.00 21.97           C  
ATOM   3028  CG  ARG B 393       4.262 -50.796   6.768  1.00 24.30           C  
ATOM   3029  CD  ARG B 393       4.370 -52.242   6.342  1.00 26.59           C  
ATOM   3030  NE  ARG B 393       5.147 -52.419   5.119  1.00 29.96           N  
ATOM   3031  CZ  ARG B 393       6.474 -52.523   5.074  1.00 31.35           C  
ATOM   3032  NH1 ARG B 393       7.194 -52.444   6.187  1.00 32.11           N1+
ATOM   3033  NH2 ARG B 393       7.082 -52.700   3.911  1.00 31.48           N  
ATOM   3034  N   GLN B 394       3.023 -46.730   5.605  1.00 21.06           N  
ATOM   3035  CA  GLN B 394       2.661 -45.516   4.900  1.00 20.91           C  
ATOM   3036  C   GLN B 394       2.025 -45.715   3.519  1.00 21.01           C  
ATOM   3037  O   GLN B 394       1.361 -44.816   3.015  1.00 21.07           O  
ATOM   3038  CB  GLN B 394       3.858 -44.579   4.834  1.00 20.74           C  
ATOM   3039  CG  GLN B 394       4.145 -43.920   6.169  1.00 20.35           C  
ATOM   3040  CD  GLN B 394       5.457 -43.183   6.166  1.00 20.10           C  
ATOM   3041  NE2 GLN B 394       5.548 -42.130   6.968  1.00 19.90           N  
ATOM   3042  OE1 GLN B 394       6.387 -43.557   5.449  1.00 19.61           O  
ATOM   3043  N   ASN B 395       2.201 -46.884   2.911  1.00 21.03           N  
ATOM   3044  CA  ASN B 395       1.471 -47.174   1.672  1.00 21.01           C  
ATOM   3045  C   ASN B 395       0.557 -48.398   1.800  1.00 20.70           C  
ATOM   3046  O   ASN B 395       0.077 -48.947   0.807  1.00 20.49           O  
ATOM   3047  CB  ASN B 395       2.419 -47.292   0.466  1.00 21.21           C  
ATOM   3048  CG  ASN B 395       3.349 -48.502   0.555  1.00 21.51           C  
ATOM   3049  ND2 ASN B 395       4.046 -48.780  -0.530  1.00 21.88           N  
ATOM   3050  OD1 ASN B 395       3.436 -49.170   1.585  1.00 21.97           O  
ATOM   3051  N   GLN B 396       0.315 -48.800   3.040  1.00 20.52           N  
ATOM   3052  CA  GLN B 396      -0.543 -49.934   3.345  1.00 20.63           C  
ATOM   3053  C   GLN B 396      -1.256 -49.622   4.650  1.00 20.81           C  
ATOM   3054  O   GLN B 396      -1.063 -50.296   5.668  1.00 20.62           O  
ATOM   3055  CB  GLN B 396       0.291 -51.211   3.479  1.00 20.56           C  
ATOM   3056  CG  GLN B 396       1.228 -51.428   2.308  1.00 20.49           C  
ATOM   3057  CD  GLN B 396       2.137 -52.621   2.481  1.00 21.69           C  
ATOM   3058  NE2 GLN B 396       2.866 -52.956   1.424  1.00 22.06           N  
ATOM   3059  OE1 GLN B 396       2.181 -53.243   3.546  1.00 21.92           O  
ATOM   3060  N   ILE B 397      -2.087 -48.590   4.604  1.00 20.82           N  
ATOM   3061  CA  ILE B 397      -2.697 -48.037   5.797  1.00 20.98           C  
ATOM   3062  C   ILE B 397      -3.893 -48.830   6.332  1.00 21.06           C  
ATOM   3063  O   ILE B 397      -3.946 -49.148   7.523  1.00 20.84           O  
ATOM   3064  CB  ILE B 397      -3.070 -46.560   5.557  1.00 21.42           C  
ATOM   3065  CG1 ILE B 397      -1.821 -45.795   5.091  1.00 21.58           C  
ATOM   3066  CG2 ILE B 397      -3.663 -45.939   6.819  1.00 21.16           C  
ATOM   3067  CD1 ILE B 397      -2.074 -44.372   4.667  1.00 22.95           C  
ATOM   3068  N   ALA B 398      -4.848 -49.157   5.466  1.00 21.07           N  
ATOM   3069  CA  ALA B 398      -6.021 -49.905   5.907  1.00 21.33           C  
ATOM   3070  C   ALA B 398      -6.661 -50.681   4.762  1.00 21.51           C  
ATOM   3071  O   ALA B 398      -6.753 -50.174   3.641  1.00 21.85           O  
ATOM   3072  CB  ALA B 398      -7.032 -48.967   6.565  1.00 21.20           C  
ATOM   3073  N   VAL B 399      -7.108 -51.903   5.049  1.00 21.55           N  
ATOM   3074  CA  VAL B 399      -7.582 -52.811   4.000  1.00 21.83           C  
ATOM   3075  C   VAL B 399      -8.958 -52.483   3.423  1.00 21.79           C  
ATOM   3076  O   VAL B 399      -9.813 -51.900   4.090  1.00 21.82           O  
ATOM   3077  CB  VAL B 399      -7.577 -54.293   4.461  1.00 21.84           C  
ATOM   3078  CG1 VAL B 399      -6.194 -54.692   4.964  1.00 22.06           C  
ATOM   3079  CG2 VAL B 399      -8.644 -54.532   5.520  1.00 21.85           C  
ATOM   3080  N   ASP B 400      -9.156 -52.896   2.176  1.00 22.16           N  
ATOM   3081  CA  ASP B 400     -10.417 -52.709   1.465  1.00 22.52           C  
ATOM   3082  C   ASP B 400     -11.623 -53.413   2.103  1.00 22.52           C  
ATOM   3083  O   ASP B 400     -12.764 -53.038   1.832  1.00 22.63           O  
ATOM   3084  CB  ASP B 400     -10.273 -53.131  -0.001  1.00 22.60           C  
ATOM   3085  CG  ASP B 400      -9.775 -51.999  -0.890  1.00 23.63           C  
ATOM   3086  OD1 ASP B 400      -9.416 -50.924  -0.361  1.00 24.00           O  
ATOM   3087  OD2 ASP B 400      -9.752 -52.180  -2.124  1.00 24.26           O1-
ATOM   3088  N   GLU B 401     -11.393 -54.414   2.947  1.00 22.34           N  
ATOM   3089  CA  GLU B 401     -12.523 -55.049   3.632  1.00 22.75           C  
ATOM   3090  C   GLU B 401     -13.264 -54.060   4.540  1.00 22.64           C  
ATOM   3091  O   GLU B 401     -14.464 -54.210   4.778  1.00 22.91           O  
ATOM   3092  CB  GLU B 401     -12.109 -56.296   4.426  1.00 22.61           C  
ATOM   3093  CG  GLU B 401     -11.790 -57.524   3.579  1.00 24.09           C  
ATOM   3094  CD  GLU B 401     -12.990 -58.089   2.810  1.00 25.15           C  
ATOM   3095  OE1 GLU B 401     -12.867 -58.271   1.582  1.00 26.79           O  
ATOM   3096  OE2 GLU B 401     -14.046 -58.365   3.416  1.00 25.18           O1-
ATOM   3097  N   ILE B 402     -12.558 -53.056   5.055  1.00 22.26           N  
ATOM   3098  CA  ILE B 402     -13.231 -52.012   5.817  1.00 22.14           C  
ATOM   3099  C   ILE B 402     -13.334 -50.733   4.991  1.00 22.27           C  
ATOM   3100  O   ILE B 402     -14.179 -49.882   5.261  1.00 22.09           O  
ATOM   3101  CB  ILE B 402     -12.566 -51.741   7.198  1.00 22.02           C  
ATOM   3102  CG1 ILE B 402     -11.134 -51.239   7.026  1.00 21.71           C  
ATOM   3103  CG2 ILE B 402     -12.591 -53.008   8.068  1.00 22.07           C  
ATOM   3104  CD1 ILE B 402     -10.522 -50.688   8.292  1.00 20.75           C  
ATOM   3105  N   ARG B 403     -12.494 -50.613   3.967  1.00 22.35           N  
ATOM   3106  CA  ARG B 403     -12.491 -49.404   3.143  1.00 22.80           C  
ATOM   3107  C   ARG B 403     -13.595 -49.436   2.078  1.00 23.16           C  
ATOM   3108  O   ARG B 403     -14.121 -48.397   1.693  1.00 23.34           O  
ATOM   3109  CB  ARG B 403     -11.122 -49.183   2.493  1.00 22.44           C  
ATOM   3110  CG  ARG B 403     -10.736 -47.717   2.334  1.00 22.39           C  
ATOM   3111  CD  ARG B 403      -9.582 -47.533   1.346  1.00 21.43           C  
ATOM   3112  NE  ARG B 403      -9.960 -47.917  -0.010  1.00 21.36           N  
ATOM   3113  CZ  ARG B 403     -10.505 -47.087  -0.894  1.00 22.34           C  
ATOM   3114  NH1 ARG B 403     -10.735 -45.820  -0.558  1.00 21.82           N1+
ATOM   3115  NH2 ARG B 403     -10.823 -47.517  -2.113  1.00 21.97           N  
ATOM   3116  N   GLU B 404     -13.956 -50.636   1.630  1.00 23.33           N  
ATOM   3117  CA  GLU B 404     -14.902 -50.795   0.536  1.00 23.45           C  
ATOM   3118  C   GLU B 404     -16.171 -51.507   0.971  1.00 23.88           C  
ATOM   3119  O   GLU B 404     -17.220 -51.326   0.360  1.00 24.11           O  
ATOM   3120  CB  GLU B 404     -14.269 -51.609  -0.601  1.00 23.48           C  
ATOM   3121  CG  GLU B 404     -13.145 -50.920  -1.363  1.00 23.11           C  
ATOM   3122  CD  GLU B 404     -13.628 -49.750  -2.200  1.00 23.32           C  
ATOM   3123  OE1 GLU B 404     -13.036 -49.506  -3.271  1.00 23.77           O  
ATOM   3124  OE2 GLU B 404     -14.592 -49.069  -1.784  1.00 23.76           O1-
ATOM   3125  N   ARG B 405     -16.087 -52.306   2.032  1.00 24.34           N  
ATOM   3126  CA  ARG B 405     -17.124 -53.304   2.287  1.00 24.59           C  
ATOM   3127  C   ARG B 405     -17.572 -53.396   3.750  1.00 24.64           C  
ATOM   3128  O   ARG B 405     -18.082 -54.422   4.196  1.00 24.88           O  
ATOM   3129  CB  ARG B 405     -16.653 -54.673   1.759  1.00 24.72           C  
ATOM   3130  CG  ARG B 405     -16.133 -54.612   0.312  1.00 25.34           C  
ATOM   3131  CD  ARG B 405     -15.815 -55.993  -0.287  1.00 27.23           C  
ATOM   3132  NE  ARG B 405     -14.419 -56.371  -0.067  1.00 28.85           N  
ATOM   3133  CZ  ARG B 405     -13.400 -55.979  -0.833  1.00 29.00           C  
ATOM   3134  NH1 ARG B 405     -13.617 -55.195  -1.886  1.00 27.86           N1+
ATOM   3135  NH2 ARG B 405     -12.162 -56.369  -0.540  1.00 27.79           N  
ATOM   3136  N   LEU B 406     -17.403 -52.318   4.499  1.00 24.73           N  
ATOM   3137  CA  LEU B 406     -17.883 -52.303   5.873  1.00 24.51           C  
ATOM   3138  C   LEU B 406     -19.394 -52.473   5.939  1.00 24.42           C  
ATOM   3139  O   LEU B 406     -20.140 -51.658   5.408  1.00 24.25           O  
ATOM   3140  CB  LEU B 406     -17.493 -51.007   6.576  1.00 24.27           C  
ATOM   3141  CG  LEU B 406     -17.758 -51.054   8.081  1.00 24.34           C  
ATOM   3142  CD1 LEU B 406     -16.690 -51.900   8.754  1.00 23.55           C  
ATOM   3143  CD2 LEU B 406     -17.794 -49.642   8.680  1.00 24.73           C  
ATOM   3144  N   PHE B 407     -19.839 -53.532   6.602  1.00 24.65           N  
ATOM   3145  CA  PHE B 407     -21.259 -53.724   6.868  1.00 25.07           C  
ATOM   3146  C   PHE B 407     -22.079 -53.952   5.602  1.00 25.80           C  
ATOM   3147  O   PHE B 407     -23.305 -53.837   5.630  1.00 26.12           O  
ATOM   3148  CB  PHE B 407     -21.832 -52.540   7.652  1.00 24.63           C  
ATOM   3149  CG  PHE B 407     -21.190 -52.329   9.009  1.00 23.64           C  
ATOM   3150  CD1 PHE B 407     -20.440 -53.331   9.600  1.00 21.94           C  
ATOM   3151  CD2 PHE B 407     -21.327 -51.111   9.679  1.00 22.38           C  
ATOM   3152  CE1 PHE B 407     -19.846 -53.143  10.840  1.00 21.86           C  
ATOM   3153  CE2 PHE B 407     -20.739 -50.907  10.925  1.00 22.04           C  
ATOM   3154  CZ  PHE B 407     -19.994 -51.925  11.508  1.00 22.43           C  
ATOM   3155  N   GLU B 408     -21.397 -54.262   4.501  1.00 26.67           N  
ATOM   3156  CA  GLU B 408     -22.036 -54.690   3.248  1.00 27.72           C  
ATOM   3157  C   GLU B 408     -23.325 -55.493   3.445  1.00 27.95           C  
ATOM   3158  O   GLU B 408     -24.313 -55.269   2.753  1.00 28.07           O  
ATOM   3159  CB  GLU B 408     -21.071 -55.571   2.439  1.00 27.94           C  
ATOM   3160  CG  GLU B 408     -20.567 -54.954   1.143  1.00 29.71           C  
ATOM   3161  CD  GLU B 408     -19.704 -55.912   0.325  1.00 31.76           C  
ATOM   3162  OE1 GLU B 408     -19.026 -55.441  -0.615  1.00 33.10           O  
ATOM   3163  OE2 GLU B 408     -19.699 -57.132   0.618  1.00 32.45           O1-
ATOM   3164  N   GLN B 409     -23.303 -56.448   4.368  1.00 28.22           N  
ATOM   3165  CA  GLN B 409     -24.407 -57.396   4.499  1.00 28.73           C  
ATOM   3166  C   GLN B 409     -25.637 -56.833   5.196  1.00 28.93           C  
ATOM   3167  O   GLN B 409     -26.659 -57.505   5.280  1.00 28.93           O  
ATOM   3168  CB  GLN B 409     -23.958 -58.666   5.229  1.00 28.77           C  
ATOM   3169  CG  GLN B 409     -23.350 -59.734   4.334  1.00 29.41           C  
ATOM   3170  CD  GLN B 409     -23.337 -61.104   5.004  1.00 29.92           C  
ATOM   3171  NE2 GLN B 409     -23.847 -62.108   4.307  1.00 29.94           N  
ATOM   3172  OE1 GLN B 409     -22.882 -61.250   6.136  1.00 30.51           O  
ATOM   3173  N   VAL B 410     -25.549 -55.612   5.710  1.00 29.26           N  
ATOM   3174  CA  VAL B 410     -26.679 -55.063   6.460  1.00 29.35           C  
ATOM   3175  C   VAL B 410     -27.007 -53.619   6.087  1.00 29.66           C  
ATOM   3176  O   VAL B 410     -27.861 -52.988   6.706  1.00 29.85           O  
ATOM   3177  CB  VAL B 410     -26.475 -55.194   7.991  1.00 29.24           C  
ATOM   3178  CG1 VAL B 410     -26.222 -56.655   8.370  1.00 28.74           C  
ATOM   3179  CG2 VAL B 410     -25.340 -54.305   8.462  1.00 28.67           C  
ATOM   3180  N   MET B 411     -26.336 -53.101   5.064  1.00 29.73           N  
ATOM   3181  CA  MET B 411     -26.575 -51.731   4.634  1.00 29.64           C  
ATOM   3182  C   MET B 411     -26.829 -51.698   3.145  1.00 28.99           C  
ATOM   3183  O   MET B 411     -26.442 -52.621   2.424  1.00 28.99           O  
ATOM   3184  CB  MET B 411     -25.392 -50.836   4.995  1.00 29.90           C  
ATOM   3185  CG  MET B 411     -25.022 -50.909   6.447  1.00 31.56           C  
ATOM   3186  SD  MET B 411     -24.940 -49.270   7.189  1.00 36.92           S  
ATOM   3187  CE  MET B 411     -26.664 -48.919   7.503  1.00 34.84           C  
ATOM   3188  N   ARG B 412     -27.487 -50.640   2.687  1.00 28.35           N  
ATOM   3189  CA  ARG B 412     -27.850 -50.539   1.284  1.00 27.61           C  
ATOM   3190  C   ARG B 412     -26.573 -50.492   0.450  1.00 27.29           C  
ATOM   3191  O   ARG B 412     -26.556 -50.906  -0.705  1.00 27.09           O  
ATOM   3192  CB  ARG B 412     -28.725 -49.307   1.025  1.00 27.53           C  
ATOM   3193  CG  ARG B 412     -27.968 -48.004   1.049  1.00 26.89           C  
ATOM   3194  CD  ARG B 412     -28.703 -46.860   0.336  1.00 26.93           C  
ATOM   3195  NE  ARG B 412     -28.032 -45.594   0.624  1.00 26.29           N  
ATOM   3196  CZ  ARG B 412     -27.053 -45.077  -0.112  1.00 25.50           C  
ATOM   3197  NH1 ARG B 412     -26.650 -45.690  -1.214  1.00 24.98           N1+
ATOM   3198  NH2 ARG B 412     -26.483 -43.939   0.248  1.00 25.52           N  
ATOM   3199  N   ILE B 413     -25.495 -50.001   1.050  1.00 26.88           N  
ATOM   3200  CA  ILE B 413     -24.215 -49.952   0.358  1.00 26.60           C  
ATOM   3201  C   ILE B 413     -23.077 -50.258   1.326  1.00 26.04           C  
ATOM   3202  O   ILE B 413     -23.269 -50.221   2.536  1.00 26.48           O  
ATOM   3203  CB  ILE B 413     -24.003 -48.589  -0.339  1.00 26.82           C  
ATOM   3204  CG1 ILE B 413     -22.848 -48.662  -1.339  1.00 27.31           C  
ATOM   3205  CG2 ILE B 413     -23.777 -47.486   0.675  1.00 26.33           C  
ATOM   3206  CD1 ILE B 413     -22.663 -47.379  -2.121  1.00 28.18           C  
ATOM   3207  N   GLY B 414     -21.905 -50.590   0.799  1.00 25.28           N  
ATOM   3208  CA  GLY B 414     -20.742 -50.851   1.641  1.00 24.47           C  
ATOM   3209  C   GLY B 414     -20.115 -49.552   2.126  1.00 24.03           C  
ATOM   3210  O   GLY B 414     -20.029 -48.577   1.379  1.00 23.94           O  
ATOM   3211  N   LEU B 415     -19.672 -49.533   3.378  1.00 23.35           N  
ATOM   3212  CA  LEU B 415     -19.124 -48.313   3.960  1.00 22.64           C  
ATOM   3213  C   LEU B 415     -17.601 -48.251   3.838  1.00 22.30           C  
ATOM   3214  O   LEU B 415     -16.944 -49.273   3.636  1.00 22.17           O  
ATOM   3215  CB  LEU B 415     -19.555 -48.179   5.429  1.00 22.62           C  
ATOM   3216  CG  LEU B 415     -21.060 -48.031   5.707  1.00 22.61           C  
ATOM   3217  CD1 LEU B 415     -21.311 -47.776   7.186  1.00 23.05           C  
ATOM   3218  CD2 LEU B 415     -21.664 -46.904   4.888  1.00 21.86           C  
ATOM   3219  N   ASP B 416     -17.055 -47.041   3.955  1.00 21.76           N  
ATOM   3220  CA  ASP B 416     -15.608 -46.806   4.001  1.00 21.07           C  
ATOM   3221  C   ASP B 416     -15.260 -46.255   5.376  1.00 20.73           C  
ATOM   3222  O   ASP B 416     -15.478 -45.077   5.648  1.00 20.95           O  
ATOM   3223  CB  ASP B 416     -15.198 -45.801   2.918  1.00 20.94           C  
ATOM   3224  CG  ASP B 416     -13.712 -45.466   2.946  1.00 20.52           C  
ATOM   3225  OD1 ASP B 416     -13.052 -45.718   3.973  1.00 19.24           O  
ATOM   3226  OD2 ASP B 416     -13.200 -44.944   1.929  1.00 20.71           O1-
ATOM   3227  N   LEU B 417     -14.719 -47.108   6.240  1.00 20.46           N  
ATOM   3228  CA  LEU B 417     -14.480 -46.755   7.638  1.00 20.10           C  
ATOM   3229  C   LEU B 417     -13.474 -45.617   7.813  1.00 20.16           C  
ATOM   3230  O   LEU B 417     -13.701 -44.691   8.591  1.00 20.38           O  
ATOM   3231  CB  LEU B 417     -14.051 -47.994   8.428  1.00 19.88           C  
ATOM   3232  CG  LEU B 417     -13.763 -47.831   9.929  1.00 19.51           C  
ATOM   3233  CD1 LEU B 417     -14.952 -47.194  10.659  1.00 17.77           C  
ATOM   3234  CD2 LEU B 417     -13.377 -49.183  10.549  1.00 17.38           C  
ATOM   3235  N   PRO B 418     -12.353 -45.680   7.092  1.00 20.29           N  
ATOM   3236  CA  PRO B 418     -11.384 -44.582   7.136  1.00 20.13           C  
ATOM   3237  C   PRO B 418     -12.021 -43.249   6.738  1.00 20.28           C  
ATOM   3238  O   PRO B 418     -11.781 -42.228   7.396  1.00 20.31           O  
ATOM   3239  CB  PRO B 418     -10.342 -45.001   6.094  1.00 20.16           C  
ATOM   3240  CG  PRO B 418     -10.417 -46.514   6.085  1.00 20.18           C  
ATOM   3241  CD  PRO B 418     -11.877 -46.826   6.290  1.00 20.19           C  
ATOM   3242  N   ALA B 419     -12.823 -43.259   5.670  1.00 19.79           N  
ATOM   3243  CA  ALA B 419     -13.503 -42.049   5.215  1.00 19.50           C  
ATOM   3244  C   ALA B 419     -14.463 -41.544   6.291  1.00 19.34           C  
ATOM   3245  O   ALA B 419     -14.504 -40.348   6.590  1.00 19.17           O  
ATOM   3246  CB  ALA B 419     -14.246 -42.303   3.913  1.00 19.07           C  
ATOM   3247  N   LEU B 420     -15.231 -42.473   6.856  1.00 19.16           N  
ATOM   3248  CA  LEU B 420     -16.109 -42.193   7.983  1.00 19.00           C  
ATOM   3249  C   LEU B 420     -15.310 -41.573   9.122  1.00 18.80           C  
ATOM   3250  O   LEU B 420     -15.762 -40.626   9.760  1.00 18.74           O  
ATOM   3251  CB  LEU B 420     -16.780 -43.483   8.482  1.00 18.89           C  
ATOM   3252  CG  LEU B 420     -17.867 -44.146   7.629  1.00 18.69           C  
ATOM   3253  CD1 LEU B 420     -18.275 -45.478   8.229  1.00 16.90           C  
ATOM   3254  CD2 LEU B 420     -19.080 -43.242   7.495  1.00 18.22           C  
ATOM   3255  N   ASN B 421     -14.129 -42.124   9.383  1.00 18.80           N  
ATOM   3256  CA  ASN B 421     -13.285 -41.618  10.457  1.00 18.95           C  
ATOM   3257  C   ASN B 421     -13.025 -40.141  10.210  1.00 19.17           C  
ATOM   3258  O   ASN B 421     -13.073 -39.314  11.122  1.00 19.04           O  
ATOM   3259  CB  ASN B 421     -11.956 -42.386  10.527  1.00 18.91           C  
ATOM   3260  CG  ASN B 421     -12.121 -43.806  11.068  1.00 18.58           C  
ATOM   3261  ND2 ASN B 421     -13.290 -44.093  11.618  1.00 18.68           N  
ATOM   3262  OD1 ASN B 421     -11.204 -44.628  10.996  1.00 18.34           O  
ATOM   3263  N   MET B 422     -12.765 -39.815   8.950  1.00 19.35           N  
ATOM   3264  CA  MET B 422     -12.443 -38.447   8.578  1.00 19.26           C  
ATOM   3265  C   MET B 422     -13.672 -37.541   8.572  1.00 18.70           C  
ATOM   3266  O   MET B 422     -13.596 -36.399   8.990  1.00 18.30           O  
ATOM   3267  CB  MET B 422     -11.724 -38.428   7.231  1.00 19.41           C  
ATOM   3268  CG  MET B 422     -10.334 -39.026   7.318  1.00 20.47           C  
ATOM   3269  SD  MET B 422      -9.415 -38.911   5.774  1.00 22.87           S  
ATOM   3270  CE  MET B 422      -9.790 -40.500   5.034  1.00 22.07           C  
ATOM   3271  N   GLN B 423     -14.804 -38.049   8.104  1.00 18.66           N  
ATOM   3272  CA  GLN B 423     -16.027 -37.250   8.124  1.00 18.69           C  
ATOM   3273  C   GLN B 423     -16.435 -37.013   9.573  1.00 18.38           C  
ATOM   3274  O   GLN B 423     -16.957 -35.951   9.912  1.00 18.02           O  
ATOM   3275  CB  GLN B 423     -17.166 -37.934   7.358  1.00 18.68           C  
ATOM   3276  CG  GLN B 423     -18.388 -37.026   7.102  1.00 19.67           C  
ATOM   3277  CD  GLN B 423     -18.216 -36.119   5.883  1.00 20.27           C  
ATOM   3278  NE2 GLN B 423     -19.322 -35.785   5.230  1.00 20.37           N  
ATOM   3279  OE1 GLN B 423     -17.105 -35.728   5.538  1.00 21.02           O  
ATOM   3280  N   ARG B 424     -16.175 -38.007  10.423  1.00 18.05           N  
ATOM   3281  CA  ARG B 424     -16.550 -37.934  11.833  1.00 17.89           C  
ATOM   3282  C   ARG B 424     -15.735 -36.877  12.570  1.00 17.95           C  
ATOM   3283  O   ARG B 424     -16.225 -36.250  13.506  1.00 18.03           O  
ATOM   3284  CB  ARG B 424     -16.402 -39.302  12.520  1.00 17.97           C  
ATOM   3285  CG  ARG B 424     -16.900 -39.335  13.977  1.00 17.51           C  
ATOM   3286  CD  ARG B 424     -18.423 -39.167  14.061  1.00 17.84           C  
ATOM   3287  NE  ARG B 424     -19.132 -40.236  13.353  1.00 17.02           N  
ATOM   3288  CZ  ARG B 424     -20.446 -40.272  13.145  1.00 17.26           C  
ATOM   3289  NH1 ARG B 424     -21.234 -39.298  13.591  1.00 17.28           N1+
ATOM   3290  NH2 ARG B 424     -20.977 -41.287  12.478  1.00 17.87           N  
ATOM   3291  N   SER B 425     -14.494 -36.661  12.149  1.00 17.96           N  
ATOM   3292  CA  SER B 425     -13.692 -35.656  12.824  1.00 18.36           C  
ATOM   3293  C   SER B 425     -14.176 -34.261  12.449  1.00 18.37           C  
ATOM   3294  O   SER B 425     -14.060 -33.324  13.231  1.00 18.59           O  
ATOM   3295  CB  SER B 425     -12.192 -35.841  12.547  1.00 18.42           C  
ATOM   3296  OG  SER B 425     -11.911 -35.841  11.166  1.00 18.07           O  
ATOM   3297  N   ARG B 426     -14.729 -34.130  11.250  1.00 18.25           N  
ATOM   3298  CA  ARG B 426     -15.299 -32.862  10.820  1.00 18.31           C  
ATOM   3299  C   ARG B 426     -16.622 -32.604  11.548  1.00 18.51           C  
ATOM   3300  O   ARG B 426     -16.847 -31.519  12.083  1.00 18.63           O  
ATOM   3301  CB  ARG B 426     -15.471 -32.864   9.305  1.00 17.83           C  
ATOM   3302  CG  ARG B 426     -14.143 -33.102   8.612  1.00 18.71           C  
ATOM   3303  CD  ARG B 426     -14.264 -33.229   7.118  1.00 19.47           C  
ATOM   3304  NE  ARG B 426     -12.977 -33.610   6.544  1.00 19.83           N  
ATOM   3305  CZ  ARG B 426     -12.783 -33.873   5.258  1.00 20.39           C  
ATOM   3306  NH1 ARG B 426     -13.794 -33.795   4.405  1.00 20.07           N1+
ATOM   3307  NH2 ARG B 426     -11.578 -34.213   4.826  1.00 21.33           N  
ATOM   3308  N   ASP B 427     -17.478 -33.621  11.577  1.00 18.42           N  
ATOM   3309  CA  ASP B 427     -18.713 -33.597  12.348  1.00 18.40           C  
ATOM   3310  C   ASP B 427     -18.456 -33.138  13.786  1.00 18.21           C  
ATOM   3311  O   ASP B 427     -19.245 -32.391  14.345  1.00 18.35           O  
ATOM   3312  CB  ASP B 427     -19.343 -34.999  12.345  1.00 18.29           C  
ATOM   3313  CG  ASP B 427     -20.498 -35.129  13.313  1.00 18.59           C  
ATOM   3314  OD1 ASP B 427     -21.270 -34.165  13.479  1.00 19.30           O  
ATOM   3315  OD2 ASP B 427     -20.646 -36.213  13.905  1.00 19.93           O1-
ATOM   3316  N   HIS B 428     -17.354 -33.595  14.373  1.00 18.02           N  
ATOM   3317  CA  HIS B 428     -17.004 -33.289  15.766  1.00 17.87           C  
ATOM   3318  C   HIS B 428     -16.227 -31.976  15.919  1.00 18.14           C  
ATOM   3319  O   HIS B 428     -15.830 -31.589  17.032  1.00 18.01           O  
ATOM   3320  CB  HIS B 428     -16.190 -34.439  16.357  1.00 17.93           C  
ATOM   3321  CG  HIS B 428     -17.015 -35.625  16.750  1.00 17.58           C  
ATOM   3322  CD2 HIS B 428     -18.167 -36.122  16.238  1.00 17.22           C  
ATOM   3323  ND1 HIS B 428     -16.686 -36.439  17.812  1.00 16.85           N  
ATOM   3324  CE1 HIS B 428     -17.593 -37.394  17.933  1.00 15.95           C  
ATOM   3325  NE2 HIS B 428     -18.503 -37.223  16.990  1.00 17.65           N  
ATOM   3326  N   GLY B 429     -16.001 -31.290  14.802  1.00 18.06           N  
ATOM   3327  CA  GLY B 429     -15.331 -29.993  14.847  1.00 17.98           C  
ATOM   3328  C   GLY B 429     -13.913 -30.040  15.385  1.00 17.90           C  
ATOM   3329  O   GLY B 429     -13.451 -29.090  16.013  1.00 17.92           O  
ATOM   3330  N   LEU B 430     -13.213 -31.137  15.120  1.00 17.79           N  
ATOM   3331  CA  LEU B 430     -11.822 -31.276  15.546  1.00 18.03           C  
ATOM   3332  C   LEU B 430     -10.842 -30.483  14.672  1.00 18.04           C  
ATOM   3333  O   LEU B 430     -10.901 -30.540  13.436  1.00 17.79           O  
ATOM   3334  CB  LEU B 430     -11.409 -32.754  15.565  1.00 18.04           C  
ATOM   3335  CG  LEU B 430     -12.073 -33.662  16.604  1.00 18.02           C  
ATOM   3336  CD1 LEU B 430     -11.640 -35.113  16.394  1.00 17.69           C  
ATOM   3337  CD2 LEU B 430     -11.748 -33.202  18.017  1.00 18.23           C  
ATOM   3338  N   PRO B 431      -9.933 -29.745  15.322  1.00 18.16           N  
ATOM   3339  CA  PRO B 431      -8.849 -29.030  14.665  1.00 18.48           C  
ATOM   3340  C   PRO B 431      -7.998 -29.962  13.807  1.00 18.69           C  
ATOM   3341  O   PRO B 431      -8.039 -31.177  13.981  1.00 18.82           O  
ATOM   3342  CB  PRO B 431      -8.023 -28.505  15.846  1.00 18.49           C  
ATOM   3343  CG  PRO B 431      -9.008 -28.355  16.938  1.00 17.90           C  
ATOM   3344  CD  PRO B 431      -9.923 -29.526  16.781  1.00 18.25           C  
ATOM   3345  N   GLY B 432      -7.227 -29.392  12.892  1.00 18.99           N  
ATOM   3346  CA  GLY B 432      -6.411 -30.188  11.991  1.00 19.31           C  
ATOM   3347  C   GLY B 432      -5.112 -30.708  12.587  1.00 19.58           C  
ATOM   3348  O   GLY B 432      -4.749 -30.390  13.733  1.00 19.71           O  
ATOM   3349  N   TYR B 433      -4.411 -31.505  11.785  1.00 19.43           N  
ATOM   3350  CA  TYR B 433      -3.128 -32.094  12.144  1.00 19.41           C  
ATOM   3351  C   TYR B 433      -2.261 -31.111  12.923  1.00 19.30           C  
ATOM   3352  O   TYR B 433      -1.903 -31.364  14.066  1.00 18.92           O  
ATOM   3353  CB  TYR B 433      -2.430 -32.571  10.861  1.00 19.41           C  
ATOM   3354  CG  TYR B 433      -1.063 -33.200  11.016  1.00 19.60           C  
ATOM   3355  CD1 TYR B 433      -0.889 -34.382  11.714  1.00 20.08           C  
ATOM   3356  CD2 TYR B 433       0.055 -32.626  10.415  1.00 20.79           C  
ATOM   3357  CE1 TYR B 433       0.372 -34.970  11.839  1.00 19.76           C  
ATOM   3358  CE2 TYR B 433       1.315 -33.197  10.533  1.00 20.41           C  
ATOM   3359  CZ  TYR B 433       1.467 -34.368  11.245  1.00 20.50           C  
ATOM   3360  OH  TYR B 433       2.717 -34.930  11.356  1.00 20.10           O  
ATOM   3361  N   ASN B 434      -1.945 -29.976  12.313  1.00 19.32           N  
ATOM   3362  CA  ASN B 434      -1.032 -29.026  12.938  1.00 19.48           C  
ATOM   3363  C   ASN B 434      -1.441 -28.449  14.302  1.00 19.26           C  
ATOM   3364  O   ASN B 434      -0.594 -28.287  15.175  1.00 19.42           O  
ATOM   3365  CB  ASN B 434      -0.671 -27.909  11.964  1.00 19.82           C  
ATOM   3366  CG  ASN B 434       0.501 -28.279  11.077  1.00 20.64           C  
ATOM   3367  ND2 ASN B 434       0.758 -27.457  10.068  1.00 21.29           N  
ATOM   3368  OD1 ASN B 434       1.174 -29.291  11.300  1.00 20.64           O  
ATOM   3369  N   ALA B 435      -2.718 -28.134  14.496  1.00 19.06           N  
ATOM   3370  CA  ALA B 435      -3.161 -27.638  15.797  1.00 18.78           C  
ATOM   3371  C   ALA B 435      -2.870 -28.688  16.867  1.00 18.91           C  
ATOM   3372  O   ALA B 435      -2.419 -28.358  17.969  1.00 18.83           O  
ATOM   3373  CB  ALA B 435      -4.644 -27.303  15.776  1.00 18.81           C  
ATOM   3374  N   TRP B 436      -3.135 -29.954  16.537  1.00 18.67           N  
ATOM   3375  CA  TRP B 436      -2.855 -31.043  17.456  1.00 18.62           C  
ATOM   3376  C   TRP B 436      -1.361 -31.223  17.658  1.00 18.88           C  
ATOM   3377  O   TRP B 436      -0.917 -31.465  18.783  1.00 19.03           O  
ATOM   3378  CB  TRP B 436      -3.535 -32.355  17.015  1.00 18.56           C  
ATOM   3379  CG  TRP B 436      -5.012 -32.279  17.199  1.00 17.77           C  
ATOM   3380  CD1 TRP B 436      -5.969 -32.271  16.225  1.00 17.71           C  
ATOM   3381  CD2 TRP B 436      -5.702 -32.134  18.441  1.00 17.87           C  
ATOM   3382  CE2 TRP B 436      -7.081 -32.063  18.149  1.00 17.83           C  
ATOM   3383  CE3 TRP B 436      -5.288 -32.059  19.777  1.00 17.54           C  
ATOM   3384  NE1 TRP B 436      -7.220 -32.160  16.789  1.00 17.39           N  
ATOM   3385  CZ2 TRP B 436      -8.048 -31.929  19.145  1.00 17.54           C  
ATOM   3386  CZ3 TRP B 436      -6.250 -31.935  20.764  1.00 17.60           C  
ATOM   3387  CH2 TRP B 436      -7.614 -31.868  20.441  1.00 17.32           C  
ATOM   3388  N   ARG B 437      -0.585 -31.085  16.585  1.00 18.81           N  
ATOM   3389  CA  ARG B 437       0.862 -31.149  16.710  1.00 19.00           C  
ATOM   3390  C   ARG B 437       1.278 -30.110  17.754  1.00 19.11           C  
ATOM   3391  O   ARG B 437       2.044 -30.401  18.684  1.00 18.38           O  
ATOM   3392  CB  ARG B 437       1.541 -30.867  15.367  1.00 18.86           C  
ATOM   3393  CG  ARG B 437       1.334 -31.953  14.284  1.00 20.25           C  
ATOM   3394  CD  ARG B 437       2.334 -33.141  14.393  1.00 19.55           C  
ATOM   3395  NE  ARG B 437       3.731 -32.719  14.249  1.00 19.59           N  
ATOM   3396  CZ  ARG B 437       4.784 -33.543  14.240  1.00 19.20           C  
ATOM   3397  NH1 ARG B 437       4.619 -34.860  14.354  1.00 17.63           N1+
ATOM   3398  NH2 ARG B 437       6.011 -33.045  14.109  1.00 17.66           N  
ATOM   3399  N   ARG B 438       0.740 -28.902  17.600  1.00 19.04           N  
ATOM   3400  CA  ARG B 438       1.058 -27.789  18.495  1.00 19.41           C  
ATOM   3401  C   ARG B 438       0.644 -28.109  19.928  1.00 19.57           C  
ATOM   3402  O   ARG B 438       1.380 -27.850  20.873  1.00 19.09           O  
ATOM   3403  CB  ARG B 438       0.360 -26.513  18.010  1.00 19.28           C  
ATOM   3404  CG  ARG B 438       0.605 -25.274  18.850  1.00 19.00           C  
ATOM   3405  CD  ARG B 438       0.035 -24.051  18.134  1.00 19.18           C  
ATOM   3406  NE  ARG B 438       0.468 -24.033  16.739  1.00 19.45           N  
ATOM   3407  CZ  ARG B 438      -0.331 -24.226  15.696  1.00 18.84           C  
ATOM   3408  NH1 ARG B 438      -1.629 -24.430  15.880  1.00 19.91           N1+
ATOM   3409  NH2 ARG B 438       0.167 -24.209  14.468  1.00 17.39           N  
ATOM   3410  N   PHE B 439      -0.550 -28.672  20.071  1.00 20.26           N  
ATOM   3411  CA  PHE B 439      -1.076 -29.048  21.375  1.00 20.77           C  
ATOM   3412  C   PHE B 439      -0.115 -30.011  22.057  1.00 21.13           C  
ATOM   3413  O   PHE B 439       0.119 -29.937  23.263  1.00 21.11           O  
ATOM   3414  CB  PHE B 439      -2.442 -29.716  21.201  1.00 20.74           C  
ATOM   3415  CG  PHE B 439      -2.915 -30.465  22.417  1.00 21.07           C  
ATOM   3416  CD1 PHE B 439      -3.631 -29.815  23.417  1.00 21.21           C  
ATOM   3417  CD2 PHE B 439      -2.646 -31.818  22.561  1.00 20.88           C  
ATOM   3418  CE1 PHE B 439      -4.066 -30.495  24.536  1.00 20.63           C  
ATOM   3419  CE2 PHE B 439      -3.086 -32.506  23.675  1.00 21.02           C  
ATOM   3420  CZ  PHE B 439      -3.796 -31.846  24.662  1.00 21.12           C  
ATOM   3421  N   CYS B 440       0.447 -30.910  21.263  1.00 21.65           N  
ATOM   3422  CA  CYS B 440       1.336 -31.938  21.772  1.00 22.32           C  
ATOM   3423  C   CYS B 440       2.764 -31.452  21.935  1.00 22.45           C  
ATOM   3424  O   CYS B 440       3.594 -32.160  22.491  1.00 22.82           O  
ATOM   3425  CB  CYS B 440       1.319 -33.144  20.839  1.00 22.13           C  
ATOM   3426  SG  CYS B 440      -0.129 -34.169  21.038  1.00 23.83           S  
ATOM   3427  N   GLY B 441       3.056 -30.257  21.433  1.00 22.47           N  
ATOM   3428  CA  GLY B 441       4.408 -29.723  21.503  1.00 22.50           C  
ATOM   3429  C   GLY B 441       5.317 -30.274  20.418  1.00 22.83           C  
ATOM   3430  O   GLY B 441       6.536 -30.285  20.569  1.00 22.95           O  
ATOM   3431  N   LEU B 442       4.722 -30.739  19.323  1.00 22.90           N  
ATOM   3432  CA  LEU B 442       5.479 -31.214  18.165  1.00 22.64           C  
ATOM   3433  C   LEU B 442       5.574 -30.147  17.075  1.00 22.66           C  
ATOM   3434  O   LEU B 442       4.654 -29.349  16.886  1.00 22.77           O  
ATOM   3435  CB  LEU B 442       4.840 -32.485  17.603  1.00 22.40           C  
ATOM   3436  CG  LEU B 442       4.890 -33.640  18.602  1.00 22.25           C  
ATOM   3437  CD1 LEU B 442       3.812 -34.682  18.334  1.00 20.56           C  
ATOM   3438  CD2 LEU B 442       6.288 -34.262  18.626  1.00 20.41           C  
ATOM   3439  N   PRO B 443       6.698 -30.118  16.355  1.00 22.78           N  
ATOM   3440  CA  PRO B 443       6.807 -29.146  15.266  1.00 22.61           C  
ATOM   3441  C   PRO B 443       5.635 -29.264  14.300  1.00 22.64           C  
ATOM   3442  O   PRO B 443       5.095 -30.349  14.108  1.00 22.58           O  
ATOM   3443  CB  PRO B 443       8.113 -29.544  14.587  1.00 22.49           C  
ATOM   3444  CG  PRO B 443       8.945 -30.080  15.732  1.00 22.62           C  
ATOM   3445  CD  PRO B 443       7.966 -30.831  16.599  1.00 22.40           C  
ATOM   3446  N   GLN B 444       5.245 -28.144  13.705  1.00 22.84           N  
ATOM   3447  CA  GLN B 444       4.134 -28.111  12.779  1.00 22.82           C  
ATOM   3448  C   GLN B 444       4.615 -27.806  11.369  1.00 23.31           C  
ATOM   3449  O   GLN B 444       4.794 -26.652  11.014  1.00 23.50           O  
ATOM   3450  CB  GLN B 444       3.121 -27.055  13.215  1.00 22.62           C  
ATOM   3451  CG  GLN B 444       2.623 -27.228  14.636  1.00 21.87           C  
ATOM   3452  CD  GLN B 444       3.264 -26.253  15.601  1.00 20.96           C  
ATOM   3453  NE2 GLN B 444       3.950 -26.776  16.607  1.00 20.57           N  
ATOM   3454  OE1 GLN B 444       3.134 -25.044  15.447  1.00 20.58           O  
ATOM   3455  N   PRO B 445       4.811 -28.845  10.549  1.00 23.86           N  
ATOM   3456  CA  PRO B 445       5.254 -28.616   9.183  1.00 24.10           C  
ATOM   3457  C   PRO B 445       4.283 -27.712   8.439  1.00 24.62           C  
ATOM   3458  O   PRO B 445       3.070 -27.874   8.565  1.00 24.27           O  
ATOM   3459  CB  PRO B 445       5.237 -30.019   8.568  1.00 23.95           C  
ATOM   3460  CG  PRO B 445       4.289 -30.794   9.419  1.00 23.92           C  
ATOM   3461  CD  PRO B 445       4.508 -30.264  10.800  1.00 23.89           C  
ATOM   3462  N   GLU B 446       4.829 -26.776   7.668  1.00 25.31           N  
ATOM   3463  CA  GLU B 446       4.032 -25.858   6.862  1.00 26.30           C  
ATOM   3464  C   GLU B 446       4.115 -26.193   5.372  1.00 26.17           C  
ATOM   3465  O   GLU B 446       3.152 -25.996   4.639  1.00 26.76           O  
ATOM   3466  CB  GLU B 446       4.490 -24.412   7.091  1.00 26.72           C  
ATOM   3467  CG  GLU B 446       4.722 -24.046   8.561  1.00 28.75           C  
ATOM   3468  CD  GLU B 446       3.458 -23.557   9.260  1.00 32.24           C  
ATOM   3469  OE1 GLU B 446       3.259 -23.891  10.456  1.00 31.87           O  
ATOM   3470  OE2 GLU B 446       2.664 -22.833   8.609  1.00 33.80           O1-
ATOM   3471  N   THR B 447       5.267 -26.692   4.928  1.00 25.97           N  
ATOM   3472  CA  THR B 447       5.500 -26.973   3.505  1.00 25.27           C  
ATOM   3473  C   THR B 447       5.567 -28.468   3.199  1.00 25.13           C  
ATOM   3474  O   THR B 447       5.809 -29.288   4.087  1.00 24.91           O  
ATOM   3475  CB  THR B 447       6.830 -26.375   3.035  1.00 25.42           C  
ATOM   3476  CG2 THR B 447       6.924 -24.899   3.410  1.00 24.73           C  
ATOM   3477  OG1 THR B 447       7.908 -27.107   3.635  1.00 24.67           O  
ATOM   3478  N   VAL B 448       5.376 -28.817   1.931  1.00 24.79           N  
ATOM   3479  CA  VAL B 448       5.463 -30.211   1.509  1.00 24.66           C  
ATOM   3480  C   VAL B 448       6.808 -30.806   1.904  1.00 24.27           C  
ATOM   3481  O   VAL B 448       6.890 -31.956   2.324  1.00 23.95           O  
ATOM   3482  CB  VAL B 448       5.244 -30.372  -0.014  1.00 24.80           C  
ATOM   3483  CG1 VAL B 448       6.258 -29.544  -0.804  1.00 24.74           C  
ATOM   3484  CG2 VAL B 448       5.329 -31.837  -0.410  1.00 25.05           C  
ATOM   3485  N   GLY B 449       7.861 -30.005   1.772  1.00 24.16           N  
ATOM   3486  CA  GLY B 449       9.198 -30.420   2.179  1.00 23.89           C  
ATOM   3487  C   GLY B 449       9.284 -30.687   3.672  1.00 23.67           C  
ATOM   3488  O   GLY B 449       9.846 -31.690   4.096  1.00 23.76           O  
ATOM   3489  N   GLN B 450       8.722 -29.791   4.473  1.00 23.46           N  
ATOM   3490  CA  GLN B 450       8.772 -29.946   5.917  1.00 23.45           C  
ATOM   3491  C   GLN B 450       7.953 -31.147   6.357  1.00 23.22           C  
ATOM   3492  O   GLN B 450       8.307 -31.827   7.318  1.00 23.39           O  
ATOM   3493  CB  GLN B 450       8.281 -28.679   6.623  1.00 23.65           C  
ATOM   3494  CG  GLN B 450       9.179 -27.467   6.425  1.00 24.86           C  
ATOM   3495  CD  GLN B 450       8.599 -26.203   7.032  1.00 26.39           C  
ATOM   3496  NE2 GLN B 450       9.345 -25.115   6.955  1.00 26.81           N  
ATOM   3497  OE1 GLN B 450       7.491 -26.207   7.559  1.00 28.58           O  
ATOM   3498  N   LEU B 451       6.856 -31.406   5.654  1.00 22.86           N  
ATOM   3499  CA  LEU B 451       6.009 -32.550   5.965  1.00 22.60           C  
ATOM   3500  C   LEU B 451       6.746 -33.840   5.620  1.00 22.73           C  
ATOM   3501  O   LEU B 451       6.600 -34.858   6.302  1.00 22.72           O  
ATOM   3502  CB  LEU B 451       4.697 -32.480   5.184  1.00 22.46           C  
ATOM   3503  CG  LEU B 451       3.658 -33.560   5.485  1.00 22.27           C  
ATOM   3504  CD1 LEU B 451       3.344 -33.610   6.984  1.00 21.46           C  
ATOM   3505  CD2 LEU B 451       2.396 -33.318   4.679  1.00 21.79           C  
ATOM   3506  N   GLY B 452       7.538 -33.790   4.554  1.00 22.51           N  
ATOM   3507  CA  GLY B 452       8.326 -34.943   4.146  1.00 22.55           C  
ATOM   3508  C   GLY B 452       9.280 -35.357   5.246  1.00 22.47           C  
ATOM   3509  O   GLY B 452       9.492 -36.540   5.481  1.00 22.74           O  
ATOM   3510  N   THR B 453       9.854 -34.372   5.926  1.00 22.44           N  
ATOM   3511  CA  THR B 453      10.779 -34.633   7.017  1.00 22.13           C  
ATOM   3512  C   THR B 453      10.065 -35.252   8.210  1.00 21.90           C  
ATOM   3513  O   THR B 453      10.535 -36.228   8.782  1.00 22.08           O  
ATOM   3514  CB  THR B 453      11.495 -33.347   7.458  1.00 22.24           C  
ATOM   3515  CG2 THR B 453      12.327 -33.603   8.697  1.00 23.09           C  
ATOM   3516  OG1 THR B 453      12.361 -32.901   6.409  1.00 22.20           O  
ATOM   3517  N   VAL B 454       8.923 -34.696   8.593  1.00 21.77           N  
ATOM   3518  CA  VAL B 454       8.177 -35.271   9.707  1.00 21.62           C  
ATOM   3519  C   VAL B 454       7.827 -36.734   9.421  1.00 21.73           C  
ATOM   3520  O   VAL B 454       7.861 -37.582  10.323  1.00 21.52           O  
ATOM   3521  CB  VAL B 454       6.885 -34.474  10.017  1.00 21.84           C  
ATOM   3522  CG1 VAL B 454       6.029 -35.229  11.026  1.00 20.64           C  
ATOM   3523  CG2 VAL B 454       7.231 -33.063  10.515  1.00 21.41           C  
ATOM   3524  N   LEU B 455       7.506 -37.023   8.159  1.00 21.60           N  
ATOM   3525  CA  LEU B 455       7.054 -38.356   7.759  1.00 21.75           C  
ATOM   3526  C   LEU B 455       8.180 -39.261   7.272  1.00 21.93           C  
ATOM   3527  O   LEU B 455       7.945 -40.426   6.970  1.00 21.71           O  
ATOM   3528  CB  LEU B 455       6.007 -38.254   6.647  1.00 21.26           C  
ATOM   3529  CG  LEU B 455       4.742 -37.438   6.920  1.00 21.14           C  
ATOM   3530  CD1 LEU B 455       3.903 -37.343   5.653  1.00 20.24           C  
ATOM   3531  CD2 LEU B 455       3.931 -38.014   8.071  1.00 19.73           C  
ATOM   3532  N   ARG B 456       9.393 -38.724   7.176  1.00 22.25           N  
ATOM   3533  CA  ARG B 456      10.468 -39.431   6.487  1.00 22.88           C  
ATOM   3534  C   ARG B 456       9.972 -39.971   5.145  1.00 22.90           C  
ATOM   3535  O   ARG B 456      10.371 -41.062   4.737  1.00 23.11           O  
ATOM   3536  CB  ARG B 456      11.000 -40.603   7.330  1.00 22.93           C  
ATOM   3537  CG  ARG B 456      11.608 -40.218   8.676  1.00 23.90           C  
ATOM   3538  CD  ARG B 456      12.493 -41.344   9.234  1.00 25.40           C  
ATOM   3539  NE  ARG B 456      11.880 -42.658   9.060  1.00 25.83           N  
ATOM   3540  CZ  ARG B 456      11.263 -43.337  10.025  1.00 26.68           C  
ATOM   3541  NH1 ARG B 456      11.183 -42.838  11.253  1.00 25.98           N1+
ATOM   3542  NH2 ARG B 456      10.728 -44.523   9.762  1.00 26.43           N  
ATOM   3543  N   ASN B 457       9.110 -39.217   4.461  1.00 22.86           N  
ATOM   3544  CA  ASN B 457       8.459 -39.719   3.236  1.00 23.00           C  
ATOM   3545  C   ASN B 457       7.864 -38.618   2.334  1.00 23.28           C  
ATOM   3546  O   ASN B 457       6.718 -38.192   2.513  1.00 23.14           O  
ATOM   3547  CB  ASN B 457       7.389 -40.755   3.605  1.00 22.59           C  
ATOM   3548  CG  ASN B 457       6.838 -41.491   2.399  1.00 22.03           C  
ATOM   3549  ND2 ASN B 457       6.362 -42.708   2.627  1.00 20.53           N  
ATOM   3550  OD1 ASN B 457       6.826 -40.971   1.280  1.00 21.41           O  
ATOM   3551  N   LEU B 458       8.644 -38.176   1.351  1.00 23.72           N  
ATOM   3552  CA  LEU B 458       8.267 -37.029   0.527  1.00 24.17           C  
ATOM   3553  C   LEU B 458       7.075 -37.337  -0.385  1.00 24.39           C  
ATOM   3554  O   LEU B 458       6.218 -36.482  -0.621  1.00 24.19           O  
ATOM   3555  CB  LEU B 458       9.475 -36.534  -0.282  1.00 24.21           C  
ATOM   3556  CG  LEU B 458       9.327 -35.246  -1.103  1.00 24.95           C  
ATOM   3557  CD1 LEU B 458       8.759 -34.090  -0.270  1.00 24.68           C  
ATOM   3558  CD2 LEU B 458      10.665 -34.856  -1.731  1.00 25.22           C  
ATOM   3559  N   LYS B 459       7.019 -38.568  -0.881  1.00 24.82           N  
ATOM   3560  CA  LYS B 459       5.907 -38.997  -1.717  1.00 25.35           C  
ATOM   3561  C   LYS B 459       4.566 -38.862  -0.992  1.00 25.20           C  
ATOM   3562  O   LYS B 459       3.628 -38.254  -1.512  1.00 25.27           O  
ATOM   3563  CB  LYS B 459       6.109 -40.436  -2.182  1.00 25.67           C  
ATOM   3564  CG  LYS B 459       4.921 -40.993  -2.934  1.00 27.40           C  
ATOM   3565  CD  LYS B 459       5.093 -42.476  -3.236  1.00 30.26           C  
ATOM   3566  CE  LYS B 459       4.046 -42.933  -4.240  1.00 31.92           C  
ATOM   3567  NZ  LYS B 459       4.009 -42.003  -5.417  1.00 33.37           N1+
ATOM   3568  N   LEU B 460       4.475 -39.423   0.209  1.00 24.97           N  
ATOM   3569  CA  LEU B 460       3.244 -39.320   0.985  1.00 24.75           C  
ATOM   3570  C   LEU B 460       2.917 -37.858   1.293  1.00 24.74           C  
ATOM   3571  O   LEU B 460       1.779 -37.411   1.125  1.00 24.51           O  
ATOM   3572  CB  LEU B 460       3.353 -40.135   2.272  1.00 24.64           C  
ATOM   3573  CG  LEU B 460       2.154 -40.099   3.224  1.00 24.45           C  
ATOM   3574  CD1 LEU B 460       0.847 -40.352   2.485  1.00 23.04           C  
ATOM   3575  CD2 LEU B 460       2.350 -41.111   4.359  1.00 24.54           C  
ATOM   3576  N   ALA B 461       3.925 -37.117   1.744  1.00 24.89           N  
ATOM   3577  CA  ALA B 461       3.765 -35.697   2.010  1.00 25.04           C  
ATOM   3578  C   ALA B 461       3.134 -35.012   0.806  1.00 25.21           C  
ATOM   3579  O   ALA B 461       2.165 -34.263   0.946  1.00 25.23           O  
ATOM   3580  CB  ALA B 461       5.105 -35.063   2.349  1.00 24.84           C  
ATOM   3581  N   ARG B 462       3.675 -35.278  -0.380  1.00 25.43           N  
ATOM   3582  CA  ARG B 462       3.108 -34.718  -1.610  1.00 25.90           C  
ATOM   3583  C   ARG B 462       1.636 -35.074  -1.773  1.00 25.58           C  
ATOM   3584  O   ARG B 462       0.805 -34.207  -2.048  1.00 25.65           O  
ATOM   3585  CB  ARG B 462       3.872 -35.200  -2.840  1.00 26.05           C  
ATOM   3586  CG  ARG B 462       5.285 -34.664  -2.960  1.00 27.81           C  
ATOM   3587  CD  ARG B 462       5.705 -34.631  -4.416  1.00 30.40           C  
ATOM   3588  NE  ARG B 462       7.148 -34.746  -4.587  1.00 32.72           N  
ATOM   3589  CZ  ARG B 462       7.768 -35.880  -4.899  1.00 34.15           C  
ATOM   3590  NH1 ARG B 462       7.075 -37.002  -5.069  1.00 34.46           N1+
ATOM   3591  NH2 ARG B 462       9.084 -35.893  -5.045  1.00 34.92           N  
ATOM   3592  N   LYS B 463       1.323 -36.355  -1.627  1.00 25.31           N  
ATOM   3593  CA  LYS B 463      -0.058 -36.815  -1.732  1.00 25.38           C  
ATOM   3594  C   LYS B 463      -0.965 -36.077  -0.745  1.00 25.08           C  
ATOM   3595  O   LYS B 463      -2.081 -35.686  -1.090  1.00 25.02           O  
ATOM   3596  CB  LYS B 463      -0.144 -38.316  -1.465  1.00 25.51           C  
ATOM   3597  CG  LYS B 463       0.283 -39.218  -2.608  1.00 26.32           C  
ATOM   3598  CD  LYS B 463       0.543 -40.625  -2.060  1.00 28.83           C  
ATOM   3599  CE  LYS B 463       0.353 -41.707  -3.105  1.00 30.12           C  
ATOM   3600  NZ  LYS B 463      -1.075 -42.106  -3.190  1.00 31.22           N1+
ATOM   3601  N   LEU B 464      -0.490 -35.902   0.486  1.00 24.62           N  
ATOM   3602  CA  LEU B 464      -1.270 -35.207   1.498  1.00 24.33           C  
ATOM   3603  C   LEU B 464      -1.500 -33.745   1.126  1.00 24.26           C  
ATOM   3604  O   LEU B 464      -2.605 -33.228   1.278  1.00 24.11           O  
ATOM   3605  CB  LEU B 464      -0.608 -35.323   2.873  1.00 24.31           C  
ATOM   3606  CG  LEU B 464      -0.671 -36.726   3.482  1.00 23.97           C  
ATOM   3607  CD1 LEU B 464       0.210 -36.839   4.713  1.00 23.61           C  
ATOM   3608  CD2 LEU B 464      -2.104 -37.088   3.810  1.00 24.10           C  
ATOM   3609  N   MET B 465      -0.463 -33.082   0.629  1.00 24.25           N  
ATOM   3610  CA  MET B 465      -0.591 -31.684   0.230  1.00 24.54           C  
ATOM   3611  C   MET B 465      -1.570 -31.559  -0.922  1.00 24.61           C  
ATOM   3612  O   MET B 465      -2.373 -30.635  -0.974  1.00 24.87           O  
ATOM   3613  CB  MET B 465       0.766 -31.101  -0.159  1.00 24.28           C  
ATOM   3614  CG  MET B 465       1.711 -30.968   1.020  1.00 25.05           C  
ATOM   3615  SD  MET B 465       1.035 -29.883   2.297  1.00 27.33           S  
ATOM   3616  CE  MET B 465       1.377 -28.274   1.571  1.00 25.71           C  
ATOM   3617  N   GLU B 466      -1.496 -32.511  -1.838  1.00 24.70           N  
ATOM   3618  CA  GLU B 466      -2.375 -32.562  -2.991  1.00 24.86           C  
ATOM   3619  C   GLU B 466      -3.847 -32.710  -2.580  1.00 24.38           C  
ATOM   3620  O   GLU B 466      -4.737 -32.136  -3.206  1.00 24.13           O  
ATOM   3621  CB  GLU B 466      -1.929 -33.711  -3.894  1.00 25.22           C  
ATOM   3622  CG  GLU B 466      -3.024 -34.669  -4.287  1.00 27.43           C  
ATOM   3623  CD  GLU B 466      -3.516 -34.418  -5.674  1.00 30.18           C  
ATOM   3624  OE1 GLU B 466      -3.988 -35.383  -6.318  1.00 32.27           O  
ATOM   3625  OE2 GLU B 466      -3.413 -33.260  -6.129  1.00 31.81           O1-
ATOM   3626  N   GLN B 467      -4.097 -33.473  -1.523  1.00 23.72           N  
ATOM   3627  CA  GLN B 467      -5.446 -33.606  -0.986  1.00 23.22           C  
ATOM   3628  C   GLN B 467      -5.876 -32.384  -0.179  1.00 22.60           C  
ATOM   3629  O   GLN B 467      -6.962 -31.848  -0.379  1.00 22.10           O  
ATOM   3630  CB  GLN B 467      -5.550 -34.848  -0.096  1.00 23.43           C  
ATOM   3631  CG  GLN B 467      -5.599 -36.152  -0.867  1.00 24.05           C  
ATOM   3632  CD  GLN B 467      -6.772 -36.189  -1.813  1.00 23.93           C  
ATOM   3633  NE2 GLN B 467      -6.502 -36.444  -3.087  1.00 24.10           N  
ATOM   3634  OE1 GLN B 467      -7.912 -35.978  -1.404  1.00 24.45           O  
ATOM   3635  N   TYR B 468      -5.011 -31.956   0.736  1.00 22.28           N  
ATOM   3636  CA  TYR B 468      -5.390 -31.004   1.781  1.00 21.90           C  
ATOM   3637  C   TYR B 468      -4.952 -29.555   1.542  1.00 21.65           C  
ATOM   3638  O   TYR B 468      -5.528 -28.634   2.116  1.00 21.54           O  
ATOM   3639  CB  TYR B 468      -4.856 -31.478   3.134  1.00 21.76           C  
ATOM   3640  CG  TYR B 468      -5.575 -32.684   3.690  1.00 21.87           C  
ATOM   3641  CD1 TYR B 468      -6.888 -32.588   4.135  1.00 21.26           C  
ATOM   3642  CD2 TYR B 468      -4.936 -33.915   3.785  1.00 22.22           C  
ATOM   3643  CE1 TYR B 468      -7.548 -33.684   4.652  1.00 21.81           C  
ATOM   3644  CE2 TYR B 468      -5.587 -35.025   4.304  1.00 21.63           C  
ATOM   3645  CZ  TYR B 468      -6.892 -34.902   4.735  1.00 22.39           C  
ATOM   3646  OH  TYR B 468      -7.544 -35.997   5.257  1.00 22.35           O  
ATOM   3647  N   GLY B 469      -3.931 -29.355   0.715  1.00 21.41           N  
ATOM   3648  CA  GLY B 469      -3.408 -28.017   0.471  1.00 21.20           C  
ATOM   3649  C   GLY B 469      -2.481 -27.519   1.569  1.00 21.27           C  
ATOM   3650  O   GLY B 469      -1.524 -26.790   1.298  1.00 21.19           O  
ATOM   3651  N   THR B 470      -2.759 -27.912   2.811  1.00 21.15           N  
ATOM   3652  CA  THR B 470      -1.928 -27.514   3.947  1.00 21.24           C  
ATOM   3653  C   THR B 470      -1.960 -28.555   5.059  1.00 21.33           C  
ATOM   3654  O   THR B 470      -2.981 -29.204   5.282  1.00 21.48           O  
ATOM   3655  CB  THR B 470      -2.355 -26.142   4.524  1.00 21.33           C  
ATOM   3656  CG2 THR B 470      -3.861 -26.117   4.796  1.00 21.13           C  
ATOM   3657  OG1 THR B 470      -1.638 -25.882   5.742  1.00 21.64           O  
ATOM   3658  N   PRO B 471      -0.825 -28.741   5.744  1.00 21.41           N  
ATOM   3659  CA  PRO B 471      -0.804 -29.643   6.894  1.00 21.29           C  
ATOM   3660  C   PRO B 471      -1.735 -29.157   8.002  1.00 20.98           C  
ATOM   3661  O   PRO B 471      -2.061 -29.911   8.907  1.00 21.32           O  
ATOM   3662  CB  PRO B 471       0.657 -29.598   7.351  1.00 21.14           C  
ATOM   3663  CG  PRO B 471       1.425 -29.256   6.100  1.00 21.40           C  
ATOM   3664  CD  PRO B 471       0.528 -28.294   5.361  1.00 21.52           C  
ATOM   3665  N   ASN B 472      -2.181 -27.912   7.918  1.00 20.78           N  
ATOM   3666  CA  ASN B 472      -3.131 -27.396   8.897  1.00 20.41           C  
ATOM   3667  C   ASN B 472      -4.478 -28.090   8.801  1.00 20.24           C  
ATOM   3668  O   ASN B 472      -5.232 -28.135   9.767  1.00 19.96           O  
ATOM   3669  CB  ASN B 472      -3.330 -25.897   8.709  1.00 20.11           C  
ATOM   3670  CG  ASN B 472      -2.099 -25.096   9.073  1.00 20.39           C  
ATOM   3671  ND2 ASN B 472      -1.906 -23.981   8.387  1.00 21.50           N  
ATOM   3672  OD1 ASN B 472      -1.332 -25.469   9.959  1.00 19.39           O  
ATOM   3673  N   ASN B 473      -4.775 -28.624   7.621  1.00 20.23           N  
ATOM   3674  CA  ASN B 473      -6.109 -29.127   7.328  1.00 19.97           C  
ATOM   3675  C   ASN B 473      -6.201 -30.635   7.341  1.00 19.67           C  
ATOM   3676  O   ASN B 473      -7.298 -31.188   7.269  1.00 19.54           O  
ATOM   3677  CB  ASN B 473      -6.585 -28.610   5.968  1.00 20.40           C  
ATOM   3678  CG  ASN B 473      -7.063 -27.174   6.032  1.00 20.24           C  
ATOM   3679  ND2 ASN B 473      -7.685 -26.703   4.965  1.00 19.34           N  
ATOM   3680  OD1 ASN B 473      -6.868 -26.500   7.036  1.00 21.15           O  
ATOM   3681  N   ILE B 474      -5.056 -31.305   7.412  1.00 19.14           N  
ATOM   3682  CA  ILE B 474      -5.070 -32.752   7.425  1.00 18.85           C  
ATOM   3683  C   ILE B 474      -5.898 -33.202   8.618  1.00 18.90           C  
ATOM   3684  O   ILE B 474      -5.713 -32.709   9.729  1.00 18.63           O  
ATOM   3685  CB  ILE B 474      -3.655 -33.337   7.513  1.00 18.98           C  
ATOM   3686  CG1 ILE B 474      -2.855 -32.992   6.252  1.00 18.15           C  
ATOM   3687  CG2 ILE B 474      -3.716 -34.847   7.730  1.00 18.54           C  
ATOM   3688  CD1 ILE B 474      -1.415 -33.422   6.309  1.00 15.42           C  
ATOM   3689  N   ASP B 475      -6.829 -34.118   8.370  1.00 18.98           N  
ATOM   3690  CA  ASP B 475      -7.708 -34.647   9.404  1.00 18.99           C  
ATOM   3691  C   ASP B 475      -6.872 -35.435  10.417  1.00 18.99           C  
ATOM   3692  O   ASP B 475      -5.956 -36.165  10.047  1.00 18.83           O  
ATOM   3693  CB  ASP B 475      -8.790 -35.537   8.776  1.00 19.05           C  
ATOM   3694  CG  ASP B 475      -9.618 -34.800   7.723  1.00 20.28           C  
ATOM   3695  OD1 ASP B 475     -10.371 -33.876   8.088  1.00 21.31           O  
ATOM   3696  OD2 ASP B 475      -9.501 -35.122   6.522  1.00 20.42           O1-
ATOM   3697  N   ILE B 476      -7.183 -35.268  11.695  1.00 19.05           N  
ATOM   3698  CA  ILE B 476      -6.376 -35.839  12.760  1.00 19.19           C  
ATOM   3699  C   ILE B 476      -6.082 -37.332  12.576  1.00 19.49           C  
ATOM   3700  O   ILE B 476      -4.947 -37.773  12.753  1.00 19.54           O  
ATOM   3701  CB  ILE B 476      -7.036 -35.616  14.126  1.00 19.32           C  
ATOM   3702  CG1 ILE B 476      -6.206 -36.301  15.213  1.00 19.15           C  
ATOM   3703  CG2 ILE B 476      -8.478 -36.127  14.112  1.00 18.75           C  
ATOM   3704  CD1 ILE B 476      -4.774 -35.821  15.247  1.00 18.32           C  
ATOM   3705  N   TRP B 477      -7.102 -38.114  12.236  1.00 19.55           N  
ATOM   3706  CA  TRP B 477      -6.893 -39.538  12.015  1.00 19.65           C  
ATOM   3707  C   TRP B 477      -5.901 -39.788  10.892  1.00 19.75           C  
ATOM   3708  O   TRP B 477      -4.949 -40.553  11.047  1.00 19.68           O  
ATOM   3709  CB  TRP B 477      -8.201 -40.261  11.677  1.00 19.47           C  
ATOM   3710  CG  TRP B 477      -7.987 -41.755  11.510  1.00 19.38           C  
ATOM   3711  CD1 TRP B 477      -7.973 -42.698  12.503  1.00 18.56           C  
ATOM   3712  CD2 TRP B 477      -7.735 -42.465  10.282  1.00 18.73           C  
ATOM   3713  CE2 TRP B 477      -7.593 -43.826  10.610  1.00 18.75           C  
ATOM   3714  CE3 TRP B 477      -7.634 -42.081   8.936  1.00 17.48           C  
ATOM   3715  NE1 TRP B 477      -7.748 -43.942  11.968  1.00 19.12           N  
ATOM   3716  CZ2 TRP B 477      -7.346 -44.805   9.643  1.00 18.48           C  
ATOM   3717  CZ3 TRP B 477      -7.384 -43.053   7.982  1.00 16.61           C  
ATOM   3718  CH2 TRP B 477      -7.244 -44.395   8.338  1.00 17.14           C  
ATOM   3719  N   MET B 478      -6.151 -39.167   9.744  1.00 20.02           N  
ATOM   3720  CA  MET B 478      -5.296 -39.352   8.588  1.00 20.14           C  
ATOM   3721  C   MET B 478      -3.861 -38.956   8.941  1.00 20.33           C  
ATOM   3722  O   MET B 478      -2.905 -39.670   8.625  1.00 20.21           O  
ATOM   3723  CB  MET B 478      -5.802 -38.506   7.422  1.00 20.15           C  
ATOM   3724  CG  MET B 478      -5.129 -38.814   6.082  1.00 20.39           C  
ATOM   3725  SD  MET B 478      -5.576 -40.427   5.387  1.00 20.48           S  
ATOM   3726  CE  MET B 478      -4.277 -41.458   6.062  1.00 20.83           C  
ATOM   3727  N   GLY B 479      -3.716 -37.805   9.588  1.00 20.27           N  
ATOM   3728  CA  GLY B 479      -2.401 -37.316   9.975  1.00 20.48           C  
ATOM   3729  C   GLY B 479      -1.761 -38.268  10.958  1.00 20.62           C  
ATOM   3730  O   GLY B 479      -0.582 -38.602  10.834  1.00 20.58           O  
ATOM   3731  N   GLY B 480      -2.550 -38.713  11.932  1.00 20.61           N  
ATOM   3732  CA  GLY B 480      -2.070 -39.625  12.959  1.00 20.58           C  
ATOM   3733  C   GLY B 480      -1.435 -40.882  12.396  1.00 20.71           C  
ATOM   3734  O   GLY B 480      -0.296 -41.214  12.731  1.00 20.57           O  
ATOM   3735  N   VAL B 481      -2.166 -41.584  11.535  1.00 20.65           N  
ATOM   3736  CA  VAL B 481      -1.696 -42.862  11.027  1.00 20.68           C  
ATOM   3737  C   VAL B 481      -0.672 -42.722   9.909  1.00 21.07           C  
ATOM   3738  O   VAL B 481      -0.072 -43.716   9.498  1.00 21.26           O  
ATOM   3739  CB  VAL B 481      -2.854 -43.752  10.548  1.00 20.86           C  
ATOM   3740  CG1 VAL B 481      -3.905 -43.889  11.650  1.00 20.60           C  
ATOM   3741  CG2 VAL B 481      -3.471 -43.203   9.254  1.00 20.65           C  
ATOM   3742  N   SER B 482      -0.465 -41.502   9.418  1.00 21.03           N  
ATOM   3743  CA  SER B 482       0.547 -41.275   8.393  1.00 21.27           C  
ATOM   3744  C   SER B 482       1.959 -41.277   8.971  1.00 21.55           C  
ATOM   3745  O   SER B 482       2.925 -41.613   8.280  1.00 21.39           O  
ATOM   3746  CB  SER B 482       0.297 -39.961   7.653  1.00 21.25           C  
ATOM   3747  OG  SER B 482      -0.769 -40.083   6.732  1.00 20.95           O  
ATOM   3748  N   GLU B 483       2.079 -40.892  10.236  1.00 21.88           N  
ATOM   3749  CA  GLU B 483       3.392 -40.725  10.844  1.00 22.23           C  
ATOM   3750  C   GLU B 483       4.080 -42.066  11.034  1.00 22.31           C  
ATOM   3751  O   GLU B 483       3.439 -43.043  11.416  1.00 22.39           O  
ATOM   3752  CB  GLU B 483       3.280 -40.006  12.187  1.00 22.32           C  
ATOM   3753  CG  GLU B 483       2.765 -38.590  12.091  1.00 22.55           C  
ATOM   3754  CD  GLU B 483       2.788 -37.882  13.426  1.00 23.92           C  
ATOM   3755  OE1 GLU B 483       2.777 -36.634  13.438  1.00 25.91           O  
ATOM   3756  OE2 GLU B 483       2.823 -38.566  14.469  1.00 24.19           O1-
ATOM   3757  N   PRO B 484       5.395 -42.114  10.772  1.00 22.37           N  
ATOM   3758  CA  PRO B 484       6.141 -43.349  10.977  1.00 22.43           C  
ATOM   3759  C   PRO B 484       5.997 -43.781  12.433  1.00 22.70           C  
ATOM   3760  O   PRO B 484       5.935 -42.937  13.326  1.00 22.91           O  
ATOM   3761  CB  PRO B 484       7.588 -42.939  10.684  1.00 22.37           C  
ATOM   3762  CG  PRO B 484       7.627 -41.467  10.916  1.00 22.06           C  
ATOM   3763  CD  PRO B 484       6.277 -40.968  10.487  1.00 22.23           C  
ATOM   3764  N   LEU B 485       5.939 -45.082  12.675  1.00 22.79           N  
ATOM   3765  CA  LEU B 485       5.695 -45.575  14.019  1.00 22.79           C  
ATOM   3766  C   LEU B 485       6.900 -45.386  14.933  1.00 22.91           C  
ATOM   3767  O   LEU B 485       8.042 -45.472  14.494  1.00 22.98           O  
ATOM   3768  CB  LEU B 485       5.296 -47.042  13.961  1.00 22.53           C  
ATOM   3769  CG  LEU B 485       4.373 -47.338  12.783  1.00 22.03           C  
ATOM   3770  CD1 LEU B 485       4.059 -48.823  12.730  1.00 22.32           C  
ATOM   3771  CD2 LEU B 485       3.095 -46.517  12.891  1.00 22.00           C  
ATOM   3772  N   LYS B 486       6.634 -45.124  16.207  1.00 23.11           N  
ATOM   3773  CA  LYS B 486       7.688 -45.051  17.205  1.00 23.59           C  
ATOM   3774  C   LYS B 486       8.307 -46.425  17.418  1.00 23.66           C  
ATOM   3775  O   LYS B 486       7.646 -47.440  17.234  1.00 23.42           O  
ATOM   3776  CB  LYS B 486       7.143 -44.517  18.525  1.00 23.60           C  
ATOM   3777  CG  LYS B 486       6.422 -43.194  18.390  1.00 24.67           C  
ATOM   3778  CD  LYS B 486       6.535 -42.394  19.666  1.00 26.87           C  
ATOM   3779  CE  LYS B 486       7.986 -42.042  19.952  1.00 28.21           C  
ATOM   3780  NZ  LYS B 486       8.181 -41.726  21.398  1.00 29.29           N1+
ATOM   3781  N   ARG B 487       9.577 -46.457  17.802  1.00 23.93           N  
ATOM   3782  CA  ARG B 487      10.251 -47.730  18.028  1.00 24.35           C  
ATOM   3783  C   ARG B 487       9.509 -48.586  19.048  1.00 24.14           C  
ATOM   3784  O   ARG B 487       9.243 -48.139  20.167  1.00 23.97           O  
ATOM   3785  CB  ARG B 487      11.689 -47.512  18.487  1.00 24.57           C  
ATOM   3786  CG  ARG B 487      12.576 -48.716  18.252  1.00 26.41           C  
ATOM   3787  CD  ARG B 487      14.019 -48.395  18.589  1.00 29.73           C  
ATOM   3788  NE  ARG B 487      14.113 -47.812  19.918  1.00 31.84           N  
ATOM   3789  CZ  ARG B 487      14.331 -48.517  21.024  1.00 33.35           C  
ATOM   3790  NH1 ARG B 487      14.492 -49.836  20.952  1.00 33.62           N1+
ATOM   3791  NH2 ARG B 487      14.397 -47.899  22.199  1.00 33.84           N  
ATOM   3792  N   LYS B 488       9.182 -49.815  18.642  1.00 23.83           N  
ATOM   3793  CA  LYS B 488       8.531 -50.803  19.501  1.00 23.38           C  
ATOM   3794  C   LYS B 488       7.143 -50.362  19.919  1.00 23.05           C  
ATOM   3795  O   LYS B 488       6.581 -50.868  20.886  1.00 22.77           O  
ATOM   3796  CB  LYS B 488       9.405 -51.154  20.713  1.00 23.46           C  
ATOM   3797  CG  LYS B 488      10.666 -51.921  20.323  1.00 24.52           C  
ATOM   3798  CD  LYS B 488      11.643 -52.092  21.483  1.00 26.28           C  
ATOM   3799  CE  LYS B 488      11.266 -53.265  22.359  1.00 27.32           C  
ATOM   3800  NZ  LYS B 488      12.429 -53.714  23.166  1.00 27.44           N1+
ATOM   3801  N   GLY B 489       6.598 -49.411  19.170  1.00 22.87           N  
ATOM   3802  CA  GLY B 489       5.210 -48.992  19.318  1.00 22.62           C  
ATOM   3803  C   GLY B 489       4.497 -49.047  17.980  1.00 22.43           C  
ATOM   3804  O   GLY B 489       5.093 -49.379  16.966  1.00 22.46           O  
ATOM   3805  N   ARG B 490       3.213 -48.727  17.957  1.00 22.41           N  
ATOM   3806  CA  ARG B 490       2.481 -48.807  16.694  1.00 22.44           C  
ATOM   3807  C   ARG B 490       1.698 -47.519  16.375  1.00 22.30           C  
ATOM   3808  O   ARG B 490       0.689 -47.548  15.668  1.00 22.56           O  
ATOM   3809  CB  ARG B 490       1.604 -50.064  16.651  1.00 22.12           C  
ATOM   3810  CG  ARG B 490       2.418 -51.375  16.707  1.00 22.45           C  
ATOM   3811  CD  ARG B 490       3.308 -51.553  15.460  1.00 22.02           C  
ATOM   3812  NE  ARG B 490       3.994 -52.846  15.419  1.00 21.95           N  
ATOM   3813  CZ  ARG B 490       5.295 -53.030  15.649  1.00 22.47           C  
ATOM   3814  NH1 ARG B 490       6.087 -52.008  15.945  1.00 22.11           N1+
ATOM   3815  NH2 ARG B 490       5.811 -54.249  15.592  1.00 23.21           N  
ATOM   3816  N   VAL B 491       2.191 -46.403  16.910  1.00 21.76           N  
ATOM   3817  CA  VAL B 491       1.719 -45.070  16.552  1.00 21.41           C  
ATOM   3818  C   VAL B 491       2.919 -44.124  16.462  1.00 21.22           C  
ATOM   3819  O   VAL B 491       3.989 -44.420  16.981  1.00 21.05           O  
ATOM   3820  CB  VAL B 491       0.707 -44.518  17.572  1.00 21.32           C  
ATOM   3821  CG1 VAL B 491      -0.568 -45.358  17.580  1.00 21.22           C  
ATOM   3822  CG2 VAL B 491       1.323 -44.475  18.956  1.00 20.81           C  
ATOM   3823  N   GLY B 492       2.746 -42.998  15.784  1.00 21.03           N  
ATOM   3824  CA  GLY B 492       3.791 -41.981  15.727  1.00 20.58           C  
ATOM   3825  C   GLY B 492       3.692 -41.063  16.932  1.00 20.35           C  
ATOM   3826  O   GLY B 492       2.888 -41.299  17.832  1.00 19.99           O  
ATOM   3827  N   PRO B 493       4.521 -40.008  16.960  1.00 20.23           N  
ATOM   3828  CA  PRO B 493       4.566 -39.076  18.089  1.00 19.93           C  
ATOM   3829  C   PRO B 493       3.211 -38.422  18.363  1.00 19.83           C  
ATOM   3830  O   PRO B 493       2.814 -38.283  19.524  1.00 19.82           O  
ATOM   3831  CB  PRO B 493       5.590 -38.022  17.643  1.00 19.94           C  
ATOM   3832  CG  PRO B 493       6.440 -38.709  16.621  1.00 19.66           C  
ATOM   3833  CD  PRO B 493       5.538 -39.706  15.935  1.00 20.27           C  
ATOM   3834  N   LEU B 494       2.498 -38.039  17.309  1.00 19.36           N  
ATOM   3835  CA  LEU B 494       1.219 -37.356  17.491  1.00 19.23           C  
ATOM   3836  C   LEU B 494       0.198 -38.220  18.241  1.00 19.24           C  
ATOM   3837  O   LEU B 494      -0.369 -37.792  19.246  1.00 19.29           O  
ATOM   3838  CB  LEU B 494       0.642 -36.893  16.144  1.00 19.10           C  
ATOM   3839  CG  LEU B 494      -0.648 -36.076  16.269  1.00 18.83           C  
ATOM   3840  CD1 LEU B 494      -0.436 -34.965  17.289  1.00 18.10           C  
ATOM   3841  CD2 LEU B 494      -1.110 -35.505  14.922  1.00 18.67           C  
ATOM   3842  N   LEU B 495      -0.036 -39.431  17.749  1.00 19.19           N  
ATOM   3843  CA  LEU B 495      -1.006 -40.332  18.376  1.00 19.45           C  
ATOM   3844  C   LEU B 495      -0.547 -40.847  19.752  1.00 19.58           C  
ATOM   3845  O   LEU B 495      -1.363 -41.011  20.654  1.00 19.46           O  
ATOM   3846  CB  LEU B 495      -1.358 -41.492  17.437  1.00 19.37           C  
ATOM   3847  CG  LEU B 495      -2.015 -41.035  16.121  1.00 19.61           C  
ATOM   3848  CD1 LEU B 495      -2.182 -42.172  15.125  1.00 18.65           C  
ATOM   3849  CD2 LEU B 495      -3.355 -40.345  16.387  1.00 19.84           C  
ATOM   3850  N   ALA B 496       0.750 -41.097  19.911  1.00 19.65           N  
ATOM   3851  CA  ALA B 496       1.290 -41.469  21.222  1.00 19.96           C  
ATOM   3852  C   ALA B 496       0.975 -40.383  22.241  1.00 19.94           C  
ATOM   3853  O   ALA B 496       0.571 -40.673  23.365  1.00 19.95           O  
ATOM   3854  CB  ALA B 496       2.806 -41.704  21.154  1.00 19.64           C  
ATOM   3855  N   CYS B 497       1.169 -39.128  21.846  1.00 20.31           N  
ATOM   3856  CA  CYS B 497       0.860 -38.008  22.730  1.00 20.62           C  
ATOM   3857  C   CYS B 497      -0.619 -38.004  23.087  1.00 20.38           C  
ATOM   3858  O   CYS B 497      -0.986 -37.952  24.261  1.00 20.18           O  
ATOM   3859  CB  CYS B 497       1.247 -36.673  22.093  1.00 20.68           C  
ATOM   3860  SG  CYS B 497       0.292 -35.242  22.723  1.00 23.73           S  
ATOM   3861  N   ILE B 498      -1.476 -38.058  22.077  1.00 20.27           N  
ATOM   3862  CA  ILE B 498      -2.901 -38.003  22.355  1.00 20.33           C  
ATOM   3863  C   ILE B 498      -3.364 -39.211  23.183  1.00 20.38           C  
ATOM   3864  O   ILE B 498      -4.024 -39.064  24.227  1.00 20.17           O  
ATOM   3865  CB  ILE B 498      -3.721 -37.872  21.069  1.00 20.21           C  
ATOM   3866  CG1 ILE B 498      -3.588 -36.451  20.514  1.00 20.04           C  
ATOM   3867  CG2 ILE B 498      -5.178 -38.218  21.347  1.00 20.27           C  
ATOM   3868  CD1 ILE B 498      -3.914 -36.333  19.032  1.00 20.52           C  
ATOM   3869  N   ILE B 499      -3.005 -40.405  22.729  1.00 20.15           N  
ATOM   3870  CA  ILE B 499      -3.396 -41.613  23.434  1.00 20.24           C  
ATOM   3871  C   ILE B 499      -2.772 -41.696  24.836  1.00 20.32           C  
ATOM   3872  O   ILE B 499      -3.458 -42.025  25.810  1.00 20.29           O  
ATOM   3873  CB  ILE B 499      -3.044 -42.873  22.618  1.00 20.42           C  
ATOM   3874  CG1 ILE B 499      -3.952 -42.968  21.380  1.00 20.48           C  
ATOM   3875  CG2 ILE B 499      -3.144 -44.114  23.494  1.00 19.74           C  
ATOM   3876  CD1 ILE B 499      -3.367 -43.818  20.227  1.00 19.46           C  
ATOM   3877  N   GLY B 500      -1.481 -41.392  24.943  1.00 20.08           N  
ATOM   3878  CA  GLY B 500      -0.799 -41.448  26.240  1.00 19.95           C  
ATOM   3879  C   GLY B 500      -1.438 -40.517  27.254  1.00 20.08           C  
ATOM   3880  O   GLY B 500      -1.696 -40.897  28.396  1.00 20.06           O  
ATOM   3881  N   THR B 501      -1.700 -39.284  26.827  1.00 20.23           N  
ATOM   3882  CA  THR B 501      -2.312 -38.276  27.684  1.00 19.83           C  
ATOM   3883  C   THR B 501      -3.655 -38.751  28.239  1.00 19.59           C  
ATOM   3884  O   THR B 501      -3.918 -38.626  29.430  1.00 19.96           O  
ATOM   3885  CB  THR B 501      -2.478 -36.961  26.912  1.00 19.79           C  
ATOM   3886  CG2 THR B 501      -2.982 -35.845  27.802  1.00 19.04           C  
ATOM   3887  OG1 THR B 501      -1.211 -36.594  26.367  1.00 20.21           O  
ATOM   3888  N   GLN B 502      -4.493 -39.316  27.383  1.00 19.45           N  
ATOM   3889  CA  GLN B 502      -5.803 -39.805  27.808  1.00 19.45           C  
ATOM   3890  C   GLN B 502      -5.711 -40.881  28.885  1.00 19.72           C  
ATOM   3891  O   GLN B 502      -6.412 -40.827  29.893  1.00 19.57           O  
ATOM   3892  CB  GLN B 502      -6.601 -40.345  26.616  1.00 19.35           C  
ATOM   3893  CG  GLN B 502      -8.016 -40.782  26.973  1.00 19.00           C  
ATOM   3894  CD  GLN B 502      -8.904 -39.611  27.369  1.00 19.47           C  
ATOM   3895  NE2 GLN B 502      -9.144 -39.467  28.667  1.00 18.03           N  
ATOM   3896  OE1 GLN B 502      -9.369 -38.843  26.514  1.00 19.39           O  
ATOM   3897  N   PHE B 503      -4.847 -41.867  28.673  1.00 19.97           N  
ATOM   3898  CA  PHE B 503      -4.802 -43.003  29.585  1.00 20.03           C  
ATOM   3899  C   PHE B 503      -4.218 -42.644  30.946  1.00 20.40           C  
ATOM   3900  O   PHE B 503      -4.635 -43.202  31.960  1.00 20.55           O  
ATOM   3901  CB  PHE B 503      -4.110 -44.211  28.950  1.00 19.81           C  
ATOM   3902  CG  PHE B 503      -4.986 -44.960  27.985  1.00 19.29           C  
ATOM   3903  CD1 PHE B 503      -5.972 -45.817  28.447  1.00 19.62           C  
ATOM   3904  CD2 PHE B 503      -4.832 -44.803  26.617  1.00 19.20           C  
ATOM   3905  CE1 PHE B 503      -6.796 -46.506  27.557  1.00 20.03           C  
ATOM   3906  CE2 PHE B 503      -5.644 -45.487  25.723  1.00 19.15           C  
ATOM   3907  CZ  PHE B 503      -6.629 -46.335  26.190  1.00 19.70           C  
ATOM   3908  N   ARG B 504      -3.288 -41.687  30.977  1.00 20.38           N  
ATOM   3909  CA  ARG B 504      -2.800 -41.174  32.260  1.00 20.34           C  
ATOM   3910  C   ARG B 504      -3.912 -40.508  33.086  1.00 20.21           C  
ATOM   3911  O   ARG B 504      -3.954 -40.643  34.309  1.00 20.43           O  
ATOM   3912  CB  ARG B 504      -1.622 -40.200  32.090  1.00 20.22           C  
ATOM   3913  CG  ARG B 504      -1.132 -39.683  33.445  1.00 20.40           C  
ATOM   3914  CD  ARG B 504       0.225 -38.976  33.424  1.00 21.12           C  
ATOM   3915  NE  ARG B 504       0.727 -38.859  34.796  1.00 22.99           N  
ATOM   3916  CZ  ARG B 504       1.753 -38.105  35.176  1.00 22.69           C  
ATOM   3917  NH1 ARG B 504       2.420 -37.377  34.293  1.00 22.96           N1+
ATOM   3918  NH2 ARG B 504       2.105 -38.078  36.448  1.00 21.74           N  
ATOM   3919  N   LYS B 505      -4.799 -39.774  32.423  1.00 20.05           N  
ATOM   3920  CA  LYS B 505      -5.922 -39.155  33.114  1.00 19.89           C  
ATOM   3921  C   LYS B 505      -6.878 -40.221  33.653  1.00 19.99           C  
ATOM   3922  O   LYS B 505      -7.368 -40.118  34.789  1.00 19.70           O  
ATOM   3923  CB  LYS B 505      -6.647 -38.181  32.190  1.00 19.85           C  
ATOM   3924  CG  LYS B 505      -5.872 -36.885  31.957  1.00 20.06           C  
ATOM   3925  CD  LYS B 505      -6.165 -36.291  30.585  1.00 20.38           C  
ATOM   3926  CE  LYS B 505      -5.387 -35.014  30.358  1.00 20.66           C  
ATOM   3927  NZ  LYS B 505      -5.845 -33.926  31.276  1.00 20.89           N1+
ATOM   3928  N   LEU B 506      -7.111 -41.256  32.846  1.00 19.64           N  
ATOM   3929  CA  LEU B 506      -7.981 -42.358  33.237  1.00 19.56           C  
ATOM   3930  C   LEU B 506      -7.405 -43.103  34.439  1.00 19.62           C  
ATOM   3931  O   LEU B 506      -8.144 -43.655  35.260  1.00 19.49           O  
ATOM   3932  CB  LEU B 506      -8.184 -43.324  32.064  1.00 19.16           C  
ATOM   3933  CG  LEU B 506      -8.837 -42.724  30.819  1.00 18.97           C  
ATOM   3934  CD1 LEU B 506      -9.042 -43.776  29.743  1.00 18.68           C  
ATOM   3935  CD2 LEU B 506     -10.175 -42.057  31.169  1.00 19.59           C  
ATOM   3936  N   ARG B 507      -6.082 -43.104  34.543  1.00 19.67           N  
ATOM   3937  CA  ARG B 507      -5.413 -43.799  35.625  1.00 20.01           C  
ATOM   3938  C   ARG B 507      -5.293 -42.930  36.872  1.00 20.34           C  
ATOM   3939  O   ARG B 507      -5.723 -43.324  37.958  1.00 20.48           O  
ATOM   3940  CB  ARG B 507      -4.029 -44.277  35.178  1.00 20.07           C  
ATOM   3941  CG  ARG B 507      -3.250 -45.055  36.251  1.00 20.35           C  
ATOM   3942  CD  ARG B 507      -1.769 -45.128  35.905  1.00 20.88           C  
ATOM   3943  NE  ARG B 507      -1.127 -43.826  36.082  1.00 21.83           N  
ATOM   3944  CZ  ARG B 507       0.166 -43.586  35.891  1.00 22.14           C  
ATOM   3945  NH1 ARG B 507       0.978 -44.559  35.489  1.00 22.70           N1+
ATOM   3946  NH2 ARG B 507       0.648 -42.368  36.095  1.00 20.47           N  
ATOM   3947  N   ASP B 508      -4.700 -41.750  36.719  1.00 20.47           N  
ATOM   3948  CA  ASP B 508      -4.441 -40.872  37.862  1.00 20.48           C  
ATOM   3949  C   ASP B 508      -5.717 -40.249  38.406  1.00 20.43           C  
ATOM   3950  O   ASP B 508      -5.763 -39.833  39.574  1.00 20.37           O  
ATOM   3951  CB  ASP B 508      -3.440 -39.775  37.483  1.00 20.52           C  
ATOM   3952  CG  ASP B 508      -2.027 -40.309  37.340  1.00 21.01           C  
ATOM   3953  OD1 ASP B 508      -1.816 -41.506  37.640  1.00 20.19           O  
ATOM   3954  OD2 ASP B 508      -1.129 -39.536  36.932  1.00 21.74           O1-
ATOM   3955  N   GLY B 509      -6.750 -40.194  37.563  1.00 20.15           N  
ATOM   3956  CA  GLY B 509      -8.003 -39.551  37.936  1.00 20.27           C  
ATOM   3957  C   GLY B 509      -9.112 -40.517  38.316  1.00 20.54           C  
ATOM   3958  O   GLY B 509     -10.259 -40.105  38.494  1.00 21.10           O  
ATOM   3959  N   ASP B 510      -8.773 -41.799  38.436  1.00 20.43           N  
ATOM   3960  CA  ASP B 510      -9.723 -42.844  38.829  1.00 20.19           C  
ATOM   3961  C   ASP B 510      -9.538 -43.175  40.309  1.00 20.33           C  
ATOM   3962  O   ASP B 510      -8.520 -43.753  40.703  1.00 20.40           O  
ATOM   3963  CB  ASP B 510      -9.504 -44.102  37.976  1.00 19.91           C  
ATOM   3964  CG  ASP B 510     -10.534 -45.199  38.244  1.00 19.61           C  
ATOM   3965  OD1 ASP B 510     -11.310 -45.110  39.220  1.00 18.44           O  
ATOM   3966  OD2 ASP B 510     -10.560 -46.172  37.464  1.00 19.94           O1-
ATOM   3967  N   ARG B 511     -10.521 -42.804  41.122  1.00 20.40           N  
ATOM   3968  CA  ARG B 511     -10.478 -43.066  42.554  1.00 20.71           C  
ATOM   3969  C   ARG B 511     -10.445 -44.559  42.841  1.00 20.76           C  
ATOM   3970  O   ARG B 511     -10.014 -44.978  43.913  1.00 20.64           O  
ATOM   3971  CB  ARG B 511     -11.690 -42.443  43.256  1.00 20.86           C  
ATOM   3972  CG  ARG B 511     -11.676 -42.607  44.785  1.00 21.39           C  
ATOM   3973  CD  ARG B 511     -12.562 -41.555  45.474  1.00 21.40           C  
ATOM   3974  NE  ARG B 511     -13.941 -41.600  44.990  1.00 21.37           N  
ATOM   3975  CZ  ARG B 511     -14.916 -42.312  45.551  1.00 21.75           C  
ATOM   3976  NH1 ARG B 511     -14.676 -43.033  46.638  1.00 21.42           N1+
ATOM   3977  NH2 ARG B 511     -16.138 -42.293  45.034  1.00 20.60           N  
ATOM   3978  N   PHE B 512     -10.907 -45.361  41.886  1.00 20.69           N  
ATOM   3979  CA  PHE B 512     -10.947 -46.807  42.089  1.00 20.99           C  
ATOM   3980  C   PHE B 512      -9.874 -47.510  41.281  1.00 21.09           C  
ATOM   3981  O   PHE B 512      -9.972 -48.705  41.017  1.00 21.17           O  
ATOM   3982  CB  PHE B 512     -12.330 -47.385  41.771  1.00 20.78           C  
ATOM   3983  CG  PHE B 512     -13.376 -47.035  42.792  1.00 21.26           C  
ATOM   3984  CD1 PHE B 512     -13.464 -47.742  43.979  1.00 21.17           C  
ATOM   3985  CD2 PHE B 512     -14.268 -45.995  42.566  1.00 20.99           C  
ATOM   3986  CE1 PHE B 512     -14.426 -47.421  44.928  1.00 22.10           C  
ATOM   3987  CE2 PHE B 512     -15.233 -45.671  43.501  1.00 20.90           C  
ATOM   3988  CZ  PHE B 512     -15.310 -46.382  44.689  1.00 22.01           C  
ATOM   3989  N   TRP B 513      -8.847 -46.764  40.889  1.00 21.04           N  
ATOM   3990  CA  TRP B 513      -7.694 -47.376  40.256  1.00 21.19           C  
ATOM   3991  C   TRP B 513      -7.162 -48.494  41.167  1.00 21.35           C  
ATOM   3992  O   TRP B 513      -7.055 -48.317  42.382  1.00 21.09           O  
ATOM   3993  CB  TRP B 513      -6.617 -46.328  39.973  1.00 21.05           C  
ATOM   3994  CG  TRP B 513      -5.386 -46.930  39.418  1.00 21.08           C  
ATOM   3995  CD1 TRP B 513      -4.222 -47.164  40.082  1.00 21.13           C  
ATOM   3996  CD2 TRP B 513      -5.200 -47.424  38.086  1.00 21.41           C  
ATOM   3997  CE2 TRP B 513      -3.889 -47.924  38.009  1.00 21.18           C  
ATOM   3998  CE3 TRP B 513      -6.010 -47.468  36.942  1.00 21.83           C  
ATOM   3999  NE1 TRP B 513      -3.313 -47.753  39.241  1.00 21.74           N  
ATOM   4000  CZ2 TRP B 513      -3.368 -48.475  36.838  1.00 21.29           C  
ATOM   4001  CZ3 TRP B 513      -5.493 -48.017  35.780  1.00 21.55           C  
ATOM   4002  CH2 TRP B 513      -4.186 -48.511  35.735  1.00 22.01           C  
ATOM   4003  N   TRP B 514      -6.826 -49.640  40.580  1.00 21.49           N  
ATOM   4004  CA  TRP B 514      -6.537 -50.837  41.372  1.00 21.81           C  
ATOM   4005  C   TRP B 514      -5.363 -50.713  42.356  1.00 22.42           C  
ATOM   4006  O   TRP B 514      -5.382 -51.310  43.440  1.00 22.19           O  
ATOM   4007  CB  TRP B 514      -6.370 -52.061  40.473  1.00 21.49           C  
ATOM   4008  CG  TRP B 514      -5.051 -52.167  39.785  1.00 21.08           C  
ATOM   4009  CD1 TRP B 514      -4.660 -51.521  38.648  1.00 20.91           C  
ATOM   4010  CD2 TRP B 514      -3.951 -53.003  40.169  1.00 20.71           C  
ATOM   4011  CE2 TRP B 514      -2.924 -52.804  39.224  1.00 20.77           C  
ATOM   4012  CE3 TRP B 514      -3.737 -53.900  41.218  1.00 20.07           C  
ATOM   4013  NE1 TRP B 514      -3.379 -51.893  38.308  1.00 20.80           N  
ATOM   4014  CZ2 TRP B 514      -1.698 -53.464  39.304  1.00 21.79           C  
ATOM   4015  CZ3 TRP B 514      -2.517 -54.553  41.295  1.00 20.57           C  
ATOM   4016  CH2 TRP B 514      -1.512 -54.330  40.348  1.00 20.44           C  
ATOM   4017  N   GLU B 515      -4.356 -49.933  41.983  1.00 23.21           N  
ATOM   4018  CA  GLU B 515      -3.218 -49.690  42.863  1.00 23.82           C  
ATOM   4019  C   GLU B 515      -3.503 -48.588  43.874  1.00 24.22           C  
ATOM   4020  O   GLU B 515      -2.682 -48.332  44.744  1.00 24.91           O  
ATOM   4021  CB  GLU B 515      -1.969 -49.320  42.060  1.00 23.81           C  
ATOM   4022  CG  GLU B 515      -1.516 -50.375  41.059  1.00 24.69           C  
ATOM   4023  CD  GLU B 515      -0.471 -49.836  40.083  1.00 26.50           C  
ATOM   4024  OE1 GLU B 515       0.720 -50.198  40.217  1.00 26.44           O  
ATOM   4025  OE2 GLU B 515      -0.836 -49.040  39.186  1.00 26.97           O1-
ATOM   4026  N   ASN B 516      -4.647 -47.920  43.764  1.00 24.54           N  
ATOM   4027  CA  ASN B 516      -4.937 -46.829  44.691  1.00 24.75           C  
ATOM   4028  C   ASN B 516      -5.115 -47.363  46.097  1.00 25.43           C  
ATOM   4029  O   ASN B 516      -5.822 -48.347  46.321  1.00 25.51           O  
ATOM   4030  CB  ASN B 516      -6.164 -46.002  44.265  1.00 24.39           C  
ATOM   4031  CG  ASN B 516      -6.370 -44.759  45.138  1.00 22.88           C  
ATOM   4032  ND2 ASN B 516      -7.622 -44.441  45.435  1.00 21.29           N  
ATOM   4033  OD1 ASN B 516      -5.414 -44.096  45.525  1.00 20.69           O  
ATOM   4034  N   GLU B 517      -4.461 -46.704  47.041  1.00 26.20           N  
ATOM   4035  CA  GLU B 517      -4.464 -47.139  48.423  1.00 27.15           C  
ATOM   4036  C   GLU B 517      -5.898 -47.224  48.930  1.00 27.08           C  
ATOM   4037  O   GLU B 517      -6.700 -46.324  48.691  1.00 27.41           O  
ATOM   4038  CB  GLU B 517      -3.641 -46.163  49.260  1.00 27.40           C  
ATOM   4039  CG  GLU B 517      -2.794 -46.828  50.321  1.00 29.76           C  
ATOM   4040  CD  GLU B 517      -3.568 -47.056  51.589  1.00 33.09           C  
ATOM   4041  OE1 GLU B 517      -3.033 -47.704  52.515  1.00 34.30           O  
ATOM   4042  OE2 GLU B 517      -4.723 -46.578  51.655  1.00 34.81           O1-
ATOM   4043  N   GLY B 518      -6.226 -48.320  49.601  1.00 27.06           N  
ATOM   4044  CA  GLY B 518      -7.561 -48.504  50.153  1.00 27.18           C  
ATOM   4045  C   GLY B 518      -8.534 -49.263  49.265  1.00 27.24           C  
ATOM   4046  O   GLY B 518      -9.573 -49.716  49.732  1.00 27.30           O  
ATOM   4047  N   VAL B 519      -8.216 -49.403  47.985  1.00 27.22           N  
ATOM   4048  CA  VAL B 519      -9.125 -50.086  47.064  1.00 27.39           C  
ATOM   4049  C   VAL B 519      -9.053 -51.605  47.235  1.00 27.66           C  
ATOM   4050  O   VAL B 519     -10.060 -52.264  47.504  1.00 27.62           O  
ATOM   4051  CB  VAL B 519      -8.844 -49.711  45.594  1.00 27.30           C  
ATOM   4052  CG1 VAL B 519      -9.805 -50.438  44.676  1.00 27.01           C  
ATOM   4053  CG2 VAL B 519      -8.966 -48.209  45.404  1.00 26.71           C  
ATOM   4054  N   PHE B 520      -7.856 -52.152  47.059  1.00 27.82           N  
ATOM   4055  CA  PHE B 520      -7.582 -53.548  47.365  1.00 27.90           C  
ATOM   4056  C   PHE B 520      -6.619 -53.587  48.545  1.00 28.25           C  
ATOM   4057  O   PHE B 520      -5.950 -52.598  48.831  1.00 28.37           O  
ATOM   4058  CB  PHE B 520      -6.921 -54.234  46.171  1.00 27.67           C  
ATOM   4059  CG  PHE B 520      -7.868 -54.587  45.065  1.00 27.38           C  
ATOM   4060  CD1 PHE B 520      -8.787 -55.612  45.223  1.00 26.58           C  
ATOM   4061  CD2 PHE B 520      -7.820 -53.911  43.852  1.00 27.39           C  
ATOM   4062  CE1 PHE B 520      -9.654 -55.949  44.193  1.00 27.77           C  
ATOM   4063  CE2 PHE B 520      -8.682 -54.241  42.815  1.00 27.31           C  
ATOM   4064  CZ  PHE B 520      -9.600 -55.262  42.983  1.00 27.30           C  
ATOM   4065  N   SER B 521      -6.539 -54.721  49.232  1.00 28.53           N  
ATOM   4066  CA  SER B 521      -5.499 -54.894  50.237  1.00 28.78           C  
ATOM   4067  C   SER B 521      -4.147 -55.097  49.554  1.00 29.18           C  
ATOM   4068  O   SER B 521      -4.069 -55.403  48.359  1.00 29.05           O  
ATOM   4069  CB  SER B 521      -5.795 -56.098  51.125  1.00 28.74           C  
ATOM   4070  OG  SER B 521      -5.413 -57.301  50.476  1.00 28.57           O  
ATOM   4071  N   MET B 522      -3.080 -54.937  50.325  1.00 29.79           N  
ATOM   4072  CA  MET B 522      -1.733 -55.183  49.828  1.00 30.37           C  
ATOM   4073  C   MET B 522      -1.605 -56.611  49.281  1.00 30.22           C  
ATOM   4074  O   MET B 522      -1.057 -56.835  48.198  1.00 30.41           O  
ATOM   4075  CB  MET B 522      -0.719 -54.957  50.952  1.00 30.78           C  
ATOM   4076  CG  MET B 522       0.720 -54.870  50.482  1.00 32.50           C  
ATOM   4077  SD  MET B 522       1.859 -55.097  51.853  1.00 37.12           S  
ATOM   4078  CE  MET B 522       1.655 -56.858  52.196  1.00 35.91           C  
ATOM   4079  N   GLN B 523      -2.118 -57.577  50.035  1.00 29.90           N  
ATOM   4080  CA  GLN B 523      -2.068 -58.969  49.619  1.00 29.65           C  
ATOM   4081  C   GLN B 523      -2.897 -59.211  48.355  1.00 29.14           C  
ATOM   4082  O   GLN B 523      -2.507 -59.982  47.475  1.00 29.23           O  
ATOM   4083  CB  GLN B 523      -2.529 -59.882  50.758  1.00 29.79           C  
ATOM   4084  CG  GLN B 523      -3.560 -59.241  51.684  1.00 30.93           C  
ATOM   4085  CD  GLN B 523      -2.937 -58.571  52.909  1.00 31.95           C  
ATOM   4086  NE2 GLN B 523      -2.358 -59.379  53.794  1.00 31.31           N  
ATOM   4087  OE1 GLN B 523      -2.982 -57.345  53.057  1.00 31.43           O  
ATOM   4088  N   GLN B 524      -4.046 -58.559  48.259  1.00 28.47           N  
ATOM   4089  CA  GLN B 524      -4.855 -58.693  47.059  1.00 27.89           C  
ATOM   4090  C   GLN B 524      -4.123 -58.106  45.852  1.00 27.58           C  
ATOM   4091  O   GLN B 524      -4.178 -58.656  44.752  1.00 27.31           O  
ATOM   4092  CB  GLN B 524      -6.203 -58.011  47.246  1.00 27.97           C  
ATOM   4093  CG  GLN B 524      -7.111 -58.701  48.236  1.00 27.59           C  
ATOM   4094  CD  GLN B 524      -8.387 -57.925  48.464  1.00 26.79           C  
ATOM   4095  NE2 GLN B 524      -9.514 -58.626  48.473  1.00 25.89           N  
ATOM   4096  OE1 GLN B 524      -8.361 -56.703  48.625  1.00 26.15           O  
ATOM   4097  N   ARG B 525      -3.431 -56.989  46.055  1.00 27.18           N  
ATOM   4098  CA  ARG B 525      -2.660 -56.390  44.965  1.00 26.81           C  
ATOM   4099  C   ARG B 525      -1.567 -57.359  44.507  1.00 26.38           C  
ATOM   4100  O   ARG B 525      -1.355 -57.556  43.315  1.00 26.19           O  
ATOM   4101  CB  ARG B 525      -2.071 -55.026  45.373  1.00 26.70           C  
ATOM   4102  CG  ARG B 525      -3.074 -53.853  45.286  1.00 26.96           C  
ATOM   4103  CD  ARG B 525      -2.393 -52.487  45.459  1.00 26.90           C  
ATOM   4104  NE  ARG B 525      -1.528 -52.448  46.639  1.00 27.69           N  
ATOM   4105  CZ  ARG B 525      -1.894 -51.996  47.838  1.00 27.98           C  
ATOM   4106  NH1 ARG B 525      -3.117 -51.527  48.044  1.00 27.41           N1+
ATOM   4107  NH2 ARG B 525      -1.027 -52.013  48.843  1.00 29.19           N  
ATOM   4108  N   GLN B 526      -0.885 -57.980  45.461  1.00 25.89           N  
ATOM   4109  CA  GLN B 526       0.149 -58.937  45.112  1.00 25.57           C  
ATOM   4110  C   GLN B 526      -0.439 -60.105  44.322  1.00 25.25           C  
ATOM   4111  O   GLN B 526       0.161 -60.570  43.356  1.00 25.28           O  
ATOM   4112  CB  GLN B 526       0.874 -59.435  46.362  1.00 25.62           C  
ATOM   4113  CG  GLN B 526       2.178 -60.154  46.070  1.00 25.99           C  
ATOM   4114  N   ALA B 527      -1.615 -60.570  44.729  1.00 24.59           N  
ATOM   4115  CA  ALA B 527      -2.272 -61.659  44.029  1.00 24.33           C  
ATOM   4116  C   ALA B 527      -2.677 -61.232  42.620  1.00 24.23           C  
ATOM   4117  O   ALA B 527      -2.544 -61.999  41.667  1.00 24.31           O  
ATOM   4118  CB  ALA B 527      -3.485 -62.150  44.810  1.00 24.14           C  
ATOM   4119  N   LEU B 528      -3.167 -60.004  42.498  1.00 23.96           N  
ATOM   4120  CA  LEU B 528      -3.630 -59.468  41.222  1.00 23.72           C  
ATOM   4121  C   LEU B 528      -2.513 -59.315  40.189  1.00 23.76           C  
ATOM   4122  O   LEU B 528      -2.725 -59.523  38.993  1.00 23.51           O  
ATOM   4123  CB  LEU B 528      -4.338 -58.130  41.442  1.00 23.62           C  
ATOM   4124  CG  LEU B 528      -5.728 -58.236  42.071  1.00 23.26           C  
ATOM   4125  CD1 LEU B 528      -6.197 -56.882  42.527  1.00 23.57           C  
ATOM   4126  CD2 LEU B 528      -6.721 -58.836  41.085  1.00 22.92           C  
ATOM   4127  N   ALA B 529      -1.326 -58.941  40.653  1.00 23.90           N  
ATOM   4128  CA  ALA B 529      -0.170 -58.801  39.771  1.00 23.90           C  
ATOM   4129  C   ALA B 529       0.111 -60.102  39.020  1.00 23.88           C  
ATOM   4130  O   ALA B 529       0.880 -60.129  38.057  1.00 23.76           O  
ATOM   4131  CB  ALA B 529       1.054 -58.376  40.572  1.00 23.61           C  
ATOM   4132  N   GLN B 530      -0.516 -61.185  39.459  1.00 23.73           N  
ATOM   4133  CA  GLN B 530      -0.250 -62.481  38.860  1.00 23.84           C  
ATOM   4134  C   GLN B 530      -1.095 -62.764  37.619  1.00 23.27           C  
ATOM   4135  O   GLN B 530      -0.843 -63.734  36.906  1.00 23.20           O  
ATOM   4136  CB  GLN B 530      -0.440 -63.601  39.892  1.00 24.10           C  
ATOM   4137  CG  GLN B 530       0.430 -63.452  41.143  1.00 26.11           C  
ATOM   4138  CD  GLN B 530       1.863 -63.064  40.811  1.00 28.53           C  
ATOM   4139  NE2 GLN B 530       2.427 -62.151  41.596  1.00 29.09           N  
ATOM   4140  OE1 GLN B 530       2.451 -63.573  39.855  1.00 30.10           O  
ATOM   4141  N   ILE B 531      -2.096 -61.934  37.358  1.00 22.73           N  
ATOM   4142  CA  ILE B 531      -3.060 -62.257  36.303  1.00 22.47           C  
ATOM   4143  C   ILE B 531      -2.532 -62.001  34.887  1.00 22.51           C  
ATOM   4144  O   ILE B 531      -1.630 -61.182  34.681  1.00 22.51           O  
ATOM   4145  CB  ILE B 531      -4.395 -61.514  36.507  1.00 22.37           C  
ATOM   4146  CG1 ILE B 531      -4.249 -60.031  36.150  1.00 21.73           C  
ATOM   4147  CG2 ILE B 531      -4.882 -61.683  37.935  1.00 22.67           C  
ATOM   4148  CD1 ILE B 531      -4.305 -59.752  34.665  1.00 19.24           C  
ATOM   4149  N   SER B 532      -3.097 -62.707  33.914  1.00 22.50           N  
ATOM   4150  CA  SER B 532      -2.784 -62.449  32.508  1.00 22.61           C  
ATOM   4151  C   SER B 532      -3.926 -62.880  31.587  1.00 22.58           C  
ATOM   4152  O   SER B 532      -4.724 -63.748  31.939  1.00 22.61           O  
ATOM   4153  CB  SER B 532      -1.486 -63.159  32.109  1.00 22.33           C  
ATOM   4154  OG  SER B 532      -1.716 -64.538  31.906  1.00 22.54           O  
ATOM   4155  N   LEU B 533      -3.997 -62.287  30.399  1.00 22.75           N  
ATOM   4156  CA  LEU B 533      -5.049 -62.652  29.452  1.00 22.88           C  
ATOM   4157  C   LEU B 533      -4.989 -64.127  29.037  1.00 23.09           C  
ATOM   4158  O   LEU B 533      -6.026 -64.758  28.849  1.00 23.67           O  
ATOM   4159  CB  LEU B 533      -5.029 -61.741  28.224  1.00 23.00           C  
ATOM   4160  CG  LEU B 533      -6.151 -61.976  27.205  1.00 23.15           C  
ATOM   4161  CD1 LEU B 533      -7.531 -61.930  27.863  1.00 23.03           C  
ATOM   4162  CD2 LEU B 533      -6.061 -60.972  26.066  1.00 23.24           C  
ATOM   4163  N   PRO B 534      -3.773 -64.678  28.881  1.00 22.92           N  
ATOM   4164  CA  PRO B 534      -3.584 -66.099  28.582  1.00 22.89           C  
ATOM   4165  C   PRO B 534      -4.141 -67.034  29.671  1.00 23.21           C  
ATOM   4166  O   PRO B 534      -4.817 -68.014  29.352  1.00 23.51           O  
ATOM   4167  CB  PRO B 534      -2.061 -66.237  28.494  1.00 22.76           C  
ATOM   4168  CG  PRO B 534      -1.578 -64.885  28.130  1.00 22.86           C  
ATOM   4169  CD  PRO B 534      -2.510 -63.925  28.807  1.00 23.02           C  
ATOM   4170  N   ARG B 535      -3.845 -66.750  30.938  1.00 23.13           N  
ATOM   4171  CA  ARG B 535      -4.447 -67.490  32.044  1.00 23.22           C  
ATOM   4172  C   ARG B 535      -5.973 -67.434  31.970  1.00 23.30           C  
ATOM   4173  O   ARG B 535      -6.648 -68.471  31.977  1.00 23.12           O  
ATOM   4174  CB  ARG B 535      -3.967 -66.933  33.383  1.00 23.09           C  
ATOM   4175  CG  ARG B 535      -4.635 -67.543  34.615  1.00 23.74           C  
ATOM   4176  CD  ARG B 535      -4.017 -68.888  35.023  1.00 24.55           C  
ATOM   4177  NE  ARG B 535      -4.872 -70.005  34.639  1.00 25.49           N  
ATOM   4178  CZ  ARG B 535      -4.486 -71.277  34.590  1.00 25.56           C  
ATOM   4179  NH1 ARG B 535      -3.245 -71.618  34.895  1.00 25.19           N1+
ATOM   4180  NH2 ARG B 535      -5.348 -72.211  34.215  1.00 26.00           N  
ATOM   4181  N   ILE B 536      -6.510 -66.216  31.895  1.00 23.46           N  
ATOM   4182  CA  ILE B 536      -7.949 -66.019  31.748  1.00 23.50           C  
ATOM   4183  C   ILE B 536      -8.504 -66.871  30.616  1.00 23.54           C  
ATOM   4184  O   ILE B 536      -9.611 -67.384  30.710  1.00 23.57           O  
ATOM   4185  CB  ILE B 536      -8.305 -64.546  31.475  1.00 23.51           C  
ATOM   4186  CG1 ILE B 536      -7.929 -63.669  32.669  1.00 23.78           C  
ATOM   4187  CG2 ILE B 536      -9.788 -64.400  31.175  1.00 23.01           C  
ATOM   4188  CD1 ILE B 536      -8.294 -62.209  32.464  1.00 24.41           C  
ATOM   4189  N   ILE B 537      -7.737 -67.026  29.546  1.00 23.79           N  
ATOM   4190  CA  ILE B 537      -8.183 -67.868  28.447  1.00 24.47           C  
ATOM   4191  C   ILE B 537      -8.107 -69.360  28.786  1.00 24.92           C  
ATOM   4192  O   ILE B 537      -8.940 -70.149  28.341  1.00 24.80           O  
ATOM   4193  CB  ILE B 537      -7.418 -67.573  27.156  1.00 24.59           C  
ATOM   4194  CG1 ILE B 537      -7.864 -66.225  26.588  1.00 24.34           C  
ATOM   4195  CG2 ILE B 537      -7.669 -68.682  26.133  1.00 24.89           C  
ATOM   4196  CD1 ILE B 537      -6.993 -65.720  25.461  1.00 24.44           C  
ATOM   4197  N   CYS B 538      -7.110 -69.738  29.581  1.00 25.14           N  
ATOM   4198  CA  CYS B 538      -6.984 -71.113  30.032  1.00 25.60           C  
ATOM   4199  C   CYS B 538      -8.133 -71.500  30.960  1.00 25.47           C  
ATOM   4200  O   CYS B 538      -8.586 -72.639  30.955  1.00 25.52           O  
ATOM   4201  CB  CYS B 538      -5.648 -71.319  30.761  1.00 25.81           C  
ATOM   4202  SG  CYS B 538      -4.187 -71.358  29.694  1.00 27.09           S  
ATOM   4203  N   ASP B 539      -8.590 -70.548  31.765  1.00 25.57           N  
ATOM   4204  CA  ASP B 539      -9.554 -70.834  32.825  1.00 25.47           C  
ATOM   4205  C   ASP B 539     -11.008 -70.857  32.356  1.00 25.40           C  
ATOM   4206  O   ASP B 539     -11.891 -71.243  33.112  1.00 25.49           O  
ATOM   4207  CB  ASP B 539      -9.406 -69.808  33.954  1.00 25.56           C  
ATOM   4208  CG  ASP B 539      -8.236 -70.114  34.870  1.00 26.14           C  
ATOM   4209  OD1 ASP B 539      -7.990 -71.307  35.151  1.00 26.86           O  
ATOM   4210  OD2 ASP B 539      -7.555 -69.164  35.311  1.00 26.30           O1-
ATOM   4211  N   ASN B 540     -11.258 -70.448  31.114  1.00 25.18           N  
ATOM   4212  CA  ASN B 540     -12.627 -70.255  30.647  1.00 24.74           C  
ATOM   4213  C   ASN B 540     -12.893 -70.829  29.259  1.00 24.71           C  
ATOM   4214  O   ASN B 540     -13.929 -70.533  28.656  1.00 24.71           O  
ATOM   4215  CB  ASN B 540     -12.989 -68.761  30.658  1.00 24.49           C  
ATOM   4216  CG  ASN B 540     -12.932 -68.145  32.057  1.00 24.33           C  
ATOM   4217  ND2 ASN B 540     -11.867 -67.396  32.335  1.00 22.58           N  
ATOM   4218  OD1 ASN B 540     -13.841 -68.335  32.869  1.00 23.08           O  
ATOM   4219  N   THR B 541     -11.965 -71.629  28.742  1.00 24.37           N  
ATOM   4220  CA  THR B 541     -12.172 -72.256  27.436  1.00 24.43           C  
ATOM   4221  C   THR B 541     -11.650 -73.683  27.400  1.00 24.30           C  
ATOM   4222  O   THR B 541     -11.070 -74.167  28.371  1.00 24.17           O  
ATOM   4223  CB  THR B 541     -11.478 -71.487  26.298  1.00 24.30           C  
ATOM   4224  CG2 THR B 541     -11.715 -70.001  26.418  1.00 24.47           C  
ATOM   4225  OG1 THR B 541     -10.073 -71.756  26.330  1.00 24.88           O  
ATOM   4226  N   GLY B 542     -11.858 -74.345  26.263  1.00 24.33           N  
ATOM   4227  CA  GLY B 542     -11.291 -75.677  26.026  1.00 24.00           C  
ATOM   4228  C   GLY B 542      -9.896 -75.592  25.437  1.00 23.91           C  
ATOM   4229  O   GLY B 542      -9.336 -76.589  24.987  1.00 23.85           O  
ATOM   4230  N   ILE B 543      -9.328 -74.391  25.437  1.00 23.93           N  
ATOM   4231  CA  ILE B 543      -7.973 -74.189  24.934  1.00 23.73           C  
ATOM   4232  C   ILE B 543      -6.961 -74.491  26.033  1.00 23.58           C  
ATOM   4233  O   ILE B 543      -7.031 -73.900  27.107  1.00 23.56           O  
ATOM   4234  CB  ILE B 543      -7.768 -72.743  24.462  1.00 23.72           C  
ATOM   4235  CG1 ILE B 543      -8.764 -72.395  23.347  1.00 23.77           C  
ATOM   4236  CG2 ILE B 543      -6.335 -72.543  24.008  1.00 23.46           C  
ATOM   4237  CD1 ILE B 543      -8.870 -70.912  23.056  1.00 22.36           C  
ATOM   4238  N   THR B 544      -6.021 -75.399  25.761  1.00 23.36           N  
ATOM   4239  CA  THR B 544      -5.017 -75.804  26.757  1.00 23.25           C  
ATOM   4240  C   THR B 544      -3.598 -75.336  26.437  1.00 23.40           C  
ATOM   4241  O   THR B 544      -2.686 -75.512  27.244  1.00 23.59           O  
ATOM   4242  CB  THR B 544      -4.976 -77.341  26.947  1.00 23.27           C  
ATOM   4243  CG2 THR B 544      -6.167 -77.820  27.767  1.00 22.79           C  
ATOM   4244  OG1 THR B 544      -4.984 -77.982  25.664  1.00 22.92           O  
ATOM   4245  N   THR B 545      -3.409 -74.760  25.256  1.00 23.64           N  
ATOM   4246  CA  THR B 545      -2.125 -74.183  24.881  1.00 23.82           C  
ATOM   4247  C   THR B 545      -2.368 -72.732  24.473  1.00 23.91           C  
ATOM   4248  O   THR B 545      -3.249 -72.461  23.662  1.00 23.84           O  
ATOM   4249  CB  THR B 545      -1.468 -74.968  23.725  1.00 23.80           C  
ATOM   4250  CG2 THR B 545      -0.100 -74.394  23.395  1.00 23.56           C  
ATOM   4251  OG1 THR B 545      -1.315 -76.338  24.110  1.00 24.37           O  
ATOM   4252  N   VAL B 546      -1.599 -71.808  25.049  1.00 23.99           N  
ATOM   4253  CA  VAL B 546      -1.808 -70.379  24.824  1.00 24.13           C  
ATOM   4254  C   VAL B 546      -0.508 -69.601  24.641  1.00 24.46           C  
ATOM   4255  O   VAL B 546       0.582 -70.138  24.853  1.00 24.32           O  
ATOM   4256  CB  VAL B 546      -2.602 -69.721  25.973  1.00 24.06           C  
ATOM   4257  CG1 VAL B 546      -3.958 -70.387  26.136  1.00 23.76           C  
ATOM   4258  CG2 VAL B 546      -1.794 -69.744  27.278  1.00 23.48           C  
ATOM   4259  N   SER B 547      -0.648 -68.331  24.256  1.00 24.76           N  
ATOM   4260  CA  SER B 547       0.481 -67.432  24.010  1.00 25.18           C  
ATOM   4261  C   SER B 547       1.367 -67.255  25.232  1.00 25.47           C  
ATOM   4262  O   SER B 547       0.886 -67.263  26.362  1.00 25.47           O  
ATOM   4263  CB  SER B 547      -0.018 -66.045  23.581  1.00 25.37           C  
ATOM   4264  OG  SER B 547      -1.083 -66.124  22.655  1.00 24.84           O  
ATOM   4265  N   LYS B 548       2.667 -67.099  24.996  1.00 25.90           N  
ATOM   4266  CA  LYS B 548       3.587 -66.670  26.035  1.00 26.18           C  
ATOM   4267  C   LYS B 548       3.338 -65.184  26.283  1.00 26.11           C  
ATOM   4268  O   LYS B 548       2.872 -64.463  25.394  1.00 26.03           O  
ATOM   4269  CB  LYS B 548       5.036 -66.810  25.573  1.00 26.45           C  
ATOM   4270  CG  LYS B 548       5.539 -68.211  25.286  1.00 27.78           C  
ATOM   4271  CD  LYS B 548       6.950 -68.122  24.683  1.00 29.22           C  
ATOM   4272  CE  LYS B 548       7.534 -69.490  24.336  1.00 29.55           C  
ATOM   4273  NZ  LYS B 548       8.116 -70.137  25.549  1.00 31.83           N1+
ATOM   4274  N   ASN B 549       3.663 -64.711  27.478  1.00 25.75           N  
ATOM   4275  CA  ASN B 549       3.725 -63.272  27.673  1.00 25.39           C  
ATOM   4276  C   ASN B 549       4.881 -62.755  26.830  1.00 24.53           C  
ATOM   4277  O   ASN B 549       5.935 -63.372  26.799  1.00 24.52           O  
ATOM   4278  CB  ASN B 549       3.937 -62.956  29.145  1.00 25.73           C  
ATOM   4279  CG  ASN B 549       2.822 -63.504  30.018  1.00 26.66           C  
ATOM   4280  ND2 ASN B 549       1.628 -63.630  29.445  1.00 26.30           N  
ATOM   4281  OD1 ASN B 549       3.032 -63.813  31.195  1.00 28.21           O  
ATOM   4282  N   ASN B 550       4.695 -61.649  26.117  1.00 23.92           N  
ATOM   4283  CA  ASN B 550       3.468 -60.862  26.122  1.00 23.00           C  
ATOM   4284  C   ASN B 550       2.519 -61.323  25.017  1.00 22.52           C  
ATOM   4285  O   ASN B 550       2.914 -61.430  23.853  1.00 22.10           O  
ATOM   4286  CB  ASN B 550       3.839 -59.393  25.931  1.00 22.93           C  
ATOM   4287  CG  ASN B 550       2.641 -58.479  25.920  1.00 22.92           C  
ATOM   4288  ND2 ASN B 550       2.825 -57.264  26.418  1.00 22.58           N  
ATOM   4289  OD1 ASN B 550       1.564 -58.849  25.460  1.00 23.63           O  
ATOM   4290  N   ILE B 551       1.273 -61.596  25.390  1.00 21.99           N  
ATOM   4291  CA  ILE B 551       0.286 -62.136  24.462  1.00 21.51           C  
ATOM   4292  C   ILE B 551       0.057 -61.250  23.248  1.00 21.74           C  
ATOM   4293  O   ILE B 551      -0.422 -61.726  22.220  1.00 21.49           O  
ATOM   4294  CB  ILE B 551      -1.080 -62.362  25.142  1.00 21.59           C  
ATOM   4295  CG1 ILE B 551      -2.065 -63.025  24.163  1.00 21.09           C  
ATOM   4296  CG2 ILE B 551      -1.649 -61.034  25.654  1.00 21.26           C  
ATOM   4297  CD1 ILE B 551      -3.411 -63.410  24.782  1.00 19.80           C  
ATOM   4298  N   PHE B 552       0.369 -59.960  23.363  1.00 21.88           N  
ATOM   4299  CA  PHE B 552       0.119 -59.041  22.252  1.00 21.94           C  
ATOM   4300  C   PHE B 552       1.268 -59.067  21.266  1.00 22.38           C  
ATOM   4301  O   PHE B 552       1.143 -58.583  20.140  1.00 22.58           O  
ATOM   4302  CB  PHE B 552      -0.176 -57.624  22.746  1.00 21.57           C  
ATOM   4303  CG  PHE B 552      -1.382 -57.547  23.647  1.00 20.06           C  
ATOM   4304  CD1 PHE B 552      -2.599 -58.076  23.233  1.00 17.70           C  
ATOM   4305  CD2 PHE B 552      -1.292 -56.981  24.911  1.00 17.55           C  
ATOM   4306  CE1 PHE B 552      -3.706 -58.036  24.052  1.00 16.45           C  
ATOM   4307  CE2 PHE B 552      -2.398 -56.930  25.739  1.00 16.88           C  
ATOM   4308  CZ  PHE B 552      -3.611 -57.460  25.306  1.00 17.23           C  
ATOM   4309  N   MET B 553       2.375 -59.659  21.693  1.00 22.89           N  
ATOM   4310  CA  MET B 553       3.543 -59.823  20.841  1.00 23.64           C  
ATOM   4311  C   MET B 553       3.553 -61.210  20.202  1.00 23.46           C  
ATOM   4312  O   MET B 553       3.532 -61.338  18.976  1.00 23.29           O  
ATOM   4313  CB  MET B 553       4.822 -59.597  21.649  1.00 24.09           C  
ATOM   4314  CG  MET B 553       6.102 -59.884  20.886  1.00 25.88           C  
ATOM   4315  SD  MET B 553       7.483 -58.929  21.545  1.00 30.45           S  
ATOM   4316  CE  MET B 553       6.995 -57.275  21.081  1.00 28.17           C  
ATOM   4317  N   SER B 554       3.579 -62.242  21.041  1.00 23.52           N  
ATOM   4318  CA  SER B 554       3.482 -63.630  20.580  1.00 23.44           C  
ATOM   4319  C   SER B 554       2.462 -63.766  19.447  1.00 23.56           C  
ATOM   4320  O   SER B 554       1.333 -63.280  19.558  1.00 23.33           O  
ATOM   4321  CB  SER B 554       3.075 -64.527  21.745  1.00 23.39           C  
ATOM   4322  OG  SER B 554       3.961 -64.373  22.838  1.00 24.05           O  
ATOM   4323  N   ASN B 555       2.851 -64.416  18.355  1.00 23.59           N  
ATOM   4324  CA  ASN B 555       1.936 -64.576  17.232  1.00 24.02           C  
ATOM   4325  C   ASN B 555       2.301 -65.729  16.311  1.00 24.40           C  
ATOM   4326  O   ASN B 555       1.732 -65.879  15.224  1.00 24.45           O  
ATOM   4327  CB  ASN B 555       1.800 -63.269  16.434  1.00 24.18           C  
ATOM   4328  CG  ASN B 555       3.093 -62.867  15.722  1.00 24.34           C  
ATOM   4329  ND2 ASN B 555       3.080 -61.703  15.088  1.00 23.28           N  
ATOM   4330  OD1 ASN B 555       4.083 -63.593  15.749  1.00 24.94           O  
ATOM   4331  N   SER B 556       3.244 -66.554  16.745  1.00 24.64           N  
ATOM   4332  CA  SER B 556       3.638 -67.691  15.935  1.00 24.97           C  
ATOM   4333  C   SER B 556       3.606 -69.001  16.710  1.00 25.17           C  
ATOM   4334  O   SER B 556       4.384 -69.205  17.643  1.00 25.11           O  
ATOM   4335  CB  SER B 556       5.019 -67.465  15.336  1.00 25.01           C  
ATOM   4336  OG  SER B 556       5.321 -68.485  14.404  1.00 25.33           O  
ATOM   4337  N   TYR B 557       2.693 -69.883  16.327  1.00 25.44           N  
ATOM   4338  CA  TYR B 557       2.644 -71.209  16.922  1.00 25.97           C  
ATOM   4339  C   TYR B 557       3.589 -72.172  16.194  1.00 25.94           C  
ATOM   4340  O   TYR B 557       3.656 -72.170  14.963  1.00 26.08           O  
ATOM   4341  CB  TYR B 557       1.217 -71.762  16.920  1.00 26.15           C  
ATOM   4342  CG  TYR B 557       1.139 -73.162  17.480  1.00 27.22           C  
ATOM   4343  CD1 TYR B 557       1.459 -74.262  16.689  1.00 28.16           C  
ATOM   4344  CD2 TYR B 557       0.770 -73.387  18.805  1.00 28.11           C  
ATOM   4345  CE1 TYR B 557       1.404 -75.547  17.189  1.00 28.46           C  
ATOM   4346  CE2 TYR B 557       0.707 -74.674  19.315  1.00 28.94           C  
ATOM   4347  CZ  TYR B 557       1.028 -75.750  18.497  1.00 29.21           C  
ATOM   4348  OH  TYR B 557       0.973 -77.035  18.983  1.00 29.98           O  
ATOM   4349  N   PRO B 558       4.309 -73.011  16.955  1.00 25.81           N  
ATOM   4350  CA  PRO B 558       4.212 -73.074  18.407  1.00 25.69           C  
ATOM   4351  C   PRO B 558       5.296 -72.269  19.112  1.00 25.50           C  
ATOM   4352  O   PRO B 558       5.427 -72.354  20.333  1.00 25.93           O  
ATOM   4353  CB  PRO B 558       4.452 -74.554  18.683  1.00 25.63           C  
ATOM   4354  CG  PRO B 558       5.472 -74.933  17.641  1.00 25.57           C  
ATOM   4355  CD  PRO B 558       5.160 -74.090  16.420  1.00 25.81           C  
ATOM   4356  N   ARG B 559       6.079 -71.503  18.364  1.00 25.10           N  
ATOM   4357  CA  ARG B 559       7.202 -70.816  18.975  1.00 24.83           C  
ATOM   4358  C   ARG B 559       6.796 -69.965  20.186  1.00 24.80           C  
ATOM   4359  O   ARG B 559       7.462 -70.001  21.212  1.00 24.70           O  
ATOM   4360  CB  ARG B 559       7.967 -69.986  17.943  1.00 24.77           C  
ATOM   4361  CG  ARG B 559       9.227 -69.327  18.483  1.00 24.17           C  
ATOM   4362  CD  ARG B 559       9.617 -68.129  17.623  1.00 24.81           C  
ATOM   4363  NE  ARG B 559       8.551 -67.127  17.573  1.00 25.21           N  
ATOM   4364  CZ  ARG B 559       8.347 -66.306  16.546  1.00 25.78           C  
ATOM   4365  NH1 ARG B 559       9.128 -66.375  15.476  1.00 26.16           N1+
ATOM   4366  NH2 ARG B 559       7.358 -65.424  16.579  1.00 25.30           N  
ATOM   4367  N   ASP B 560       5.706 -69.211  20.073  1.00 24.84           N  
ATOM   4368  CA  ASP B 560       5.325 -68.267  21.127  1.00 24.93           C  
ATOM   4369  C   ASP B 560       4.206 -68.803  22.018  1.00 25.19           C  
ATOM   4370  O   ASP B 560       3.372 -68.043  22.516  1.00 25.43           O  
ATOM   4371  CB  ASP B 560       4.882 -66.933  20.515  1.00 24.91           C  
ATOM   4372  CG  ASP B 560       5.804 -66.457  19.417  1.00 24.37           C  
ATOM   4373  OD1 ASP B 560       7.026 -66.374  19.655  1.00 24.76           O  
ATOM   4374  OD2 ASP B 560       5.305 -66.166  18.312  1.00 24.05           O1-
ATOM   4375  N   PHE B 561       4.174 -70.112  22.214  1.00 25.44           N  
ATOM   4376  CA  PHE B 561       3.097 -70.717  22.991  1.00 25.53           C  
ATOM   4377  C   PHE B 561       3.587 -71.610  24.128  1.00 25.49           C  
ATOM   4378  O   PHE B 561       4.689 -72.144  24.079  1.00 25.37           O  
ATOM   4379  CB  PHE B 561       2.131 -71.458  22.062  1.00 25.31           C  
ATOM   4380  CG  PHE B 561       1.262 -70.530  21.250  1.00 25.36           C  
ATOM   4381  CD1 PHE B 561       1.790 -69.833  20.171  1.00 24.61           C  
ATOM   4382  CD2 PHE B 561      -0.068 -70.327  21.590  1.00 23.95           C  
ATOM   4383  CE1 PHE B 561       1.001 -68.973  19.439  1.00 25.10           C  
ATOM   4384  CE2 PHE B 561      -0.862 -69.468  20.863  1.00 24.15           C  
ATOM   4385  CZ  PHE B 561      -0.331 -68.785  19.787  1.00 24.79           C  
ATOM   4386  N   VAL B 562       2.763 -71.734  25.162  1.00 25.54           N  
ATOM   4387  CA  VAL B 562       3.048 -72.617  26.279  1.00 25.86           C  
ATOM   4388  C   VAL B 562       1.824 -73.440  26.656  1.00 26.03           C  
ATOM   4389  O   VAL B 562       0.716 -73.191  26.178  1.00 26.08           O  
ATOM   4390  CB  VAL B 562       3.506 -71.842  27.538  1.00 25.90           C  
ATOM   4391  CG1 VAL B 562       4.932 -71.358  27.382  1.00 26.35           C  
ATOM   4392  CG2 VAL B 562       2.556 -70.681  27.846  1.00 25.70           C  
ATOM   4393  N   ASN B 563       2.036 -74.425  27.521  1.00 26.28           N  
ATOM   4394  CA  ASN B 563       0.940 -75.184  28.095  1.00 26.49           C  
ATOM   4395  C   ASN B 563       0.303 -74.381  29.231  1.00 26.54           C  
ATOM   4396  O   ASN B 563       1.001 -73.720  30.005  1.00 26.80           O  
ATOM   4397  CB  ASN B 563       1.443 -76.545  28.597  1.00 26.70           C  
ATOM   4398  CG  ASN B 563       2.025 -77.411  27.474  1.00 27.45           C  
ATOM   4399  ND2 ASN B 563       3.262 -77.864  27.648  1.00 28.45           N  
ATOM   4400  OD1 ASN B 563       1.363 -77.671  26.470  1.00 28.38           O  
ATOM   4401  N   CYS B 564      -1.020 -74.426  29.321  1.00 26.26           N  
ATOM   4402  CA  CYS B 564      -1.730 -73.774  30.418  1.00 26.14           C  
ATOM   4403  C   CYS B 564      -1.153 -74.110  31.795  1.00 25.87           C  
ATOM   4404  O   CYS B 564      -1.070 -73.249  32.676  1.00 25.83           O  
ATOM   4405  CB  CYS B 564      -3.215 -74.140  30.379  1.00 26.06           C  
ATOM   4406  SG  CYS B 564      -4.137 -73.296  29.085  1.00 27.50           S  
ATOM   4407  N   SER B 565      -0.760 -75.363  31.984  1.00 25.40           N  
ATOM   4408  CA  SER B 565      -0.277 -75.803  33.293  1.00 25.29           C  
ATOM   4409  C   SER B 565       0.923 -75.005  33.793  1.00 25.40           C  
ATOM   4410  O   SER B 565       1.213 -75.001  34.986  1.00 25.39           O  
ATOM   4411  CB  SER B 565       0.043 -77.304  33.287  1.00 24.83           C  
ATOM   4412  OG  SER B 565       0.837 -77.662  32.171  1.00 23.81           O  
ATOM   4413  N   THR B 566       1.615 -74.323  32.886  1.00 25.66           N  
ATOM   4414  CA  THR B 566       2.816 -73.579  33.267  1.00 25.88           C  
ATOM   4415  C   THR B 566       2.478 -72.234  33.895  1.00 26.10           C  
ATOM   4416  O   THR B 566       3.326 -71.619  34.531  1.00 26.17           O  
ATOM   4417  CB  THR B 566       3.772 -73.344  32.071  1.00 25.95           C  
ATOM   4418  CG2 THR B 566       4.244 -74.675  31.477  1.00 25.05           C  
ATOM   4419  OG1 THR B 566       3.109 -72.566  31.061  1.00 25.97           O  
ATOM   4420  N   LEU B 567       1.237 -71.791  33.712  1.00 26.50           N  
ATOM   4421  CA  LEU B 567       0.783 -70.486  34.191  1.00 26.65           C  
ATOM   4422  C   LEU B 567       0.057 -70.562  35.535  1.00 27.11           C  
ATOM   4423  O   LEU B 567      -0.851 -71.368  35.719  1.00 27.01           O  
ATOM   4424  CB  LEU B 567      -0.138 -69.855  33.157  1.00 26.50           C  
ATOM   4425  CG  LEU B 567       0.514 -69.752  31.782  1.00 26.43           C  
ATOM   4426  CD1 LEU B 567      -0.431 -69.122  30.792  1.00 25.28           C  
ATOM   4427  CD2 LEU B 567       1.795 -68.952  31.892  1.00 26.64           C  
ATOM   4428  N   PRO B 568       0.438 -69.697  36.479  1.00 27.51           N  
ATOM   4429  CA  PRO B 568      -0.195 -69.782  37.788  1.00 27.61           C  
ATOM   4430  C   PRO B 568      -1.557 -69.095  37.722  1.00 27.46           C  
ATOM   4431  O   PRO B 568      -1.709 -68.111  37.007  1.00 27.17           O  
ATOM   4432  CB  PRO B 568       0.762 -68.986  38.673  1.00 27.64           C  
ATOM   4433  CG  PRO B 568       1.261 -67.868  37.728  1.00 28.07           C  
ATOM   4434  CD  PRO B 568       1.195 -68.441  36.307  1.00 27.72           C  
ATOM   4435  N   ALA B 569      -2.539 -69.623  38.444  1.00 27.42           N  
ATOM   4436  CA  ALA B 569      -3.872 -69.035  38.445  1.00 27.32           C  
ATOM   4437  C   ALA B 569      -3.935 -67.868  39.422  1.00 27.19           C  
ATOM   4438  O   ALA B 569      -3.080 -67.737  40.289  1.00 27.11           O  
ATOM   4439  CB  ALA B 569      -4.916 -70.084  38.804  1.00 27.19           C  
ATOM   4440  N   LEU B 570      -4.936 -67.009  39.259  1.00 27.16           N  
ATOM   4441  CA  LEU B 570      -5.214 -65.982  40.246  1.00 27.10           C  
ATOM   4442  C   LEU B 570      -5.547 -66.677  41.557  1.00 27.01           C  
ATOM   4443  O   LEU B 570      -6.454 -67.504  41.607  1.00 26.99           O  
ATOM   4444  CB  LEU B 570      -6.406 -65.131  39.811  1.00 26.93           C  
ATOM   4445  CG  LEU B 570      -6.964 -64.202  40.895  1.00 27.34           C  
ATOM   4446  CD1 LEU B 570      -5.910 -63.187  41.353  1.00 26.49           C  
ATOM   4447  CD2 LEU B 570      -8.229 -63.487  40.406  1.00 28.24           C  
ATOM   4448  N   ASN B 571      -4.815 -66.344  42.613  1.00 26.92           N  
ATOM   4449  CA  ASN B 571      -5.076 -66.908  43.935  1.00 27.09           C  
ATOM   4450  C   ASN B 571      -5.955 -65.984  44.780  1.00 27.07           C  
ATOM   4451  O   ASN B 571      -5.509 -64.918  45.209  1.00 26.76           O  
ATOM   4452  CB  ASN B 571      -3.753 -67.173  44.655  1.00 27.24           C  
ATOM   4453  CG  ASN B 571      -3.946 -67.746  46.053  1.00 27.94           C  
ATOM   4454  ND2 ASN B 571      -3.056 -68.647  46.447  1.00 28.22           N  
ATOM   4455  OD1 ASN B 571      -4.878 -67.380  46.766  1.00 28.71           O  
ATOM   4456  N   LEU B 572      -7.194 -66.403  45.025  1.00 27.15           N  
ATOM   4457  CA  LEU B 572      -8.172 -65.570  45.738  1.00 27.55           C  
ATOM   4458  C   LEU B 572      -8.173 -65.729  47.268  1.00 27.82           C  
ATOM   4459  O   LEU B 572      -9.148 -65.371  47.938  1.00 27.87           O  
ATOM   4460  CB  LEU B 572      -9.583 -65.802  45.181  1.00 27.36           C  
ATOM   4461  CG  LEU B 572      -9.848 -65.345  43.740  1.00 27.94           C  
ATOM   4462  CD1 LEU B 572     -11.327 -65.446  43.403  1.00 28.23           C  
ATOM   4463  CD2 LEU B 572      -9.368 -63.920  43.528  1.00 27.65           C  
ATOM   4464  N   ALA B 573      -7.080 -66.248  47.821  1.00 28.05           N  
ATOM   4465  CA  ALA B 573      -6.995 -66.492  49.263  1.00 28.34           C  
ATOM   4466  C   ALA B 573      -7.261 -65.245  50.094  1.00 28.55           C  
ATOM   4467  O   ALA B 573      -8.005 -65.287  51.071  1.00 28.38           O  
ATOM   4468  CB  ALA B 573      -5.639 -67.091  49.629  1.00 28.13           C  
ATOM   4469  N   SER B 574      -6.648 -64.134  49.697  1.00 29.14           N  
ATOM   4470  CA  SER B 574      -6.691 -62.902  50.486  1.00 29.60           C  
ATOM   4471  C   SER B 574      -8.052 -62.211  50.451  1.00 29.96           C  
ATOM   4472  O   SER B 574      -8.248 -61.183  51.097  1.00 29.96           O  
ATOM   4473  CB  SER B 574      -5.594 -61.943  50.029  1.00 29.52           C  
ATOM   4474  OG  SER B 574      -5.626 -61.791  48.621  1.00 29.59           O  
ATOM   4475  N   TRP B 575      -8.985 -62.784  49.697  1.00 30.50           N  
ATOM   4476  CA  TRP B 575     -10.374 -62.321  49.684  1.00 31.07           C  
ATOM   4477  C   TRP B 575     -11.208 -63.038  50.754  1.00 31.71           C  
ATOM   4478  O   TRP B 575     -12.399 -62.764  50.917  1.00 31.68           O  
ATOM   4479  CB  TRP B 575     -11.006 -62.557  48.311  1.00 30.67           C  
ATOM   4480  CG  TRP B 575     -10.745 -61.484  47.301  1.00 30.20           C  
ATOM   4481  CD1 TRP B 575     -11.594 -60.471  46.937  1.00 29.03           C  
ATOM   4482  CD2 TRP B 575      -9.563 -61.323  46.505  1.00 29.27           C  
ATOM   4483  CE2 TRP B 575      -9.763 -60.191  45.688  1.00 28.74           C  
ATOM   4484  CE3 TRP B 575      -8.355 -62.022  46.409  1.00 28.24           C  
ATOM   4485  NE1 TRP B 575     -11.008 -59.691  45.972  1.00 28.84           N  
ATOM   4486  CZ2 TRP B 575      -8.801 -59.745  44.785  1.00 28.54           C  
ATOM   4487  CZ3 TRP B 575      -7.401 -61.579  45.513  1.00 28.47           C  
ATOM   4488  CH2 TRP B 575      -7.629 -60.450  44.710  1.00 28.65           C  
ATOM   4489  N   ARG B 576     -10.582 -63.963  51.473  1.00 32.49           N  
ATOM   4490  CA  ARG B 576     -11.263 -64.696  52.536  1.00 33.46           C  
ATOM   4491  C   ARG B 576     -11.661 -63.777  53.689  1.00 33.90           C  
ATOM   4492  O   ARG B 576     -10.818 -63.088  54.256  1.00 33.92           O  
ATOM   4493  CB  ARG B 576     -10.357 -65.802  53.066  1.00 33.48           C  
ATOM   4494  CG  ARG B 576     -10.778 -66.356  54.417  1.00 35.03           C  
ATOM   4495  CD  ARG B 576     -11.411 -67.718  54.276  1.00 36.60           C  
ATOM   4496  NE  ARG B 576     -10.510 -68.639  53.594  1.00 38.46           N  
ATOM   4497  CZ  ARG B 576     -10.783 -69.918  53.356  1.00 39.70           C  
ATOM   4498  NH1 ARG B 576     -11.939 -70.439  53.752  1.00 40.33           N1+
ATOM   4499  NH2 ARG B 576      -9.896 -70.679  52.722  1.00 40.22           N  
ATOM   4500  N   GLU B 577     -12.944 -63.770  54.038  1.00 34.59           N  
ATOM   4501  CA  GLU B 577     -13.404 -63.044  55.220  1.00 35.34           C  
ATOM   4502  C   GLU B 577     -13.721 -63.987  56.376  1.00 35.66           C  
ATOM   4503  O   GLU B 577     -14.540 -64.898  56.240  1.00 35.68           O  
ATOM   4504  CB  GLU B 577     -14.640 -62.210  54.902  1.00 35.46           C  
ATOM   4505  CG  GLU B 577     -14.344 -60.898  54.227  1.00 36.44           C  
ATOM   4506  CD  GLU B 577     -15.389 -59.855  54.545  1.00 38.06           C  
ATOM   4507  OE1 GLU B 577     -16.395 -60.201  55.207  1.00 38.56           O  
ATOM   4508  OE2 GLU B 577     -15.199 -58.689  54.141  1.00 38.38           O1-
ATOM   4509  N   ALA B 578     -13.077 -63.758  57.516  1.00 36.09           N  
ATOM   4510  CA  ALA B 578     -13.313 -64.562  58.713  1.00 36.31           C  
ATOM   4511  C   ALA B 578     -14.779 -64.503  59.153  1.00 36.54           C  
ATOM   4512  O   ALA B 578     -15.419 -63.447  59.101  1.00 36.61           O  
ATOM   4513  CB  ALA B 578     -12.402 -64.105  59.841  1.00 36.29           C  
ATOM   4514  OXT ALA B 578     -15.359 -65.513  59.569  1.00 36.69           O1-
TER   
ATOM   4515  N   CYS D   1     -16.212 -16.243   7.700  1.00 38.22           N  
ATOM   4516  CA  CYS D   1     -15.203 -15.160   7.890  1.00 38.29           C  
ATOM   4517  C   CYS D   1     -14.576 -14.761   6.570  1.00 38.74           C  
ATOM   4518  O   CYS D   1     -14.024 -15.606   5.863  1.00 38.75           O  
ATOM   4519  CB  CYS D   1     -14.102 -15.594   8.861  1.00 37.80           C  
ATOM   4520  SG  CYS D   1     -14.641 -15.720  10.580  1.00 36.65           S  
ATOM   4521  N   PRO D   2     -14.671 -13.465   6.231  1.00 39.09           N  
ATOM   4522  CA  PRO D   2     -14.038 -12.915   5.032  1.00 39.22           C  
ATOM   4523  C   PRO D   2     -12.555 -13.296   4.965  1.00 39.40           C  
ATOM   4524  O   PRO D   2     -11.927 -13.538   6.003  1.00 39.45           O  
ATOM   4525  CB  PRO D   2     -14.198 -11.402   5.214  1.00 39.23           C  
ATOM   4526  CG  PRO D   2     -15.439 -11.253   6.053  1.00 39.11           C  
ATOM   4527  CD  PRO D   2     -15.502 -12.471   6.940  1.00 39.04           C  
ATOM   4528  N   GLU D   3     -12.013 -13.355   3.749  1.00 39.38           N  
ATOM   4529  CA  GLU D   3     -10.616 -13.736   3.533  1.00 39.22           C  
ATOM   4530  C   GLU D   3      -9.666 -12.623   3.973  1.00 38.93           C  
ATOM   4531  O   GLU D   3      -8.573 -12.885   4.480  1.00 39.12           O  
ATOM   4532  CB  GLU D   3     -10.379 -14.088   2.059  1.00 39.28           C  
ATOM   4533  N   GLN D   4     -10.090 -11.382   3.765  1.00 38.30           N  
ATOM   4534  CA  GLN D   4      -9.344 -10.218   4.227  1.00 37.78           C  
ATOM   4535  C   GLN D   4     -10.290  -9.214   4.880  1.00 36.99           C  
ATOM   4536  O   GLN D   4     -11.409  -8.995   4.406  1.00 37.06           O  
ATOM   4537  CB  GLN D   4      -8.558  -9.561   3.079  1.00 38.08           C  
ATOM   4538  CG  GLN D   4      -9.191  -9.710   1.700  1.00 39.24           C  
ATOM   4539  CD  GLN D   4     -10.564  -9.060   1.610  1.00 41.60           C  
ATOM   4540  NE2 GLN D   4     -11.558  -9.828   1.162  1.00 41.88           N  
ATOM   4541  OE1 GLN D   4     -10.728  -7.878   1.932  1.00 42.68           O  
ATOM   4542  N   ASP D   5      -9.846  -8.632   5.988  1.00 35.77           N  
ATOM   4543  CA  ASP D   5     -10.602  -7.592   6.664  1.00 34.40           C  
ATOM   4544  C   ASP D   5      -9.628  -6.537   7.155  1.00 33.41           C  
ATOM   4545  O   ASP D   5      -8.421  -6.685   6.984  1.00 33.31           O  
ATOM   4546  CB  ASP D   5     -11.433  -8.170   7.815  1.00 34.57           C  
ATOM   4547  CG  ASP D   5     -10.597  -8.953   8.818  1.00 34.38           C  
ATOM   4548  OD1 ASP D   5      -9.353  -8.881   8.753  1.00 34.36           O  
ATOM   4549  OD2 ASP D   5     -11.193  -9.636   9.678  1.00 33.58           O1-
ATOM   4550  N   LYS D   6     -10.147  -5.474   7.760  1.00 32.21           N  
ATOM   4551  CA  LYS D   6      -9.314  -4.341   8.150  1.00 30.91           C  
ATOM   4552  C   LYS D   6      -9.590  -3.877   9.579  1.00 30.00           C  
ATOM   4553  O   LYS D   6      -8.713  -3.309  10.239  1.00 29.98           O  
ATOM   4554  CB  LYS D   6      -9.507  -3.178   7.163  1.00 31.21           C  
ATOM   4555  N   TYR D   7     -10.809  -4.115  10.055  1.00 28.61           N  
ATOM   4556  CA  TYR D   7     -11.191  -3.707  11.404  1.00 27.20           C  
ATOM   4557  C   TYR D   7     -11.889  -4.839  12.129  1.00 26.24           C  
ATOM   4558  O   TYR D   7     -12.326  -5.808  11.511  1.00 26.19           O  
ATOM   4559  CB  TYR D   7     -12.122  -2.491  11.363  1.00 27.07           C  
ATOM   4560  CG  TYR D   7     -11.631  -1.373  10.481  1.00 26.42           C  
ATOM   4561  CD1 TYR D   7     -10.673  -0.477  10.931  1.00 25.64           C  
ATOM   4562  CD2 TYR D   7     -12.122  -1.214   9.195  1.00 25.85           C  
ATOM   4563  CE1 TYR D   7     -10.216   0.550  10.122  1.00 25.03           C  
ATOM   4564  CE2 TYR D   7     -11.670  -0.189   8.376  1.00 25.25           C  
ATOM   4565  CZ  TYR D   7     -10.718   0.688   8.848  1.00 24.73           C  
ATOM   4566  OH  TYR D   7     -10.271   1.703   8.045  1.00 23.48           O  
ATOM   4567  N   ARG D   8     -12.007  -4.704  13.442  1.00 24.99           N  
ATOM   4568  CA  ARG D   8     -12.748  -5.671  14.222  1.00 23.97           C  
ATOM   4569  C   ARG D   8     -14.196  -5.693  13.763  1.00 23.55           C  
ATOM   4570  O   ARG D   8     -14.725  -4.688  13.315  1.00 23.65           O  
ATOM   4571  CB  ARG D   8     -12.739  -5.285  15.695  1.00 23.92           C  
ATOM   4572  CG  ARG D   8     -11.382  -5.152  16.331  1.00 22.50           C  
ATOM   4573  CD  ARG D   8     -11.568  -4.986  17.822  1.00 20.61           C  
ATOM   4574  NE  ARG D   8     -10.316  -4.721  18.516  1.00 19.76           N  
ATOM   4575  CZ  ARG D   8      -9.539  -5.662  19.035  1.00 18.48           C  
ATOM   4576  NH1 ARG D   8      -9.891  -6.936  18.938  1.00 16.67           N1+
ATOM   4577  NH2 ARG D   8      -8.416  -5.322  19.653  1.00 18.04           N  
ATOM   4578  N   THR D   9     -14.842  -6.841  13.876  1.00 22.89           N  
ATOM   4579  CA  THR D   9     -16.290  -6.862  13.852  1.00 22.09           C  
ATOM   4580  C   THR D   9     -16.741  -6.326  15.205  1.00 22.11           C  
ATOM   4581  O   THR D   9     -15.973  -6.322  16.174  1.00 22.08           O  
ATOM   4582  CB  THR D   9     -16.826  -8.293  13.680  1.00 22.25           C  
ATOM   4583  CG2 THR D   9     -16.315  -8.904  12.366  1.00 20.35           C  
ATOM   4584  OG1 THR D   9     -16.395  -9.097  14.792  1.00 21.38           O  
ATOM   4585  N   ILE D  10     -17.982  -5.870  15.280  1.00 21.64           N  
ATOM   4586  CA  ILE D  10     -18.517  -5.385  16.534  1.00 21.25           C  
ATOM   4587  C   ILE D  10     -18.612  -6.505  17.578  1.00 21.37           C  
ATOM   4588  O   ILE D  10     -18.288  -6.300  18.748  1.00 21.40           O  
ATOM   4589  CB  ILE D  10     -19.904  -4.734  16.315  1.00 21.29           C  
ATOM   4590  CG1 ILE D  10     -19.744  -3.284  15.838  1.00 21.10           C  
ATOM   4591  CG2 ILE D  10     -20.759  -4.817  17.575  1.00 20.81           C  
ATOM   4592  CD1 ILE D  10     -18.817  -2.435  16.715  1.00 20.99           C  
ATOM   4593  N   THR D  11     -19.047  -7.688  17.150  1.00 21.28           N  
ATOM   4594  CA  THR D  11     -19.323  -8.794  18.068  1.00 21.57           C  
ATOM   4595  C   THR D  11     -18.090  -9.579  18.508  1.00 21.88           C  
ATOM   4596  O   THR D  11     -18.155 -10.343  19.470  1.00 21.40           O  
ATOM   4597  CB  THR D  11     -20.301  -9.831  17.455  1.00 21.39           C  
ATOM   4598  CG2 THR D  11     -21.632  -9.195  17.088  1.00 20.59           C  
ATOM   4599  OG1 THR D  11     -19.704 -10.415  16.294  1.00 20.76           O  
ATOM   4600  N   GLY D  12     -16.985  -9.417  17.788  1.00 22.41           N  
ATOM   4601  CA  GLY D  12     -15.774 -10.187  18.063  1.00 23.22           C  
ATOM   4602  C   GLY D  12     -15.646 -11.403  17.165  1.00 24.07           C  
ATOM   4603  O   GLY D  12     -14.595 -12.043  17.112  1.00 24.22           O  
ATOM   4604  N   MET D  13     -16.721 -11.728  16.457  1.00 24.87           N  
ATOM   4605  CA  MET D  13     -16.707 -12.821  15.490  1.00 25.89           C  
ATOM   4606  C   MET D  13     -15.517 -12.639  14.543  1.00 26.05           C  
ATOM   4607  O   MET D  13     -15.220 -11.514  14.124  1.00 25.83           O  
ATOM   4608  CB  MET D  13     -18.037 -12.823  14.714  1.00 26.20           C  
ATOM   4609  CG  MET D  13     -18.241 -13.938  13.681  1.00 28.61           C  
ATOM   4610  SD  MET D  13     -18.613 -15.573  14.383  1.00 34.92           S  
ATOM   4611  CE  MET D  13     -19.746 -15.136  15.709  1.00 32.25           C  
ATOM   4612  N   CYS D  14     -14.829 -13.739  14.228  1.00 26.37           N  
ATOM   4613  CA  CYS D  14     -13.767 -13.752  13.195  1.00 26.59           C  
ATOM   4614  C   CYS D  14     -12.379 -13.224  13.613  1.00 25.71           C  
ATOM   4615  O   CYS D  14     -11.442 -13.213  12.808  1.00 25.48           O  
ATOM   4616  CB  CYS D  14     -14.233 -13.022  11.930  1.00 27.20           C  
ATOM   4617  SG  CYS D  14     -15.485 -13.905  10.972  1.00 30.78           S  
ATOM   4618  N   ASN D  15     -12.243 -12.763  14.848  1.00 24.68           N  
ATOM   4619  CA  ASN D  15     -10.917 -12.408  15.347  1.00 23.98           C  
ATOM   4620  C   ASN D  15      -9.998 -13.631  15.258  1.00 23.76           C  
ATOM   4621  O   ASN D  15      -8.859 -13.539  14.811  1.00 23.48           O  
ATOM   4622  CB  ASN D  15     -10.996 -11.898  16.788  1.00 23.54           C  
ATOM   4623  CG  ASN D  15      -9.679 -11.358  17.281  1.00 22.68           C  
ATOM   4624  ND2 ASN D  15      -9.659 -10.076  17.624  1.00 21.55           N  
ATOM   4625  OD1 ASN D  15      -8.683 -12.082  17.353  1.00 21.64           O  
ATOM   4626  N   ASN D  16     -10.512 -14.779  15.687  1.00 23.43           N  
ATOM   4627  CA  ASN D  16      -9.815 -16.043  15.498  1.00 23.54           C  
ATOM   4628  C   ASN D  16     -10.399 -16.804  14.307  1.00 23.58           C  
ATOM   4629  O   ASN D  16     -11.517 -17.320  14.377  1.00 23.52           O  
ATOM   4630  CB  ASN D  16      -9.883 -16.896  16.766  1.00 23.26           C  
ATOM   4631  CG  ASN D  16      -8.920 -18.065  16.731  1.00 23.22           C  
ATOM   4632  ND2 ASN D  16      -7.814 -17.941  17.456  1.00 23.11           N  
ATOM   4633  OD1 ASN D  16      -9.166 -19.069  16.066  1.00 22.27           O  
ATOM   4634  N   ARG D  17      -9.637 -16.868  13.219  1.00 23.75           N  
ATOM   4635  CA  ARG D  17     -10.128 -17.442  11.963  1.00 24.02           C  
ATOM   4636  C   ARG D  17     -10.446 -18.936  12.039  1.00 23.61           C  
ATOM   4637  O   ARG D  17     -11.407 -19.409  11.423  1.00 23.77           O  
ATOM   4638  CB  ARG D  17      -9.154 -17.148  10.820  1.00 23.97           C  
ATOM   4639  CG  ARG D  17      -9.093 -15.674  10.480  1.00 25.92           C  
ATOM   4640  CD  ARG D  17      -8.540 -15.438   9.087  1.00 28.89           C  
ATOM   4641  NE  ARG D  17      -8.953 -14.143   8.546  1.00 30.24           N  
ATOM   4642  CZ  ARG D  17      -8.146 -13.095   8.415  1.00 31.19           C  
ATOM   4643  NH1 ARG D  17      -6.875 -13.184   8.782  1.00 31.01           N1+
ATOM   4644  NH2 ARG D  17      -8.608 -11.959   7.903  1.00 31.83           N  
ATOM   4645  N   ARG D  18      -9.643 -19.677  12.793  1.00 23.02           N  
ATOM   4646  CA  ARG D  18      -9.845 -21.117  12.897  1.00 22.35           C  
ATOM   4647  C   ARG D  18     -11.046 -21.468  13.776  1.00 22.12           C  
ATOM   4648  O   ARG D  18     -11.681 -22.501  13.575  1.00 22.36           O  
ATOM   4649  CB  ARG D  18      -8.575 -21.811  13.397  1.00 22.24           C  
ATOM   4650  CG  ARG D  18      -7.524 -22.020  12.313  1.00 21.36           C  
ATOM   4651  CD  ARG D  18      -6.467 -23.040  12.734  1.00 20.13           C  
ATOM   4652  NE  ARG D  18      -5.596 -22.546  13.799  1.00 19.82           N  
ATOM   4653  CZ  ARG D  18      -5.516 -23.083  15.015  1.00 19.87           C  
ATOM   4654  NH1 ARG D  18      -6.257 -24.142  15.327  1.00 19.14           N1+
ATOM   4655  NH2 ARG D  18      -4.694 -22.562  15.918  1.00 18.27           N  
ATOM   4656  N   SER D  19     -11.351 -20.608  14.744  1.00 21.32           N  
ATOM   4657  CA  SER D  19     -12.480 -20.815  15.636  1.00 20.92           C  
ATOM   4658  C   SER D  19     -13.143 -19.463  15.886  1.00 21.02           C  
ATOM   4659  O   SER D  19     -12.956 -18.847  16.938  1.00 20.88           O  
ATOM   4660  CB  SER D  19     -12.013 -21.447  16.949  1.00 21.17           C  
ATOM   4661  OG  SER D  19     -13.077 -22.085  17.636  1.00 20.16           O  
ATOM   4662  N   PRO D  20     -13.931 -19.004  14.903  1.00 21.00           N  
ATOM   4663  CA  PRO D  20     -14.405 -17.635  14.731  1.00 20.84           C  
ATOM   4664  C   PRO D  20     -15.366 -17.114  15.786  1.00 20.61           C  
ATOM   4665  O   PRO D  20     -15.760 -15.957  15.701  1.00 21.34           O  
ATOM   4666  CB  PRO D  20     -15.132 -17.677  13.373  1.00 20.89           C  
ATOM   4667  CG  PRO D  20     -14.743 -18.951  12.746  1.00 20.99           C  
ATOM   4668  CD  PRO D  20     -14.443 -19.891  13.849  1.00 20.87           C  
ATOM   4669  N   THR D  21     -15.762 -17.931  16.752  1.00 20.27           N  
ATOM   4670  CA  THR D  21     -16.627 -17.432  17.820  1.00 20.08           C  
ATOM   4671  C   THR D  21     -15.848 -17.036  19.070  1.00 20.02           C  
ATOM   4672  O   THR D  21     -16.372 -16.312  19.913  1.00 20.47           O  
ATOM   4673  CB  THR D  21     -17.736 -18.441  18.230  1.00 20.01           C  
ATOM   4674  CG2 THR D  21     -18.459 -19.007  17.012  1.00 20.10           C  
ATOM   4675  OG1 THR D  21     -17.165 -19.516  18.984  1.00 20.40           O  
ATOM   4676  N   LEU D  22     -14.612 -17.515  19.200  1.00 19.49           N  
ATOM   4677  CA  LEU D  22     -13.812 -17.262  20.404  1.00 19.43           C  
ATOM   4678  C   LEU D  22     -13.612 -15.766  20.678  1.00 19.43           C  
ATOM   4679  O   LEU D  22     -13.004 -15.048  19.881  1.00 18.98           O  
ATOM   4680  CB  LEU D  22     -12.441 -17.946  20.304  1.00 19.16           C  
ATOM   4681  CG  LEU D  22     -12.404 -19.446  20.014  1.00 19.58           C  
ATOM   4682  CD1 LEU D  22     -10.992 -19.982  20.180  1.00 18.76           C  
ATOM   4683  CD2 LEU D  22     -13.372 -20.192  20.930  1.00 18.74           C  
ATOM   4684  N   GLY D  23     -14.114 -15.303  21.816  1.00 19.64           N  
ATOM   4685  CA  GLY D  23     -13.956 -13.900  22.203  1.00 19.47           C  
ATOM   4686  C   GLY D  23     -15.101 -13.078  21.669  1.00 19.48           C  
ATOM   4687  O   GLY D  23     -15.209 -11.890  21.948  1.00 20.03           O  
ATOM   4688  N   ALA D  24     -15.955 -13.718  20.880  1.00 19.25           N  
ATOM   4689  CA  ALA D  24     -17.161 -13.081  20.383  1.00 18.93           C  
ATOM   4690  C   ALA D  24     -18.211 -13.069  21.489  1.00 18.75           C  
ATOM   4691  O   ALA D  24     -18.147 -13.862  22.429  1.00 18.83           O  
ATOM   4692  CB  ALA D  24     -17.680 -13.813  19.149  1.00 18.75           C  
ATOM   4693  N   SER D  25     -19.182 -12.175  21.371  1.00 18.65           N  
ATOM   4694  CA  SER D  25     -20.133 -11.939  22.452  1.00 18.71           C  
ATOM   4695  C   SER D  25     -21.270 -12.947  22.462  1.00 18.80           C  
ATOM   4696  O   SER D  25     -21.565 -13.596  21.451  1.00 18.40           O  
ATOM   4697  CB  SER D  25     -20.690 -10.519  22.373  1.00 18.52           C  
ATOM   4698  OG  SER D  25     -21.245 -10.278  21.096  1.00 18.74           O  
ATOM   4699  N   ASN D  26     -21.897 -13.084  23.622  1.00 18.77           N  
ATOM   4700  CA  ASN D  26     -22.997 -14.025  23.778  1.00 19.27           C  
ATOM   4701  C   ASN D  26     -22.618 -15.478  23.508  1.00 19.21           C  
ATOM   4702  O   ASN D  26     -23.355 -16.199  22.844  1.00 19.58           O  
ATOM   4703  CB  ASN D  26     -24.181 -13.607  22.913  1.00 18.97           C  
ATOM   4704  CG  ASN D  26     -24.855 -12.363  23.450  1.00 20.08           C  
ATOM   4705  ND2 ASN D  26     -25.024 -11.359  22.599  1.00 19.07           N  
ATOM   4706  OD1 ASN D  26     -25.185 -12.294  24.639  1.00 21.81           O  
ATOM   4707  N   ARG D  27     -21.470 -15.892  24.032  1.00 18.93           N  
ATOM   4708  CA  ARG D  27     -21.067 -17.293  24.006  1.00 19.19           C  
ATOM   4709  C   ARG D  27     -20.729 -17.740  25.427  1.00 19.16           C  
ATOM   4710  O   ARG D  27     -20.602 -16.917  26.332  1.00 19.48           O  
ATOM   4711  CB  ARG D  27     -19.867 -17.510  23.077  1.00 18.80           C  
ATOM   4712  CG  ARG D  27     -20.071 -16.993  21.667  1.00 19.39           C  
ATOM   4713  CD  ARG D  27     -20.953 -17.917  20.837  1.00 20.40           C  
ATOM   4714  NE  ARG D  27     -21.228 -17.386  19.496  1.00 21.40           N  
ATOM   4715  CZ  ARG D  27     -22.004 -17.987  18.595  1.00 21.67           C  
ATOM   4716  NH1 ARG D  27     -22.594 -19.136  18.882  1.00 22.04           N1+
ATOM   4717  NH2 ARG D  27     -22.200 -17.439  17.406  1.00 22.67           N  
ATOM   4718  N   ALA D  28     -20.575 -19.044  25.620  1.00 19.29           N  
ATOM   4719  CA  ALA D  28     -20.262 -19.592  26.938  1.00 19.01           C  
ATOM   4720  C   ALA D  28     -18.877 -19.160  27.364  1.00 18.84           C  
ATOM   4721  O   ALA D  28     -17.979 -19.085  26.528  1.00 19.20           O  
ATOM   4722  CB  ALA D  28     -20.356 -21.114  26.918  1.00 18.74           C  
ATOM   4723  N   PHE D  29     -18.704 -18.863  28.652  1.00 18.68           N  
ATOM   4724  CA  PHE D  29     -17.364 -18.685  29.216  1.00 18.87           C  
ATOM   4725  C   PHE D  29     -16.563 -19.957  28.950  1.00 18.82           C  
ATOM   4726  O   PHE D  29     -17.139 -21.028  28.774  1.00 18.70           O  
ATOM   4727  CB  PHE D  29     -17.430 -18.456  30.732  1.00 18.62           C  
ATOM   4728  CG  PHE D  29     -18.044 -17.143  31.121  1.00 19.82           C  
ATOM   4729  CD1 PHE D  29     -17.330 -15.962  30.987  1.00 19.99           C  
ATOM   4730  CD2 PHE D  29     -19.342 -17.084  31.608  1.00 20.33           C  
ATOM   4731  CE1 PHE D  29     -17.904 -14.749  31.326  1.00 20.50           C  
ATOM   4732  CE2 PHE D  29     -19.919 -15.875  31.953  1.00 20.10           C  
ATOM   4733  CZ  PHE D  29     -19.199 -14.708  31.811  1.00 20.88           C  
ATOM   4734  N   VAL D  30     -15.242 -19.849  28.915  1.00 18.68           N  
ATOM   4735  CA  VAL D  30     -14.426 -21.042  28.939  1.00 18.54           C  
ATOM   4736  C   VAL D  30     -14.207 -21.406  30.404  1.00 18.91           C  
ATOM   4737  O   VAL D  30     -14.181 -20.526  31.272  1.00 18.95           O  
ATOM   4738  CB  VAL D  30     -13.059 -20.852  28.234  1.00 18.51           C  
ATOM   4739  CG1 VAL D  30     -12.182 -19.823  28.973  1.00 17.70           C  
ATOM   4740  CG2 VAL D  30     -12.334 -22.186  28.140  1.00 17.58           C  
ATOM   4741  N   ARG D  31     -14.059 -22.698  30.685  1.00 19.07           N  
ATOM   4742  CA  ARG D  31     -13.693 -23.122  32.032  1.00 19.22           C  
ATOM   4743  C   ARG D  31     -12.239 -23.555  32.105  1.00 19.22           C  
ATOM   4744  O   ARG D  31     -11.708 -24.195  31.199  1.00 19.31           O  
ATOM   4745  CB  ARG D  31     -14.629 -24.216  32.565  1.00 19.19           C  
ATOM   4746  CG  ARG D  31     -15.946 -23.671  33.126  1.00 19.76           C  
ATOM   4747  CD  ARG D  31     -16.694 -24.697  33.974  1.00 20.85           C  
ATOM   4748  NE  ARG D  31     -18.088 -24.306  34.189  1.00 20.18           N  
ATOM   4749  CZ  ARG D  31     -18.502 -23.532  35.187  1.00 19.60           C  
ATOM   4750  NH1 ARG D  31     -17.634 -23.065  36.076  1.00 19.82           N1+
ATOM   4751  NH2 ARG D  31     -19.781 -23.227  35.302  1.00 18.39           N  
ATOM   4752  N   TRP D  32     -11.590 -23.180  33.192  1.00 19.22           N  
ATOM   4753  CA  TRP D  32     -10.220 -23.584  33.423  1.00 19.27           C  
ATOM   4754  C   TRP D  32     -10.222 -24.762  34.373  1.00 19.29           C  
ATOM   4755  O   TRP D  32      -9.199 -25.399  34.583  1.00 19.29           O  
ATOM   4756  CB  TRP D  32      -9.398 -22.413  33.994  1.00 18.89           C  
ATOM   4757  CG  TRP D  32      -9.078 -21.382  32.954  1.00 18.43           C  
ATOM   4758  CD1 TRP D  32      -9.149 -21.544  31.593  1.00 17.59           C  
ATOM   4759  CD2 TRP D  32      -8.595 -20.046  33.176  1.00 17.31           C  
ATOM   4760  CE2 TRP D  32      -8.411 -19.456  31.909  1.00 17.61           C  
ATOM   4761  CE3 TRP D  32      -8.299 -19.297  34.321  1.00 16.77           C  
ATOM   4762  NE1 TRP D  32      -8.759 -20.388  30.964  1.00 18.84           N  
ATOM   4763  CZ2 TRP D  32      -7.953 -18.152  31.753  1.00 17.65           C  
ATOM   4764  CZ3 TRP D  32      -7.842 -18.000  34.169  1.00 16.69           C  
ATOM   4765  CH2 TRP D  32      -7.681 -17.437  32.892  1.00 17.88           C  
ATOM   4766  N   LEU D  33     -11.387 -25.024  34.957  1.00 19.52           N  
ATOM   4767  CA  LEU D  33     -11.579 -26.148  35.867  1.00 19.74           C  
ATOM   4768  C   LEU D  33     -13.007 -26.672  35.771  1.00 19.88           C  
ATOM   4769  O   LEU D  33     -13.940 -25.903  35.583  1.00 20.19           O  
ATOM   4770  CB  LEU D  33     -11.301 -25.725  37.309  1.00 19.69           C  
ATOM   4771  CG  LEU D  33      -9.864 -25.599  37.807  1.00 19.86           C  
ATOM   4772  CD1 LEU D  33      -9.875 -25.222  39.287  1.00 20.26           C  
ATOM   4773  CD2 LEU D  33      -9.081 -26.889  37.598  1.00 18.46           C  
ATOM   4774  N   PRO D  34     -13.190 -27.989  35.919  1.00 20.27           N  
ATOM   4775  CA  PRO D  34     -14.552 -28.539  35.923  1.00 20.32           C  
ATOM   4776  C   PRO D  34     -15.395 -27.866  37.008  1.00 20.36           C  
ATOM   4777  O   PRO D  34     -14.885 -27.578  38.092  1.00 20.38           O  
ATOM   4778  CB  PRO D  34     -14.335 -30.010  36.273  1.00 20.53           C  
ATOM   4779  CG  PRO D  34     -12.909 -30.290  35.917  1.00 20.72           C  
ATOM   4780  CD  PRO D  34     -12.161 -29.017  36.141  1.00 20.09           C  
ATOM   4781  N   ALA D  35     -16.665 -27.614  36.718  1.00 20.25           N  
ATOM   4782  CA  ALA D  35     -17.555 -26.937  37.658  1.00 20.43           C  
ATOM   4783  C   ALA D  35     -17.952 -27.825  38.839  1.00 20.70           C  
ATOM   4784  O   ALA D  35     -17.930 -29.051  38.739  1.00 20.73           O  
ATOM   4785  CB  ALA D  35     -18.792 -26.432  36.938  1.00 20.42           C  
ATOM   4786  N   GLU D  36     -18.324 -27.197  39.952  1.00 20.87           N  
ATOM   4787  CA  GLU D  36     -18.667 -27.930  41.166  1.00 21.03           C  
ATOM   4788  C   GLU D  36     -20.079 -27.598  41.669  1.00 21.39           C  
ATOM   4789  O   GLU D  36     -20.336 -26.529  42.216  1.00 21.46           O  
ATOM   4790  CB  GLU D  36     -17.608 -27.699  42.243  1.00 20.97           C  
ATOM   4791  CG  GLU D  36     -16.268 -28.345  41.891  1.00 20.64           C  
ATOM   4792  CD  GLU D  36     -15.184 -28.083  42.918  1.00 21.15           C  
ATOM   4793  OE1 GLU D  36     -15.504 -27.622  44.038  1.00 20.78           O  
ATOM   4794  OE2 GLU D  36     -14.003 -28.344  42.603  1.00 21.10           O1-
ATOM   4795  N   TYR D  37     -20.995 -28.529  41.445  1.00 21.73           N  
ATOM   4796  CA  TYR D  37     -22.391 -28.333  41.764  1.00 22.08           C  
ATOM   4797  C   TYR D  37     -22.879 -29.396  42.731  1.00 22.33           C  
ATOM   4798  O   TYR D  37     -22.425 -30.540  42.701  1.00 22.21           O  
ATOM   4799  CB  TYR D  37     -23.241 -28.372  40.489  1.00 22.08           C  
ATOM   4800  CG  TYR D  37     -23.117 -27.136  39.632  1.00 22.23           C  
ATOM   4801  CD1 TYR D  37     -23.563 -25.904  40.093  1.00 21.80           C  
ATOM   4802  CD2 TYR D  37     -22.557 -27.199  38.358  1.00 22.04           C  
ATOM   4803  CE1 TYR D  37     -23.450 -24.768  39.313  1.00 22.36           C  
ATOM   4804  CE2 TYR D  37     -22.446 -26.065  37.568  1.00 22.21           C  
ATOM   4805  CZ  TYR D  37     -22.891 -24.853  38.052  1.00 21.86           C  
ATOM   4806  OH  TYR D  37     -22.787 -23.721  37.276  1.00 21.52           O  
ATOM   4807  N   GLU D  38     -23.820 -28.995  43.575  1.00 22.61           N  
ATOM   4808  CA  GLU D  38     -24.415 -29.863  44.572  1.00 22.96           C  
ATOM   4809  C   GLU D  38     -24.778 -31.208  43.963  1.00 22.78           C  
ATOM   4810  O   GLU D  38     -24.571 -32.253  44.577  1.00 23.19           O  
ATOM   4811  CB  GLU D  38     -25.680 -29.203  45.112  1.00 23.23           C  
ATOM   4812  CG  GLU D  38     -25.989 -29.493  46.561  1.00 23.75           C  
ATOM   4813  CD  GLU D  38     -27.241 -28.769  47.029  1.00 24.07           C  
ATOM   4814  OE1 GLU D  38     -27.116 -27.862  47.880  1.00 22.20           O  
ATOM   4815  OE2 GLU D  38     -28.345 -29.103  46.526  1.00 24.30           O1-
ATOM   4816  N   ASP D  39     -25.330 -31.173  42.755  1.00 22.18           N  
ATOM   4817  CA  ASP D  39     -25.761 -32.389  42.076  1.00 21.68           C  
ATOM   4818  C   ASP D  39     -24.778 -32.783  40.975  1.00 21.33           C  
ATOM   4819  O   ASP D  39     -25.063 -33.644  40.158  1.00 21.52           O  
ATOM   4820  CB  ASP D  39     -27.165 -32.206  41.486  1.00 21.33           C  
ATOM   4821  CG  ASP D  39     -27.234 -31.077  40.463  1.00 21.66           C  
ATOM   4822  OD1 ASP D  39     -26.195 -30.438  40.176  1.00 20.19           O  
ATOM   4823  OD2 ASP D  39     -28.341 -30.824  39.944  1.00 22.66           O1-
ATOM   4824  N   GLY D  40     -23.627 -32.136  40.936  1.00 21.05           N  
ATOM   4825  CA  GLY D  40     -22.639 -32.475  39.928  1.00 20.94           C  
ATOM   4826  C   GLY D  40     -22.756 -31.730  38.608  1.00 20.65           C  
ATOM   4827  O   GLY D  40     -21.776 -31.637  37.874  1.00 20.20           O  
ATOM   4828  N   PHE D  41     -23.935 -31.198  38.291  1.00 20.57           N  
ATOM   4829  CA  PHE D  41     -24.119 -30.573  36.980  1.00 20.71           C  
ATOM   4830  C   PHE D  41     -24.888 -29.242  36.958  1.00 20.92           C  
ATOM   4831  O   PHE D  41     -24.870 -28.537  35.951  1.00 21.03           O  
ATOM   4832  CB  PHE D  41     -24.752 -31.566  35.991  1.00 20.71           C  
ATOM   4833  CG  PHE D  41     -26.164 -31.966  36.344  1.00 21.24           C  
ATOM   4834  CD1 PHE D  41     -26.408 -33.030  37.207  1.00 21.29           C  
ATOM   4835  CD2 PHE D  41     -27.248 -31.277  35.820  1.00 21.00           C  
ATOM   4836  CE1 PHE D  41     -27.709 -33.401  37.538  1.00 20.60           C  
ATOM   4837  CE2 PHE D  41     -28.555 -31.647  36.149  1.00 21.20           C  
ATOM   4838  CZ  PHE D  41     -28.781 -32.708  37.009  1.00 20.42           C  
ATOM   4839  N   SER D  42     -25.548 -28.877  38.053  1.00 21.16           N  
ATOM   4840  CA  SER D  42     -26.489 -27.761  37.965  1.00 20.90           C  
ATOM   4841  C   SER D  42     -26.800 -26.962  39.227  1.00 20.53           C  
ATOM   4842  O   SER D  42     -26.775 -25.742  39.198  1.00 20.57           O  
ATOM   4843  CB  SER D  42     -27.798 -28.259  37.374  1.00 21.10           C  
ATOM   4844  OG  SER D  42     -28.735 -27.210  37.345  1.00 22.43           O  
ATOM   4845  N   LEU D  43     -27.137 -27.641  40.316  1.00 20.30           N  
ATOM   4846  CA  LEU D  43     -27.545 -26.958  41.533  1.00 20.05           C  
ATOM   4847  C   LEU D  43     -26.345 -26.394  42.295  1.00 19.85           C  
ATOM   4848  O   LEU D  43     -25.328 -27.062  42.450  1.00 19.87           O  
ATOM   4849  CB  LEU D  43     -28.349 -27.901  42.436  1.00 20.12           C  
ATOM   4850  CG  LEU D  43     -29.658 -28.476  41.881  1.00 20.58           C  
ATOM   4851  CD1 LEU D  43     -30.215 -29.539  42.822  1.00 19.64           C  
ATOM   4852  CD2 LEU D  43     -30.688 -27.377  41.633  1.00 20.20           C  
ATOM   4853  N   PRO D  44     -26.471 -25.159  42.788  1.00 19.85           N  
ATOM   4854  CA  PRO D  44     -25.365 -24.490  43.457  1.00 19.93           C  
ATOM   4855  C   PRO D  44     -25.210 -24.954  44.890  1.00 20.18           C  
ATOM   4856  O   PRO D  44     -26.196 -25.255  45.557  1.00 20.20           O  
ATOM   4857  CB  PRO D  44     -25.797 -23.028  43.449  1.00 19.80           C  
ATOM   4858  CG  PRO D  44     -27.269 -23.088  43.511  1.00 19.80           C  
ATOM   4859  CD  PRO D  44     -27.674 -24.308  42.720  1.00 19.81           C  
ATOM   4860  N   TYR D  45     -23.977 -25.005  45.368  1.00 20.51           N  
ATOM   4861  CA  TYR D  45     -23.765 -25.323  46.761  1.00 20.91           C  
ATOM   4862  C   TYR D  45     -24.528 -24.351  47.630  1.00 21.25           C  
ATOM   4863  O   TYR D  45     -24.491 -23.145  47.397  1.00 20.90           O  
ATOM   4864  CB  TYR D  45     -22.280 -25.336  47.096  1.00 21.00           C  
ATOM   4865  CG  TYR D  45     -21.691 -26.679  46.798  1.00 20.63           C  
ATOM   4866  CD1 TYR D  45     -22.091 -27.784  47.523  1.00 20.88           C  
ATOM   4867  CD2 TYR D  45     -20.780 -26.858  45.764  1.00 21.21           C  
ATOM   4868  CE1 TYR D  45     -21.585 -29.030  47.261  1.00 21.84           C  
ATOM   4869  CE2 TYR D  45     -20.261 -28.112  45.491  1.00 21.61           C  
ATOM   4870  CZ  TYR D  45     -20.677 -29.190  46.249  1.00 22.04           C  
ATOM   4871  OH  TYR D  45     -20.202 -30.448  46.011  1.00 24.25           O  
ATOM   4872  N   GLY D  46     -25.244 -24.890  48.615  1.00 21.60           N  
ATOM   4873  CA  GLY D  46     -26.055 -24.077  49.510  1.00 22.11           C  
ATOM   4874  C   GLY D  46     -27.508 -24.112  49.094  1.00 22.72           C  
ATOM   4875  O   GLY D  46     -28.373 -23.534  49.756  1.00 23.09           O  
ATOM   4876  N   TRP D  47     -27.781 -24.797  47.990  1.00 22.91           N  
ATOM   4877  CA  TRP D  47     -29.142 -24.919  47.484  1.00 22.96           C  
ATOM   4878  C   TRP D  47     -30.046 -25.761  48.379  1.00 23.41           C  
ATOM   4879  O   TRP D  47     -31.145 -25.335  48.722  1.00 23.72           O  
ATOM   4880  CB  TRP D  47     -29.132 -25.506  46.073  1.00 22.75           C  
ATOM   4881  CG  TRP D  47     -30.499 -25.594  45.451  1.00 21.72           C  
ATOM   4882  CD1 TRP D  47     -31.329 -26.681  45.442  1.00 20.97           C  
ATOM   4883  CD2 TRP D  47     -31.189 -24.557  44.744  1.00 20.15           C  
ATOM   4884  CE2 TRP D  47     -32.433 -25.086  44.335  1.00 20.31           C  
ATOM   4885  CE3 TRP D  47     -30.882 -23.232  44.424  1.00 18.91           C  
ATOM   4886  NE1 TRP D  47     -32.491 -26.383  44.772  1.00 19.96           N  
ATOM   4887  CZ2 TRP D  47     -33.367 -24.334  43.615  1.00 20.16           C  
ATOM   4888  CZ3 TRP D  47     -31.811 -22.487  43.705  1.00 18.54           C  
ATOM   4889  CH2 TRP D  47     -33.034 -23.041  43.310  1.00 19.34           C  
ATOM   4890  N   THR D  48     -29.597 -26.957  48.747  1.00 23.81           N  
ATOM   4891  CA  THR D  48     -30.431 -27.868  49.528  1.00 24.44           C  
ATOM   4892  C   THR D  48     -30.083 -27.836  51.016  1.00 25.05           C  
ATOM   4893  O   THR D  48     -28.927 -28.012  51.399  1.00 25.07           O  
ATOM   4894  CB  THR D  48     -30.335 -29.328  49.010  1.00 24.48           C  
ATOM   4895  CG2 THR D  48     -31.273 -30.240  49.785  1.00 24.19           C  
ATOM   4896  OG1 THR D  48     -30.689 -29.377  47.622  1.00 24.60           O  
ATOM   4897  N   PRO D  49     -31.091 -27.618  51.866  1.00 25.48           N  
ATOM   4898  CA  PRO D  49     -30.820 -27.569  53.303  1.00 25.85           C  
ATOM   4899  C   PRO D  49     -30.104 -28.830  53.793  1.00 26.16           C  
ATOM   4900  O   PRO D  49     -30.598 -29.941  53.597  1.00 26.18           O  
ATOM   4901  CB  PRO D  49     -32.220 -27.478  53.924  1.00 25.78           C  
ATOM   4902  CG  PRO D  49     -33.067 -26.853  52.852  1.00 25.61           C  
ATOM   4903  CD  PRO D  49     -32.513 -27.388  51.552  1.00 25.62           C  
ATOM   4904  N   GLY D  50     -28.937 -28.654  54.407  1.00 26.23           N  
ATOM   4905  CA  GLY D  50     -28.259 -29.757  55.071  1.00 26.09           C  
ATOM   4906  C   GLY D  50     -27.262 -30.488  54.202  1.00 26.19           C  
ATOM   4907  O   GLY D  50     -26.493 -31.316  54.699  1.00 26.21           O  
ATOM   4908  N   VAL D  51     -27.268 -30.191  52.903  1.00 25.98           N  
ATOM   4909  CA  VAL D  51     -26.330 -30.837  51.990  1.00 25.57           C  
ATOM   4910  C   VAL D  51     -24.941 -30.210  52.087  1.00 25.60           C  
ATOM   4911  O   VAL D  51     -24.742 -29.041  51.770  1.00 25.56           O  
ATOM   4912  CB  VAL D  51     -26.839 -30.852  50.531  1.00 25.76           C  
ATOM   4913  CG1 VAL D  51     -25.730 -31.299  49.574  1.00 24.86           C  
ATOM   4914  CG2 VAL D  51     -28.059 -31.780  50.413  1.00 25.07           C  
ATOM   4915  N   LYS D  52     -23.982 -31.007  52.538  1.00 25.47           N  
ATOM   4916  CA  LYS D  52     -22.646 -30.516  52.809  1.00 25.48           C  
ATOM   4917  C   LYS D  52     -21.789 -30.419  51.549  1.00 25.45           C  
ATOM   4918  O   LYS D  52     -22.001 -31.149  50.582  1.00 25.13           O  
ATOM   4919  CB  LYS D  52     -21.969 -31.410  53.850  1.00 25.37           C  
ATOM   4920  CG  LYS D  52     -22.771 -31.535  55.127  1.00 25.68           C  
ATOM   4921  CD  LYS D  52     -22.036 -32.308  56.204  1.00 26.35           C  
ATOM   4922  CE  LYS D  52     -22.760 -32.163  57.530  1.00 26.79           C  
ATOM   4923  NZ  LYS D  52     -21.926 -32.624  58.669  1.00 27.93           N1+
ATOM   4924  N   ARG D  53     -20.826 -29.498  51.567  1.00 25.15           N  
ATOM   4925  CA  ARG D  53     -19.844 -29.426  50.508  1.00 24.98           C  
ATOM   4926  C   ARG D  53     -18.547 -30.078  50.962  1.00 25.03           C  
ATOM   4927  O   ARG D  53     -17.866 -29.571  51.851  1.00 25.11           O  
ATOM   4928  CB  ARG D  53     -19.581 -27.981  50.091  1.00 25.04           C  
ATOM   4929  CG  ARG D  53     -18.624 -27.871  48.908  1.00 24.54           C  
ATOM   4930  CD  ARG D  53     -18.481 -26.446  48.383  1.00 23.13           C  
ATOM   4931  NE  ARG D  53     -17.660 -26.432  47.177  1.00 23.10           N  
ATOM   4932  CZ  ARG D  53     -17.415 -25.358  46.430  1.00 22.91           C  
ATOM   4933  NH1 ARG D  53     -17.927 -24.182  46.756  1.00 21.45           N1+
ATOM   4934  NH2 ARG D  53     -16.656 -25.466  45.347  1.00 22.88           N  
ATOM   4935  N   ASN D  54     -18.216 -31.216  50.366  1.00 24.98           N  
ATOM   4936  CA  ASN D  54     -16.916 -31.808  50.593  1.00 25.02           C  
ATOM   4937  C   ASN D  54     -16.723 -32.032  52.084  1.00 24.83           C  
ATOM   4938  O   ASN D  54     -15.654 -31.757  52.632  1.00 25.22           O
[truncated: 331,714 more chars]
