# Supplementary material for: Mechanism of salidroside promoting testosterone secretion induced by H2O2 in TM3 Leydig cells based on metabolomics and network pharmacology
Source: Front Chem. 2025 Feb 27;13:1544876. doi: 10.3389/fchem.2025.1544876 (PMC11904911; doi:10.3389/fchem.2025.1544876)
Supplement: Supplementary file 1 [file DataSheet1.ZIP › Supplementary document/Molecular dynamics simulation/MPO/gyrate.xvg]

# This file was created Thu Nov 28 16:06:00 2024
# Created by:
#                 :-) GROMACS - gmx gyrate, 2020.3-MODIFIED (-:
# 
# Executable:   D:\����ѧģ�ⰲװ��\gmx2020.3_AVX_CUDA_win64\gmx2020.3_GPU\bin\gmx.exe
# Data prefix:  D:\����ѧģ�ⰲװ��\gmx2020.3_AVX_CUDA_win64\gmx2020.3_GPU
# Working dir:  D:\���Ӷ���ѧģ���ܳ�������\TYY\fxq\MPO
# Command line:
#   gmx gyrate -s md_0_1.tpr -f md_0_1nopbc.xtc -o gyrate.xvg
# gmx gyrate is part of G R O M A C S:
#
# Grunge ROck MAChoS
#
@    title "Radius of gyration (total and around axes)"
@    xaxis  label "Time (ps)"
@    yaxis  label "Rg (nm)"
@TYPE xy
@ view 0.15, 0.15, 0.75, 0.85
@ legend on
@ legend box on
@ legend loctype view
@ legend 0.78, 0.8
@ legend length 2
@ s0 legend "Rg"
@ s1 legend "Rg\sX\N"
@ s2 legend "Rg\sY\N"
@ s3 legend "Rg\sZ\N"
         0     3.38962     3.18666     2.03093      2.9495
        30      3.4915      3.2892     2.09606     3.02801
        60     3.48745     3.28523     2.11498     3.00976
        90     3.48856     3.28482     2.10641      3.0188
       120     3.49715     3.29375     2.10689     3.02859
       150     3.49064     3.28683     2.11519     3.01526
       180      3.4914     3.29109     2.13575     2.99785
       210      3.5005     3.29966     2.13988     3.00669
       240     3.50565     3.30496     2.14958     3.00595
       270     3.49576     3.29305     2.13689     3.00503
       300     3.50834     3.30706     2.15491     3.00609
       330     3.51391     3.31345     2.15203     3.01412
       360     3.50001     3.29911     2.14384     3.00333
       390     3.51732      3.3164     2.15055     3.01988
       420     3.51854     3.31712     2.16272     3.01323
       450     3.52076      3.3179     2.16066     3.01904
       480     3.50852     3.30058     2.15689     3.01221
       510     3.52287     3.32023     2.15847     3.02296
       540     3.50641     3.30191     2.15558     3.00677
       570      3.5032     3.30232     2.14801     3.00427
       600     3.52052     3.32059     2.13994     3.03027
       630     3.52757      3.3308     2.13054     3.04204
       660     3.51961      3.3224     2.12186     3.03887
       690     3.51512     3.31502     2.13501     3.02729
       720     3.51159     3.30981     2.11435     3.03927
       750     3.51297     3.31144     2.11798     3.03816
       780     3.50767     3.30506     2.10513     3.04179
       810      3.5091     3.30733     2.11229     3.03765
       840     3.50372      3.3024     2.12335     3.02285
       870     3.51485     3.31048     2.11399     3.04633
       900     3.50763     3.30397     2.10658     3.04188
       930     3.51329     3.31313     2.10769     3.04422
       960     3.51605      3.3196     2.11234     3.04032
       990      3.5161     3.31527     2.11912     3.04044
      1020      3.5026      3.2995     2.10977     3.03292
      1050     3.51187     3.30567     2.10955     3.04775
      1080     3.50049     3.29055      2.1075     3.03934
      1110     3.51912     3.30628     2.12468     3.05331
      1140      3.5106     3.29829     2.11665      3.0479
      1170     3.50993     3.29948     2.12352     3.04028
      1200     3.51013     3.30469     2.12404     3.03471
      1230     3.51115     3.29898      2.1473     3.02692
      1260     3.50941     3.29628     2.13299     3.03592
      1290     3.51276       3.294     2.12684     3.05042
      1320     3.50792     3.28412     2.13073     3.04721
      1350     3.52032     3.29674     2.12342     3.06723
      1380     3.50134     3.28117     2.12163      3.0416
      1410     3.49757     3.28342     2.11113     3.03782
      1440     3.51247     3.29479     2.12611     3.04942
      1470      3.5097     3.29328     2.13538     3.03817
      1500     3.51844     3.29532     2.13095     3.05922
      1530     3.50063     3.27796      2.1255     3.04073
      1560     3.51076     3.28625     2.11954     3.05925
      1590     3.50975     3.28781     2.11958     3.05522
      1620     3.50364      3.2701     2.13725     3.04788
      1650     3.50655     3.27084     2.14819     3.04609
      1680     3.50279     3.26926     2.14044      3.0446
      1710     3.50658      3.2756     2.14832     3.04095
      1740     3.50133     3.27362     2.14622     3.03246
      1770     3.49113     3.26083     2.14109     3.02634
      1800     3.49232     3.25941     2.13336     3.03605
      1830     3.50049     3.26497     2.12846     3.05229
      1860     3.50898      3.2723     2.12796     3.06425
      1890     3.51133      3.2828     2.12286     3.06195
      1920     3.51955     3.29619     2.12152     3.06736
      1950     3.51086     3.28393     2.12551     3.05782
      1980     3.51555     3.28402     2.13471      3.0621
      2010      3.5082     3.27371      2.1392     3.05313
      2040     3.52418     3.28954     2.13387     3.07655
      2070     3.52376     3.28446     2.14329     3.07446
      2100     3.52602     3.28102     2.15552     3.07478
      2130     3.53603     3.28877     2.17366     3.07671
      2160     3.52742     3.28777     2.16705     3.06266
      2190     3.52739     3.29448     2.17026     3.05307
      2220     3.53685      3.2991     2.18155     3.06193
      2250     3.53524     3.31106     2.16667     3.05585
      2280     3.52822     3.30362     2.18678     3.03326
      2310     3.53921     3.31494     2.18341     3.04893
      2340     3.53995     3.31607     2.20324     3.03512
      2370     3.54149     3.32239     2.18575     3.04443
      2400     3.53842     3.32448     2.16929     3.04678
      2430     3.54608     3.33435     2.16904     3.05396
      2460     3.53766      3.3251     2.17492     3.04031
      2490     3.52597     3.31072     2.18479     3.02171
      2520     3.53222     3.32519     2.15297     3.04318
      2550     3.52597      3.3098     2.15038      3.0473
      2580     3.52386     3.31003     2.15178     3.04118
      2610     3.53654     3.32308     2.16565     3.04654
      2640     3.54289     3.33535     2.14924     3.05947
      2670     3.54178     3.33262     2.14806      3.0607
      2700     3.53759     3.32633     2.15915     3.05002
      2730     3.53131     3.32442     2.17388     3.02701
      2760     3.52361     3.31772     2.18536     3.00809
      2790     3.53581     3.33449      2.1775     3.02383
      2820      3.5282     3.32796     2.20968     2.98973
      2850     3.53728     3.33669     2.22026      2.9936
      2880     3.53909     3.33896       2.194     3.01462
      2910     3.53848     3.33847      2.1716     3.02994
      2940     3.53269     3.33511     2.17852     3.01511
      2970     3.54364     3.34624     2.19765     3.01458
      3000     3.54076     3.34013     2.20345     3.01037
      3030     3.53853     3.33974     2.21179     2.99941
      3060     3.53894     3.34007       2.212     2.99985
      3090     3.53313     3.33632     2.18731     3.00842
      3120     3.54381     3.34432     2.19027     3.02248
      3150      3.5304     3.33492     2.17225     3.01447
      3180     3.53439      3.3398     2.16001      3.0272
      3210     3.51928     3.32206     2.16496     3.00791
      3240     3.54405     3.34653     2.16895     3.03594
      3270     3.53178      3.3331     2.18922     3.00744
      3300     3.53588     3.33788     2.19071     3.01069
      3330     3.54246      3.3464     2.19307     3.01497
      3360     3.52684     3.33265     2.19156     2.99462
      3390     3.54318      3.3478     2.18938     3.01781
      3420     3.54135     3.34537     2.20252     3.00661
      3450     3.54945     3.35154     2.19642     3.02327
      3480     3.55372     3.35384     2.20051     3.02777
      3510     3.55434       3.357     2.19698     3.02828
      3540     3.56878      3.3675     2.19561     3.05149
      3570     3.55559     3.35169     2.18996     3.04214
      3600     3.54321     3.32855     2.18832     3.03986
      3630     3.55596     3.33795     2.21134     3.04267
      3660     3.54363     3.32776     2.21771     3.02033
      3690     3.52967     3.30901     2.22214     3.00496
      3720     3.53653      3.3148     2.22084     3.01565
      3750     3.55058     3.32293     2.22963     3.03317
      3780     3.53165     3.30392     2.21139     3.02306
      3810     3.53876     3.31605     2.19153     3.04084
      3840     3.55219     3.33186     2.19727      3.0507
      3870     3.54237     3.32419       2.198     3.03568
      3900     3.52891     3.31072     2.20524     3.01371
      3930     3.54633     3.33233     2.19838     3.03572
      3960     3.54307     3.32171     2.22758      3.0184
      3990     3.55007     3.32721     2.21439     3.03846
      4020     3.55659     3.31976      2.2363      3.0458
      4050     3.54452     3.30588     2.23094     3.03666
      4080     3.56017     3.31964      2.2338      3.0561
      4110     3.56397     3.32102      2.2373     3.06089
      4140     3.54153     3.29703      2.2277     3.04169
      4170     3.54682     3.30171     2.24867     3.03349
      4200     3.56008     3.31662     2.25601     3.04284
      4230     3.55714     3.31133     2.26691     3.03359
      4260     3.56541     3.32057     2.27186     3.03922
      4290     3.55557     3.31449     2.25884     3.03249
      4320     3.54617     3.30301     2.26436     3.01884
      4350     3.55332     3.31014     2.25174     3.03725
      4380     3.54179      3.2973     2.24316      3.0306
      4410     3.55494     3.30999     2.24688     3.04478
      4440     3.55896     3.31447     2.26465     3.03612
      4470     3.56177     3.30707     2.27668     3.04178
      4500     3.57175     3.32691     2.26392     3.05306
      4530     3.57647     3.33159     2.25442     3.06601
      4560     3.57221     3.32713     2.24691     3.06643
      4590     3.57733     3.33221     2.26236     3.06148
      4620     3.56904     3.33201     2.26498     3.04033
      4650     3.56865     3.33406     2.25592     3.04391
      4680     3.56352     3.32923     2.25889     3.03497
      4710     3.56801     3.32371     2.29071     3.02771
      4740     3.55729     3.32164     2.28822     3.00655
      4770     3.54773     3.31235     2.28503     2.99663
      4800      3.5337     3.29864      2.2913     2.97372
      4830     3.53175     3.28665     2.29928     2.97619
      4860     3.52317     3.28126     2.29121     2.96804
      4890     3.52398     3.28249     2.27977     2.97737
      4920     3.51934     3.27756     2.27239     2.97747
      4950     3.53327     3.29667     2.26787     2.99278
      4980     3.53358     3.29242     2.27794     2.99054
      5010     3.51735     3.27265     2.30041     2.95659
      5040     3.52181     3.28874      2.2995     2.95005
      5070     3.52318     3.29191      2.2927     2.95507
      5100     3.52048     3.27847     2.30132     2.95687
      5130      3.5136     3.26928     2.30884     2.94479
      5160       3.516     3.28142     2.29667     2.94655
      5190     3.51071     3.27648     2.30046     2.93645
      5220      3.5187     3.27819     2.31337     2.94351
      5250       3.515      3.2738     2.30902     2.94299
      5280     3.53155     3.29291     2.29823     2.96962
      5310     3.53023     3.29373     2.28335     2.97703
      5340     3.53653     3.29875     2.27428     2.99331
      5370     3.52544     3.28852     2.27861     2.97506
      5400      3.5182     3.27879      2.2643     2.97959
      5430     3.51696     3.28024     2.28137       2.962
      5460     3.51322     3.27643     2.27806     2.95987
      5490     3.52221      3.2828     2.30514     2.95321
      5520     3.53973     3.30537     2.29676     2.97636
      5550     3.51819     3.28383     2.29933     2.94702
      5580     3.51901     3.27961     2.32186     2.93598
      5610     3.51349     3.27813     2.31157     2.93254
      5640     3.52829     3.29323     2.32152     2.94329
      5670     3.50651     3.27185     2.31052     2.92366
      5700     3.50942     3.26506     2.32635     2.92567
      5730     3.52303     3.28339     2.33699      2.9294
      5760      3.5218     3.28509     2.32722     2.93231
      5790     3.51957     3.27933     2.30877     2.94793
      5820     3.52631     3.29181     2.28748     2.96667
      5850      3.5173     3.28342     2.26978     2.96817
      5880     3.52155      3.2872     2.27268     2.97184
      5910     3.51063     3.27874     2.26978     2.95752
      5940     3.53169      3.3046      2.2556     2.98957
      5970     3.51483     3.28865     2.24817     2.97296
      6000     3.50828     3.27875     2.24052     2.97422
      6030     3.51578     3.28948     2.21745     2.99729
      6060     3.50657     3.27371     2.23003     2.98358
      6090     3.51046     3.27787     2.22813     2.98959
      6120     3.51687     3.28599     2.23103     2.99358
      6150     3.51708     3.28554      2.2414     2.98681
      6180     3.50642      3.2666      2.2689     2.96166
      6210     3.52404      3.2823     2.27176     2.98385
      6240     3.50381     3.26144     2.25877      2.9689
      6270     3.50921     3.27301     2.24997     2.97558
      6300     3.51905     3.29186     2.23174     2.99173
      6330     3.52337     3.30439     2.22658     2.99193
      6360      3.5176     3.29758     2.21355     2.99554
      6390     3.50742     3.28484     2.20782     2.98988
      6420     3.49382     3.26762     2.20946     2.97566
      6450     3.50214     3.27024     2.22553     2.98037
      6480     3.50362      3.2708     2.23622      2.9752
      6510     3.49622     3.26093     2.24129     2.96481
      6540     3.50626     3.25737     2.26807     2.97204
      6570     3.51341      3.2761     2.25765      2.9763
      6600     3.50869     3.26944      2.2315     2.99215
      6630     3.50371     3.25496     2.24168     2.98865
      6660     3.51354     3.27136     2.24939     2.98805
      6690     3.51691     3.27304      2.2401     3.00108
      6720     3.51929     3.26654     2.25985     2.99893
      6750     3.49827     3.24187     2.27601     2.96408
      6780      3.5124     3.26178     2.27056      2.9798
      6810     3.50293      3.2549     2.28953     2.95038
      6840     3.50643     3.26465      2.3011      2.9389
      6870     3.51221     3.26511     2.32498     2.93338
      6900     3.51727     3.27564     2.31407     2.94239
      6930     3.51443     3.26992     2.32493     2.93337
      6960     3.50604     3.25991     2.31387      2.9332
      6990     3.51399     3.26182     2.31801     2.94678
      7020     3.52923     3.27133     2.32419     2.96773
      7050     3.53008     3.27012     2.31549     2.97787
      7080     3.51837     3.25995     2.30701     2.96788
      7110      3.5173      3.2588     2.29991      2.9721
      7140     3.51162     3.25232     2.29849     2.96685
      7170     3.51543     3.26269     2.29131     2.97007
      7200     3.50082     3.25529     2.29003     2.94456
      7230     3.51458     3.26582     2.29424     2.96233
      7260     3.50966     3.25528     2.31466     2.94634
      7290     3.51645      3.2618     2.29552     2.97019
      7320     3.52415     3.27558     2.29347     2.97488
      7350      3.5172     3.26283     2.29823     2.96874
      7380     3.51551     3.25005     2.29414      2.9819
      7410     3.51452     3.25441     2.26736     2.99527
      7440      3.5133     3.25007     2.26956     2.99546
      7470     3.50344     3.22808     2.27295     2.99354
      7500     3.50617     3.23172     2.28266     2.98864
      7530     3.51364     3.22801     2.29736      2.9989
      7560     3.51885     3.23416     2.28969     3.01034
      7590     3.51351     3.22948     2.28968     3.00289
      7620      3.5116     3.23532     2.26894     3.00788
      7650     3.51475     3.23366      2.2804     3.00834
      7680     3.49964     3.23011     2.26619     2.98759
      7710     3.50134     3.23308     2.26974     2.98568
      7740      3.5068     3.23836      2.2815     2.98382
      7770       3.506     3.24122     2.26766     2.98937
      7800     3.51406     3.25437     2.27613     2.98755
      7830     3.52225     3.26405     2.30649     2.97299
      7860     3.51651     3.25652     2.29952     2.97305
      7890     3.50571     3.24431      2.2932     2.96574
      7920     3.52023     3.26189     2.29618     2.97854
      7950     3.52439     3.26043      2.3227     2.96941
      7980     3.51724     3.25201     2.31818     2.96521
      8010      3.5275     3.26684     2.32333     2.96924
      8040     3.50813     3.25308     2.31454     2.94522
      8070     3.50927     3.25685     2.27919     2.97123
      8100     3.51665     3.25804     2.27876     2.98765
      8130     3.50402      3.2592     2.26212     2.96929
      8160     3.51119     3.26239     2.25428     2.98865
      8190     3.51145     3.26765     2.23785     2.99584
      8220     3.52769     3.29607     2.23501     3.00496
      8250     3.51852     3.28853     2.22309     3.00058
      8280     3.51755     3.28864     2.23057     2.99261
      8310     3.51674     3.28552     2.20084     3.01605
      8340     3.52589     3.28625      2.2246      3.0192
      8370      3.5064     3.25637     2.23043     3.00182
      8400     3.51406      3.2666     2.21953     3.01666
      8430     3.52567     3.27974     2.22399      3.0262
      8460     3.51484     3.27392     2.22833     3.00402
      8490     3.51673     3.28069     2.21736     3.00917
      8520     3.50946      3.2688     2.21098     3.00983
      8550     3.51999     3.27748     2.19092     3.03951
      8580     3.52004     3.26394     2.19025     3.05464
      8610     3.52483     3.26689     2.19162     3.06155
      8640     3.52271     3.27284     2.17586     3.06155
      8670      3.5192     3.27494      2.1679     3.05687
      8700     3.51867     3.27226     2.16559     3.06018
      8730     3.52255     3.28582     2.13995     3.07257
      8760     3.52017     3.28615      2.1279     3.07513
      8790     3.51344     3.27796      2.1341     3.06417
      8820     3.51295     3.28446     2.12658     3.06132
      8850     3.52993     3.30275     2.11119     3.09121
      8880     3.52234       3.302     2.09436     3.08613
      8910     3.52103     3.30106     2.11255     3.07171
      8940     3.51899     3.29557       2.133     3.05878
      8970     3.53073     3.30987     2.11768     3.08095
      9000     3.52924     3.31504     2.12815     3.06472
      9030     3.52338     3.30501     2.11512     3.07107
      9060     3.52832     3.31576     2.10465     3.07803
      9090     3.52068     3.30784     2.11196     3.06403
      9120     3.53799     3.33354     2.10166     3.08306
      9150     3.53694     3.33325      2.0751     3.09892
      9180     3.52713     3.32376     2.06869     3.09102
      9210      3.5346     3.33845     2.05722      3.0999
      9240     3.53596     3.33815     2.06355     3.09912
      9270     3.53546     3.32979     2.06047     3.10901
      9300     3.53506     3.32797     2.05364     3.11457
      9330     3.53946     3.33748     2.05009      3.1167
      9360     3.53127     3.32675     2.04426     3.11343
      9390     3.53658     3.32748     2.06315     3.11224
      9420     3.55603     3.34834     2.05926     3.13668
      9450     3.55157     3.34182     2.06512     3.12966
      9480     3.55191       3.345     2.05595     3.13309
      9510     3.55572     3.35165     2.07016     3.12525
      9540     3.55825     3.35575     2.05188     3.13864
      9570     3.54972     3.34677     2.05779     3.12501
      9600      3.5544     3.35728     2.04987     3.12957
      9630     3.55899     3.35994     2.04182      3.1424
      9660     3.56356     3.36394     2.02974     3.15626
      9690     3.56181     3.35842     2.05117     3.14432
      9720     3.54685      3.3495       2.052     3.11937
      9750     3.57745     3.38039     2.04764     3.15855
      9780     3.54941     3.35209     2.05392     3.12113
      9810     3.54869      3.3496     2.05622     3.12067
      9840     3.56055      3.3604     2.04805     3.14138
      9870     3.55997     3.35955     2.06766      3.1281
      9900     3.55649     3.35463     2.06052     3.13016
      9930     3.55034     3.34433      2.0877     3.10915
      9960     3.54902     3.34449     2.07068     3.11733
      9990     3.55792     3.35433     2.06146     3.13312
     10020     3.54458     3.34249     2.04798     3.12436
     10050     3.54386     3.33377     2.05447     3.12779
     10080     3.54081     3.32974     2.04728     3.12988
     10110     3.54233     3.32707     2.05529     3.13091
     10140        3.54     3.32814     2.04627     3.13041
     10170      3.5343     3.31853     2.03379     3.13585
     10200     3.56714      3.3622     2.02118     3.17167
     10230     3.54673     3.33817     2.03699     3.14099
     10260     3.55372     3.34589     2.05062     3.13973
     10290     3.55659     3.34831     2.06411     3.13481
     10320     3.55096     3.34041     2.04563     3.14256
     10350      3.5392     3.32714     2.04906     3.12783
     10380     3.55234     3.33734     2.05221     3.14465
     10410     3.56765     3.35629     2.03875     3.16782
     10440     3.56861     3.35171     2.05078     3.16707
     10470     3.56168     3.34182     2.05154     3.16142
     10500      3.5658     3.33818     2.07467     3.15944
     10530     3.55153      3.3298     2.06239     3.14415
     10560     3.54303     3.32016     2.06649     3.13244
     10590     3.55745     3.33054     2.07249     3.15011
     10620     3.55274     3.32395     2.06903      3.1487
     10650      3.5542     3.33026      2.0621      3.1499
     10680     3.54669     3.32848     2.03739     3.15092
     10710     3.54374      3.3214     2.05027     3.14339
     10740     3.54458     3.31645     2.05648     3.14644
     10770     3.54744     3.32431     2.04346     3.15307
     10800     3.54898     3.32414     2.04432     3.15615
     10830     3.54458     3.31237     2.05366     3.15258
     10860     3.54385     3.31317     2.05632     3.14837
     10890     3.54384     3.30285     2.06645     3.15255
     10920     3.54802     3.30691     2.07591     3.15147
     10950     3.54151     3.29709     2.07788     3.14581
     10980     3.55366     3.31332     2.08935     3.14856
     11010     3.53305     3.30278     2.07269     3.12417
     11040     3.54119     3.31609     2.04707     3.14534
     11070     3.53414     3.30128      2.0581     3.13785
     11100     3.54139     3.30259     2.08005     3.13833
     11130     3.53875     3.30726     2.07366      3.1317
     11160     3.54251     3.31298     2.06427     3.14033
     11190     3.53853     3.30503     2.06996     3.13598
     11220     3.54193     3.30955     2.06479      3.1423
     11250     3.53009     3.29124     2.07502     3.12811
     11280     3.53917     3.30834     2.07566     3.13017
     11310     3.52795     3.29236      2.0771     3.12072
     11340     3.53978      3.2971     2.08858      3.1348
     11370     3.52708     3.28712      2.0783     3.12347
     11400     3.53046     3.29151     2.07432     3.12914
     11430     3.52947     3.28556     2.08904     3.12336
     11460     3.52753     3.28037     2.09912     3.11766
     11490     3.53306     3.28526     2.08644     3.13351
     11520     3.52525     3.26266     2.12952     3.11046
     11550      3.5255     3.26263     2.12951     3.11106
     11580     3.53315     3.26406     2.13502     3.12312
     11610     3.51176     3.24972     2.11212     3.10535
     11640     3.52629     3.26711     2.10932     3.12189
     11670     3.51849     3.25857     2.09469     3.12306
     11700     3.52996     3.27308     2.08649     3.13923
     11730     3.51641     3.25946     2.08539     3.12368
     11760     3.52757     3.27505     2.08414     3.13336
     11790     3.54067     3.29476     2.09229      3.1368
     11820     3.53769      3.2852     2.10143       3.134
     11850     3.52084     3.27441     2.09439     3.11198
     11880     3.52568      3.2831     2.10953     3.10355
     11910     3.51618     3.26393      2.1102     3.10176
     11940     3.52487     3.27669     2.10493     3.11159
     11970     3.52987     3.28356     2.08623     3.12824
     12000     3.50951     3.25487     2.08131     3.11567
     12030     3.53001       3.271     2.09239     3.13759
     12060     3.51437      3.2504     2.08643     3.12782
     12090      3.5132     3.24135      2.0956     3.12847
     12120      3.5218     3.25064     2.09088     3.14129
     12150     3.52881     3.25767     2.08195     3.15564
     12180     3.52722     3.25053     2.09201     3.15279
     12210      3.5303      3.2589     2.06671     3.16768
     12240     3.51967     3.24973     2.07288     3.14938
     12270     3.52826     3.26524      2.0622     3.15955
     12300     3.51641     3.25573     2.06505     3.14102
     12330     3.51225     3.26298     2.05584     3.13023
     12360     3.51108     3.26358     2.05718     3.12608
     12390     3.52538     3.28145     2.06182      3.1365
     12420     3.52996     3.28357     2.06285     3.14389
     12450     3.51405     3.26435     2.08179     3.11565
     12480     3.52665     3.26265     2.11253      3.1252
     12510     3.52541     3.26685     2.11672     3.11517
     12540     3.51076     3.24454     2.11006      3.1099
     12570     3.52385     3.26002     2.09007     3.13672
     12600     3.51546     3.26056     2.08637     3.11973
     12630     3.51898      3.2589     2.09504     3.12359
     12660      3.5353     3.27825     2.10699     3.13214
     12690     3.52879     3.26947     2.10407     3.12859
     12720     3.51628     3.26105     2.11079     3.10459
     12750     3.53449     3.27244     2.11188      3.1331
     12780     3.52317      3.2594     2.12283     3.11374
     12810     3.52447     3.26984     2.09896     3.12191
     12840     3.52461      3.2585     2.10799       3.128
     12870       3.512     3.25258     2.09179     3.11663
     12900     3.52384     3.26235      2.0935     3.13197
     12930     3.51242     3.25231     2.08547     3.12209
     12960     3.51048     3.25398     2.06958     3.12657
     12990     3.51796      3.2498     2.08837     3.13523
     13020      3.4988     3.23159     2.08243     3.11504
     13050     3.50987     3.25229     2.06428     3.13045
     13080     3.51506      3.2531     2.07699     3.13286
     13110     3.51548     3.24583     2.09577     3.12883
     13140     3.51315     3.24038     2.09942     3.12678
     13170     3.50692     3.23376     2.09497     3.12265
     13200     3.51108     3.23722     2.08651     3.13404
     13230     3.51804     3.25142     2.08503     3.13594
     13260     3.52636     3.26089     2.08637     3.14391
     13290     3.52242     3.25286     2.08839     3.14205
     13320      3.5151     3.24953     2.09309     3.12592
     13350     3.52973     3.26854     2.08188     3.14648
     13380     3.53454     3.26509     2.09581     3.15163
     13410      3.5095      3.2356     2.09327     3.12768
     13440     3.51952      3.2588     2.07463      3.1385
     13470     3.50623     3.24307     2.07922     3.12196
     13500     3.50537      3.2402     2.08599      3.1185
     13530     3.51562     3.26051     2.08552     3.12072
     13560     3.51957     3.25542      2.0922     3.13044
     13590     3.53004     3.27834     2.07685     3.14029
     13620     3.51922     3.25323     2.09014     3.13332
     13650     3.52346     3.25811     2.09542     3.13425
     13680     3.51766     3.25512     2.09169     3.12681
     13710     3.51719     3.26508     2.07785     3.12459
     13740     3.52658     3.27104     2.09169     3.13029
     13770     3.52941      3.2902     2.06348     3.13529
     13800      3.5305     3.28958     2.06727      3.1359
     13830     3.54088     3.30693     2.04854      3.1533
     13860     3.52048     3.28798     2.04721      3.1282
     13890     3.52891     3.28876     2.04504     3.14773
     13920     3.52276      3.2778     2.06231      3.1341
     13950      3.5272      3.2837     2.06275     3.13761
     13980     3.52793     3.27804     2.06664     3.14261
     14010     3.52333     3.28081     2.05911     3.13432
     14040      3.5241     3.28789     2.04615     3.13712
     14070     3.53479      3.2881     2.07195     3.14402
     14100     3.52641     3.27891     2.07254     3.13441
     14130     3.51903     3.26701     2.06772     3.13343
     14160     3.51696     3.26477     2.06984      3.1297
     14190     3.53262     3.27609     2.06863     3.15386
     14220     3.51938     3.26164     2.05766     3.14639
     14250     3.51939     3.25994     2.06595     3.14275
     14280     3.52717     3.28709     2.04668     3.14451
     14310     3.53042      3.2862     2.06043     3.14375
     14340     3.54031     3.29711     2.05404     3.15874
     14370     3.52662     3.27605     2.05965     3.14633
     14400     3.52882     3.28085     2.03638     3.16139
     14430     3.51782     3.28033     2.02821      3.1426
     14460     3.53463     3.30327     2.00926     3.16836
     14490     3.52391     3.29682     2.00709     3.15253
     14520     3.52106     3.29264     1.99325      3.1593
     14550      3.5219     3.29904     1.98525     3.15955
     14580     3.52811     3.30637     1.98354      3.1668
     14610     3.52816     3.29774     1.98823     3.17297
     14640     3.52122     3.28494     1.99403     3.16717
     14670     3.52449      3.2855     2.00453     3.16725
     14700     3.54096       3.306     1.99827     3.18656
     14730     3.53848     3.29972     2.00624     3.18253
     14760     3.51998     3.27794     2.00579     3.16423
     14790     3.52296     3.28222     2.00044     3.16981
     14820     3.51774     3.27437     2.00209     3.16529
     14850     3.52318     3.28372     1.99713     3.17084
     14880     3.52016     3.28023     1.99641     3.16821
     14910     3.51797     3.27679     2.00869     3.15913
     14940     3.51565      3.2767     1.99347     3.16369
     14970     3.52161     3.28304     1.99413     3.16995
     15000      3.5256     3.28525     1.98849     3.18006
     15030     3.51144     3.26265     1.99742     3.16636
     15060     3.51942     3.27033     1.99162      3.1798
     15090     3.52899     3.27833      1.9944       3.191
     15120     3.53203     3.28378     1.99898     3.18925
     15150     3.51804     3.26518     2.01728     3.16582
     15180     3.52227     3.26753     2.01417     3.17476
     15210     3.52468     3.26962     1.99927     3.18736
     15240     3.53254     3.28478     1.98907     3.19555
     15270     3.51688     3.26799     1.99467     3.17466
     15300     3.51988     3.26948     1.98063     3.18854
     15330     3.51741     3.26026      1.9974     3.18204
     15360     3.53091     3.27663     1.98248     3.20438
     15390     3.52499     3.27068     1.97545     3.20178
     15420     3.52513     3.26783     1.97313     3.20643
     15450     3.51946     3.26176     1.96715     3.20382
     15480     3.52113     3.26542     1.97479     3.19905
     15510     3.52087     3.27393     1.97523     3.18951
     15540     3.52641     3.28175     1.97514     3.19377
     15570     3.50571      3.2603     1.97016     3.17315
     15600     3.51784     3.27065      1.9692     3.18991
     15630     3.52181     3.27628     1.96894     3.19306
     15660     3.51643     3.26985     1.97005     3.18709
     15690     3.52234     3.27418     1.97351     3.19355
     15720     3.52202     3.26802     1.99964     3.18288
     15750      3.5191     3.26827     1.99542     3.17882
     15780     3.53517     3.28406     1.99774     3.19669
     15810       3.551      3.3025     2.00619     3.20747
     15840     3.54591     3.30614     2.00105     3.19566
     15870     3.53656     3.29193     1.99963     3.19048
     15900     3.52617     3.27988     1.99995     3.17967
     15930     3.53353     3.28951     1.98916     3.19282
     15960     3.51961     3.27801     1.99198     3.17205
     15990     3.51841     3.27707     1.99022     3.17147
     16020     3.51775     3.27299     1.99123     3.17359
     16050     3.52098     3.28428     2.00537     3.16017
     16080     3.52538     3.28776     1.99903     3.17035
     16110     3.51944     3.28353     1.99375     3.16485
     16140      3.5177     3.28026     2.00468     3.15746
     16170     3.54653     3.30522     2.00962     3.19259
     16200     3.54182     3.29745     2.01266     3.18825
     16230     3.54126     3.29393     1.99816     3.19975
     16260     3.53297     3.28592     2.01075     3.18173
     16290     3.53412     3.29567     2.00689     3.17663
     16320     3.52397     3.29045     2.01338      3.1553
     16350     3.53265      3.2915      2.0219     3.16816
     16380     3.51853     3.27098     2.01643     3.16146
     16410     3.51212     3.26939     2.00771     3.15437
     16440     3.51295     3.26829     1.99454      3.1657
     16470     3.51818     3.27594     1.99242     3.17074
     16500     3.52035     3.27347     1.99657     3.17551
     16530     3.52395     3.27728     2.00856     3.17199
     16560     3.52838     3.28023     2.00754     3.17944
     16590     3.53547     3.29338     1.99284     3.19082
     16620     3.52864     3.28538      2.0005     3.17914
     16650      3.5253      3.2793     1.98812     3.18575
     16680     3.52181     3.27395      1.9974     3.17773
     16710     3.54796     3.30129     1.99777     3.20725
     16740     3.53778     3.29164     1.99833     3.19431
     16770     3.52737     3.28377     1.99138     3.18369
     16800     3.54085     3.29645     2.00236     3.19362
     16830     3.54588     3.30393     2.00326     3.19648
     16860     3.54147     3.30082     2.00137     3.19109
     16890      3.5398     3.29952     2.01527     3.17997
     16920       3.541     3.29677     2.00705     3.19069
     16950     3.52508     3.27985     2.01226     3.16949
     16980       3.531      3.2897     2.01601      3.1701
     17010      3.5289     3.28944      2.0142     3.16684
     17040     3.51217     3.26698     2.01778     3.15058
     17070     3.51828     3.27732     2.01864     3.15291
     17100     3.51887     3.27497     2.00481     3.16548
     17130     3.52901     3.29258     2.01538     3.16306
     17160     3.51577     3.27932     2.00453     3.15422
     17190     3.51734     3.27827     1.99074     3.16752
     17220     3.52115     3.28252     1.98169     3.17725
     17250     3.50888     3.26769     1.99368     3.15785
     17280     3.50884     3.26939     1.98634     3.16062
     17310      3.5299     3.28706     2.00349     3.17831
     17340     3.53305     3.28888     2.00733     3.18101
     17370     3.52636     3.28081     2.01573     3.16917
     17400     3.52711     3.27908     2.01144     3.17533
     17430     3.52005     3.27405     2.01716      3.1612
     17460     3.51936     3.27328     2.01564     3.16143
     17490     3.52943      3.2838     2.02175     3.16905
     17520     3.52698     3.28432      2.0098     3.17066
     17550     3.51784     3.27248      2.0186     3.15698
     17580     3.55025     3.30703     2.03394     3.18359
     17610     3.55265     3.30857     2.03408     3.18725
     17640     3.55364     3.30872     2.04679     3.18116
     17670     3.54064     3.29348     2.05173     3.16476
     17700      3.5352      3.2936     2.06781     3.14193
     17730     3.52724     3.28891     2.06304     3.13207
     17760     3.52933     3.29586     2.06538      3.1279
     17790     3.52705     3.29169     2.06938     3.12451
     17820      3.5407     3.30583     2.07724     3.13524
     17850     3.52147     3.28533     2.06374     3.12235
     17880     3.52474     3.28955     2.08814     3.10904
     17910     3.53475     3.30469     2.07528     3.12428
     17940     3.54127     3.30678     2.10434      3.1174
     17970     3.52871     3.28922     2.08522     3.12032
     18000       3.526     3.29312     2.11428     3.09039
     18030     3.53224     3.29797     2.10214      3.1077
     18060     3.53398     3.29888     2.09663     3.11442
     18090     3.53363     3.29936     2.12092     3.09662
     18120     3.52793     3.29132        2.12     3.09279
     18150     3.52184     3.28881     2.11162      3.0873
     18180     3.54259     3.31032     2.12316     3.10385
     18210     3.53202     3.29645     2.13124     3.08895
     18240     3.53563     3.30059     2.12741     3.09542
     18270      3.5321     3.29895     2.13253     3.08557
     18300     3.53478     3.30952     2.12385     3.08638
     18330     3.53246     3.30051     2.11665     3.09564
     18360     3.53798     3.31045     2.10905     3.10281
     18390     3.53557     3.31187     2.09938     3.10235
     18420      3.5276     3.30225     2.10455     3.09094
     18450     3.52652     3.29806     2.09595      3.0988
     18480     3.53116     3.30181     2.07888     3.11681
     18510     3.51956     3.28508     2.08464     3.10436
     18540     3.51902     3.28595      2.0894     3.09901
     18570     3.51383       3.275     2.09637     3.09412
     18600     3.52661     3.28748      2.0957     3.11037
     18630     3.52231     3.28689     2.07506     3.11511
     18660     3.53077     3.29088     2.07549     3.12972
     18690     3.53426     3.29803     2.06807     3.13498
     18720     3.52727     3.28455     2.07856     3.12642
     18750     3.53169     3.28169     2.07263     3.14331
     18780     3.53532     3.27887     2.08136     3.14865
     18810     3.52743     3.27248     2.08631     3.13429
     18840     3.51938     3.27241      2.0774     3.12216
     18870     3.52081     3.27703     2.07784     3.12022
     18900      3.5118      3.2602     2.09702      3.1047
     18930     3.52331      3.2695     2.10734     3.11398
     18960     3.52757     3.28115     2.11215     3.10811
     18990     3.52164     3.27723     2.12014     3.09334
     19020     3.53074      3.2819     2.11548     3.11226
     19050     3.53068     3.28028     2.10494     3.12096
     19080     3.52872     3.27825     2.11326     3.11302
     19110     3.52849     3.27593     2.12259     3.10861
     19140     3.53283      3.2887     2.10726     3.11539
     19170     3.53562     3.28203     2.09907     3.13424
     19200     3.52393     3.26465     2.11203     3.11729
     19230     3.51728     3.26292      2.0969     3.11431
     19260     3.52548     3.27736     2.08947     3.12265
     19290     3.53259     3.28529     2.09883     3.12413
     19320     3.52998      3.2862     2.10675      3.1119
     19350     3.51965     3.27815     2.10658     3.09707
     19380     3.52416     3.28128     2.09993     3.10851
     19410     3.51455     3.26912     2.09389     3.10364
     19440     3.51513     3.27241     2.10619     3.09315
     19470     3.51159     3.26406     2.09237     3.10329
     19500     3.51416     3.26518     2.11699     3.09119
     19530     3.50943     3.24982     2.12385     3.09196
     19560     3.52261     3.26233     2.12402     3.10858
     19590     3.51356     3.25568     2.11605      3.1005
     19620     3.53039     3.27156     2.13175     3.11125
     19650     3.51266     3.25751     2.14171     3.07885
     19680     3.53551     3.27971     2.16234     3.09314
     19710      3.5375     3.27814     2.16916     3.09457
     19740       3.532     3.27333      2.1678     3.08804
     19770      3.5224     3.26876     2.16174     3.07517
     19800      3.5276     3.27721     2.15977     3.07948
     19830     3.51892     3.26637     2.17494     3.06042
     19860     3.52378     3.28001     2.17065     3.06004
     19890     3.52584     3.28786     2.17921     3.05026
     19920     3.51963     3.27705      2.1742     3.05113
     19950     3.52669     3.28625     2.17767     3.05507
     19980     3.52879     3.28807     2.19424     3.04609
     20010     3.52119     3.27834     2.19684     3.03708
     20040      3.5238     3.28228     2.16263     3.06335
     20070     3.52847     3.28769     2.17876     3.05685
     20100      3.5238     3.28175      2.1718     3.05741
     20130      3.5264     3.28341     2.16148     3.06892
     20160     3.51633     3.26956     2.16231     3.05999
     20190     3.52789     3.28528     2.14579     3.08132
     20220     3.51952     3.27638     2.17262     3.05272
     20250     3.51095     3.26665     2.18934      3.0314
     20280     3.51667     3.27367     2.20671     3.02446
     20310      3.5328     3.29019      2.2008     3.04836
     20340     3.51368     3.26692     2.21797     3.01658
     20370     3.50879     3.26389     2.21765     3.00871
     20400     3.51548     3.27079     2.20758     3.02419
     20430     3.51653     3.27248     2.18834     3.03874
     20460       3.511      3.2698     2.20539     3.01643
     20490      3.5077     3.26425     2.19741     3.02059
     20520     3.51691     3.27819     2.21504     3.01402
     20550     3.51375     3.27458     2.22143     3.00586
     20580     3.52351     3.28863     2.21083     3.02116
     20610     3.51278     3.28092     2.17976     3.02712
     20640     3.50437     3.27001     2.17433     3.02333
     20670     3.51314     3.27469     2.19397     3.02443
     20700     3.50673     3.26524     2.20125     3.01447
     20730     3.51433     3.27004     2.21313     3.01828
     20760     3.50396     3.26719     2.20222      3.0052
     20790     3.50262     3.26428     2.19708     3.00898
     20820     3.51084     3.27677     2.20033     3.01218
     20850     3.52343     3.29432     2.20286      3.0206
     20880     3.51917     3.29108     2.18791     3.02505
     20910     3.50907     3.27959     2.19201     3.01107
     20940     3.50561      3.2799     2.19615     2.99963
     20970     3.52217     3.29809     2.19302      3.0207
     21000     3.52608     3.29676     2.20022     3.02603
     21030     3.53085     3.30508     2.19668     3.03065
     21060     3.53528     3.30838     2.20604     3.03058
     21090     3.53366     3.30819     2.21087     3.02348
     21120     3.53408     3.31014     2.19906     3.03093
     21150     3.53187      3.3096       2.212     3.01693
     21180     3.52917        3.31     2.23804     2.99084
     21210     3.52879     3.30932     2.21686     3.00643
     21240     3.53598     3.31646      2.2113     3.01953
     21270     3.51717     3.29705     2.20516     3.00127
     21300     3.52774     3.30609     2.22902     2.99852
     21330     3.52137     3.29428     2.22903     2.99653
     21360     3.53364     3.31279     2.23594     2.99987
     21390     3.54226      3.3174     2.23684     3.01441
     21420     3.53114     3.30411     2.21999     3.01536
     21450     3.54023     3.31305     2.22041     3.02655
     21480     3.53749     3.30966     2.20442      3.0355
     21510     3.54284     3.31903     2.21297     3.03154
     21540     3.54353     3.32268     2.22277     3.02198
     21570     3.53334     3.30994     2.22909     3.00738
     21600      3.5489     3.33188     2.21691     3.02874
     21630     3.54562     3.33148     2.21506     3.02284
     21660     3.54474     3.33487     2.21162     3.01957
     21690     3.54599     3.33687     2.20921     3.02206
     21720     3.54645     3.34066     2.18373     3.03743
     21750     3.55869     3.34836     2.20455     3.04252
     21780     3.58103     3.37196     2.24325     3.04059
     21810     3.56778     3.35643       2.217     3.04588
     21840     3.59988     3.38966     2.21525     3.08565
     21870     3.58314     3.37178     2.22564     3.05866
     21900     3.58971      3.3768     2.22655     3.06785
     21930     3.57775     3.36094     2.22206     3.06057
     21960     3.55566     3.33724      2.2255     3.03238
     21990      3.5717     3.35359     2.23486     3.04515
     22020     3.58946     3.37191      2.2349     3.06658
     22050     3.61245     3.40011     2.23678     3.08797
     22080      3.5933     3.37842     2.22972     3.07218
     22110     3.60099     3.38555     2.24272     3.07287
     22140     3.61449     3.40081     2.25085     3.08175
     22170     3.60935     3.39438     2.23596     3.08762
     22200     3.61183     3.39345     2.22078     3.10535
     22230     3.61646      3.3948     2.20915      3.1229
     22260     3.62237     3.40085      2.1938     3.14079
     22290     3.62475     3.40269     2.16332     3.16534
     22320     3.60885     3.37895     2.15145     3.16253
     22350     3.60331     3.36255     2.16356     3.15911
     22380     3.59331     3.36156     2.13628     3.15595
     22410     3.60162     3.36931     2.13392     3.16819
     22440     3.60796     3.37854     2.13797     3.17005
     22470     3.61639     3.37667     2.14696     3.18515
     22500     3.62056     3.38309      2.1497     3.18597
     22530     3.61705     3.38043     2.14009     3.18729
     22560     3.61578     3.37971      2.1295     3.19226
     22590     3.60821     3.37802     2.12289      3.1813
     22620     3.60012     3.37812     2.10333     3.17586
     22650     3.60193     3.37617     2.12728     3.16605
     22680     3.59272     3.36629     2.11287     3.16532
     22710     3.60296     3.37659     2.11555     3.17581
     22740     3.60136      3.3738     2.11671     3.17437
     22770     3.60361     3.38033     2.11045      3.1767
     22800     3.59309     3.36778      2.1298     3.15319
     22830      3.5984     3.37525     2.09653     3.17951
     22860     3.60327     3.38517     2.11696     3.16641
     22890     3.60131     3.38523     2.12139     3.15891
     22920     3.59734     3.37847     2.14236     3.14293
     22950     3.59098     3.37188     2.15862     3.12427
     22980     3.59101     3.37337     2.16319     3.11956
     23010     3.58445     3.36388     2.16536     3.11322
     23040     3.57601     3.35283     2.16508     3.10592
     23070     3.57394     3.35163     2.17972     3.09218
     23100     3.57366     3.35326     2.17856     3.09056
     23130     3.56883     3.34703     2.19373     3.07539
     23160     3.57825     3.35191     2.19103     3.09384
     23190     3.58291     3.36046     2.19608     3.09176
     23220     3.57388     3.34563     2.21471      3.0736
     23250     3.58915     3.36579     2.21237     3.08882
     23280     3.58321     3.36162     2.21055     3.08088
     23310     3.59835     3.37771     2.21035     3.09866
     23340     3.56842      3.3428     2.19842     3.07569
     23370     3.58135     3.36164     2.20877      3.0778
     23400     3.58738     3.36775     2.21223     3.08266
     23430     3.58584     3.36632     2.20938     3.08271
     23460     3.58286      3.3647     2.21058     3.07667
     23490       3.567     3.34674     2.19097     3.07344
     23520     3.56867     3.35044     2.20517     3.06311
     23550       3.582     3.36074     2.19944     3.08696
     23580      3.5789     3.35752     2.20102     3.08216
     23610     3.58964       3.367     2.19213     3.10305
     23640      3.5894     3.36745     2.16304     3.12237
     23670     3.59103     3.37086     2.16977     3.11775
     23700     3.57432     3.35245     2.15147     3.11188
     23730      3.5911     3.36741     2.13891     3.14286
     23760     3.57533     3.34827       2.143     3.12451
     23790     3.58671     3.35528     2.16398     3.12861
     23820     3.58485     3.35211     2.14572     3.14032
     23850     3.58113     3.35382     2.12556     3.14372
     23880     3.58862     3.35832     2.13227     3.15142
     23910     3.58117     3.35612     2.13269     3.13649
     23940     3.58686     3.35675     2.12476     3.15417
     23970     3.56867     3.33619     2.13171     3.12993
     24000     3.56128     3.32952     2.13069     3.12088
     24030     3.57159     3.33918     2.15905     3.11462
     24060     3.55663      3.3237     2.14658     3.10554
     24090     3.56391     3.32915     2.16608     3.10287
     24120     3.56534     3.33273      2.1838     3.08986
     24150     3.57024     3.34107     2.17874     3.09573
     24180     3.57054     3.34181     2.16169     3.10754
     24210     3.56806     3.33594     2.19254     3.08649
     24240     3.55972     3.32211     2.19004      3.0839
     24270     3.56691     3.33285     2.20068     3.08138
     24300     3.56442     3.33076     2.18308     3.09037
     24330     3.55546     3.31745     2.18475     3.08285
     24360      3.5692     3.33332     2.17178     3.10655
     24390     3.56357     3.33015     2.17189     3.09695
     24420     3.56011     3.32919     2.15551     3.10145
     24450     3.56053      3.3279     2.17653     3.08911
     24480     3.54995     3.31329     2.17569     3.08104
     24510     3.54549     3.31147     2.18755     3.06428
     24540     3.54977     3.31791     2.16726     3.08158
     24570     3.55845      3.3228     2.19594     3.07603
     24600     3.55686     3.31752     2.18616     3.08501
     24630     3.54784     3.30926     2.18094      3.0768
     24660     3.55664     3.31752     2.17292     3.09383
     24690      3.5442     3.30526     2.17209     3.07896
     24720     3.54138     3.29306     2.18782      3.0744
     24750     3.54925      3.3044     2.21978     3.05743
     24780     3.54956     3.30055     2.20702     3.07151
     24810     3.55722     3.30534     2.21926     3.07527
     24840     3.54861     3.29651     2.19952     3.07902
     24870     3.55682     3.30499     2.21201     3.07993
     24900     3.55786     3.30364     2.20466     3.08904
     24930     3.57558      3.3205     2.18601     3.12494
     24960     3.55384     3.29464     2.17681     3.10909
     24990     3.56131     3.29678     2.18208      3.1202
     25020      3.5566      3.2983     2.17181     3.11501
     25050     3.55677     3.30803     2.17193     3.10497
     25080     3.55015         3.3      2.1508     3.11307
     25110     3.56927     3.32337     2.15092     3.13181
     25140     3.57847     3.33185     2.16316     3.13534
     25170     3.57733     3.32367     2.18035     3.12951
     25200     3.58559     3.33551     2.17184     3.14171
     25230     3.56765     3.31093     2.16804     3.12947
     25260     3.57298     3.32309     2.17431      3.1244
     25290     3.56996     3.32249     2.18061     3.11371
     25320     3.56973     3.31744     2.19662     3.10731
     25350     3.57422     3.31716     2.20972     3.10866
     25380     3.56809     3.31134     2.18814     3.11603
     25410     3.57891     3.32772     2.20293     3.11297
     25440     3.58829     3.33196     2.23907     3.10423
     25470     3.57715     3.32492     2.24341     3.08286
     25500     3.58157     3.33869     2.27183     3.05732
     25530     3.57433     3.33554     2.27639     3.04038
     25560     3.57576     3.33224     2.24728     3.06889
     25590     3.57884     3.33569     2.23075     3.08434
     25620     3.57293      3.3371     2.21897     3.07759
     25650     3.57786     3.34013     2.21953     3.08534
     25680     3.58097      3.3456      2.2317     3.07786
     25710     3.58403     3.34638     2.25429     3.06764
     25740     3.59017     3.35451     2.26807     3.06295
     25770      3.5728     3.34006     2.28986     3.02165
     25800     3.57021     3.33771     2.29164     3.01678
     25830     3.56538     3.32518     2.29817      3.0142
     25860     3.57264       3.335     2.27933      3.0348
     25890     3.55488     3.31638     2.30458     2.99415
     25920     3.56254     3.33014      2.2885     3.00937
     25950     3.57203     3.34071     2.30547     3.00719
     25980     3.56822     3.33481     2.30755     3.00309
     26010     3.56406     3.32769     2.32345     2.98884
     26040     3.56276     3.32588     2.31323     2.99567
     26070     3.57851     3.33876     2.33105     3.00506
     26100     3.58192     3.34904     2.33557     2.99822
     26130     3.57016     3.33392      2.3433     2.98094
     26160     3.58113      3.3488     2.31699       3.011
     26190     3.58531     3.35404     2.31399     3.01741
     26220     3.57297     3.33697     2.32173     3.00107
     26250      3.5664      3.3311     2.32908     2.98623
     26280     3.57947     3.34423     2.32401     3.00671
     26310     3.57219     3.33468     2.31999     3.00311
     26340     3.57919      3.3435     2.37935     2.96326
     26370     3.56863     3.33601     2.37385     2.95061
     26400     3.55257     3.32075      2.3886     2.91697
     26430     3.57051     3.34405     2.39848     2.92603
     26460     3.57705     3.34999     2.41892     2.91838
     26490     3.56136     3.33053     2.40006     2.91784
     26520     3.55959       3.329     2.39887     2.91624
     26550     3.57338     3.33739     2.40133     2.93829
     26580     3.56884     3.33828     2.40325     2.92464
     26610     3.56769      3.3425     2.40333     2.91694
     26640     3.56774     3.34095     2.42416     2.90154
     26670     3.55701     3.32561     2.44016     2.87935
     26700     3.56358     3.33557     2.43569     2.88785
     26730     3.56178     3.33361     2.42179     2.89733
     26760     3.55159     3.32719     2.41048     2.88911
     26790     3.55371     3.32831     2.38817     2.91147
     26820     3.56669     3.34309     2.40174     2.91511
     26850     3.57722     3.35424     2.41253     2.91921
     26880     3.56552     3.34244     2.41777     2.89972
     26910     3.55785     3.32682     2.42932     2.88915
     26940     3.56218     3.33445     2.39305     2.92114
     26970     3.55826     3.32934     2.41549     2.89885
     27000     3.56547     3.33796      2.4274     2.89672
     27030     3.56824     3.34365     2.41556     2.90684
     27060     3.57599     3.35071     2.38854     2.93992
     27090     3.57443     3.34851      2.4006     2.92876
     27120     3.57188     3.34719     2.39641     2.92748
     27150     3.58017     3.35351     2.41535     2.92494
     27180     3.57707     3.34861     2.43554     2.90616
     27210     3.56706     3.33859     2.45948     2.87272
     27240     3.56217     3.33839     2.44883     2.86992
     27270     3.56904     3.35022     2.43084     2.88844
     27300     3.55698     3.34018     2.42271     2.87712
     27330     3.56719     3.34682     2.45192     2.86994
     27360      3.5935     3.37498     2.45775     2.89748
     27390     3.55459     3.33494     2.44693     2.85674
     27420     3.57138     3.35616     2.45722     2.86493
     27450     3.56214     3.34388     2.43811      2.8726
     27480     3.57087     3.35239     2.47737     2.85067
     27510     3.56487     3.34069     2.44315     2.87879
     27540     3.57303     3.34993     2.43542     2.89478
     27570     3.57606     3.35003     2.44754     2.89192
     27600     3.57012     3.34855     2.41509      2.9062
     27630     3.56305     3.34133     2.41033     2.90112
     27660      3.5701     3.34649      2.4147     2.90886
     27690     3.58224     3.35803     2.43001     2.91267
     27720     3.57632     3.35331     2.43992     2.89521
     27750     3.57559     3.34839     2.42686     2.91005
     27780     3.57275     3.34641      2.3918     2.93426
     27810     3.55212     3.32152       2.384     2.91875
     27840     3.55231     3.32259     2.39673     2.90757
     27870     3.55838     3.33242     2.41962     2.89214
     27900     3.56125     3.33364     2.41552     2.90122
     27930     3.54408     3.31574     2.39417     2.89738
     27960     3.54578     3.31544     2.39969     2.89731
     27990     3.54069     3.30806     2.37843      2.9108
     28020     3.56106     3.32788     2.37645     2.93937
     28050     3.55426     3.31621     2.37419     2.93794
     28080     3.55871     3.32277     2.38784     2.93023
     28110     3.55753     3.31678     2.40419     2.92077
     28140     3.56325     3.32679     2.39595     2.93009
     28170     3.55548     3.31285     2.40145     2.92248
     28200     3.55215     3.30718     2.40876     2.91479
     28230     3.55649     3.31368     2.42547      2.9041
     28260     3.55305     3.30703     2.43139     2.89832
     28290     3.54337      3.2987     2.41364     2.89894
     28320     3.54778     3.29572     2.44077     2.89039
     28350     3.55148      3.2989     2.46065     2.87897
     28380     3.55357     3.30622     2.45394     2.88145
     28410     3.54426       3.297     2.45956     2.86426
     28440      3.5504     3.30162     2.46495      2.8695
     28470     3.53481     3.28381      2.4721     2.84518
     28500     3.54437     3.29708     2.46851     2.85672
     28530      3.5675     3.32282     2.47631     2.87767
     28560     3.55169     3.30562     2.46768     2.86573
     28590     3.55932     3.31341     2.50862     2.84001
     28620     3.56493     3.32271     2.50374     2.84751
     28650     3.57983     3.34673     2.51521     2.84666
     28680     3.56329     3.32811     2.49061     2.84861
     28710     3.55169      3.3195     2.48167     2.83747
     28740     3.56461     3.32816     2.47894       2.862
     28770      3.5594     3.32077     2.51451     2.82638
     28800      3.5475     3.30945     2.52805     2.79752
     28830      3.5579      3.3239     2.53572     2.79985
     28860     3.53626     3.30138     2.51109     2.79383
     28890     3.55609     3.32783     2.50081      2.8219
     28920     3.56113     3.33502     2.49675      2.8297
     28950     3.54557     3.32066     2.49333     2.81047
     28980     3.53711     3.30715     2.48305     2.81416
     29010     3.54302     3.31286     2.49051     2.81573
     29040     3.56033     3.33434     2.52045      2.8074
     29070     3.55497     3.32971      2.5212      2.7986
     29100     3.54851     3.32395     2.51825      2.7917
     29130     3.55235      3.3319     2.52769     2.78346
     29160     3.54469      3.3211     2.52453     2.77969
     29190     3.52996     3.30613     2.49278     2.78869
     29220     3.53288     3.30576     2.47642     2.81101
     29250     3.53356     3.30863     2.50534     2.78359
     29280     3.53825     3.31425     2.49759     2.79574
     29310     3.54926     3.32008     2.48251     2.82997
     29340     3.54753     3.31835     2.47959      2.8302
     29370     3.55479     3.32624     2.49027     2.82979
     29400     3.54663     3.31514     2.48853     2.82389
     29430     3.55351      3.3263     2.51605     2.80357
     29460     3.55163     3.32778     2.51812     2.79519
     29490     3.54296     3.31528     2.52269     2.78389
     29520     3.54366     3.30615      2.5314     2.78863
     29550     3.54562     3.30378     2.56312     2.76735
     29580     3.55319     3.31307     2.55793     2.78044
     29610     3.54625     3.30375     2.56031      2.7716
     29640     3.55655     3.31142     2.58811     2.76302
     29670     3.55203     3.30572     2.61445     2.73327
     29700     3.55458     3.31297     2.61349     2.73204
     29730     3.54586     3.30018     2.61649     2.72195
     29760     3.55901      3.3123     2.62568      2.7327
     29790     3.56368     3.31685     2.63921      2.7263
     29820     3.55866     3.31166     2.64695     2.71194
     29850     3.56013     3.30888      2.6531     2.71318
     29880     3.55683     3.30583     2.63439     2.72644
     29910     3.56568     3.30908     2.64727     2.73316
     29940     3.57894     3.32731     2.63061      2.7616
     29970      3.5748     3.32057     2.61658     2.77233
     30000     3.58642     3.33095     2.60553     2.80013
     30030     3.59335     3.33286     2.59245     2.82764
     30060     3.58827     3.32557     2.59172     2.82399
     30090     3.60603     3.34857     2.57578     2.85646
     30120     3.62471     3.36841     2.60457      2.8543
     30150     3.60432     3.35346     2.62278     2.80314
     30180     3.59589     3.34363     2.61845     2.79726
     30210     3.61114     3.35888     2.62401     2.81302
     30240     3.61332     3.36457     2.59115     2.84215
     30270      3.6021     3.34826     2.58064     2.84249
     30300     3.60898     3.36002     2.58732     2.83999
     30330     3.59827     3.34765      2.5351      2.8743
     30360     3.59025     3.33839     2.51957     2.87867
     30390     3.60198     3.34853     2.49785      2.9149
     30420     3.60329     3.35175     2.48908     2.92191
     30450     3.59684     3.34788     2.50107     2.90015
     30480      3.5932     3.34175     2.49265     2.90544
     30510     3.60576     3.35258     2.49758      2.9198
     30540     3.60709     3.35334     2.51922     2.90359
     30570      3.6039     3.35249     2.51318      2.9019
     30600     3.59951     3.33996     2.49844     2.91813
     30630     3.62302     3.36371     2.52192     2.92882
     30660      3.5977     3.33817     2.48751     2.92501
     30690     3.60114     3.33602     2.50486     2.92113
     30720     3.61057     3.34362     2.50904     2.93212
     30750     3.62513     3.36027     2.50891     2.94908
     30780     3.63348     3.36742     2.52169     2.95058
     30810     3.60036     3.32962     2.51105     2.92121
     30840     3.59614     3.32698     2.48261     2.93809
     30870     3.62236      3.3531     2.49025     2.96622
     30900     3.60356     3.32826     2.48465     2.95304
     30930     3.61429     3.33642      2.4908     2.96484
     30960     3.60539     3.33165     2.43895     2.99153
     30990     3.58371     3.30721     2.42437     2.97837
     31020     3.58658     3.31091     2.41578     2.98813
     31050     3.58585     3.30846     2.41842     2.98698
     31080      3.5911     3.31315     2.40722     3.00339
     31110     3.59374     3.31595     2.45099     2.97103
     31140     3.57539     3.28947     2.42393     2.97838
     31170     3.58639     3.29912     2.42099     2.99651
     31200     3.57544     3.29379     2.43402     2.96547
     31230     3.58518     3.30025     2.45629     2.96344
     31260     3.58496     3.29766     2.46863     2.95554
     31290     3.57635     3.28642     2.46426     2.95083
     31320     3.58949     3.30789     2.49343      2.9342
     31350     3.60073     3.32207      2.4749     2.96129
     31380     3.60507     3.32519     2.48684     2.95835
     31410     3.62552     3.34761     2.51795     2.95672
     31440     3.61009     3.33046     2.50307     2.95096
     31470     3.61764     3.33399     2.52807     2.94414
     31500     3.59853     3.30743     2.50677     2.94547
     31530     3.61166     3.32548     2.49768     2.96496
     31560     3.61771     3.32577     2.53067     2.95138
     31590     3.61923     3.32842     2.54018     2.94394
     31620     3.60649      3.3077     2.57049     2.90951
     31650     3.60894     3.31807     2.56926     2.90485
     31680     3.61839     3.32888     2.58463     2.90236
     31710     3.59576     3.31166     2.54091     2.90441
     31740     3.61305     3.33196      2.5305     2.93307
     31770     3.59322     3.31658     2.53429      2.8983
     31800     3.57816     3.30058     2.51777      2.8937
     31830     3.57527     3.29575      2.5032     2.90468
     31860     3.59187      3.3149     2.49306     2.93242
     31890     3.58545     3.30757     2.47932     2.93664
     31920     3.56077      3.2813     2.50161     2.88673
     31950     3.58526     3.30071     2.51474     2.91369
     31980     3.57086     3.28284     2.51833     2.89536
     32010     3.56787     3.27843     2.51264     2.89792
     32040     3.56999     3.28447     2.51118     2.89758
     32070     3.57833       3.297     2.49368     2.91894
     32100     3.58977     3.31776     2.50763     2.91155
     32130     3.59673     3.32655     2.52528     2.90344
     32160     3.59787     3.33167     2.53273     2.89388
     32190     3.59027     3.32075     2.51264     2.90506
     32220     3.59514     3.32894     2.48924     2.92779
     32250     3.57785     3.30504     2.51439     2.89078
     32280     3.58067      3.3068     2.55267     2.86206
     32310     3.57939     3.30185     2.58585     2.83466
     32340     3.58472     3.31249     2.57957     2.84142
     32370     3.57862     3.30463     2.57926     2.83546
     32400     3.57746     3.30586     2.58521     2.82568
     32430      3.5894     3.31156     2.59571     2.83962
     32460     3.59564     3.32334     2.58007     2.85586
     32490     3.59911     3.32664      2.5816     2.85938
     32520     3.60168     3.33074     2.60892     2.83617
     32550     3.60912     3.33859     2.63666     2.82018
     32580     3.59829     3.32875     2.63342     2.80711
     32610     3.59525     3.33001     2.59981     2.82908
     32640     3.60788     3.34126     2.62388     2.82575
     32670     3.61026      3.3461     2.61849     2.83108
     32700     3.61126     3.35168     2.61448     2.83075
     32730     3.61894     3.36345     2.63636     2.81607
     32760      3.6213     3.35989     2.65506      2.8088
     32790     3.60402     3.33576     2.65539     2.79275
     32820     3.62002     3.35205     2.66881     2.80184
     32850     3.61123     3.33631     2.64273      2.8226
     32880     3.60656     3.32004     2.67057     2.80356
     32910     3.60608     3.32281     2.64578     2.82247
     32940      3.5958     3.30897     2.64525       2.813
     32970      3.5961     3.31141     2.64711     2.80915
     33000     3.60343     3.32005      2.6788     2.78761
     33030     3.59534     3.30806     2.68272     2.77719
     33060     3.58753     3.30003     2.69501     2.75453
     33090     3.59653     3.30322     2.70546     2.76393
     33120     3.59882     3.30656     2.73774     2.73396
     33150     3.60295     3.31296     2.73586     2.73894
     33180     3.61564     3.32405     2.75313     2.74165
     33210     3.58705     3.28623     2.73405     2.73121
     33240     3.59245     3.29763     2.71774     2.74789
     33270     3.59211     3.30109     2.70225     2.75809
     33300     3.60999     3.32281     2.71574     2.76546
     33330     3.59926     3.31499     2.70387      2.7585
     33360     3.58746     3.29135      2.7085      2.7515
     33390     3.58656     3.30061     2.67258     2.77311
     33420     3.57173     3.28534     2.68122     2.74447
     33450     3.57069     3.29294      2.6549     2.75821
     33480     3.56482     3.28819     2.65337     2.75015
     33510     3.56233     3.28556     2.66701     2.73359
     33540     3.55899     3.28139     2.65482     2.74175
     33570     3.55834     3.28446     2.63341     2.75699
     33600     3.58492     3.31774     2.64767     2.77233
     33630     3.56804     3.29525     2.65211     2.75127
     33660     3.55625     3.28053     2.64061     2.74937
     33690     3.55541     3.27585     2.63512     2.75805
     33720     3.55905     3.27662     2.62729     2.77396
     33750     3.54926      3.2682     2.61141      2.7738
     33780     3.53469     3.24313     2.61393     2.76361
     33810     3.53751     3.24897     2.61745     2.76064
     33840     3.54061     3.25172     2.62221     2.76082
     33870     3.53622     3.25439     2.61399     2.75422
     33900     3.55207     3.27395     2.63177      2.7549
     33930     3.54781     3.27073     2.61919     2.75972
     33960     3.56096     3.27912     2.65868     2.74586
     33990     3.55948     3.28244     2.67284     2.72422
     34020     3.56536      3.2864      2.6804     2.72738
     34050     3.55947     3.27883      2.7002     2.70144
     34080     3.54839     3.26841      2.6839     2.70117
     34110     3.54492     3.27102     2.66597     2.70666
     34140     3.55307     3.27847     2.67007     2.71494
     34170     3.55899     3.28673     2.66321     2.72719
     34200     3.55025     3.28215     2.65588     2.71704
     34230     3.54579     3.28356     2.64626     2.71309
     34260     3.53898     3.27383     2.63979     2.71335
     34290     3.54542     3.28592     2.60474     2.74921
     34320     3.55048     3.29834     2.58089      2.7698
     34350     3.55703     3.30281     2.58256     2.77969
     34380      3.5526     3.29836     2.57639     2.77939
     34410     3.54393     3.28965     2.57555     2.76832
     34440     3.55637     3.30286     2.56007      2.7987
     34470     3.54738     3.29436     2.55488     2.79063
     34500     3.53737     3.27467     2.56197     2.78188
     34530     3.53805     3.27249     2.55858     2.78927
     34560     3.54336     3.28136       2.557     2.79379
     34590      3.5396     3.27621     2.55579     2.79142
     34620      3.5429     3.27775     2.55556     2.79816
     34650      3.5557      3.2948     2.55988     2.80665
     34680     3.54173     3.28332     2.55418     2.78993
     34710      3.5288     3.26423     2.56294     2.77147
     34740     3.54033     3.28815     2.57185     2.76433
     34770     3.51763     3.27008     2.56059     2.73813
     34800     3.52778     3.27615     2.56684     2.75112
     34830      3.5476     3.29398     2.59131     2.75785
     34860     3.54029     3.28794     2.60717      2.7312
     34890     3.53414     3.27447     2.56943     2.76698
     34920     3.53394     3.27954     2.56701     2.76271
     34950     3.54518     3.28724     2.53979     2.80717
     34980     3.55157     3.29847     2.52255     2.82561
     35010     3.54259     3.28654     2.53546     2.80536
     35040     3.55544      3.3047     2.53384     2.81797
     35070     3.55425     3.30024     2.52236     2.83046
     35100     3.54619     3.28959     2.51525     2.82896
     35130     3.56041     3.30582     2.48897     2.86873
     35160     3.55297       3.299     2.46437     2.87934
     35190     3.54606     3.29565     2.46686     2.86398
     35220     3.56726     3.31944     2.48491     2.87354
     35250     3.56194     3.31351     2.50473     2.84989
     35280     3.55727      3.3048     2.51067     2.84308
     35310     3.56243     3.30622     2.53265     2.83486
     35340     3.59042     3.33503     2.54185     2.86335
     35370     3.57689     3.31775     2.56454     2.82913
     35400     3.57614     3.31596     2.57017     2.82422
     35430     3.55804     3.28839      2.6063     2.77723
     35460     3.56772     3.29497     2.62999     2.77193
     35490     3.56617     3.28948     2.61433      2.7892
     35520      3.5564     3.28322     2.60185      2.7833
     35550     3.54703     3.27391     2.62244     2.75086
     35580     3.55389     3.28216     2.62873     2.75272
     35610     3.55245     3.27607     2.60072     2.78269
     35640     3.56254     3.28516     2.58854     2.80902
     35670     3.56707       3.284     2.60454     2.80709
     35700     3.55798     3.28314     2.57498     2.81227
     35730     3.56965     3.29599     2.56099     2.83945
     35760     3.56639     3.30286     2.53304     2.84835
     35790     3.56412     3.30131     2.51721     2.85847
     35820     3.57034     3.30957     2.49903     2.88032
     35850      3.5662     3.30986     2.46643     2.89778
     35880     3.55701     3.30359     2.42477     2.91744
     35910     3.55701      3.3072     2.41219     2.92377
     35940     3.55772     3.30662     2.39521     2.94007
     35970     3.55793     3.30553     2.35546     2.97372
     36000     3.56302     3.30743     2.34371       2.993
     36030     3.56642     3.31728     2.40437     2.94166
     36060     3.57322     3.31913     2.43907     2.92748
     36090     3.56736     3.30881     2.43729     2.92635
     36120        3.57     3.31449     2.44429     2.92051
     36150      3.5622     3.30971     2.44834     2.90345
     36180      3.5578     3.30489     2.46654     2.88266
     36210     3.55938     3.30858     2.45621     2.89114
     36240     3.55459     3.30137     2.45804     2.88604
     36270     3.56264     3.31124      2.4526     2.89919
     36300     3.56396     3.30979     2.46416     2.89427
     36330     3.56297     3.30693     2.46548     2.89398
     36360     3.56486     3.30967     2.48263     2.88083
     36390     3.57185     3.31806     2.47855     2.89197
     36420     3.57373      3.3293     2.44455     2.91256
     36450     3.56431     3.32272     2.42214      2.9157
     36480     3.56359     3.32202     2.42192     2.91495
     36510      3.5715     3.32641     2.43563     2.91787
     36540     3.56951     3.32031     2.42971     2.92489
     36570     3.57041      3.3176      2.4233     2.93544
     36600     3.55587     3.30027     2.41563     2.92599
     36630     3.56612     3.31142     2.39035     2.95891
     36660     3.57585     3.31805     2.40351     2.96431
     36690     3.57614     3.31435     2.40426     2.96852
     36720      3.5598     3.29361     2.40349      2.9529
     36750     3.55598     3.28892     2.40843     2.94491
     36780     3.56563     3.29666     2.39167     2.97312
     36810     3.56312     3.29711     2.38575     2.97134
     36840     3.56398     3.29597     2.39321     2.96867
     36870     3.56676     3.29273     2.40882     2.96633
     36900     3.57289     3.30073     2.42481     2.95914
     36930      3.5671     3.29046     2.40015     2.97667
     36960     3.57564     3.29741     2.39878     2.99054
     36990     3.57784     3.30354     2.42231        2.97
     37020     3.57002     3.28185     2.42157     2.97583
     37050     3.55366     3.25784     2.43202     2.95446
     37080     3.57432     3.28811     2.45038     2.95559
     37110     3.56517     3.27123     2.45569      2.9478
     37140     3.56177     3.26658     2.46579     2.93628
     37170     3.56096     3.26662     2.46114     2.93819
     37200     3.55035     3.25692     2.43827     2.94233
     37230     3.53747      3.2437     2.43996     2.92446
     37260     3.54647     3.25065     2.43882     2.93943
     37290     3.54698     3.24783     2.43309     2.94853
     37320     3.56744     3.27579     2.46025     2.94442
     37350     3.55575     3.26273     2.46137     2.92966
     37380     3.54839      3.2518     2.46596     2.92011
     37410     3.53504     3.24299     2.46841     2.89535
     37440     3.52696      3.2356     2.45962     2.89137
     37470     3.53769     3.24119     2.46756     2.90453
     37500     3.54132     3.24709     2.46012     2.91308
     37530     3.54212     3.24798     2.46536     2.90963
     37560     3.56014      3.2681     2.46302     2.93297
     37590     3.56596     3.27448     2.45153     2.94957
     37620     3.55915     3.27232     2.40538     2.97341
     37650     3.55377     3.26335      2.4032     2.97215
     37680     3.54985     3.25442     2.39745     2.97722
     37710     3.54408     3.24832     2.40273     2.96587
     37740     3.54565     3.25625     2.39607     2.96631
     37770     3.53568      3.2358     2.42404     2.94205
     37800     3.54059     3.24238     2.41448     2.95444
     37830     3.55591     3.26035     2.42889     2.95967
     37860     3.54247     3.24786     2.39793     2.96639
     37890     3.54905     3.25486     2.40632     2.96765
     37920     3.56296     3.27363     2.40604     2.98056
     37950     3.56218      3.2696     2.40732     2.98208
     37980     3.56717     3.27155     2.43053     2.97301
     38010     3.55572     3.25856     2.42092     2.96771
     38040     3.55295     3.25248     2.38179     2.99923
     38070     3.55651     3.25136     2.36816      3.0196
     38100     3.56333     3.26085     2.40714     2.99451
     38130     3.56231     3.25169     2.40789     3.00145
     38160     3.56836     3.26207     2.40798     3.00448
     38190     3.56409     3.25968     2.42149     2.98603
     38220       3.569     3.25777     2.41253     3.00702
     38250     3.57431     3.26147     2.40959     3.01795
     38280     3.57056     3.26249     2.38537     3.02722
     38310     3.56452     3.25511     2.40165     3.00798
     38340     3.56558     3.26046     2.39786     3.00772
     38370     3.56704     3.25751     2.40373     3.00968
     38400     3.55306     3.24216     2.37204     3.01833
     38430     3.55353     3.24162     2.35699     3.03178
     38460     3.55056     3.24013     2.37109     3.01536
     38490     3.54988     3.23828     2.39711     2.99511
     38520     3.54788     3.23177     2.40487     2.99117
     38550     3.54397     3.22587     2.39915     2.99287
     38580     3.54777     3.22834     2.43148     2.97306
     38610     3.53634     3.22099     2.42776     2.95679
     38640     3.54248     3.22838      2.4071     2.98022
     38670     3.54419     3.23628     2.40992     2.97344
     38700     3.54219     3.23837     2.39416     2.97912
     38730     3.54031     3.23329     2.39016     2.98339
     38760     3.54291     3.23273      2.4081     2.97573
     38790     3.54744     3.23511      2.4067     2.98506
     38820     3.55936     3.24691     2.40075     3.00534
     38850     3.56297     3.24922     2.39148     3.01875
     38880     3.56699      3.2575      2.4041      3.0093
     38910     3.56404     3.25084     2.38026     3.02839
     38940     3.56667     3.25959     2.36326     3.03847
     38970     3.55744     3.24623     2.37335     3.02324
     39000     3.56188     3.24639     2.39675     3.01506
     39030     3.55629     3.23968      2.3941     3.01117
     39060     3.56404     3.24805     2.40555     3.01136
     39090     3.55827      3.2399     2.40611     3.00604
     39120     3.55186      3.2322     2.39789     3.00571
     39150     3.54952     3.23127     2.39586     3.00282
     39180     3.55577     3.24246     2.38975     3.01041
     39210     3.54935     3.24091     2.38456     3.00101
     39240     3.53999     3.23051     2.38031     2.99349
     39270     3.54174     3.22585     2.38071     3.00232
     39300     3.52744     3.21453     2.36726     2.99142
     39330     3.53535     3.22781      2.3711     2.99276
     39360     3.55081     3.24202     2.36897     3.01561
     39390     3.53395     3.22316     2.34299     3.01651
     39420      3.5494     3.24993     2.34262     3.02434
     39450     3.54705     3.24374     2.33713     3.02971
     39480     3.55342     3.25424      2.3133     3.05158
     39510     3.57604     3.27777       2.325     3.07029
     39540     3.56852     3.26527      2.3302     3.06218
     39570     3.55625     3.25834     2.32292     3.04649
     39600     3.54714     3.25018     2.33459     3.02496
     39630     3.54739     3.25746     2.33424       3.018
     39660     3.55816     3.26474     2.33352     3.03597
     39690     3.55081     3.24758     2.35075     3.02385
     39720     3.54695     3.23834     2.37073     3.00907
     39750     3.54516     3.24279     2.36523     3.00439
     39780     3.53805     3.23724     2.35506     3.00159
     39810      3.5516     3.24275     2.39657     2.99477
     39840     3.55023     3.24257     2.40809     2.98246
     39870     3.55568      3.2421     2.42006     2.98628
     39900     3.55302     3.23603     2.42777     2.98026
     39930     3.55072     3.23802     2.41101     2.98621
     39960     3.55525     3.24917     2.41814      2.9791
     39990     3.53513     3.21055     2.41442     2.97611
     40020     3.53086     3.19989     2.40181     2.98763
     40050     3.55844     3.23431     2.39139     3.02415
     40080     3.54958     3.24076     2.38096     3.00459
     40110     3.56174     3.24667     2.39335     3.01711
     40140     3.55298     3.23884     2.39249     3.00553
     40170     3.54067     3.23372     2.38141     2.99076
     40200     3.55415     3.23829     2.36669     3.02922
     40230     3.53513     3.21992     2.32561      3.0361
     40260     3.54116     3.22467     2.30966     3.05722
     40290     3.54838      3.2336     2.32283     3.05454
     40320     3.54173     3.22941     2.33228      3.0363
     40350      3.5322     3.22808     2.32421     3.02167
     40380     3.55501     3.26012     2.36349     3.01027
     40410     3.54709     3.24954     2.38996       2.982
     40440     3.54215     3.23724     2.39505     2.97953
     40470     3.54538     3.24266     2.37901     2.99414
     40500     3.53956     3.23252      2.3788      2.9915
     40530     3.54769      3.2457     2.34358     3.02413
     40560     3.54964     3.24467     2.34491     3.02877
     40590     3.54195     3.23228     2.35393     3.01699
     40620     3.55327     3.25175     2.34209     3.03188
     40650     3.54547     3.25197     2.35108     3.00629
     40680     3.54768     3.25368     2.35087     3.00982
     40710     3.54471     3.24299     2.33876     3.02375
     40740     3.54665     3.25916     2.33197     3.01617
     40770     3.55055     3.26562     2.32311     3.02517
     40800     3.53913     3.25487     2.33463     3.00103
     40830     3.56069     3.28209     2.34855     3.01151
     40860     3.54875     3.27173     2.35597     2.98873
     40890     3.56547     3.29005      2.3636     3.00237
     40920     3.56064     3.28501     2.35036      3.0068
     40950     3.57249      3.2943     2.34556     3.02843
     40980     3.55409     3.28242     2.30826     3.02668
     41010     3.56372      3.2905     2.29864     3.04781
     41040      3.5619     3.28644     2.29956     3.04721
     41070     3.54487     3.27397     2.28896     3.02884
     41100     3.54391      3.2726     2.26008     3.04971
     41130     3.54516     3.27413     2.24916     3.05903
     41160     3.53458     3.25629     2.26612     3.04103
     41190     3.55074     3.27712     2.25056     3.06773
     41220     3.54537     3.27105     2.26878      3.0483
     41250     3.54963     3.28051     2.26443     3.05128
     41280     3.54999      3.2717     2.31354     3.02463
     41310     3.53899     3.26402     2.30284     3.01528
     41340     3.55285     3.27349     2.31061     3.03165
     41370     3.55402     3.27491     2.30418     3.03774
     41400     3.54419     3.25447     2.30264      3.0379
     41430     3.54624     3.25953     2.30672     3.03417
     41460     3.55046     3.26402     2.31725     3.03118
     41490     3.54225     3.25973     2.32184     3.01301
     41520     3.53751     3.24902     2.32415     3.01166
     41550     3.55569     3.26588     2.30653     3.04956
     41580     3.52969       3.235     2.30204     3.02537
     41610       3.534     3.23736     2.30063     3.03396
     41640     3.54565     3.25126     2.30693     3.04149
     41670     3.55203     3.26077     2.32373     3.03341
     41700     3.55267     3.25385     2.34851     3.02322
     41730     3.54983     3.26007     2.31047     3.03912
     41760     3.55986     3.27055     2.29021     3.06653
     41790      3.5531     3.26737      2.2804     3.06154
     41820     3.56891     3.28975     2.27014     3.08192
     41850      3.5663     3.27489     2.27803     3.08589
     41880     3.56964     3.27521     2.27769     3.09352
     41910     3.56381     3.27447     2.27366     3.08381
     41940     3.56459     3.27175     2.26684     3.09348
     41970     3.56148      3.2678     2.24798     3.10425
     42000      3.5568     3.26103     2.25888      3.0927
     42030     3.56478      3.2697     2.26449     3.09782
     42060     3.55391     3.25842     2.25364     3.09265
     42090     3.55659     3.26574     2.25466     3.09032
     42120     3.55211     3.26035     2.23869     3.09731
     42150     3.55711      3.2668     2.25894     3.08727
     42180     3.55104     3.25877     2.23959     3.09587
     42210     3.56417     3.27745     2.21937     3.12079
     42240     3.57068     3.27919     2.23301     3.12412
     42270     3.56647     3.28145     2.20525     3.13183
     42300     3.55594     3.26223     2.23427     3.10731
     42330     3.56888     3.27472     2.26509     3.10152
     42360     3.56403     3.26975     2.25336     3.10415
     42390     3.56178     3.26402     2.25115      3.1066
     42420     3.55545      3.2613     2.23107     3.10946
     42450     3.56067     3.26913     2.20175     3.13399
     42480     3.54761     3.25472     2.18203     3.13313
     42510     3.55832      3.2601     2.19841     3.14039
     42540     3.54768     3.24847     2.18255     3.13943
     42570     3.55768     3.26256     2.19615     3.13796
     42600     3.54733     3.25305     2.18477     3.13235
     42630       3.562     3.26247     2.20456     3.14196
     42660     3.56481     3.25922     2.19703     3.15694
     42690      3.5515     3.24916     2.18113     3.14832
     42720     3.56447     3.26389     2.18927     3.15674
     42750     3.56376     3.27049       2.182     3.15333
     42780     3.56135     3.26571      2.1642     3.16509
     42810     3.55696     3.25959     2.16014     3.16431
     42840     3.56318      3.2681     2.16946     3.16313
     42870     3.55827     3.26317     2.15889     3.16441
     42900     3.55455     3.25948     2.16047     3.15878
     42930     3.56253     3.26588      2.1466     3.17951
     42960     3.56888     3.27184     2.13877     3.19289
     42990      3.5596      3.2641     2.13041     3.18565
     43020     3.56356     3.27078     2.11392     3.19863
     43050     3.54952     3.25252      2.1299     3.17534
     43080     3.55891     3.26143      2.1452     3.17694
     43110     3.56739     3.26502     2.11681     3.21113
     43140     3.55016     3.23909     2.11137     3.20277
     43170     3.55659     3.24602     2.10787      3.2123
     43200     3.55204     3.24021     2.12529     3.19659
     43230     3.56044     3.25008     2.10575     3.21811
     43260     3.55178     3.24284      2.1123     3.20194
     43290     3.55164     3.24638     2.09684     3.20819
     43320       3.564     3.25371     2.10118     3.22531
     43350     3.56903     3.25636     2.10725      3.2298
     43380     3.55754     3.24226     2.11383     3.21428
     43410     3.56339     3.24997      2.1021     3.22713
     43440     3.56986     3.25539     2.10207     3.23599
     43470     3.56834      3.2577     2.10312     3.22962
     43500     3.57171     3.25973     2.11784      3.2254
     43530     3.57147      3.2602     2.10119     3.23526
     43560     3.56716     3.25663       2.094       3.234
     43590     3.56323     3.24677     2.10408     3.22871
     43620     3.57181     3.25192      2.1112     3.23783
     43650     3.56538     3.24607     2.08301     3.24777
     43680     3.56982     3.24625     2.07687     3.26123
     43710     3.56052     3.23778     2.06428     3.25732
     43740     3.56979      3.2446      2.0378     3.28736
     43770      3.5774     3.25234     2.03574     3.29753
     43800      3.5754     3.25023      2.0397     3.29282
     43830     3.56771       3.241     2.04416     3.28244
     43860     3.56088     3.23556     2.05055     3.26896
     43890     3.58191     3.25967     2.03924     3.29791
     43920     3.55613     3.22479     2.03432     3.27939
     43950     3.56252     3.23066     2.05742     3.27307
     43980     3.56645      3.2393     2.04355     3.28176
     44010     3.55865      3.2387     2.04998     3.26135
     44040     3.57336     3.25928     2.04106     3.27856
     44070     3.56935     3.24703     2.04698     3.27829
     44100     3.55881     3.23485     2.03242     3.27648
     44130     3.56632     3.24462     2.02588     3.28718
     44160     3.55402     3.23195     2.02238     3.27514
     44190     3.55489     3.23215     2.00569     3.28708
     44220     3.55154     3.22904     2.01306     3.27838
     44250     3.55548     3.23589     2.02102     3.27526
     44280     3.55138     3.23218      2.0345     3.26166
     44310     3.55079     3.23321     2.03876     3.25669
     44340     3.55345     3.23812     2.02485     3.26628
     44370     3.55235     3.23192      2.0085     3.28009
     44400     3.54181     3.22637     1.99842      3.2689
     44430     3.56183     3.24943     1.99712      3.2903
     44460     3.55129     3.23745      1.9934     3.28155
     44490     3.55222     3.23774     1.99818     3.28037
     44520      3.5582     3.24003     1.99228     3.29463
     44550     3.56326     3.24087     2.00061      3.2997
     44580     3.55207     3.22597     1.99879     3.29127
     44610     3.56096     3.23398      2.0127     3.29413
     44640     3.55699     3.22451     2.01471     3.29361
     44670     3.54953     3.21787      2.0106     3.28651
     44700     3.55142      3.2129     2.00717     3.29753
     44730       3.555     3.22022     2.00362     3.30027
     44760     3.55952     3.23156     2.00638     3.29724
     44790     3.56178     3.23376     1.99662     3.30588
     44820     3.55432     3.22901     1.98315     3.30258
     44850     3.56445     3.23602     1.98207     3.31815
     44880     3.56704     3.23648     1.97405     3.32805
     44910     3.55999     3.23447      1.9793     3.31175
     44940     3.55685     3.23125     1.97215      3.3124
     44970     3.55775      3.2306     1.97671     3.31225
     45000     3.55957     3.23367     1.98018     3.31109
     45030     3.55274       3.224      1.9911     3.29927
     45060     3.55736     3.23644     1.99082     3.29724
     45090     3.54053     3.21579     1.99072     3.28123
     45120     3.55466     3.23517     1.99433     3.29051
     45150     3.55306     3.23045      1.9976     3.28971
     45180     3.54468     3.22027     1.99804     3.28135
     45210     3.56407     3.23722     1.98582     3.31393
     45240     3.57303     3.25232     1.98132     3.32112
     45270     3.56014     3.23812      1.9881     3.30322
     45300     3.56987     3.24796     1.98959     3.31364
     45330     3.56926     3.25014     1.97694     3.31777
     45360     3.56265     3.24551     1.98357     3.30409
     45390     3.57006     3.25673     1.98193     3.31005
     45420     3.58536     3.27342     1.97952     3.32805
     45450     3.57205      3.2602     1.97799     3.31326
     45480     3.56062     3.25374     1.97771     3.29514
     45510     3.55981     3.25765     1.97601     3.29053
     45540     3.55702     3.25491     1.98295     3.28302
     45570      3.5662     3.26906     1.97922     3.29113
     45600     3.55521     3.26171     1.98173     3.27307
     45630     3.55826     3.27027     1.98453     3.26946
     45660      3.5573     3.26877     1.99236      3.2641
     45690     3.56227     3.27026     1.99539     3.27161
     45720     3.56043     3.27024     1.98959     3.27115
     45750     3.56812     3.28302     1.97261     3.28535
     45780     3.57098     3.28406     1.97243     3.29064
     45810     3.56324     3.27604     1.97851     3.27817
     45840     3.55978     3.27081     1.97986     3.27506
     45870     3.56346     3.27475     1.97666     3.28105
     45900     3.55658     3.26502     1.97734     3.27541
     45930     3.54923     3.26214     1.98043     3.26042
     45960     3.56148     3.27854     1.98164     3.26993
     45990     3.56512     3.27561     1.96999     3.28781
     46020     3.56833     3.27847     1.97301     3.29013
     46050     3.57173     3.28326     1.96599     3.29691
     46080     3.56299     3.27038     1.96713     3.29011
     46110      3.5554     3.26953     1.96762      3.2742
     46140     3.56419     3.27794     1.97031     3.28327
     46170      3.5579     3.26597      1.9751     3.27869
     46200     3.56563     3.27603      1.9743      3.2859
     46230     3.56791     3.28017     1.97132     3.28851
     46260     3.57553     3.28921     1.97149     3.29593
     46290     3.57933     3.29155     1.97505     3.29971
     46320     3.58709     3.30356     1.97038     3.30733
     46350     3.56911     3.28396     1.96244     3.29264
     46380     3.56886     3.28606     1.95955     3.29174
     46410     3.57433     3.28695     1.95698     3.30421
     46440     3.56327     3.27852     1.95429     3.29027
     46470      3.5698      3.2844     1.95581     3.29765
     46500     3.56115     3.27753      1.9559     3.28569
     46530     3.57162     3.29194     1.95313     3.29565
     46560     3.55861     3.27884     1.95703      3.2782
     46590     3.56349      3.2841     1.95425      3.2852
     46620     3.58848     3.31405     1.95161       3.311
     46650     3.57068     3.29284     1.95418      3.2921
     46680     3.56835     3.29351     1.95431      3.2863
     46710     3.57729     3.30828      1.9473     3.29504
     46740     3.56573     3.28844     1.94918     3.28874
     46770     3.57326      3.2919     1.94922     3.30155
     46800     3.56623     3.28775     1.95316     3.28814
     46830     3.56251     3.28068       1.957     3.28486
     46860      3.5754     3.29326     1.95774      3.2998
     46890     3.58306     3.30711     1.95695     3.30304
     46920     3.58148     3.30311     1.95486     3.30485
     46950     3.57633     3.30038     1.96402     3.29095
     46980       3.584     3.30943      1.9685     3.29587
     47010     3.56283     3.28741     1.96672       3.273
     47040     3.56633      3.2901     1.95852     3.28282
     47070     3.57957     3.29807     1.96213     3.30142
     47100     3.57699     3.30013     1.95819     3.29612
     47130     3.56481     3.28905     1.95577      3.2822
     47160     3.57444     3.29165     1.96489     3.29507
     47190     3.57269     3.28832     1.95779     3.29883
     47220     3.58279      3.2993     1.94916     3.31484
     47250     3.58106     3.29249     1.96871      3.3063
     47280     3.57988     3.29425     1.96076     3.30672
     47310     3.57241      3.2886     1.96029     3.29646
     47340     3.57773     3.29333      1.9615     3.30255
     47370     3.57457     3.28607     1.96453     3.30114
     47400     3.57009     3.28202     1.97376     3.28993
     47430     3.56652     3.27869     1.97312      3.2859
     47460     3.56966     3.28099     1.96417     3.29577
     47490     3.55322     3.26257     1.96305     3.27915
     47520     3.56038     3.27028     1.95995     3.28885
     47550     3.55425     3.26553     1.96145     3.27939
     47580     3.55789     3.27089     1.97055     3.27649
     47610     3.54747      3.2583     1.96674     3.26872
     47640     3.54701     3.25388     1.96804     3.27134
     47670     3.55548      3.2546     1.97392     3.28543
     47700     3.55943     3.25427     1.97634     3.29287
     47730     3.54363     3.23634     1.97535     3.27699
     47760     3.55527       3.246     1.97638       3.292
     47790      3.5593     3.25519     1.97794      3.2907
     47820     3.56192     3.26651     1.97406     3.28748
     47850     3.56512     3.27668     1.96855     3.28761
     47880     3.57296     3.28781     1.96463     3.29585
     47910     3.57757      3.2907     1.97118     3.29906
     47940     3.56775     3.27925      1.9733      3.2879
     47970     3.56087     3.27487     1.96693     3.28116
     48000     3.57534     3.29206     1.96038      3.2993
     48030     3.57112     3.29402     1.95955     3.28868
     48060     3.58939     3.31119     1.95611     3.31317
     48090     3.57738     3.28947     1.96774     3.30193
     48120     3.57877     3.29038     1.96449     3.30597
     48150     3.55397     3.26654     1.96561     3.27529
     48180     3.57012     3.28695     1.96163     3.29234
     48210     3.56775       3.287     1.96501     3.28512
     48240     3.57734     3.29062     1.96925      3.2998
     48270     3.57889     3.29195     1.96708     3.30313
     48300      3.5683     3.27636     1.96987     3.29403
     48330     3.56522     3.27609     1.97266     3.28595
     48360     3.56828     3.27826     1.97406     3.28959
     48390     3.54873     3.25548     1.97635     3.26847
     48420     3.55303     3.26167     1.98028     3.26927
     48450     3.54692     3.25384     1.98625     3.26016
     48480     3.57504       3.284     1.98068     3.29456
     48510     3.56775     3.27675     1.98577     3.28288
     48540     3.55822     3.26841     1.97846     3.27491
     48570     3.55971     3.27397     1.97617     3.27399
     48600     3.57044     3.28576      1.9753     3.28604
     48630     3.57413     3.29097     1.97319     3.29011
     48660     3.56646     3.28467     1.96849     3.28256
     48690     3.57188     3.29619     1.96027     3.28771
     48720     3.57553     3.29625     1.95869     3.29652
     48750      3.5667     3.29317     1.95502     3.28263
     48780      3.5613     3.28845     1.96438     3.27002
     48810     3.56386     3.28949     1.97359     3.26899
     48840     3.56143     3.28674     1.96608       3.271
     48870     3.56371     3.28922     1.96543     3.27385
     48900     3.55979     3.28493     1.96836     3.26786
     48930     3.55103     3.27453     1.98223     3.25082
     48960     3.56149     3.29033     1.97517     3.26203
     48990     3.56128     3.30073     1.96322     3.25829
     49020     3.57417     3.31579     1.96198     3.27194
     49050     3.58045     3.32529     1.96117     3.27652
     49080     3.56646     3.31674     1.95978     3.25543
     49110     3.56307     3.31609     1.96153      3.2476
     49140     3.59182     3.34853      1.9537     3.28219
     49170     3.57323     3.32984     1.95746      3.2583
     49200     3.58288     3.34788     1.96078     3.25901
     49230     3.57155     3.33965     1.95596     3.24545
     49260      3.5561     3.32014     1.95198     3.23391
     49290     3.56354      3.3302     1.95811     3.23625
     49320     3.58551     3.35362     1.95487     3.26243
     49350     3.56576     3.33295     1.95431     3.24058
     49380     3.55985     3.33426     1.95637     3.22497
     49410     3.56484     3.34082     1.95813     3.22813
     49440      3.5689     3.34553     1.94942     3.23748
     49470     3.58208     3.35974     1.95211     3.25023
     49500     3.57279     3.35126     1.95016     3.23969
     49530     3.58201     3.36005     1.95433     3.24842
     49560     3.57063      3.3522     1.96386     3.22563
     49590     3.57233     3.35885     1.96219     3.22352
     49620      3.5757     3.36087     1.95988     3.23027
     49650     3.57745     3.36541     1.95617     3.23167
     49680     3.56623     3.35807      1.9609     3.21158
     49710     3.57375     3.36359     1.96002     3.22303
     49740     3.56382      3.3553     1.95264     3.21416
     49770      3.5583     3.34733     1.96134     3.20492
     49800     3.55833     3.34481     1.95935     3.20884
     49830     3.56663      3.3506     1.95786     3.22212
     49860     3.56223     3.34845     1.96649     3.20934
     49890     3.54375     3.32836     1.96288     3.19146
     49920     3.56554     3.34909     1.95662     3.22202
     49950      3.5625      3.3434     1.96579     3.21562
     49980     3.56209     3.34418     1.95793     3.21868
     50010     3.56256      3.3426     1.96382     3.21779
     50040     3.55615     3.33406     1.96265     3.21316
     50070     3.55657     3.32798     1.96298     3.22019
     50100     3.55291     3.32117     1.96648       3.217
     50130     3.54423     3.30905     1.96118     3.21358
     50160      3.5451     3.30825     1.96485     3.21409
     50190     3.53033     3.29746     1.95832      3.1966
     50220     3.54403     3.31375     1.97435      3.2002
     50250     3.54876     3.31182     1.96358     3.21924
     50280     3.55347     3.32041     1.96522      3.2198
     50310      3.5429     3.31334     1.96063     3.20655
     50340     3.53169      3.2976     1.96863     3.19312
     50370     3.52496     3.29407     1.96423     3.18458
     50400     3.54001     3.31094     1.96782     3.19825
     50430     3.53674     3.30941      1.9628     3.19566
     50460     3.54739      3.3245     1.96454     3.20254
     50490     3.54252     3.32066     1.96992     3.19242
     50520     3.56153      3.3405     1.96604     3.21632
     50550     3.54345     3.32154     1.95957     3.19993
     50580     3.53983     3.31816     1.95298     3.19946
     50610     3.54815     3.32888      1.9567     3.20447
     50640     3.56095     3.34239     1.95469     3.21999
     50670     3.54249     3.32622     1.95551     3.19541
     50700     3.54895     3.33678     1.95231     3.20069
     50730     3.55039     3.33852     1.96151     3.19644
     50760     3.55563     3.34605     1.95755     3.20266
     50790     3.54013     3.32972     1.95758     3.18525
     50820     3.55144     3.33945     1.95581      3.2013
     50850      3.5409     3.32737     1.95879     3.18869
     50880     3.55636     3.34414     1.95987     3.20485
     50910     3.55164     3.34275     1.95826      3.1968
     50940     3.56879     3.36243     1.94964     3.21956
     50970     3.56256     3.35225     1.95142     3.21527
     51000     3.56014     3.34638     1.95429      3.2143
     51030     3.55455     3.34114     1.95405     3.20752
     51060     3.57605     3.36612     1.95087     3.23103
     51090     3.54916     3.33903     1.95159     3.19926
     51120     3.58507     3.37621     1.95724     3.23664
     51150     3.57646     3.36694     1.95752     3.22706
     51180     3.57638     3.36423     1.96357     3.22603
     51210      3.5675     3.35457     1.97097     3.21189
     51240     3.57674     3.35513     1.98622     3.22246
     51270     3.57415     3.34833     1.99092     3.22088
     51300     3.56019     3.33596     1.97562     3.21221
     51330     3.56126     3.34639     1.96755     3.20867
     51360     3.56641     3.35372     1.95994     3.21711
     51390     3.57392     3.36209     1.95925     3.22543
     51420     3.57724     3.36687     1.95732     3.22898
     51450      3.5661       3.355     1.96135     3.21423
     51480      3.5706     3.35814     1.96603     3.21808
     51510     3.56671     3.35229     1.96463     3.21641
     51540     3.57373     3.36124     1.97064     3.21896
     51570     3.58356     3.37821     1.96439     3.22687
     51600     3.55508     3.34977     1.95869     3.19683
     51630     3.57553     3.37178     1.97385     3.20997
     51660     3.55495     3.34532     1.96588     3.19679
     51690     3.56755      3.3579     1.96649     3.21127
     51720     3.56555     3.35527     1.97333     3.20538
     51750     3.57986     3.37399       1.981     3.21288
     51780     3.58302     3.37842     1.97316      3.2201
     51810     3.56266     3.35499     1.96238     3.20596
     51840     3.57044     3.36272      1.9687      3.2113
     51870     3.59254       3.388     1.95667     3.24123
     51900     3.57531     3.36546     1.96306      3.2227
     51930     3.56072     3.35172     1.97127     3.19962
     51960     3.56884      3.3593     1.96714     3.21227
     51990      3.5711     3.36483     1.96277     3.21418
     52020     3.56497     3.36022     1.97021     3.20081
     52050      3.5633     3.35804     1.97774     3.19473
     52080     3.56839     3.36438     1.97035     3.20398
     52110     3.56928     3.36003     1.97563     3.20726
     52140     3.57691     3.36556     1.97488     3.21891
     52170     3.57256     3.35241     1.99712     3.20924
     52200     3.58055     3.36389     1.99551     3.21603
     52230     3.57301     3.36225     1.98919     3.20488
     52260     3.56877     3.35614     1.98917     3.20184
     52290     3.56515     3.35001     1.99233     3.19822
     52320     3.56821     3.34694     2.00477      3.2005
     52350     3.55675     3.33511     2.00225     3.18888
     52380     3.55519     3.32374     2.01025     3.19225
     52410     3.57329     3.34418     2.00969     3.21161
     52440     3.56286     3.34156     1.99684     3.19913
     52470     3.56536     3.34079     2.00429     3.20087
     52500     3.56355     3.33977     1.99939     3.20097
     52530     3.57643     3.36057     1.98643     3.21596
     52560     3.57182     3.35277     1.99492     3.20858
     52590     3.57249     3.35687     1.98103     3.21438
     52620     3.57164     3.35114     1.99305     3.21104
     52650     3.57818     3.35669     1.99083     3.22118
     52680     3.59425     3.36438      2.0045      3.2404
     52710     3.59064     3.36604     1.99889     3.23414
     52740     3.59084     3.36903      1.9907     3.23651
     52770     3.57942     3.36339     1.98635     3.21972
     52800      3.5881     3.37488     1.97829     3.23195
     52830     3.58803     3.36932     1.98076     3.23607
     52860      3.5813     3.36084     1.99078     3.22382
     52890     3.58221     3.35411     2.00622     3.22328
     52920     3.57781     3.35432     1.99737     3.21877
     52950     3.57227      3.3504     1.98842     3.21609
     52980     3.59448     3.36928     1.99685     3.24055
     53010     3.57211     3.34401     1.99996     3.21523
     53040     3.57318     3.34512     2.00654     3.21234
     53070     3.57215     3.33719     2.01203     3.21487
     53100     3.56934     3.33275     2.01576     3.21089
     53130     3.58174     3.34863     2.01753     3.22085
     53160     3.57688     3.34865     2.00733     3.21641
     53190     3.57865     3.35229     2.01509      3.2117
     53220     3.58152     3.35834       2.012     3.21372
     53250     3.58607     3.36248     2.01292     3.21896
     53280     3.58807     3.36587     2.00599      3.2242
     53310     3.58355     3.36623      2.0022      3.2161
     53340     3.59014     3.37116     2.00962     3.22101
     53370     3.55902     3.34604     2.00328     3.18183
     53400     3.56458     3.35216     2.00372     3.18757
     53430     3.56257     3.34798     2.00422     3.18715
     53460     3.56876      3.3529     2.01558     3.18865
     53490     3.57623      3.3675     1.99634      3.2021
     53520     3.56914     3.36767     1.97425     3.19978
     53550     3.56892     3.36598     1.99128     3.19053
     53580     3.57265      3.3632     2.00056     3.19598
     53610     3.58226     3.36962     2.00006     3.21102
     53640     3.57963     3.35424     2.01502      3.2119
     53670     3.57345     3.34938     2.01581      3.2027
     53700     3.58148     3.34845     2.02978     3.21277
     53730     3.56948     3.33344     2.02187     3.20665
     53760     3.57288     3.34103     2.02275     3.20576
     53790     3.58395     3.35579     2.02133     3.21594
     53820      3.5881     3.35992     2.01144     3.22708
     53850     3.58466     3.35456     2.01112      3.2252
     53880     3.57203     3.35148     1.98736     3.21508
     53910     3.57316     3.36171     1.97529     3.21435
     53940      3.5783     3.36431     1.97718     3.22189
     53970     3.57733     3.36728     1.97283     3.21932
     54000     3.57565     3.36574     1.98299     3.21095
     54030     3.58204     3.36687     1.98697     3.22151
     54060     3.56811     3.35727      1.9745     3.20825
     54090     3.56219     3.34927     1.97896     3.20071
     54120      3.5546     3.33845     1.97424     3.19805
     54150     3.56387     3.35087     1.97114     3.20758
     54180     3.57859     3.36704     1.97966     3.21817
     54210     3.57755     3.36829     1.96834     3.22149
     54240     3.57109     3.36463     1.96798     3.21119
     54270     3.57974     3.37124     1.97981     3.21623
     54300     3.57491      3.3657     1.97894     3.21183
     54330     3.57468     3.36728     1.97157      3.2142
     54360     3.56752     3.36022      1.9605     3.21244
     54390     3.55473     3.34974     1.96161      3.1943
     54420     3.55966     3.34967     1.96568     3.20283
     54450      3.5599     3.34786     1.96685     3.20456
     54480     3.55773     3.34941     1.96187     3.20115
     54510     3.55179     3.33736     1.96709     3.19733
     54540     3.56109     3.34469     1.97585     3.20497
     54570     3.56616       3.353     1.97654     3.20713
     54600     3.57257     3.36228     1.97796     3.21081
     54630     3.57111     3.36134     1.97044     3.21316
     54660     3.57605     3.36318     1.97404        3.22
     54690     3.56748     3.35657     1.97154      3.2094
     54720     3.56531     3.34356     2.00755      3.1958
     54750     3.56623     3.34882     1.99317     3.20136
     54780     3.56008     3.34156     1.99686     3.19293
     54810      3.5622     3.35087     1.97204     3.20333
     54840     3.55688     3.34699     1.97456     3.19399
     54870     3.54683     3.33292     1.97955     3.18324
     54900     3.54203     3.32319      1.9882     3.17732
     54930     3.54769     3.32316     1.99352     3.18664
     54960     3.55371     3.32257     2.00077     3.19613
     54990      3.5608     3.32718     2.01227     3.19988
     55020     3.55589     3.32476     2.00198     3.19793
     55050     3.56397     3.33819     1.99906     3.20375
     55080     3.55258      3.3293     1.99626      3.1894
     55110     3.56521     3.34026     2.00281     3.20202
     55140     3.56129     3.34088     1.99052     3.20029
     55170      3.5664     3.34358     1.99944      3.2033
     55200     3.56553     3.33549     2.01204      3.2019
     55230     3.56669     3.33226     2.02089     3.20228
     55260     3.55854     3.33613     2.00984     3.18703
     55290     3.58221     3.36054     2.01278     3.21246
     55320     3.56669      3.3423     2.02788     3.18735
     55350     3.56888     3.34738     2.00535     3.20115
     55380     3.56699      3.3446     2.01362     3.19465
     55410     3.57548     3.35392     2.01705     3.20171
     55440     3.55406      3.3354     2.01171     3.17661
     55470     3.55158     3.33506      1.9997       3.179
     55500     3.53361     3.30325     2.00799     3.16691
     55530     3.55082     3.31626     2.00527     3.19343
     55560     3.54317     3.30996      1.9976     3.18776
     55590     3.55348     3.32955     2.00533     3.18547
     55620     3.54368      3.3081     2.01373     3.18068
     55650     3.53877     3.29694       2.022     3.17608
     55680     3.54157     3.30076     2.02497     3.17646
     55710     3.55074     3.30466     2.02906     3.19023
     55740     3.54972     3.30038      2.0293     3.19226
     55770     3.55008     3.30097     2.03618     3.18805
     55800     3.53781     3.27561     2.05212      3.1767
     55830     3.54628     3.28647     2.05103     3.18505
     55860     3.56406     3.30103     2.06127     3.20304
     55890     3.55885     3.29841     2.06025     3.19478
     55920     3.57362      3.3188     2.05235     3.21169
     55950      3.5742     3.31747     2.06567     3.20581
     55980     3.56807     3.30854     2.07372     3.19617
     56010     3.57749     3.31555     2.05961     3.21901
     56040     3.57538     3.31796     2.05755     3.21315
     56070     3.56564     3.30489     2.05644     3.20567
     56100     3.57538     3.31583     2.05267     3.21848
     56130     3.56807     3.30803      2.0512     3.21119
     56160     3.56555     3.28681     2.09022     3.20221
     56190     3.57759     3.30134      2.0788     3.22149
     56220     3.56391     3.29222     2.07358     3.20381
     56250     3.56778       3.284     2.09708     3.20558
     56280     3.58553     3.29964     2.09688     3.22917
     56310     3.56397     3.27348     2.09865     3.20684
     56340     3.54754     3.26043     2.09612     3.18527
     56370     3.54667     3.25921      2.0793     3.19559
     56400     3.55883     3.27371      2.0793     3.20778
     56430      3.5597     3.27626     2.07244     3.21154
     56460     3.56625     3.27324     2.08819     3.21895
     56490     3.55172     3.24879     2.10283     3.20201
     56520     3.57469     3.27339       2.114     3.22068
     56550     3.56385     3.24965     2.12079     3.21623
     56580     3.55629     3.24208      2.1215     3.20664
     56610     3.55967     3.23967     2.13229     3.20941
     56640     3.55664     3.21567     2.16674     3.20377
     56670     3.55013      3.1981     2.18857     3.19205
     56700     3.55773       3.193     2.20145     3.20519
     56730     3.56229     3.20713     2.18547     3.21215
     56760     3.55792      3.2045     2.17731     3.21061
     56790     3.56757     3.20943     2.18374     3.22272
     56820     3.55192     3.18651     2.18059     3.21301
     56850     3.55561     3.19011     2.17952     3.21833
     56880     3.54938     3.18338     2.17907     3.21155
     56910     3.54703     3.17901     2.17974     3.21022
     56940     3.55846     3.19934     2.17302     3.21985
     56970     3.55686     3.20906     2.16886     3.20944
     57000     3.55016     3.21063      2.1502     3.20558
     57030     3.55428     3.21841       2.146     3.20972
     57060     3.53732     3.20761      2.1378     3.18847
     57090      3.5514     3.22605     2.13854     3.20064
     57120     3.55335     3.22985      2.1225      3.2118
     57150      3.5641     3.24749     2.11716     3.22134
     57180     3.55166     3.22895     2.12218     3.20917
     57210     3.55029     3.21876     2.12018     3.21769
     57240     3.55744     3.23417     2.11448     3.22179
     57270     3.54912     3.22546     2.11551     3.21148
     57300     3.54484     3.21181     2.12796     3.20746
     57330     3.54115     3.19996       2.138     3.20447
     57360     3.52996     3.18407     2.14503     3.19089
     57390     3.54006      3.1864      2.1622     3.19933
     57420     3.54292     3.18521     2.16763     3.20318
     57450     3.52323     3.16187     2.17074     3.18069
     57480     3.52816     3.16485     2.17868     3.18322
     57510     3.52914     3.17737      2.1497     3.19262
     57540     3.52758     3.17648     2.16043     3.18279
     57570     3.54696     3.18553     2.17243     3.20855
     57600     3.56146     3.19183      2.1905     3.22211
     57630     3.54709     3.17863     2.18331      3.2083
     57660     3.55838     3.17653     2.19525     3.22718
     57690     3.56904     3.18267     2.21052     3.23425
     57720     3.57312     3.19299      2.2163     3.22911
     57750     3.57404     3.19042      2.2211     3.23038
     57780     3.56027     3.16728      2.2242     3.22061
     57810       3.567     3.16456     2.24189      3.2259
     57840     3.55959     3.17253     2.22703     3.21197
     57870     3.56419     3.17055     2.24008     3.21504
     57900     3.55953     3.19801     2.18604     3.21473
     57930     3.55417     3.19213     2.17925     3.21333
     57960     3.54652     3.19142     2.16661     3.20566
     57990     3.54544     3.17475     2.18953     3.20424
     58020     3.55045     3.18856     2.16856     3.21588
     58050     3.56386     3.19188     2.18904     3.22834
     58080     3.56158     3.18906     2.19832     3.21977
     58110     3.55504     3.18491     2.19257     3.21334
     58140      3.5567     3.17451     2.21274     3.21349
     58170      3.5651     3.17089     2.23276     3.22182
     58200      3.5504     3.15809     2.23135     3.20285
     58230     3.55252     3.16747     2.21543     3.20933
     58260     3.54829     3.15878     2.22661     3.20078
     58290     3.56932      3.1771     2.22787     3.22841
     58320     3.58681     3.19539     2.23207      3.2462
     58350     3.57733     3.18521     2.23275     3.23479
     58380     3.56315     3.18183     2.21829      3.2167
     58410     3.56402     3.19505     2.20078     3.21757
     58440     3.57228      3.2033     2.19636     3.23067
     58470     3.56445     3.17633     2.22657     3.21929
     58500     3.57364     3.18518     2.23956     3.22192
     58530     3.59199      3.2158     2.22265     3.24395
     58560     3.59319     3.22807     2.21108     3.24234
     58590     3.57225      3.2175      2.1939     3.21815
     58620      3.5822     3.25161     2.16075      3.2284
     58650     3.57716     3.26041      2.1385     3.22314
     58680     3.58752     3.27596     2.13168      3.2349
     58710     3.58072     3.26439     2.14547     3.22239
     58740     3.58048     3.27652     2.12246     3.22478
     58770     3.57017     3.25426     2.14036     3.21261
     58800     3.57273     3.26775     2.11829     3.21923
     58830      3.5691     3.26994      2.1073     3.21618
     58860     3.57983      3.2724     2.12736      3.2243
     58890     3.56652     3.26196     2.11946     3.21055
     58920     3.57094     3.26277     2.13694     3.20795
     58950     3.56626     3.25479     2.13498     3.20697
     58980     3.56367     3.25744     2.12728     3.20363
     59010     3.55741     3.24947     2.13109     3.19527
     59040     3.56034     3.24802     2.13881      3.1981
     59070     3.56432     3.26172       2.128     3.20023
     59100      3.5599     3.24925     2.14654     3.19068
     59130     3.56528     3.24938     2.15404      3.1975
     59160     3.55814     3.22988       2.163     3.19531
     59190     3.57825     3.24548     2.17314     3.21746
     59220     3.58165     3.23445     2.19516     3.22118
     59250     3.57519     3.24568     2.17531     3.20899
     59280     3.56664     3.23327      2.1751     3.20262
     59310     3.56317     3.23742     2.16177     3.19972
     59340     3.58412     3.26149     2.16227     3.22166
     59370     3.56668     3.25474     2.14668     3.20013
     59400     3.58298     3.25802     2.16379      3.2216
     59430     3.59277      3.2715     2.16911     3.22619
     59460     3.57862     3.26206     2.15627     3.21287
     59490      3.5973     3.29029     2.14442     3.23365
     59520     3.57799     3.25519     2.16962     3.20944
     59550     3.58222     3.27155     2.14866     3.21635
     59580     3.57313     3.26585     2.15122     3.20015
     59610     3.58865     3.25351     2.18586      3.2239
     59640     3.58933     3.24987     2.18722     3.22817
     59670     3.58983     3.24972     2.18703     3.22953
     59700     3.59197     3.24616     2.20423     3.22619
     59730     3.60041     3.26318     2.18796     3.23889
     59760     3.59578      3.2497     2.19629     3.23652
     59790     3.58722     3.23859     2.20308     3.22402
     59820     3.56564     3.18975      2.2316     3.20516
     59850     3.57016     3.19113     2.23724     3.20991
     59880     3.55367     3.17935     2.22815     3.19128
     59910     3.55625     3.17853     2.23363     3.19401
     59940     3.55749     3.19135     2.21742     3.19527
     59970     3.55498     3.18516     2.22806     3.18845
     60000     3.54827     3.16265     2.25465      3.1772
     60030     3.55852     3.18818     2.23394     3.18922
     60060     3.55845     3.17734       2.254     3.18578
     60090     3.54844     3.17779     2.23261     3.17805
     60120       3.553     3.19272      2.2182     3.18336
     60150      3.5634     3.21058     2.20856     3.19532
     60180      3.5683     3.20841     2.21684     3.20269
     60210     3.57307     3.19217     2.25223     3.20488
     60240       3.568     3.16356     2.28683     3.19743
     60270     3.57126     3.16242     2.29532     3.19975
     60300     3.56456     3.14171     2.30853     3.19572
     60330     3.56175     3.13767     2.30816     3.19367
     60360     3.57948     3.16768     2.29449     3.21348
     60390      3.5789     3.17457     2.29386     3.20584
     60420     3.56638     3.16811     2.26582     3.20426
     60450     3.58124     3.15873      2.3091     3.21574
     60480     3.56953     3.15562     2.29767     3.20091
     60510     3.56735     3.13042     2.33062     3.19698
     60540     3.56295      3.1306     2.33191     3.18602
     60570     3.56544     3.12917     2.33654     3.18961
     60600     3.57064     3.14397     2.32555     3.19472
     60630     3.57599     3.15318     2.31653     3.20415
     60660     3.56902     3.16115     2.29433     3.19672
     60690     3.55505     3.14583     2.29231     3.18211
     60720     3.55662     3.14772     2.30351     3.17566
     60750     3.55622     3.13789     2.30652     3.18229
     60780     3.55476     3.14915     2.29493     3.17629
     60810     3.55358     3.14144     2.30192     3.17621
     60840     3.54559     3.14116     2.28969     3.16746
     60870     3.55734     3.15968     2.29739     3.16981
     60900     3.56611     3.16961     2.29854     3.17877
     60930     3.55511       3.169     2.29094     3.16017
     60960     3.55858     3.18204     2.28705     3.15768
     60990     3.56273     3.17698      2.2924     3.16824
     61020     3.55715     3.15199     2.30787     3.16944
     61050     3.56715     3.14489     2.32907     3.18344
     61080     3.56822      3.1322     2.35548      3.1789
     61110     3.57979     3.14519     2.35014       3.196
     61140     3.58342     3.15879       2.337     3.20035
     61170     3.56412     3.13961     2.34099      3.1731
     61200     3.57285     3.15191     2.33969     3.18149
     61230     3.57844     3.14335     2.36082      3.1869
     61260     3.58999     3.11494     2.42272     3.19432
     61290     3.57804     3.09781     2.42226      3.1845
     61320     3.57503     3.09446     2.41182     3.18891
     61350     3.57205     3.08232     2.42833     3.18145
     61380     3.58203     3.09007     2.43975     3.18761
     61410      3.5857      3.1032     2.41987     3.19826
     61440     3.57455     3.10022     2.42109     3.17517
     61470      3.5523     3.06433     2.45112     3.13682
     61500     3.54936     3.06193     2.45421     3.13006
     61530     3.54927     3.07826     2.43232     3.13093
     61560     3.57579     3.09795     2.45019     3.15781
     61590     3.55356     3.07173     2.43389     3.14584
     61620     3.55685     3.09436     2.41337     3.14688
     61650     3.56018     3.10587     2.40621     3.14857
     61680     3.56852     3.12485     2.41081     3.14516
     61710     3.57591      3.1137     2.43178     3.15683
     61740       3.578     3.13302     2.40964     3.15942
     61770     3.58508     3.15715     2.38986     3.16649
     61800     3.59821      3.1544      2.4097     3.18392
     61830      3.5838     3.12915     2.41649     3.17115
     61860     3.59049     3.12822     2.43124     3.17593
     61890     3.59797     3.14668        2.42      3.1832
     61920     3.60857     3.16329     2.41901     3.19148
     61950     3.60917     3.15651     2.41747      3.2007
     61980     3.61089     3.15737     2.41399     3.20636
     62010     3.59602     3.13592     2.40257     3.20256
     62040     3.60373     3.12659     2.43644     3.20343
     62070     3.59813     3.10871     2.44157     3.20433
     62100      3.6173     3.12774     2.45407      3.2194
     62130     3.61616      3.1247     2.45264     3.22088
     62160     3.60247     3.10619     2.44813     3.21153
     62190      3.6017     3.09286     2.46929     3.20645
     62220     3.61383       3.115     2.44509     3.23077
     62250     3.60008     3.12202     2.41511      3.2158
     62280     3.61142     3.14609     2.40327     3.22663
     62310     3.58611     3.11319     2.41121     3.19601
     62340     3.58603      3.1282     2.38682     3.19949
     62370     3.59987     3.12279     2.40425     3.22272
     62400     3.59096     3.13096      2.3791     3.21356
     62430     3.60221     3.14925     2.36209     3.23336
     62460     3.60467     3.16214     2.35077     3.23451
     62490     3.59797     3.14944     2.36006     3.22521
     62520     3.59928     3.16136     2.34218      3.2295
     62550     3.59869     3.17052     2.33344     3.22552
     62580     3.58221     3.15688     2.31934     3.21237
     62610     3.59712     3.15713      2.3371      3.2325
     62640     3.57712     3.15077     2.30726     3.21571
     62670     3.59065     3.14747     2.33633     3.22808
     62700     3.58312     3.12893     2.35218     3.21786
     62730     3.58285     3.14686     2.32593     3.21885
     62760      3.5868     3.15937     2.31135     3.22589
     62790     3.58455     3.15994      2.3067     3.22366
     62820     3.58135     3.13659     2.33032     3.22235
     62850     3.58621     3.14947     2.32651     3.22336
     62880     3.59107     3.13903     2.34648     3.22988
     62910     3.59401     3.14084     2.36319     3.22246
     62940      3.5904     3.14901      2.3432     3.22104
     62970      3.5884     3.14327     2.34444     3.22128
     63000     3.57746     3.11608     2.36096     3.21129
     63030      3.5812     3.12047     2.36676     3.21108
     63060     3.57384     3.11536     2.36658     3.19977
     63090     3.57611     3.13284     2.35065     3.19952
     63120     3.58209     3.14676     2.34122     3.20613
     63150     3.59802     3.14579     2.36428     3.22578
     63180     3.58976     3.13935     2.36111     3.21597
     63210     3.56118      3.1257     2.33986     3.18104
     63240     3.56575     3.13344     2.33714     3.18567
     63270     3.57901     3.14987     2.33617      3.1999
     63300     3.58443     3.15824     2.33876     3.20187
     63330     3.56625      3.1459     2.32111     3.18622
     63360     3.58663     3.18048     2.31227     3.20403
     63390      3.5818     3.16224     2.32456     3.20238
     63420      3.5942      3.1789      2.3129     3.22206
     63450     3.59175     3.17296     2.31881     3.21819
     63480     3.58423     3.15292     2.33086     3.21241
     63510     3.59389     3.15892     2.33436     3.22554
     63540     3.56825     3.12746     2.33606      3.1979
     63570     3.56372     3.13638      2.3131     3.19577
     63600     3.57369     3.14362     2.31506     3.20946
     63630     3.57492     3.14755     2.31367     3.20937
     63660     3.56578     3.14183     2.31138     3.19626
     63690     3.56746     3.14078     2.31189     3.20067
     63720     3.58692     3.16212     2.31446     3.22122
     63750     3.58521     3.15386     2.32839     3.21546
     63780     3.56575     3.14345     2.31467      3.1922
     63810     3.58402     3.17229     2.30509     3.21148
     63840     3.57829     3.18075     2.29125     3.20021
     63870     3.58385     3.16813     2.32026     3.20425
     63900     3.58475     3.17464      2.3206     3.19958
     63930     3.57165     3.13237     2.35731     3.18508
     63960      3.5875     3.14544     2.36538     3.20181
     63990     3.57107      3.1336     2.35821     3.18189
     64020     3.57997     3.12102     2.38958     3.19086
     64050     3.57553      3.1005     2.40684     3.18792
     64080     3.58287     3.10663     2.40663     3.19858
     64110     3.58239     3.09667     2.41249     3.20274
     64140     3.58898     3.10532     2.41448     3.20762
     64170     3.59733     3.10145      2.4325     3.21645
     64200     3.57675     3.09043     2.41711     3.19266
     64230     3.57731     3.10494     2.40367        3.19
     64260     3.58851     3.10174     2.42064      3.2054
     64290     3.57495     3.09416     2.42613     3.17814
     64320     3.56524     3.07493      2.4365     3.16703
     64350     3.56181      3.0455     2.46895     3.16262
     64380     3.56108     3.01408     2.50378     3.16369
     64410     3.56679      3.0402     2.48809     3.16394
     64440      3.5577     3.04117     2.47737     3.15093
     64470     3.56568     3.04928     2.46984       3.167
     64500     3.56055     3.03537     2.48605     3.15613
     64530     3.56484      3.0517     2.47443     3.15918
     64560     3.58148     3.08345     2.46083     3.17659
     64590     3.55806     3.05159     2.46861     3.14853
     64620     3.57291     3.08304     2.45156     3.16483
     64650     3.57373     3.08177     2.47166     3.15226
     64680     3.59485     3.11895     2.46378     3.16982
     64710     3.58285     3.09848     2.46946     3.15829
     64740     3.58124     3.09208     2.47359     3.15768
     64770     3.57808     3.07867     2.49179     3.14931
     64800     3.59722     3.08985     2.51152     3.16626
     64830     3.58775     3.08071     2.50875     3.15584
     64860     3.58229     3.09089     2.46973     3.16424
     64890     3.57185     3.06987     2.47697     3.15543
     64920     3.56769      3.0767     2.47181     3.14338
     64950      3.5664     3.07061     2.49314     3.12953
     64980     3.56815     3.05466     2.50793     3.13731
     65010     3.57662     3.07669     2.49024     3.14914
     65040     3.56482     3.06061     2.48495     3.14223
     65070     3.56466     3.05531      2.5023     3.13324
     65100      3.5582     3.06397     2.49545     3.11551
     65130     3.55302     3.05748     2.49391      3.1113
     65160     3.55502     3.06699     2.48786     3.11135
     65190     3.55352     3.05726     2.50365     3.10483
     65220     3.55827     3.05609     2.51459     3.10801
     65250     3.55472       3.051     2.51888      3.1014
     65280     3.57698     3.10024     2.48743     3.12901
     65310      3.5828     3.10255     2.47665     3.14853
     65340     3.56086     3.08765     2.45918     3.12704
     65370     3.55888      3.0848      2.4701     3.11671
     65400     3.54745     3.08801     2.45281     3.10108
     65430     3.55812     3.12226      2.4249     3.11317
     65460     3.55475     3.12883     2.41563     3.10607
     65490     3.55649       3.133     2.40276     3.11582
     65520     3.57723     3.15136     2.40346     3.14411
     65550     3.55989      3.1434     2.37261     3.13614
     65580     3.57733     3.15726     2.37436     3.16048
     65610     3.57438     3.14992     2.37999     3.15691
     65640     3.58267     3.16479     2.38225     3.15913
     65670     3.57572     3.15571     2.39239     3.14476
     65700      3.5822     3.17507     2.37866     3.15043
     65730     3.57921      3.1725     2.37888     3.14607
     65760     3.59224     3.21162      2.3552     3.15387
     65790      3.5769     3.20573     2.33305     3.14143
     65820     3.57408     3.18122     2.34908     3.14799
     65850      3.5676     3.18025     2.33909     3.14169
     65880     3.56242      3.1696     2.35155     3.13137
     65910     3.56754     3.17746     2.33823     3.14501
     65940     3.58041     3.18833     2.34695     3.15675
     65970      3.5617     3.17091     2.33476     3.14096
     66000     3.56214     3.15187     2.36227     3.14057
     66030     3.57539     3.16109     2.36608     3.15848
     66060     3.56282     3.11194     2.41468     3.14206
     66090     3.56734      3.0938     2.44935     3.14339
     66120     3.56259        3.08     2.44584     3.14891
     66150     3.57919     3.09487     2.44411     3.17322
     66180     3.57865     3.09338     2.44133     3.17559
     66210     3.58228     3.10475     2.41564     3.19229
     66240     3.58347     3.10087     2.41813     3.19684
     66270     3.57487     3.09109     2.42603     3.18102
     66300     3.57124     3.08178     2.42791     3.18048
     66330     3.55991     3.07004      2.4196     3.17274
     66360     3.54705     3.05509      2.4114     3.16461
     66390     3.56088     3.06343     2.42184     3.17959
     66420     3.56352     3.07055      2.4173     3.18209
     66450     3.56881     3.07142     2.42215     3.18943
     66480     3.56873      3.0842     2.39931     3.19417
     66510      3.5684     3.05125     2.43931     3.19477
     66540     3.56959     3.03985     2.45359     3.19737
     66570     3.55632      3.0372     2.43073     3.18776
     66600     3.56292     3.03748     2.44545     3.19097
     66630     3.56113     3.01704     2.47697     3.18206
     66660     3.54995     2.98292      2.5072     3.16551
     66690     3.57341     2.99984     2.51175     3.19853
     66720     3.57423     2.98134     2.53266     3.20118
     66750     3.58816     2.99128     2.53952     3.21758
     66780     3.58197     2.98595     2.54436      3.2049
     66810     3.57483     3.00751     2.50528     3.19958
     66840     3.58846      3.0237     2.50833     3.21243
     66870      3.5794     3.00721     2.51298     3.20402
     66900     3.57461     2.99216     2.51792     3.20354
     66930     3.57451      2.9778     2.52868     3.20823
     66960     3.58331     2.99253     2.52655     3.21582
     66990     3.58392     2.97327     2.54074     3.22386
     67020     3.57847     2.94928     2.55756     3.22049
     67050     3.58292     2.96349     2.55294     3.22101
     67080     3.57889     2.97505     2.53639     3.21445
     67110     3.57771     2.98964     2.51118     3.21807
     67140     3.57151     3.00031     2.50058      3.2026
     67170     3.56519     2.99719     2.48867      3.2007
     67200     3.56339      2.9891     2.49359     3.20043
     67230     3.57557     3.00807     2.49827     3.20617
     67260     3.57186     3.02449     2.47189      3.2029
     67290     3.58067     3.04761     2.45147     3.21633
     67320     3.58375     3.07023     2.42374     3.22268
     67350     3.59439     3.07779     2.42882     3.23532
     67380     3.57826     3.07171     2.40797     3.22089
     67410     3.58176     3.07273     2.40738     3.22814
     67440     3.56448     3.06563     2.39342     3.20696
     67470     3.57147     3.07031     2.39063     3.22008
     67500     3.56423     3.05111     2.40808     3.20925
     67530     3.56804     3.04862     2.42063     3.21064
     67560     3.56863     3.05079     2.41191     3.21647
     67590       3.563     3.04907     2.41101     3.20626
     67620     3.56074     3.04566     2.42818     3.19149
     67650     3.55269     3.01771     2.45675     3.17822
     67680     3.56225     3.03714     2.43283     3.19942
     67710     3.56623     3.02332     2.45099     3.20752
     67740      3.5711     3.00324     2.47333     3.22005
     67770     3.57738     3.00385     2.47817     3.22969
     67800     3.57211     3.00176     2.45689      3.2362
     67830     3.57207     3.01604     2.43221     3.24149
     67860     3.56391     3.02012     2.42231     3.22711
     67890     3.56242     3.01357     2.43638     3.21933
     67920     3.57118      3.0374     2.41362     3.23347
     67950     3.56206     3.03688     2.38279      3.2367
     67980      3.5781     3.06987     2.34802     3.26624
     68010     3.57604     3.05352     2.37872     3.25483
     68040     3.56266      3.0417     2.37668     3.23799
     68070     3.56506     3.03608     2.39262     3.23679
     68100     3.57043     3.02482     2.42004     3.23879
     68130     3.56602     2.99866     2.45039     3.23058
     68160     3.56796     3.03707      2.4076     3.23116
     68190     3.56626     3.04429     2.39363     3.23098
     68220     3.58112     3.07313     2.37897     3.24733
     68250     3.57535     3.06438     2.37397     3.24655
     68280     3.57148     3.07007     2.34822     3.25138
     68310     3.58551     3.08273     2.35761     3.26348
     68340     3.58961     3.06418      2.3839     3.27085
     68370     3.59974     3.06941      2.3904     3.28344
     68400     3.59228     3.06269     2.38885     3.27449
     68430     3.58564     3.04787     2.37769     3.28186
     68460     3.57195     3.03545     2.38381       3.259
     68490     3.58272     3.05203     2.37909     3.27061
     68520     3.56905     3.05509     2.35765     3.25334
     68550     3.57005     3.06447     2.34408      3.2565
     68580     3.58456     3.06103     2.36672     3.27519
     68610     3.57587     3.05398      2.3625     3.26581
     68640      3.5778     3.04974     2.36687     3.27083
     68670     3.56739     3.02866      2.3723     3.26373
     68700     3.58097     3.04672     2.37378     3.27556
     68730     3.59517       3.037       2.398     3.29799
     68760      3.5672     3.02525     2.37415     3.26513
     68790     3.56813     3.03013     2.36604     3.26852
     68820     3.57418     3.02804     2.38731     3.26822
     68850     3.58259     3.05203     2.38711     3.26446
     68880     3.58372     3.07836     2.35833     3.26315
     68910     3.57829     3.09526     2.31985     3.26282
     68940     3.56976     3.07703     2.34584     3.24273
     68970     3.56707     3.06746     2.35434     3.23971
     69000     3.58498     3.09165     2.34845     3.26047
     69030     3.57592     3.07972     2.34953     3.25107
     69060     3.57165     3.07779     2.34555     3.24638
     69090     3.57277     3.06841      2.3593     3.24776
     69120     3.58351     3.07254     2.37732     3.25438
     69150     3.57625     3.06411     2.38887     3.23786
     69180     3.58593     3.07674     2.39026     3.24625
     69210     3.56595     3.05931     2.36787     3.23509
     69240     3.56491     3.06487     2.35605     3.23618
     69270     3.56747     3.05806     2.36901     3.23878
     69300      3.5798     3.08209      2.3525     3.25521
     69330     3.57021     3.07014     2.35344     3.24474
     69360     3.57356     3.05848     2.37117     3.25021
     69390     3.58171      3.0735     2.37991     3.24761
     69420     3.57734     3.05637     2.40783     3.23353
     69450     3.57304     3.04661      2.4152     3.22771
     69480     3.57327     3.03306     2.44172     3.22102
     69510      3.5713     3.03468     2.45861     3.20224
     69540      3.5737     3.01128     2.50605     3.19289
     69570     3.58417     3.04312     2.48919     3.19935
     69600      3.5731     3.01892     2.50487     3.18526
     69630     3.57284      3.0335     2.48858     3.18359
     69660     3.57213     3.02321     2.50199     3.18126
     69690     3.57683     3.02561     2.49826     3.19246
     69720     3.57622     3.01314     2.54171      3.1685
     69750     3.57712     3.01488     2.53255     3.17622
     69780      3.5875     3.02654     2.53042     3.19018
     69810     3.58471     3.03768     2.52226     3.17977
     69840     3.57909     3.01732     2.53785     3.17411
     69870     3.59295      3.0407     2.53306      3.1869
     69900     3.58908     3.02429     2.55696     3.17467
     69930     3.58907     2.99682     2.58297     3.17966
     69960     3.60245     3.00801     2.57825     3.20309
     69990     3.62123     3.00835     2.60154     3.22622
     70020     3.60891     2.98401     2.58566     3.23397
     70050     3.60058     2.97872     2.56748     3.23474
     70080     3.58561     2.95938     2.58851     3.20232
     70110     3.57897     2.95188     2.58271     3.19908
     70140     3.57319     2.92856     2.59845     3.19483
     70170      3.5871     2.93198     2.62211     3.20351
     70200     3.57889     2.90709     2.63223     3.19956
     70230     3.58286     2.90634     2.63755     3.20474
     70260     3.56284     2.89295     2.63315     3.17569
     70290     3.58093     2.91337     2.65458     3.17989
     70320     3.56821     2.90583     2.65767     3.15549
     70350     3.55857     2.88968     2.64751     3.15709
     70380     3.56144     2.91353     2.62731     3.15853
     70410     3.57406     2.90211     2.66065     3.16963
     70440     3.57314     2.88583     2.66564     3.17821
     70470     3.56329     2.87944     2.66565     3.16182
     70500     3.56487     2.87111     2.67424     3.16572
     70530     3.57081     2.87149     2.68024     3.17367
     70560      3.5568     2.87483     2.63728     3.17517
     70590     3.57475     2.89207     2.64373     3.19442
     70620     3.57318     2.85841     2.67234     3.19739
     70650     3.56468     2.86417     2.64061     3.19963
     70680     3.56738     2.86352      2.6373     3.20894
     70710     3.54934     2.84665     2.63309     3.18732
     70740     3.56189     2.83727     2.65537     3.20515
     70770     3.55614     2.81132     2.66869     3.20419
     70800     3.57805     2.84278     2.67201     3.22241
     70830     3.57264     2.84106     2.66885     3.21452
     70860     3.57639     2.81818      2.7015     3.21574
     70890     3.56497     2.80058     2.69798     3.20868
     70920     3.57116     2.79089     2.71224     3.21885
     70950     3.57657     2.80481     2.70374     3.22591
     70980     3.58303     2.81335      2.7111     3.22664
     71010     3.56921     2.77411     2.73638     3.20859
     71040     3.57718     2.77148     2.74948     3.21739
     71070     3.57444     2.74725     2.75349     3.22863
     71100     3.57185     2.74722     2.75289     3.22344
     71130     3.55801     2.70105     2.77431     3.21348
     71160     3.56892     2.68567     2.79418     3.23329
     71190     3.56901     2.68283     2.78662     3.24234
     71220     3.56349     2.67349     2.79024     3.23481
     71250     3.57287     2.69612     2.78139     3.24431
     71280     3.57356     2.68717     2.79158     3.24451
     71310     3.57192     2.69203     2.78496     3.24256
     71340     3.55717     2.68001     2.78135     3.22313
     71370     3.57986     2.71651     2.76858     3.25366
     71400     3.56217     2.72232      2.7493     3.22622
     71430     3.55991      2.7163     2.75015     3.22557
     71460      3.5705     2.70011     2.77007     3.24546
     71490     3.55482     2.67825     2.77189     3.22755
     71520       3.553      2.6665     2.78096     3.22547
     71550     3.56521     2.66463     2.79982     3.23763
     71580     3.56183     2.63711     2.81949     3.23565
     71610     3.54333      2.6028     2.84036     3.20441
     71640     3.57136     2.67291     2.82004     3.22679
     71670     3.56622     2.68969     2.81012     3.21009
     71700     3.55494     2.67736     2.80498     3.19986
     71730     3.56987     2.66642     2.84838     3.20387
     71760     3.57436     2.64606     2.86399     3.21683
     71790     3.55151     2.58139     2.88336     3.20143
     71820      3.5428     2.57866     2.87888     3.18832
     71850     3.54685     2.57672     2.88655     3.19196
     71880     3.53799     2.56094     2.89497     3.17735
     71910     3.54051     2.55704     2.90714     3.17499
     71940     3.54366     2.57111     2.89932     3.17781
     71970     3.54376     2.57974     2.88225     3.18654
     72000     3.55475     2.56813     2.90385     3.20076
     72030     3.56611     2.61487     2.87726     3.21218
     72060     3.56002     2.62766     2.86558     3.19864
     72090     3.54269     2.63043     2.83735     3.18302
     72120     3.56419     2.61929     2.87904      3.2027
     72150     3.54472     2.59405      2.8863     3.17337
     72180     3.54373     2.59773      2.8755     3.17794
     72210     3.54597     2.59434     2.87814     3.18333
     72240     3.53358     2.56674     2.88364     3.17315
     72270     3.54527     2.57288     2.89196     3.18663
     72300     3.52959     2.54327     2.89446     3.17331
     72330     3.52224     2.53425     2.89406     3.16455
     72360     3.52595     2.52323     2.89848     3.17754
     72390     3.55047     2.51179     2.93144      3.2108
     72420     3.53682     2.52349     2.91576     3.18567
     72450     3.55784     2.54747     2.92886     3.20135
     72480     3.53341     2.55996     2.88112     3.18053
     72510     3.53573     2.57553     2.88314     3.17127
     72540      3.5505     2.58932     2.89391     3.18321
     72570     3.55455     2.59299     2.89845     3.18514
     72600     3.55429     2.62312     2.86904     3.18649
     72630     3.54554     2.61597     2.87092     3.17116
     72660     3.54394     2.62933     2.85316     3.17255
     72690     3.55054     2.68807     2.81139     3.17537
     72720     3.55655     2.70557     2.80828     3.17671
     72750     3.53381     2.68566     2.79796     3.15188
     72780     3.53134     2.69619     2.79342     3.14136
     72810      3.5465     2.70806      2.8196     3.14191
     72840     3.55128     2.69093     2.83819     3.15067
     72870     3.54366     2.65575     2.85011     3.15261
     72900      3.5437     2.67996     2.82697     3.15305
     72930     3.55642     2.70882     2.81589      3.1669
     72960     3.54839     2.71222     2.80792     3.15303
     72990     3.55201     2.71646     2.81124     3.15458
     73020     3.53497     2.71635     2.79326     3.13228
     73050     3.55925      2.7252     2.81909     3.15635
     73080      3.5559     2.71652     2.82221     3.15348
     73110     3.55854     2.71073     2.83855     3.14977
     73140     3.55151     2.69597      2.8444     3.14128
     73170     3.56287      2.7042     2.84672     3.15778
     73200     3.56136     2.73955     2.80745     3.15907
     73230     3.56456     2.75558     2.80027     3.15871
     73260     3.56411     2.75464     2.80993     3.14992
     73290     3.58263     2.77008     2.81104      3.1773
     73320     3.56748     2.74793      2.8005     3.17173
     73350     3.57303     2.74736     2.80984     3.17647
     73380     3.58657     2.75073     2.82619     3.18954
     73410     3.58322     2.74413     2.82685     3.18709
     73440     3.57897     2.76227     2.80475     3.18138
     73470     3.56985     2.77734     2.76513     3.18246
     73500       3.581     2.79823     2.75317     3.19955
     73530     3.57271     2.79879     2.72671     3.20317
     73560      3.5673      2.7722     2.74251     3.20075
     73590     3.55649     2.76363     2.72884     3.19578
     73620     3.55134     2.76497     2.72235     3.18871
     73650     3.55296     2.79584     2.69782     3.18623
     73680      3.5438     2.79112      2.6894     3.17707
     73710     3.54553      2.7978     2.68722     3.17691
     73740     3.53598      2.7976     2.68225     3.15994
     73770     3.54001     2.80666     2.67614     3.16611
     73800     3.52447     2.75063     2.70852     3.15305
     73830     3.53494      2.7506     2.72545     3.16193
     73860     3.55008     2.76203     2.73315     3.17919
     73890     3.54909     2.75396     2.73763     3.18011
     73920     3.54816     2.76505     2.72885     3.17597
     73950     3.54981     2.77833     2.72103     3.17478
     73980     3.53248     2.79518     2.68854     3.14889
     74010     3.54868     2.79704     2.69877     3.17482
     74040     3.52801      2.7869     2.67486     3.15786
     74070     3.54423     2.80921     2.67243     3.17641
     74100     3.53961     2.80559     2.67068     3.17079
     74130     3.54045     2.78426     2.69396     3.17177
     74160     3.55613     2.78169     2.70813     3.19693
     74190     3.55204     2.76357     2.72347     3.19051
     74220     3.54986     2.72753     2.75563     3.18905
     74250     3.54858     2.71592     2.77165     3.18223
     74280     3.55447     2.70952      2.7856     3.18864
     74310     3.53786     2.70245     2.76785     3.17311
     74340     3.53724     2.71982     2.75322     3.16962
     74370       3.542     2.68402     2.79463     3.17453
     74400     3.53655     2.66696     2.79952     3.17243
     74430     3.53711      2.6495     2.81362     3.17584
     74460      3.5339     2.64232     2.81323     3.17503
     74490     3.52546     2.61169     2.82949     3.16714
     74520     3.53553     2.63483     2.81861      3.1801
     74550     3.54571      2.6658     2.80386     3.18999
     74580      3.5584     2.66817     2.81853     3.20331
     74610     3.55038     2.65794     2.81607     3.19617
     74640     3.55352     2.64974     2.83131     3.19649
     74670     3.56186     2.66958     2.81702     3.21113
     74700     3.56757     2.70188     2.79305     3.21774
     74730     3.54871     2.69135     2.78253     3.19387
     74760      3.5464     2.66161     2.80544     3.19362
     74790     3.54569     2.65534     2.80252     3.19982
     74820     3.54222     2.65153     2.80294     3.19491
     74850     3.56349     2.67234     2.80349     3.22427
     74880     3.54997     2.67181        2.79     3.20653
     74910     3.52939     2.65539     2.77762     3.18543
     74940     3.55306      2.6618     2.80293     3.21043
     74970        3.54     2.64563     2.79184      3.2046
     75000     3.53672     2.64396     2.78845      3.2017
     75030     3.55427     2.66226     2.79617     3.21862
     75060     3.56475     2.67715     2.80201     3.22437
     75090     3.54912     2.67425     2.78407     3.20778
     75120     3.57272     2.67315     2.81363     3.23519
     75150     3.55835     2.67268     2.79902     3.21653
     75180     3.55691     2.68829     2.78391     3.21344
     75210       3.559     2.72086     2.75656     3.21424
     75240     3.56658     2.72375     2.76178     3.22408
     75270     3.55786      2.7251     2.74254      3.2201
     75300     3.55282     2.71595     2.75286     3.20787
     75330     3.55653     2.71728     2.74578     3.22101
     75360     3.55586     2.72758     2.73081     3.22355
     75390     3.57452     2.78628     2.70409     3.23711
     75420     3.56084      2.7579     2.71446     3.22255
     75450     3.55543     2.76285     2.69732     3.22077
     75480     3.55202     2.76191     2.69822     3.21328
     75510     3.55188     2.78555     2.66801     3.21777
     75540     3.54545     2.77525      2.6626     3.21698
     75570     3.56364     2.78337     2.68065     3.23513
     75600     3.56117     2.78779     2.67793     3.22812
     75630     3.55414     2.78656     2.67628     3.21502
     75660     3.54325     2.78722     2.65022     3.21201
     75690     3.55376     2.77444     2.67119     3.22888
     75720     3.53227     2.73698     2.67848     3.20757
     75750     3.53441     2.72586     2.70008     3.20363
     75780     3.54187      2.7504     2.68775     3.20952
     75810     3.55069     2.75804     2.68758     3.22256
     75840     3.54578     2.76793     2.67928     3.21016
     75870     3.55172     2.77582     2.68223     3.21402
     75900     3.55276     2.79659     2.66481     3.21281
     75930     3.53307     2.77372     2.66698     3.18731
     75960     3.53761     2.76766     2.68686     3.18594
     75990     3.54942     2.76702     2.70502     3.19738
     76020     3.54771     2.75255     2.71363     3.19878
     76050     3.54672      2.7607     2.69686     3.20372
     76080     3.54981     2.78179     2.67727     3.20878
     76110     3.54011     2.80551     2.64474     3.19363
     76140     3.54521     2.81502     2.65202     3.19052
     76170     3.54481     2.80042      2.6641     3.19242
     76200     3.53893     2.80963     2.64799     3.18469
     76230     3.53501     2.81596     2.63133      3.1842
     76260     3.54323      2.8368     2.61571     3.19682
     76290     3.53732     2.84163     2.59836     3.19357
     76320     3.54245     2.84443     2.61336     3.19022
     76350     3.53961     2.84238     2.61034     3.18821
     76380     3.53194     2.83321     2.60151     3.18657
     76410     3.54212     2.84006     2.62312     3.18536
     76440      3.5354     2.85106     2.59731     3.18175
     76470      3.5403     2.84828     2.61595     3.17986
     76500     3.53474     2.86668     2.58562     3.17577
     76530     3.53898      2.8905     2.55385     3.18929
     76560     3.53569     2.88607     2.55417     3.18575
     76590     3.53518     2.89206     2.54308     3.18806
     76620     3.55393     2.91963     2.54387     3.20396
     76650     3.55268     2.89736     2.56219     3.20679
     76680     3.55438     2.87672     2.58949     3.20723
     76710     3.55954     2.87834     2.59917     3.20937
     76740     3.56411     2.85407     2.62964     3.21637
     76770     3.57048      2.8486     2.65105     3.21777
     76800     3.56134     2.84301     2.64825     3.20473
     76830     3.56825     2.84685     2.65555     3.21066
     76860     3.56915     2.83709     2.67539     3.20481
     76890     3.57713     2.84478     2.67121     3.21925
     76920     3.55946     2.84657     2.64236     3.20227
     76950     3.56903     2.84624     2.64559     3.22113
     76980     3.54395     2.81302     2.64248     3.19739
     77010     3.53848     2.81284     2.64732     3.18141
     77040     3.54843     2.83157      2.6396     3.19334
     77070     3.53925     2.83403     2.62621      3.1818
     77100      3.5533     2.84303     2.63555     3.19733
     77130     3.55543     2.84573     2.64101     3.19515
     77160     3.56169     2.85935     2.63762     3.19974
     77190     3.55448     2.86348     2.62681     3.18889
     77220     3.54401     2.82818     2.64785     3.17968
     77250     3.54224     2.81655     2.66064     3.17538
     77280     3.53827     2.82727     2.63461      3.1787
     77310     3.53244     2.83332     2.62988     3.16422
     77340     3.55204        2.86     2.62419     3.18873
     77370     3.55142     2.85179     2.62902     3.19074
     77400     3.55757     2.83082     2.65706     3.19986
     77430     3.54234     2.80765     2.65977     3.18419
     77460      3.5588     2.81441     2.67051     3.20587
     77490     3.55183     2.83194     2.63676      3.2029
     77520     3.55398      2.8528     2.61635     3.20591
     77550     3.57103     2.85137     2.63383     3.23065
     77580     3.57134      2.8365     2.64717     3.23352
     77610     3.57054     2.81839     2.66774      3.2307
     77640     3.56474     2.81273     2.65803      3.2308
     77670     3.56296     2.81017     2.65414     3.23231
     77700     3.55785     2.78978     2.66432     3.23034
     77730     3.57002     2.81763      2.6456     3.24836
     77760     3.59268     2.82925     2.66696     3.27069
     77790     3.57946     2.79418     2.68813     3.25447
     77820     3.57124     2.77456     2.70619     3.23818
     77850     3.56766     2.78764     2.68211     3.23911
     77880     3.55582     2.78555     2.67424      3.2213
     77910     3.56924     2.77758     2.70134     3.23523
     77940     3.57103     2.78056     2.70084     3.23705
     77970     3.56881     2.73683     2.74477     3.23246
     78000     3.56237     2.71293     2.75678     3.22818
     78030     3.54523     2.70797     2.74541      3.2042
     78060     3.55786     2.72843     2.74776     3.21283
     78090     3.56393     2.72906     2.75258      3.2216
     78120     3.57449     2.74426     2.75614     3.22904
     78150     3.57655     2.74914     2.75471     3.23066
     78180     3.56566     2.71034     2.76805     3.22798
     78210     3.56284     2.71655     2.76866     3.21598
     78240     3.57593     2.73154     2.77865     3.22372
     78270     3.57908     2.75975     2.75021     3.23106
     78300     3.57619     2.78349     2.72448     3.22608
     78330     3.57633     2.77879     2.73284     3.22338
     78360     3.56949     2.76854     2.73094     3.21864
     78390     3.56845     2.76965     2.73442     3.21243
     78420     3.56972     2.76335     2.73789      3.2177
     78450     3.57148     2.75855     2.74924     3.21605
     78480     3.56304     2.75313     2.74304     3.20726
     78510     3.55961     2.76582     2.73358     3.19678
     78540     3.55965     2.75556     2.74303     3.19764
     78570     3.56398     2.76497     2.73864     3.20291
     78600     3.55542     2.77865     2.72161     3.18653
     78630     3.55643     2.77339     2.72983     3.18634
     78660     3.55211     2.76906     2.72763     3.18235
     78690     3.54884     2.73652     2.75395     3.18052
     78720     3.54203     2.74495     2.73595     3.17361
     78750     3.55562       2.744     2.75191     3.19097
     78780     3.56338      2.7417     2.75965     3.20356
     78810     3.54952     2.72996      2.7565     3.18546
     78840      3.5624     2.73261     2.77247     3.19808
     78870     3.56314     2.74619     2.75667     3.20175
     78900     3.57518     2.74974     2.77335     3.21113
     78930     3.58212      2.7622     2.76898     3.21967
     78960     3.58038     2.75514     2.77835     3.21375
     78990     3.58462     2.78196     2.75994     3.21597
     79020     3.57445     2.75749     2.77001     3.20572
     79050     3.59397     2.78471     2.77044     3.22542
     79080     3.58216     2.76947     2.76638     3.21573
     79110     3.57782     2.75904     2.77252     3.20975
     79140     3.56686     2.73969      2.7809     3.19464
     79170     3.56448     2.74922     2.76228     3.19729
     79200     3.55842     2.73691     2.76985     3.18778
     79230     3.56847      2.7358     2.78241     3.20024
     79260     3.56485     2.73993     2.77149     3.19811
     79290     3.57101     2.75563     2.76426     3.20463
     79320     3.55889     2.72312     2.78671     3.18594
     79350     3.56745     2.72243     2.79784     3.19591
     79380     3.57954     2.68997     2.84669     3.20729
     79410     3.57036     2.70055     2.82537     3.19675
     79440     3.56881     2.71188     2.82275       3.186
     79470     3.58691     2.74187        2.82     3.20338
     79500     3.58097     2.73344     2.82672     3.19134
     79530      3.5786     2.72714     2.82457     3.19332
     79560     3.57628     2.70554     2.84088     3.19203
     79590     3.57935      2.6938     2.85675     3.19466
     79620     3.56138     2.67112     2.84312     3.18568
     79650      3.5604     2.65793     2.84989     3.18848
     79680     3.55124     2.63702     2.85693     3.17909
     79710      3.5697     2.64733     2.87237     3.19792
     79740     3.55634     2.64099     2.86141     3.18318
     79770     3.55445     2.60887     2.88793     3.18149
     79800     3.54851     2.60936     2.88226     3.17295
     79830     3.55707     2.63718      2.8629     3.18663
     79860      3.5586     2.65628     2.85328      3.1828
     79890     3.57037     2.67187     2.85544     3.19415
     79920     3.57744     2.64221     2.89413     3.19982
     79950     3.55623     2.61272     2.88984     3.18057
     79980     3.55553      2.6393      2.8602     3.18384
     80010     3.55129     2.64317      2.8518     3.17871
     80040     3.57059     2.66427     2.85727     3.19936
     80070     3.55038     2.67374     2.82011     3.17938
     80100     3.54863     2.68443     2.80417     3.18057
     80130     3.53929     2.69069     2.78785     3.16879
     80160     3.54445       2.713     2.77463     3.17291
     80190     3.55624     2.73084     2.76885       3.189
     80220     3.54912     2.71802     2.77509     3.17866
     80250     3.55458     2.71902     2.77834     3.18715
     80280      3.5481     2.72903     2.76288     3.17757
     80310     3.55969     2.72888     2.77844     3.19002
     80340     3.55048     2.73925     2.75274     3.18287
     80370     3.54797      2.7326     2.76332     3.17381
     80400     3.55716     2.72425     2.78037     3.18664
     80430     3.55896     2.72954     2.77651     3.18952
     80460     3.55651     2.76019      2.7414     3.18805
     80490     3.56468     2.75901     2.75723     3.19364
     80520     3.55513     2.74638     2.75819      3.1824
     80550     3.55231     2.74044     2.75946     3.18012
     80580     3.57821      2.7507     2.77982     3.21146
     80610     3.57017     2.74178     2.77512     3.20525
     80640     3.57751     2.75103     2.77789     3.21128
     80670     3.57814     2.75118     2.78095      3.2099
     80700      3.5766     2.72655     2.80689      3.2049
     80730     3.56859     2.71508     2.80567     3.19786
     80760     3.57777     2.72811     2.80992     3.20355
     80790      3.5797     2.74789     2.78733     3.21068
     80820      3.5897     2.74955     2.79491     3.22496
     80850     3.58081     2.73373     2.79849     3.21552
     80880     3.57793     2.72957     2.80059     3.21082
     80910     3.58364     2.73679     2.80382     3.21457
     80940     3.57916     2.73366     2.79358     3.21619
     80970     3.56916     2.73647     2.77978     3.20348
     81000     3.55486     2.73897     2.75974     3.18684
     81030     3.55761      2.7394     2.75883     3.19338
     81060     3.56512     2.73671     2.77151     3.20146
     81090     3.55966     2.76257      2.7428      3.1918
     81120     3.56654     2.79247     2.72153     3.19933
     81150      3.5618      2.7956     2.71271     3.19353
     81180     3.55966     2.81792     2.68903     3.18916
     81210      3.5696      2.8285     2.69028     3.20095
     81240     3.56768     2.81662     2.69918     3.19965
     81270     3.56117     2.77044     2.73281     3.19692
     81300     3.54684     2.75071     2.74135     3.17471
     81330     3.56046     2.77469     2.73281     3.19165
     81360     3.55557     2.75735     2.74236     3.18756
     81390     3.54782     2.75256     2.74146     3.17519
     81420      3.5576     2.74612     2.76427     3.18288
     81450     3.55941     2.76273     2.74998     3.18492
     81480      3.5565     2.78141     2.72863     3.18053
     81510     3.57955     2.80099     2.74062     3.20465
     81540     3.56255     2.76336      2.7583     3.18422
     81570     3.57331     2.77349     2.76352     3.19495
     81600      3.5929      2.8059     2.75476      3.2181
     81630     3.58145     2.80164     2.74142     3.20764
     81660     3.57274     2.79487     2.73616      3.1986
     81690     3.57088     2.78795     2.73922     3.19786
     81720     3.57909     2.81031     2.72549     3.20837
     81750     3.56727     2.84681      2.6702     3.19632
     81780     3.57868      2.8721     2.65889     3.20863
     81810       3.572     2.87889     2.64839     3.19632
     81840     3.55672     2.86242     2.65063     3.17509
     81870      3.5681     2.89338     2.62596     3.19301
     81900     3.57613     2.90869     2.61639     3.20491
     81930     3.57028     2.87113     2.64941      3.1986
     81960     3.57937     2.85488      2.6762     3.21113
     81990     3.55819     2.85762     2.64679     3.18589
     82020     3.57102     2.86486     2.66209     3.19534
     82050     3.57214     2.86793       2.658     3.19851
     82080     3.57993     2.88254     2.65505     3.20523
     82110     3.56385     2.86675     2.64304     3.19345
     82140     3.57004     2.85732     2.66416     3.19818
     82170     3.57447     2.84317     2.68929     3.19967
     82200      3.5689     2.85294     2.66945     3.19513
     82230     3.58458     2.85273     2.68975     3.21335
     82260     3.57483     2.85808     2.66733     3.20554
     82290     3.57382     2.83232     2.69294     3.20475
     82320     3.56032     2.81309     2.69636     3.18872
     82350      3.5606     2.81027      2.6986     3.18994
     82380     3.56677     2.80907     2.70824     3.19661
     82410     3.55812     2.78617     2.71712     3.18982
     82440     3.55483     2.78544     2.71534     3.18463
     82470     3.56897     2.80663     2.71128     3.20109
     82500     3.55572     2.80146     2.70297     3.18308
     82530     3.55704     2.81713     2.68824     3.18469
     82560     3.55964     2.83291     2.67499     3.18765
     82590      3.5543     2.79659     2.70591      3.1817
     82620     3.56158     2.75858      2.7548      3.1892
     82650     3.55971     2.74642     2.76427     3.18733
     82680     3.55446      2.7335     2.77183     3.18015
     82710      3.5463     2.73794     2.74947      3.1775
     82740     3.54356     2.74834     2.74123     3.16953
     82770     3.53457     2.72733      2.7514     3.15878
     82800     3.55316     2.73162     2.76799     3.18221
     82830     3.54273     2.74585     2.73942      3.1714
     82860     3.52864     2.73311     2.73217     3.15721
     82890     3.54456     2.74277     2.74357     3.17456
     82920     3.53227     2.69897     2.77063     3.16119
     82950     3.52296     2.66941     2.79254     3.14618
     82980     3.54288     2.67459     2.81033     3.17059
     83010     3.53809     2.65668     2.81986     3.16647
     83040     3.52555     2.67057     2.78945     3.15373
     83070     3.52775     2.67969     2.78149     3.15795
     83100     3.53393      2.6842      2.7841     3.16563
     83130     3.54273     2.66907     2.80992     3.17527
     83160     3.53382      2.6343     2.82735     3.16895
     83190     3.53153     2.64256     2.81731     3.16591
     83220     3.54122     2.61229     2.86581     3.16915
     83250     3.54307     2.62478     2.85252     3.17496
     83280       3.532     2.60686      2.8549     3.16289
     83310     3.53565     2.61286     2.85783     3.16343
     83340     3.54457     2.63226     2.84985     3.17451
     83370      3.5403     2.62655     2.84599     3.17318
     83400     3.53237     2.62037     2.83935     3.16655
     83430     3.55164     2.61934      2.8659     3.18652
     83460     3.55105     2.59992     2.87931     3.18902
     83490       3.543     2.59325     2.88428     3.17203
     83520      3.5537     2.60171     2.88708     3.18645
     83550     3.54143     2.56053     2.90933     3.17223
     83580      3.5501      2.5664     2.91539     3.18127
     83610     3.54245     2.57381       2.899      3.1732
     83640     3.54571     2.57975     2.89945     3.17525
     83670      3.5431     2.58191     2.89755      3.1694
     83700     3.52499     2.59174     2.86455     3.15092
     83730     3.55018      2.5935     2.89044     3.18223
     83760     3.54926     2.59799     2.88678     3.17985
     83790     3.53985     2.58229     2.88726      3.1712
     83820     3.54234      2.5777     2.89664     3.17195
     83850     3.53279     2.55803     2.89978      3.1637
     83880      3.5245     2.52353     2.92162     3.15281
     83910     3.53549     2.54302     2.91923     3.16394
     83940     3.53475     2.52992     2.93113     3.16178
     83970     3.52928     2.51829     2.93642     3.15393
     84000     3.53188     2.50656     2.94615     3.16002
     84030      3.5372     2.51152     2.95133     3.16315
     84060     3.53653     2.51006     2.95348      3.1608
     84090     3.54591      2.4925     2.97655     3.17403
     84120     3.54203     2.47466     2.99115     3.16559
     84150     3.54462     2.46415       2.999     3.17216
     84180     3.54256     2.44717     3.01306     3.16737
     84210     3.53627     2.45379     2.99766      3.1628
     84240     3.52791     2.45126     2.98731     3.15588
     84270     3.52534     2.44869     2.98975     3.14982
     84300     3.54125     2.44504     3.00877     3.17017
     84330     3.53924     2.44041      3.0129     3.16533
     84360     3.53832     2.43321     3.01572     3.16613
     84390     3.54127     2.43123     3.01892      3.1712
     84420      3.5349     2.42827     3.01376     3.16413
     84450     3.54478     2.43801     3.02502       3.168
     84480     3.53661     2.41836     3.02627     3.16361
     84510     3.52754     2.40871     3.02007     3.15663
     84540     3.52836     2.40318     3.02721     3.15584
     84570     3.53246     2.42114     3.02072     3.15751
     84600     3.53226     2.41467     3.02557     3.15739
     84630      3.5398     2.41573     3.03269     3.16661
     84660     3.53377     2.41879     3.02221     3.16082
     84690     3.53967     2.41799     3.03302     3.16428
     84720     3.52794     2.39692     3.03148     3.15557
     84750     3.54011     2.38641     3.05491     3.16817
     84780     3.54104     2.40352     3.04731     3.16464
     84810     3.54399     2.38154     3.06579     3.17002
     84840     3.54713     2.33705      3.0983     3.17851
     84870     3.53422     2.36218     3.06666     3.16184
     84900     3.52714     2.36478     3.05614     3.15425
     84930     3.52693     2.34865      3.0634     3.15879
     84960     3.53952     2.35204     3.07601     3.17213
     84990     3.53835       2.373      3.0627     3.16679
     85020     3.52641     2.37636     3.04676     3.15299
     85050     3.54796     2.38765     3.05903      3.1808
     85080     3.55309     2.38121     3.06617     3.19019
     85110     3.55337     2.38536     3.06384     3.18995
     85140     3.54695     2.36946     3.06886     3.18267
     85170     3.54466     2.37271        3.07     3.17404
     85200      3.5402     2.37573     3.06193     3.16962
     85230     3.54533      2.3806     3.06282     3.17657
     85260     3.52922      2.3821     3.04111     3.16039
     85290     3.53766     2.36754     3.05853     3.17336
     85320     3.54914     2.37649      3.0695      3.1817
     85350     3.53794     2.38277     3.05228     3.16861
     85380     3.54099     2.38312     3.04819     3.17906
     85410     3.54301     2.42708     3.01956     3.17763
     85440     3.54327     2.44654     3.00343     3.17857
     85470     3.53995     2.44274     3.00235     3.17513
     85500     3.53676     2.44743     2.99426     3.17205
     85530     3.53282      2.4506     2.99128     3.16361
     85560      3.5386     2.42164     3.02066     3.17092
     85590     3.53512     2.42407     3.01411     3.16752
     85620     3.52198     2.39302     3.02378      3.1526
     85650     3.53142     2.40454     3.02835     3.16057
     85680     3.52251     2.40315     3.01355     3.15588
     85710     3.53772     2.40424     3.03489     3.16859
     85740     3.53202     2.37444     3.04779     3.16598
     85770     3.52467     2.38421     3.03624     3.15331
     85800     3.52139      2.3769     3.03717      3.1506
     85830     3.53224     2.35061     3.06423     3.16836
     85860     3.53565     2.36555     3.05778     3.17109
     85890     3.53371     2.37455     3.04959     3.16791
     85920     3.52966     2.36928     3.05214     3.16037
     85950      3.5207     2.36703     3.04109      3.1527
     85980     3.52006     2.35895      3.0513     3.14746
     86010     3.52477     2.35761     3.05493     3.15548
     86040     3.51436     2.33574     3.05466     3.14879
     86070     3.52937     2.35218     3.05915     3.16572
     86100     3.53499     2.34477     3.06743     3.17571
     86130     3.52038     2.35584     3.04468     3.15691
     86160     3.52059      2.3586     3.04481      3.1552
     86190      3.5288     2.36291     3.04875     3.16648
     86220      3.5345     2.40114     3.02683     3.17147
     86250     3.53103     2.43584     2.99246     3.16989
     86280     3.53438     2.45062     2.98458     3.17339
     86310     3.53311     2.44476     2.98962     3.17034
     86340     3.53614     2.47073      2.9769     3.16894
     86370     3.51986     2.46737      2.9626     3.14864
     86400     3.52775     2.48064     2.95568     3.16234
     86430     3.54926     2.48123     2.97228      3.1943
     86460     3.53613     2.48088     2.95544     3.18106
     86490     3.52979     2.45402     2.97258      3.1718
     86520     3.52536     2.40929     2.99991     3.17053
     86550     3.53006     2.40468     3.00962     3.17527
     86580     3.52986     2.40243     3.01166     3.17461
     86610     3.54461     2.43073      2.9956       3.201
     86640     3.52717     2.41507     2.99127      3.1783
     86670     3.52025     2.43454     2.97414     3.16415
     86700     3.51286      2.4212     2.97289     3.15912
     86730     3.54616     2.42636     3.00196      3.2018
     86760     3.53205     2.41156     2.99679     3.18659
     86790     3.53003      2.3746     3.02046     3.18753
     86820     3.51997     2.37322     3.01556      3.1709
     86850     3.54082     2.39066     3.02063     3.19927
     86880     3.54527     2.39663      3.0153     3.20966
     86910     3.53909     2.39507     3.01452     3.19791
     86940     3.53817     2.39981     3.01012     3.19647
     86970      3.5361     2.40552     3.01071     3.18702
     87000     3.53382      2.3847       3.034     3.17549
     87030     3.53734     2.38093      3.0365     3.18377
     87060     3.54159     2.38891     3.03848     3.18534
     87090     3.52536     2.40667     3.01856     3.15477
     87120     3.53292     2.41173     3.02053     3.16591
     87150      3.5449     2.45162     2.99968     3.18185
     87180     3.55415     2.48178     2.98591     3.19203
     87210     3.54421     2.48837     2.96011     3.18883
     87240     3.55311     2.50939     2.95827     3.19387
     87270     3.54951     2.48654     2.97274     3.19029
     87300     3.55485     2.48778     2.97916     3.19521
     87330     3.55208      2.4996     2.96839     3.18984
     87360     3.56491     2.48431     2.99161     3.20867
     87390     3.55507     2.47613     2.99214     3.19264
     87420     3.53721     2.49983     2.94683     3.17659
     87450     3.52933     2.47708     2.95217     3.17192
     87480     3.52842     2.48718     2.93624     3.17677
     87510      3.5372     2.43852     2.99165     3.18234
     87540     3.53913     2.42969     2.99374     3.19139
     87570      3.5478     2.43048     3.00622      3.1983
     87600     3.54824     2.46499     2.98783     3.19009
     87630     3.56834     2.45361     3.01827     3.21497
     87660     3.56005     2.44784     3.01483     3.20418
     87690     3.57061     2.43091     3.02972     3.22645
     87720     3.56122     2.37866     3.05655     3.21934
     87750     3.57119      2.3831      3.0624     3.23255
     87780     3.56433     2.38546     3.04963     3.22772
     87810     3.56125     2.34941     3.07574     3.22259
     87840     3.57694     2.34386     3.08975     3.24789
     87870     3.56828     2.35109     3.08063     3.23222
     87900     3.56177     2.34434     3.07805     3.22522
     87930     3.57105     2.34645     3.08862     3.23411
     87960     3.56746      2.3346     3.08038      3.2426
     87990     3.56199     2.33319     3.07682     3.23496
     88020     3.54389     2.33017     3.06364     3.20978
     88050     3.54674     2.34672      3.0555     3.21179
     88080     3.55204     2.31848     3.08033     3.22027
     88110     3.57614     2.34214      3.0782     3.25831
     88140     3.56229     2.29905     3.09045     3.24705
     88170     3.55376     2.30783     3.07895     3.23303
     88200     3.53556     2.30289     3.06895     3.20603
     88230     3.53628     2.30157     3.07626     3.20155
     88260     3.51886      2.2925      3.0641     3.18128
     88290     3.51534     2.29912     3.04875     3.18346
     88320     3.53343     2.32675     3.05345     3.19891
     88350     3.52433     2.30246     3.05482     3.19509
     88380       3.512     2.28229     3.04722     3.18964
     88410     3.51865     2.27027     3.06343     3.19735
     88440     3.52664     2.31066     3.05054     3.19835
     88470     3.52504     2.31672     3.03715     3.20317
     88500     3.52429     2.30327      3.0429     3.20578
     88530     3.51853     2.32589     3.03604     3.18321
     88560     3.52427     2.31629     3.05393     3.18579
     88590     3.52664     2.30641     3.06082      3.1916
     88620     3.51896     2.30528     3.05507     3.18095
     88650     3.51259     2.29244      3.0602      3.1712
     88680     3.52347     2.30903     3.06462     3.17903
     88710     3.53602     2.34074     3.06247     3.18576
     88740      3.5373     2.35122     3.05553     3.18755
     88770      3.5369     2.36716     3.05688     3.17354
     88800     3.52761     2.34919     3.06677     3.15664
     88830     3.52615     2.32953     3.07443     3.16048
     88860     3.51759     2.33123     3.05211     3.16179
     88890     3.51715     2.30487     3.06992     3.16288
     88920     3.52254      2.3254     3.05385     3.17538
     88950     3.54983      2.3616     3.05928     3.20409
     88980     3.53836     2.35654      3.0452     3.19585
     89010      3.5342     2.38381     3.02047     3.18988
     89040     3.51011     2.35928      2.9997      3.1745
     89070     3.52884     2.34898     3.02479     3.19974
     89100     3.52615     2.35405     3.01299      3.2012
     89130     3.52461     2.32598     3.03551     3.19706
     89160     3.51339     2.28288     3.05508     3.18478
     89190     3.51929     2.29694      3.0513     3.19132
     89220      3.5166     2.28372     3.04609     3.19983
     89250     3.51608     2.28541     3.04872     3.19497
     89280     3.51661     2.26741     3.06076     3.19744
     89310     3.51874     2.23528      3.0865     3.20001
     89340     3.51941      2.2374     3.09053     3.19612
     89370     3.51518     2.24119      3.0893     3.18532
     89400     3.51995     2.21665     3.10112     3.20149
     89430     3.51852     2.18948     3.11768     3.20097
     89460     3.52923     2.19376     3.12376     3.21566
     89490     3.51757      2.1859     3.11458     3.20435
     89520     3.50248     2.15898     3.11562     3.18848
     89550     3.53799     2.17249      3.1455     3.22813
     89580      3.5286     2.16758     3.14141     3.21484
     89610      3.5198     2.16596     3.13794     3.19998
     89640     3.52536     2.17941     3.13681      3.2042
     89670     3.52753     2.18087     3.13535     3.20942
     89700      3.5389     2.16336      3.1536     3.22836
     89730      3.5258     2.14473      3.1519     3.21375
     89760     3.53229     2.13319     3.17024     3.21765
     89790     3.51497     2.13615     3.15523     3.19239
     89820     3.52175     2.14798     3.15067     3.20388
     89850     3.54721     2.13135     3.17228     3.24952
     89880     3.53385     2.11703     3.15882     3.24288
     89910     3.53136     2.11024     3.16599     3.23487
     89940     3.54664     2.10003     3.18887     3.25244
     89970     3.54367     2.10617     3.18657     3.24423
     90000     3.53869      2.1112     3.18173     3.23484
     90030     3.53433     2.11011     3.17498     3.23264
     90060     3.53249     2.09284     3.18956     3.22547
     90090     3.53603     2.08227     3.20104      3.2287
     90120     3.52961     2.08477     3.19677     3.21726
     90150     3.52336     2.06243     3.19564     3.21907
     90180     3.52513     2.07191     3.19324     3.21924
     90210     3.52725     2.06023      3.1996     3.22505
     90240     3.54286     2.06264     3.21684     3.24055
     90270     3.54675     2.07123     3.22259     3.23787
     90300     3.51045     2.03775     3.18811     3.21404
     90330     3.53076     2.04556     3.20713     3.23458
     90360     3.53687     2.04832     3.20635     3.24693
     90390     3.53365     2.04513     3.20927     3.23904
     90420     3.54891     2.05698     3.22335      3.2509
     90450     3.52925     2.03946     3.21457     3.22774
     90480     3.54443     2.05315      3.2252      3.2417
     90510     3.53218     2.07074     3.21048     3.21829
     90540     3.53627     2.07279     3.22491     3.21152
     90570     3.53906     2.06649     3.23526     3.21132
     90600     3.52892     2.07034     3.22138     3.20045
     90630     3.52302     2.05958     3.21823     3.19758
     90660     3.54069     2.06276     3.24443     3.20806
     90690     3.52168     2.05427     3.23253     3.18359
     90720     3.54528     2.07647     3.24069     3.21313
     90750     3.55517     2.07486     3.25554       3.221
     90780     3.56107     2.08421     3.25793      3.2256
     90810     3.55608     2.08751      3.2444     3.22607
     90840     3.54796      2.0861      3.2343     3.21926
     90870     3.55512     2.07417     3.24086     3.23612
     90900     3.56194     2.06152     3.25011     3.24989
     90930     3.54587     2.06183     3.23612     3.22843
     90960     3.55658      2.0672     3.24105     3.24358
     90990     3.54407     2.08675      3.2217     3.22288
     91020     3.54802     2.09195     3.22514     3.22477
     91050     3.53575     2.09337     3.21309     3.20888
     91080     3.54343     2.11123     3.21302      3.2142
     91110     3.53976     2.09146     3.22469     3.20734
     91140     3.54305     2.09453     3.22705     3.21022
     91170     3.54153     2.07495     3.23235     3.21424
     91200     3.53906     2.08274       3.232      3.2041
     91230     3.53439      2.0865     3.22603     3.19735
     91260     3.54706     2.08609     3.23731     3.21422
     91290     3.54221     2.08391     3.23531     3.20696
     91320     3.55114     2.08431     3.24506     3.21658
     91350     3.53992      2.0843     3.23522     3.20173
     91380     3.53963     2.07952     3.24251     3.19681
     91410     3.54609     2.08667     3.24405     3.20492
     91440     3.53419     2.10946     3.22341     3.18446
     91470     3.54486     2.12374     3.22028     3.20181
     91500     3.53802      2.1324     3.20952      3.1917
     91530     3.54693     2.13079      3.2239     3.19808
     91560     3.54042     2.14564     3.20484     3.19287
     91590     3.54776     2.12825     3.21013     3.21539
     91620     3.54137     2.13659     3.19042     3.21539
     91650     3.54236     2.13597     3.19738     3.21108
     91680       3.543     2.13238     3.20714     3.20514
     91710      3.5394      2.1591     3.19089      3.1955
     91740     3.55083     2.17335     3.19399     3.20808
     91770     3.53737     2.17941     3.18167      3.1864
     91800     3.54433     2.19769     3.18505     3.18593
     91830     3.54837     2.20157     3.18825     3.18905
     91860     3.53649     2.21456      3.1688       3.173
     91890     3.54224      2.2051     3.18125     3.17996
     91920     3.54119     2.21898     3.17815     3.17105
     91950     3.52408     2.21599     3.16301     3.15009
     91980     3.53912     2.21827     3.18157     3.16347
     92010     3.53391     2.19847     3.18389     3.16332
     92040     3.53695     2.22224     3.18489     3.15249
     92070     3.53583     2.20828     3.19862     3.14587
     92100      3.5398     2.20515     3.21187      3.1435
     92130     3.53438     2.21431     3.20946     3.12729
     92160      3.5272     2.21458     3.19317     3.12755
     92190      3.5666     2.19881     3.24877      3.1705
     92220     3.55606     2.17486     3.25498     3.15692
     92250     3.54887     2.15321     3.25294     3.15769
     92280     3.56522     2.13766     3.28132     3.17566
     92310     3.54399     2.13756     3.24928     3.16114
     92340     3.54636      2.1157     3.26239     3.16765
     92370     3.56697     2.12266     3.28125     3.18972
     92400     3.53759     2.12141     3.25101     3.15588
     92430     3.55767     2.11584     3.27097     3.18403
     92460     3.55251      2.1079     3.26906     3.17972
     92490     3.54566     2.09846     3.26004     3.17994
     92520     3.54022     2.09148     3.25258     3.18006
     92550     3.54827     2.10148     3.26304     3.18068
     92580     3.55414     2.11697      3.2622     3.18438
     92610     3.55535     2.10727     3.26572      3.1899
     92640     3.54733     2.09972     3.25522     3.18777
     92670     3.53739     2.09706     3.24513     3.17769
     92700     3.55042       2.112     3.25336     3.18843
     92730     3.54357     2.11396     3.24771     3.17763
     92760     3.55325     2.11485     3.25741     3.18869
     92790     3.54638     2.11272     3.24583     3.18663
     92820     3.56045     2.11401     3.26179     3.20082
     92850     3.56098     2.12898     3.25827     3.19566
     92880     3.55509     2.14255      3.2527     3.17911
     92910     3.54417     2.13055     3.24256     3.17315
     92940     3.55664     2.15769     3.24442      3.1808
     92970     3.55722     2.15706     3.24519     3.18175
     93000     3.55935     2.16811     3.24436     3.17985
     93030     3.55387     2.15617     3.23903     3.18114
     93060     3.56205     2.15714     3.25007     3.18751
     93090       3.554     2.15859     3.25022     3.16834
     93120     3.56584     2.13373     3.26349     3.19802
     93150      3.5614     2.13419     3.25729     3.19413
     93180     3.54626     2.12399     3.24971     3.17489
     93210     3.55377     2.13791     3.24736     3.18474
     93240     3.55776     2.15911     3.24953     3.17712
     93270     3.55877     2.18185     3.24222     3.17131
     93300     3.55802     2.21666      3.2216      3.1665
     93330     3.56966     2.20638     3.24174      3.1793
     93360     3.56517     2.20573     3.25063     3.16054
     93390      3.5669     2.20329     3.25576     3.16087
     93420     3.57048     2.20071      3.2595     3.16689
     93450     3.57232     2.20738     3.26539     3.16032
     93480     3.57235     2.20272     3.25228     3.17712
     93510     3.56555     2.22345     3.24039     3.15951
     93540     3.56325     2.23771     3.23957     3.14505
     93570     3.56479     2.23093     3.24828     3.14437
     93600     3.57775     2.24079     3.26022     3.15443
     93630      3.5573     2.24808     3.23441     3.12945
     93660     3.54716     2.25023     3.21512     3.12476
     93690     3.55606     2.26271     3.22716     3.12358
     93720       3.546     2.27492     3.20365     3.11602
     93750     3.55266     2.30053     3.19539     3.12087
     93780     3.55293     2.34005     3.17094     3.11705
     93810     3.55218     2.31914     3.18506     3.11657
     93840     3.55495     2.30469     3.20572     3.11242
     93870     3.53234     2.28209     3.18483       3.099
     93900     3.53105     2.27682     3.19363     3.09087
     93930     3.52628      2.2668     3.19435      3.0866
     93960     3.52776     2.25169      3.1979     3.09735
     93990     3.52806     2.23396     3.20136     3.10727
     94020     3.54109     2.22678     3.22271     3.11998
     94050     3.54302     2.19983     3.23397     3.13181
     94080     3.54202     2.20671     3.24192     3.11645
     94110     3.54577     2.19124     3.24696      3.1306
     94140     3.53779     2.18565     3.24126     3.12235
     94170     3.52954     2.15036     3.24247     3.12692
     94200     3.54304     2.16954     3.24937     3.13702
     94230     3.54433     2.13586     3.26324     3.14864
     94260     3.54243     2.12887     3.26572     3.14652
     94290     3.53153     2.11536     3.25722     3.13994
     94320     3.53684     2.11039     3.25864     3.15373
     94350     3.53479     2.10663     3.25585     3.15454
     94380     3.52673     2.10797     3.24673     3.14498
     94410     3.54337     2.11902     3.26352     3.15754
     94440     3.52791     2.11029      3.2404     3.15258
     94470     3.53361     2.12432      3.2334     3.16309
     94500     3.54566     2.11244     3.25381     3.17707
     94530     3.53552     2.10649     3.24014     3.17238
     94560     3.54492     2.10686     3.24804     3.18501
     94590     3.53185     2.10251     3.23852      3.1685
     94620      3.5389     2.12027     3.23699     3.17395
     94650     3.52915     2.13305     3.22144     3.15947
     94680     3.52449     2.13201     3.21309     3.15826
     94710     3.51789     2.11451     3.20792     3.16058
     94740      3.5325     2.10899     3.22428     3.18014
     94770     3.54106     2.09324      3.2375     3.19612
     94800     3.53424     2.08382     3.23061     3.19415
     94830      3.5316     2.07251     3.23324       3.193
     94860     3.54109     2.07916     3.24287     3.19992
     94890     3.54022     2.08185     3.24196     3.19718
     94920     3.54236     2.08983     3.24152     3.19717
     94950     3.52326     2.07068     3.23066     3.17833
     94980      3.5253     2.06114     3.23643     3.18318
     95010     3.53148     2.08754     3.23872     3.17735
     95040     3.53511     2.06859     3.25181     3.18445
     95070     3.53772     2.05236     3.26136     3.19097
     95100     3.54359     2.04899     3.27174     3.19552
     95130     3.55721      2.0345     3.29415     3.21199
     95160     3.53454     2.03396     3.27046      3.1864
     95190     3.53686     2.01717     3.27894     3.19349
     95220     3.53902      2.0077      3.2837     3.19935
     95250     3.53279     2.00968     3.28296     3.18506
     95280     3.52844     2.02712      3.2636     3.18427
     95310     3.53213     2.01471     3.27595     3.18764
     95340     3.55431     2.00623     3.30713     3.21001
     95370     3.52317     1.99981     3.28042     3.17255
     95400     3.54699     1.97389     3.31334     3.20746
     95430     3.54089     1.97847     3.30325     3.20157
     95460     3.53401     1.97761     3.29488     3.19552
     95490     3.54752     1.98521     3.30341     3.21189
     95520     3.52574     1.98784     3.26889     3.19759
     95550     3.53894     2.00219     3.27796     3.20849
     95580     3.54386     2.00676     3.27751     3.21694
     95610     3.53079     2.01511      3.2577     3.20309
     95640     3.52985     2.00515     3.25992       3.205
     95670     3.54123     2.01348     3.27024     3.21434
     95700      3.5457       2.027     3.27003     3.21592
     95730     3.56201     2.03109     3.29312     3.22582
     95760      3.5413     2.02145     3.27436     3.20529
     95790     3.53296     2.02439       3.263     3.19661
     95820     3.54009     2.01157     3.27624     3.20691
     95850     3.54031     2.01122     3.27612     3.20776
     95880     3.55113     2.01928     3.28208     3.22048
     95910     3.53691     2.02751     3.26479     3.20153
     95940     3.52997     2.03737     3.25028     3.19471
     95970     3.54898      2.0247     3.26645     3.22823
     96000     3.54691     2.03074      3.2661     3.22021
     96030     3.53447     2.02584     3.25262     3.20958
     96060     3.55312     2.02807     3.27954     3.22195
     96090     3.56128     2.00827      3.2909     3.24072
     96120     3.54656     2.01594     3.26877     3.22604
     96150     3.53929     2.02321     3.25721      3.2172
     96180     3.53948     2.01184      3.2575     3.22444
     96210     3.52777     2.00749     3.25851     3.20037
     96240     3.54596     2.00918     3.27548     3.22212
     96270     3.53286     2.02196     3.25846     3.20255
     96300     3.54289     2.01714     3.27109     3.21484
     96330      3.5457     2.01007       3.278     3.21844
     96360     3.55455     2.01452     3.28563     3.22738
     96390     3.53415     2.01578     3.26492     3.20272
     96420     3.53028     2.00859     3.26419     3.19945
     96450     3.53197     2.01978     3.26379     3.19653
     96480     3.54737     2.03918       3.274     3.20784
     96510     3.54049     2.05692     3.25509     3.20056
     96540     3.55659     2.07248     3.25823     3.22296
     96570     3.56691      2.0744     3.26854     3.23407
     96600     3.55841      2.0768     3.25019      3.2323
     96630     3.55483     2.07589     3.25402     3.22112
     96660     3.54498     2.05036     3.26086     3.20882
     96690     3.54506     2.02723      3.2714     3.21298
     96720     3.52405     2.02763     3.24806     3.19009
     96750     3.52538     2.02442      3.2455     3.19766
     96780     3.52959     2.04194     3.23861     3.20279
     96810     3.52677     2.05819     3.22757     3.19733
     96840     3.53516     2.04933     3.24129     3.20766
     96870     3.53086     2.06383     3.22834     3.20194
     96900     3.53408     2.05063     3.23569      3.2101
     96930     3.53994     2.05612     3.24063      3.2145
     96960     3.52757     2.05925     3.22418     3.20181
     96990      3.5394     2.05705     3.23787     3.21552
     97020     3.54211     2.06685     3.23195     3.22114
     97050     3.53694     2.05621     3.22995     3.21859
     97080     3.52921     2.04022      3.2285     3.21325
     97110     3.53322     2.05306     3.22176     3.22065
     97140     3.54683     2.05537     3.23184     3.23893
     97170     3.53626     2.06477     3.21473     3.22683
     97200     3.54696     2.08592      3.2152     3.23624
     97230     3.54344     2.05534     3.22746     3.23591
     97260      3.5386      2.0621     3.21661     3.23179
     97290     3.53541     2.05053     3.21744     3.23136
     97320     3.53189      2.0598     3.20185     3.23324
     97350      3.5239     2.05651     3.18609     3.23347
     97380     3.53313     2.06706     3.19368     3.23941
     97410     3.53456     2.05698     3.19982     3.24289
     97440     3.53303     2.05677     3.19734     3.24212
     97470     3.53027     2.03625     3.20904     3.23749
     97500     3.54313     2.05327     3.20463     3.25914
     97530     3.53393     2.05304     3.19537     3.24837
     97560     3.53625      2.0657     3.19484     3.24593
     97590     3.54329     2.05358     3.20786      3.2561
     97620     3.53103     2.06294     3.19498     3.23615
     97650     3.54742     2.07487     3.20135     3.25803
     97680     3.53076     2.09334     3.17437     3.23633
     97710      3.5312      2.0935     3.17381     3.23774
     97740     3.53455     2.06837     3.18966     3.24562
     97770     3.56053     2.08766     3.20825     3.27163
     97800     3.55147     2.09309     3.19422     3.26217
     97830     3.55146     2.10019     3.19115     3.26059
     97860     3.55364     2.09296      3.2004     3.26094
     97890     3.55817     2.08842      3.2018     3.27233
     97920     3.55692     2.09751     3.19622     3.26924
     97950     3.54887     2.09509     3.19617     3.25331
     97980     3.54943     2.08329     3.19834     3.25998
     98010      3.5521     2.09147     3.20269     3.25629
     98040      3.5527     2.08819     3.20241     3.25998
     98070      3.5442     2.10062     3.18521     3.25032
     98100     3.55322     2.10232     3.18903     3.26512
     98130     3.55175     2.12467     3.17164     3.26439
     98160     3.56136     2.11301     3.18741     3.27753
     98190     3.55495     2.11671     3.17795     3.27041
     98220     3.54855     2.12444     3.16389      3.2651
     98250     3.54274     2.12522     3.15615     3.25948
     98280     3.55603     2.11667     3.18093     3.26987
     98310      3.5423      2.1273     3.15812     3.25525
     98340     3.53316     2.11006     3.16294     3.24189
     98370     3.52325      2.1032     3.16203     3.22563
     98400     3.51758     2.12068     3.14472     3.21871
     98430     3.52802      2.1237     3.15333     3.23113
     98460     3.52913     2.12053     3.15706     3.23201
     98490      3.5303     2.14009     3.14548     3.23296
     98520     3.52768     2.14703     3.13459     3.23321
     98550     3.53123     2.15843     3.13581     3.23219
     98580     3.52394     2.15696     3.12994     3.22294
     98610     3.52521     2.15748     3.12956     3.22573
     98640     3.52223     2.15074     3.13515     3.21828
     98670     3.52812     2.16813     3.13422     3.22042
     98700     3.53556     2.16094     3.14823     3.22791
     98730     3.53072     2.16591     3.14249     3.21957
     98760      3.5225     2.17066     3.12903     3.21145
     98790     3.53537     2.18873     3.14002     3.21674
     98820     3.53707     2.21707     3.12129     3.21931
     98850     3.53619     2.23976      3.1077     3.21481
     98880     3.54225     2.23366     3.13274     3.20808
     98910     3.55331     2.23596     3.15016     3.21388
     98940     3.56628     2.25993     3.15272     3.22332
     98970     3.55572     2.25678     3.14127     3.21335
     99000     3.55807     2.24122     3.14479     3.22598
     99030     3.54239     2.23415     3.13634     3.20453
     99060     3.55279     2.24371     3.13272     3.22437
     99090     3.54411     2.22554     3.12814     3.22229
     99120     3.54634     2.23596     3.12274     3.22522
     99150     3.53613     2.19417      3.1394     3.21531
     99180     3.55213     2.21604     3.15038     3.22482
     99210     3.56815     2.20323     3.16829     3.25132
     99240     3.55694     2.23265     3.13771      3.2363
     99270     3.56551      2.2506     3.13603     3.24435
     99300     3.57921     2.25777     3.14492      3.2609
     99330     3.57456     2.25984     3.12682     3.26665
     99360     3.56763     2.28293     3.10621      3.2551
     99390     3.57059        2.31     3.08177     3.26571
     99420     3.57395     2.30399     3.08674     3.27259
     99450     3.57367     2.29967     3.09292     3.26918
     99480     3.57536     2.31335     3.09296     3.26319
     99510     3.57095     2.34165     3.06394     3.26072
     99540     3.57398     2.34129     3.06403     3.26753
     99570     3.57168     2.33579     3.07408     3.25698
     99600     3.56797     2.28875     3.09927     3.25837
     99630     3.56665     2.26325     3.10444     3.26834
     99660     3.58181     2.28042     3.11892     3.27578
     99690     3.58972     2.28441     3.12411     3.28536
     99720     3.57742     2.25237     3.12608     3.27877
     99750      3.5668     2.25604     3.10596     3.27223
     99780     3.58272     2.27379     3.11354     3.28748
     99810     3.56171     2.25202     3.10171     3.26792
     99840     3.57429     2.25912     3.10117     3.29094
     99870     3.57424     2.25286     3.10626     3.29032
     99900     3.57021     2.21853     3.12552     3.28664
     99930     3.56813     2.21172     3.13139     3.28112
     99960     3.56625     2.20957     3.13507     3.27496
     99990     3.57513     2.19684     3.15239     3.28626
    100020      3.5685     2.20531      3.1355     3.28233
    100050     3.57337     2.20355     3.13914      3.2906
    100080     3.54817     2.18325     3.12176     3.26605
    100110     3.54782     2.18284      3.1207     3.26658
    100140     3.55509     2.19071     3.11912      3.2786
    100170     3.56003     2.19398     3.12546     3.28109
    100200     3.55383     2.20866     3.11208      3.2705
    100230     3.56379     2.19277      3.1331     3.28278
    100260     3.56564     2.19986     3.13037     3.28465
    100290     3.56768     2.20985     3.12929     3.28342
    100320     3.57265     2.19122     3.14223     3.29432
    100350     3.56175      2.1974     3.12481     3.28314
    100380     3.56457     2.23285      3.1052     3.28398
    100410     3.58152     2.23441      3.1259     3.30011
    100440     3.58442     2.24487     3.13503     3.29064
    100470     3.58441     2.26317     3.11884     3.29344
    100500     3.59244     2.26647     3.12833     3.29969
    100530     3.59515     2.24796     3.14306     3.30425
    100560      3.5803     2.24902      3.1226     3.29064
    100590     3.58584     2.26157     3.12407     3.29272
    100620     3.59062     2.26062     3.13071     3.29747
    100650     3.57743     2.27266     3.11006     3.28002
    100680     3.56547      2.2493      3.1172     3.26326
    100710     3.56496     2.25975     3.11403     3.25795
    100740     3.55348     2.26873     3.09198     3.24761
    100770     3.56241     2.27044     3.09143     3.26645
    100800     3.56169     2.28184     3.08998     3.25831
    100830     3.55235     2.28485     3.07709     3.24799
    100860     3.55624     2.27146     3.08273     3.26051
    100890      3.5488     2.24889     3.08922     3.25379
    100920     3.55711     2.26429     3.08759      3.2628
    100950     3.56152     2.28203     3.08445     3.26302
    100980     3.55012     2.29716     3.06338     3.24739
    101010     3.56219     2.31566      3.0666     3.25762
    101040     3.58125     2.32898     3.08127     3.27601
    101070     3.56556     2.31139     3.07543     3.25969
    101100     3.58384     2.30242     3.10086     3.28197
    101130     3.58096     2.32059     3.08763     3.27534
    101160     3.57268     2.31926      3.0784      3.2669
    101190      3.5731     2.31862     3.08515     3.26189
    101220     3.59241     2.33236     3.10528     3.27538
    101250     3.57879      2.3233     3.10646     3.25079
    101280     3.57944     2.32815     3.10546     3.24971
    101310     3.58584     2.33443     3.10774     3.25712
    101340     3.59427     2.32383     3.12241     3.26925
    101370     3.59298      2.3264     3.11459     3.27203
    101400     3.59232      2.3656     3.08891     3.26682
    101430     3.59287     2.38446     3.07632     3.26619
    101460     3.59662     2.35667     3.10272     3.26965
    101490     3.58862     2.31616     3.12991     3.25507
    101520     3.58622     2.31027     3.12745     3.25633
    101550     3.57177     2.33464      3.0927     3.24032
    101580     3.59038     2.33973     3.10199     3.26878
    101610     3.59141     2.35148     3.10044      3.2641
    101640     3.59532      2.3541     3.09868     3.27247
    101670     3.57795     2.35945     3.07797        3.25
    101700     3.58894     2.36253     3.09383     3.25693
    101730     3.58252     2.34008      3.0996     3.25353
    101760      3.5874     2.33883      3.1172     3.24837
    101790     3.58536      2.3645     3.09842     3.24323
    101820      3.5961     2.36527      3.1082     3.25707
    101850     3.58846     2.37126     3.10136     3.24234
    101880     3.58748     2.36639     3.10281     3.24234
    101910     3.59847     2.34289     3.13722     3.25065
    101940     3.60179     2.34388     3.14028     3.25433
    101970     3.60191     2.35508     3.12754     3.25876
    102000      3.5983     2.34807     3.12488     3.25842
    102030     3.61292     2.35633     3.14177     3.26854
    102060     3.59877     2.35128     3.13468     3.24771
    102090     3.59784     2.34875     3.12192     3.25973
    102120     3.60614     2.34378     3.13518     3.26892
    102150     3.61472     2.33262     3.14649     3.28495
    102180     3.59915     2.30395      3.1476      3.2699
    102210     3.61926     2.32091     3.16107     3.28923
    102240     3.61939     2.34559     3.14464     3.28777
    102270     3.62706     2.33329     3.15727      3.3013
    102300     3.62498     2.31164     3.16369     3.30581
    102330     3.62853     2.30833     3.16441     3.31521
    102360     3.64456     2.31325     3.18299     3.32913
    102390     3.65596     2.30776     3.19473     3.34663
    102420     3.65547     2.27747     3.21583     3.34611
    102450     3.64877     2.26455     3.22158     3.33471
    102480     3.65797     2.24657     3.23683     3.35221
    102510     3.65099     2.22492      3.2467     3.34187
    102540     3.65379     2.24692       3.237     3.34269
    102570     3.65383     2.26959     3.22108     3.34284
    102600     3.64055     2.26217     3.20515     3.33418
    102630     3.65845     2.27251     3.22373     3.34839
    102660     3.62981     2.27153     3.19075     3.31817
    102690     3.63398     2.28326     3.18039     3.32918
    102720     3.63716       2.288     3.17988     3.33337
    102750      3.6355     2.33461     3.14385      3.3316
    102780     3.64178     2.33944      3.1508     3.33536
    102810     3.64719     2.35988     3.14692     3.33644
    102840     3.64517     2.35746     3.14284     3.33759
    102870     3.63334     2.34657     3.13893      3.3231
    102900     3.64649      2.3477     3.15148     3.33919
    102930     3.64736     2.35245     3.14976     3.33938
    102960     3.62927     2.34927     3.13263     3.31825
    102990     3.61868     2.38054     3.09983      3.3036
    103020     3.62753     2.40197     3.09635     3.31075
    103050     3.61542     2.38877     3.08962     3.30009
    103080     3.60444     2.36598     3.09899     3.28365
    103110     3.61134     2.35817     3.11426     3.28997
    103140     3.60855     2.34757     3.11756     3.28832
    103170     3.60122     2.34604     3.09974     3.29018
    103200     3.59951     2.34406     3.09358     3.29364
    103230     3.60105     2.37119     3.07851      3.2917
    103260      3.5966     2.35502     3.07913       3.293
    103290     3.60994     2.33062     3.10423     3.31591
    103320     3.60888     2.32238     3.10938     3.31456
    103350     3.59464     2.33676     3.08032     3.30063
    103380     3.60188     2.31269      3.1052     3.31002
    103410     3.60343     2.30889     3.10949     3.31202
    103440     3.61624     2.30704     3.11628     3.33478
    103470     3.61892      2.2656     3.14902     3.33824
    103500     3.64345     2.26802     3.18424      3.3565
    103530     3.64749     2.27816     3.18528     3.35742
    103560     3.64543      2.2725      3.1926     3.34984
    103590     3.63883     2.30207     3.16582      3.3407
    103620      3.6507     2.31451     3.17694     3.34744
    103650     3.62017     2.30903     3.13984      3.3198
    103680     3.60869      2.2955     3.13688     3.30695
    103710     3.59703     2.28194     3.14337      3.2847
    103740     3.59346     2.27747     3.14346     3.27989
    103770     3.60556     2.29629     3.14181     3.29488
    103800     3.62511     2.30826     3.15591     3.31588
    103830     3.61352     2.30293     3.14112     3.30832
    103860     3.61053     2.30458     3.13166     3.30961
    103890     3.60801     2.28974     3.13514     3.31112
    103920      3.5937     2.27891     3.13051     3.29179
    103950     3.60521      2.2817     3.13723     3.30858
    103980     3.59958     2.27188     3.13372     3.30641
    104010     3.60566     2.28441     3.13504     3.30977
    104040     3.61106     2.30404     3.12644     3.31607
    104070     3.61802     2.33543     3.11261     3.32228
    104100     3.59776     2.31339     3.11351     3.29273
    104130     3.61412     2.35339     3.10185     3.31117
    104160     3.58958     2.33519     3.08145     3.28964
    104190     3.58723     2.33504     3.07639     3.28935
    104220     3.60125      2.3239     3.10182     3.30396
    104250     3.59693     2.30222      3.1196     3.29297
    104280     3.60757     2.26071      3.1544     3.31182
    104310      3.5942     2.25146     3.13501     3.30746
    104340     3.61548      2.2385     3.16916        3.33
    104370     3.60916     2.22982     3.17511     3.31641
    104400     3.60836     2.23818      3.1684     3.31546
    104430     3.60521      2.2347     3.16805     3.31129
    104460     3.60734     2.25481     3.14745     3.32192
    104490     3.59196     2.24664     3.13612     3.30479
    104520     3.62519     2.23457     3.17704      3.3462
    104550      3.6228     2.21972     3.18974     3.33883
    104580     3.60873     2.23041      3.1672     3.32265
    104610     3.59642     2.23987      3.1462     3.30951
    104640     3.61529     2.23678     3.16463     3.33507
    104670     3.61632     2.23681     3.16459      3.3373
    104700     3.63084     2.26748     3.16439     3.34832
    104730     3.64096      2.2618     3.17326     3.36568
    104760     3.64875     2.29674     3.15908     3.37223
    104790     3.63902     2.28396     3.15676     3.36204
    104820     3.64054     2.29221     3.15171     3.36445
    104850     3.63523     2.25145     3.16492     3.36809
    104880     3.62929     2.23383       3.175     3.35751
    104910       3.641     2.26277     3.17176     3.36654
    104940     3.65395     2.27367     3.17108     3.38783
    104970     3.62135     2.21107     3.16435     3.36549
    105000     3.63317     2.19513     3.19229     3.37499
    105030     3.63206     2.17738     3.19993     3.37687
    105060     3.62628     2.20271      3.1735     3.37294
    105090     3.62504      2.1977     3.16853     3.37821
    105120     3.64185     2.19732     3.18323     3.40074
    105150     3.63667       2.202     3.17444     3.39482
    105180     3.65523     2.20436     3.18976     3.41872
    105210     3.63756     2.21253     3.17014     3.39392
    105240     3.66335     2.21989     3.20919     3.40785
    105270     3.65834     2.22549     3.19183     3.40975
    105300     3.65469     2.23765     3.18338     3.40184
    105330     3.65351     2.22553     3.18745     3.40344
    105360     3.64678     2.21844     3.19291      3.3885
    105390     3.63542     2.20801     3.18888     3.37466
    105420     3.63826     2.22356     3.18694      3.3724
    105450     3.65043     2.21756     3.20156     3.38878
    105480     3.65369      2.2344     3.18848     3.39704
    105510      3.6638     2.22766     3.19872      3.4136
    105540     3.65962     2.24016     3.18384     3.41035
    105570       3.653     2.25507     3.17721     3.39247
    105600     3.64756     2.24858     3.16021     3.40093
    105630     3.65353     2.29534     3.13587     3.40505
    105660     3.66175     2.29017      3.1448     3.41791
    105690      3.6418     2.29391     3.12021     3.39525
    105720      3.6381     2.30601     3.10942       3.389
    105750     3.62755     2.29729      3.1019     3.37919
    105780     3.63439     2.33388      3.0931     3.37689
    105810     3.61558     2.31087     3.09125     3.35392
    105840     3.62022     2.33359     3.07699     3.36132
    105870     3.62145     2.33864     3.07742     3.36007
    105900     3.61854     2.35388     3.06245     3.35683
    105930     3.62069     2.35275      3.0734     3.35225
    105960     3.63609     2.36647     3.08402     3.36615
    105990     3.64387     2.37027     3.09256     3.37247
    106020     3.63857     2.35693     3.09161     3.37122
    106050     3.63277     2.35409     3.09143     3.36087
    106080     3.62659     2.34803     3.10107     3.34281
    106110     3.64706     2.36098     3.10736     3.37227
    106140     3.63791      2.3786     3.08989     3.35614
    106170     3.62859      2.3943     3.06148     3.35083
    106200     3.61017     2.36598     3.06067     3.33182
    106230      3.6352     2.35991     3.08458     3.36833
    106260     3.63759     2.33028     3.10805     3.37253
    106290     3.64415     2.32854     3.11274     3.38355
    106320     3.63124     2.33119     3.09432     3.37084
    106350     3.64552     2.32397     3.11352     3.38893
    106380     3.66404     2.32061      3.1349      3.4114
    106410     3.64146     2.29241     3.13199     3.38465
    106440     3.66622     2.28098     3.15722     3.42218
    106470     3.64914      2.2694     3.14512     3.40448
    106500     3.64046     2.29012     3.12466     3.39082
    106530     3.62728     2.28449     3.10895     3.38081
    106560     3.63639     2.28053     3.11594     3.39658
    106590     3.64871     2.29954      3.1183       3.408
    106620     3.63519     2.33778     3.08089     3.38705
    106650     3.61756     2.31722       3.074     3.36965
    106680     3.60995     2.29688     3.08627     3.35601
    106710     3.60578     2.28804     3.07667     3.36188
    106740      3.6203     2.29134     3.08976     3.37881
    106770     3.62793     2.29469     3.09763     3.38569
    106800     3.62335     2.27651     3.10412      3.3822
    106830     3.63733     2.27314     3.11748     3.40213
    106860     3.63347     2.28812     3.10367     3.39645
    106890     3.62486     2.27984     3.09619     3.39045
    106920     3.63973     2.27774      3.1192     3.40262
    106950      3.6388     2.28427     3.11167     3.40314
    106980     3.64767     2.29351     3.11208     3.41553
    107010     3.64007     2.30075     3.09358     3.41124
    107040     3.63316     2.29239     3.08583     3.40915
    107070     3.62447     2.26744      3.0936     3.40028
    107100     3.62603     2.28878     3.08668      3.3956
    107130     3.63002     2.26333     3.11703     3.39346
    107160     3.63051     2.26989     3.10944     3.39708
    107190     3.63713     2.25364     3.12549     3.40732
    107220     3.65434     2.25866     3.13981     3.42761
    107250     3.64217     2.28653     3.10628     3.41373
    107280     3.65972       2.283     3.12501     3.43647
    107310     3.64391     2.29474     3.09684     3.42051
    107340     3.65743     2.29817     3.10275     3.44165
    107370     3.64656     2.30187     3.08938     3.42811
    107400     3.62814     2.30097     3.06424     3.41215
    107430     3.62625     2.27061     3.08169     3.41276
    107460     3.61115     2.28107     3.06166     3.39172
    107490     3.59418     2.25326     3.05981     3.37589
    107520     3.60592     2.25476     3.07071        3.39
    107550     3.60426     2.25537     3.06843     3.38814
    107580     3.59015     2.26922     3.04255     3.37222
    107610     3.58247     2.25758     3.03877     3.36709
    107640     3.58347     2.28207     3.01796     3.37144
    107670     3.59821     2.28774     3.02801     3.38991
    107700     3.60204     2.29805     3.02452      3.3942
    107730     3.57724     2.31479     2.98585     3.36449
    107760     3.57968     2.29362     2.99921     3.37229
    107790     3.58354     2.30026      2.9964     3.37846
    107820     3.59155     2.30026     3.00797     3.38518
    107850     3.57041     2.28842     3.00082     3.35468
    107880     3.58152     2.27135     3.02087     3.37192
    107910     3.58631      2.2575     3.03711     3.37682
    107940     3.60071     2.29416     3.02186     3.39639
    107970     3.58617     2.27868     3.01552     3.38165
    108000     3.59636     2.29713     3.01325     3.39281
    108030     3.58292     2.26922     3.01542     3.38119
    108060      3.5768     2.26893     3.00532     3.37743
    108090     3.58665     2.25633     3.02928     3.38533
    108120     3.60255     2.24878     3.05208     3.40361
    108150      3.6081     2.25139     3.05615     3.40998
    108180     3.60149     2.25643     3.04676     3.40107
    108210     3.61234     2.25314     3.06233     3.41225
    108240     3.60785     2.25112     3.05938     3.40674
    108270     3.60296     2.26039     3.05272      3.3962
    108300     3.59037     2.25062     3.04408     3.38374
    108330     3.58984     2.25308     3.03858     3.38594
    108360     3.59176     2.23133     3.05755     3.38734
    108390     3.58975     2.24835     3.04125     3.38649
    108420     3.57977     2.25498     3.02375     3.37661
    108450     3.59389     2.26547     3.03401     3.39036
    108480     3.58329     2.27655     3.01463     3.37776
    108510     3.58515     2.29498     3.00057     3.38175
    108540     3.59393      2.2953     3.00794      3.3936
    108570     3.59946     2.31929     2.99751     3.39824
    108600     3.58912     2.30871     2.99404     3.38661
    108630     3.59127      2.3062     3.00073     3.38696
    108660     3.59874     2.32009     3.00418     3.39027
    108690     3.59438     2.31227     3.00102     3.38915
    108720     3.59796     2.29888      3.0136     3.39472
    108750     3.59399     2.30069     3.00893     3.38921
    108780       3.585     2.32049     2.98659      3.3764
    108810     3.61661      2.3279     3.02187     3.40718
    108840     3.61534     2.32563     3.01622     3.41104
    108870     3.64407     2.34649     3.03459     3.44148
    108900     3.61428     2.32339     3.01782     3.40892
    108930     3.61728     2.35045     3.00482      3.4082
    108960     3.62813     2.35515      3.0178     3.41654
    108990     3.63212     2.36402     3.02072     3.41631
    109020     3.63323     2.37043     3.01839     3.41631
    109050     3.64102     2.36338     3.03605      3.4221
    109080     3.64278     2.37139     3.03939     3.41736
    109110     3.61866      2.3724     3.01975     3.38263
    109140     3.63597      2.3575     3.05781     3.39597
    109170     3.63558     2.37871     3.05029     3.38709
    109200     3.62741     2.40228     3.03578     3.36591
    109230     3.63338     2.39779      3.0367     3.38111
    109260     3.62501     2.36883     3.03926     3.38127
    109290     3.63713     2.38622     3.04672     3.38834
    109320     3.63462     2.38876     3.04424      3.3834
    109350     3.63745     2.40227     3.04967       3.375
    109380     3.61529     2.39349     3.02948     3.35173
    109410     3.62587     2.42111     3.02121     3.36221
    109440     3.63056     2.40102     3.04613     3.36424
    109470     3.63246     2.39333     3.03645     3.38252
    109500     3.62857     2.38418     3.03148     3.38509
    109530     3.62696     2.36799     3.04335     3.38236
    109560      3.6119     2.37176     3.02832      3.3609
    109590     3.60626     2.35953     3.02517     3.36025
    109620     3.62054     2.33413       3.062      3.3753
    109650     3.62184     2.33814     3.05017     3.38599
    109680     3.60358     2.33771     3.02895     3.36634
    109710     3.61593     2.33704     3.04346     3.38017
    109740     3.62741     2.32558     3.06916     3.38941
    109770     3.62384     2.29654      3.0855     3.38675
    109800     3.62728     2.31031     3.08784     3.38262
    109830     3.64143     2.30958     3.10937     3.39378
    109860     3.63266     2.30266      3.1111     3.37806
    109890     3.64258     2.29477      3.1341     3.38353
    109920     3.63692     2.32166     3.11662     3.36911
    109950     3.62752     2.36039     3.08808     3.34816
    109980      3.6237     2.36095     3.08238     3.34473
    110010     3.61517     2.36403     3.07569     3.33024
    110040      3.6252     2.35422     3.09043     3.34531
    110070     3.62971     2.37867     3.09064     3.33757
    110100      3.6276     2.37882     3.06754     3.35417
    110130     3.62988     2.37073     3.06278     3.36914
    110160     3.64034     2.37184     3.07576     3.37908
    110190     3.62899     2.34776     3.08022     3.36739
    110220     3.63474     2.37016     3.07381     3.36997
    110250     3.62007     2.37785     3.05377     3.35114
    110280     3.61905     2.36664     3.04616     3.36378
    110310      3.6171     2.38062     3.02534     3.36851
    110340     3.60799     2.39125     3.00954     3.35556
    110370     3.59603     2.40193     2.98863     3.34092
    110400     3.58249     2.38917     2.98003     3.32862
    110430     3.58933     2.40055     2.98572     3.33007
    110460     3.59201     2.41784     2.97749     3.33072
    110490     3.60033     2.45972     2.96289     3.33104
    110520     3.57322     2.43024     2.95009     3.30556
    110550     3.57485     2.42151     2.95039      3.3152
    110580     3.57409     2.36898     2.97886     3.32606
    110610     3.56564       2.357     2.97197     3.32257
    110640     3.58711     2.38741     2.97496     3.34434
    110670     3.59898     2.38888     2.98083     3.36352
    110700     3.61311     2.40746     2.97303     3.38738
    110730     3.60972     2.36989       2.995      3.3873
    110760     3.61962     2.37734     3.00228     3.39675
    110790     3.61058      2.3943      2.9892     3.37708
    110820     3.61742     2.37287     3.01047     3.38792
    110850     3.62318     2.37584     3.01054     3.39808
    110880     3.61675     2.37547       3.005     3.38951
    110910     3.61227     2.36804     3.00623     3.38408
    110940     3.62072     2.37124     3.02437     3.38372
    110970     3.59391     2.37355     2.98417     3.36056
    111000     3.60646     2.37572      3.0057     3.36673
    111030     3.60263     2.35902     3.00755     3.36862
    111060     3.61953     2.35295     3.04216     3.37799
    111090     3.61074     2.34604     3.03581      3.3697
    111120     3.61784     2.37312     3.02065     3.37958
    111150      3.6188     2.37226      3.0238     3.37941
    111180     3.61017     2.38149     3.00097     3.37482
    111210     3.61376     2.39741     2.98959     3.38131
    111240     3.62114     2.36652     3.01869       3.393
    111270     3.63493      2.3421     3.05641     3.40563
    111300     3.60056     2.32432     3.01654     3.38025
    111330      3.6003     2.36049     2.99869      3.3705
    111360     3.61842     2.35336     3.02311     3.39242
    111390     3.59657     2.35505     2.97804     3.38462
    111420     3.59225      2.3553     2.97114     3.38134
    111450     3.60299     2.32098     3.00963     3.39385
    111480      3.6094      2.2921     3.03338     3.40595
    111510     3.60116     2.26947     3.03528     3.40196
    111540     3.60377     2.25251     3.05297     3.40293
    111570     3.61812     2.24835     3.06521     3.42506
    111600     3.60785     2.29157     3.02388     3.41146
    111630     3.61102     2.29136     3.02527     3.41705
    111660     3.62081     2.29976     3.03258     3.42565
    111690     3.62412     2.26254     3.06121     3.43198
    111720     3.61564     2.24639     3.06677     3.41972
    111750     3.61393      2.2271     3.08294     3.41416
    111780     3.59548     2.21351     3.07203     3.39381
    111810     3.59942     2.20082     3.08288     3.40058
    111840     3.61255     2.20326     3.09434      3.4164
    111870     3.58619     2.18852     3.08091     3.38229
    111900     3.61431     2.18132     3.11818     3.41253
    111930     3.61238     2.18827      3.1123     3.40935
    111960     3.61285      2.1763      3.1251      3.4063
    111990     3.59162     2.16917     3.10351     3.38563
    112020     3.59903     2.18445      3.1019     3.39301
    112050      3.5949     2.17589     3.09573     3.39537
    112080     3.60901     2.19443     3.10276     3.40695
    112110     3.60235     2.18657     3.10378     3.39695
    112140     3.61335     2.20845     3.10369     3.40625
    112170     3.59106      2.2103     3.08108      3.3783
    112200     3.60201     2.21259     3.09439     3.38793
    112230     3.60081     2.20685     3.09688     3.38686
    112260     3.60959     2.23815      3.0907     3.39066
    112290     3.60618     2.26339     3.07964     3.37667
    112320      3.5924     2.26627     3.06637     3.35739
    112350     3.60582     2.24629     3.09107     3.37688
    112380     3.59841     2.25385     3.08353     3.36291
    112410     3.60448     2.26767     3.08675     3.36365
    112440     3.61352     2.27822      3.1007     3.36309
    112470     3.60339     2.28001     3.09549      3.3449
    112500     3.59881     2.28584     3.07534     3.34963
    112530       3.606     2.28129     3.08993     3.35478
    112560     3.60963     2.29641     3.08164     3.35989
    112590     3.60092     2.31448     3.04872     3.35883
    112620     3.59772     2.32677     3.02685     3.36326
    112650     3.61275     2.34233     3.04122     3.37171
    112680     3.61229     2.31779     3.05593     3.37438
    112710     3.60782     2.33702     3.03645     3.36912
    112740     3.61382     2.33247      3.0465     3.37607
    112770     3.61955     2.34532     3.03353     3.39108
    112800     3.60854     2.34896     3.01732     3.37953
    112830     3.61517     2.34625      3.0462     3.36967
    112860     3.60492     2.31089     3.05435     3.36476
    112890     3.61263     2.29933     3.06081      3.3833
    112920     3.61948     2.32454     3.06551     3.37645
    112950     3.58922     2.31838     3.03948     3.33942
    112980     3.60717     2.32388     3.06853     3.34768
    113010     3.59455     2.34596     3.04311     3.32828
    113040     3.60384     2.36676     3.04567     3.33132
    113070     3.60786     2.35621     3.06676     3.32815
    113100     3.62114     2.36802     3.07537     3.34064
    113130       3.611     2.35519     3.06167     3.34034
    113160     3.59273     2.34004     3.04985     3.32235
    113190     3.60954     2.34738     3.05639     3.34751
    113220     3.62092     2.38395     3.03386      3.3667
    113250      3.6311     2.37548     3.04272     3.38656
    113280     3.62889     2.36865     3.04562     3.38398
    113310     3.62709     2.36275     3.04681     3.38319
    113340     3.61066     2.37091     3.01501     3.37079
    113370     3.61604     2.37713     3.00766     3.38448
    113400     3.62709     2.40034     2.99713     3.40105
    113430     3.61747     2.39741     2.98527     3.39304
    113460     3.61469     2.37466      3.0071     3.38382
    113490     3.59737     2.36395     2.98819     3.37115
    113520     3.61349      2.3737     2.99068     3.39648
    113550     3.62427      2.3724     3.00216     3.41019
    113580     3.62097     2.37953     2.98846     3.41025
    113610     3.61327     2.38922     2.96964     3.40358
    113640     3.61493     2.40911     2.95834     3.40293
    113670     3.60818     2.40344     2.95879      3.3922
    113700     3.59242     2.38704     2.95471     3.37384
    113730     3.61432     2.38844     2.97026     3.40582
    113760     3.59529     2.38903     2.93989     3.39142
    113790      3.5763     2.35638     2.94131     3.37283
    113820     3.60025     2.37683     2.95682     3.39581
    113850     3.58696     2.39384     2.92682      3.3817
    113880     3.58538     2.36973     2.93577     3.38755
    113910     3.57523     2.36426     2.93487     3.37067
    113940     3.57615     2.39228     2.91318     3.37165
    113970     3.57363     2.38261     2.92191     3.36561
    114000     3.57651     2.41209     2.90508     3.36529
    114030      3.5853     2.43257     2.89711      3.3761
    114060     3.58238      2.4121     2.90316     3.37939
    114090     3.59831     2.42304     2.90575     3.40311
    114120     3.59708     2.39806     2.92261     3.40376
    114150     3.59885     2.40643      2.9175     3.40598
    114180     3.61579     2.40719     2.93882     3.42296
    114210     3.60096     2.39206     2.93335     3.40696
    114240     3.59775     2.40036     2.92195     3.40412
    114270     3.60632     2.41147     2.91882     3.41707
    114300     3.58681     2.39101     2.90767     3.39985
    114330     3.58178     2.39746     2.89908     3.39203
    114360     3.57511     2.41004     2.88008     3.38521
    114390     3.57582     2.43313     2.86153     3.38593
    114420     3.56406     2.43729     2.84938     3.36835
    114450     3.56066     2.44884     2.83603     3.36402
    114480     3.56263     2.43577      2.8502     3.36571
    114510     3.56744     2.43837     2.85505     3.36991
    114540     3.55891     2.45933     2.82948      3.3582
    114570     3.54628     2.46339     2.81482     3.34077
    114600     3.54398     2.44947     2.82703      3.3358
    114630     3.54129     2.45532     2.81152     3.33889
    114660     3.55917     2.46709     2.82539     3.35649
    114690     3.55384     2.47617     2.82596     3.33797
    114720     3.54547     2.48184     2.80784     3.33125
    114750     3.55153     2.46751     2.82553     3.33983
    114780     3.54346     2.45521     2.82437     3.33273
    114810     3.56362     2.46947     2.83968     3.35212
    114840     3.56077     2.47306     2.83314     3.34896
    114870     3.58088     2.48113     2.85438     3.36776
    114900     3.57578     2.50078     2.83481     3.35892
    114930     3.58692     2.52036     2.84121     3.36264
    114960     3.58978     2.49517     2.85966     3.37187
    114990     3.58798      2.5291     2.83684     3.36202
    115020      3.5758     2.52442     2.83244     3.34325
    115050     3.56998     2.52944     2.81364     3.34288
    115080     3.57019     2.52569     2.81678     3.34352
    115110     3.55507     2.54084     2.78066     3.33004
    115140     3.55969     2.53522     2.77962     3.34501
    115170     3.56173     2.52813     2.79037     3.34578
    115200       3.567     2.53659      2.7905     3.35049
    115230      3.5513     2.52187     2.78817     3.33013
    115260     3.57121     2.54825     2.79181     3.34953
    115290     3.57241     2.53291     2.79273     3.36291
    115320     3.55211     2.52494      2.7658     3.34812
    115350     3.54575     2.49291     2.77978     3.34707
    115380     3.55109     2.49474     2.78252     3.35474
    115410     3.56692     2.50683     2.78726     3.37533
    115440     3.56848     2.51778     2.78386     3.37328
    115470     3.56749     2.49383     2.80275     3.37332
    115500     3.57605     2.49685     2.80842      3.3845
    115530      3.5643     2.48089     2.80927     3.37071
    115560     3.58644     2.48746     2.83735     3.38925
    115590     3.57445     2.52409     2.78593     3.37949
    115620     3.57963     2.53081     2.78301     3.38783
    115650     3.57885     2.53108     2.78103     3.38759
    115680     3.56618     2.50565     2.78771     3.37426
    115710     3.57563     2.52189     2.78515     3.38427
    115740     3.57035     2.52993     2.77703     3.37377
    115770     3.57253     2.51263     2.79726     3.37462
    115800     3.57708     2.51599     2.79685     3.38207
    115830     3.57562     2.50719     2.79843     3.38422
    115860     3.57905      2.4684      2.8332     3.39104
    115890     3.57762     2.46726     2.83485     3.38748
    115920     3.57619     2.46652     2.83236     3.38707
    115950     3.58036     2.46308     2.84003     3.39198
    115980     3.57886     2.45544     2.84016     3.39422
    116010     3.57646     2.47304      2.8331     3.38228
    116040     3.57404     2.46886     2.83796     3.37612
    116070     3.57541     2.42752     2.87445     3.37814
    116100     3.57223     2.40664      2.8921     3.37127
    116130     3.56505     2.39323     2.90154     3.35748
    116160     3.56721     2.40434     2.89181     3.36252
    116190     3.55371       2.385     2.88426     3.35418
    116220     3.56046     2.39479     2.88857      3.3578
    116250     3.56849     2.43377      2.8682     3.36428
    116280      3.5639     2.44567     2.85061     3.36088
    116310     3.55372     2.42129     2.85524     3.35303
    116340     3.56482     2.42285     2.86202     3.36966
    116370     3.56696       2.441     2.84314     3.37706
    116400     3.56049     2.42123     2.85329     3.36907
    116430     3.56523     2.42093     2.85789     3.37539
    116460     3.56887     2.42344     2.86094      3.3787
    116490      3.5462     2.40854     2.84675     3.35351
    116520     3.55764     2.42742     2.84674     3.36411
    116550      3.5521     2.43484     2.82924     3.36182
    116580     3.54265      2.4194     2.83066      3.3518
    116610     3.54406     2.43654     2.81517     3.35542
    116640     3.54426     2.44991     2.80677     3.35314
    116670     3.55604     2.47405     2.80237     3.36403
    116700     3.56284     2.49075     2.80179     3.36656
    116730     3.55724     2.49597     2.78314     3.36633
    116760     3.55393     2.49666     2.78153     3.36015
    116790     3.55673     2.46524      2.8141     3.36214
    116820     3.54815     2.47043       2.799     3.35282
    116850     3.55168     2.50069     2.77493     3.35785
    116880     3.56014     2.52231     2.76452     3.36818
    116910      3.5592     2.53912     2.75538     3.36104
    116940     3.55615     2.50436     2.78121     3.35939
    116970     3.55146     2.49777     2.78491      3.3513
    117000     3.55044     2.47189     2.80764     3.34936
    117030     3.53425     2.48006     2.78505     3.32786
    117060     3.55036     2.48747     2.79681     3.34671
    117090     3.53972      2.4937     2.78163     3.33216
    117120     3.54571     2.49524     2.79512     3.33245
    117150     3.54734     2.47894     2.81068       3.335
    117180     3.53668     2.48607     2.78836     3.32576
    117210     3.53466     2.50556     2.77586      3.3173
    117240     3.55502     2.53221     2.78376     3.33389
    117270     3.56007     2.51708     2.79504     3.34669
    117300     3.55722     2.52004     2.79081     3.34192
    117330     3.55353     2.51785     2.79376     3.33323
    117360     3.54887     2.50664     2.79459     3.33108
    117390     3.55602     2.54314     2.77856     3.33205
    117420     3.54673     2.52968     2.77455     3.32583
    117450     3.54177     2.54919     2.75456     3.31697
    117480     3.54977     2.52886     2.77619     3.33156
    117510     3.56364     2.53588      2.7906     3.34379
    117540     3.56206     2.52004     2.81166     3.33475
    117570     3.55225     2.50771     2.81111     3.32356
    117600     3.55015     2.49873     2.81095     3.32598
    117630     3.54151     2.48363     2.81193     3.31801
    117660     3.55822     2.49639     2.82126     3.33623
    117690     3.54247      2.4871      2.8015     3.32627
    117720     3.55183     2.48846     2.81709     3.33204
    117750     3.54716     2.47774     2.81774     3.32953
    117780     3.54167     2.46167     2.82758     3.32142
    117810     3.55678     2.47609     2.83873     3.33346
    117840     3.56164     2.48608     2.83202      3.3421
    117870     3.53708     2.47198     2.80814     3.32048
    117900     3.55328     2.47583     2.82039     3.34174
    117930     3.54342     2.46183     2.82677     3.32572
    117960     3.55272     2.47442     2.82962      3.3338
    117990     3.54846     2.46172     2.83923     3.32592
    118020     3.56779     2.45169     2.87073      3.3476
    118050     3.57866     2.46087     2.88325      3.3533
    118080     3.57912     2.47042     2.88534     3.34545
    118110     3.56229     2.47131     2.86331     3.32774
    118140      3.5823     2.46961     2.88094     3.35662
    118170     3.57887     2.47816     2.86718     3.35481
    118200     3.57469       2.466     2.86417     3.35742
    118230     3.56332     2.46059     2.86242     3.33865
    118260     3.55302     2.47068     2.84096     3.32755
    118290     3.56645     2.44746     2.87466     3.34446
    118320     3.54383     2.45305     2.83919     3.32251
    118350     3.54436     2.41131     2.87376     3.32447
    118380     3.56267     2.40774     2.90735     3.33697
    118410      3.5677     2.39138     2.93453     3.33568
    118440     3.56079      2.3984      2.9236     3.32547
    118470     3.56075     2.37484     2.93338     3.33366
    118500     3.56701     2.38671     2.92023     3.35008
    118530     3.54943     2.40446     2.88144     3.33358
    118560     3.56428     2.40014     2.89873     3.35335
    118590     3.55534     2.39413      2.8874     3.34844
    118620     3.53972     2.38487     2.87041     3.33651
    118650      3.5345     2.39997     2.85688     3.32623
    118680     3.55637     2.40611     2.88543     3.34371
    118710     3.55925     2.39574     2.90181     3.34312
    118740     3.56693     2.39084     2.92397     3.34369
    118770     3.54815     2.39943     2.88774     3.32904
    118800     3.56015     2.39816     2.90414     3.34129
    118830     3.56621     2.38175     2.93132      3.3422
    118860     3.57291     2.37378     2.94572     3.34951
    118890     3.57411     2.37846     2.94574     3.34874
    118920      3.5717      2.4024      2.9203      3.3488
    118950     3.58224     2.40877     2.93473     3.35412
    118980     3.57446     2.40858     2.92129     3.34936
    119010      3.5793     2.41285     2.92763      3.3511
    119040     3.57109     2.41552     2.90663     3.34994
    119070     3.56031      2.3895     2.90569     3.34647
    119100      3.5652     2.38348     2.91686     3.35146
    119130     3.57059     2.38351     2.92663     3.35439
    119160     3.56176     2.38159     2.90897     3.35234
    119190     3.56217     2.37414      2.9139     3.35422
    119220     3.57179     2.37663     2.93115     3.35789
    119250     3.55578      2.3475     2.93033     3.34508
    119280     3.58214     2.34548     2.96954     3.36808
    119310     3.57842     2.34854     2.96329     3.36355
    119340      3.5615     2.34615     2.94043     3.34934
    119370     3.56897     2.35117     2.94538     3.35735
    119400     3.56658     2.33304      2.9576     3.35416
    119430     3.55753     2.31605      2.9598     3.34478
    119460     3.55754     2.29951     2.97398     3.34363
    119490     3.54493     2.26635     2.98265     3.33174
    119520     3.56762     2.28539     2.99859     3.35279
    119550     3.54744     2.29983     2.95864     3.33556
    119580     3.54596     2.28528     2.96496     3.33678
    119610     3.55589     2.26856     2.98243     3.35373
    119640     3.56982     2.26282     3.00739     3.36489
    119670     3.55692     2.26007     2.99667     3.34893
    119700     3.56406     2.27335     2.98787     3.36296
    119730     3.55614     2.25776     2.99425     3.35101
    119760     3.56688     2.27348     3.00303     3.35535
    119790     3.55324     2.25965     2.99862     3.33965
    119820     3.57293     2.27669      3.0135     3.35665
    119850     3.57478     2.28603     3.01337     3.35437
    119880     3.56752     2.28846     3.00807     3.34199
    119910     3.57644     2.27124     3.02779     3.35496
    119940      3.5646     2.22996     3.03567     3.35033
    119970     3.54384     2.21325     3.02144     3.33017
    120000     3.54819     2.20471      3.0293     3.33794
    120030     3.53941     2.22878     3.00894      3.3217
    120060     3.55631     2.25767     3.01392     3.33376
    120090     3.56266     2.27676     3.02022     3.32862
    120120     3.55218     2.27646     3.00996     3.31569
    120150     3.53361     2.30763     2.96923      3.2911
    120180     3.53663     2.33758     2.94033     3.30238
    120210     3.54057     2.36545     2.92589      3.3038
    120240     3.54196      2.3817     2.91358     3.30599
    120270     3.54497     2.36297     2.92385      3.3168
    120300     3.54505     2.37408     2.91395     3.31774
    120330     3.52916     2.32409     2.92783     3.30701
    120360     3.54813     2.35181     2.92999     3.32604
    120390     3.53595     2.33156     2.93286     3.31181
    120420     3.52398     2.29937     2.93565     3.30632
    120450     3.54285     2.32523     2.94658     3.31881
    120480     3.54756     2.32276      2.9542     3.32383
    120510     3.54709     2.32488     2.95074     3.32443
    120540     3.55052     2.35053     2.94294     3.32061
    120570     3.55118     2.33864     2.95035     3.32385
    120600     3.55424     2.31234     2.96944     3.33177
    120630     3.54854     2.28682     2.97607     3.33133
    120660     3.54374     2.31282     2.94701     3.32899
    120690     3.55632      2.3192     2.95508     3.34419
    120720     3.55024     2.30919     2.96108     3.33286
    120750      3.5695     2.32104     2.97759     3.35104
    120780     3.57489     2.31569     2.98621     3.35855
    120810     3.55898     2.29037     2.98587     3.34238
    120840     3.55587     2.27089     2.99254     3.34307
    120870     3.56113     2.29991     2.98449     3.34163
    120900     3.57752      2.3018     3.00399     3.35783
    120930     3.57755     2.30793     3.00164     3.35579
    120960     3.57151     2.33157     2.98807     3.33865
    120990     3.55813      2.3133     2.98076     3.32931
    121020      3.5673     2.29322     2.99911     3.34631
    121050     3.56007     2.28244     2.99558     3.34144
    121080     3.56409     2.27434     3.00447     3.34754
    121110     3.57378     2.26809     3.03002      3.3494
    121140     3.56746     2.29046     3.00734     3.34114
    121170     3.54718     2.28345     2.99177     3.31664
    121200     3.56218     2.27906     3.02135       3.325
    121230     3.53754     2.28547     2.99707     3.28976
    121260     3.55481     2.27356     3.03613     3.29941
    121290      3.5494     2.28358     3.01722      3.2982
    121320     3.55672     2.27393     3.04013      3.2996
    121350     3.54917     2.27517     3.02235     3.29881
    121380     3.54215     2.29677     2.99583     3.29295
    121410     3.55706     2.30167     3.00846      3.3101
    121440     3.53835       2.309     2.98428     3.28669
    121470     3.53048     2.30524     2.95851     3.29571
    121500     3.53463     2.29597     2.97313     3.29791
    121530     3.53532     2.27134     2.99694     3.29491
    121560     3.53034     2.27889      2.9814     3.29311
    121590     3.51903     2.27908     2.97165     3.27752
    121620     3.52237     2.28746     2.95701     3.29208
    121650     3.51814     2.28468     2.94846     3.29263
    121680     3.51318     2.28558     2.94407     3.28534
    121710     3.52144     2.27962     2.96123     3.29173
    121740     3.53582     2.27147     2.98011     3.31111
    121770     3.53823     2.26452     2.99909     3.30387
    121800     3.54257     2.23929     3.03014     3.30204
    121830      3.5406     2.25444     3.01307     3.30312
    121860     3.53506     2.24763     3.01168     3.29717
    121890     3.53521       2.223     3.03269     3.29491
    121920     3.52302     2.23633     3.01121     3.27944
    121950     3.54624     2.24354     3.04041     3.29757
    121980     3.52045     2.22767     3.00938     3.28151
    122010     3.51938     2.22562     3.00021     3.28898
    122040     3.50975     2.23731     2.97392     3.28433
    122070     3.50921     2.23345     2.98141     3.27903
    122100     3.53323     2.27615     2.98307     3.29967
    122130     3.53035     2.28727     2.96619     3.30103
    122160     3.53776      2.2936     2.97246     3.30688
    122190     3.52518     2.29183     2.95564     3.29629
    122220     3.53667     2.26595     3.00026     3.29848
    122250     3.54799     2.24842     3.02389     3.31318
    122280     3.54263     2.26592     3.00256     3.30918
    122310     3.53807     2.27381     3.00384      3.2928
    122340     3.53741      2.2798     3.00574      3.2855
    122370     3.53256     2.27044     3.01684     3.27134
    122400     3.54431     2.28541     3.02032      3.2831
    122430     3.54434       2.278     3.02371      3.2852
    122460      3.5333     2.27063     3.00736     3.28152
    122490     3.52394     2.28347     2.98634     3.27167
    122520     3.53138     2.25329     3.00582     3.29075
    122550     3.51969     2.25742     2.99159     3.27579
    122580     3.53329     2.23629      3.0164     3.29675
    122610     3.54163     2.22123     3.02886     3.31337
    122640     3.55106     2.22304      3.0419     3.32038
    122670     3.54597     2.21607      3.0445     3.31177
    122700     3.53988     2.21753     3.02528     3.31538
    122730     3.54331     2.24472     3.00165     3.32586
    122760     3.53466      2.2315     3.00284     3.31525
    122790     3.54285     2.26296     2.98754     3.32524
    122820     3.53564      2.2603     2.98159     3.31702
    122850     3.52541     2.26059     2.97493       3.301
    122880      3.5325     2.24436     2.99587     3.30828
    122910     3.54209      2.2568     3.01061     3.30695
    122940     3.52478     2.23335     3.00568     3.29032
    122970     3.51545     2.24698     2.98806      3.2771
    123000     3.50822     2.26353     2.96908     3.26745
    123030     3.52046     2.24181     2.99466     3.28535
    123060     3.51605     2.24294     2.99109     3.27838
    123090     3.50995     2.25014     2.98259     3.26811
    123120     3.52138     2.26983     2.98633     3.27567
    123150     3.51618     2.26683     2.98215     3.27036
    123180     3.51476     2.29258     2.96378     3.26607
    123210      3.5215     2.29991     2.96749     3.27206
    123240     3.52594     2.30125     2.96266     3.28502
    123270     3.51067     2.27081     2.96098       3.275
    123300     3.51959     2.28122     2.96854     3.28006
    123330     3.52624     2.30885     2.95806     3.28447
    123360      3.5165      2.3056     2.94098     3.28121
    123390     3.52986     2.29363     2.96203     3.29931
    123420     3.53853     2.31457     2.96377      3.3017
    123450     3.53795      2.3195     2.97366     3.28807
    123480     3.53568     2.32991     2.96186     3.28647
    123510     3.53158     2.33382     2.95684      3.2794
    123540     3.52973      2.3501     2.94827     3.27151
    123570     3.54171     2.35864     2.95213     3.28772
    123600     3.53729     2.33738     2.96228     3.28426
    123630     3.53518     2.36295     2.94738     3.27481
    123660     3.52133     2.33613     2.94429     3.26699
    123690     3.53402     2.34026     2.95641     3.28045
    123720     3.53747     2.33476     2.96873     3.28068
    123750     3.54351     2.34051      2.9696     3.28884
    123780     3.54848     2.35317     2.97251     3.28788
    123810     3.55266     2.35395     2.96755     3.30081
    123840     3.54046     2.35165     2.95551       3.287
    123870     3.54703     2.34636      2.9749     3.28747
    123900     3.56183     2.34836     2.98407     3.30965
    123930     3.55356      2.3229     2.98769     3.30658
    123960     3.55349     2.35768     2.96894     3.29868
    123990     3.53589     2.35906     2.94359     3.28255
    124020     3.55982     2.36908     2.98179     3.29256
    124050     3.55065     2.34713     2.99044     3.28062
    124080     3.55414     2.35421     2.99571     3.27831
    124110     3.56403     2.37685     2.97152     3.30534
    124140     3.56937     2.37152     2.97995      3.3131
    124170     3.55566     2.39646     2.93895     3.30228
    124200     3.55726     2.40211     2.93176       3.308
    124230     3.55541     2.39659     2.93716     3.30323
    124260     3.56634     2.42659     2.92496      3.3157
    124290     3.56342      2.4152     2.93486     3.30899
    124320     3.56393     2.41443     2.92272     3.32135
    124350     3.56476     2.40235     2.94591      3.3114
    124380     3.57854     2.38867     2.98455     3.31641
    124410     3.56398     2.40938     2.95438     3.29704
    124440     3.58113     2.43697      2.9482     3.31938
    124470     3.58389     2.42813     2.96428     3.31749
    124500     3.57247     2.44226     2.94394     3.30056
    124530     3.57008     2.42866     2.93296     3.31516
    124560     3.55803     2.43115     2.92876     3.29105
    124590     3.57831     2.44576     2.95873      3.2974
    124620     3.57415     2.44687      2.9439     3.30081
    124650     3.57298     2.47011     2.93988      3.2845
    124680     3.58958     2.51233      2.9402     3.28841
    124710     3.58415     2.51043     2.92049     3.29555
    124740     3.57747     2.48645      2.9441     3.27818
    124770     3.56855      2.4934     2.94165     3.25557
    124800     3.58749     2.50832     2.95063     3.27755
    124830     3.55943     2.50418     2.91049     3.25534
    124860     3.57021     2.52371     2.92795     3.24821
    124890     3.56806     2.50566     2.95147     3.23615
    124920      3.5809     2.52387     2.96735     3.23582
    124950     3.56728     2.53074     2.96425     3.20305
    124980     3.56871     2.52862     2.99725      3.1771
    125010     3.58302     2.54961     3.01306     3.17758
    125040     3.58235     2.55491     3.01846     3.16667
    125070     3.57774     2.56594      2.9946     3.16998
    125100     3.57117     2.54844     3.00355      3.1608
    125130     3.56701     2.55626     2.98221      3.1653
    125160      3.5674     2.56579     2.97639     3.16394
    125190     3.57962     2.54969     3.00173     3.18059
    125220     3.56263     2.57732     2.96041      3.1588
    125250     3.57027     2.58291     2.98096     3.15216
    125280     3.57161     2.57383     2.99256     3.15163
    125310     3.57129     2.56552     2.99329     3.15699
    125340     3.56007     2.57799     2.96409     3.14901
    125370     3.54715     2.56342     2.95187     3.14323
    125400     3.56515     2.56874     2.94651     3.18437
    125430     3.57662     2.57593     2.95036     3.20068
    125460     3.56351     2.55717     2.93494     3.20065
    125490     3.57215     2.57686     2.91328     3.22383
    125520     3.57237     2.57413     2.92562     3.21532
    125550     3.58153     2.56001     2.94743     3.22705
    125580     3.58843     2.55672     2.97917      3.2158
    125610      3.5861     2.53437      2.9871     3.22094
    125640     3.58108     2.50561     3.01729     3.20409
    125670      3.5823     2.48343     3.04504     3.19782
    125700     3.58284     2.48666     3.04264      3.1988
    125730     3.56665     2.47017     3.03413     3.18345
    125760     3.55393     2.45567     3.02604     3.17388
    125790     3.56128     2.41284     3.05536     3.19505
    125820     3.54667     2.40265     3.05078     3.17455
    125850     3.55306     2.40594     3.05677     3.18057
    125880     3.56371     2.40873     3.05738     3.20165
    125910     3.56641     2.40589     3.05186     3.21503
    125940     3.56895     2.39166     3.07551     3.20874
    125970     3.58323     2.39383     3.08452     3.23022
    126000     3.59253     2.41764     3.08742     3.23039
    126030     3.56962     2.43983     3.04998     3.19833
    126060     3.56391       2.427     3.04946     3.19585
    126090     3.57042     2.42145      3.0551     3.20916
    126120     3.57721     2.44395     3.04386     3.21791
    126150     3.58503       2.478     3.03106     3.22134
    126180     3.58694      2.5046     3.01104     3.22381
    126210     3.57494     2.50666     3.00252     3.20341
    126240     3.57588     2.46732      3.0485     3.19262
    126270     3.56884     2.47275     3.04101     3.17977
    126300     3.58426     2.45972     3.06703     3.19952
    126330      3.5674     2.46061     3.03864     3.18822
    126360     3.57072      2.4515     3.04373      3.1978
    126390      3.5658     2.45174     3.03857     3.19153
    126420     3.56871     2.45259     3.03654     3.19931
    126450     3.57181     2.44391     3.03594     3.21341
    126480     3.57343     2.45426     3.03466     3.21034
    126510     3.59053     2.48435     3.05005     3.21078
    126540     3.56571     2.44158     3.04718     3.19092
    126570     3.55962     2.42406     3.04216     3.19547
    126600     3.56195     2.43567     3.03834     3.19545
    126630     3.55449     2.41636      3.0561     3.17652
    126660     3.55947     2.41676      3.0662     3.17763
    126690     3.55237     2.40791     3.07188     3.16294
    126720     3.55803     2.43486     3.06738     3.15939
    126750     3.57398     2.47221     3.07746     3.15659
    126780     3.57509      2.4877     3.09992      3.1248
    126810     3.57218      2.5015     3.07032     3.13634
    126840     3.55539     2.52465     3.01786     3.13054
    126870     3.56721      2.5396     3.03581     3.12798
    126900     3.56084     2.53323      3.0241     3.12998
    126930     3.55528     2.51441     3.03754     3.11948
    126960     3.55435      2.5386     3.03679     3.09842
    126990     3.56831      2.5549     3.06494     3.08937
    127020     3.56302     2.55415     3.07903     3.06368
    127050     3.55716     2.54156     3.09446     3.04494
    127080     3.57334     2.54537       3.136     3.03712
    127110     3.57403     2.55803     3.11931      3.0453
    127140     3.56733     2.51956      3.1173     3.06365
    127170     3.56352     2.51007     3.10338     3.07668
    127200     3.55933     2.49168     3.10359      3.0817
    127230     3.55515     2.49826     3.10583     3.06442
    127260     3.56081     2.50278     3.11133      3.0683
    127290     3.56353     2.51142     3.11963      3.0591
    127320     3.56472     2.52094     3.13329     3.04004
    127350     3.55224     2.52389       3.114     3.02818
    127380     3.56536     2.55194     3.13561     3.01316
    127410     3.53787     2.54315     3.10612     2.98621
    127440      3.5484     2.55169     3.09929      3.0109
    127470     3.55429     2.55014     3.11348     3.01148
    127500     3.56169      2.5629     3.12816      3.0029
    127530     3.55526     2.53766     3.11727     3.02037
    127560     3.54676     2.52811     3.12069     3.00483
    127590     3.56003       2.564     3.13646     2.98933
    127620     3.54895     2.53074     3.13751     2.99024
    127650     3.54293     2.53164     3.12547     2.98779
    127680     3.54695     2.48428     3.13486     3.02699
    127710     3.54636     2.46881      3.1412     3.03169
    127740     3.54895     2.47829     3.13867     3.03265
    127770     3.55156     2.47453     3.12413     3.05675
    127800     3.55876     2.50468     3.14404     3.02839
    127830     3.55435     2.48693     3.13915     3.03773
    127860     3.56041     2.49837     3.13557     3.04621
    127890     3.55124     2.49379     3.12492     3.03949
    127920     3.54925     2.50402     3.12334     3.02803
    127950     3.54867     2.50406     3.11859     3.03153
    127980     3.54571     2.49488      3.1287     3.02175
    128010     3.54524     2.48567      3.1362     3.02044
    128040     3.55426     2.50881     3.12723     3.03179
    128070     3.56416     2.50856     3.14499      3.0369
    128100     3.55847     2.46059     3.16175     3.04537
    128130     3.56373     2.45929     3.18629      3.0331
    128160      3.5686     2.48047     3.20732     3.00502
    128190     3.56779     2.49597     3.21354     2.98354
    128220     3.56288     2.47484     3.19873     3.00525
    128250     3.55988     2.48317     3.18403     3.00688
    128280      3.5695      2.4915     3.21014     2.99502
    128310     3.56125     2.51697     3.21843     2.94474
    128340     3.55058      2.5071      3.2116     2.93484
    128370     3.55499     2.53956     3.21588     2.91285
    128400     3.55409     2.56382     3.20783     2.89824
    128430     3.54352     2.58123     3.20609     2.85854
    128460     3.56131     2.60615     3.23596     2.84648
    128490     3.55472     2.60278     3.22872     2.84131
    128520     3.54745     2.57584      3.2278     2.84872
    128550     3.54666     2.56932     3.22171      2.8595
    128580     3.54796     2.56418     3.22311     2.86576
    128610     3.56042     2.55949     3.24807     2.87267
    128640     3.55621     2.55875     3.24859      2.8623
    128670     3.55477     2.54618     3.24072      2.8788
    128700      3.5607     2.56668     3.23413     2.88267
    128730     3.55773     2.58203     3.21689     2.88092
    128760     3.54971     2.61716     3.19247     2.85648
    128790     3.55954     2.61092     3.20498      2.8726
    128820     3.54706     2.60059     3.18542     2.87284
    128850     3.55817     2.60581      3.1851     2.89587
    128880     3.55006     2.59505     3.18835     2.88202
    128910     3.56028     2.56717     3.20783     2.91043
    128940     3.55957     2.57241      3.2148     2.89634
    128970     3.56368     2.56787     3.20696      2.9191
    129000     3.57086     2.57188     3.22084     2.91783
    129030     3.56329     2.55949       3.201     2.93201
    129060      3.5548     2.53939     3.19795     2.93219
    129090     3.55696     2.54822     3.19995      2.9276
    129120     3.56148      2.5561     3.20587     2.92526
    129150     3.56841     2.59063     3.20501     2.91266
    129180     3.55334     2.58204     3.17972     2.91118
    129210     3.54388     2.60201     3.16558     2.88562
    129240     3.57241     2.61871     3.20095     2.90183
    129270     3.56766     2.61755     3.18651     2.90706
    129300     3.55651      2.6158     3.17807      2.8905
    129330     3.56942     2.63797       3.194     2.88462
    129360     3.58649       2.598     3.23117     2.92161
    129390     3.58691      2.6025     3.22517     2.92527
    129420     3.57296     2.59759     3.20519     2.91743
    129450      3.5741     2.60814      3.2061     2.90978
    129480     3.56776     2.57842     3.20517     2.92171
    129510     3.57641      2.5712     3.21926     2.93371
    129540     3.57414     2.58126      3.2186     2.92004
    129570     3.59376      2.5682     3.22881     2.96805
    129600     3.59342     2.55689     3.23248       2.973
    129630     3.59383     2.55067     3.23686     2.97456
    129660     3.57103     2.50794     3.22366      2.9703
    129690     3.58604     2.50266      3.2301     3.00375
    129720      3.5949     2.51118     3.24041     3.00672
    129750     3.57375     2.50985      3.2157     2.98384
    129780     3.57181     2.53238     3.22283      2.9523
    129810     3.57935     2.56498     3.23643     2.92744
    129840     3.58523     2.57239     3.22268     2.95042
    129870     3.60534     2.58776     3.25184     2.95396
    129900     3.59177     2.56596     3.23987     2.95308
    129930     3.58064     2.53962     3.22698     2.96292
    129960     3.58416     2.55913      3.2264     2.95527
    129990     3.58208     2.55428     3.21402      2.9679
    130020     3.57407     2.54724     3.20642     2.96283
    130050     3.57758     2.51385     3.22093     2.98402
    130080     3.56684     2.50521     3.20214     2.98578
    130110      3.5715     2.48785     3.20905     3.00397
    130140     3.56088     2.51519     3.19021     2.97591
    130170     3.55275     2.49179     3.18892     2.97756
    130200     3.55821     2.47753     3.19888     2.99179
    130230     3.55997      2.4824     3.21899     2.97027
    130260     3.57102     2.49741     3.22329     2.97956
    130290     3.57221     2.49306     3.22926     2.97958
    130320     3.58477      2.4896     3.24674     2.99363
    130350     3.58598     2.46887     3.25476     3.00496
    130380     3.57507     2.44864     3.22516     3.02734
    130410      3.5687     2.45088      3.2101     3.02649
    130440     3.58517     2.44564     3.24171     3.03596
    130470     3.59419     2.47596     3.24945     3.02441
    130500     3.58094     2.47218     3.24182     3.00419
    130530     3.58567     2.47969     3.25045     2.99996
    130560     3.57254     2.50062     3.23646      2.9662
    130590     3.58053     2.49189     3.24298     2.98562
    130620     3.58498      2.4957     3.25404     2.98108
    130650      3.5819      2.4853     3.23355     3.00457
    130680     3.57126     2.48975      3.2349     2.97394
    130710     3.58089     2.50456     3.24604     2.97254
    130740     3.57971     2.52303     3.22926     2.97235
    130770     3.57134     2.50126      3.2079     2.99366
    130800      3.5691     2.46887     3.21398     3.00864
    130830       3.584     2.47103     3.23321     3.02166
    130860     3.56608     2.46886     3.21624     2.99906
    130890     3.57415     2.45757      3.2242     3.01893
    130920      3.5739     2.46465     3.22868     3.00776
    130950     3.55824     2.48595     3.19828     2.98551
    130980     3.57839     2.46427     3.23284     3.01428
    131010     3.57154      2.4572     3.23653     2.99982
    131040     3.57655     2.47047     3.22012     3.01846
    131070      3.5761     2.46156      3.2211     3.02362
    131100     3.56815     2.46717     3.22331     2.99779
    131130     3.55412     2.45373     3.21529     2.98407
    131160     3.55934     2.46428     3.22418     2.97822
    131190     3.56721     2.47649     3.22944     2.98122
    131220     3.56949     2.49193     3.22043     2.98357
    131250     3.56356     2.49489     3.22289     2.96419
    131280     3.57655      2.5021     3.23954     2.97125
    131310     3.58042      2.5033     3.23668     2.98266
    131340      3.5663      2.5121     3.22941     2.94912
    131370     3.57567     2.50028     3.24079     2.96931
    131400     3.56351     2.47233     3.23678     2.96783
    131430     3.57424     2.46509     3.26211     2.97193
    131460     3.57081     2.44577     3.26672     2.97458
    131490     3.57967     2.44358     3.27876     2.98441
    131520     3.57467     2.42168     3.26996     2.99988
    131550      3.5571     2.39249     3.25054     3.00266
    131580     3.56797     2.38461     3.25635     3.02832
    131610     3.57024     2.38491     3.26947     3.01927
    131640     3.57863     2.40032     3.26594     3.03074
    131670     3.55632     2.40062     3.24958     2.99534
    131700     3.56885     2.42521     3.24574     3.00947
    131730     3.56462     2.44545     3.22258     3.00795
    131760     3.55918     2.44901     3.21591     2.99931
    131790     3.55345     2.43762      3.2045     3.00719
    131820     3.57174       2.458      3.1975     3.04121
    131850     3.54845      2.4514     3.18339     3.00659
    131880      3.5635     2.46878     3.19284     3.01794
    131910     3.57571     2.49071     3.21446     3.00581
    131940     3.56768     2.50481     3.19375     2.99709
    131970     3.54886     2.45749     3.19208     2.99335
    132000      3.5544     2.47328     3.17988     3.00646
    132030     3.54631     2.44757     3.16648     3.02248
    132060     3.53823     2.45192     3.16353     3.00305
    132090     3.54645     2.46927     3.15518     3.01696
    132120     3.55375     2.50717     3.15848      2.9994
    132150       3.547      2.4982     3.14898     3.00089
    132180     3.55136     2.49677     3.14392     3.01765
    132210     3.55398     2.50843     3.12909     3.02955
    132240     3.54499     2.50031     3.12221     3.02228
    132270     3.55872     2.49088     3.13763     3.04628
    132300     3.54405     2.45532     3.13852        3.04
    132330     3.54454     2.44352     3.14241     3.04665
    132360     3.53601     2.46101     3.13337     3.02193
    132390     3.54157     2.48672     3.12741     3.02009
    132420     3.54677     2.48962     3.13547     3.02156
    132450     3.54117     2.49392     3.11738      3.0236
    132480     3.55303     2.47737     3.12711     3.05482
    132510     3.53729      2.4499     3.12254     3.04508
    132540     3.53762     2.43405     3.13511     3.04566
    132570     3.53774     2.43414     3.12945     3.05168
    132600     3.55064     2.47993     3.11185     3.06274
    132630     3.54942     2.46579     3.12004       3.063
    132660     3.55213     2.44441     3.12896     3.07729
    132690     3.54467     2.45525      3.1226     3.05787
    132720     3.55392     2.44373     3.14332     3.06733
    132750     3.56193     2.46408     3.13988     3.07312
    132780     3.55288     2.48168     3.12377     3.05438
    132810     3.54929     2.47229     3.13953     3.03745
    132840     3.55793     2.46604     3.16459     3.03675
    132870     3.56405     2.45601     3.16723     3.05639
    132900     3.56218     2.43938     3.17084     3.06161
    132930     3.55612     2.43294     3.17765     3.04553
    132960     3.55843     2.44027      3.1904     3.03173
    132990       3.572     2.42998     3.21185     3.04919
    133020     3.56114     2.43501     3.18091     3.05221
    133050     3.57456      2.4365      3.1981      3.0644
    133080     3.57021     2.42021     3.21747     3.04685
    133110     3.57611      2.4293     3.22964     3.04058
    133140     3.56285     2.39471     3.22606     3.04067
    133170     3.57877     2.42267     3.24052     3.04054
    133200     3.56946      2.4208     3.23465     3.02636
    133230     3.57752     2.44217     3.22152     3.04218
    133260     3.56198     2.43538     3.20573     3.02781
    133290     3.56024     2.42137     3.20636     3.03427
    133320     3.55887     2.41637     3.20945     3.03178
    133350     3.56286      2.4188     3.21588     3.03239
    133380     3.55408      2.4394     3.17259     3.04088
    133410     3.56771     2.44091     3.17574     3.06819
    133440     3.54902      2.4268     3.17015     3.04169
    133470     3.55572     2.43144     3.17637     3.04715
    133500     3.55809     2.43515     3.16878     3.05759
    133530     3.57923     2.47036     3.19113     3.05545
    133560     3.57403     2.47434     3.19001     3.04121
    133590     3.58469     2.48236     3.19967     3.04959
    133620     3.59939     2.48141      3.2172      3.0665
    133650     3.58524       2.486     3.18429     3.06399
    133680     3.59256     2.48023     3.19237     3.07737
    133710     3.59565     2.48218     3.18915     3.08634
    133740     3.60039     2.48814     3.18043     3.10156
    133770     3.59839     2.50092     3.16471      3.1027
    133800     3.59568     2.50554     3.15893      3.0986
    133830     3.60879     2.51835      3.1632     3.11429
    133860     3.58823     2.51942     3.12408     3.10538
    133890     3.60897     2.53489      3.1403     3.12443
    133920     3.57933     2.51687     3.11341     3.09762
    133950     3.58441     2.51559      3.1218     3.10195
    133980     3.58076     2.53458     3.11304     3.08684
    134010     3.55971     2.51031     3.09366     3.07743
    134040     3.57016     2.52545     3.10963     3.07317
    134070     3.57885     2.52209     3.14563     3.05947
    134100     3.59447     2.54802     3.14061      3.0797
    134130     3.59458     2.57556     3.13461     3.06313
    134160      3.5827     2.55743     3.14476     3.03999
    134190     3.57503     2.56279     3.12883     3.03384
    134220      3.5654      2.5617      3.1224     3.01868
    134250      3.5922     2.58389     3.15548      3.0289
    134280     3.57239     2.57282     3.14447     3.00281
    134310     3.57312     2.58435     3.13569     3.00382
    134340     3.57741     2.57785     3.12824     3.02731
    134370     3.57688     2.56093     3.15164     3.01612
    134400     3.58042     2.56219      3.1602      3.0145
    134430     3.58555      2.5814     3.14227     3.02901
    134460     3.57036     2.54193     3.14918      3.0193
    134490     3.57994      2.5389     3.18225     3.00985
    134520     3.57509     2.52965     3.19927     2.98799
    134550     3.57436       2.536     3.18777     2.99314
    134580     3.58152     2.53184     3.20178     2.99882
    134610     3.58159     2.56753     3.18249     2.98916
    134640     3.57157     2.54433     3.19257     2.97423
    134670     3.58189      2.5372     3.21705     2.97877
    134700     3.57227     2.51481     3.20406     2.98863
    134730     3.57815     2.50114     3.21943     2.99764
    134760     3.56481     2.50806       3.196     2.98513
    134790     3.55463     2.46537     3.18151     3.01177
    134820     3.54771     2.44093     3.16385     3.03387
    134850     3.54878     2.45218      3.1421     3.04986
    134880     3.56284     2.43673     3.16512     3.07117
    134910     3.56669     2.43558     3.17456     3.07126
    134940     3.56696     2.44605      3.1762     3.06187
    134970     3.57619     2.43882     3.18733     3.07757
    135000     3.55347     2.43349     3.15346     3.06401
    135030     3.55009     2.42744      3.1599     3.05432
    135060     3.55277     2.40606     3.16897     3.06803
    135090     3.55981     2.40738     3.18364     3.06811
    135120      3.5597     2.41046      3.1949     3.05373
    135150     3.56424     2.42818     3.19939     3.04557
    135180     3.55937     2.40628     3.20142     3.04943
    135210     3.56701     2.42822     3.21347     3.03719
    135240     3.55997     2.42556     3.20438     3.03239
    135270     3.56866     2.41606     3.21891     3.04499
    135300     3.56821      2.3945     3.21819     3.06168
    135330     3.57055      2.3807      3.2354     3.05976
    135360     3.56765     2.37113     3.24276      3.0526
    135390     3.56049     2.38376     3.23576     3.03343
    135420     3.57169     2.37686     3.25657     3.04289
    135450     3.55521      2.3823     3.23825     3.01951
    135480     3.55203     2.37391     3.24323     3.01328
    135510     3.56948     2.36618     3.26847     3.03326
    135540     3.56695     2.34516      3.2764     3.03508
    135570     3.56032     2.34372     3.27067     3.02679
    135600     3.57421     2.36847     3.28144      3.0286
    135630     3.56554     2.40156     3.25706     3.00837
    135660     3.57335     2.42268     3.26767     2.99844
    135690      3.5579     2.41251     3.25444     2.98425
    135720     3.57865     2.40335     3.26802     3.02612
    135750     3.58392     2.40761     3.27101     3.03197
    135780     3.57001     2.38083     3.24365     3.04965
    135810     3.57238     2.40087     3.23771     3.04579
    135840      3.5749     2.40304     3.24668     3.04043
    135870     3.57647     2.41242     3.24684     3.03654
    135900     3.57165     2.44315     3.21811      3.0312
    135930     3.57861     2.43371     3.21721     3.05606
    135960     3.57432     2.44669     3.22503     3.02727
    135990     3.58393     2.44583     3.23943     3.03531
    136020     3.57739     2.43468     3.23037     3.03848
    136050     3.57753     2.44529     3.23701      3.0232
    136080     3.56391     2.45929     3.21384     3.00434
    136110     3.57922     2.48099      3.2227      3.0134
    136140     3.57549     2.46558     3.23054     3.00879
    136170     3.55997     2.44106     3.22229      3.0008
    136200     3.57715     2.45146     3.25038     3.00289
    136230     3.56501     2.43128     3.23972     3.00194
    136260     3.58774      2.4597     3.26751     3.00284
    136290      3.5767     2.47498     3.25943     2.97258
    136320     3.58348     2.44018     3.26938     3.00655
    136350     3.59088     2.43786     3.27635     3.01849
    136380     3.58767      2.4543     3.26333     3.01162
    136410     3.57926     2.45709     3.25604     2.99719
    136440     3.56961     2.41417     3.26305     3.00142
    136470     3.58194     2.43078     3.27037     3.00941
    136500     3.58293     2.43789     3.26901     3.00749
    136530     3.59901     2.43826     3.29872     3.01314
    136560     3.57104     2.41921     3.24951     3.01541
    136590     3.58499     2.43468     3.26317     3.02131
    136620     3.57436     2.40605     3.24979     3.03346
    136650     3.58448     2.40663     3.25036      3.0562
    136680     3.60462     2.39093     3.27535     3.08902
    136710     3.57887     2.37527     3.25486     3.06278
    136740     3.59304     2.38286     3.28203     3.06108
    136770     3.59438     2.37802     3.29597     3.05298
    136800     3.57797     2.40216     3.26907     3.02432
    136830     3.57657     2.41985     3.26336     3.01306
    136860     3.57638     2.42063      3.2568     3.01906
    136890     3.58412     2.39938     3.26293     3.04763
    136920     3.58319     2.40686     3.26702     3.03515
    136950     3.59286     2.42161     3.27424     3.03849
    136980     3.58723     2.41236     3.27198     3.03497
    137010     3.59785     2.42141     3.27376     3.05095
    137040     3.57251     2.40749     3.24209     3.03619
    137070     3.58512      2.4019     3.25211     3.05956
    137100      3.6006     2.40093     3.28039     3.06645
    137130     3.60106     2.40928     3.28943     3.05128
    137160     3.59264     2.39683     3.28414     3.04693
    137190     3.59032     2.42082     3.28062     3.02622
    137220     3.58034     2.40223     3.28224      3.0156
    137250     3.56745     2.40219      3.2548     3.01483
    137280     3.56255     2.40797     3.25369     2.99978
    137310     3.55691     2.41133     3.24576     2.99229
    137340     3.55767     2.41519     3.24029      2.9969
    137370     3.55121     2.40463      3.2304     3.00074
    137400     3.55886     2.39014     3.24516     3.01449
    137430     3.55493     2.39079     3.22611     3.02514
    137460     3.57538     2.38936     3.24922     3.04962
    137490     3.58248     2.40549     3.25391     3.04861
    137520     3.58503     2.42615     3.26262     3.02885
    137550     3.58104     2.43012     3.25287     3.02672
    137580     3.58655     2.42005     3.25729     3.04303
    137610     3.58712     2.40572     3.25231     3.06101
    137640     3.59484     2.41319     3.26107     3.06393
    137670     3.60179     2.40511      3.2735     3.07335
    137700     3.58587     2.36982     3.26171     3.07604
    137730     3.60212     2.37305     3.27835     3.09381
    137760     3.59004     2.35233     3.27348     3.08669
    137790     3.60806     2.35987     3.30159     3.09302
    137820     3.59475      2.3447      3.2936     3.08206
    137850      3.5921     2.34289      3.2967     3.07394
    137880     3.59234     2.36393     3.29629     3.05878
    137910     3.58186     2.37635     3.27101     3.05171
    137940     3.57295     2.36087     3.27648     3.03692
    137970     3.57155     2.38312     3.26172     3.03214
    138000     3.58515     2.38838     3.28276     3.03739
    138030     3.58462     2.36929     3.28141     3.05251
    138060     3.59616     2.38067     3.28373     3.06826
    138090     3.57884      2.3697     3.25805     3.06362
    138120     3.58723      2.3842     3.26958     3.05973
    138150      3.5793     2.39186     3.25826     3.04722
    138180     3.58412     2.41647     3.26116     3.03601
    138210     3.59514     2.40399     3.27554     3.05643
    138240     3.59571     2.39427      3.2718     3.06938
    138270     3.62058     2.38048     3.30631     3.10143
    138300     3.60723     2.39129     3.28032     3.08957
    138330     3.61034     2.42369     3.28538     3.06612
    138360     3.60318     2.41212     3.27817     3.06612
    138390     3.59914     2.40209     3.26536     3.07815
    138420     3.59874     2.41016      3.2707     3.06521
    138450     3.59208     2.43058     3.25649     3.04855
    138480     3.58771     2.44907      3.2564     3.02344
    138510     3.58187     2.47599     3.22903     3.01702
    138540     3.58981     2.49429     3.22944     3.02037
    138570     3.58378     2.50489     3.22474     3.00225
    138600     3.57979     2.47213     3.22015     3.02474
    138630      3.5681     2.46143     3.20462     3.02232
    138660     3.56466     2.44157     3.20466     3.03026
    138690     3.55515     2.40163     3.19993      3.0448
    138720     3.56258     2.39171     3.20249     3.06721
    138750     3.55949     2.37271     3.21088     3.06601
    138780     3.56856     2.39229     3.21323     3.06943
    138810     3.56447     2.38874     3.20322     3.07315
    138840     3.57483     2.40088     3.21781      3.0725
    138870     3.56191     2.41404     3.18708     3.06421
    138900     3.56694     2.41549     3.19756     3.06384
    138930     3.58428     2.43456     3.21487     3.07111
    138960     3.57614     2.42958     3.21518     3.05571
    138990     3.57865     2.44307      3.2099     3.05636
    139020     3.57411     2.45008     3.20022     3.05029
    139050     3.57051     2.43427     3.21977      3.0339
    139080     3.57272     2.44877     3.21869     3.02858
    139110     3.57841     2.44242     3.24135     3.02296
    139140     3.58593      2.4546     3.25887     3.01204
    139170     3.58787      2.4446      3.2621     3.02131
    139200     3.57895     2.47035      3.2573     2.98414
    139230     3.59631     2.47866     3.27697     2.99742
    139260     3.58754     2.45198     3.28045     2.99454
    139290     3.58255     2.45462     3.27679     2.98444
    139320     3.58379     2.46672     3.27798      2.9761
    139350     3.58054     2.44745     3.28864     2.97245
    139380     3.59819     2.47565     3.30611     2.97234
    139410     3.60293     2.48347     3.30507     2.97843
    139440     3.59273     2.48842     3.29469     2.96112
    139470     3.58784     2.47515     3.30535     2.94847
    139500     3.58423      2.4795     3.30242      2.9393
    139530     3.58389     2.49246      3.2999     2.93033
    139560      3.5747     2.47846     3.28929     2.93169
    139590      3.5759     2.41735     3.29221     2.98192
    139620     3.58318     2.39184     3.30344     3.00744
    139650     3.57763     2.41054     3.29038      2.9936
    139680     3.56673     2.39397     3.28035     2.99188
    139710      3.5604     2.39535     3.27381     2.98284
    139740     3.56467     2.39772     3.27685     2.98779
    139770     3.57359     2.41789     3.28779     2.98082
    139800     3.58257     2.44169     3.28715     2.98368
    139830     3.57812     2.45071     3.28417     2.96884
    139860     3.56982     2.43215      3.2821     2.96643
    139890     3.58548     2.44954      3.2971     2.97326
    139920     3.57189     2.42753      3.2912     2.96512
    139950     3.57482     2.40743     3.28883     2.99108
    139980     3.59379     2.41363     3.31224     3.00569
    140010      3.5779     2.39705     3.30344     2.99068
    140040     3.57686     2.40194     3.30365     2.98403
    140070     3.58584     2.45109     3.30063     2.96892
    140100      3.5866     2.44957     3.30849     2.96325
    140130     3.57585     2.44466     3.29555     2.95575
    140160     3.57029     2.42581     3.29129     2.96255
    140190     3.58044     2.43905     3.30219     2.96406
    140220     3.58115     2.41524     3.30826     2.97849
    140250     3.56075     2.40968     3.28549     2.95919
    140280     3.56769     2.39473      3.2956     2.97678
    140310     3.56639     2.39435     3.28934     2.98086
    140340     3.56712     2.39872     3.29044      2.9779
    140370     3.57723     2.41433     3.31107     2.96665
    140400     3.56932     2.40373     3.29893     2.96971
    140430     3.57004     2.37956     3.30902     2.97968
    140460     3.58002     2.41088     3.31522     2.97154
    140490     3.57701     2.43257     3.30421     2.95885
    140520     3.57959     2.42641      3.3214     2.95088
    140550      3.5778     2.44317     3.30757     2.94825
    140580      3.5751        2.43     3.30986     2.95002
    140610     3.58695     2.45786     3.31778     2.94682
    140640     3.58178      2.4433     3.31311     2.95158
    140670     3.58002     2.43956     3.31005     2.95384
    140700     3.58784     2.44895     3.32234     2.95126
    140730      3.5959     2.43885     3.33317     2.96699
    140760     3.58278     2.42617     3.31935     2.96112
    140790     3.58194     2.44282     3.32269     2.94158
    140820     3.57785     2.46589     3.32102     2.91415
    140850     3.57543     2.43763     3.30983     2.94455
    140880     3.58489     2.43693     3.30738     2.97077
    140910     3.57906     2.43141     3.30464     2.96428
    140940     3.59202     2.42025     3.32917     2.97729
    140970     3.58803       2.422     3.32837      2.9671
    141000     3.57037      2.3769     3.31738     2.97329
    141030     3.58682     2.39416     3.33264     2.98197
    141060     3.58137     2.38398     3.32476     2.98581
    141090     3.57558      2.4044     3.31827     2.96267
    141120     3.58796     2.39429     3.32253     2.99584
    141150     3.58379     2.37416     3.31886     3.00594
    141180     3.58108     2.34417     3.33104     3.00953
    141210     3.57877     2.32881      3.3364     3.01003
    141240     3.60405     2.33526      3.3583     3.04086
    141270     3.58691     2.28911     3.33586     3.06005
    141300      3.5902     2.31048     3.32923      3.0589
    141330      3.5969     2.32353     3.34673     3.04565
    141360     3.57823     2.29655     3.32795     3.04271
    141390     3.59093     2.31994     3.34087     3.04072
    141420     3.58559     2.30887     3.33562     3.04231
    141450     3.57638     2.32885     3.32261     3.01957
    141480      3.5734     2.33038     3.32506     3.00859
    141510     3.57383     2.35196     3.33211     2.98493
    141540     3.57769     2.36088     3.33565      2.9832
    141570     3.57158     2.35767     3.32315     2.98503
    141600     3.57835     2.33483     3.33726     3.00341
    141630     3.56602     2.33804     3.32832     2.98141
    141660     3.56529      2.3324      3.3194     2.99402
    141690     3.56298      2.3305     3.31147     2.99875
    141720     3.57276     2.38275     3.31724      2.9745
    141750     3.56818     2.40228     3.30288     2.96377
    141780     3.58337     2.42915     3.31719     2.96252
    141810     3.57285      2.4372      3.2984     2.95147
    141840     3.58481     2.42638     3.30425     2.98269
    141870     3.56752     2.40649     3.28818     2.97508
    141900      3.5759     2.42288     3.29501     2.97434
    141930     3.56744      2.3966     3.30024      2.9695
    141960      3.5752     2.37644     3.31763     2.98495
    141990     3.56962     2.34774     3.30992     3.00283
    142020     3.58356     2.34056      3.3199     3.03048
    142050      3.5755     2.32422     3.31207     3.03258
    142080      3.5862     2.34991      3.3243     3.02467
    142110     3.56846      2.3296     3.29982     3.02523
    142140     3.56563     2.35689     3.29741     2.99992
    142170     3.55754     2.34252     3.28531     3.00526
    142200     3.56715     2.33916     3.29143      3.0239
    142230     3.56497     2.33846     3.28682     3.02429
    142260     3.57652     2.36059     3.27939     3.04241
    142290     3.58658     2.34313     3.29796     3.05947
    142320     3.58407     2.34365     3.29228     3.05929
    142350     3.59518     2.33445     3.30385     3.07986
    142380     3.58233     2.34482     3.28888       3.058
    142410     3.58701     2.35285     3.28874     3.06294
    142440     3.59013     2.30123     3.29768     3.09964
    142470     3.58981     2.31885      3.2887      3.0953
    142500     3.59516     2.31798      3.2914     3.10549
    142530     3.58977      2.3124     3.27569     3.11378
    142560     3.59225      2.3335     3.28877     3.08986
    142590     3.58244     2.31601      3.2868     3.08233
    142620     3.59607     2.31622     3.30433     3.09514
    142650     3.59411     2.31234     3.31101     3.08635
    142680     3.59417     2.32697     3.30738     3.07936
    142710     3.58677     2.32628     3.29254     3.07856
    142740     3.59195     2.32937     3.29127     3.08964
    142770      3.5886     2.32488     3.30493     3.07058
    142800     3.58549     2.34008     3.30249     3.05436
    142830      3.5789     2.33411      3.3031     3.04277
    142860     3.58228     2.36111     3.29854     3.03485
    142890     3.58014      2.3864     3.29218     3.01686
    142920     3.58827     2.37727     3.29562     3.03954
    142950     3.57497     2.37298     3.28495     3.02306
    142980     3.59644     2.38296     3.30142     3.04809
    143010     3.57544     2.37301     3.27041     3.03986
    143040     3.56891     2.36804      3.2527     3.04738
    143070     3.57646     2.37554     3.26312     3.04811
    143100     3.57428     2.37897     3.25783     3.04598
    143130     3.56487     2.40182     3.24293     3.02181
    143160     3.58041     2.42257     3.24858     3.03587
    143190     3.57085     2.43489     3.24895     3.00293
    143220     3.56708     2.42946      3.2551     2.99168
    143250     3.57793     2.42903     3.27523     2.99596
    143280     3.56523     2.42093     3.26006     2.98878
    143310      3.5619     2.45582     3.25831     2.95409
    143340     3.57508     2.46062     3.28385     2.95366
    143370     3.57752     2.44764     3.29121     2.96213
    143400      3.5871      2.4559     3.30193     2.96654
    143430     3.56911     2.44629     3.28399     2.95095
    143460     3.58828     2.48167     3.30402     2.94554
    143490     3.57621     2.45098     3.29791     2.94874
    143520     3.57559     2.44864     3.29769     2.94944
    143550     3.58039     2.43831     3.29927      2.9678
    143580      3.5738     2.41641      3.2955       2.974
    143610     3.58293     2.45892      3.2908     2.96634
    143640     3.58814     2.45925     3.29932     2.96919
    143670     3.58292     2.44891     3.29503     2.96987
    143700      3.5753     2.48419     3.28948     2.92807
    143730      3.5853      2.4707     3.29756     2.95474
    143760     3.58869     2.45884     3.29914     2.97105
    143790     3.58867     2.45084     3.30036     2.97625
    143820      3.5871     2.43203     3.29822     2.99023
    143850     3.59981     2.43515     3.31606     2.99851
    143880     3.62024     2.44142     3.34179     3.01399
    143910     3.58951     2.43291     3.28715     3.00745
    143940     3.57596     2.42542     3.26831     3.00174
    143970     3.59136     2.39595     3.27813     3.05107
    144000     3.60089     2.39833     3.29311     3.05553
    144030     3.60601     2.41295     3.30903     3.03885
    144060     3.60428     2.42648     3.31141     3.02132
    144090     3.58455     2.42414     3.27788     3.01281
    144120     3.58245     2.45208     3.26007     3.00451
    144150     3.57739     2.46714     3.24996     2.99105
    144180     3.59531     2.47614     3.25656     3.01928
    144210     3.58385     2.49362     3.24055     2.99475
    144240     3.59787     2.51488      3.2619     2.98743
    144270     3.58292     2.51903     3.24825     2.96276
    144300     3.59041      2.5319     3.25598     2.96146
    144330       3.601     2.53775     3.27982     2.95585
    144360     3.59585     2.51256     3.27274     2.97263
    144390     3.59071      2.5259     3.25799     2.96508
    144420     3.58121     2.55322     3.26537     2.91007
    144450     3.58529     2.54431     3.26181     2.93183
    144480     3.57708     2.52526     3.24073     2.95157
    144510     3.56798     2.51437     3.22364     2.95754
    144540      3.5654     2.51695       3.222     2.95091
    144570     3.58639     2.52919     3.25216     2.95822
    144600     3.57492      2.5225     3.23816     2.95151
    144630     3.59077     2.53272     3.25133     2.96673
    144660     3.58885     2.53554     3.23904     2.97311
    144690     3.59753     2.54576     3.25442     2.96856
    144720     3.59378     2.55781     3.24244      2.9622
    144750     3.60399     2.53125     3.25012     3.00116
    144780     3.58475      2.4967     3.24431     2.99028
    144810     3.61185     2.51816     3.27185     3.00745
    144840     3.60939     2.53758     3.26622      2.9913
    144870     3.61526     2.55045     3.27503     2.98488
    144900     3.63531     2.59293     3.29058     2.97989
    144930     3.61417     2.55663     3.27543     2.97653
    144960     3.60755     2.58059     3.27497     2.94005
    144990     3.60389     2.56736     3.26841     2.94995
    145020     3.62052     2.57585     3.28777     2.96174
    145050     3.60224     2.58093      3.2733     2.92857
    145080     3.60055       2.605     3.27394     2.90228
    145110     3.60024     2.60679     3.27438     2.89941
    145140     3.60387     2.62258     3.26082     2.90945
    145170     3.60862     2.60256     3.25101     2.94989
    145200     3.60885     2.60368     3.24514     2.95593
    145230     3.60982     2.63308     3.24123     2.93649
    145260     3.59648     2.59819     3.22476     2.95289
    145290     3.61855     2.61868      3.2415     2.97036
    145320     3.61427     2.61991     3.22293     2.97904
    145350     3.62223     2.61879     3.24456     2.97588
    145380     3.60316      2.5927     3.22942     2.96889
    145410     3.62773     2.61925     3.24926     2.98373
    145440      3.6239     2.61499     3.24864     2.97883
    145470     3.61631     2.63255     3.23255     2.96238
    145500     3.60401     2.64571     3.22626     2.92733
    145530      3.6053     2.64291     3.22873     2.93031
    145560      3.5919     2.61367      3.2141     2.93969
    145590     3.60921     2.58238     3.24404     2.97664
    145620     3.60856     2.56612     3.25869     2.97311
    145650     3.60728       2.541     3.25682     2.99355
    145680     3.61099     2.56043     3.26518     2.97679
    145710     3.60829     2.56238     3.26463     2.96916
    145740     3.62229     2.56469     3.27533     2.98942
    145770     3.63006     2.56485     3.27956     3.00344
    145800     3.62418     2.56399     3.26247     3.00858
    145830     3.63052     2.55988     3.27242     3.01655
    145860     3.62668     2.56571     3.26901     3.00606
    145890     3.63238      2.5556     3.28034     3.01607
    145920     3.62458     2.55207     3.26145     3.02077
    145950     3.62279      2.5396     3.26011     3.02842
    145980     3.62722     2.55455     3.27283     3.01268
    146010     3.63591     2.58417     3.27869       3.002
    146040     3.62077     2.56465     3.25066     3.01261
    146070     3.61994     2.56917     3.24377     3.01418
    146100      3.6093     2.58181     3.24591     2.97528
    146130     3.61739      2.5738     3.27382     2.97131
    146160       3.603     2.56491     3.25609      2.9635
    146190     3.60244     2.57186     3.24822     2.96475
    146220     3.62585     2.58016     3.27148     2.98894
    146250      3.6237     2.58345     3.27611     2.97578
    146280     3.62874     2.58453     3.28159     2.98109
    146310     3.62758     2.57926     3.28814     2.97563
    146340     3.61635     2.59947     3.27139     2.94903
    146370     3.63559     2.61389     3.28807     2.96499
    146400     3.62504     2.59324     3.28235     2.96363
    146430     3.62508     2.61227      3.2873     2.94144
    146460     3.61317     2.62582      3.2802      2.9078
    146490     3.62974     2.62696     3.30633     2.91843
    146520     3.64162     2.61153     3.31977      2.9465
    146550     3.63545     2.60782     3.31576     2.93905
    146580     3.62143     2.58042     3.30314     2.94282
    146610     3.63345     2.60906     3.31524     2.93357
    146640     3.63056     2.59531     3.31848     2.93495
    146670     3.61912     2.57413     3.31495     2.92933
    146700      3.6267      2.5611     3.32475     2.94833
    146730     3.62031     2.54591     3.31469      2.9571
    146760     3.61402     2.56278     3.30931     2.93307
    146790     3.61465     2.54724      3.3085     2.94902
    146820     3.63437     2.55299     3.33136     2.96675
    146850     3.61952      2.5301     3.31836      2.9646
    146880     3.65273     2.52618     3.35512     3.00773
    146910     3.64955     2.50937      3.3557     3.01343
    146940     3.61421     2.47955     3.31334     2.99977
    146970     3.62035     2.51287     3.32236      2.9768
    147000      3.6168     2.53221     3.31781     2.95677
    147030     3.61925     2.53349     3.32522     2.95335
    147060     3.61797     2.54822     3.31756     2.94615
    147090     3.63447     2.53565     3.32862     2.98488
    147120     3.62571     2.50922     3.32443     2.99056
    147150      3.6222     2.49261     3.32724     2.99284
    147180     3.62954     2.51252     3.32808     2.99304
    147210     3.63329     2.50269     3.33066     3.00746
    147240     3.62809     2.50546     3.31925     3.00522
    147270      3.6005     2.49365     3.29082     2.97983
    147300     3.62576     2.51904     3.32518     2.98158
    147330     3.61563     2.48856     3.30568     3.00419
    147360     3.63066     2.48743     3.32561     3.01934
    147390     3.60973     2.46964     3.31361     2.99686
    147420     3.61411     2.44758     3.31512     3.02371
    147450      3.5973     2.41861     3.30104     3.02234
    147480     3.60268     2.40042      3.3007     3.04991
    147510     3.58532     2.38929     3.28614     3.03341
    147540     3.59697     2.38362     3.30078     3.04953
    147570     3.60974     2.39536     3.30917     3.06138
    147600     3.61899     2.38381     3.31523      3.0856
    147630     3.59623     2.39885     3.29214     3.04516
    147660     3.59047     2.39904     3.28497     3.03917
    147690     3.60967     2.40563     3.30881     3.05354
    147720     3.61813     2.42719     3.32216       3.042
    147750     3.60388     2.43136     3.30746     3.02077
    147780     3.60041     2.46626     3.29357     2.99931
    147810     3.61153     2.47959     3.31452     2.99198
    147840     3.62248      2.4911     3.32858     2.99327
    147870     3.60643     2.51307     3.31088     2.95553
    147900     3.60332     2.48932     3.30902      2.9701
    147930     3.60871     2.50619     3.31179     2.96591
    147960     3.61972     2.52263      3.3313     2.95695
    147990     3.62285     2.52514      3.3272     2.96709
    148020     3.62583     2.55034     3.32146     2.95921
    148050     3.61588     2.54451     3.30669     2.95642
    148080     3.60002     2.54371     3.28388     2.94381
    148110     3.60264      2.5649     3.28778     2.92742
    148140     3.62039     2.54586     3.31148     2.96093
    148170     3.61763     2.54397     3.29749     2.97142
    148200     3.61382     2.54806     3.29024     2.96666
    148230     3.61707     2.51759     3.29214     2.99833
    148260     3.60434     2.49787     3.27598     3.00186
    148290     3.60306     2.47551     3.27591     3.01733
    148320     3.57901     2.48745     3.24836     2.97983
    148350     3.60182     2.51589     3.26248     2.99545
    148380     3.62723     2.51317     3.28401     3.03528
    148410     3.62295     2.52826     3.27117     3.02637
    148440     3.60577     2.53261     3.24951     3.00494
    148470     3.63216     2.53546     3.28641      3.0259
    148500     3.61909     2.53605     3.28529     2.99515
    148530     3.59468     2.52657     3.25633     2.97593
    148560     3.60208     2.51641     3.26319     2.99487
    148590     3.61131     2.49541      3.2847     3.01111
    148620     3.59649     2.46379     3.28202     3.00459
    148650     3.61543      2.4886      3.2941     3.01635
    148680     3.61349     2.50221      3.2954     2.99899
    148710     3.59919     2.52401     3.28006     2.96291
    148740     3.60348     2.49499     3.28838      2.9886
    148770     3.60261     2.50864     3.29227     2.97073
    148800     3.62173     2.53422     3.30632      2.9799
    148830     3.60215     2.53275     3.27694     2.96611
    148860     3.60644     2.51833      3.2805     2.98482
    148890     3.61782     2.52963      3.2891     2.99333
    148920     3.60379     2.51416      3.2807      2.9817
    148950     3.62292     2.55198     3.29797     2.97689
    148980      3.6227     2.52332     3.30458     2.99341
    149010     3.62585     2.55174     3.31153     2.96919
    149040     3.62037     2.57297     3.29851     2.95193
    149070     3.64499     2.58072     3.32708     2.97361
    149100     3.63451     2.57288     3.31282     2.97067
    149130     3.63654     2.56533      3.3088     2.98659
    149160     3.63962     2.55087     3.31741     2.99692
    149190     3.62743     2.56835     3.31119     2.95906
    149220      3.6223     2.56532     3.30723     2.95354
    149250     3.61933     2.56294     3.30182     2.95438
    149280     3.61244     2.55399     3.27659     2.97331
    149310       3.628     2.55516     3.28742     2.99814
    149340     3.65425     2.54907     3.31323      3.0384
    149370     3.62501      2.5015     3.26923     3.05548
    149400     3.63707     2.48179     3.28119     3.08723
    149430     3.64206     2.46086     3.29694     3.09895
    149460     3.64043      2.4428     3.29099      3.1157
    149490     3.65243     2.45639     3.29986      3.1237
    149520     3.67366     2.45933     3.32684      3.1425
    149550     3.67648      2.4599     3.33127     3.14397
    149580     3.66962     2.47028     3.32182     3.12977
    149610     3.66431     2.44974     3.30731     3.14877
    149640     3.65922     2.48958     3.30546     3.10735
    149670     3.65851     2.52031     3.29616     3.09075
    149700     3.66616     2.51144     3.30594     3.10562
    149730     3.64594     2.47124     3.28846     3.10883
    149760      3.6249      2.4539     3.26603     3.09697
    149790     3.64517     2.45203     3.29603     3.11421
    149820      3.6523     2.42051     3.29757     3.15368
    149850     3.63544     2.38925      3.2812     3.15563
    149880      3.6389      2.3833     3.27767     3.17174
    149910     3.63962     2.40201     3.28561       3.151
    149940     3.65004     2.40053     3.29894     3.16229
    149970     3.64735     2.42108     3.29446     3.14502
    150000     3.64682     2.44468     3.28844     3.13181
    150030     3.66087     2.42626     3.30085      3.1657
    150060     3.64577      2.4118     3.28529     3.15806
    150090     3.65136     2.41759     3.29309     3.15843
    150120     3.64359      2.4015     3.28032     3.16603
    150150     3.62903     2.39402     3.26131     3.15789
    150180     3.63227     2.40208     3.27925     3.14058
    150210     3.62701     2.38003     3.26912     3.15575
    150240     3.61322     2.40444     3.23879     3.13683
    150270     3.62137     2.42761     3.23719     3.13943
    150300     3.60963     2.41176     3.22702     3.13507
    150330     3.62291     2.41279     3.24175     3.14968
    150360     3.61514     2.39396     3.23197     3.15624
    150390     3.61901     2.41222     3.21919     3.16424
    150420      3.6242      2.4297     3.19929     3.18289
    150450     3.63659     2.45944     3.21002     3.17751
    150480     3.63608     2.47974     3.20732     3.16325
    150510     3.64634     2.46663     3.22272     3.18141
    150540     3.64516     2.48121     3.21564     3.17453
    150570       3.626     2.48828     3.19268     3.14818
    150600     3.60582     2.46074     3.17278     3.14358
    150630     3.62093     2.43546      3.1987     3.17161
    150660     3.62091     2.45343     3.18704     3.16944
    150690     3.63137     2.45985     3.19193     3.18346
    150720     3.62762     2.46552     3.17172     3.19072
    150750     3.61892     2.45267     3.16926     3.18329
    150780     3.63449     2.47608     3.20437     3.16545
    150810     3.62706     2.49503     3.18804     3.14998
    150840     3.64268      2.5058     3.18759     3.17781
    150870     3.63667     2.47875      3.1832     3.18963
    150900      3.6316     2.48345     3.16205     3.19545
    150930     3.64434     2.52597     3.15987     3.19329
    150960     3.62599     2.54441     3.13141     3.16479
    150990     3.63394     2.57461     3.12297     3.16693
    151020     3.64012     2.58419     3.12004     3.17621
    151050     3.63667     2.60628     3.11252     3.15756
    151080     3.60172     2.58084     3.08557     3.12463
    151110     3.59935     2.57733     3.09166     3.11603
    151140     3.59608     2.55368     3.08942     3.13014
    151170     3.60334     2.56228     3.07809     3.15089
    151200     3.58654     2.56319     3.05412     3.13512
    151230     3.60312     2.56448     3.07607     3.15057
    151260     3.60668     2.57972     3.08169     3.14078
    151290     3.60698     2.57485     3.08884     3.13844
    151320     3.61466     2.57762     3.10516     3.13776
    151350     3.60948     2.54327     3.11355      3.1455
    151380     3.62105     2.56595     3.12763     3.13972
    151410     3.62743     2.54018     3.14695     3.15605
    151440     3.63664     2.52709      3.1725     3.16218
    151470     3.60475     2.51439      3.1547     3.11676
    151500      3.6188     2.51093     3.16166     3.14492
    151530     3.61582     2.51856     3.14108     3.15258
    151560     3.61693     2.53027     3.13065     3.15614
    151590     3.61339     2.52487     3.12975     3.15323
    151620     3.60474     2.50357     3.13555     3.14465
    151650     3.59805     2.49082     3.14435     3.13062
    151680     3.59812     2.47367     3.15274     3.13594
    151710     3.58347     2.48437     3.12266       3.124
    151740     3.60766     2.49951     3.14993     3.14019
    151770     3.61896      2.5268     3.14275     3.15154
    151800     3.60589     2.53204     3.13746      3.1225
    151830     3.61387     2.52683        3.16     3.12243
    151860     3.61195     2.51795     3.15907      3.1261
    151890     3.62034     2.52042     3.17571     3.12667
    151920     3.62269      2.5055     3.16894     3.15087
    151950       3.625      2.5221     3.16062     3.15131
    151980     3.61858     2.52593     3.16141     3.13264
    152010     3.61957     2.54314     3.15738     3.12506
    152040     3.63437     2.55838     3.18844     3.11542
    152070     3.62813      2.5726     3.15894     3.11921
    152100     3.64003     2.57636     3.16912     3.13348
    152130     3.62061     2.56283     3.14716     3.12168
    152160     3.63491     2.58207     3.15653      3.1296
    152190     3.61881     2.57316     3.12859     3.12769
    152220     3.61859     2.57642     3.12791     3.12516
    152250     3.63764     2.60692     3.15179      3.1201
    152280     3.60166     2.55099     3.12133     3.11346
    152310      3.6215     2.59088      3.1504     3.09724
    152340     3.61276     2.60463     3.15886     3.05641
    152370     3.61258     2.62403     3.16536     3.03256
    152400     3.61516     2.62509      3.1576     3.04584
    152430     3.61114     2.61441     3.15162      3.0517
    152460     3.60186     2.59664      3.1455     3.05123
    152490     3.61866     2.60023     3.17591     3.05644
    152520     3.62066     2.62441     3.17732     3.03901
    152550     3.61109     2.61183     3.17746     3.02689
    152580     3.62306     2.61823     3.20121     3.02494
    152610     3.62897     2.58733     3.21473     3.05125
    152640     3.63002     2.57027     3.22924     3.05284
    152670     3.62407     2.61023     3.22729     3.00649
    152700      3.6266     2.60496     3.23105     3.01314
    152730     3.63746      2.5988     3.25155     3.02257
    152760     3.64911     2.62203     3.26381     3.01736
    152790     3.64916     2.62828     3.27694     2.99776
    152820     3.64454     2.63531     3.26643     2.99181
    152850     3.64556     2.66535      3.2516     2.98382
    152880     3.64253     2.64819      3.2542     2.98886
    152910     3.65533     2.67503     3.25579     2.99449
    152940       3.647     2.67202     3.26507     2.96661
    152970     3.64792     2.65241      3.2736     2.97706
    153000     3.65562     2.63576     3.29225     2.99016
    153030     3.64647     2.61301     3.28814     2.99229
    153060     3.64074     2.65452     3.26553     2.96646
    153090     3.63301     2.62316     3.26497       2.976
    153120     3.63798     2.59768      3.2697     3.00516
    153150     3.64797     2.58113     3.29036     3.02105
    153180     3.66057     2.60931     3.29593     3.02124
    153210     3.64711     2.60426     3.28086     3.00943
    153240     3.64991     2.58765     3.27479     3.03703
    153270     3.62685      2.5433      3.2492     3.04669
    153300     3.65146     2.55046     3.29413     3.05127
    153330     3.63371     2.53816     3.26681     3.04851
    153360     3.63672      2.5355     3.25221      3.0734
    153390     3.63482     2.52131     3.25757      3.0749
    153420     3.62786     2.49842     3.25731     3.07743
    153450     3.63575      2.5026     3.26061     3.08914
    153480     3.64798     2.52464     3.27194     3.08806
    153510     3.63047     2.50993     3.24805       3.084
    153540      3.6281     2.49117     3.23983     3.10223
    153570     3.63253      2.5198     3.23606     3.09338
    153600     3.64146     2.55421     3.24515      3.0766
    153630     3.62246     2.53652     3.22658      3.0659
    153660     3.61732     2.56792     3.21178     3.04308
    153690     3.62392     2.58944     3.22357     3.02804
    153720     3.63404     2.60845       3.215     3.04505
    153750     3.62254     2.58768     3.19567     3.05569
    153780     3.62047     2.59186     3.18485     3.05853
    153810     3.63431     2.61764     3.19763     3.05607
    153840      3.6295     2.59891     3.20118      3.0569
    153870     3.65112     2.60188     3.22211     3.08376
    153900     3.64186     2.59209     3.20857     3.08422
    153930     3.61874      2.6031     3.18285     3.04694
    153960     3.62361     2.59513     3.18056     3.06765
    153990     3.62223     2.59448     3.18791     3.05729
    154020     3.61883     2.58968     3.20031     3.04029
    154050     3.62092     2.60627      3.2065     3.02454
    154080     3.62431     2.59171     3.22042     3.03039
    154110     3.59994     2.55279     3.20203     3.02479
    154140     3.62287     2.58685     3.22155     3.02989
    154170     3.62757     2.57868     3.21658     3.05329
    154200      3.6171     2.59128     3.19769     3.03756
    154230     3.61235      2.5772     3.19368     3.04248
    154260     3.61383     2.57765     3.19712     3.04198
    154290     3.61249     2.54679      3.2032     3.05836
    154320      3.6233     2.54025     3.20521     3.08713
    154350     3.60334     2.56544     3.17295     3.05271
    154380     3.61599      2.5854     3.18348     3.05483
    154410     3.61779     2.56279     3.17652     3.08523
    154440     3.60963     2.54793      3.1812     3.07359
    154470      3.6023     2.56402     3.17234     3.05208
    154500     3.59558     2.55133     3.14225     3.07788
    154530     3.59545     2.56334     3.14627     3.06345
    154560     3.59764     2.57649     3.15359     3.05002
    154590     3.59702     2.57489     3.15026     3.05334
    154620     3.59318     2.54535     3.16167     3.05726
    154650     3.60898     2.57886     3.16222     3.06584
    154680     3.60784      2.5755      3.1614     3.06681
    154710      3.6171     2.53213      3.1895     3.09552
    154740     3.62653     2.52568      3.1969     3.11516
    154770     3.64395     2.54563     3.22617      3.1094
    154800     3.61182     2.49741     3.20223     3.09824
    154830      3.6136     2.46917      3.1947     3.13262
    154860     3.59996     2.47977     3.16481     3.12317
    154890     3.59458     2.47508     3.16474     3.11454
    154920       3.586     2.46298     3.15299     3.11628
    154950     3.58347     2.46032     3.15332     3.11223
    154980     3.58144     2.46062     3.16947     3.09083
    155010     3.60049     2.45662     3.19424     3.11269
    155040     3.59673     2.45477     3.17284     3.12731
    155070      3.6078     2.44868     3.18613     3.14405
    155100     3.60359     2.43854     3.18319     3.14523
    155130     3.60083     2.44127     3.18146     3.13856
    155160     3.60336      2.4401     3.18802     3.13862
    155190     3.59665     2.44123     3.18116     3.12927
    155220     3.59498     2.45186     3.16902     3.12944
    155250     3.60522     2.43286     3.17998      3.1566
    155280     3.60531     2.41071     3.17539     3.17835
    155310     3.61462     2.42118      3.1912      3.1757
    155340     3.61468     2.44257     3.19765     3.15289
    155370     3.61652     2.42843     3.20476      3.1608
    155400     3.59868     2.44575     3.18563     3.12586
    155430     3.61054     2.45254     3.19062     3.14277
    155460     3.62038     2.45158     3.19907     3.15753
    155490     3.60511     2.43367     3.19519     3.14033
    155520     3.61208     2.44123     3.19837     3.14722
    155550     3.62485     2.44261     3.20816      3.1655
    155580     3.61027     2.44429     3.18186     3.15742
    155610     3.61146      2.4603     3.17148     3.15814
    155640      3.6136     2.48372     3.15846     3.15776
    155670     3.60944     2.49554     3.15179     3.14558
    155700      3.6084      2.5043     3.14753     3.14049
    155730      3.6074     2.51875     3.15963     3.11438
    155760     3.62097     2.52338      3.1662     3.13538
    155790     3.61008     2.50244      3.1542     3.13913
    155820     3.63476     2.52338     3.18247     3.15078
    155850     3.62012     2.51641     3.16566     3.13955
    155880     3.61526     2.50933      3.1608     3.13892
    155910     3.64262     2.49571     3.19165     3.18153
    155940      3.6226       2.478     3.17213     3.16915
    155970     3.62089     2.47437     3.17307     3.16714
    156000     3.62223     2.51972     3.16978      3.1376
    156030     3.61625     2.53308     3.16227      3.1206
    156060     3.65187     2.53531     3.20884     3.15403
    156090     3.64684     2.55799     3.19047     3.14267
    156120     3.62482     2.52579     3.16143     3.14713
    156150     3.62604     2.53177     3.15265     3.15393
    156180     3.62141     2.51408      3.1606     3.14947
    156210     3.61963     2.50481     3.15238     3.16098
    156240     3.62396     2.51704     3.15533     3.15826
    156270     3.62263     2.49923     3.15605      3.1686
    156300     3.62115     2.47818     3.16283     3.17499
    156330     3.63773     2.48248     3.16433     3.20788
    156360     3.62199     2.47748     3.13906     3.20094
    156390      3.6243     2.49198     3.14279     3.19123
    156420     3.61128     2.49318      3.1478     3.15563
    156450      3.6049     2.44146     3.16905     3.16022
    156480     3.61675      2.4665     3.16422     3.17267
    156510     3.62559     2.46913     3.18164     3.17339
    156540     3.64468     2.48818     3.19271     3.19107
    156570     3.64356     2.49514     3.17973     3.19604
    156600     3.64046     2.48574     3.17983      3.1962
    156630     3.64215     2.48461     3.16196     3.21859
    156660     3.65218     2.49107     3.17832      3.2202
    156690     3.64513     2.46998     3.17855     3.22024
    156720     3.63406     2.47215     3.15861     3.21317
    156750      3.6611     2.50468     3.17754     3.23065
    156780     3.64645      2.4799     3.18312     3.21109
    156810      3.6455     2.49141     3.16963     3.21336
    156840     3.66142     2.48205     3.17492     3.25136
    156870     3.64621     2.49583     3.14324     3.23736
    156900     3.64339     2.51581     3.13495     3.22356
    156930     3.65378      2.4997     3.17183     3.22355
    156960     3.64556     2.46534     3.17623     3.22705
    156990      3.6404     2.45451     3.16243     3.23719
    157020     3.64604     2.48916     3.12393     3.26072
    157050     3.62662     2.49492     3.08708     3.24809
    157080     3.63781     2.53412     3.08687     3.24297
    157110     3.64183     2.52115     3.10764     3.24226
    157140     3.64273     2.51649     3.11424     3.24158
    157170     3.64158     2.51114     3.11599     3.24145
    157200     3.64709     2.52685     3.11919     3.23855
    157230     3.63092     2.51763     3.12111     3.20739
    157260     3.63766      2.5041     3.15344     3.20162
    157290     3.61492     2.47625     3.14219     3.18278
    157320     3.62742     2.49307     3.15277     3.18762
    157350     3.60408      2.4946     3.10892     3.17653
    157380     3.60924     2.49214     3.11866     3.18064
    157410     3.60716     2.50466      3.1109     3.17367
    157440     3.60435     2.49609     3.10053     3.18417
    157470     3.60728     2.50632     3.11408      3.1695
    157500     3.60825     2.51171     3.12083     3.16079
    157530     3.61314      2.5121     3.10687     3.18534
    157560     3.61068      2.4986     3.11285     3.18454
    157590     3.61809     2.52813     3.09942     3.19113
    157620     3.61438     2.54976     3.06586     3.19793
    157650     3.61269     2.55556     3.03065     3.22293
    157680     3.60221     2.56594     3.00168     3.21834
    157710     3.61322      2.5968     2.98364     3.23501
    157740     3.61668     2.57698     2.97985     3.26198
    157770     3.62731     2.60663     2.97874     3.26301
    157800     3.61898     2.63447     2.95046     3.24782
    157830     3.60232     2.63655      2.9417      3.2169
    157860     3.64152     2.66395     2.95742     3.26778
    157890     3.63712     2.66821     2.95854     3.25346
    157920     3.63975     2.65534     2.95799     3.27032
    157950     3.63887     2.66376     2.96919     3.25131
    157980      3.6292      2.6202     2.99339     3.24289
    158010     3.64756     2.64133     2.99262     3.26756
    158040     3.64178     2.64266     2.97201     3.27241
    158070      3.6329     2.64964     2.97423     3.24489
    158100     3.62644     2.65046      2.9754     3.22865
    158130     3.61048     2.60971     2.98542      3.2168
    158160     3.61161     2.60519     2.99553     3.21361
    158190     3.61541        2.61     3.00774     3.20683
    158220     3.62477     2.61742     3.01672     3.21349
    158250     3.61152     2.60586      3.0025     3.20636
    158280     3.59905     2.59219     2.98812     3.20282
    158310     3.59288      2.5961     2.96107      3.2109
    158340     3.60739     2.59463     2.98028     3.22681
    158370     3.61474      2.6056     2.97285     3.24125
    158400     3.62173     2.60722     2.98052     3.24851
    158430      3.6018     2.57263     2.98108      3.2312
    158460     3.60858     2.55149     3.01403     3.23251
    158490     3.61508     2.55513     3.02185     3.23688
    158520     3.60883     2.55583     3.00272     3.24016
    158550     3.61418     2.53711     3.03159     3.23993
    158580     3.60839     2.49626     3.05038     3.24111
    158610     3.61619     2.51206      3.0339     3.26169
    158640     3.62086     2.50362      3.0401     3.27276
    158670     3.61485     2.52139     3.03167     3.25359
    158700     3.60537     2.52381     3.01381     3.24728
    158730     3.61413     2.53638     3.02035     3.25088
    158760     3.62721       2.528     3.05205     3.25692
    158790     3.59745     2.53191      3.0215     3.21609
    158820     3.61645     2.55902     3.03194      3.2274
    158850     3.61219     2.56646     3.03351     3.21042
    158880      3.6043     2.56178     3.02567     3.20384
    158910     3.60159     2.55929      3.0462     3.18019
    158940     3.61225     2.57587     3.04989     3.18744
    158970      3.6056     2.55016     3.05556     3.18763
    159000     3.60436     2.55887     3.05184     3.18139
    159030     3.60015     2.55088      3.0608     3.16964
    159060     3.58805     2.52149      3.0742     3.15272
    159090     3.59754     2.52619     3.10686     3.13853
    159120     3.61052     2.53513     3.12382     3.14428
    159150     3.61575     2.56282     3.14255     3.11507
    159180     3.62665     2.61049      3.1325     3.11095
    159210     3.63856     2.63148     3.14355     3.10993
    159240     3.64062     2.59946     3.15621     3.12881
    159270     3.63061     2.56642     3.17563     3.11314
    159300     3.62922     2.56523     3.18314     3.10318
    159330     3.61922     2.56431     3.18798     3.07549
    159360     3.60619     2.54688     3.19616     3.05077
    159390     3.62519     2.54949     3.19279     3.09681
    159420     3.61925     2.55228     3.17972     3.09406
    159450      3.6316     2.54161     3.19636     3.11457
    159480     3.61645     2.53301     3.17809     3.10501
    159510     3.62025     2.53572      3.1697     3.12019
    159540     3.63418     2.54534     3.17235     3.14198
    159570     3.59177     2.55096     3.12104     3.09085
    159600     3.60341     2.58449     3.10987     3.10133
    159630     3.59661     2.61025     3.09958     3.07415
    159660     3.58973     2.62675     3.07312     3.07057
    159690     3.59595     2.62919     3.08876     3.06737
    159720     3.60545     2.66302     3.07906     3.07022
    159750     3.61902     2.68038     3.07473     3.09133
    159780     3.60431     2.69439     3.06203     3.05719
    159810     3.61625     2.71761      3.0801     3.04666
    159840     3.62858     2.73368     3.10224     3.03911
    159870     3.65272     2.75926     3.12565     3.04985
    159900     3.64714     2.72457     3.13334     3.05975
    159930     3.66285      2.7073     3.15466     3.09056
    159960      3.6533     2.69755     3.13423     3.09726
    159990     3.64179     2.70603     3.14133     3.05527
    160020     3.65319     2.71682     3.14134     3.07284
    160050     3.63833     2.70027     3.12566     3.06818
    160080     3.64726      2.7126     3.13159     3.07246
    160110     3.64225     2.68096     3.13618     3.08363
    160140     3.64904     2.69141     3.13721     3.08953
    160170      3.6326     2.67103     3.11993     3.08596
    160200     3.63565     2.67155     3.12936     3.08316
    160230       3.639     2.69743     3.13234     3.06544
    160260     3.65234     2.71972     3.12295     3.08699
    160290     3.64869     2.72788     3.11778     3.07635
    160320     3.66368     2.75222     3.12507     3.08292
    160350     3.65313     2.73896     3.11381     3.08106
    160380     3.64945     2.72534     3.10886     3.08942
    160410     3.63367     2.69584      3.0863      3.1007
    160440     3.62005     2.66763      3.1004      3.0791
    160470     3.63177     2.66042     3.10649     3.10665
    160500     3.63541      2.6711     3.12541     3.08697
    160530       3.636     2.70667      3.1328     3.04967
    160560     3.62473     2.68562     3.12811     3.04627
    160590     3.64443     2.71406     3.14313     3.05259
    160620     3.63044     2.70886     3.12246     3.04507
    160650     3.63941     2.72522     3.09578     3.07895
    160680     3.62687     2.70537     3.09493     3.06769
    160710     3.62199     2.68941     3.08688     3.07828
    160740      3.6175     2.68746     3.07517     3.08116
    160770     3.59765     2.67825     3.05345     3.06425
    160800     3.60064     2.67431     3.07096      3.0572
    160830     3.60972     2.68053     3.07463     3.06947
    160860     3.61526     2.67898     3.06475     3.09363
    160890     3.61673     2.68356     3.05971     3.09809
    160920      3.6191     2.66415     3.09834     3.08195
    160950     3.60324     2.61789         3.1     3.08275
    160980     3.59277     2.63161     3.10533     3.04096
    161010     3.60252     2.63886     3.12137     3.04134
    161040     3.60363     2.62921     3.12669     3.04687
    161070     3.61391     2.65354     3.15731     3.01841
    161100     3.60357     2.65546     3.14193     3.00804
    161130     3.62071      2.6571     3.16383     3.02474
    161160     3.62166     2.66499     3.16834     3.01535
    161190     3.62634     2.67306     3.17458     3.01289
    161220     3.61271     2.66128     3.15858     3.00738
    161250     3.60581     2.66898      3.1431      3.0002
    161280     3.60976     2.68084     3.13502     3.00758
    161310     3.60934     2.69773     3.12627     3.00057
    161340     3.62104      2.7041      3.1421     3.00646
    161370     3.63554     2.68839     3.14452     3.05269
    161400     3.62765     2.64484      3.1559      3.0602
    161430     3.63038     2.66839     3.13157     3.07119
    161460     3.60898     2.62962     3.11802       3.068
    161490     3.60828     2.63041      3.1314     3.05199
    161520     3.62735     2.64941     3.14781     3.06386
    161550     3.62957      2.6534     3.14326     3.07034
    161580     3.63232     2.63899     3.16435      3.0676
    161610     3.62956     2.63496     3.13856     3.09093
    161640     3.62521     2.63482     3.13973     3.07961
    161670      3.6338     2.63325     3.15547     3.08512
    161700     3.62557     2.60341     3.16359     3.08276
    161730     3.63369     2.63159     3.15367     3.08813
    161760     3.61902     2.64451     3.10929     3.08762
    161790     3.61511     2.64253     3.12406     3.06517
    161820     3.61867     2.64503     3.14503     3.04995
    161850      3.6131     2.66697     3.14158     3.02104
    161880     3.62322     2.65837     3.14629     3.04784
    161910     3.61101     2.65802     3.12319     3.04293
    161940     3.61907     2.68824     3.12773     3.03084
    161970     3.61356     2.69861     3.10632      3.0305
    162000     3.63033     2.72687     3.10329     3.04835
    162030      3.6221     2.71335     3.09222     3.05208
    162060     3.63324     2.73098     3.10859     3.04618
    162090     3.60426     2.71211     3.08801     3.01495
    162120     3.63154     2.73797     3.12052     3.02359
    162150     3.62372       2.742     3.12529     2.99611
    162180     3.61366     2.73074     3.13219     2.97481
    162210     3.61188     2.74839     3.13732     2.94872
    162240     3.60849     2.75223     3.13406     2.94028
    162270     3.61659     2.78647     3.14252     2.91885
    162300     3.62067     2.78317      3.1419     2.93274
    162330     3.63611     2.78269     3.16056     2.95129
    162360     3.63467     2.77525     3.15087     2.96507
    162390     3.63412     2.77621     3.16231     2.95062
    162420      3.6399     2.78532     3.15536     2.96368
    162450      3.6481     2.83104     3.17516     2.91905
    162480     3.62884     2.79081     3.18491     2.89909
    162510     3.63857     2.77566     3.20828     2.91224
    162540     3.63207     2.74577     3.20169     2.93152
    162570     3.64058     2.78584     3.19625     2.92073
    162600     3.62051     2.77809      3.1917     2.88295
    162630     3.63678     2.79437     3.21486     2.88245
    162660     3.65899      2.8235     3.23127     2.89192
    162690     3.65537     2.83471     3.22254     2.88151
    162720     3.65676     2.86504     3.23383     2.84212
    162750     3.63789     2.85585     3.21522       2.824
    162780     3.66924      2.8727     3.22532     2.87603
    162810     3.65639      2.8588     3.19814     2.88747
    162840     3.64154     2.85833     3.18597     2.86378
    162870     3.63969     2.87434     3.17859     2.85121
    162900     3.65304     2.89569     3.17272     2.87025
    162930     3.64816     2.88941     3.16569      2.8719
    162960     3.63466     2.90716     3.15521       2.831
    162990     3.63996     2.89454     3.16166      2.8503
    163020     3.64274     2.89368     3.16991      2.8491
    163050     3.64543     2.89684     3.16951     2.85322
    163080     3.62386     2.86588     3.15681     2.84358
    163110     3.61873     2.87387     3.15143     2.82838
    163140     3.62115     2.84711     3.16427     2.84726
    163170     3.62062     2.84844     3.14917     2.86127
    163200     3.62025     2.87199     3.14998     2.83578
    163230     3.63689     2.86599     3.16486     2.86768
    163260     3.64196     2.85833     3.16029     2.89315
    163290     3.62817     2.87762     3.14835      2.8521
    163320     3.63046     2.89803     3.10958     2.87964
    163350     3.63058     2.89038     3.10038      2.8975
    163380     3.65872     2.90271     3.12916      2.9249
    163410     3.64426     2.89822     3.10029       2.924
    163440     3.67336     2.94422     3.10207     2.94887
    163470     3.66695     2.92983     3.08102     2.96927
    163500     3.65247     2.92536     3.05951     2.96021
    163530     3.66098     2.95564     3.05673     2.95399
    163560     3.65521      2.9755     3.01849     2.95909
    163590     3.65136     2.96757     3.00361     2.97266
    163620     3.64719     2.97127     3.00311      2.9592
    163650     3.63431     2.95299      2.9999     2.94904
    163680     3.64692     2.95309     2.99069     2.98916
    163710     3.63761     2.94372     2.98084     2.98555
    163740     3.63154     2.93488     2.97635     2.98395
    163770     3.61892      2.9211     2.96405     2.97905
    163800     3.61283     2.91093     2.98055      2.9577
    163830     3.62426     2.90719     2.99742     2.97224
    163860      3.6349     2.92013     3.01877     2.96392
    163890     3.64256     2.92566     3.00509     2.99105
    163920     3.64198     2.91503     3.01166     2.99341
    163950      3.6291     2.90222     3.02204     2.96398
    163980      3.6399     2.91093       3.034      2.9697
    164010     3.63461     2.90775     3.06136     2.93154
    164040     3.63779      2.9197     3.07555     2.91262
    164070     3.60888     2.87395      3.0845      2.8765
    164100     3.62761     2.90773     3.09613      2.8772
    164130     3.62368      2.9127     3.09976     2.85829
    164160     3.63149     2.91869     3.11801     2.85213
    164190     3.63807     2.93265     3.13301     2.83812
    164220     3.64159     2.89641     3.16235     2.85179
    164250     3.62742     2.86624     3.16461     2.84364
    164280     3.64386     2.90235     3.17707     2.83513
    164310     3.62739     2.90554     3.13502     2.83645
    164340      3.6365      2.9292     3.13507     2.83537
    164370     3.64835     2.95339     3.11207     2.86591
    164400     3.65125     2.97129      3.1285     2.83677
    164430      3.6331     2.95493     3.10389     2.83428
    164460     3.64179     2.96574     3.09479     2.85516
    164490     3.65317     2.97973     3.09402     2.87046
    164520     3.64666     2.97318     3.10249     2.85149
    164550     3.63022     2.94428     3.07304     2.87135
    164580     3.63726     2.92214     3.07114     2.91352
    164610     3.63566     2.93036     3.07239     2.89992
    164640     3.62255     2.89517     3.07851     2.89594
    164670     3.61435     2.89526     3.08694     2.86622
    164700     3.62745     2.90075     3.10393     2.87542
    164730     3.62572     2.89902     3.10381     2.87293
    164760     3.63056      2.9111     3.10566     2.87093
    164790     3.63922     2.94572     3.08574     2.87904
    164820     3.64594     2.95843     3.07428     2.89522
    164850     3.65132     2.96453     3.08626     2.88978
    164880     3.64787     2.98076      3.0675     2.88434
    164910     3.65136     2.99051     3.04512     2.90671
    164940      3.6349     2.98886     3.02712     2.88586
    164970     3.65772     3.00224     3.02901     2.92737
    165000     3.64899     2.99883     3.01495     2.92358
    165030     3.65968     3.00762     3.03216     2.92349
    165060     3.65624     2.98648     3.02946     2.93929
    165090     3.65626     2.98416     3.01516     2.95635
    165120     3.63233     2.97288     2.98053     2.94381
    165150     3.63915     3.00249     2.98102     2.93007
    165180     3.63277     2.97267     2.97325     2.95246
    165210     3.63095      2.9653     2.97604     2.95259
    165240      3.6334     2.95099     3.00363     2.94499
    165270     3.62154     2.94472     2.98917     2.93677
    165300      3.6331     2.94417     2.98756     2.96735
    165330     3.62513     2.92474     3.01467     2.93952
    165360     3.62637     2.92668     3.03273     2.92203
    165390     3.63779     2.95044     3.01768     2.94204
    165420     3.63673      2.9466     3.02029     2.94059
    165450     3.63123     2.94783     3.01129     2.93497
    165480     3.62224     2.92569     2.99387      2.9527
    165510     3.62883     2.91551     3.03693      2.9349
    165540      3.6236     2.90187     3.01866     2.95428
    165570     3.62432     2.87972      3.0482     2.94739
    165600     3.62919     2.89643     3.03666      2.9549
    165630     3.62126      2.8533     3.03729     2.97668
    165660     3.61953     2.84387     3.01739     3.00162
    165690     3.61513     2.84427     3.01136      2.9967
    165720     3.61445      2.8131     3.02869     3.00698
    165750     3.61553     2.81384     3.02537     3.01223
    165780     3.63107     2.82883     3.03729     3.02356
    165810      3.6401     2.82427     3.04806     3.03865
    165840     3.62434     2.79896     3.04264     3.02984
    165870     3.62186     2.79727     3.03215     3.03596
    165900     3.60411     2.79256     3.01093     3.01913
    165930     3.60719     2.76774     3.01485     3.04532
    165960     3.58293     2.75278     2.98943      3.0266
    165990     3.58508     2.75091     3.00355     3.01939
    166020     3.59921     2.77323     3.00392     3.03221
    166050     3.60179     2.78693     3.00413     3.02555
    166080     3.59149     2.77424     3.00135     3.01548
    166110     3.58968      2.7789     2.98735     3.02077
    166140     3.59139     2.79955     2.99698     2.99612
    166170     3.59139     2.78328     3.01023       2.998
    166200     3.58055     2.78789     3.01109     2.96677
    166230     3.58283     2.77915     3.01925     2.97218
    166260     3.57293     2.78395     2.99195     2.97145
    166290      3.5863     2.79422     3.00986     2.97593
    166320     3.58523     2.77292     3.00373     2.99938
    166350      3.5906     2.78101     3.01925     2.98915
    166380     3.57512     2.74776     3.01906     2.98295
    166410     3.56533     2.76615     2.98679       2.975
    166440     3.56777     2.75873     3.00895     2.96541
    166470     3.57899     2.76223     3.02907     2.96869
    166500     3.57596     2.73282      3.0581     2.95883
    166530     3.55871      2.7275     3.02661     2.95452
    166560     3.55663     2.71833     3.01585     2.96894
    166590     3.57185      2.7206      3.0301     2.98882
    166620     3.57319     2.72748      3.0018     3.01421
    166650     3.58962     2.74634      3.0174     3.02053
    166680     3.57614     2.76079     2.98688     3.00568
    166710     3.56403     2.76506     2.95711     3.00242
    166740     3.57663     2.76192     2.97304      3.0195
    166770     3.57071      2.7473     2.97825     3.01368
    166800     3.56007     2.74593     2.98562     2.98229
    166830      3.5638     2.77837     2.98078     2.96596
    166860     3.56159     2.77633     2.98319     2.96014
    166890      3.5608     2.78856     2.97742     2.95255
    166920     3.57492     2.82041     2.99729     2.93627
    166950     3.58984     2.83862     3.03124     2.92024
    166980     3.56609     2.81275       3.001      2.9183
    167010     3.56655     2.81306     3.02122     2.89819
    167040     3.55241     2.81178     3.01737     2.86857
    167070      3.5586     2.83558     3.00743      2.8709
    167100     3.55423     2.82344     2.99653     2.88341
    167130      3.5612     2.82699     2.99618     2.89748
    167160     3.55855     2.81229     2.97486     2.92707
    167190     3.55243     2.79036     2.96865     2.93947
    167220     3.55634     2.81373     2.97559     2.91956
    167250     3.57852     2.82438     2.99691     2.94159
    167280     3.57345     2.81702     2.99228     2.94105
    167310     3.56632     2.81107     2.97873     2.94318
    167340     3.57116      2.8224     2.97018      2.9527
    167370     3.56649     2.82277     2.93974     2.97148
    167400     3.58823     2.86037      2.9575     2.97023
    167430     3.58557     2.82938      2.9858     2.96516
    167460     3.59786     2.84997     2.98581     2.97521
    167490     3.58556     2.83828     2.96068     2.98178
    167520     3.57986     2.83688     2.96987     2.96019
    167550     3.57096      2.8522     2.94852     2.94528
    167580     3.58343     2.86437     2.92803     2.98394
    167610     3.57045     2.84691     2.91436     2.98293
    167640     3.57961     2.85232     2.91222     3.00175
    167670     3.58074     2.86322     2.90536     3.00072
    167700      3.5951      2.8779     2.92194     3.00491
    167730     3.60504     2.91178     2.92703     2.99111
    167760     3.60448     2.93512     2.91063     2.98293
    167790     3.59663     2.93597     2.89792     2.97551
    167820     3.60299     2.95128     2.91916     2.95492
    167850     3.60527     2.96141     2.89877     2.97037
    167880     3.61304     2.97429     2.90026     2.97494
    167910     3.61445       2.983     2.88039     2.98891
    167940     3.59379     2.96153     2.86233     2.97776
    167970     3.59496     2.97002     2.85584     2.97835
    168000      3.5882     2.93917     2.88618     2.96338
    168030     3.57725     2.94256     2.89284     2.92683
    168060     3.57385     2.93764     2.88832     2.92791
    168090     3.58501      2.9435     2.89258     2.94507
    168120     3.60441     2.95401     2.89872     2.97569
    168150      3.5958     2.93127     2.91704      2.9594
    168180     3.58854     2.91534     2.91672     2.95784
    168210     3.58889     2.94687     2.89527      2.9485
    168240      3.6062     2.96961     2.92649     2.93707
    168270     3.59247     2.96648     2.92419     2.90874
    168300     3.59751      2.9603     2.92652      2.9251
    168330     3.58641     2.95134     2.93516     2.89812
    168360     3.60288     2.96621     2.93911     2.91971
    168390     3.59614     2.97466     2.92242     2.91124
    168420     3.60065     2.98743     2.90841      2.9233
    168450     3.61111     3.00051     2.91546     2.92871
    168480      3.6246     3.02431     2.94105     2.91192
    168510     3.61811     3.03233     2.92547      2.9031
    168540     3.62584     3.02564     2.94235     2.91229
    168570     3.61194     3.01659      2.9392     2.89025
    168600     3.61609     3.00273     2.92886     2.92532
    168630     3.61502     3.01333     2.90839     2.93221
    168660     3.64326     3.04163     2.94494     2.93641
    168690     3.61773     3.01276     2.91533     2.93259
    168720     3.61871     3.00116     2.92875     2.93352
    168750     3.62777     3.02714     2.94571     2.91216
    168780     3.62148     3.02746      2.9344     2.90757
    168810     3.62363     3.00978     2.96586     2.89936
    168840     3.63252     3.00932     2.99979     2.88715
    168870     3.62632     3.00958     2.96872     2.90336
    168900     3.62625     3.02116     2.96141     2.89863
    168930     3.63086     3.00588     2.99789     2.88853
    168960     3.61651     2.98596     2.99787     2.87318
    168990     3.62917     2.99522     3.00969     2.88308
    169020     3.61891     2.97764     3.00194     2.88358
    169050     3.61862      2.9824     3.00371     2.87608
    169080     3.62186     3.00148     3.00931     2.85847
    169110     3.63049     2.97705     3.03553     2.87815
    169140     3.62384     2.98344     3.01765     2.87357
    169170     3.62299     2.98308     3.01361     2.87602
    169200     3.63055     3.00377     2.99867     2.88914
    169230     3.61163     2.99803     2.96385     2.88361
    169260     3.62377     2.98232     2.95648     2.93742
    169290     3.61245     2.95733     2.97755     2.91341
    169320     3.60731     2.95369     2.95781     2.92445
    169350     3.61578     2.96213     2.96683     2.92769
    169380     3.61854     2.96366     2.98242     2.91712
    169410     3.61901      2.9671     2.95867     2.93888
    169440     3.61326      2.9617     2.96956     2.91913
    169470     3.61843     2.99978     2.97832     2.88392
    169500     3.61978     2.99268     2.98265      2.8902
    169530     3.61876     3.00607     2.96771     2.88912
    169560     3.61355     2.98387     2.98333     2.88302
    169590     3.59907     2.97194     2.97572     2.86692
    169620     3.59963     3.00056     2.97977     2.83412
    169650     3.59404     3.00118     2.96961     2.82996
    169680     3.59945     3.00455     2.98335     2.82567
    169710     3.60705     2.99007     3.01645     2.82527
    169740     3.61455     2.98982     3.02729     2.83311
    169770     3.61406     2.99223     3.01441     2.84302
    169800     3.62898     2.99007     3.00636     2.89141
    169830     3.63191     2.99403     3.01568     2.88497
    169860     3.64081      2.9887      3.0158     2.91266
    169890     3.63274     2.96737     2.99946     2.93113
    169920     3.63374     2.97302     2.99884     2.92852
    169950     3.63632     2.99353     3.00064     2.91215
    169980     3.64474     3.01657     2.99096     2.91937
    170010      3.6357     3.03575      2.9687      2.8996
    170040     3.64224     3.06606       2.962     2.89096
    170070     3.65975     3.09314     2.96071     2.90762
    170100     3.63905     3.07291     2.94262     2.89544
    170130     3.64646     3.05761     2.97281     2.89945
    170160     3.63771     3.05951     2.96421     2.88423
    170190     3.62827     3.05593     2.94137     2.88761
    170220      3.6257     3.04744     2.96225     2.86873
    170250      3.6338     3.04519     2.97219     2.88131
    170280     3.63097     3.05256     2.95909     2.87984
    170310     3.62493      3.0404     2.96435     2.87208
    170340     3.63321      3.0554     2.97923     2.86167
    170370     3.63538     3.04808     2.96454     2.89009
    170400     3.62568     3.03274     2.97002      2.8762
    170430      3.6292     3.04193     2.99572     2.84861
    170460     3.63025     3.04763     2.97177     2.87018
    170490     3.64347      3.0652     2.97127     2.88546
    170520     3.61896     3.04908     2.96836     2.84354
    170550     3.63403      3.0828     2.97422     2.83949
    170580     3.62205     3.06324     2.96729     2.83728
    170610     3.61606     3.05749     2.98126     2.81347
    170640     3.62233      3.0703     2.99233     2.80387
    170670      3.6136     3.06257     2.97265     2.81072
    170700     3.62109     3.05207     2.99151     2.82141
    170730     3.63712     3.05101     3.01124     2.84271
    170760     3.61909     3.02177      3.0184     2.82024
    170790     3.63184     3.04625     3.01509     2.83021
    170820      3.6128     3.01276     2.99099     2.84289
    170850     3.62552     3.02674     2.99396     2.85724
    170880     3.63338       3.043      2.9823      2.8721
    170910     3.63575     3.05731     2.99749     2.84697
    170940     3.62199     3.03768     2.96992     2.86175
    170970     3.63383     3.04872     2.99629     2.85254
    171000     3.64821     3.06209      3.0018     2.86908
    171030     3.63936     3.03854     2.97261     2.90184
    171060     3.62708     3.00708     2.96983     2.90672
    171090     3.63158     3.01042     2.96717      2.9172
    171120     3.62491     3.00229     2.96988     2.90619
    171150      3.6284     3.00231     2.98863     2.89565
    171180     3.62432     2.98864     3.00283     2.88485
    171210     3.62714     2.97759     3.00059     2.90563
    171240     3.60333     2.93807      2.9729     2.91507
    171270     3.61749     2.96363     2.96755     2.92967
    171300     3.61745     2.94935     2.97288     2.93856
    171330     3.60281       2.922     2.96229     2.94063
    171360     3.62525     2.94965     2.99696     2.93304
    171390     3.60708     2.95565     2.96982      2.9097
    171420     3.61061     2.96496     2.97552     2.90316
    171450     3.61506     2.97791      2.9734     2.90315
    171480     3.62021      2.9701     2.99176     2.90511
    171510     3.61203      2.9683     2.95038     2.92883
    171540     3.62656     3.00513     2.93702     2.94057
    171570     3.62405     2.98826     2.96937       2.919
    171600     3.63043     2.98959     2.99582     2.90644
    171630     3.61521     2.96268     3.02853     2.86181
    171660     3.61829     2.96415     3.02522     2.87156
    171690     3.61471     2.97254     3.01857     2.86084
    171720     3.61853     2.94803     3.03052     2.88315
    171750     3.61706     2.95086     3.03641     2.87034
    171780     3.62806     2.95046     3.04743     2.88679
    171810     3.61078     2.93207       3.042     2.86787
    171840     3.60781     2.94226     3.05038     2.84092
    171870     3.62161     2.94829     3.05638     2.86327
    171900     3.60976     2.92648      3.0458     2.86699
    171930     3.61205     2.92339     3.06046     2.86028
    171960     3.60874     2.92056     3.05785      2.8576
    171990     3.59537     2.90563     3.03973     2.85843
    172020     6.52753     2.94419     6.23006      6.1429
    172050     3.60244     2.94648     3.04065     2.83334
    172080     3.62028     2.99084     3.05864     2.81291
    172110     3.61815     2.97559     3.06477     2.81692
    172140     6.60414     2.97869     6.31462     6.20342
    172170     6.62707     2.98966      6.3517     6.20919
    172200     6.66732     3.02243     6.39153     6.23856
    172230      6.6607     2.99636     6.38526      6.2434
    172260      6.6928      3.0222     6.41707     6.26695
    172290     3.62459     3.01767     3.07935     2.77247
    172320     3.62669       3.022     3.09257     2.75849
    172350     3.62328     3.00627     3.10514      2.7526
    172380     3.60642     3.01958     3.05915     2.74522
    172410     6.71112     3.00858      6.4226     6.30691
    172440     3.62608     3.03316      3.0579     2.78317
    172470     6.78084     3.05534      6.4969     6.35726
    172500     3.62451      3.0268     3.07437     2.76783
    172530     3.61919     3.04299     3.06173     2.75011
    172560     3.62972     3.06356     3.05426     2.76331
    172590     3.60909     3.02804     3.04197     2.76197
    172620     3.62704      3.0606     3.04417     2.77067
    172650      3.6274     3.08087     3.04126     2.75227
    172680     6.79519     3.06967     6.49822     6.37961
    172710     3.64176      3.0875     3.04534     2.77815
    172740     6.83048      3.1015     6.53687     6.40008
    172770      6.8061      3.0592     6.52169     6.38395
    172800     6.77849     3.05625     6.49446      6.3543
    172830     6.81256     3.06112     6.52558     6.39284
    172860     3.65472     3.09183     3.07524     2.77442
    172890     6.85995     3.09137     6.56828     6.43575
    172920     6.85566     3.08519     6.56476     6.43318
    172950     6.92248     3.11943     6.64117     6.48116
    172980     6.92083     3.10903     6.62655     6.49759
    173010     6.90171      3.1093     6.60018      6.4836
    173040     3.64028     3.11887     3.03648     2.74877
    173070     3.63842     3.12137     3.04388     2.73278
    173100     3.62663     3.10617     3.03091     2.73316
    173130     3.63097     3.11898      3.0406      2.7193
    173160     3.63592     3.11652     3.05096     2.72374
    173190      3.6269      3.0978     3.04892     2.72333
    173220     3.64316     3.11417     3.07474     2.71903
    173250     3.64124     3.11348     3.07582     2.71346
    173280     3.65147     3.12282     3.08857     2.71574
    173310     3.65782     3.12366     3.09535     2.72413
    173340     3.65401     3.12401     3.09833     2.71007
    173370     3.62037      3.1013     3.08718      2.6581
    173400     3.64603     3.13448     3.11247      2.6598
    173430     3.65391     3.14512     3.10948     2.67234
    173460     3.64242     3.12371     3.07961     2.70052
    173490     3.62846     3.10243     3.09328     2.67171
    173520     3.62463     3.08838     3.08701      2.6848
    173550     3.60184     3.06971     3.05043     2.68668
    173580     3.60841     3.06856     3.07438     2.67831
    173610      3.5943     3.05901     3.03067     2.70102
    173640     6.85852     3.05669     6.56704     6.45052
    173670     6.86952     3.05867     6.58229     6.45745
    173700     6.89705     3.07926     6.59675     6.49151
    173730     6.90872     3.08935     6.61156     6.49645
    173760     6.94752     3.09977     6.65267     6.53219
    173790     3.61262     3.10876     2.99581     2.73181
    173820     3.61271     3.11126     2.96791     2.75953
    173850     3.61111     3.10679     2.97041     2.75768
    173880     6.97497     3.10907     6.67463     6.56379
    173910     3.63567     3.13136     3.00614     2.75572
    173940     3.64341     3.13367     3.00647     2.77312
    173970     3.63698     3.13367     2.98747     2.77676
    174000     3.63752     3.14385     2.98725     2.76688
    174030     3.63386     3.14845     2.97266     2.76775
    174060     3.65134     3.17303     3.01265     2.74233
    174090     3.63272     3.14849     3.00962     2.72443
    174120     3.64327     3.14936     3.02354     2.73615
    174150     3.65181     3.16581     3.04564     2.71535
    174180     3.64865     3.16795     3.05156     2.69766
    174210     3.65435     3.17579     3.02341     2.73529
    174240     3.64539     3.16855     3.02812      2.7145
    174270     3.63673     3.17054     3.00754     2.71182
    174300      3.6242     3.16571     2.96682     2.72872
    174330     3.63238     3.17737     2.97248     2.73076
    174360     3.62329     3.17345     2.97379     2.70965
    174390     3.62201     3.17304      2.9739      2.7066
    174420     3.62873     3.17967        2.97     2.72104
    174450     3.63233     3.18441     2.98497     2.70872
    174480     3.64986     3.20341     3.01253     2.70292
    174510      3.6468     3.20463     3.01821     2.68682
    174540     3.63505     3.17811     3.01023     2.69542
    174570     3.63451      3.1873     2.98945     2.70621
    174600      3.6369       3.186     3.00617     2.69564
    174630     3.62934     3.17916     2.98582     2.70592
    174660     3.62648     3.17843     2.96893     2.71767
    174690     3.61598     3.17695     2.94727     2.71498
    174720     3.63238     3.18389     2.96304     2.73342
    174750     3.61255     3.17256     2.93757     2.72151
    174780       3.617     3.17109     2.93464     2.73815
    174810     3.61015     3.17207     2.92164     2.73283
    174840     3.61217     3.16815     2.93792     2.72525
    174870     3.62071      3.1851     2.93818     2.72788
    174900     3.61466     3.17979     2.93356     2.72298
    174930      3.6222     3.18175     2.92001     2.75512
    174960     3.62371     3.18534     2.93048     2.74381
    174990     3.61133     3.17558     2.92541     2.72784
    175020      3.6076     3.17741     2.92382     2.71752
    175050     3.59424     3.16841      2.9263     2.68983
    175080     3.60856     3.18248     2.95234     2.68307
    175110     3.60955     3.18515     2.94815     2.68718
    175140     3.61531     3.18327      2.9555      2.6968
    175170     3.62434      3.1989      2.9487     2.70995
    175200     3.62356     3.18084     2.95279     2.72462
    175230     3.62508     3.19413     2.94649     2.71995
    175260     3.62232     3.19556      2.9619     2.69406
    175290     3.63579     3.21656     2.97619     2.68961
    175320     3.64572     3.23456     2.97497     2.69623
    175350      3.6156     3.19854     2.97116     2.66207
    175380     3.61529     3.19665     2.98295     2.65028
    175410     3.62963     3.21411     2.98831     2.66231
    175440      3.6118     3.19741     2.96445     2.66059
    175470     3.61453     3.21373     2.97393     2.63767
    175500     3.60214     3.20436      2.9283     2.66606
    175530     3.61063     3.22165     2.91798     2.67947
    175560     3.59965     3.21697     2.89974     2.67537
    175590     3.62701     3.24004     2.91713     2.70238
    175620     3.62624     3.23433     2.92006     2.70399
    175650     3.61615     3.21784     2.92271     2.69376
    175680     3.61654     3.22177     2.91666     2.69666
    175710     3.61963     3.20701     2.93119     2.70677
    175740       3.637     3.22928     2.95332      2.7028
    175770     3.62168     3.23184     2.94976     2.66219
    175800     3.65285     3.26112     2.95978     2.70027
    175830     3.66015     3.26924     2.97483     2.69367
    175860     3.64755     3.27257     2.96489     2.66627
    175890     3.64629     3.28099     2.95971     2.65822
    175920     3.64984     3.27404     2.95917     2.67706
    175950     3.64798     3.26588     2.94875     2.69339
    175980     3.64565     3.25997      2.9481     2.69496
    176010     3.63257     3.23611     2.93872     2.69865
    176040     3.62759     3.23507     2.91986     2.70695
    176070     3.62027     3.23426     2.90225     2.70726
    176100     3.63254     3.24762      2.9103     2.71548
    176130      3.6279     3.25111     2.87971     2.73147
    176160     3.63697     3.26416      2.8763      2.7436
    176190     3.62857      3.2411      2.8712       2.754
    176220     3.64919     3.26773     2.90012     2.74671
    176250     3.62637      3.2518     2.86304     2.74407
    176280      3.6153     3.24094     2.86334     2.72732
    176310     3.63264     3.26385     2.89049     2.71744
    176340     3.61876     3.25009     2.89694      2.6899
    176370     3.60989     3.23895     2.90553     2.67014
    176400     3.62209      3.2595     2.93429     2.64663
    176430     3.61933     3.25467     2.94906     2.62854
    176460     3.58519     3.22516     2.93624     2.58535
    176490      3.5955     3.23558      2.9407     2.59587
    176520     3.59445     3.23444     2.90536     2.63389
    176550     3.58883     3.22991     2.89949     2.63059
    176580     3.60591     3.25358     2.89753     2.65023
    176610     3.60476     3.24534     2.90207     2.65224
    176640     3.61406     3.25167     2.91996     2.65016
    176670     3.60771     3.24362     2.92603     2.63598
    176700     3.61132     3.24181     2.92938     2.64434
    176730     3.59622     3.22948     2.91272     2.63667
    176760     3.59864     3.22441      2.9338      2.6261
    176790     3.57604     3.20195     2.91966     2.60753
    176820     3.57956     3.20097     2.93654     2.59943
    176850     3.57044     3.19467     2.92534     2.59473
    176880     3.58089      3.2109     2.91946     2.61005
    176910     3.57752     3.20831     2.92839     2.59395
    176940     3.58139     3.21463     2.92515     2.60045
    176970      3.5644      3.1878     2.93955     2.57038
    177000     3.55804      3.1807     2.93772     2.56364
    177030     3.56082     3.19564     2.91217     2.58186
    177060     3.56436     3.19408      2.9075     2.59877
    177090     3.56712     3.19877     2.93078     2.57432
    177120     3.55146     3.18426      2.9252     2.55529
    177150      3.5446     3.17658     2.91452     2.55798
    177180     3.55235     3.19272     2.90759     2.56726
    177210      3.5534     3.19132     2.90579     2.57394
    177240     3.56204     3.19581     2.91338     2.58366
    177270     3.56451      3.2026     2.92916     2.56415
    177300     3.54376     3.18503     2.93337     2.52338
    177330     3.54883     3.18659     2.93918     2.52889
    177360      3.5507     3.19625     2.92374     2.53983
    177390     3.54291       3.186     2.88793      2.5717
    177420     3.55919     3.20321     2.89555     2.58668
    177450     3.55757     3.20513     2.89983     2.57502
    177480     3.55243     3.19997     2.88529     2.58358
    177510     3.55971     3.20763     2.89678     2.58125
    177540     3.56622     3.20981     2.91576     2.57511
    177570      3.5832     3.22425     2.93451     2.58293
    177600     3.58059     3.22202     2.91916     2.59582
    177630     3.58295     3.22005     2.91217      2.6126
    177660     3.57971     3.21722     2.90226     2.61821
    177690     3.58896     3.22426     2.90823     2.62823
    177720     3.58858     3.21537     2.94148     2.60095
    177750     3.58511     3.21256     2.92291     2.61573
    177780     3.58027     3.20014      2.9194     2.62162
    177810     3.58145      3.2049     2.93707     2.59918
    177840     3.56329     3.18327     2.95318     2.55726
    177870     3.57215     3.18915     2.96677     2.55893
    177900     3.58392      3.1922     2.96564     2.58917
    177930     3.60627     3.21057     2.95367     2.64167
    177960     3.59148     3.19483     2.94695     2.62793
    177990     3.60187     3.20882      2.9601     2.62454
    178020     3.59904     3.21315     2.94618     2.62714
    178050     3.59802     3.21276      2.9346     2.63776
    178080     3.62237     3.24372     2.98856     2.60575
    178110     3.59697      3.2192     2.97379     2.58257
    178140     3.60869     3.22851     2.97776     2.59902
    178170     3.59522     3.20201     2.98203     2.58956
    178200     3.61149     3.21267     2.98458     2.61855
    178230     3.62489     3.23215     2.99083     2.62446
    178260     3.62624     3.23211     2.97982     2.64072
    178290     3.62396     3.23058      3.0035     2.60932
    178320     3.61013     3.20754     3.00712      2.5952
    178350     3.62663     3.22397     2.99213     2.63782
    178380     3.61913     3.22669     2.96943     2.63954
    178410      3.6126     3.21709      2.9381     2.66826
    178440     3.60394     3.20643     2.94425     2.65083
    178470     3.63327      3.2369     2.96178     2.67427
    178500     3.62254      3.2221     2.92755     2.70057
    178530     3.62529      3.2326     2.93487     2.68743
    178560     3.65097     3.25659     2.96731     2.69236
    178590     3.64217     3.24496     2.97878     2.66981
    178620     3.63149     3.22242       2.975     2.67223
    178650     3.64021     3.23538     2.96652     2.68968
    178680     3.63071     3.23596     2.97057     2.65864
    178710     3.61471      3.2161      2.9753     2.63373
    178740     3.62375     3.21927     2.99795     2.62902
    178770     3.62841     3.22239      2.9952     2.64115
    178800     3.60619     3.20869     2.94285     2.65577
    178830     3.62167     3.22382     2.95582     2.66517
    178860     3.62451     3.22144     2.94611     2.68642
    178890     3.63963     3.22628     2.99366     2.66888
    178920     3.63639     3.22987      2.9842     2.66631
    178950     3.62565     3.20844     2.99247     2.65363
    178980     3.62854     3.20867     2.99071     2.66322
    179010     3.61557     3.19863     2.97974     2.65229
    179040      3.6348     3.20863     2.99371     2.67693
    179070      3.6224     3.20595     2.96352     2.68012
    179100     3.64586     3.22215     2.96731     2.71983
    179130     3.63103     3.19466     2.93726     2.74509
    179160     3.61285     3.18114     2.92447     2.72638
    179190     3.61254     3.18344      2.9159     2.73204
    179220     3.62931     3.19138     2.94715      2.7337
    179250      3.6339     3.20032     2.92754     2.75643
    179280      3.6497     3.22143     2.96003     2.73883
    179310     3.65486       3.227     2.96594     2.73966
    179340     3.63505     3.20458     2.94197     2.73909
    179370      3.6231     3.19555     2.95537     2.70333
    179400     3.62147      3.1934     2.95605     2.70075
    179430     3.61498     3.18445     2.96574     2.68325
    179460     3.62548     3.17996     2.99622     2.68305
    179490     3.62596     3.19599     2.99477     2.66688
    179520     3.62793     3.19459     2.98866     2.68072
    179550     3.64337     3.20798     2.99073      2.7042
    179580     3.61424     3.16566     2.96314     2.70628
    179610     3.63352     3.17015     2.99356     2.71913
    179640      3.6201     3.16344     2.99809     2.68596
    179670     3.64195     3.18983      2.9813     2.73209
    179700     3.63585     3.18972     2.97912     2.71833
    179730     3.62816     3.18639     2.96596     2.71607
    179760     3.63029     3.20032     2.99426     2.67403
    179790     3.63478     3.19998     2.99632     2.68429
    179820     3.64989     3.21919     3.01524     2.68113
    179850     3.65473     3.21492     3.02766     2.68546
    179880     3.64674     3.21529      3.0284     2.66235
    179910     3.65664     3.23161     3.06161     2.63159
    179940     3.62829     3.19828     3.06772     2.58631
    179970     3.63529      3.1962     3.04268     2.63762
    180000     3.64144     3.19975     3.05863     2.63183
    180030     3.64572     3.20401     3.08608     2.60633
    180060      3.6458     3.20323      3.0926     2.59978
    180090     3.64368     3.18943     3.08793     2.61631
    180120     3.63901     3.19674     3.07779     2.60631
    180150     3.64115     3.20259     3.07562     2.60767
    180180     3.65613     3.22461     3.11213     2.57897
    180210       3.655     3.21519     3.13624     2.55824
    180240     3.64494     3.21079     3.13626     2.53494
    180270     3.64068     3.20934     3.16698     2.48585
    180300     3.64249     3.20838     3.18321     2.47163
    180330     3.64531     3.19499     3.19829      2.4778
    180360     3.64665     3.20245     3.21042     2.45635
    180390     3.65187     3.19181     3.22102     2.47179
    180420     3.65257     3.19209     3.21436     2.48213
    180450     3.65954      3.2085     3.22027     2.47383
    180480     3.64699     3.19223     3.21597     2.46339
    180510     3.63053     3.16972     3.19963      2.4651
    180540     3.64595     3.18654     3.24467     2.42981
    180570     3.66247     3.21006     3.25816     2.43049
    180600     3.66583     3.22368     3.27241     2.40331
    180630     3.64825     3.20854     3.25633     2.39186
    180660     3.65301     3.22814     3.25864     2.37684
    180690     3.65436     3.23956     3.25603     2.36903
    180720     3.63629     3.21379      3.2354     2.37676
    180750     3.64174     3.22309     3.24416     2.36888
    180780     3.62714     3.20209     3.22525     2.37839
    180810     3.62773      3.2016     3.24369     2.35564
    180840     3.63238     3.20724     3.24352     2.36255
    180870     3.62401     3.19938     3.22592     2.37157
    180900     3.62634     3.21541     3.22319      2.3607
    180930     3.63916     3.21942      3.2424     2.36836
    180960     3.63683     3.22089     3.23937     2.36337
    180990     3.62334     3.20615     3.24327     2.33647
    181020     3.63687     3.22015     3.27472     2.31528
    181050      3.6265     3.21346     3.28756     2.27347
    181080      3.6219     3.19466     3.31072     2.25158
    181110     3.60177     3.19204     3.28719       2.225
    181140     3.61192     3.19635     3.29249     2.24384
    181170     3.60672     3.18882      3.2725     2.26694
    181200     3.58682     3.18139     3.26252     2.22827
    181230     3.58917     3.17715     3.27648     2.22142
    181260     3.60192     3.18557     3.27685      2.2499
    181290     3.60971     3.19098      3.2801     2.26243
    181320     3.59806     3.17802     3.27047     2.25749
    181350      3.5976     3.18175     3.27502     2.24413
    181380     3.58615     3.16709     3.26068     2.24908
    181410     3.58747     3.14779     3.26684     2.27136
    181440     3.59959     3.17604     3.27148     2.26369
    181470     3.60188     3.17617      3.2702     2.27262
    181500     3.60197     3.17573     3.27934     2.26032
    181530     3.58075     3.14731      3.2443     2.28307
    181560     3.59383     3.16298      3.2591     2.28147
    181590       3.586     3.16192     3.23831      2.2879
    181620      3.5778     3.13895     3.23988     2.29159
    181650      3.5878     3.15296     3.25123     2.28757
    181680     3.58466     3.15563     3.25349     2.27076
    181710     3.58344     3.14916     3.25465     2.27422
    181740     3.56656     3.12413     3.24104     2.27511
    181770     3.56023     3.12162     3.21998     2.28862
    181800     3.55839     3.12992     3.19881     2.30119
    181830     3.57901     3.14568     3.22329     2.30949
    181860     3.57134     3.12411     3.22711     2.30968
    181890     3.57228     3.12789     3.22206     2.31452
    181920     3.58272     3.14182     3.20779     2.34749
    181950     3.59457     3.15834     3.20928     2.35951
    181980     7.41231     3.14555     7.23307     6.90456
    182010     7.41004     3.14084     7.23107     6.90392
    182040     7.38726     3.13844     7.21231     6.87576
    182070     3.58598     3.14494     3.21293     2.34624
    182100      3.6013     3.15051     3.23364     2.35722
    182130      3.5873      3.1366     3.20894     2.36682
    182160     3.58677     3.12185     3.21626     2.37479
    182190     3.59879     3.13433     3.23396     2.37067
    182220     3.58635     3.13045     3.21882     2.35865
    182250     3.58535     3.14617     3.22713     2.32308
    182280      3.5858     3.14218     3.22136     2.33783
    182310     3.59788      3.1624     3.23008     2.33563
    182340     3.59524      3.1624     3.24173     2.31128
    182370     3.58932     3.14784     3.23196     2.32636
    182400     3.59664     3.15415      3.2248     2.35026
    182430     3.59988     3.15623     3.22816     2.35274
    182460     3.59499     3.15439     3.18895     2.39339
    182490     3.60348      3.1617     3.20541     2.38727
    182520     3.59939     3.16659     3.19338     2.38459
    182550     3.59408     3.16134     3.17316     2.40245
    182580     3.62656     3.19216     3.22513     2.39008
    182610     3.60361     3.15613     3.20707      2.3928
    182640     3.61455     3.17103     3.19498     2.42211
    182670     3.61048     3.18184     3.19332     2.39786
    182700     3.62057     3.18729     3.19753     2.41538
    182730     3.62148     3.19005     3.19927     2.41216
    182760     3.60482     3.18866     3.19137     2.37425
    182790      3.5944      3.1778     3.18877     2.36066
    182820     3.59481     3.18225     3.19618     2.34584
    182850     3.59129     3.17136     3.20208     2.34177
    182880     3.59334     3.17039     3.20785     2.34148
    182910      3.5908     3.17038      3.2121     2.32786
    182940     3.58138     3.16127      3.2047     2.32138
    182970     3.58763     3.14641     3.21483     2.34673
    183000     3.59379     3.14378     3.22486     2.35532
    183030     3.58923     3.14809     3.21132     2.35416
    183060      3.5886     3.14194     3.18305     2.39843
    183090     3.58875     3.14754     3.18808     2.38484
    183120     3.58001     3.12508     3.17116     2.41051
    183150      3.5855     3.12023     3.17108     2.43311
    183180     3.57597     3.11193     3.19456     2.38448
    183210     3.57665     3.11914     3.19925      2.3708
    183240      3.5842     3.14097     3.20489     2.35711
    183270     3.57594     3.14062     3.21688     2.31579
    183300     3.56771     3.12048     3.21003      2.3271
    183330     3.56804     3.12391     3.21486     2.31682
    183360     3.57668     3.13185     3.22439     2.31949
    183390     3.57832     3.13504     3.23784     2.30145
    183420     7.38306     3.12467     7.22248     6.86231
    183450     3.57462     3.14762     3.22174     2.29536
    183480     3.57795     3.15893     3.21017     2.30641
    183510      3.5679     3.14281     3.18942     2.32598
    183540     7.44206     3.14525     7.25984     6.94051
    183570     7.44851     3.13668     7.25354     6.96476
    183600     3.57924     3.14307      3.1567     2.40382
    183630     7.43872     3.14557     7.24674     6.94689
    183660      7.4769     3.16224     7.29158     6.97432
    183690     7.49435      3.1679     7.30734      6.9927
    183720     7.51653     3.18977     7.33015     7.00648
    183750     7.53718     3.18617     7.35608     7.02529
    183780     7.54211     3.17935      7.3594     7.03546
    183810     7.58039     3.19681     7.39394     7.07352
    183840     7.59453     3.20041     7.40872     7.08674
    183870     7.56984     3.20211     7.39022     7.05239
    183900     7.59021     3.18382     7.41016     7.08345
    183930     7.59639     3.18907     7.42361     7.08025
    183960     7.62804     3.20533     7.44777     7.11552
    183990     7.59727       3.213     7.41309     7.08236
    184020      7.6149     3.19516     7.43177     7.10867
    184050     7.63578     3.19819     7.45227     7.13061
    184080     7.62531     3.19688     7.44365     7.11779
    184110     7.61489     3.21736     7.42961     7.10089
    184140     7.58015     3.19932     7.39675     7.06893
    184170     7.58538     3.20996     7.40955     7.06192
    184200     7.56229     3.19021     7.38635     7.04562
    184230     7.55505     3.20188     7.37368     7.03807
    184260     7.55431     3.19911     7.37062     7.04094
    184290      7.5332     3.18835     7.35204     7.01998
    184320     7.52898     3.20101     7.35037      7.0069
    184350     7.57763     3.21225     7.40175     7.05241
    184380     7.60148     3.21974     7.42951     7.07112
    184410     7.61774     3.22588     7.44505     7.08695
    184440      7.5709     3.20808      7.3957     7.04619
    184470     7.55771     3.20179     7.38589     7.03102
    184500     7.55891     3.19917     7.38613     7.03453
    184530     7.55617     3.20507     7.38469     7.02748
    184560     7.54427     3.19841     7.37597     7.01407
    184590     7.54735     3.19512     7.38028     7.01766
    184620     7.55021     3.20056     7.38834     7.01285
    184650     7.51277     3.19128     7.35374     6.97292
    184680     7.52502      3.2124     7.36796     6.97463
    184710     7.50127     3.19594     7.34999     6.94995
    184740     7.51731     3.20316     7.36644     6.96385
    184770     7.53451     3.19516     7.37977     6.99053
    184800     7.53747     3.19568      7.3853     6.99084
    184830     7.55651     3.22307     7.39271     7.01151
    184860     7.48383     3.22583     7.32305     6.92694
    184890     7.55516     3.23318     7.39108     7.00566
    184920      7.5601     3.22737     7.39595     7.01387
    184950     7.49156     3.22658      7.3324     6.93339
    184980     7.53293     3.20605      7.3811     6.98074
    185010     7.52703     3.20792     7.36764     6.98137
    185040     7.54351     3.20819     7.38497     6.99849
    185070     7.57183     3.23809     7.40828     7.02121
    185100     7.60095     3.24752      7.4417      7.0444
    185130     7.56094     3.24221     7.41143     6.99246
    185160      7.5932     3.25157     7.44398     7.02338
    185190     7.56104     3.23288     7.40975     6.99877
    185220     7.57388     3.23445     7.42601     7.00857
    185250     7.61156     3.25031     7.45798     7.04881
    185280     7.58814     3.24077     7.43446     7.02752
    185310     7.57721     3.24594     7.42203     7.01467
    185340     7.60376       3.252      7.4425     7.04755
    185370     7.60221     3.27623     7.44024     7.03537
    185400     7.60511     3.27798     7.44615     7.03457
    185430      7.5697     3.27049     7.41125     6.99842
    185460     7.56866     3.27883     7.40732     6.99644
    185490     7.56559     3.27244     7.40058     6.99991
    185520     7.56661     3.28054     7.40533     6.99331
    185550     7.45014     3.28707     7.27147     6.87968
    185580     7.39847     3.23428     7.21516     6.85242
    185610     7.38259     3.27695     7.19232     6.82184
    185640     7.39293     3.26006     7.19984     6.84435
    185670      7.5042     3.26088     7.31404     6.96401
    185700     7.51312     3.26691     7.32363     6.97035
    185730     7.51086     3.26266     7.32119     6.97002
    185760     7.52042     3.27658      7.3329      6.9718
    185790     7.52761     3.27839     7.33315     6.98618
    185820     7.53786     3.27767      7.3553     6.98534
    185850     7.59031     3.26163      7.4128     7.04539
    185880     7.57572     3.27648     7.39933     7.02121
    185910     7.61387     3.27555     7.44477     7.05607
    185940     7.58882     3.28401     7.40843     7.03641
    185970      7.5929     3.29386     7.41634     7.03225
    186000     7.61027     3.29115       7.436     7.05028
    186030      7.6074     3.29804     7.43738     7.03941
    186060     7.64726     3.31394     7.47291     7.08058
    186090     7.64735     3.31546     7.47148     7.08158
    186120     7.68394     3.29612     7.51849     7.11994
    186150     7.66579     3.28309     7.49732     7.10915
    186180     7.63349     3.30876     7.47299     7.05315
    186210     7.60483     3.28171     7.45734     7.02036
    186240     7.59954     3.28682     7.44761     7.01684
    186270     7.60283     3.26839     7.44855     7.03156
    186300      7.6254     3.28603     7.47224     7.04706
    186330     7.61652     3.30099     7.45951     7.03435
    186360     7.63163     3.29812     7.47048     7.05675
    186390     7.66453     3.31138     7.50126     7.08914
    186420     7.63604     3.29997     7.47795     7.05753
    186450      7.6562     3.31072     7.49911     7.07371
    186480     7.68783     3.32231      7.5292     7.10484
    186510     7.68748     3.32027     7.52975     7.10447
    186540     7.69807     3.32298     7.53619     7.11928
    186570     7.68931      3.3109     7.53199     7.11041
    186600     7.69003     3.33108     7.53481     7.09955
    186630     7.68506     3.31606      7.5399     7.09042
    186660     7.65485     3.33732     7.51323     7.04323
    186690     7.65975     3.33663     7.52403     7.04267
    186720     7.69981     3.35211     7.56637     7.07724
    186750     7.68911     3.32767     7.55274     7.08007
    186780     7.69926     3.34098     7.56124     7.08681
    186810     7.68696     3.33784     7.54512     7.07875
    186840     5.35125     3.33396     5.14819     4.43312
    186870     7.65071     3.33189      7.5067     7.04377
    186900     3.63682     3.32586     3.33065     2.07325
    186930     7.68074     3.33979     7.54187     7.06779
    186960     5.34401     3.32694      5.1463     4.42312
    186990     7.67212       3.335     7.53405     7.05967
    187020      5.3489     3.31905     5.14551     4.44175
    187050     7.66826     3.33702     7.52148     7.06372
    187080     7.64774     3.32778     7.49564     7.05104
    187110      7.6608     3.34606     7.51283     7.05245
    187140      7.6457     3.35198     7.50202     7.02833
    187170     3.68083     3.37102     3.37757     2.07974
    187200     3.67162      3.3631     3.35649     2.09408
    187230     5.38092     3.38594      5.1654     4.44552
    187260     7.67814     3.36677     7.53507     7.05658
    187290     5.37348     3.36238      5.1725     4.43714
    187320     5.36194     3.35093       5.163     4.42895
    187350     5.35918     3.34255      5.1475      4.4466
    187380     5.34306     3.33645     5.12347     4.44014
    187410     7.73787     3.35431     7.58793      7.1359
    187440     5.33033     3.33129      5.1091     4.42995
    187470     5.33536     3.35749     5.12017     4.40945
    187500     5.32468     3.33465     5.10605     4.41733
    187530     5.34045     3.34054     5.11588     4.43953
    187560     7.67648     3.33303     7.52302      7.0818
    187590     7.69869     3.32743     7.54883     7.10514
    187620     7.69948     3.35184     7.54114     7.10355
    187650     7.69538     3.33542     7.53763     7.10612
    187680     7.67543     3.34137     7.51825     7.08066
    187710      7.6522     3.34748     7.49788       7.049
    187740     7.64084     3.33348     7.49353     7.03561
    187770     7.63886     3.33872     7.48992     7.03267
    187800     7.62706     3.33167     7.48233     7.01847
    187830      7.6383      3.3277     7.49644     7.02973
    187860     7.66661     3.32176     7.52488      7.0637
    187890     3.64953     3.32634     3.34621     2.09198
    187920     3.64508     3.32327     3.33776     2.09487
    187950     7.64729     3.31853     7.50547     7.04396
    187980      7.5571     3.31044     7.41614     6.94705
    188010     7.53602     3.33375     7.39092      6.9169
    188040     7.57396     3.33772     7.42806     6.95797
    188070     3.67099     3.34884     3.35347      2.1194
    188100     3.66406     3.35155     3.34287     2.10786
    188130     7.59754     3.33647     7.44572     6.99103
    188160     7.66611     3.35408     7.52033     7.05218
    188190     7.64582     3.32735     7.50079     7.04159
    188220     7.52901     3.33001     7.37712     6.91817
    188250     7.53191     3.32702     7.37541     6.92773
    188280     7.49787     3.31608     7.34409     6.89232
    188310     3.65449     3.31292     3.32954     2.15623
    188340     7.53478     3.27653      7.3811     6.95194
    188370     7.57423      3.3066     7.41593     6.98629
    188400     7.52414     3.29141     7.36384     6.94016
    188430     7.54251     3.29104      7.3835     6.95931
    188460     3.63757     3.32032     3.28074      2.1624
    188490     3.62642     3.30879     3.28087     2.14233
    188520     3.62188     3.30495     3.27247     2.14577
    188550     3.62661     3.31003     3.28116     2.14065
    188580     3.62565     3.30592     3.28344     2.14022
    188610     3.63729     3.32298     3.28609      2.1492
    188640     7.55093     3.31652     7.38564     6.96321
    188670     7.56541     3.32767     7.40355     6.97029
    188700     7.56669     3.31672     7.40327     6.97858
    188730     7.56057     3.31107     7.39632     6.97536
    188760     7.50697     3.30994     7.34385      6.9153
    188790     7.50904     3.30497     7.34746     6.91834
    188820     3.63155     3.32557     3.26745     2.15422
    188850     7.55273     3.32257     7.38683     6.96296
    188880     7.55566     3.32019     7.39371     6.96316
    188910     7.53378     3.31146     7.37742     6.93713
    188940     7.61027     3.31842     7.45899     7.01312
    188970      7.5522     3.33899     7.39939     6.94058
    189000     7.56054     3.33937      7.4054     6.95214
    189030     3.65453     3.36108     3.30126      2.1251
    189060     7.65717     3.34221     7.49535     7.06497
    189090     5.36829     3.35998     5.13975     4.46438
    189120     7.72298     3.36151     7.56795     7.12146
    189150     3.65142     3.36548     3.30808     2.09665
    189180     7.73142     3.38231     7.57946     7.11769
    189210     3.66753     3.38463     3.31978     2.10355
    189240      7.6196     3.38101     7.46439     6.99774
    189270     5.38309     3.38251     5.16876     4.44947
    189300     7.69009     3.36087     7.54513     7.07464
    189330     7.57357     3.37867     7.42943     6.93586
    189360     7.57614     3.39167     7.43131     6.93312
    189390     7.56411     3.37106     7.41822     6.93091
    189420     7.52546     3.36242     7.38053     6.89109
    189450     7.60234     3.34347     7.45823     6.98479
    189480     7.50842     3.32788     7.36105     6.89152
    189510     7.47354     3.34141     7.32358     6.84893
    189540      7.4752     3.32238     7.32291     6.86252
    189570     7.45277     3.31335     7.30271     6.83957
    189600      7.4535     3.32018     7.29551     6.84554
    189630     7.42625     3.30897     7.27154     6.81716
    189660      7.4151     3.30944     7.25707     6.80807
    189690     7.40061     3.31877     7.24455     6.78529
    189720     7.41269     3.29455     7.25849     6.80853
    189750     7.43081     3.28435     7.27993     6.83005
    189780     7.43251     3.27461     7.28819     6.82962
    189810     7.45352     3.29589     7.30816     6.84381
    189840     7.44327     3.29677     7.29553     6.83455
    189870     7.44206     3.30216     7.30181      6.8226
    189900     7.49087      3.2874     7.35323     6.88108
    189930     7.60712       3.293     7.47162     7.00483
    189960     7.59315     3.28764     7.45865     6.99084
    189990     7.59668     3.30413     7.46115     6.98806
    190020     7.56235     3.28685     7.42514     6.96005
    190050     7.54623     3.28217     7.40995     6.94342
    190080     7.57358     3.28033     7.43878     6.97296
    190110     7.55263     3.26819     7.42047      6.9527
    190140     7.54313      3.2596     7.41078     6.94644
    190170     7.53224     3.26117     7.39922     6.93438
    190200     7.51744      3.2461     7.38604     6.92337
    190230     7.50264     3.25221      7.3714     6.90397
    190260     7.35378     3.24285     7.21969     6.74658
    190290     7.43574     3.23923     7.30082     6.84002
    190320     7.45324     3.23598     7.32065     6.85843
    190350     7.36268     3.25344      7.2286     6.75136
    190380     7.49945     3.24205     7.36987     6.90345
    190410     7.36527     3.23916     7.23842     6.75334
    190440     7.33885     3.24362     7.21401     6.71969
    190470     7.32858     3.22666     7.20495     6.71518
    190500     7.47888     3.24405     7.35589     6.87273
    190530      7.4767     3.22997     7.34935     6.88161
    190560     7.32435     3.21846     7.19314     6.72253
    190590     7.43253     3.21382     7.30489     6.84067
    190620     7.30995     3.19905     7.18182     6.71255
    190650     7.32719      3.2162     7.20028     6.72216
    190680     7.43835     3.21469     7.31204      6.8453
    190710     7.37318     3.23335     7.24649     6.76471
    190740     7.51527     3.23389     7.39162     6.91841
    190770     7.52021     3.23587     7.39638     6.92314
    190800     7.52067     3.24075     7.39505     6.92328
    190830     7.50022     3.24266     7.36899     6.90579
    190860     7.43519     3.22904     7.29928     6.84527
    190890     7.52699     3.23025     7.39203     6.94511
    190920     7.42947     3.26033     7.29532     6.82222
    190950     7.52036     3.24573     7.39236     6.92313
    190980     7.53354      3.2525     7.40565     6.93442
    191010     7.53573     3.26295     7.40964        6.93
    191040     7.51305     3.23941     7.38752     6.91539
    191070     7.39687     3.23381     7.26555     6.79571
    191100     7.38335     3.22198     7.25556     6.78259
    191130     7.38853     3.23655     7.25929     6.78292
    191160     7.37126     3.22001     7.24356     6.77003
    191190       7.477     3.21909     7.35168     6.88487
    191220      7.3599     3.21083     7.23413     6.75976
    191250     7.46141     3.19934     7.33727     6.87562
    191280     7.37411     3.21424     7.24717     6.77511
    191310     7.49198     3.22141      7.3671     6.89984
    191340     7.34693     3.21388     7.21813     6.74719
    191370     7.36006     3.22193     7.22941     6.75986
    191400     7.46558     3.21703     7.33805     6.87557
    191430     7.50571       3.212     7.37737     6.92306
    191460     7.49494     3.22117     7.37306     6.90002
    191490     7.51615     3.22239     7.39043     6.92697
    191520     7.51799     3.21856     7.38851     6.93478
    191550     7.52782      3.2255     7.39791     6.94285
    191580     7.54454     3.23118     7.41347     6.95989
    191610     7.55625      3.2249     7.42161      6.9795
    191640     7.59315     3.22463     7.46164     7.01695
    191670     7.59165     3.21426     7.45886     7.02141
    191700     7.60599     3.23414     7.47447     7.02672
    191730     7.62796     3.22106     7.49715     7.05614
    191760     7.62886     3.23204     7.50053     7.04947
    191790     7.61805     3.21405     7.49122      7.0442
    191820     7.61514     3.22494     7.48795     7.03642
    191850     7.64552     3.22484     7.51914       7.069
    191880     7.67031     3.22554     7.54318     7.09673
    191910       7.682      3.2391     7.55311     7.10529
    191940     7.65304     3.21817     7.52786     7.07904
    191970     7.65405      3.2244     7.52983     7.07628
    192000     7.67131     3.21421     7.55053     7.09623
    192030      7.7162     3.20363     7.59305     7.15275
    192060     5.27209     3.22146     5.09504     4.38777
    192090     7.73647     3.22604     7.61758     7.16039
    192120     7.76145     3.23524     7.64173     7.18454
    192150     5.26203     3.23781     5.07974     4.36931
    192180     5.25629     3.23068     5.07391     4.36753
    192210     7.71123     3.24888     7.59044     7.12433
    192240     5.26387     3.24381     5.08431     4.36396
    192270     5.26606     3.23924     5.08226       4.375
    192300      7.7245     3.24415     7.59726     7.14792
    192330      7.7363     3.25414      7.5989     7.16714
    192360     5.25447     3.24817     5.04851     4.37958
    192390      5.2535     3.23184     5.05048     4.38708
    192420     5.26085     3.24107     5.06053      4.3863
    192450     5.25088     3.22487     5.05597     4.37959
    192480     5.27137     3.24258     5.07144     4.39781
    192510     5.26144     3.24442     5.06625     4.37862
    192540     5.26075     3.23952     5.05969     4.38818
    192570     5.28242     3.25223     5.08471     4.40188
    192600     5.27088     3.24396     5.07673     4.38953
    192630     5.27741     3.23157     5.08493     4.40483
    192660     5.28426     3.25742     5.09151     4.39461
    192690      7.7435     3.23965     7.60872     7.17883
    192720     7.70631     3.24091     7.57149     7.13746
    192750     7.69213     3.24112     7.55796     7.12109
    192780     7.69859     3.26024      7.5606     7.12353
    192810     7.68947     3.22803     7.54951     7.13026
    192840      7.6689     3.22982     7.52959     7.10617
    192870     7.66093     3.23317     7.52541     7.09187
    192900     7.68517     3.26022      7.5483      7.1076
    192930     7.66643     3.22757      7.5327     7.09856
    192960     7.68967      3.2379      7.5599     7.11519
    192990     7.67206      3.2398     7.54645     7.09055
    193020     7.70649     3.23711     7.57977     7.13078
    193050     7.71923     3.24606     7.59775     7.13514
    193080     7.69645     3.26288     7.57784     7.09933
    193110     7.68771     3.23611     7.56834     7.10279
    193140     7.68054     3.26448     7.56226     7.08073
    193170     7.64765     3.26013     7.52645     7.04963
    193200     7.61529     3.25405     7.49415     7.01671
    193230     7.62802     3.24201     7.50704     7.03612
    193260     7.60122     3.23768     7.48413     7.00445
    193290     7.63817     3.23931     7.52149     7.04395
    193320     7.66624      3.2297     7.54817     7.08072
    193350     7.66009     3.24796     7.54136      7.0663
    193380     7.63581      3.2419     7.52137     7.03776
    193410     7.66265     3.26042     7.54835     7.05866
    193440      7.6781     3.26345     7.56121     7.07705
    193470     7.65297     3.25268     7.53537     7.05508
    193500     7.67096     3.25318     7.55637     7.07145
    193530     7.68066     3.24736     7.56669     7.08414
    193560     7.66102     3.24864     7.54336     7.06587
    193590     3.57857     3.25419     3.32044     1.99932
    193620      3.5758     3.25048     3.32025     1.99576
    193650     3.58654     3.25859     3.33629      1.9943
    193680     7.71315     3.25953     7.59745     7.11614
    193710     3.57468     3.26963     3.31177     1.97442
    193740     3.58151     3.27796     3.31611     1.97808
    193770     3.56471     3.25387     3.30246     1.98001
    193800     3.58133     3.27396      3.3189     1.97937
    193830     3.58787     3.27686      3.3281     1.98284
    193860     3.58311     3.26521     3.33125     1.97953
    193890     3.59287     3.27632     3.33151     1.99606
    193920     3.57799     3.25995     3.31652     1.99437
    193950     3.58044     3.26873     3.31929     1.98416
    193980       3.579     3.26364     3.31818     1.98916
    194010     3.57938     3.26435     3.32066     1.98525
    194040     3.58601     3.27062      3.3348     1.97513
    194070     3.58567      3.2733     3.33253     1.97328
    194100     3.56454     3.25317      3.3082     1.97092
    194130     3.56404     3.25153     3.30723     1.97347
    194160     3.57811     3.26815     3.32118     1.97352
    194190     3.56606     3.24246     3.31098     1.98933
    194220     3.56603     3.24048     3.31732     1.98186
    194250     3.56792     3.23847     3.32096     1.98586
    194280     3.57766     3.25913      3.3296      1.9726
    194310     3.56846     3.24835     3.32119     1.97121
    194340     3.55642     3.23635     3.30706     1.97121
    194370      3.5529     3.23086     3.30628     1.96881
    194400     3.56381     3.23813     3.31916     1.97462
    194430     3.56314     3.24696     3.31456     1.96542
    194460     3.56804     3.25875     3.31597     1.96129
    194490     3.56648     3.25204     3.31684      1.9653
    194520     3.55419     3.22775     3.31247     1.96817
    194550      3.5613     3.23534     3.31957     1.96944
    194580     3.56843     3.24433     3.32402     1.97295
    194610     3.57306     3.24181     3.33004     1.98371
    194640     3.56594     3.23089     3.32429     1.98554
    194670       3.557     3.21715     3.32272     1.97836
    194700     3.55396     3.21058     3.32037     1.98205
    194730     3.54644     3.20601     3.31464     1.97208
    194760     3.56503     3.22377     3.33059     1.98327
    194790      3.5498     3.20052     3.31941     1.98501
    194820      3.5624      3.2019     3.33335      2.0045
    194850     3.55874      3.1902     3.33345     2.00998
    194880     3.55685     3.19016     3.32802     2.01236
    194910      3.5603     3.20015      3.3312     2.00341
    194940     3.55511     3.19658     3.32597     1.99936
    194970     3.56185     3.21422     3.32953     1.98913
    195000     3.54915     3.20412      3.3124     1.98861
    195030     3.57098     3.22742     3.33104     1.99791
    195060     3.57604     3.22848     3.33745     2.00363
    195090     3.56931     3.22235     3.32685     2.00711
    195120     3.56314      3.2264     3.31817       1.993
    195150     3.56516     3.23588     3.32026     1.98134
    195180     3.56102     3.23154     3.31542     1.98165
    195210     3.56361     3.23609     3.31599     1.98258
    195240     3.57473     3.24466     3.32861     1.98747
    195270     3.57862     3.24492     3.33376     1.99239
    195300     3.57574     3.24816     3.32249     1.99555
    195330     3.59403     3.26617      3.3421     1.99915
    195360     3.58648     3.26337     3.33768     1.98394
    195390     3.58379     3.26317     3.32928     1.98863
    195420     3.58615     3.26904     3.33344     1.98051
    195450     3.59134     3.27207     3.33714     1.98811
    195480      3.5795     3.25784     3.32438     1.99012
    195510     3.59638     3.27387     3.34251     1.99431
    195540     3.60667     3.28909     3.35435     1.98655
    195570     3.59053      3.2728     3.33621     1.98554
    195600     3.58974     3.26783     3.33386     1.99479
    195630     3.59474     3.27415     3.33655     1.99791
    195660     3.59339     3.26486     3.33562     2.00978
    195690     3.59303     3.27282      3.3356     1.99553
    195720     3.60541     3.29551     3.34777     1.98241
    195750     3.57916     3.26347     3.31291      1.9988
    195780     3.58513     3.26623     3.32224     2.00018
    195810     3.59504     3.28507     3.32864     1.99425
    195840     3.57127      3.2598     3.30714     1.98608
    195870     3.57827     3.26234     3.31074     2.00107
    195900     3.58581     3.27372     3.32143      1.9917
    195930     3.57444     3.26736     3.29729     2.00138
    195960     7.41908     3.26125     7.28969     6.80515
    195990      7.4127     3.26462     7.28386     6.79587
    196020     7.39602     3.25789     7.26413     6.78387
    196050     3.57456     3.25846     3.29417     2.02133
    196080     7.39711     3.25286     7.26198     6.79095
    196110     3.57416     3.27047     3.28826     2.01015
    196140     3.55723     3.26504     3.26388      1.9986
    196170     3.56837     3.26533     3.28178      2.0085
    196200     3.56812     3.25997      3.2788     2.02114
    196230     3.56582     3.25269     3.27569     2.02978
    196260     3.56011     3.23383      3.2686     2.05117
    196290      7.2653     3.23748     7.12726     6.65508
    196320     7.27092     3.24609     7.13189      6.6582
    196350     7.23416     3.25751     7.09277     6.61418
    196380      7.2467     3.26927      7.1061     6.62152
    196410     7.18832     3.23994     7.04858     6.56995
    196440     7.18177     3.23547      7.0437     6.56305
    196470     7.16578      3.2344      7.0268     6.54672
    196500     7.23318      3.2564     7.09715     6.60788
    196530     3.58992     3.25589     3.30153      2.0674
    196560     7.26304     3.28033     7.12387     6.63275
    196590     7.28974     3.28627     7.14673     6.66374
    196620     7.27766     3.29362     7.13203     6.64942
    196650     7.25959     3.29276     7.11346     6.63022
    196680     7.30591     3.29672     7.16221     6.67734
    196710      7.3181     3.29859     7.17546      6.6889
    196740     7.32412     3.29628     7.18026     6.69805
    196770      7.3143     3.31207     7.17009     6.67968
    196800     7.35061      3.2983     7.20781     6.72545
    196830     7.35428      3.3088     7.21128      6.7246
    196860     3.59372     3.29836     3.29075     2.03013
    196890     7.32688     3.25935       7.184     6.71813
    196920     7.30516     3.24191     7.16275     6.70192
    196950     7.31911     3.24702     7.17759       6.714
    196980     7.31393     3.24225     7.17491     6.70789
    197010     7.33236     3.25227      7.1949     6.72184
    197040     7.32935     3.23787      7.1941      6.7231
    197070     7.32161     3.24864     7.18423     6.71158
    197100     7.31171     3.23626     7.17409     6.70682
    197130     7.30486      3.2444     7.16605     6.69653
    197160     7.30242     3.23048     7.16311     6.70107
    197190     7.34369     3.23752     7.20377     6.74415
    197220     7.33712     3.24167     7.19562     6.73656
    197250     7.34217     3.25029     7.19973     6.73902
    197280     7.39833      3.2706     7.25509     6.79246
    197310     7.41199     3.28054     7.26952     6.80201
    197340     7.42447     3.28512     7.28225     6.81341
    197370     7.41531     3.28601     7.27376     6.80208
    197400     7.45317     3.28325     7.31125     6.84582
    197430     7.45582     3.29497     7.31562     6.84131
    197460     7.46206      3.2913     7.32138      6.8505
    197490     3.58329     3.29357     3.28625     2.00821
    197520     7.45021     3.26846     7.31244     6.84519
    197550     7.42784     3.27983     7.28502     6.82031
    197580     3.57816     3.28563     3.27734     2.01745
    197610     3.57728     3.28825     3.27278     2.01746
    197640     3.56555     3.26886     3.25987     2.02833
    197670      3.5666     3.27038     3.26309      2.0244
    197700     3.55854     3.26662     3.25486     2.01531
    197730     3.57294     3.29053     3.26842     2.00539
    197760     3.56604     3.29194     3.26105     1.99047
    197790     3.57191     3.29194     3.26953      1.9976
    197820     3.58473      3.3187     3.27689     1.98714
    197850     3.57124     3.30827     3.26017     1.98349
    197880     3.55671     3.29768     3.23823     1.98483
    197910     3.56691     3.31024     3.23849     2.00006
    197940     3.58669     3.31707     3.26848     2.01067
    197970     3.59109     3.32486     3.27173      2.0082
    198000     3.55633     3.27907     3.24237      2.0074
    198030     3.57955     3.30447     3.27741     1.99135
    198060     3.59024     3.31785     3.28446     1.99593
    198090     3.59647     3.33014     3.28807     1.99197
    198120     3.59689     3.33126     3.28976     1.98884
    198150     3.59354     3.33347     3.28452     1.98166
    198180      3.5817     3.31804     3.27549     1.97963
    198210     3.59186     3.33341     3.28513     1.97465
    198240       3.591     3.34378     3.27778     1.96617
    198270     3.57679     3.32599     3.26203     1.97072
    198300     3.55852     3.30305     3.24306     1.97448
    198330     3.55893     3.30538     3.24312     1.97193
    198360     3.56796     3.31922     3.25275     1.96544
    198390     3.57279      3.3273     3.25943     1.95828
    198420     3.56899     3.32334     3.25389     1.96035
    198450     3.56483     3.32535     3.24321     1.95951
    198480     3.56179     3.31365     3.24864      1.9593
    198510      3.5943     3.35426      3.2775     1.96084
    198540     3.57575     3.33467     3.25438     1.96492
    198570      3.5798     3.33416     3.26563     1.96189
    198600     3.57601     3.32817     3.26044     1.96685
    198630     3.57728     3.32648     3.26427     1.96795
    198660     3.58656      3.3397       3.269     1.97153
    198690     3.57651      3.3324     3.25911     1.96371
    198720     3.58719     3.33995     3.28096     1.95342
    198750     3.57273     3.32693     3.25946     1.95862
    198780     3.57752     3.33231     3.26159     1.96343
    198810     3.58181     3.34204     3.26367     1.95909
    198840     3.58822      3.3524     3.26938     1.95532
    198870     3.59389     3.35793     3.27867     1.95108
    198900     3.59196     3.35425     3.27345     1.95907
    198930     3.58765     3.35192     3.27088     1.95153
    198960     3.58136     3.34106     3.26301     1.96019
    198990     3.57678     3.33762      3.2622     1.95064
    199020     3.58259     3.34284     3.26784     1.95358
    199050     3.60437     3.37081     3.28824     1.95144
    199080      3.5856     3.35294      3.2617     1.95759
    199110      3.5862     3.35065     3.26316     1.96127
    199140     3.58942     3.35804     3.26004      1.9656
    199170     3.58066     3.34776     3.25054      1.9669
    199200     3.60316     3.37302     3.27837     1.95972
    199230     3.60359     3.37062     3.27701     1.96771
    199260      3.5977     3.35587     3.27556     1.97378
    199290     3.59133     3.34848     3.27168     1.96955
    199320     3.59121     3.35037      3.2753     1.95984
    199350     3.59399     3.35233     3.27472     1.96763
    199380     3.57797      3.3364     3.25662     1.96635
    199410     3.59409     3.35136     3.27477     1.96956
    199440     3.58598     3.34604     3.26332     1.96807
    199470     3.59735     3.35513     3.27526     1.97426
    199500     3.58714     3.34495     3.26939     1.96407
    199530     3.57547     3.33371     3.25387     1.96639
    199560     3.56603     3.32679     3.23908     1.96822
    199590     3.55926     3.32087      3.2335     1.96288
    199620     3.56108     3.32392     3.23879     1.95559
    199650     3.56139     3.32395       3.245     1.94635
    199680     3.57898     3.34658     3.26227     1.94323
    199710     3.56163     3.32958     3.23641     1.95191
    199740     3.56016     3.32403     3.24426     1.94295
    199770     3.55848     3.31644      3.2438     1.95055
    199800     3.56236     3.31925     3.24825     1.95251
    199830     3.55842     3.31242     3.24186     1.96033
    199860     3.56727     3.32663     3.24939     1.95598
    199890     3.56554     3.32308     3.24529     1.96248
    199920     3.55957     3.31908     3.24132     1.95414
    199950     3.58524     3.34625     3.26548     1.96141
    199980     3.55785     3.31739      3.2356     1.96022
