# Supplementary material for: Mechanism of salidroside promoting testosterone secretion induced by H2O2 in TM3 Leydig cells based on metabolomics and network pharmacology
Source: Front Chem. 2025 Feb 27;13:1544876. doi: 10.3389/fchem.2025.1544876 (PMC11904911; doi:10.3389/fchem.2025.1544876)
Supplement: Supplementary file 1 [file DataSheet1.ZIP › Supplementary document/Molecular dynamics simulation/MPO/hbond_num.xvg]

# This file was created Thu Nov 28 16:05:49 2024
# Created by:
#                  :-) GROMACS - gmx hbond, 2020.3-MODIFIED (-:
# 
# Executable:   D:\����ѧģ�ⰲװ��\gmx2020.3_AVX_CUDA_win64\gmx2020.3_GPU\bin\gmx.exe
# Data prefix:  D:\����ѧģ�ⰲװ��\gmx2020.3_AVX_CUDA_win64\gmx2020.3_GPU
# Working dir:  D:\���Ӷ���ѧģ���ܳ�������\TYY\fxq\MPO
# Command line:
#   gmx hbond -s md_0_1.tpr -f md_0_1nopbc.xtc -n index.ndx -num hbond_num.xvg -dt 10 -life hbond_life.xvg -ac hbond_ac.xvg
# gmx hbond is part of G R O M A C S:
#
# GROningen MAchine for Chemical Simulation
#
@    title "Hydrogen Bonds"
@    xaxis  label "Time (ps)"
@    yaxis  label "Number"
@TYPE xy
@ view 0.15, 0.15, 0.75, 0.85
@ legend on
@ legend box on
@ legend loctype view
@ legend 0.78, 0.8
@ legend length 2
@ s0 legend "Hydrogen bonds"
@ s1 legend "Pairs within 0.35 nm"
         0           0           2
        30           0           0
        60           1           1
        90           1           2
       120           0           2
       150           0           0
       180           0           1
       210           1           3
       240           0           1
       270           0           2
       300           1           4
       330           0           2
       360           1           2
       390           1           4
       420           0           3
       450           3           6
       480           2           4
       510           1           3
       540           1           3
       570           0           4
       600           0           5
       630           0           1
       660           0           5
       690           1           5
       720           2           2
       750           0           3
       780           0           0
       810           0           0
       840           0           0
       870           0           0
       900           0           0
       930           1           0
       960           1           1
       990           0           0
      1020           1           1
      1050           1           0
      1080           0           0
      1110           0           0
      1140           0           0
      1170           0           2
      1200           0           0
      1230           0           0
      1260           0           1
      1290           0           0
      1320           0           0
      1350           0           0
      1380           0           0
      1410           0           0
      1440           0           0
      1470           0           0
      1500           0           0
      1530           0           0
      1560           0           0
      1590           0           0
      1620           0           0
      1650           0           1
      1680           0           0
      1710           1           0
      1740           0           1
      1770           0           0
      1800           0           1
      1830           0           0
      1860           0           0
      1890           0           0
      1920           0           0
      1950           1           1
      1980           0           0
      2010           1           0
      2040           0           0
      2070           1           2
      2100           1           1
      2130           1           0
      2160           0           0
      2190           0           2
      2220           0           0
      2250           0           1
      2280           0           2
      2310           0           2
      2340           0           1
      2370           0           0
      2400           0           1
      2430           2           0
      2460           1           0
      2490           1           0
      2520           1           2
      2550           1           1
      2580           0           3
      2610           1           0
      2640           0           1
      2670           1           1
      2700           2           2
      2730           0           4
      2760           4           3
      2790           0           3
      2820           1           2
      2850           3           1
      2880           2           0
      2910           1           4
      2940           1           2
      2970           1           2
      3000           2           2
      3030           1           3
      3060           1           0
      3090           0           2
      3120           0           2
      3150           1           0
      3180           1           0
      3210           1           2
      3240           1           0
      3270           1           0
      3300           1           0
      3330           0           1
      3360           1           0
      3390           1           0
      3420           1           0
      3450           0           1
      3480           1           0
      3510           1           0
      3540           1           0
      3570           1           0
      3600           0           0
      3630           0           0
      3660           0           0
      3690           0           1
      3720           1           0
      3750           0           0
      3780           1           0
      3810           0           3
      3840           1           0
      3870           1           2
      3900           0           0
      3930           0           0
      3960           1           1
      3990           0           1
      4020           0           1
      4050           0           0
      4080           0           0
      4110           0           1
      4140           0           2
      4170           1           0
      4200           1           0
      4230           0           0
      4260           0           0
      4290           0           0
      4320           0           0
      4350           0           0
      4380           0           0
      4410           0           0
      4440           0           0
      4470           0           0
      4500           0           0
      4530           0           0
      4560           0           0
      4590           0           0
      4620           0           0
      4650           1           0
      4680           1           2
      4710           0           3
      4740           0           4
      4770           1           0
      4800           0           0
      4830           0           0
      4860           0           0
      4890           0           0
      4920           0           0
      4950           1           1
      4980           0           0
      5010           0           0
      5040           0           0
      5070           0           0
      5100           0           0
      5130           0           0
      5160           0           0
      5190           0           0
      5220           0           0
      5250           1           0
      5280           1           0
      5310           1           0
      5340           1           0
      5370           0           1
      5400           1           0
      5430           1           0
      5460           0           0
      5490           1           0
      5520           0           1
      5550           0           0
      5580           0           0
      5610           0           0
      5640           1           0
      5670           1           0
      5700           0           1
      5730           0           1
      5760           0           2
      5790           1           0
      5820           0           1
      5850           1           0
      5880           1           0
      5910           2           1
      5940           0           0
      5970           0           0
      6000           1           0
      6030           1           0
      6060           1           0
      6090           0           1
      6120           0           0
      6150           2           1
      6180           1           3
      6210           0           0
      6240           0           0
      6270           0           0
      6300           1           0
      6330           0           1
      6360           0           0
      6390           0           1
      6420           1           0
      6450           0           1
      6480           0           0
      6510           0           1
      6540           1           0
      6570           1           0
      6600           1           0
      6630           0           0
      6660           0           0
      6690           0           0
      6720           1           0
      6750           1           2
      6780           1           0
      6810           0           0
      6840           0           0
      6870           0           0
      6900           0           0
      6930           0           0
      6960           0           0
      6990           0           0
      7020           0           0
      7050           0           0
      7080           0           0
      7110           0           0
      7140           1           0
      7170           1           0
      7200           1           0
      7230           1           0
      7260           1           0
      7290           1           0
      7320           0           1
      7350           0           0
      7380           0           1
      7410           1           0
      7440           1           0
      7470           0           0
      7500           0           0
      7530           1           0
      7560           0           0
      7590           0           1
      7620           1           0
      7650           1           0
      7680           1           0
      7710           0           0
      7740           1           0
      7770           0           0
      7800           1           0
      7830           1           0
      7860           1           0
      7890           1           0
      7920           1           0
      7950           1           0
      7980           1           0
      8010           1           0
      8040           1           0
      8070           1           0
      8100           1           0
      8130           1           0
      8160           1           0
      8190           1           0
      8220           1           0
      8250           1           0
      8280           1           0
      8310           1           0
      8340           1           0
      8370           1           0
      8400           1           0
      8430           0           0
      8460           0           0
      8490           0           0
      8520           0           0
      8550           0           0
      8580           0           0
      8610           0           0
      8640           0           0
      8670           0           0
      8700           0           0
      8730           0           0
      8760           0           0
      8790           0           0
      8820           0           0
      8850           0           0
      8880           0           0
      8910           0           0
      8940           0           0
      8970           0           0
      9000           0           0
      9030           0           0
      9060           0           0
      9090           0           0
      9120           1           0
      9150           1           0
      9180           0           0
      9210           0           0
      9240           0           0
      9270           0           1
      9300           0           1
      9330           0           1
      9360           0           1
      9390           1           0
      9420           0           1
      9450           1           0
      9480           0           1
      9510           0           1
      9540           1           0
      9570           0           1
      9600           1           0
      9630           0           1
      9660           0           1
      9690           0           0
      9720           0           0
      9750           0           2
      9780           0           1
      9810           0           0
      9840           0           0
      9870           0           1
      9900           0           1
      9930           0           0
      9960           0           1
      9990           1           1
     10020           0           1
     10050           0           2
     10080           0           0
     10110           1           0
     10140           0           1
     10170           1           1
     10200           0           1
     10230           0           0
     10260           0           1
     10290           0           0
     10320           0           0
     10350           1           1
     10380           0           1
     10410           1           0
     10440           0           2
     10470           1           1
     10500           0           1
     10530           0           0
     10560           0           1
     10590           1           0
     10620           1           0
     10650           0           0
     10680           1           0
     10710           0           1
     10740           1           0
     10770           1           1
     10800           1           0
     10830           0           0
     10860           0           1
     10890           0           2
     10920           0           1
     10950           0           1
     10980           0           2
     11010           0           0
     11040           0           2
     11070           1           0
     11100           0           1
     11130           0           1
     11160           0           1
     11190           0           2
     11220           0           0
     11250           0           1
     11280           0           0
     11310           0           1
     11340           1           0
     11370           0           1
     11400           0           2
     11430           0           1
     11460           0           1
     11490           2           0
     11520           1           0
     11550           0           2
     11580           0           0
     11610           1           1
     11640           0           1
     11670           1           0
     11700           1           1
     11730           0           1
     11760           1           0
     11790           1           0
     11820           1           0
     11850           2           0
     11880           1           0
     11910           1           0
     11940           1           0
     11970           1           0
     12000           1           0
     12030           1           0
     12060           1           0
     12090           0           1
     12120           0           3
     12150           0           2
     12180           0           2
     12210           1           1
     12240           0           1
     12270           1           0
     12300           1           0
     12330           1           0
     12360           0           1
     12390           0           2
     12420           0           0
     12450           1           1
     12480           0           1
     12510           0           3
     12540           0           1
     12570           0           2
     12600           0           1
     12630           0           1
     12660           0           1
     12690           0           2
     12720           0           1
     12750           1           1
     12780           1           0
     12810           1           1
     12840           0           1
     12870           1           0
     12900           1           1
     12930           1           0
     12960           0           1
     12990           1           0
     13020           1           1
     13050           1           0
     13080           1           1
     13110           1           0
     13140           1           1
     13170           1           1
     13200           0           0
     13230           1           1
     13260           1           0
     13290           1           0
     13320           1           0
     13350           1           1
     13380           1           0
     13410           1           0
     13440           1           1
     13470           1           0
     13500           0           1
     13530           1           0
     13560           1           1
     13590           1           1
     13620           0           1
     13650           1           1
     13680           0           0
     13710           0           0
     13740           0           0
     13770           0           1
     13800           0           1
     13830           0           0
     13860           0           0
     13890           0           1
     13920           0           0
     13950           0           0
     13980           1           0
     14010           0           1
     14040           0           3
     14070           0           1
     14100           0           0
     14130           0           0
     14160           1           1
     14190           0           0
     14220           1           0
     14250           0           1
     14280           1           0
     14310           1           1
     14340           1           0
     14370           1           1
     14400           1           2
     14430           1           3
     14460           0           2
     14490           1           1
     14520           1           1
     14550           1           0
     14580           0           0
     14610           0           1
     14640           0           0
     14670           1           1
     14700           0           1
     14730           1           0
     14760           1           0
     14790           0           1
     14820           0           1
     14850           0           2
     14880           0           1
     14910           0           1
     14940           1           1
     14970           0           2
     15000           1           1
     15030           0           1
     15060           0           1
     15090           0           0
     15120           0           0
     15150           0           0
     15180           0           1
     15210           0           1
     15240           0           0
     15270           0           2
     15300           0           0
     15330           0           1
     15360           0           1
     15390           0           0
     15420           0           2
     15450           0           0
     15480           0           2
     15510           0           0
     15540           1           0
     15570           0           0
     15600           0           5
     15630           0           2
     15660           0           2
     15690           0           2
     15720           1           0
     15750           1           3
     15780           1           2
     15810           0           0
     15840           0           0
     15870           0           0
     15900           0           2
     15930           0           2
     15960           0           2
     15990           0           2
     16020           0           2
     16050           0           2
     16080           0           0
     16110           0           0
     16140           1           2
     16170           0           2
     16200           0           3
     16230           2           3
     16260           0           1
     16290           0           0
     16320           0           1
     16350           0           0
     16380           1           2
     16410           1           1
     16440           0           1
     16470           2           4
     16500           0           0
     16530           0           2
     16560           0           1
     16590           0           0
     16620           0           0
     16650           0           0
     16680           0           0
     16710           1           0
     16740           0           0
     16770           0           1
     16800           0           1
     16830           1           1
     16860           1           0
     16890           0           2
     16920           0           1
     16950           0           2
     16980           1           1
     17010           1           1
     17040           3           1
     17070           0           0
     17100           0           0
     17130           2           2
     17160           0           2
     17190           0           1
     17220           1           1
     17250           0           2
     17280           0           0
     17310           0           2
     17340           0           2
     17370           0           2
     17400           0           1
     17430           0           2
     17460           0           1
     17490           0           0
     17520           1           0
     17550           0           1
     17580           0           1
     17610           0           1
     17640           0           1
     17670           0           1
     17700           0           1
     17730           0           1
     17760           0           0
     17790           1           1
     17820           0           1
     17850           0           0
     17880           0           1
     17910           0           0
     17940           0           0
     17970           0           0
     18000           0           2
     18030           0           1
     18060           0           0
     18090           0           0
     18120           0           0
     18150           1           0
     18180           0           0
     18210           0           1
     18240           0           0
     18270           0           0
     18300           0           0
     18330           1           0
     18360           0           0
     18390           0           0
     18420           0           1
     18450           0           0
     18480           0           0
     18510           0           0
     18540           0           0
     18570           0           1
     18600           0           0
     18630           0           0
     18660           0           0
     18690           1           0
     18720           0           0
     18750           0           0
     18780           0           0
     18810           0           0
     18840           1           0
     18870           0           0
     18900           0           0
     18930           0           1
     18960           0           1
     18990           0           0
     19020           0           3
     19050           0           0
     19080           0           0
     19110           0           0
     19140           0           1
     19170           0           0
     19200           1           0
     19230           0           1
     19260           1           1
     19290           1           0
     19320           0           0
     19350           0           0
     19380           1           1
     19410           0           1
     19440           0           0
     19470           0           0
     19500           0           0
     19530           0           0
     19560           0           1
     19590           0           1
     19620           0           1
     19650           0           0
     19680           0           1
     19710           0           0
     19740           0           1
     19770           0           1
     19800           0           0
     19830           0           0
     19860           0           2
     19890           0           1
     19920           0           0
     19950           0           1
     19980           0           0
     20010           0           0
     20040           0           1
     20070           0           0
     20100           0           0
     20130           0           2
     20160           0           2
     20190           1           1
     20220           0           2
     20250           0           0
     20280           0           0
     20310           0           1
     20340           1           0
     20370           0           1
     20400           0           0
     20430           0           0
     20460           0           2
     20490           0           1
     20520           0           0
     20550           1           2
     20580           0           0
     20610           0           0
     20640           1           0
     20670           0           0
     20700           0           0
     20730           1           0
     20760           0           0
     20790           0           1
     20820           0           1
     20850           0           0
     20880           0           0
     20910           0           0
     20940           0           0
     20970           0           0
     21000           0           1
     21030           0           0
     21060           0           1
     21090           0           0
     21120           0           0
     21150           0           2
     21180           0           0
     21210           1           2
     21240           0           3
     21270           1           1
     21300           1           1
     21330           0           0
     21360           0           1
     21390           0           1
     21420           1           0
     21450           0           0
     21480           0           1
     21510           0           0
     21540           0           1
     21570           0           0
     21600           0           0
     21630           1           0
     21660           0           0
     21690           0           1
     21720           1           0
     21750           0           0
     21780           0           0
     21810           1           0
     21840           1           1
     21870           1           1
     21900           0           0
     21930           0           1
     21960           2           1
     21990           1           2
     22020           1           1
     22050           0           3
     22080           2           2
     22110           0           3
     22140           0           3
     22170           1           0
     22200           0           1
     22230           1           0
     22260           1           2
     22290           1           2
     22320           1           2
     22350           1           0
     22380           0           1
     22410           1           0
     22440           1           0
     22470           1           0
     22500           0           1
     22530           1           0
     22560           0           0
     22590           1           0
     22620           0           2
     22650           0           0
     22680           1           0
     22710           1           3
     22740           0           0
     22770           1           1
     22800           0           0
     22830           0           1
     22860           0           2
     22890           1           1
     22920           0           2
     22950           0           0
     22980           0           2
     23010           0           3
     23040           1           4
     23070           1           5
     23100           1           3
     23130           2           2
     23160           0           2
     23190           1           0
     23220           0           0
     23250           0           0
     23280           0           0
     23310           0           0
     23340           0           0
     23370           0           0
     23400           0           0
     23430           0           0
     23460           0           0
     23490           2           1
     23520           0           1
     23550           0           0
     23580           0           0
     23610           0           0
     23640           0           0
     23670           0           0
     23700           0           0
     23730           1           0
     23760           0           0
     23790           0           0
     23820           0           0
     23850           0           0
     23880           0           1
     23910           0           0
     23940           1           0
     23970           0           1
     24000           0           2
     24030           0           0
     24060           0           0
     24090           1           2
     24120           0           0
     24150           1           2
     24180           0           0
     24210           0           0
     24240           0           0
     24270           1           2
     24300           0           2
     24330           0           1
     24360           0           3
     24390           0           2
     24420           0           5
     24450           1           2
     24480           0           0
     24510           0           0
     24540           0           0
     24570           0           0
     24600           0           1
     24630           0           2
     24660           0           1
     24690           0           0
     24720           0           0
     24750           0           0
     24780           0           1
     24810           0           0
     24840           0           0
     24870           0           2
     24900           0           0
     24930           0           0
     24960           1           1
     24990           0           0
     25020           0           0
     25050           0           0
     25080           0           1
     25110           0           0
     25140           1           0
     25170           1           0
     25200           0           0
     25230           0           0
     25260           0           0
     25290           0           0
     25320           0           1
     25350           0           0
     25380           0           0
     25410           0           0
     25440           0           0
     25470           0           0
     25500           0           0
     25530           0           2
     25560           0           0
     25590           0           0
     25620           0           0
     25650           0           1
     25680           1           0
     25710           1           0
     25740           0           1
     25770           0           2
     25800           0           0
     25830           0           1
     25860           0           0
     25890           0           0
     25920           0           1
     25950           0           1
     25980           0           1
     26010           0           0
     26040           0           0
     26070           1           1
     26100           1           0
     26130           1           1
     26160           1           1
     26190           0           0
     26220           0           0
     26250           0           0
     26280           0           0
     26310           0           0
     26340           1           1
     26370           0           0
     26400           0           0
     26430           0           0
     26460           0           0
     26490           0           0
     26520           0           0
     26550           0           0
     26580           0           0
     26610           0           0
     26640           0           0
     26670           0           0
     26700           0           0
     26730           0           0
     26760           0           0
     26790           0           0
     26820           0           0
     26850           0           2
     26880           0           2
     26910           1           1
     26940           0           0
     26970           0           0
     27000           0           0
     27030           0           0
     27060           1           0
     27090           1           0
     27120           0           0
     27150           0           0
     27180           0           0
     27210           0           0
     27240           0           1
     27270           0           0
     27300           1           0
     27330           0           0
     27360           0           0
     27390           0           1
     27420           0           1
     27450           0           0
     27480           1           1
     27510           0           1
     27540           1           0
     27570           1           0
     27600           1           1
     27630           1           0
     27660           1           0
     27690           1           0
     27720           1           0
     27750           1           0
     27780           1           0
     27810           2           0
     27840           1           0
     27870           1           0
     27900           1           1
     27930           1           0
     27960           1           0
     27990           1           0
     28020           0           3
     28050           1           0
     28080           1           0
     28110           1           0
     28140           1           0
     28170           1           0
     28200           1           0
     28230           1           0
     28260           1           0
     28290           1           0
     28320           1           0
     28350           0           2
     28380           0           0
     28410           0           0
     28440           0           1
     28470           0           0
     28500           0           0
     28530           1           0
     28560           0           1
     28590           0           0
     28620           0           0
     28650           0           0
     28680           0           0
     28710           0           0
     28740           0           0
     28770           0           0
     28800           0           0
     28830           0           0
     28860           1           0
     28890           0           0
     28920           0           0
     28950           0           0
     28980           0           0
     29010           0           0
     29040           0           0
     29070           0           0
     29100           0           1
     29130           0           0
     29160           0           0
     29190           0           0
     29220           0           0
     29250           0           0
     29280           0           0
     29310           0           0
     29340           0           0
     29370           0           0
     29400           0           0
     29430           0           0
     29460           0           0
     29490           0           0
     29520           0           0
     29550           0           0
     29580           0           0
     29610           0           0
     29640           0           0
     29670           0           0
     29700           0           0
     29730           0           0
     29760           1           0
     29790           0           0
     29820           0           0
     29850           1           0
     29880           0           1
     29910           0           0
     29940           1           1
     29970           1           0
     30000           0           0
     30030           0           0
     30060           0           0
     30090           0           0
     30120           0           0
     30150           0           0
     30180           0           0
     30210           1           2
     30240           0           0
     30270           1           2
     30300           0           0
     30330           0           0
     30360           2           2
     30390           2           0
     30420           1           0
     30450           2           2
     30480           1           1
     30510           0           0
     30540           0           0
     30570           0           0
     30600           0           0
     30630           0           0
     30660           0           0
     30690           0           0
     30720           0           0
     30750           0           0
     30780           0           0
     30810           0           0
     30840           0           0
     30870           0           0
     30900           0           0
     30930           0           0
     30960           0           0
     30990           0           0
     31020           0           0
     31050           0           0
     31080           0           0
     31110           0           0
     31140           0           0
     31170           0           0
     31200           0           0
     31230           0           0
     31260           0           0
     31290           0           0
     31320           1           0
     31350           0           0
     31380           0           0
     31410           0           2
     31440           1           0
     31470           1           0
     31500           0           0
     31530           0           0
     31560           0           1
     31590           0           1
     31620           0           1
     31650           0           1
     31680           0           0
     31710           1           1
     31740           0           0
     31770           0           1
     31800           0           2
     31830           0           1
     31860           1           0
     31890           1           0
     31920           0           2
     31950           0           1
     31980           0           0
     32010           1           0
     32040           0           0
     32070           1           0
     32100           0           0
     32130           1           0
     32160           0           1
     32190           0           0
     32220           0           0
     32250           0           0
     32280           0           0
     32310           0           0
     32340           1           0
     32370           0           1
     32400           0           0
     32430           0           0
     32460           0           0
     32490           0           0
     32520           0           1
     32550           0           1
     32580           0           0
     32610           1           0
     32640           0           0
     32670           0           0
     32700           1           0
     32730           0           0
     32760           0           0
     32790           1           0
     32820           0           0
     32850           0           0
     32880           0           0
     32910           0           2
     32940           0           0
     32970           0           2
     33000           0           0
     33030           0           0
     33060           0           0
     33090           0           0
     33120           0           1
     33150           0           1
     33180           0           0
     33210           0           0
     33240           0           0
     33270           0           1
     33300           0           1
     33330           0           0
     33360           0           2
     33390           1           0
     33420           0           1
     33450           0           1
     33480           1           0
     33510           0           1
     33540           0           1
     33570           1           1
     33600           0           1
     33630           1           1
     33660           0           1
     33690           0           1
     33720           1           2
     33750           0           0
     33780           0           1
     33810           2           1
     33840           0           0
     33870           0           0
     33900           1           1
     33930           1           1
     33960           0           1
     33990           0           3
     34020           1           2
     34050           1           0
     34080           0           1
     34110           0           0
     34140           0           0
     34170           0           0
     34200           0           0
     34230           0           0
     34260           0           0
     34290           0           1
     34320           0           0
     34350           0           0
     34380           0           1
     34410           1           0
     34440           1           0
     34470           0           0
     34500           0           0
     34530           0           0
     34560           0           0
     34590           0           1
     34620           0           0
     34650           1           4
     34680           1           2
     34710           0           0
     34740           0           2
     34770           1           0
     34800           0           0
     34830           1           0
     34860           0           0
     34890           0           0
     34920           0           1
     34950           0           0
     34980           1           0
     35010           0           2
     35040           1           0
     35070           0           0
     35100           0           0
     35130           0           0
     35160           0           0
     35190           1           1
     35220           1           0
     35250           1           1
     35280           0           0
     35310           0           0
     35340           1           0
     35370           1           0
     35400           1           1
     35430           0           0
     35460           1           0
     35490           0           0
     35520           1           0
     35550           0           0
     35580           0           0
     35610           0           0
     35640           0           0
     35670           0           0
     35700           0           0
     35730           0           0
     35760           0           0
     35790           1           1
     35820           1           1
     35850           1           2
     35880           1           3
     35910           1           1
     35940           1           2
     35970           1           1
     36000           1           2
     36030           0           2
     36060           0           0
     36090           1           0
     36120           0           0
     36150           0           0
     36180           0           0
     36210           2           0
     36240           1           0
     36270           1           0
     36300           0           0
     36330           1           0
     36360           0           4
     36390           0           0
     36420           0           4
     36450           0           2
     36480           1           0
     36510           0           1
     36540           1           0
     36570           1           0
     36600           0           0
     36630           1           0
     36660           1           0
     36690           0           0
     36720           1           0
     36750           0           0
     36780           1           0
     36810           0           1
     36840           0           0
     36870           0           2
     36900           2           2
     36930           0           2
     36960           3           1
     36990           1           0
     37020           1           2
     37050           1           0
     37080           1           1
     37110           0           0
     37140           1           0
     37170           1           0
     37200           1           0
     37230           1           0
     37260           1           0
     37290           0           3
     37320           1           2
     37350           1           0
     37380           1           2
     37410           0           0
     37440           0           0
     37470           0           3
     37500           0           0
     37530           1           0
     37560           1           0
     37590           1           4
     37620           1           0
     37650           1           0
     37680           0           1
     37710           0           1
     37740           1           0
     37770           0           3
     37800           1           4
     37830           0           5
     37860           1           5
     37890           1           4
     37920           0           1
     37950           1           3
     37980           0           0
     38010           0           1
     38040           0           2
     38070           1           3
     38100           1           4
     38130           0           2
     38160           1           4
     38190           1           0
     38220           1           2
     38250           0           1
     38280           1           1
     38310           1           1
     38340           1           0
     38370           2           2
     38400           0           1
     38430           2           1
     38460           2           0
     38490           0           0
     38520           1           2
     38550           2           0
     38580           1           1
     38610           1           1
     38640           1           2
     38670           0           2
     38700           1           1
     38730           1           0
     38760           1           2
     38790           1           2
     38820           0           2
     38850           1           1
     38880           0           0
     38910           0           2
     38940           0           0
     38970           0           0
     39000           1           1
     39030           0           2
     39060           0           0
     39090           0           0
     39120           0           0
     39150           0           4
     39180           0           0
     39210           1           4
     39240           0           0
     39270           0           2
     39300           2           3
     39330           1           1
     39360           1           2
     39390           1           2
     39420           1           3
     39450           1           1
     39480           0           2
     39510           1           2
     39540           0           2
     39570           0           0
     39600           0           0
     39630           0           0
     39660           0           0
     39690           0           0
     39720           0           2
     39750           0           2
     39780           1           2
     39810           0           2
     39840           0           2
     39870           1           4
     39900           0           2
     39930           0           5
     39960           1           1
     39990           1           2
     40020           1           0
     40050           0           0
     40080           0           0
     40110           0           0
     40140           0           2
     40170           0           0
     40200           0           2
     40230           0           0
     40260           0           0
     40290           1           0
     40320           0           2
     40350           0           0
     40380           0           2
     40410           0           1
     40440           0           0
     40470           0           2
     40500           0           2
     40530           0           1
     40560           2           0
     40590           0           0
     40620           0           1
     40650           0           3
     40680           1           2
     40710           0           0
     40740           0           0
     40770           0           0
     40800           0           1
     40830           0           0
     40860           1           0
     40890           0           1
     40920           0           0
     40950           0           5
     40980           0           1
     41010           1           0
     41040           0           1
     41070           0           0
     41100           0           0
     41130           0           0
     41160           0           1
     41190           0           0
     41220           0           0
     41250           0           0
     41280           0           0
     41310           0           0
     41340           0           2
     41370           0           0
     41400           0           0
     41430           0           2
     41460           0           2
     41490           2           4
     41520           0           0
     41550           0           2
     41580           0           0
     41610           0           2
     41640           2           0
     41670           1           1
     41700           1           2
     41730           2           2
     41760           2           3
     41790           1           0
     41820           2           1
     41850           1           0
     41880           0           0
     41910           0           0
     41940           1           0
     41970           1           0
     42000           0           0
     42030           1           0
     42060           1           0
     42090           1           1
     42120           2           0
     42150           0           1
     42180           0           1
     42210           0           0
     42240           0           1
     42270           0           0
     42300           1           0
     42330           1           0
     42360           1           0
     42390           0           0
     42420           0           0
     42450           1           0
     42480           0           1
     42510           0           2
     42540           0           2
     42570           0           2
     42600           1           1
     42630           2           0
     42660           1           0
     42690           0           1
     42720           0           0
     42750           0           0
     42780           2           2
     42810           0           0
     42840           1           1
     42870           1           1
     42900           2           0
     42930           0           0
     42960           1           3
     42990           2           0
     43020           2           1
     43050           3           0
     43080           1           0
     43110           1           0
     43140           0           0
     43170           1           0
     43200           1           0
     43230           0           1
     43260           0           1
     43290           0           0
     43320           0           0
     43350           0           1
     43380           1           0
     43410           0           0
     43440           1           1
     43470           0           1
     43500           0           3
     43530           1           2
     43560           1           2
     43590           0           1
     43620           0           3
     43650           1           0
     43680           0           0
     43710           0           1
     43740           0           1
     43770           0           0
     43800           0           3
     43830           1           1
     43860           0           0
     43890           0           0
     43920           0           1
     43950           0           1
     43980           0           0
     44010           0           1
     44040           0           0
     44070           0           1
     44100           0           0
     44130           0           1
     44160           0           1
     44190           2           2
     44220           0           0
     44250           1           1
     44280           1           1
     44310           0           0
     44340           1           0
     44370           0           3
     44400           2           0
     44430           0           1
     44460           1           0
     44490           1           0
     44520           2           0
     44550           1           0
     44580           1           1
     44610           2           0
     44640           1           0
     44670           2           0
     44700           1           0
     44730           1           1
     44760           2           1
     44790           1           1
     44820           1           0
     44850           0           1
     44880           2           0
     44910           1           1
     44940           1           2
     44970           1           1
     45000           1           3
     45030           1           1
     45060           0           1
     45090           0           1
     45120           0           1
     45150           1           1
     45180           1           1
     45210           1           0
     45240           1           1
     45270           0           2
     45300           0           2
     45330           0           3
     45360           1           4
     45390           0           0
     45420           1           0
     45450           0           3
     45480           2           2
     45510           3           1
     45540           2           3
     45570           1           0
     45600           0           1
     45630           0           0
     45660           0           0
     45690           1           1
     45720           2           0
     45750           0           1
     45780           0           0
     45810           1           0
     45840           2           2
     45870           1           0
     45900           1           4
     45930           0           1
     45960           0           2
     45990           1           0
     46020           0           0
     46050           0           2
     46080           0           0
     46110           0           1
     46140           1           0
     46170           0           0
     46200           1           0
     46230           0           0
     46260           0           3
     46290           0           0
     46320           0           0
     46350           1           0
     46380           1           1
     46410           1           1
     46440           0           1
     46470           1           0
     46500           0           0
     46530           0           1
     46560           0           0
     46590           0           1
     46620           0           1
     46650           0           1
     46680           0           0
     46710           0           1
     46740           0           1
     46770           0           0
     46800           0           2
     46830           0           0
     46860           0           1
     46890           1           1
     46920           1           0
     46950           0           1
     46980           1           1
     47010           0           1
     47040           0           0
     47070           0           0
     47100           0           1
     47130           0           0
     47160           0           0
     47190           1           2
     47220           0           2
     47250           0           1
     47280           0           0
     47310           0           1
     47340           0           1
     47370           0           0
     47400           0           0
     47430           0           1
     47460           0           1
     47490           0           0
     47520           0           0
     47550           0           0
     47580           0           0
     47610           0           0
     47640           0           0
     47670           0           1
     47700           0           0
     47730           0           0
     47760           0           1
     47790           0           0
     47820           0           1
     47850           0           1
     47880           0           0
     47910           0           0
     47940           0           1
     47970           0           0
     48000           0           0
     48030           0           0
     48060           0           0
     48090           0           0
     48120           0           1
     48150           0           0
     48180           0           0
     48210           0           1
     48240           0           0
     48270           1           0
     48300           0           2
     48330           1           0
     48360           0           0
     48390           0           2
     48420           0           0
     48450           0           1
     48480           0           1
     48510           0           0
     48540           0           0
     48570           0           0
     48600           0           1
     48630           0           4
     48660           0           1
     48690           0           0
     48720           0           0
     48750           1           2
     48780           1           0
     48810           0           3
     48840           0           3
     48870           0           2
     48900           0           2
     48930           0           0
     48960           1           1
     48990           1           1
     49020           0           0
     49050           0           0
     49080           1           1
     49110           0           1
     49140           1           2
     49170           0           0
     49200           1           1
     49230           1           2
     49260           0           2
     49290           0           0
     49320           1           0
     49350           0           1
     49380           0           2
     49410           0           2
     49440           1           0
     49470           1           1
     49500           0           2
     49530           0           3
     49560           0           2
     49590           0           2
     49620           1           1
     49650           0           0
     49680           0           2
     49710           0           2
     49740           0           0
     49770           0           2
     49800           0           0
     49830           0           3
     49860           0           0
     49890           0           0
     49920           0           0
     49950           0           2
     49980           0           2
     50010           0           0
     50040           0           1
     50070           0           0
     50100           0           0
     50130           0           1
     50160           1           1
     50190           0           0
     50220           1           2
     50250           0           2
     50280           0           1
     50310           1           2
     50340           0           1
     50370           0           1
     50400           0           0
     50430           0           1
     50460           1           1
     50490           0           0
     50520           0           1
     50550           1           1
     50580           1           0
     50610           0           1
     50640           0           0
     50670           0           1
     50700           0           0
     50730           1           1
     50760           1           2
     50790           0           0
     50820           0           2
     50850           0           0
     50880           0           0
     50910           0           1
     50940           0           1
     50970           1           1
     51000           0           1
     51030           0           0
     51060           0           0
     51090           0           0
     51120           0           0
     51150           0           0
     51180           1           2
     51210           1           0
     51240           0           0
     51270           0           2
     51300           0           2
     51330           1           1
     51360           2           0
     51390           0           1
     51420           0           1
     51450           1           1
     51480           1           0
     51510           1           0
     51540           0           0
     51570           0           1
     51600           1           0
     51630           0           0
     51660           0           0
     51690           0           0
     51720           0           1
     51750           0           0
     51780           1           1
     51810           0           0
     51840           0           3
     51870           1           0
     51900           0           2
     51930           1           0
     51960           2           3
     51990           1           0
     52020           1           0
     52050           0           1
     52080           0           0
     52110           0           1
     52140           0           2
     52170           0           0
     52200           0           1
     52230           1           1
     52260           1           0
     52290           2           0
     52320           1           1
     52350           1           0
     52380           1           1
     52410           1           0
     52440           0           3
     52470           2           2
     52500           0           0
     52530           0           1
     52560           0           0
     52590           0           2
     52620           0           0
     52650           0           0
     52680           1           0
     52710           2           0
     52740           0           0
     52770           0           1
     52800           0           1
     52830           1           0
     52860           0           0
     52890           0           1
     52920           0           2
     52950           0           0
     52980           0           0
     53010           1           1
     53040           0           1
     53070           0           0
     53100           1           0
     53130           0           1
     53160           0           0
     53190           0           1
     53220           0           0
     53250           1           1
     53280           1           0
     53310           0           1
     53340           0           1
     53370           1           0
     53400           0           0
     53430           1           2
     53460           0           0
     53490           0           1
     53520           0           0
     53550           0           0
     53580           0           0
     53610           0           0
     53640           0           0
     53670           0           0
     53700           0           1
     53730           1           0
     53760           0           0
     53790           0           0
     53820           0           0
     53850           0           1
     53880           1           1
     53910           0           0
     53940           0           0
     53970           0           0
     54000           0           0
     54030           2           2
     54060           0           2
     54090           0           1
     54120           1           0
     54150           0           1
     54180           2           0
     54210           0           1
     54240           0           3
     54270           0           1
     54300           0           1
     54330           0           1
     54360           0           1
     54390           0           1
     54420           0           1
     54450           0           0
     54480           0           1
     54510           0           2
     54540           0           0
     54570           1           1
     54600           0           4
     54630           0           1
     54660           0           0
     54690           0           2
     54720           2           0
     54750           0           0
     54780           1           0
     54810           0           0
     54840           0           5
     54870           0           3
     54900           0           3
     54930           0           3
     54960           0           1
     54990           0           1
     55020           0           1
     55050           0           1
     55080           1           2
     55110           1           0
     55140           0           2
     55170           0           0
     55200           0           0
     55230           0           1
     55260           0           2
     55290           0           1
     55320           1           2
     55350           1           1
     55380           0           2
     55410           0           0
     55440           0           0
     55470           0           1
     55500           0           0
     55530           0           0
     55560           0           1
     55590           0           2
     55620           0           0
     55650           0           0
     55680           0           0
     55710           0           0
     55740           0           0
     55770           1           1
     55800           0           2
     55830           1           1
     55860           0           2
     55890           0           2
     55920           1           3
     55950           1           3
     55980           1           3
     56010           1           3
     56040           1           5
     56070           1           3
     56100           1           1
     56130           2           0
     56160           0           0
     56190           1           2
     56220           0           2
     56250           2           2
     56280           0           0
     56310           0           2
     56340           1           2
     56370           2           2
     56400           0           0
     56430           0           1
     56460           0           0
     56490           1           0
     56520           0           0
     56550           0           1
     56580           0           0
     56610           0           0
     56640           0           0
     56670           1           1
     56700           0           0
     56730           0           0
     56760           0           0
     56790           0           0
     56820           0           0
     56850           0           0
     56880           0           1
     56910           1           1
     56940           2           1
     56970           2           2
     57000           2           4
     57030           2           2
     57060           1           1
     57090           1           1
     57120           1           3
     57150           2           1
     57180           2           4
     57210           2           2
     57240           1           3
     57270           3           3
     57300           2           1
     57330           1           1
     57360           0           1
     57390           1           2
     57420           0           2
     57450           1           2
     57480           1           2
     57510           0           0
     57540           1           1
     57570           1           1
     57600           1           1
     57630           1           1
     57660           0           2
     57690           0           2
     57720           0           0
     57750           0           2
     57780           1           1
     57810           1           1
     57840           1           1
     57870           0           2
     57900           1           1
     57930           1           1
     57960           0           2
     57990           1           1
     58020           0           0
     58050           1           1
     58080           0           0
     58110           0           0
     58140           0           2
     58170           1           3
     58200           2           5
     58230           0           5
     58260           1           3
     58290           0           2
     58320           0           5
     58350           1           1
     58380           0           7
     58410           1           2
     58440           0           2
     58470           1           0
     58500           0           2
     58530           0           4
     58560           1           0
     58590           1           1
     58620           0           1
     58650           0           0
     58680           1           1
     58710           1           0
     58740           0           0
     58770           1           0
     58800           1           1
     58830           2           0
     58860           0           1
     58890           0           1
     58920           1           1
     58950           0           1
     58980           0           2
     59010           0           0
     59040           0           0
     59070           2           2
     59100           1           1
     59130           0           0
     59160           0           0
     59190           0           0
     59220           0           0
     59250           0           1
     59280           0           0
     59310           0           0
     59340           1           0
     59370           0           1
     59400           2           1
     59430           0           2
     59460           0           1
     59490           0           2
     59520           0           1
     59550           0           1
     59580           0           0
     59610           0           0
     59640           1           1
     59670           0           0
     59700           0           0
     59730           0           1
     59760           0           0
     59790           0           2
     59820           0           0
     59850           1           1
     59880           0           0
     59910           0           0
     59940           0           0
     59970           0           0
     60000           1           1
     60030           0           0
     60060           0           1
     60090           0           0
     60120           0           1
     60150           0           0
     60180           0           0
     60210           0           0
     60240           0           0
     60270           0           1
     60300           0           0
     60330           1           2
     60360           3           1
     60390           0           1
     60420           0           0
     60450           0           0
     60480           0           0
     60510           0           0
     60540           0           0
     60570           0           0
     60600           0           0
     60630           0           1
     60660           1           2
     60690           0           1
     60720           0           0
     60750           0           0
     60780           0           0
     60810           0           2
     60840           0           0
     60870           0           0
     60900           0           1
     60930           0           1
     60960           0           1
     60990           0           1
     61020           0           1
     61050           0           3
     61080           1           1
     61110           0           0
     61140           1           1
     61170           1           1
     61200           0           0
     61230           0           2
     61260           1           1
     61290           1           2
     61320           2           3
     61350           2           3
     61380           0           3
     61410           1           2
     61440           1           4
     61470           2           1
     61500           1           3
     61530           0           5
     61560           0           1
     61590           0           3
     61620           0           3
     61650           0           0
     61680           0           1
     61710           0           0
     61740           0           0
     61770           1           0
     61800           0           0
     61830           0           1
     61860           0           0
     61890           0           0
     61920           0           2
     61950           1           0
     61980           0           0
     62010           0           0
     62040           0           1
     62070           1           0
     62100           0           1
     62130           0           1
     62160           0           0
     62190           0           0
     62220           0           0
     62250           2           1
     62280           1           0
     62310           0           0
     62340           0           0
     62370           0           0
     62400           0           1
     62430           0           1
     62460           0           1
     62490           0           0
     62520           0           0
     62550           0           1
     62580           1           2
     62610           0           1
     62640           0           1
     62670           0           1
     62700           0           1
     62730           0           1
     62760           0           2
     62790           0           0
     62820           0           2
     62850           0           0
     62880           0           2
     62910           0           1
     62940           0           0
     62970           0           1
     63000           0           0
     63030           0           1
     63060           0           1
     63090           0           1
     63120           0           2
     63150           0           0
     63180           1           0
     63210           1           0
     63240           0           2
     63270           0           0
     63300           0           1
     63330           1           1
     63360           0           1
     63390           0           2
     63420           1           1
     63450           0           4
     63480           0           0
     63510           0           1
     63540           2           2
     63570           0           1
     63600           0           1
     63630           0           2
     63660           0           1
     63690           0           1
     63720           0           1
     63750           1           1
     63780           0           1
     63810           0           0
     63840           0           0
     63870           0           1
     63900           0           0
     63930           0           0
     63960           0           0
     63990           0           0
     64020           0           0
     64050           0           0
     64080           0           0
     64110           0           1
     64140           0           2
     64170           0           2
     64200           0           1
     64230           1           1
     64260           0           0
     64290           0           0
     64320           0           0
     64350           0           0
     64380           0           1
     64410           0           0
     64440           0           0
     64470           0           0
     64500           0           0
     64530           0           0
     64560           0           0
     64590           0           0
     64620           0           0
     64650           0           0
     64680           0           0
     64710           0           0
     64740           0           0
     64770           0           0
     64800           0           0
     64830           0           0
     64860           0           0
     64890           0           2
     64920           0           0
     64950           0           0
     64980           0           1
     65010           0           0
     65040           1           1
     65070           0           0
     65100           1           1
     65130           0           0
     65160           0           3
     65190           1           2
     65220           1           0
     65250           0           1
     65280           1           2
     65310           0           1
     65340           0           1
     65370           2           4
     65400           1           1
     65430           2           3
     65460           0           5
     65490           1           1
     65520           2           2
     65550           2           2
     65580           0           1
     65610           1           3
     65640           0           4
     65670           1           1
     65700           0           0
     65730           1           4
     65760           0           1
     65790           0           0
     65820           1           5
     65850           1           2
     65880           0           1
     65910           2           2
     65940           1           3
     65970           2           2
     66000           1           4
     66030           0           2
     66060           0           0
     66090           0           0
     66120           1           1
     66150           3           2
     66180           1           2
     66210           2           1
     66240           2           3
     66270           1           3
     66300           2           3
     66330           2           2
     66360           3           2
     66390           0           3
     66420           1           1
     66450           0           2
     66480           0           2
     66510           0           0
     66540           3           2
     66570           1           4
     66600           1           4
     66630           0           0
     66660           0           2
     66690           1           2
     66720           0           0
     66750           0           0
     66780           0           0
     66810           0           1
     66840           0           1
     66870           0           1
     66900           0           0
     66930           1           2
     66960           0           1
     66990           1           1
     67020           1           2
     67050           2           0
     67080           1           0
     67110           1           1
     67140           0           1
     67170           1           0
     67200           0           1
     67230           1           0
     67260           1           0
     67290           0           2
     67320           0           1
     67350           0           1
     67380           1           0
     67410           0           1
     67440           0           0
     67470           0           0
     67500           0           1
     67530           2           0
     67560           0           1
     67590           0           0
     67620           0           0
     67650           0           0
     67680           0           0
     67710           0           0
     67740           0           2
     67770           1           2
     67800           0           1
     67830           0           1
     67860           0           0
     67890           0           0
     67920           1           1
     67950           0           0
     67980           0           0
     68010           0           0
     68040           0           0
     68070           0           1
     68100           0           1
     68130           0           1
     68160           1           3
     68190           1           2
     68220           3           6
     68250           0           3
     68280           0           2
     68310           2           2
     68340           2           3
     68370           1           3
     68400           3           1
     68430           2           1
     68460           3           1
     68490           0           1
     68520           0           1
     68550           3           1
     68580           3           1
     68610           0           3
     68640           0           0
     68670           0           0
     68700           1           1
     68730           1           0
     68760           2           2
     68790           2           2
     68820           3           1
     68850           3           0
     68880           0           0
     68910           0           0
     68940           0           3
     68970           1           1
     69000           3           1
     69030           2           2
     69060           0           0
     69090           1           0
     69120           0           0
     69150           0           1
     69180           1           0
     69210           0           0
     69240           1           0
     69270           1           0
     69300           0           1
     69330           0           0
     69360           0           1
     69390           0           0
     69420           0           0
     69450           0           1
     69480           0           0
     69510           0           1
     69540           0           0
     69570           0           2
     69600           0           1
     69630           0           0
     69660           0           0
     69690           1           2
     69720           0           0
     69750           0           2
     69780           0           2
     69810           0           0
     69840           0           0
     69870           0           0
     69900           0           1
     69930           0           3
     69960           0           1
     69990           0           1
     70020           0           0
     70050           0           0
     70080           0           0
     70110           0           0
     70140           0           2
     70170           0           1
     70200           0           0
     70230           0           0
     70260           1           0
     70290           0           1
     70320           0           1
     70350           0           0
     70380           0           1
     70410           0           1
     70440           0           1
     70470           0           1
     70500           0           0
     70530           0           1
     70560           0           0
     70590           0           0
     70620           0           2
     70650           0           1
     70680           0           1
     70710           0           1
     70740           0           0
     70770           0           0
     70800           0           0
     70830           0           3
     70860           0           1
     70890           0           2
     70920           0           1
     70950           0           1
     70980           0           0
     71010           0           1
     71040           0           1
     71070           1           1
     71100           0           1
     71130           0           2
     71160           0           0
     71190           1           1
     71220           0           0
     71250           0           0
     71280           0           2
     71310           0           1
     71340           0           0
     71370           0           0
     71400           0           0
     71430           2           1
     71460           0           1
     71490           0           0
     71520           0           0
     71550           0           0
     71580           0           0
     71610           0           0
     71640           0           1
     71670           0           0
     71700           0           1
     71730           0           0
     71760           0           1
     71790           0           0
     71820           1           2
     71850           0           2
     71880           0           1
     71910           0           0
     71940           0           1
     71970           0           1
     72000           0           0
     72030           0           0
     72060           0           0
     72090           0           0
     72120           0           0
     72150           0           0
     72180           1           0
     72210           0           0
     72240           0           1
     72270           0           0
     72300           0           0
     72330           0           0
     72360           0           1
     72390           0           0
     72420           0           1
     72450           0           1
     72480           0           2
     72510           0           1
     72540           0           1
     72570           0           0
     72600           0           1
     72630           0           0
     72660           0           0
     72690           0           2
     72720           0           1
     72750           0           0
     72780           0           1
     72810           0           0
     72840           0           0
     72870           0           0
     72900           0           0
     72930           0           0
     72960           1           0
     72990           0           0
     73020           1           1
     73050           0           1
     73080           0           0
     73110           0           0
     73140           0           0
     73170           1           2
     73200           0           1
     73230           0           0
     73260           0           0
     73290           0           0
     73320           0           0
     73350           0           0
     73380           0           2
     73410           0           1
     73440           0           0
     73470           0           0
     73500           0           0
     73530           0           1
     73560           0           0
     73590           1           0
     73620           1           2
     73650           0           0
     73680           1           1
     73710           0           0
     73740           0           0
     73770           0           0
     73800           0           0
     73830           0           1
     73860           0           0
     73890           0           0
     73920           0           0
     73950           0           0
     73980           0           0
     74010           0           0
     74040           0           2
     74070           0           0
     74100           0           2
     74130           0           0
     74160           0           0
     74190           0           0
     74220           0           0
     74250           0           0
     74280           0           1
     74310           0           0
     74340           0           0
     74370           0           1
     74400           0           0
     74430           1           1
     74460           0           0
     74490           0           0
     74520           0           3
     74550           2           3
     74580           0           1
     74610           2           2
     74640           2           1
     74670           2           4
     74700           1           4
     74730           1           2
     74760           2           2
     74790           0           0
     74820           0           0
     74850           0           2
     74880           0           1
     74910           1           3
     74940           0           2
     74970           0           1
     75000           0           4
     75030           0           1
     75060           0           2
     75090           0           1
     75120           2           0
     75150           1           1
     75180           0           0
     75210           1           0
     75240           1           0
     75270           0           0
     75300           0           0
     75330           0           1
     75360           0           1
     75390           0           1
     75420           0           1
     75450           0           0
     75480           0           1
     75510           1           0
     75540           0           0
     75570           0           0
     75600           0           0
     75630           1           0
     75660           0           0
     75690           0           1
     75720           1           0
     75750           1           0
     75780           0           0
     75810           1           0
     75840           0           1
     75870           0           1
     75900           1           0
     75930           0           0
     75960           0           1
     75990           0           0
     76020           0           0
     76050           0           0
     76080           0           0
     76110           0           0
     76140           0           0
     76170           0           0
     76200           0           0
     76230           0           1
     76260           1           0
     76290           0           0
     76320           0           0
     76350           1           1
     76380           0           0
     76410           0           1
     76440           0           2
     76470           0           0
     76500           0           0
     76530           0           0
     76560           0           1
     76590           0           0
     76620           0           1
     76650           0           1
     76680           0           0
     76710           0           1
     76740           0           1
     76770           0           0
     76800           0           0
     76830           0           1
     76860           0           1
     76890           0           0
     76920           0           1
     76950           0           1
     76980           0           0
     77010           0           0
     77040           0           2
     77070           1           0
     77100           1           0
     77130           1           0
     77160           2           0
     77190           1           0
     77220           0           0
     77250           1           0
     77280           1           1
     77310           1           1
     77340           1           0
     77370           0           2
     77400           1           0
     77430           1           0
     77460           1           1
     77490           1           1
     77520           1           1
     77550           1           0
     77580           1           0
     77610           1           0
     77640           1           1
     77670           1           0
     77700           1           0
     77730           0           1
     77760           1           0
     77790           1           0
     77820           2           0
     77850           2           0
     77880           1           1
     77910           0           1
     77940           1           1
     77970           1           0
     78000           0           1
     78030           1           1
     78060           1           0
     78090           1           1
     78120           0           0
     78150           1           0
     78180           1           1
     78210           2           0
     78240           1           1
     78270           1           0
     78300           1           1
     78330           0           0
     78360           0           1
     78390           1           1
     78420           1           1
     78450           0           1
     78480           0           0
     78510           1           0
     78540           2           0
     78570           1           2
     78600           1           0
     78630           1           1
     78660           1           1
     78690           1           1
     78720           1           0
     78750           0           2
     78780           0           1
     78810           0           1
     78840           0           1
     78870           0           2
     78900           0           0
     78930           0           1
     78960           0           0
     78990           1           1
     79020           0           1
     79050           1           0
     79080           0           1
     79110           0           0
     79140           0           1
     79170           0           0
     79200           0           0
     79230           0           1
     79260           0           1
     79290           0           0
     79320           0           2
     79350           0           0
     79380           1           0
     79410           0           0
     79440           0           0
     79470           0           0
     79500           0           2
     79530           1           3
     79560           1           0
     79590           1           1
     79620           1           0
     79650           1           2
     79680           1           0
     79710           0           1
     79740           0           1
     79770           1           0
     79800           0           0
     79830           1           0
     79860           1           0
     79890           1           1
     79920           1           1
     79950           1           0
     79980           0           0
     80010           0           1
     80040           1           0
     80070           1           0
     80100           1           0
     80130           0           1
     80160           1           1
     80190           1           1
     80220           0           0
     80250           0           1
     80280           0           1
     80310           0           0
     80340           0           0
     80370           3           1
     80400           0           1
     80430           1           0
     80460           0           1
     80490           1           2
     80520           1           0
     80550           1           0
     80580           0           0
     80610           0           0
     80640           0           3
     80670           0           2
     80700           1           1
     80730           1           0
     80760           1           0
     80790           1           1
     80820           0           1
     80850           1           0
     80880           1           0
     80910           2           0
     80940           1           0
     80970           1           0
     81000           1           0
     81030           1           0
     81060           0           0
     81090           1           0
     81120           1           0
     81150           1           0
     81180           1           0
     81210           1           0
     81240           0           1
     81270           1           1
     81300           1           0
     81330           1           0
     81360           0           1
     81390           1           0
     81420           1           0
     81450           1           1
     81480           1           1
     81510           1           0
     81540           1           0
     81570           1           1
     81600           1           0
     81630           1           0
     81660           0           1
     81690           1           0
     81720           1           0
     81750           1           0
     81780           1           0
     81810           1           0
     81840           1           0
     81870           2           0
     81900           1           0
     81930           1           1
     81960           1           0
     81990           1           1
     82020           1           2
     82050           0           1
     82080           1           0
     82110           0           1
     82140           0           0
     82170           2           0
     82200           0           0
     82230           1           0
     82260           0           1
     82290           0           0
     82320           0           2
     82350           0           1
     82380           0           0
     82410           1           0
     82440           1           0
     82470           1           1
     82500           1           0
     82530           0           0
     82560           0           0
     82590           0           1
     82620           1           1
     82650           0           0
     82680           0           0
     82710           0           0
     82740           0           1
     82770           0           1
     82800           0           1
     82830           1           0
     82860           0           1
     82890           0           1
     82920           0           1
     82950           0           1
     82980           0           1
     83010           0           1
     83040           0           1
     83070           0           1
     83100           1           1
     83130           0           1
     83160           0           0
     83190           1           1
     83220           0           1
     83250           0           0
     83280           0           0
     83310           0           1
     83340           1           1
     83370           0           0
     83400           0           1
     83430           0           1
     83460           0           0
     83490           0           1
     83520           0           0
     83550           1           0
     83580           1           1
     83610           0           1
     83640           0           1
     83670           0           0
     83700           0           0
     83730           0           1
     83760           1           1
     83790           0           1
     83820           0           1
     83850           0           1
     83880           1           0
     83910           1           0
     83940           0           2
     83970           0           1
     84000           0           1
     84030           0           0
     84060           1           1
     84090           1           1
     84120           1           2
     84150           0           3
     84180           0           1
     84210           1           0
     84240           0           0
     84270           0           0
     84300           1           1
     84330           2           1
     84360           1           0
     84390           0           0
     84420           1           0
     84450           0           0
     84480           0           1
     84510           1           0
     84540           1           0
     84570           1           0
     84600           1           1
     84630           1           0
     84660           0           1
     84690           0           1
     84720           0           2
     84750           1           0
     84780           1           0
     84810           1           0
     84840           1           1
     84870           1           0
     84900           1           1
     84930           1           1
     84960           1           1
     84990           1           0
     85020           1           0
     85050           0           0
     85080           0           0
     85110           1           0
     85140           0           2
     85170           0           1
     85200           0           0
     85230           0           1
     85260           1           1
     85290           0           0
     85320           0           2
     85350           0           0
     85380           0           1
     85410           0           0
     85440           0           1
     85470           0           1
     85500           0           2
     85530           1           0
     85560           0           0
     85590           0           1
     85620           0           0
     85650           0           0
     85680           0           1
     85710           0           0
     85740           0           0
     85770           1           0
     85800           0           0
     85830           0           0
     85860           0           1
     85890           0           1
     85920           0           3
     85950           0           4
     85980           0           0
     86010           0           1
     86040           0           0
     86070           0           0
     86100           0           0
     86130           0           0
     86160           0           0
     86190           0           0
     86220           0           0
     86250           0           0
     86280           0           0
     86310           1           0
     86340           0           0
     86370           0           0
     86400           0           0
     86430           0           0
     86460           0           0
     86490           0           0
     86520           0           0
     86550           0           0
     86580           0           0
     86610           0           0
     86640           0           0
     86670           0           0
     86700           0           0
     86730           0           0
     86760           0           1
     86790           0           0
     86820           0           0
     86850           0           0
     86880           0           0
     86910           0           0
     86940           0           0
     86970           0           0
     87000           0           0
     87030           0           0
     87060           0           0
     87090           1           0
     87120           0           0
     87150           0           0
     87180           0           0
     87210           0           2
     87240           1           2
     87270           0           0
     87300           0           0
     87330           0           0
     87360           1           0
     87390           0           0
     87420           1           0
     87450           0           0
     87480           1           0
     87510           1           1
     87540           0           1
     87570           1           0
     87600           1           0
     87630           1           0
     87660           1           0
     87690           1           0
     87720           0           0
     87750           1           0
     87780           1           0
     87810           1           0
     87840           1           1
     87870           1           1
     87900           0           1
     87930           0           0
     87960           0           2
     87990           1           2
     88020           0           1
     88050           0           2
     88080           1           1
     88110           0           1
     88140           1           1
     88170           1           1
     88200           2           1
     88230           2           1
     88260           1           2
     88290           1           1
     88320           1           1
     88350           0           1
     88380           1           2
     88410           0           1
     88440           1           1
     88470           1           0
     88500           1           0
     88530           0           1
     88560           1           0
     88590           3           0
     88620           1           0
     88650           0           1
     88680           1           0
     88710           1           1
     88740           1           1
     88770           1           0
     88800           0           0
     88830           1           1
     88860           0           1
     88890           0           0
     88920           0           0
     88950           0           1
     88980           0           1
     89010           1           0
     89040           1           0
     89070           1           1
     89100           1           0
     89130           1           0
     89160           1           0
     89190           1           0
     89220           1           0
     89250           1           0
     89280           1           0
     89310           1           0
     89340           1           0
     89370           1           0
     89400           1           0
     89430           0           0
     89460           0           0
     89490           0           0
     89520           1           0
     89550           1           0
     89580           0           0
     89610           1           0
     89640           1           0
     89670           1           0
     89700           1           1
     89730           1           0
     89760           1           0
     89790           0           1
     89820           1           0
     89850           0           0
     89880           1           0
     89910           1           0
     89940           1           0
     89970           1           0
     90000           1           1
     90030           2           0
     90060           1           1
     90090           1           0
     90120           1           1
     90150           0           2
     90180           1           0
     90210           1           0
     90240           1           0
     90270           0           1
     90300           1           0
     90330           1           1
     90360           1           0
     90390           0           0
     90420           0           2
     90450           0           0
     90480           0           0
     90510           0           0
     90540           0           0
     90570           0           0
     90600           1           0
     90630           2           1
     90660           0           2
     90690           0           1
     90720           0           0
     90750           0           0
     90780           1           0
     90810           0           0
     90840           1           0
     90870           1           0
     90900           1           0
     90930           0           0
     90960           0           0
     90990           0           0
     91020           0           1
     91050           1           2
     91080           0           0
     91110           0           0
     91140           0           0
     91170           0           2
     91200           0           0
     91230           1           1
     91260           0           0
     91290           0           1
     91320           0           0
     91350           0           1
     91380           0           1
     91410           1           0
     91440           0           1
     91470           0           0
     91500           0           2
     91530           0           1
     91560           0           1
     91590           1           0
     91620           0           1
     91650           1           1
     91680           1           0
     91710           1           0
     91740           1           1
     91770           1           0
     91800           1           0
     91830           1           0
     91860           0           0
     91890           1           0
     91920           1           0
     91950           0           0
     91980           0           0
     92010           0           0
     92040           1           0
     92070           1           0
     92100           0           0
     92130           1           0
     92160           0           1
     92190           1           0
     92220           0           0
     92250           0           0
     92280           0           0
     92310           1           0
     92340           0           1
     92370           0           1
     92400           0           1
     92430           0           1
     92460           0           1
     92490           1           0
     92520           1           0
     92550           0           0
     92580           0           1
     92610           2           0
     92640           0           0
     92670           1           2
     92700           0           1
     92730           0           0
     92760           1           2
     92790           0           2
     92820           2           4
     92850           1           0
     92880           2           2
     92910           1           0
     92940           1           1
     92970           2           0
     93000           1           0
     93030           1           1
     93060           0           1
     93090           0           2
     93120           0           0
     93150           0           0
     93180           2           1
     93210           0           2
     93240           0           1
     93270           1           1
     93300           0           0
     93330           1           0
     93360           1           0
     93390           0           0
     93420           0           1
     93450           0           0
     93480           0           1
     93510           0           0
     93540           1           0
     93570           1           0
     93600           1           0
     93630           1           0
     93660           1           0
     93690           1           0
     93720           1           0
     93750           0           0
     93780           1           0
     93810           1           0
     93840           1           0
     93870           1           0
     93900           1           0
     93930           1           1
     93960           0           1
     93990           1           0
     94020           1           0
     94050           1           0
     94080           0           0
     94110           0           1
     94140           0           2
     94170           0           0
     94200           0           0
     94230           0           0
     94260           0           3
     94290           1           0
     94320           1           0
     94350           1           0
     94380           1           0
     94410           1           0
     94440           1           0
     94470           1           0
     94500           2           0
     94530           2           1
     94560           1           3
     94590           0           2
     94620           0           2
     94650           0           0
     94680           0           1
     94710           2           2
     94740           0           0
     94770           0           0
     94800           1           2
     94830           0           1
     94860           0           0
     94890           0           1
     94920           1           1
     94950           2           0
     94980           1           0
     95010           0           0
     95040           0           0
     95070           0           1
     95100           0           1
     95130           0           0
     95160           1           0
     95190           0           3
     95220           0           1
     95250           0           0
     95280           0           0
     95310           0           0
     95340           0           0
     95370           1           1
     95400           2           1
     95430           1           0
     95460           0           2
     95490           0           0
     95520           1           0
     95550           0           0
     95580           0           0
     95610           0           0
     95640           0           0
     95670           0           0
     95700           0           0
     95730           0           0
     95760           0           0
     95790           0           0
     95820           0           0
     95850           0           0
     95880           0           3
     95910           2           1
     95940           0           2
     95970           0           0
     96000           0           1
     96030           0           0
     96060           0           0
     96090           0           0
     96120           1           1
     96150           0           0
     96180           0           1
     96210           0           0
     96240           0           1
     96270           0           0
     96300           0           0
     96330           0           0
     96360           0           0
     96390           1           1
     96420           1           1
     96450           1           1
     96480           1           1
     96510           0           2
     96540           0           1
     96570           0           0
     96600           0           1
     96630           1           0
     96660           0           0
     96690           3           0
     96720           0           0
     96750           0           0
     96780           0           0
     96810           1           0
     96840           1           0
     96870           1           2
     96900           3           0
     96930           0           0
     96960           0           0
     96990           0           1
     97020           0           0
     97050           1           1
     97080           0           0
     97110           0           0
     97140           1           0
     97170           0           0
     97200           0           0
     97230           0           0
     97260           0           0
     97290           0           0
     97320           0           0
     97350           0           1
     97380           1           0
     97410           0           0
     97440           0           1
     97470           0           0
     97500           0           1
     97530           0           0
     97560           1           0
     97590           1           0
     97620           0           0
     97650           0           0
     97680           1           0
     97710           0           0
     97740           0           1
     97770           0           0
     97800           0           1
     97830           0           0
     97860           0           0
     97890           0           0
     97920           0           1
     97950           0           0
     97980           0           1
     98010           1           0
     98040           1           0
     98070           0           2
     98100           0           2
     98130           0           1
     98160           2           1
     98190           0           0
     98220           0           0
     98250           0           0
     98280           0           1
     98310           0           0
     98340           0           0
     98370           1           1
     98400           0           0
     98430           1           0
     98460           0           1
     98490           1           0
     98520           2           1
     98550           1           0
     98580           0           1
     98610           0           0
     98640           0           0
     98670           1           0
     98700           0           1
     98730           1           1
     98760           1           1
     98790           0           1
     98820           1           1
     98850           2           0
     98880           1           0
     98910           0           1
     98940           0           0
     98970           0           0
     99000           0           0
     99030           0           0
     99060           0           0
     99090           1           1
     99120           0           1
     99150           0           0
     99180           0           0
     99210           0           0
     99240           0           0
     99270           0           0
     99300           0           0
     99330           0           2
     99360           0           0
     99390           0           1
     99420           0           1
     99450           0           0
     99480           1           0
     99510           1           0
     99540           1           2
     99570           2           0
     99600           0           0
     99630           0           2
     99660           1           2
     99690           1           0
     99720           1           1
     99750           1           0
     99780           0           1
     99810           1           0
     99840           1           1
     99870           0           1
     99900           1           4
     99930           1           3
     99960           0           0
     99990           0           1
    100020           0           0
    100050           0           2
    100080           0           0
    100110           0           0
    100140           1           0
    100170           0           0
    100200           0           0
    100230           1           0
    100260           1           0
    100290           0           1
    100320           1           1
    100350           0           1
    100380           1           0
    100410           1           0
    100440           0           0
    100470           0           0
    100500           1           0
    100530           0           0
    100560           1           0
    100590           1           0
    100620           1           0
    100650           1           0
    100680           1           0
    100710           0           0
    100740           0           0
    100770           0           2
    100800           0           0
    100830           0           2
    100860           0           2
    100890           1           3
    100920           1           1
    100950           1           1
    100980           0           2
    101010           0           6
    101040           0           6
    101070           0           0
    101100           1           6
    101130           1           3
    101160           1           1
    101190           0           2
    101220           1           3
    101250           0           0
    101280           1           1
    101310           0           6
    101340           0           4
    101370           0           4
    101400           0           4
    101430           0           2
    101460           0           2
    101490           1           1
    101520           0           2
    101550           0           4
    101580           0           0
    101610           0           4
    101640           0           0
    101670           0           0
    101700           0           4
    101730           0           2
    101760           1           1
    101790           0           2
    101820           0           2
    101850           0           2
    101880           0           2
    101910           0           0
    101940           1           3
    101970           1           1
    102000           0           2
    102030           0           4
    102060           0           6
    102090           0           0
    102120           0           0
    102150           0           2
    102180           1           1
    102210           0           2
    102240           0           2
    102270           0           0
    102300           0           0
    102330           0           0
    102360           0           0
    102390           1           1
    102420           1           1
    102450           0           2
    102480           0           0
    102510           0           0
    102540           0           0
    102570           0           0
    102600           0           0
    102630           0           0
    102660           0           0
    102690           0           2
    102720           0           0
    102750           0           2
    102780           2           4
    102810           1           1
    102840           0           2
    102870           0           2
    102900           0           6
    102930           0           4
    102960           0           4
    102990           0           6
    103020           2           6
    103050           0           2
    103080           2           2
    103110           1           3
    103140           0           2
    103170           0           4
    103200           1           1
    103230           0           4
    103260           1           3
    103290           1           3
    103320           0           2
    103350           1           3
    103380           0           2
    103410           0           8
    103440           0           0
    103470           1           3
    103500           1           1
    103530           0           0
    103560           0           4
    103590           0           0
    103620           0           4
    103650           0           2
    103680           0           4
    103710           0           0
    103740           0           4
    103770           0           6
    103800           0           0
    103830           0           6
    103860           0           2
    103890           0           4
    103920           0           0
    103950           0           2
    103980           1           3
    104010           1           1
    104040           0           2
    104070           0           2
    104100           0           2
    104130           1           1
    104160           0           4
    104190           1           5
    104220           0           4
    104250           0           4
    104280           0           6
    104310           0           0
    104340           1           3
    104370           0           4
    104400           0           5
    104430           1           6
    104460           0           6
    104490           1           8
    104520           1           6
    104550           0           4
    104580           2           7
    104610           0           1
    104640           1           6
    104670           1           2
    104700           0           0
    104730           0           0
    104760           0           0
    104790           2           3
    104820           2           5
    104850           0           2
    104880           1           2
    104910           0           0
    104940           0           4
    104970           0           4
    105000           0           6
    105030           0           0
    105060           1           4
    105090           1           7
    105120           0           0
    105150           1           6
    105180           1           0
    105210           1           4
    105240           2           7
    105270           1           7
    105300           0           2
    105330           2           5
    105360           1           2
    105390           0           6
    105420           2           7
    105450           0           6
    105480           0           6
    105510           0           2
    105540           0           6
    105570           0           4
    105600           0           2
    105630           0           2
    105660           0           4
    105690           0           2
    105720           1           1
    105750           1           1
    105780           2           1
    105810           1           1
    105840           1           1
    105870           0           2
    105900           1           2
    105930           0           2
    105960           0           2
    105990           0           0
    106020           0           2
    106050           0           2
    106080           0           2
    106110           0           2
    106140           0           0
    106170           0           2
    106200           0           4
    106230           0           4
    106260           0           0
    106290           0           2
    106320           0           2
    106350           1          10
    106380           0           2
    106410           0           4
    106440           0           6
    106470           0           2
    106500           1           3
    106530           0           2
    106560           0           6
    106590           1           5
    106620           0           4
    106650           2           3
    106680           1           5
    106710           2           4
    106740           0           2
    106770           0           2
    106800           1           3
    106830           1           7
    106860           0           2
    106890           0           2
    106920           1           3
    106950           1           3
    106980           0           4
    107010           0           8
    107040           0           2
    107070           0           6
    107100           0           6
    107130           0           2
    107160           0           6
    107190           0           4
    107220           0           2
    107250           1           3
    107280           0           6
    107310           0           0
    107340           0           2
    107370           0           2
    107400           0           0
    107430           0           0
    107460           0           0
    107490           0           0
    107520           0           0
    107550           0           0
    107580           1           0
    107610           0           0
    107640           0           0
    107670           0           0
    107700           0           0
    107730           0           0
    107760           0           0
    107790           0           0
    107820           0           2
    107850           0           4
    107880           0           6
    107910           0           4
    107940           0          10
    107970           0           4
    108000           0           4
    108030           2           4
    108060           0           2
    108090           0           6
    108120           0           4
    108150           0           8
    108180           1           7
    108210           0           6
    108240           0           0
    108270           0           0
    108300           0           0
    108330           0           0
    108360           0           0
    108390           0           0
    108420           0           0
    108450           0           0
    108480           0           8
    108510           0           2
    108540           0           2
    108570           0           0
    108600           0           2
    108630           1           5
    108660           0           2
    108690           0           0
    108720           0           2
    108750           0           2
    108780           0           4
    108810           0           0
    108840           0           2
    108870           0           4
    108900           0           0
    108930           1           1
    108960           0           0
    108990           0           0
    109020           0           2
    109050           0           0
    109080           0           6
    109110           0           4
    109140           0           0
    109170           0           2
    109200           0           6
    109230           1           1
    109260           0           4
    109290           2           4
    109320           0           0
    109350           0           4
    109380           1           1
    109410           1           1
    109440           1           1
    109470           1           1
    109500           0           2
    109530           0           2
    109560           1           1
    109590           1           1
    109620           0           0
    109650           0           4
    109680           0           6
    109710           0           0
    109740           1           3
    109770           1           1
    109800           0           0
    109830           1           1
    109860           1           1
    109890           1           5
    109920           1           3
    109950           0           0
    109980           1           5
    110010           0           4
    110040           0           4
    110070           0           2
    110100           0           4
    110130           0           2
    110160           2           8
    110190           1           3
    110220           0           6
    110250           0           2
    110280           1           9
    110310           1           3
    110340           1           1
    110370           1           3
    110400           0           2
    110430           2           4
    110460           0           0
    110490           0           2
    110520           0           4
    110550           0           4
    110580           0           2
    110610           0           2
    110640           0           1
    110670           0           0
    110700           0           4
    110730           0           4
    110760           0           4
    110790           1           1
    110820           1           4
    110850           0           2
    110880           0           0
    110910           1           6
    110940           1           5
    110970           1           1
    111000           1           1
    111030           1           5
    111060           0           0
    111090           1           3
    111120           0           0
    111150           0           0
    111180           1           3
    111210           0           2
    111240           1           1
    111270           1           1
    111300           1           1
    111330           1           1
    111360           1           1
    111390           1           5
    111420           1           1
    111450           1           1
    111480           1           1
    111510           1           1
    111540           0           3
    111570           1           1
    111600           1           3
    111630           0           2
    111660           0           0
    111690           0           2
    111720           0           0
    111750           0           0
    111780           0           0
    111810           0           2
    111840           0           0
    111870           0           0
    111900           0           0
    111930           0           0
    111960           0           0
    111990           0           0
    112020           0           4
    112050           0           0
    112080           1           5
    112110           0           2
    112140           0           2
    112170           0           0
    112200           0           2
    112230           0           8
    112260           0           4
    112290           0           2
    112320           0           4
    112350           0           4
    112380           0           4
    112410           0           2
    112440           1           3
    112470           0           2
    112500           0           2
    112530           0           2
    112560           0           2
    112590           1           3
    112620           0           2
    112650           0           0
    112680           0           2
    112710           0           0
    112740           0           4
    112770           1           2
    112800           1           4
    112830           2           3
    112860           2           3
    112890           0           2
    112920           0           6
    112950           0           4
    112980           0           2
    113010           1           3
    113040           0           2
    113070           0           2
    113100           0           4
    113130           0           4
    113160           0           2
    113190           0           4
    113220           1           2
    113250           0           2
    113280           0           0
    113310           0           2
    113340           0           2
    113370           0           0
    113400           0           2
    113430           0           0
    113460           0           0
    113490           0           0
    113520           0           0
    113550           0           0
    113580           0           6
    113610           0           2
    113640           0           2
    113670           0           2
    113700           0           2
    113730           0           2
    113760           0           2
    113790           0           0
    113820           0           2
    113850           0           0
    113880           0           0
    113910           0           0
    113940           0           6
    113970           0           4
    114000           0           3
    114030           0           0
    114060           0           2
    114090           0           0
    114120           0           7
    114150           0           0
    114180           0           0
    114210           0           2
    114240           0           0
    114270           0           2
    114300           0           2
    114330           0           4
    114360           0           0
    114390           1           1
    114420           0           8
    114450           0           3
    114480           0           6
    114510           1           3
    114540           1           3
    114570           0           3
    114600           1           2
    114630           0           2
    114660           0           4
    114690           0           2
    114720           1           3
    114750           0           0
    114780           1           0
    114810           0           0
    114840           1           0
    114870           1           0
    114900           1           0
    114930           0           0
    114960           1           1
    114990           1           1
    115020           1           1
    115050           1           0
    115080           1           1
    115110           0           0
    115140           1           1
    115170           0           2
    115200           0           2
    115230           0           0
    115260           1           1
    115290           1           1
    115320           0           0
    115350           0           0
    115380           0           0
    115410           0           0
    115440           1           1
    115470           0           2
    115500           0           0
    115530           0           0
    115560           0           0
    115590           0           0
    115620           0           0
    115650           0           2
    115680           0           2
    115710           0           0
    115740           0           0
    115770           1           1
    115800           1           1
    115830           0           0
    115860           0           0
    115890           1           1
    115920           0           2
    115950           2           1
    115980           1           2
    116010           1           0
    116040           0           1
    116070           2           1
    116100           1           2
    116130           0           2
    116160           1           2
    116190           1           0
    116220           0           0
    116250           1           0
    116280           0           0
    116310           1           0
    116340           1           2
    116370           1           0
    116400           1           2
    116430           0           2
    116460           0           2
    116490           1           0
    116520           0           0
    116550           1           1
    116580           1           3
    116610           1           0
    116640           1           2
    116670           1           2
    116700           0           0
    116730           1           2
    116760           1           2
    116790           0           3
    116820           1           2
    116850           1           2
    116880           1           0
    116910           1           1
    116940           1           2
    116970           1           1
    117000           1           2
    117030           1           2
    117060           1           1
    117090           1           2
    117120           1           2
    117150           0           0
    117180           0           2
    117210           1           1
    117240           1           1
    117270           1           1
    117300           2           2
    117330           0           0
    117360           1           2
    117390           1           2
    117420           1           2
    117450           1           2
    117480           1           1
    117510           1           1
    117540           0           0
    117570           2           4
    117600           0           3
    117630           0           0
    117660           0           0
    117690           0           0
    117720           0           4
    117750           1           1
    117780           0           0
    117810           0           0
    117840           0           2
    117870           0           2
    117900           0           0
    117930           0           0
    117960           0           2
    117990           2           2
    118020           0           0
    118050           0           2
    118080           0           2
    118110           1           1
    118140           0           2
    118170           0           6
    118200           0           2
    118230           0           2
    118260           1           1
    118290           0           8
    118320           0           0
    118350           1           3
    118380           2           6
    118410           1           5
    118440           1           3
    118470           1           3
    118500           1           5
    118530           1           3
    118560           2           4
    118590           2           2
    118620           0           4
    118650           1           3
    118680           1           1
    118710           0           6
    118740           0           6
    118770           0           2
    118800           0           2
    118830           0           0
    118860           0           2
    118890           0           0
    118920           0           2
    118950           0           0
    118980           1           1
    119010           1           1
    119040           0           2
    119070           0           0
    119100           0           0
    119130           0           2
    119160           2           2
    119190           1           1
    119220           0           2
    119250           0           2
    119280           1           1
    119310           1           1
    119340           1           1
    119370           1           1
    119400           1           1
    119430           0           0
    119460           0           0
    119490           0           0
    119520           0           2
    119550           0           0
    119580           0           0
    119610           0           0
    119640           0           0
    119670           0           0
    119700           0           0
    119730           0           2
    119760           1           1
    119790           1           1
    119820           1           1
    119850           0           0
    119880           0           0
    119910           0           0
    119940           0           0
    119970           0           0
    120000           0           0
    120030           1           0
    120060           0           0
    120090           0           0
    120120           0           0
    120150           0           0
    120180           0           0
    120210           0           0
    120240           0           0
    120270           0           0
    120300           0           0
    120330           0           0
    120360           0           0
    120390           1           0
    120420           1           1
    120450           0           5
    120480           2           2
    120510           1           1
    120540           1           0
    120570           0           0
    120600           1           4
    120630           1           3
    120660           1           5
    120690           1           4
    120720           0           8
    120750           1           3
    120780           1           1
    120810           1           1
    120840           1           5
    120870           1           5
    120900           1           1
    120930           0           4
    120960           0           1
    120990           2           6
    121020           2           3
    121050           1           6
    121080           4           2
    121110           2           1
    121140           2           1
    121170           2           4
    121200           1           1
    121230           1           2
    121260           1           2
    121290           2           3
    121320           2           2
    121350           1           5
    121380           2           2
    121410           2           3
    121440           1           0
    121470           1           1
    121500           1           1
    121530           1           3
    121560           0           1
    121590           1           0
    121620           1           1
    121650           1           1
    121680           2           0
    121710           3           1
    121740           0           1
    121770           1           3
    121800           0           2
    121830           1           0
    121860           0           0
    121890           1           2
    121920           2           0
    121950           2           1
    121980           2           2
    122010           2           1
    122040           2           3
    122070           2           0
    122100           2           3
    122130           2           2
    122160           1           1
    122190           2           0
    122220           2           1
    122250           3           1
    122280           2           2
    122310           2           2
    122340           1           6
    122370           2           0
    122400           1           2
    122430           2           2
    122460           2           3
    122490           3           2
    122520           2           2
    122550           2           2
    122580           1           1
    122610           0           0
    122640           0           0
    122670           1           0
    122700           1           1
    122730           2           0
    122760           2           0
    122790           0           1
    122820           1           3
    122850           2           0
    122880           1           2
    122910           2           0
    122940           2           0
    122970           2           0
    123000           1           0
    123030           2           1
    123060           2           0
    123090           1           1
    123120           1           3
    123150           1           1
    123180           2           2
    123210           0           0
    123240           2           1
    123270           1           0
    123300           0           1
    123330           0           0
    123360           0           0
    123390           1           0
    123420           1           0
    123450           0           2
    123480           4           5
    123510           1           3
    123540           1           4
    123570           2           2
    123600           1           3
    123630           0           2
    123660           2           3
    123690           2           5
    123720           1           1
    123750           0           4
    123780           1           3
    123810           2           2
    123840           1           3
    123870           1           1
    123900           1           3
    123930           1           3
    123960           1           3
    123990           2           3
    124020           2           2
    124050           2           2
    124080           2           4
    124110           1           3
    124140           1           3
    124170           2           3
    124200           0           3
    124230           2           2
    124260           1           2
    124290           0           2
    124320           2           4
    124350           0           2
    124380           0           1
    124410           0           6
    124440           1           3
    124470           3           3
    124500           2           1
    124530           1           1
    124560           1           5
    124590           2           4
    124620           1           2
    124650           2           1
    124680           1           3
    124710           1           4
    124740           1           2
    124770           1           4
    124800           1           2
    124830           2           6
    124860           1           2
    124890           1           2
    124920           1           1
    124950           2           2
    124980           2           2
    125010           1           2
    125040           2           1
    125070           1           2
    125100           1           3
    125130           1           2
    125160           1           3
    125190           2           5
    125220           2           3
    125250           2           6
    125280           2           2
    125310           1           7
    125340           1           5
    125370           1           4
    125400           1           1
    125430           1           2
    125460           1           2
    125490           1           1
    125520           1           3
    125550           1           3
    125580           1           3
    125610           1           3
    125640           0           0
    125670           1           1
    125700           2           1
    125730           2           2
    125760           1           5
    125790           3           2
    125820           1           2
    125850           3           1
    125880           4           3
    125910           2           4
    125940           2           1
    125970           2           4
    126000           2           2
    126030           3           3
    126060           3           2
    126090           2           3
    126120           3           2
    126150           2           5
    126180           2           3
    126210           2           3
    126240           2           3
    126270           2           1
    126300           1           3
    126330           2           3
    126360           2           2
    126390           1           4
    126420           2           5
    126450           2           4
    126480           1           6
    126510           2           5
    126540           2           6
    126570           3           2
    126600           3           4
    126630           3           4
    126660           3           3
    126690           0           4
    126720           3           2
    126750           2           2
    126780           2           4
    126810           3           3
    126840           3           2
    126870           2           3
    126900           1           2
    126930           3           3
    126960           2           4
    126990           1           2
    127020           1           1
    127050           1           1
    127080           1           1
    127110           1           1
    127140           1           1
    127170           1           1
    127200           0           2
    127230           1           3
    127260           0           0
    127290           1           1
    127320           0           2
    127350           0           0
    127380           0           2
    127410           1           2
    127440           1           3
    127470           0           2
    127500           1           1
    127530           0           0
    127560           0           1
    127590           1           3
    127620           1           3
    127650           1           1
    127680           2           3
    127710           1           3
    127740           1           4
    127770           2           4
    127800           1           5
    127830           1           2
    127860           0           0
    127890           0           0
    127920           0           0
    127950           0           0
    127980           0           2
    128010           0           0
    128040           0           0
    128070           0           0
    128100           0           0
    128130           0           0
    128160           0           0
    128190           1           1
    128220           0           2
    128250           0           2
    128280           0           2
    128310           0           2
    128340           0           2
    128370           1           2
    128400           0           0
    128430           1           1
    128460           0           3
    128490           0           3
    128520           0           2
    128550           0           2
    128580           1           4
    128610           2           1
    128640           2           1
    128670           1           2
    128700           1           1
    128730           0           0
    128760           0           0
    128790           0           0
    128820           0           0
    128850           0           0
    128880           0           1
    128910           0           0
    128940           0           0
    128970           0           0
    129000           0           0
    129030           0           2
    129060           0           2
    129090           0           2
    129120           1           2
    129150           1           2
    129180           1           2
    129210           1           2
    129240           1           1
    129270           1           1
    129300           1           0
    129330           0           1
    129360           0           1
    129390           0           0
    129420           1           2
    129450           1           3
    129480           0           0
    129510           1           0
    129540           2           4
    129570           0           2
    129600           1           4
    129630           3           2
    129660           2           0
    129690           1           2
    129720           1           3
    129750           2           0
    129780           1           3
    129810           1           2
    129840           0           2
    129870           1           5
    129900           2           2
    129930           2           4
    129960           2           2
    129990           1           3
    130020           1           0
    130050           0           1
    130080           0           3
    130110           1           4
    130140           1           2
    130170           0           2
    130200           1           2
    130230           1           1
    130260           1           0
    130290           1           1
    130320           0           1
    130350           2           0
    130380           2           4
    130410           1           1
    130440           2           1
    130470           2           2
    130500           2           2
    130530           2           3
    130560           2           3
    130590           1           0
    130620           1           3
    130650           2           0
    130680           2           2
    130710           1           3
    130740           1           1
    130770           2           1
    130800           2           4
    130830           1           3
    130860           1           3
    130890           2           2
    130920           3           5
    130950           3           4
    130980           1           3
    131010           0           3
    131040           2           2
    131070           2           2
    131100           1           3
    131130           3           3
    131160           2           2
    131190           1           3
    131220           1           2
    131250           0           1
    131280           3           1
    131310           1           3
    131340           0           0
    131370           1           0
    131400           1           0
    131430           0           3
    131460           1           2
    131490           0           1
    131520           1           2
    131550           2           1
    131580           0           0
    131610           0           2
    131640           0           2
    131670           1           1
    131700           0           0
    131730           0           3
    131760           2           1
    131790           1           1
    131820           2           1
    131850           2           1
    131880           3           0
    131910           0           0
    131940           2           3
    131970           3           2
    132000           4           3
    132030           2           1
    132060           3           5
    132090           2           0
    132120           2           0
    132150           1           4
    132180           3           2
    132210           1           4
    132240           1           3
    132270           1           3
    132300           2           2
    132330           3           1
    132360           1           3
    132390           2           0
    132420           2           1
    132450           1           3
    132480           0           1
    132510           2           0
    132540           1           2
    132570           2           2
    132600           1           1
    132630           1           1
    132660           2           2
    132690           2           6
    132720           2           2
    132750           1           1
    132780           1           2
    132810           1           0
    132840           3           1
    132870           2           1
    132900           2           2
    132930           3           2
    132960           3           1
    132990           2           2
    133020           2           2
    133050           1           2
    133080           3           1
    133110           2           2
    133140           2           3
    133170           3           1
    133200           1           2
    133230           2           3
    133260           2           3
    133290           1           2
    133320           3           2
    133350           2           3
    133380           2           1
    133410           1           2
    133440           1           2
    133470           1           2
    133500           2           1
    133530           1           2
    133560           2           5
    133590           2           2
    133620           1           3
    133650           2           2
    133680           1           2
    133710           3           3
    133740           2           2
    133770           1           1
    133800           3           1
    133830           1           3
    133860           3           3
    133890           2           4
    133920           1           2
    133950           5           2
    133980           3           1
    134010           2           1
    134040           3           3
    134070           2           5
    134100           2           3
    134130           2           3
    134160           3           5
    134190           1           2
    134220           3           5
    134250           2           3
    134280           1           3
    134310           2           2
    134340           1           2
    134370           3           3
    134400           2           1
    134430           3           3
    134460           2           6
    134490           3           2
    134520           2           4
    134550           1           2
    134580           4           2
    134610           2           4
    134640           4           5
    134670           2           3
    134700           2           2
    134730           1           4
    134760           2           1
    134790           4           4
    134820           3           2
    134850           2           5
    134880           3           3
    134910           1           0
    134940           3           1
    134970           4           5
    135000           3           2
    135030           1           6
    135060           1           2
    135090           1           8
    135120           4           5
    135150           2           3
    135180           3           5
    135210           2           3
    135240           2           4
    135270           0           4
    135300           1           5
    135330           1           1
    135360           2           2
    135390           3           3
    135420           2           1
    135450           3           1
    135480           0           3
    135510           2           2
    135540           2           2
    135570           4           1
    135600           3           3
    135630           1           3
    135660           2           4
    135690           1           2
    135720           2           4
    135750           4           3
    135780           3           4
    135810           2           5
    135840           3           3
    135870           2           2
    135900           1           6
    135930           1           1
    135960           2           3
    135990           0           4
    136020           1           1
    136050           2           4
    136080           1           4
    136110           4           2
    136140           2           4
    136170           2           4
    136200           1           5
    136230           4           6
    136260           2           6
    136290           1           1
    136320           2           5
    136350           2           3
    136380           2           4
    136410           4           3
    136440           3           3
    136470           2           5
    136500           2           5
    136530           3           5
    136560           2           5
    136590           3           1
    136620           3           5
    136650           3           2
    136680           1           4
    136710           0           3
    136740           2           4
    136770           2           2
    136800           2           1
    136830           1           2
    136860           2           2
    136890           1           0
    136920           1           2
    136950           2           3
    136980           1           0
    137010           1           5
    137040           1           0
    137070           1           2
    137100           1           2
    137130           1           0
    137160           1           1
    137190           1           5
    137220           1           2
    137250           1           2
    137280           1           3
    137310           2           2
    137340           0           1
    137370           1           0
    137400           0           1
    137430           1           2
    137460           0           0
    137490           1           2
    137520           1           1
    137550           1           2
    137580           1           1
    137610           0           2
    137640           0           0
    137670           2           1
    137700           1           0
    137730           0           0
    137760           0           0
    137790           0           2
    137820           2           1
    137850           1           0
    137880           0           0
    137910           0           1
    137940           0           0
    137970           0           0
    138000           0           1
    138030           1           0
    138060           0           2
    138090           0           1
    138120           0           1
    138150           0           2
    138180           0           1
    138210           0           1
    138240           0           0
    138270           0           0
    138300           0           0
    138330           0           1
    138360           0           0
    138390           0           0
    138420           0           0
    138450           0           0
    138480           0           0
    138510           0           0
    138540           0           0
    138570           0           0
    138600           0           1
    138630           0           1
    138660           0           1
    138690           0           2
    138720           0           1
    138750           0           1
    138780           0           0
    138810           0           0
    138840           0           2
    138870           0           0
    138900           0           1
    138930           0           1
    138960           1           0
    138990           0           1
    139020           0           1
    139050           0           1
    139080           0           1
    139110           0           0
    139140           0           0
    139170           0           1
    139200           0           0
    139230           0           2
    139260           0           0
    139290           0           0
    139320           0           1
    139350           0           0
    139380           0           1
    139410           1           1
    139440           0           2
    139470           0           2
    139500           0           1
    139530           0           0
    139560           0           0
    139590           0           0
    139620           0           0
    139650           0           0
    139680           0           0
    139710           0           0
    139740           1           0
    139770           0           1
    139800           1           0
    139830           1           0
    139860           0           0
    139890           0           0
    139920           0           0
    139950           0           1
    139980           0           0
    140010           1           0
    140040           0           0
    140070           0           0
    140100           0           0
    140130           0           0
    140160           0           0
    140190           0           1
    140220           0           3
    140250           1           0
    140280           1           0
    140310           0           0
    140340           1           0
    140370           0           0
    140400           2           0
    140430           2           0
    140460           0           1
    140490           0           1
    140520           0           0
    140550           0           0
    140580           0           0
    140610           0           0
    140640           0           0
    140670           0           2
    140700           0           0
    140730           0           0
    140760           0           0
    140790           0           1
    140820           0           0
    140850           0           0
    140880           0           0
    140910           0           1
    140940           1           0
    140970           0           0
    141000           0           0
    141030           1           1
    141060           0           0
    141090           0           1
    141120           0           0
    141150           0           0
    141180           0           2
    141210           0           3
    141240           0           1
    141270           0           0
    141300           0           0
    141330           0           0
    141360           0           0
    141390           0           0
    141420           0           0
    141450           0           0
    141480           0           0
    141510           0           0
    141540           0           0
    141570           0           0
    141600           0           0
    141630           1           0
    141660           0           1
    141690           0           0
    141720           0           0
    141750           0           0
    141780           0           0
    141810           0           0
    141840           0           1
    141870           0           1
    141900           0           0
    141930           0           1
    141960           0           1
    141990           0           1
    142020           0           0
    142050           0           0
    142080           0           0
    142110           0           0
    142140           0           0
    142170           0           0
    142200           0           0
    142230           1           0
    142260           0           2
    142290           0           0
    142320           1           0
    142350           0           0
    142380           1           0
    142410           0           0
    142440           0           0
    142470           0           0
    142500           0           1
    142530           0           1
    142560           0           1
    142590           0           0
    142620           0           0
    142650           0           0
    142680           0           0
    142710           0           0
    142740           0           1
    142770           0           0
    142800           0           0
    142830           0           0
    142860           0           0
    142890           0           0
    142920           0           1
    142950           0           0
    142980           0           0
    143010           0           0
    143040           1           0
    143070           0           0
    143100           1           1
    143130           0           0
    143160           0           0
    143190           0           1
    143220           0           0
    143250           1           0
    143280           0           0
    143310           0           1
    143340           0           0
    143370           0           0
    143400           0           2
    143430           0           0
    143460           0           0
    143490           0           0
    143520           0           0
    143550           0           0
    143580           0           1
    143610           0           0
    143640           1           0
    143670           1           0
    143700           0           1
    143730           0           0
    143760           0           0
    143790           0           0
    143820           0           0
    143850           0           0
    143880           0           0
    143910           0           0
    143940           0           0
    143970           0           1
    144000           0           0
    144030           1           0
    144060           0           0
    144090           0           1
    144120           0           0
    144150           0           0
    144180           0           0
    144210           0           2
    144240           0           1
    144270           0           0
    144300           0           0
    144330           0           0
    144360           0           0
    144390           0           0
    144420           0           0
    144450           0           0
    144480           0           0
    144510           0           0
    144540           0           0
    144570           0           0
    144600           0           0
    144630           0           0
    144660           0           0
    144690           0           0
    144720           0           0
    144750           1           0
    144780           1           0
    144810           0           0
    144840           0           0
    144870           0           0
    144900           0           0
    144930           0           0
    144960           0           0
    144990           0           0
    145020           0           0
    145050           0           0
    145080           0           0
    145110           0           0
    145140           0           0
    145170           0           0
    145200           0           0
    145230           0           0
    145260           0           0
    145290           0           0
    145320           0           0
    145350           0           0
    145380           0           0
    145410           0           0
    145440           0           0
    145470           0           0
    145500           0           0
    145530           0           0
    145560           0           0
    145590           0           0
    145620           0           0
    145650           0           0
    145680           0           0
    145710           0           1
    145740           0           0
    145770           0           0
    145800           0           0
    145830           0           0
    145860           0           0
    145890           0           0
    145920           0           0
    145950           0           0
    145980           0           0
    146010           0           1
    146040           0           0
    146070           0           0
    146100           0           0
    146130           0           0
    146160           0           0
    146190           0           0
    146220           0           0
    146250           0           0
    146280           0           0
    146310           0           0
    146340           0           0
    146370           0           0
    146400           0           0
    146430           0           0
    146460           0           0
    146490           0           0
    146520           0           0
    146550           0           0
    146580           0           0
    146610           1           0
    146640           0           0
    146670           0           0
    146700           0           3
    146730           0           0
    146760           0           0
    146790           0           0
    146820           0           0
    146850           0           1
    146880           0           1
    146910           0           1
    146940           0           0
    146970           1           0
    147000           0           0
    147030           0           0
    147060           0           1
    147090           0           0
    147120           0           0
    147150           0           0
    147180           0           0
    147210           0           1
    147240           0           0
    147270           1           1
    147300           1           0
    147330           0           0
    147360           0           0
    147390           0           0
    147420           0           0
    147450           1           1
    147480           0           1
    147510           0           0
    147540           1           0
    147570           1           0
    147600           0           1
    147630           1           0
    147660           0           0
    147690           1           0
    147720           1           1
    147750           0           0
    147780           0           1
    147810           0           1
    147840           1           1
    147870           1           0
    147900           0           0
    147930           0           1
    147960           0           0
    147990           0           0
    148020           0           0
    148050           0           0
    148080           0           0
    148110           0           0
    148140           0           0
    148170           0           0
    148200           1           0
    148230           0           0
    148260           0           0
    148290           0           0
    148320           0           0
    148350           0           0
    148380           0           1
    148410           0           1
    148440           0           0
    148470           1           0
    148500           1           0
    148530           0           1
    148560           0           1
    148590           0           0
    148620           0           0
    148650           0           0
    148680           0           1
    148710           0           0
    148740           0           2
    148770           0           1
    148800           0           0
    148830           0           1
    148860           0           1
    148890           0           2
    148920           0           0
    148950           0           0
    148980           0           1
    149010           0           0
    149040           0           0
    149070           0           0
    149100           0           0
    149130           0           0
    149160           0           0
    149190           0           0
    149220           0           0
    149250           0           0
    149280           0           0
    149310           0           1
    149340           0           0
    149370           1           0
    149400           0           0
    149430           0           0
    149460           0           0
    149490           0           0
    149520           0           0
    149550           0           0
    149580           0           1
    149610           0           1
    149640           0           0
    149670           0           0
    149700           0           0
    149730           0           0
    149760           0           0
    149790           1           1
    149820           0           1
    149850           0           0
    149880           0           0
    149910           1           1
    149940           0           0
    149970           0           1
    150000           0           0
    150030           0           0
    150060           0           0
    150090           0           0
    150120           0           1
    150150           0           0
    150180           1           1
    150210           0           0
    150240           0           0
    150270           0           0
    150300           0           0
    150330           0           0
    150360           0           0
    150390           0           0
    150420           0           0
    150450           0           0
    150480           0           0
    150510           0           0
    150540           0           0
    150570           0           0
    150600           0           0
    150630           1           0
    150660           0           0
    150690           0           0
    150720           0           0
    150750           0           0
    150780           0           0
    150810           0           1
    150840           0           0
    150870           0           0
    150900           0           0
    150930           0           0
    150960           0           0
    150990           0           0
    151020           0           1
    151050           0           0
    151080           0           1
    151110           0           0
    151140           0           0
    151170           0           0
    151200           0           1
    151230           0           0
    151260           0           0
    151290           0           1
    151320           0           0
    151350           1           0
    151380           0           1
    151410           0           0
    151440           0           0
    151470           0           0
    151500           0           0
    151530           0           0
    151560           0           0
    151590           0           0
    151620           0           0
    151650           0           0
    151680           0           0
    151710           1           0
    151740           0           0
    151770           0           0
    151800           0           0
    151830           0           1
    151860           1           0
    151890           0           0
    151920           0           1
    151950           0           1
    151980           0           0
    152010           0           0
    152040           0           0
    152070           0           0
    152100           0           1
    152130           1           0
    152160           0           0
    152190           0           1
    152220           1           0
    152250           0           0
    152280           0           0
    152310           0           0
    152340           0           0
    152370           0           0
    152400           0           0
    152430           0           0
    152460           0           0
    152490           0           0
    152520           1           0
    152550           0           1
    152580           0           0
    152610           0           0
    152640           0           0
    152670           0           0
    152700           0           0
    152730           0           0
    152760           0           0
    152790           0           0
    152820           0           0
    152850           2           0
    152880           0           1
    152910           0           0
    152940           0           0
    152970           0           0
    153000           0           0
    153030           0           0
    153060           0           0
    153090           0           0
    153120           1           0
    153150           0           0
    153180           0           0
    153210           0           0
    153240           0           0
    153270           0           0
    153300           0           1
    153330           0           0
    153360           0           0
    153390           0           1
    153420           0           0
    153450           0           0
    153480           0           1
    153510           0           0
    153540           0           1
    153570           0           1
    153600           0           1
    153630           0           0
    153660           0           1
    153690           0           1
    153720           0           0
    153750           0           0
    153780           0           0
    153810           0           0
    153840           0           1
    153870           0           0
    153900           0           1
    153930           1           0
    153960           0           1
    153990           0           1
    154020           0           0
    154050           0           1
    154080           0           2
    154110           0           0
    154140           0           1
    154170           1           0
    154200           0           0
    154230           0           0
    154260           0           0
    154290           1           0
    154320           0           0
    154350           0           0
    154380           0           0
    154410           0           0
    154440           0           3
    154470           0           1
    154500           1           0
    154530           0           0
    154560           1           0
    154590           0           0
    154620           0           0
    154650           0           0
    154680           0           0
    154710           0           0
    154740           0           0
    154770           0           0
    154800           0           0
    154830           0           0
    154860           0           0
    154890           0           0
    154920           0           0
    154950           0           0
    154980           1           0
    155010           0           0
    155040           0           1
    155070           1           0
    155100           0           1
    155130           0           1
    155160           0           1
    155190           0           1
    155220           0           1
    155250           2           0
    155280           0           0
    155310           0           1
    155340           0           0
    155370           0           0
    155400           1           1
    155430           1           0
    155460           1           0
    155490           0           0
    155520           0           0
    155550           0           1
    155580           0           1
    155610           0           1
    155640           0           0
    155670           1           0
    155700           0           0
    155730           0           1
    155760           0           0
    155790           0           0
    155820           0           0
    155850           0           0
    155880           0           0
    155910           0           1
    155940           0           3
    155970           0           0
    156000           0           1
    156030           0           0
    156060           0           1
    156090           0           0
    156120           0           0
    156150           0           0
    156180           0           0
    156210           0           0
    156240           0           0
    156270           0           0
    156300           0           0
    156330           0           0
    156360           0           0
    156390           0           0
    156420           0           0
    156450           0           0
    156480           0           0
    156510           0           0
    156540           0           0
    156570           0           0
    156600           0           0
    156630           0           0
    156660           0           0
    156690           0           0
    156720           0           0
    156750           0           1
    156780           0           0
    156810           0           0
    156840           0           0
    156870           0           0
    156900           0           0
    156930           0           0
    156960           0           0
    156990           0           0
    157020           0           0
    157050           0           0
    157080           0           0
    157110           0           0
    157140           0           0
    157170           0           0
    157200           0           0
    157230           0           0
    157260           0           0
    157290           0           0
    157320           0           0
    157350           0           0
    157380           0           1
    157410           2           0
    157440           1           0
    157470           0           0
    157500           0           0
    157530           0           0
    157560           0           0
    157590           0           0
    157620           0           0
    157650           0           0
    157680           0           0
    157710           0           0
    157740           0           0
    157770           0           0
    157800           0           0
    157830           0           0
    157860           0           0
    157890           0           0
    157920           0           3
    157950           0           0
    157980           0           3
    158010           0           0
    158040           1           0
    158070           0           1
    158100           0           1
    158130           0           1
    158160           0           0
    158190           0           0
    158220           0           0
    158250           0           0
    158280           0           0
    158310           0           0
    158340           0           0
    158370           0           1
    158400           0           0
    158430           0           0
    158460           0           0
    158490           0           0
    158520           0           0
    158550           0           0
    158580           0           0
    158610           0           0
    158640           0           0
    158670           0           0
    158700           0           0
    158730           0           0
    158760           0           0
    158790           0           0
    158820           0           1
    158850           0           0
    158880           0           0
    158910           0           0
    158940           0           2
    158970           0           0
    159000           0           0
    159030           0           1
    159060           0           0
    159090           0           0
    159120           1           1
    159150           0           0
    159180           1           0
    159210           1           1
    159240           0           0
    159270           1           2
    159300           0           0
    159330           2           0
    159360           2           0
    159390           1           2
    159420           0           1
    159450           0           0
    159480           0           0
    159510           0           0
    159540           0           1
    159570           0           0
    159600           0           0
    159630           0           0
    159660           1           0
    159690           1           1
    159720           0           2
    159750           1           0
    159780           0           1
    159810           1           1
    159840           1           1
    159870           1           2
    159900           1           2
    159930           0           0
    159960           1           0
    159990           1           0
    160020           1           0
    160050           0           1
    160080           0           0
    160110           0           0
    160140           1           0
    160170           0           0
    160200           0           0
    160230           0           0
    160260           0           0
    160290           1           0
    160320           0           0
    160350           0           0
    160380           0           0
    160410           0           0
    160440           0           0
    160470           0           0
    160500           1           2
    160530           0           0
    160560           0           0
    160590           0           0
    160620           0           0
    160650           0           0
    160680           0           0
    160710           1           0
    160740           0           1
    160770           0           0
    160800           0           0
    160830           0           0
    160860           0           0
    160890           0           0
    160920           0           0
    160950           0           0
    160980           0           0
    161010           0           1
    161040           0           0
    161070           0           0
    161100           0           1
    161130           0           1
    161160           0           0
    161190           0           0
    161220           0           0
    161250           0           0
    161280           1           0
    161310           0           1
    161340           0           0
    161370           0           0
    161400           0           1
    161430           0           0
    161460           0           0
    161490           0           0
    161520           0           0
    161550           0           0
    161580           0           0
    161610           0           0
    161640           0           0
    161670           0           0
    161700           0           0
    161730           0           0
    161760           0           0
    161790           0           1
    161820           0           0
    161850           0           0
    161880           0           0
    161910           0           0
    161940           0           0
    161970           0           0
    162000           0           0
    162030           0           0
    162060           0           0
    162090           0           0
    162120           0           0
    162150           0           0
    162180           0           1
    162210           0           0
    162240           0           0
    162270           0           0
    162300           0           0
    162330           0           0
    162360           0           0
    162390           0           0
    162420           0           0
    162450           0           0
    162480           0           0
    162510           1           0
    162540           0           1
    162570           0           1
    162600           0           0
    162630           0           0
    162660           0           0
    162690           0           0
    162720           0           0
    162750           0           0
    162780           0           0
    162810           0           0
    162840           0           0
    162870           0           0
    162900           0           0
    162930           0           0
    162960           0           0
    162990           0           0
    163020           1           0
    163050           1           0
    163080           0           0
    163110           0           0
    163140           0           0
    163170           2           0
    163200           0           0
    163230           0           0
    163260           0           0
    163290           0           0
    163320           0           0
    163350           0           0
    163380           0           0
    163410           0           0
    163440           0           0
    163470           0           0
    163500           0           0
    163530           0           0
    163560           0           0
    163590           0           0
    163620           0           0
    163650           0           0
    163680           0           0
    163710           0           0
    163740           0           0
    163770           0           1
    163800           0           0
    163830           0           0
    163860           0           0
    163890           0           0
    163920           0           0
    163950           0           0
    163980           0           0
    164010           0           0
    164040           0           0
    164070           0           0
    164100           0           0
    164130           0           0
    164160           0           0
    164190           0           0
    164220           0           0
    164250           0           0
    164280           0           0
    164310           0           0
    164340           1           2
    164370           1           0
    164400           0           0
    164430           0           0
    164460           0           0
    164490           0           1
    164520           0           1
    164550           0           0
    164580           0           0
    164610           0           0
    164640           0           0
    164670           0           0
    164700           0           0
    164730           0           0
    164760           0           0
    164790           1           0
    164820           0           0
    164850           0           1
    164880           0           0
    164910           0           1
    164940           0           1
    164970           0           0
    165000           0           3
    165030           0           3
    165060           0           0
    165090           0           1
    165120           0           1
    165150           0           1
    165180           0           2
    165210           0           1
    165240           0           1
    165270           0           1
    165300           0           0
    165330           0           1
    165360           0           0
    165390           0           0
    165420           0           0
    165450           0           0
    165480           0           0
    165510           0           0
    165540           0           1
    165570           0           0
    165600           0           0
    165630           0           0
    165660           0           0
    165690           0           0
    165720           0           1
    165750           0           0
    165780           0           0
    165810           0           0
    165840           0           0
    165870           0           0
    165900           0           0
    165930           0           0
    165960           0           0
    165990           0           0
    166020           0           0
    166050           0           0
    166080           0           0
    166110           0           0
    166140           0           0
    166170           0           1
    166200           0           0
    166230           0           0
    166260           0           0
    166290           0           0
    166320           0           0
    166350           0           0
    166380           0           0
    166410           0           0
    166440           0           0
    166470           1           0
    166500           0           0
    166530           0           0
    166560           0           0
    166590           0           0
    166620           0           1
    166650           0           1
    166680           0           0
    166710           0           1
    166740           0           0
    166770           0           0
    166800           0           0
    166830           0           1
    166860           0           1
    166890           1           0
    166920           0           0
    166950           0           0
    166980           0           1
    167010           0           1
    167040           0           1
    167070           0           1
    167100           0           1
    167130           0           0
    167160           0           0
    167190           0           0
    167220           0           0
    167250           0           0
    167280           1           0
    167310           0           1
    167340           0           0
    167370           1           0
    167400           1           0
    167430           0           1
    167460           0           0
    167490           0           0
    167520           0           0
    167550           0           1
    167580           0           1
    167610           0           0
    167640           1           1
    167670           0           0
    167700           0           0
    167730           0           0
    167760           0           0
    167790           0           0
    167820           1           0
    167850           0           1
    167880           0           1
    167910           0           0
    167940           0           0
    167970           0           0
    168000           0           0
    168030           0           1
    168060           0           0
    168090           0           0
    168120           0           1
    168150           0           1
    168180           0           1
    168210           0           0
    168240           0           2
    168270           1           0
    168300           0           0
    168330           0           1
    168360           0           0
    168390           0           0
    168420           0           0
    168450           0           0
    168480           0           1
    168510           0           0
    168540           0           1
    168570           0           0
    168600           0           0
    168630           0           1
    168660           1           0
    168690           1           1
    168720           0           1
    168750           1           1
    168780           0           0
    168810           0           0
    168840           0           0
    168870           1           0
    168900           1           2
    168930           0           0
    168960           0           0
    168990           0           0
    169020           0           0
    169050           0           0
    169080           0           0
    169110           0           1
    169140           0           1
    169170           0           0
    169200           0           1
    169230           0           0
    169260           1           1
    169290           2           1
    169320           1           1
    169350           0           3
    169380           1           2
    169410           0           0
    169440           0           0
    169470           0           0
    169500           0           0
    169530           0           0
    169560           0           0
    169590           0           0
    169620           0           0
    169650           0           1
    169680           1           0
    169710           0           1
    169740           0           0
    169770           1           0
    169800           0           2
    169830           1           0
    169860           1           1
    169890           0           5
    169920           1           1
    169950           0           0
    169980           0           1
    170010           0           1
    170040           0           3
    170070           0           1
    170100           0           1
    170130           0           2
    170160           0           0
    170190           0           0
    170220           0           2
    170250           1           1
    170280           0           0
    170310           1           0
    170340           0           0
    170370           0           3
    170400           0           3
    170430           0           1
    170460           0           0
    170490           0           3
    170520           0           1
    170550           0           0
    170580           0           0
    170610           0           1
    170640           0           1
    170670           0           0
    170700           0           4
    170730           0           4
    170760           1           0
    170790           0           0
    170820           0           0
    170850           0           0
    170880           0           1
    170910           1           1
    170940           1           2
    170970           0           5
    171000           0           5
    171030           1           0
    171060           1           5
    171090           1           4
    171120           0           2
    171150           1           5
    171180           1           8
    171210           1           1
    171240           0           3
    171270           2           6
    171300           0           4
    171330           0           0
    171360           0           1
    171390           0           3
    171420           0           2
    171450           0           0
    171480           0           1
    171510           0           0
    171540           0           1
    171570           0           0
    171600           0           3
    171630           1           1
    171660           0           0
    171690           0           1
    171720           0           0
    171750           0           0
    171780           0           0
    171810           0           2
    171840           0           0
    171870           1           1
    171900           0           0
    171930           0           0
    171960           0           2
    171990           0           0
    172020           1           1
    172050           1           0
    172080           1           1
    172110           0           0
    172140           0           1
    172170           0           1
    172200           0           1
    172230           0           1
    172260           0           1
    172290           0           2
    172320           1           0
    172350           0           2
    172380           0           1
    172410           0           2
    172440           0           0
    172470           0           0
    172500           0           0
    172530           0           0
    172560           0           1
    172590           0           0
    172620           0           0
    172650           0           0
    172680           0           0
    172710           0           0
    172740           1           0
    172770           1           0
    172800           1           2
    172830           0           1
    172860           0           0
    172890           1           1
    172920           0           1
    172950           0           0
    172980           0           3
    173010           0           2
    173040           0           0
    173070           1           1
    173100           1           2
    173130           1           2
    173160           0           0
    173190           0           0
    173220           0           0
    173250           0           0
    173280           0           0
    173310           0           0
    173340           0           0
    173370           0           0
    173400           0           0
    173430           0           0
    173460           0           0
    173490           0           0
    173520           0           2
    173550           1           0
    173580           0           3
    173610           0           3
    173640           1           0
    173670           0           2
    173700           0           2
    173730           1           0
    173760           0           2
    173790           0           0
    173820           0           0
    173850           0           0
    173880           0           0
    173910           0           0
    173940           0           0
    173970           0           0
    174000           0           0
    174030           0           1
    174060           0           0
    174090           0           0
    174120           0           0
    174150           0           1
    174180           0           0
    174210           0           0
    174240           0           0
    174270           0           0
    174300           0           1
    174330           0           0
    174360           0           0
    174390           0           0
    174420           0           0
    174450           0           0
    174480           0           0
    174510           0           0
    174540           0           0
    174570           0           0
    174600           0           0
    174630           0           0
    174660           1           1
    174690           0           0
    174720           0           0
    174750           0           0
    174780           0           0
    174810           0           0
    174840           1           0
    174870           0           1
    174900           0           2
    174930           0           0
    174960           0           0
    174990           0           0
    175020           0           0
    175050           0           0
    175080           0           2
    175110           0           1
    175140           0           0
    175170           1           0
    175200           1           0
    175230           0           1
    175260           1           4
    175290           0           3
    175320           0           0
    175350           0           0
    175380           0           0
    175410           0           1
    175440           0           0
    175470           0           1
    175500           1           4
    175530           0           1
    175560           0           3
    175590           0           0
    175620           0           5
    175650           1           2
    175680           2           5
    175710           0           5
    175740           0           1
    175770           0           1
    175800           0           4
    175830           0           0
    175860           0           3
    175890           1           0
    175920           1           3
    175950           0           1
    175980           0           0
    176010           0           0
    176040           0           0
    176070           0           0
    176100           0           0
    176130           0           0
    176160           0           1
    176190           0           2
    176220           0           0
    176250           0           0
    176280           0           0
    176310           0           1
    176340           0           0
    176370           0           0
    176400           0           0
    176430           0           1
    176460           1           0
    176490           0           0
    176520           1           0
    176550           0           0
    176580           0           0
    176610           0           0
    176640           0           0
    176670           0           0
    176700           0           0
    176730           0           0
    176760           1           0
    176790           1           0
    176820           0           0
    176850           0           0
    176880           0           0
    176910           0           0
    176940           0           0
    176970           0           0
    177000           0           0
    177030           0           0
    177060           0           0
    177090           0           2
    177120           0           0
    177150           0           0
    177180           0           0
    177210           1           0
    177240           1           1
    177270           2           1
    177300           0           3
    177330           0           3
    177360           2           2
    177390           0           3
    177420           1           4
    177450           3           2
    177480           0           3
    177510           1           2
    177540           2           3
    177570           2           2
    177600           1           1
    177630           2           3
    177660           2           2
    177690           1           3
    177720           0           2
    177750           2           2
    177780           1           4
    177810           2           2
    177840           1           3
    177870           2           0
    177900           1           1
    177930           1           3
    177960           1           3
    177990           2           2
    178020           1           0
    178050           2           3
    178080           1           0
    178110           2           0
    178140           2           2
    178170           2           2
    178200           2           0
    178230           1           1
    178260           1           3
    178290           2           2
    178320           1           3
    178350           2           1
    178380           3           2
    178410           0           1
    178440           2           4
    178470           2           2
    178500           2           0
    178530           0           3
    178560           2           0
    178590           2           0
    178620           2           0
    178650           2           2
    178680           2           2
    178710           2           0
    178740           2           2
    178770           1           3
    178800           1           1
    178830           2           0
    178860           2           0
    178890           1           3
    178920           2           0
    178950           1           1
    178980           1           0
    179010           2           2
    179040           2           0
    179070           1           1
    179100           1           0
    179130           1           0
    179160           1           4
    179190           1           3
    179220           2           0
    179250           0           2
    179280           2           0
    179310           2           0
    179340           2           2
    179370           2           1
    179400           1           0
    179430           0           1
    179460           1           3
    179490           2           2
    179520           0           0
    179550           0           0
    179580           0           0
    179610           0           0
    179640           0           0
    179670           0           0
    179700           0           1
    179730           0           0
    179760           0           0
    179790           0           0
    179820           1           0
    179850           0           0
    179880           0           0
    179910           0           0
    179940           0           2
    179970           0           0
    180000           0           0
    180030           0           1
    180060           0           0
    180090           0           0
    180120           0           0
    180150           0           0
    180180           1           0
    180210           1           1
    180240           1           0
    180270           0           1
    180300           2           0
    180330           1           1
    180360           0           0
    180390           0           0
    180420           0           1
    180450           0           0
    180480           0           0
    180510           0           1
    180540           1           1
    180570           2           0
    180600           1           2
    180630           1           1
    180660           2           3
    180690           1           0
    180720           2           2
    180750           1           0
    180780           1           2
    180810           1           2
    180840           3           3
    180870           1           3
    180900           2           3
    180930           2           2
    180960           1           2
    180990           1           4
    181020           1           0
    181050           1           2
    181080           0           2
    181110           1           4
    181140           1           0
    181170           1           1
    181200           0           0
    181230           2           4
    181260           1           3
    181290           1           0
    181320           1           0
    181350           1           0
    181380           0           1
    181410           1           0
    181440           0           0
    181470           0           1
    181500           1           0
    181530           0           0
    181560           0           1
    181590           1           0
    181620           0           1
    181650           1           0
    181680           1           0
    181710           1           0
    181740           1           0
    181770           1           1
    181800           1           0
    181830           1           0
    181860           1           0
    181890           1           0
    181920           0           0
    181950           1           4
    181980           0           2
    182010           1           0
    182040           0           1
    182070           1           5
    182100           2           2
    182130           1           1
    182160           1           0
    182190           3           1
    182220           1           2
    182250           1           4
    182280           0           1
    182310           0           2
    182340           1           2
    182370           2           3
    182400           1           5
    182430           0           1
    182460           0           3
    182490           0           3
    182520           2           3
    182550           1           0
    182580           1           0
    182610           1           0
    182640           0           3
    182670           0           1
    182700           1           1
    182730           1           1
    182760           1           0
    182790           1           1
    182820           2           2
    182850           1           3
    182880           0           3
    182910           0           0
    182940           2           0
    182970           1           1
    183000           1           0
    183030           0           2
    183060           2           2
    183090           2           2
    183120           2           3
    183150           1           1
    183180           0           2
    183210           2           0
    183240           1           0
    183270           1           1
    183300           0           2
    183330           0           2
    183360           0           1
    183390           1           2
    183420           1           2
    183450           1           2
    183480           0           3
    183510           1           0
    183540           2           3
    183570           0           3
    183600           2           3
    183630           1           0
    183660           3           3
    183690           2           0
    183720           2           0
    183750           1           3
    183780           1           3
    183810           1           0
    183840           0           1
    183870           2           3
    183900           1           0
    183930           2           3
    183960           0           1
    183990           0           2
    184020           1           0
    184050           2           1
    184080           0           3
    184110           1           2
    184140           1           2
    184170           0           2
    184200           1           1
    184230           1           1
    184260           0           0
    184290           0           0
    184320           2           3
    184350           0           1
    184380           0           1
    184410           0           1
    184440           1           1
    184470           0           3
    184500           0           3
    184530           1           1
    184560           1           0
    184590           1           1
    184620           0           3
    184650           0           0
    184680           0           1
    184710           0           1
    184740           0           0
    184770           0           0
    184800           0           0
    184830           0           0
    184860           0           0
    184890           1           1
    184920           0           1
    184950           0           0
    184980           0           0
    185010           0           2
    185040           0           0
    185070           0           0
    185100           0           0
    185130           1           0
    185160           0           1
    185190           0           1
    185220           0           0
    185250           0           0
    185280           0           0
    185310           0           0
    185340           0           0
    185370           1           0
    185400           0           0
    185430           1           0
    185460           0           0
    185490           0           0
    185520           1           1
    185550           0           0
    185580           0           0
    185610           1           1
    185640           0           0
    185670           0           0
    185700           0           0
    185730           0           0
    185760           0           1
    185790           0           0
    185820           0           0
    185850           1           1
    185880           1           0
    185910           1           0
    185940           0           0
    185970           0           0
    186000           0           1
    186030           1           1
    186060           1           1
    186090           1           1
    186120           1           1
    186150           1           2
    186180           1           1
    186210           1           1
    186240           1           1
    186270           0           0
    186300           0           0
    186330           0           0
    186360           0           0
    186390           0           0
    186420           0           0
    186450           0           0
    186480           0           1
    186510           1           1
    186540           1           1
    186570           0           0
    186600           0           2
    186630           1           0
    186660           0           0
    186690           0           0
    186720           0           0
    186750           1           0
    186780           1           0
    186810           0           0
    186840           1           0
    186870           0           1
    186900           0           0
    186930           1           0
    186960           0           1
    186990           0           0
    187020           0           0
    187050           1           0
    187080           0           0
    187110           0           0
    187140           1           0
    187170           0           1
    187200           0           0
    187230           0           0
    187260           0           0
    187290           0           0
    187320           0           0
    187350           0           0
    187380           0           0
    187410           0           0
    187440           0           0
    187470           0           0
    187500           0           0
    187530           2           2
    187560           0           0
    187590           2           0
    187620           0           0
    187650           0           0
    187680           0           0
    187710           0           0
    187740           0           0
    187770           0           0
    187800           0           0
    187830           1           2
    187860           1           0
    187890           0           1
    187920           1           2
    187950           0           0
    187980           0           0
    188010           0           1
    188040           0           0
    188070           0           0
    188100           0           0
    188130           0           0
    188160           1           0
    188190           1           0
    188220           2           0
    188250           2           1
    188280           0           1
    188310           2           0
    188340           1           0
    188370           1           0
    188400           1           1
    188430           1           1
    188460           2           0
    188490           1           1
    188520           2           0
    188550           1           0
    188580           0           1
    188610           1           2
    188640           1           2
    188670           1           2
    188700           2           2
    188730           1           1
    188760           2           0
    188790           1           3
    188820           2           2
    188850           1           3
    188880           2           2
    188910           2           2
    188940           2           3
    188970           2           0
    189000           2           2
    189030           2           2
    189060           1           0
    189090           2           2
    189120           2           2
    189150           2           0
    189180           1           1
    189210           2           0
    189240           2           3
    189270           1           2
    189300           2           3
    189330           2           5
    189360           2           0
    189390           2           0
    189420           3           1
    189450           2           2
    189480           2           2
    189510           2           3
    189540           1           0
    189570           2           0
    189600           1           0
    189630           0           3
    189660           2           2
    189690           1           2
    189720           1           5
    189750           2           3
    189780           2           2
    189810           2           0
    189840           2           2
    189870           2           0
    189900           2           2
    189930           2           3
    189960           2           2
    189990           1           0
    190020           2           0
    190050           2           3
    190080           2           2
    190110           2           1
    190140           1           2
    190170           2           2
    190200           0           1
    190230           2           2
    190260           2           3
    190290           2           2
    190320           2           2
    190350           1           4
    190380           1           1
    190410           1           3
    190440           2           3
    190470           2           2
    190500           2           3
    190530           1           3
    190560           2           2
    190590           2           3
    190620           1           2
    190650           2           0
    190680           1           3
    190710           0           3
    190740           2           2
    190770           2           1
    190800           2           2
    190830           2           2
    190860           1           1
    190890           2           0
    190920           1           1
    190950           2           2
    190980           1           0
    191010           0           2
    191040           2           0
    191070           2           2
    191100           1           0
    191130           2           1
    191160           1           1
    191190           1           3
    191220           1           0
    191250           1           0
    191280           2           2
    191310           1           0
    191340           0           2
    191370           0           1
    191400           2           0
    191430           2           1
    191460           1           1
    191490           1           0
    191520           1           0
    191550           1           1
    191580           1           1
    191610           3           1
    191640           1           4
    191670           2           3
    191700           2           1
    191730           2           0
    191760           3           1
    191790           1           0
    191820           1           1
    191850           3           3
    191880           4           2
    191910           2           3
    191940           2           0
    191970           4           2
    192000           3           0
    192030           4           1
    192060           3           1
    192090           3           1
    192120           3           2
    192150           4           1
    192180           2           1
    192210           3           0
    192240           3           2
    192270           4           1
    192300           4           1
    192330           2           3
    192360           1           1
    192390           5           1
    192420           2           0
    192450           3           0
    192480           3           1
    192510           2           0
    192540           3           0
    192570           2           1
    192600           4           1
    192630           2           0
    192660           3           1
    192690           4           1
    192720           3           2
    192750           3           1
    192780           2           2
    192810           3           1
    192840           2           0
    192870           3           1
    192900           3           0
    192930           3           2
    192960           1           3
    192990           3           1
    193020           0           1
    193050           2           3
    193080           3           0
    193110           0           0
    193140           1           4
    193170           0           2
    193200           1           1
    193230           0           0
    193260           0           1
    193290           0           2
    193320           0           1
    193350           0           3
    193380           0           0
    193410           1           2
    193440           1           2
    193470           1           2
    193500           1           3
    193530           1           2
    193560           2           2
    193590           1           3
    193620           1           2
    193650           1           2
    193680           0           2
    193710           1           3
    193740           1           3
    193770           0           2
    193800           1           3
    193830           1           3
    193860           1           2
    193890           1           2
    193920           1           2
    193950           1           2
    193980           2           0
    194010           1           2
    194040           1           3
    194070           0           1
    194100           1           2
    194130           0           2
    194160           1           2
    194190           2           2
    194220           1           0
    194250           1           0
    194280           0           2
    194310           1           3
    194340           2           1
    194370           1           3
    194400           1           2
    194430           1           3
    194460           0           0
    194490           1           2
    194520           2           2
    194550           1           0
    194580           0           1
    194610           1           3
    194640           1           3
    194670           1           1
    194700           1           1
    194730           1           0
    194760           2           1
    194790           2           0
    194820           0           1
    194850           1           0
    194880           1           1
    194910           1           0
    194940           0           1
    194970           1           2
    195000           1           0
    195030           1           1
    195060           1           0
    195090           2           2
    195120           0           4
    195150           1           1
    195180           1           2
    195210           1           1
    195240           1           1
    195270           1           1
    195300           0           0
    195330           0           1
    195360           1           0
    195390           0           1
    195420           1           0
    195450           2           0
    195480           0           1
    195510           1           0
    195540           0           1
    195570           2           1
    195600           2           1
    195630           2           0
    195660           1           1
    195690           2           1
    195720           2           1
    195750           2           0
    195780           2           0
    195810           2           2
    195840           2           0
    195870           1           0
    195900           1           2
    195930           1           0
    195960           1           2
    195990           2           3
    196020           1           0
    196050           2           0
    196080           1           1
    196110           0           1
    196140           1           4
    196170           1           1
    196200           1           3
    196230           0           1
    196260           1           0
    196290           2           0
    196320           2           1
    196350           2           2
    196380           2           1
    196410           0           4
    196440           1           2
    196470           2           2
    196500           1           2
    196530           1           3
    196560           0           2
    196590           0           4
    196620           1           1
    196650           0           3
    196680           1           3
    196710           0           2
    196740           1           0
    196770           2           0
    196800           1           1
    196830           2           1
    196860           0           2
    196890           0           5
    196920           1           1
    196950           2           0
    196980           0           2
    197010           2           0
    197040           1           0
    197070           2           2
    197100           1           2
    197130           1           0
    197160           1           0
    197190           0           2
    197220           2           0
    197250           0           1
    197280           0           1
    197310           0           3
    197340           0           0
    197370           1           0
    197400           1           0
    197430           1           1
    197460           1           0
    197490           1           0
    197520           1           0
    197550           1           2
    197580           1           0
    197610           0           3
    197640           0           1
    197670           0           2
    197700           0           1
    197730           1           1
    197760           0           1
    197790           1           1
    197820           1           1
    197850           0           2
    197880           1           1
    197910           2           0
    197940           0           2
    197970           0           2
    198000           1           0
    198030           1           2
    198060           1           0
    198090           1           1
    198120           0           1
    198150           0           0
    198180           1           3
    198210           1           1
    198240           1           5
    198270           1           1
    198300           0           3
    198330           1           4
    198360           0           3
    198390           1           2
    198420           2           4
    198450           1           3
    198480           1           0
    198510           1           0
    198540           2           1
    198570           2           1
    198600           1           1
    198630           2           2
    198660           1           2
    198690           2           3
    198720           2           3
    198750           3           2
    198780           3           3
    198810           2           0
    198840           2           0
    198870           2           0
    198900           1           2
    198930           0           6
    198960           0           1
    198990           0           4
    199020           0           3
    199050           1           2
    199080           1           6
    199110           0           4
    199140           1           0
    199170           0           3
    199200           3           1
    199230           2           2
    199260           2           3
    199290           1           1
    199320           2           0
    199350           2           2
    199380           1           4
    199410           0           1
    199440           2           1
    199470           1           1
    199500           1           0
    199530           1           1
    199560           1           1
    199590           2           0
    199620           3           3
    199650           1           0
    199680           2           0
    199710           2           2
    199740           2           2
    199770           2           0
    199800           2           0
    199830           2           2
    199860           1           3
    199890           2           0
    199920           3           0
    199950           1           2
    199980           0           2
