# Supplementary material for: Mechanism of salidroside promoting testosterone secretion induced by H2O2 in TM3 Leydig cells based on metabolomics and network pharmacology
Source: Front Chem. 2025 Feb 27;13:1544876. doi: 10.3389/fchem.2025.1544876 (PMC11904911; doi:10.3389/fchem.2025.1544876)
Supplement: Supplementary file 1 [file DataSheet1.ZIP › Supplementary document/Molecular dynamics simulation/MPO/MPO.mol2]

# created with PyMOL 2.5.0a0
@<TRIPOS>MOLECULE
MPO_2_Salidroside
47 48 1                 
SMALL
USER_CHARGES
@<TRIPOS>ATOM
1	   C	-15.040	-46.251	17.498	C.3	1	UNL1	0.282	
2	   C	-14.964	-44.852	18.097	C.3	1	UNL1	0.201	
3	   C	-16.239	-44.525	18.867	C.3	1	UNL1	0.179	
4	   C	-17.469	-44.801	18.009	C.3	1	UNL1	0.177	
5	   C	-17.408	-46.202	17.414	C.3	1	UNL1	0.178	
6	   C	-13.274	-47.623	17.243	C.3	1	UNL1	0.168	
7	   C	-11.822	-47.303	17.575	C.3	1	UNL1	0.063	
8	   C	-11.019	-48.565	17.568	C.3	1	UNL1	-0.045	
9	   C	-9.835	-48.643	18.300	C.3	1	UNL1	0.007	
10	   C	-9.086	-49.821	18.293	C.3	1	UNL1	0.045	
11	   C	-9.522	-50.920	17.553	C.3	1	UNL1	0.117	
12	   C	-10.706	-50.841	16.820	C.3	1	UNL1	0.045	
13	   C	-11.455	-49.665	16.827	C.3	1	UNL1	0.007	
14	   C	-18.597	-46.401	16.484	C.3	1	UNL1	0.190	
15	   O	-16.200	-46.386	16.676	O.3	1	UNL1	-0.341	
16	   O	-18.618	-44.689	18.805	O.3	1	UNL1	-0.386	
17	   O	-16.223	-43.170	19.227	O.3	1	UNL1	-0.386	
18	   O	-13.870	-44.787	18.972	O.3	1	UNL1	-0.384	
19	   O	-13.896	-46.480	16.720	O.3	1	UNL1	-0.348	
20	   O	-8.795	-52.063	17.545	O.3	1	UNL1	-0.507	
21	   O	-18.968	-45.169	15.927	O.3	1	UNL1	-0.392	
22	 H01	-15.099	-46.977	18.309	 H	1	UNL1	0.000	
23	 H02	-14.848	-44.130	17.289	 H	1	UNL1	0.000	
24	 H03	-16.284	-45.152	19.757	 H	1	UNL1	0.000	
25	 H04	-17.499	-44.076	17.195	 H	1	UNL1	0.000	
26	 H05	-17.436	-46.929	18.226	 H	1	UNL1	0.000	
27	 H06	-13.793	-47.937	18.148	 H	1	UNL1	0.000	
28	 H07	-13.311	-48.427	16.507	 H	1	UNL1	0.000	
29	 H08	-11.768	-46.844	18.562	 H	1	UNL1	0.000	
30	 H09	-11.422	-46.613	16.832	 H	1	UNL1	0.000	
31	 H10	-11.144	-48.398	18.638	 H	1	UNL1	0.000	
32	 H11	-10.174	-48.569	19.333	 H	1	UNL1	0.000	
33	 H12	-9.183	-47.852	17.929	 H	1	UNL1	0.000	
34	 H13	-9.157	-50.169	19.324	 H	1	UNL1	0.000	
35	 H14	-8.095	-49.562	17.920	 H	1	UNL1	0.000	
36	 H15	-9.849	-51.606	18.335	 H	1	UNL1	0.000	
37	 H16	-11.358	-51.555	17.322	 H	1	UNL1	0.000	
38	 H17	-10.447	-51.043	15.781	 H	1	UNL1	0.000	
39	 H18	-11.384	-49.317	15.797	 H	1	UNL1	0.000	
40	 H19	-12.446	-49.924	17.200	 H	1	UNL1	0.000	
41	 H20	-19.435	-46.810	17.049	 H	1	UNL1	0.000	
42	 H21	-18.324	-47.093	15.687	 H	1	UNL1	0.000	
43	   H	-18.334	-44.418	19.661	 H	1	UNL1	0.210	
44	   H	-16.202	-43.136	20.168	 H	1	UNL1	0.210	
45	   H	-13.912	-43.950	19.401	 H	1	UNL1	0.210	
46	   H	-8.856	-52.452	16.656	 H	1	UNL1	0.292	
47	   H	-18.871	-44.522	16.603	 H	1	UNL1	0.210	
@<TRIPOS>BOND
1 1 2 1
2 1 19 1
3 1 22 1
4 2 3 1
5 2 18 1
6 2 23 1
7 3 4 1
8 3 17 1
9 3 24 1
10 4 5 1
11 4 16 1
12 4 25 1
13 5 14 1
14 5 26 1
15 6 7 1
16 6 27 1
17 6 28 1
18 7 8 1
19 7 29 1
20 7 30 1
21 8 9 1
22 8 13 1
23 8 31 1
24 9 10 1
25 9 32 1
26 9 33 1
27 10 11 1
28 10 34 1
29 10 35 1
30 11 12 1
31 11 20 1
32 11 36 1
33 12 13 1
34 12 37 1
35 12 38 1
36 13 39 1
37 13 40 1
38 14 21 1
39 14 41 1
40 14 42 1
41 1 15 1
42 5 15 1
43 16 43 1
44 17 44 1
45 18 45 1
46 6 19 1
47 20 46 1
48 21 47 1
@<TRIPOS>SUBSTRUCTURE
1	UNL1	1	GROUP	1 ****	UNL
