# Supplementary material for: Mechanism of salidroside promoting testosterone secretion induced by H2O2 in TM3 Leydig cells based on metabolomics and network pharmacology
Source: Front Chem. 2025 Feb 27;13:1544876. doi: 10.3389/fchem.2025.1544876 (PMC11904911; doi:10.3389/fchem.2025.1544876)
Supplement: Supplementary file 1 [file DataSheet1.ZIP › Supplementary document/Molecular dynamics simulation/MPO/rmsd.xvg]

# This file was created Thu Nov 28 15:50:19 2024
# Created by:
#                   :-) GROMACS - gmx rms, 2020.3-MODIFIED (-:
# 
# Executable:   D:\����ѧģ�ⰲװ��\gmx2020.3_AVX_CUDA_win64\gmx2020.3_GPU\bin\gmx.exe
# Data prefix:  D:\����ѧģ�ⰲװ��\gmx2020.3_AVX_CUDA_win64\gmx2020.3_GPU
# Working dir:  D:\���Ӷ���ѧģ���ܳ�������\TYY\fxq\MPO
# Command line:
#   gmx rms -s md_0_1.tpr -f md_0_1nopbc.xtc -o rmsd.xvg -tu ns
# gmx rms is part of G R O M A C S:
#
# Green Red Orange Magenta Azure Cyan Skyblue
#
@    title "RMSD"
@    xaxis  label "Time (ns)"
@    yaxis  label "RMSD (nm)"
@TYPE xy
@ subtitle "Backbone after lsq fit to Backbone"
   0.0000000    0.0004990
   0.0300000    0.1740408
   0.0600000    0.1779831
   0.0900000    0.1848813
   0.1200000    0.1899393
   0.1500000    0.1977347
   0.1800000    0.2087370
   0.2100000    0.2128350
   0.2400000    0.2313124
   0.2700000    0.2249993
   0.3000000    0.2467574
   0.3300000    0.2237732
   0.3600000    0.2288354
   0.3900000    0.2299942
   0.4200000    0.2289418
   0.4500000    0.2292434
   0.4800000    0.2224938
   0.5100001    0.2293819
   0.5400000    0.2246992
   0.5700001    0.2300369
   0.6000000    0.2432066
   0.6300001    0.2479640
   0.6600000    0.2517899
   0.6900001    0.2248730
   0.7200000    0.2402434
   0.7500001    0.2331679
   0.7800000    0.2160579
   0.8100001    0.2304603
   0.8400000    0.2413803
   0.8700001    0.2344812
   0.9000000    0.2252335
   0.9300001    0.2399750
   0.9600000    0.2354925
   0.9900001    0.2306397
   1.0200001    0.2217769
   1.0500001    0.2259643
   1.0800000    0.2165854
   1.1100000    0.2330348
   1.1400001    0.2192165
   1.1700001    0.2137356
   1.2000000    0.2225434
   1.2300000    0.2254888
   1.2600001    0.2234302
   1.2900001    0.2252806
   1.3200001    0.2369383
   1.3500000    0.2468408
   1.3800001    0.2223220
   1.4100001    0.2161951
   1.4400001    0.2254923
   1.4700000    0.2316347
   1.5000001    0.2359639
   1.5300001    0.2315441
   1.5600001    0.2463488
   1.5900000    0.2364903
   1.6200001    0.2190547
   1.6500001    0.2368518
   1.6800001    0.2123385
   1.7100000    0.2269260
   1.7400001    0.2198395
   1.7700001    0.2243173
   1.8000001    0.2401331
   1.8300000    0.2211206
   1.8600001    0.2214380
   1.8900001    0.2186164
   1.9200001    0.2313860
   1.9500000    0.2230781
   1.9800001    0.2298512
   2.0100000    0.2187571
   2.0400002    0.2305363
   2.0700002    0.2326283
   2.1000001    0.2459266
   2.1300001    0.2530377
   2.1600001    0.2564260
   2.1900001    0.2634810
   2.2200000    0.2552661
   2.2500000    0.2497298
   2.2800002    0.2585993
   2.3100002    0.2636952
   2.3400002    0.2631389
   2.3700001    0.2818406
   2.4000001    0.2795006
   2.4300001    0.2635199
   2.4600000    0.2471303
   2.4900000    0.2511901
   2.5200002    0.2593448
   2.5500002    0.2840915
   2.5800002    0.2855088
   2.6100001    0.2762249
   2.6400001    0.2687252
   2.6700001    0.2756737
   2.7000000    0.2902123
   2.7300000    0.2646377
   2.7600002    0.2539240
   2.7900002    0.2724037
   2.8200002    0.2648802
   2.8500001    0.2717002
   2.8800001    0.2876986
   2.9100001    0.2880409
   2.9400001    0.2652183
   2.9700000    0.2786501
   3.0000002    0.2695329
   3.0300002    0.2736950
   3.0600002    0.2718519
   3.0900002    0.2629120
   3.1200001    0.2777959
   3.1500001    0.2722086
   3.1800001    0.2684194
   3.2100000    0.2463846
   3.2400002    0.2671064
   3.2700002    0.2858683
   3.3000002    0.2815550
   3.3300002    0.2828630
   3.3600001    0.2881882
   3.3900001    0.3113291
   3.4200001    0.3026286
   3.4500000    0.3041416
   3.4800003    0.3171782
   3.5100002    0.3435438
   3.5400002    0.3342536
   3.5700002    0.3125241
   3.6000001    0.2890429
   3.6300001    0.3158441
   3.6600001    0.2943264
   3.6900001    0.2728357
   3.7200003    0.2746830
   3.7500002    0.2926343
   3.7800002    0.2872085
   3.8100002    0.3045730
   3.8400002    0.3207606
   3.8700001    0.3062993
   3.9000001    0.2904464
   3.9300003    0.3083716
   3.9600003    0.2750567
   3.9900002    0.2974857
   4.0200000    0.2990477
   4.0500002    0.2844955
   4.0800004    0.3193128
   4.1100001    0.3072152
   4.1400003    0.2994184
   4.1700001    0.2992673
   4.2000003    0.3179096
   4.2300000    0.3147483
   4.2600002    0.3422703
   4.2900004    0.3088030
   4.3200002    0.3011235
   4.3500004    0.3033757
   4.3800001    0.2863981
   4.4100003    0.3149215
   4.4400001    0.3054009
   4.4700003    0.3136424
   4.5000000    0.3172321
   4.5300002    0.3391497
   4.5600004    0.3282154
   4.5900002    0.3284558
   4.6200004    0.3183871
   4.6500001    0.3118448
   4.6800003    0.3188973
   4.7100000    0.3098149
   4.7400002    0.2965109
   4.7700005    0.2987965
   4.8000002    0.2965391
   4.8300004    0.2871701
   4.8600001    0.2692157
   4.8900003    0.2413680
   4.9200001    0.2525811
   4.9500003    0.2635757
   4.9800000    0.2762637
   5.0100002    0.2563664
   5.0400004    0.2572130
   5.0700002    0.2790116
   5.1000004    0.2529398
   5.1300001    0.2438703
   5.1600003    0.2436627
   5.1900001    0.2349764
   5.2200003    0.2445354
   5.2500005    0.2476330
   5.2800002    0.2552228
   5.3100004    0.2588440
   5.3400002    0.2806799
   5.3700004    0.2718668
   5.4000001    0.2588563
   5.4300003    0.2597916
   5.4600000    0.2627093
   5.4900002    0.2445956
   5.5200005    0.2739872
   5.5500002    0.2500858
   5.5800004    0.2530059
   5.6100001    0.2430104
   5.6400003    0.2454003
   5.6700001    0.2371687
   5.7000003    0.2374192
   5.7300005    0.2494374
   5.7600002    0.2462177
   5.7900004    0.2491732
   5.8200002    0.2529085
   5.8500004    0.2405958
   5.8800001    0.2531931
   5.9100003    0.2593373
   5.9400001    0.2696532
   5.9700003    0.2713350
   6.0000005    0.2587515
   6.0300002    0.2543755
   6.0600004    0.2562280
   6.0900002    0.2583378
   6.1200004    0.2628559
   6.1500001    0.2558375
   6.1800003    0.2389211
   6.2100005    0.2613462
   6.2400002    0.2559327
   6.2700005    0.2709373
   6.3000002    0.2734088
   6.3300004    0.2788075
   6.3600001    0.2887852
   6.3900003    0.2764887
   6.4200001    0.2743533
   6.4500003    0.2864887
   6.4800005    0.3002238
   6.5100002    0.2827436
   6.5400004    0.2805957
   6.5700002    0.2750323
   6.6000004    0.2789195
   6.6300001    0.2718392
   6.6600003    0.2928688
   6.6900005    0.2905423
   6.7200003    0.2848187
   6.7500005    0.2793864
   6.7800002    0.2750611
   6.8100004    0.2887488
   6.8400002    0.2848601
   6.8700004    0.2865016
   6.9000001    0.2824923
   6.9300003    0.2820177
   6.9600005    0.2757281
   6.9900002    0.2686745
   7.0200005    0.2774597
   7.0500002    0.2802734
   7.0800004    0.2917706
   7.1100001    0.2953748
   7.1400003    0.2835555
   7.1700006    0.2804544
   7.2000003    0.2697233
   7.2300005    0.2811540
   7.2600002    0.2777333
   7.2900004    0.2800589
   7.3200002    0.3026086
   7.3500004    0.2909875
   7.3800001    0.2732158
   7.4100003    0.2921824
   7.4400005    0.2862229
   7.4700003    0.2941765
   7.5000005    0.2754726
   7.5300002    0.2760105
   7.5600004    0.2679115
   7.5900002    0.2693833
   7.6200004    0.2804414
   7.6500006    0.2923762
   7.6800003    0.2865172
   7.7100005    0.2740977
   7.7400002    0.2876524
   7.7700005    0.3000475
   7.8000002    0.2928283
   7.8300004    0.2760694
   7.8600006    0.2805367
   7.8900003    0.2916628
   7.9200006    0.2931384
   7.9500003    0.2893842
   7.9800005    0.2841144
   8.0100002    0.3027995
   8.0400000    0.2883873
   8.0700006    0.2909544
   8.1000004    0.2993044
   8.1300001    0.2887096
   8.1600008    0.2932904
   8.1900005    0.2825968
   8.2200003    0.3031521
   8.2500000    0.2984005
   8.2800007    0.2879809
   8.3100004    0.2724644
   8.3400002    0.2922716
   8.3700008    0.2666762
   8.4000006    0.2669832
   8.4300003    0.2692067
   8.4600000    0.2747136
   8.4900007    0.2721951
   8.5200005    0.2720646
   8.5500002    0.2719011
   8.5800009    0.2806001
   8.6100006    0.2713515
   8.6400003    0.2727157
   8.6700001    0.2740921
   8.7000008    0.2903970
   8.7300005    0.2881517
   8.7600002    0.2911662
   8.7900000    0.2723961
   8.8200006    0.2764817
   8.8500004    0.2919522
   8.8800001    0.2851191
   8.9100008    0.2808281
   8.9400005    0.2704508
   8.9700003    0.2962597
   9.0000000    0.2854572
   9.0300007    0.2972497
   9.0600004    0.2936146
   9.0900002    0.2727861
   9.1200008    0.2882206
   9.1500006    0.2837192
   9.1800003    0.2912313
   9.2100000    0.2901013
   9.2400007    0.2858433
   9.2700005    0.2846927
   9.3000002    0.2972932
   9.3300009    0.2996353
   9.3600006    0.2974921
   9.3900003    0.3150905
   9.4200001    0.3232434
   9.4500008    0.3309571
   9.4800005    0.3434767
   9.5100002    0.3201476
   9.5400009    0.3233295
   9.5700006    0.3235785
   9.6000004    0.3267141
   9.6300001    0.3313859
   9.6600008    0.3494399
   9.6900005    0.3122615
   9.7200003    0.3117909
   9.7500000    0.3476173
   9.7800007    0.3297531
   9.8100004    0.3425575
   9.8400002    0.3357428
   9.8700008    0.3124884
   9.9000006    0.3177069
   9.9300003    0.3041368
   9.9600000    0.3134141
   9.9900007    0.3156651
  10.0200005    0.3222514
  10.0500002    0.3157070
  10.0800009    0.3228656
  10.1100006    0.3310654
  10.1400003    0.3252988
  10.1700001    0.3325090
  10.2000008    0.3466421
  10.2300005    0.3411039
  10.2600002    0.3635293
  10.2900009    0.3640807
  10.3200006    0.3439925
  10.3500004    0.3382151
  10.3800001    0.3624668
  10.4100008    0.3701389
  10.4400005    0.3741384
  10.4700003    0.3423696
  10.5000010    0.3509821
  10.5300007    0.3421851
  10.5600004    0.3346174
  10.5900002    0.3434568
  10.6200008    0.3629839
  10.6500006    0.3652757
  10.6800003    0.3504274
  10.7100000    0.3525068
  10.7400007    0.3461544
  10.7700005    0.3461340
  10.8000002    0.3545167
  10.8300009    0.3390312
  10.8600006    0.3347175
  10.8900003    0.3331542
  10.9200001    0.3595614
  10.9500008    0.3504249
  10.9800005    0.3409980
  11.0100002    0.3168525
  11.0400009    0.3293263
  11.0700006    0.3056453
  11.1000004    0.3130657
  11.1300001    0.3248527
  11.1600008    0.3148952
  11.1900005    0.3222077
  11.2200003    0.3281419
  11.2500010    0.3078732
  11.2800007    0.3089611
  11.3100004    0.2933265
  11.3400002    0.3123589
  11.3700008    0.3021045
  11.4000006    0.3039287
  11.4300003    0.2935120
  11.4600010    0.2900637
  11.4900007    0.2958566
  11.5200005    0.2778317
  11.5500002    0.2952390
  11.5800009    0.2962742
  11.6100006    0.2861057
  11.6400003    0.2958174
  11.6700010    0.2816700
  11.7000008    0.2854758
  11.7300005    0.2848332
  11.7600002    0.3009475
  11.7900009    0.3223587
  11.8200006    0.2985532
  11.8500004    0.2847398
  11.8800001    0.2872302
  11.9100008    0.2843925
  11.9400005    0.2844051
  11.9700003    0.2840267
  12.0000010    0.2670797
  12.0300007    0.2914959
  12.0600004    0.2721297
  12.0900002    0.2756174
  12.1200008    0.3119913
  12.1500006    0.3037675
  12.1800003    0.3166888
  12.2100010    0.3347181
  12.2400007    0.3036520
  12.2700005    0.2954054
  12.3000002    0.2900264
  12.3300009    0.2917503
  12.3600006    0.2952793
  12.3900003    0.3060701
  12.4200010    0.3049284
  12.4500008    0.2754479
  12.4800005    0.2938003
  12.5100002    0.2801054
  12.5400009    0.2741397
  12.5700006    0.2938359
  12.6000004    0.2758229
  12.6300011    0.2745562
  12.6600008    0.2898349
  12.6900005    0.2918941
  12.7200003    0.2623508
  12.7500010    0.2809360
  12.7800007    0.2677145
  12.8100004    0.2682162
  12.8400002    0.2709041
  12.8700008    0.2711203
  12.9000006    0.2811780
  12.9300003    0.2830040
  12.9600010    0.2950363
  12.9900007    0.3126990
  13.0200005    0.3053664
  13.0500002    0.3069248
  13.0800009    0.2667346
  13.1100006    0.2782123
  13.1400003    0.2962829
  13.1700010    0.2723574
  13.2000008    0.2908751
  13.2300005    0.3138460
  13.2600002    0.3154020
  13.2900009    0.3036490
  13.3200006    0.2999542
  13.3500004    0.3020154
  13.3800011    0.3101884
  13.4100008    0.2854683
  13.4400005    0.2894242
  13.4700003    0.2846130
  13.5000010    0.2802641
  13.5300007    0.2958605
  13.5600004    0.2725711
  13.5900011    0.2675110
  13.6200008    0.2909914
  13.6500006    0.2908713
  13.6800003    0.2828865
  13.7100010    0.2917050
  13.7400007    0.2932047
  13.7700005    0.2965591
  13.8000002    0.2955282
  13.8300009    0.3067473
  13.8600006    0.2894490
  13.8900003    0.3016513
  13.9200010    0.2784016
  13.9500008    0.2921108
  13.9800005    0.3146985
  14.0100002    0.3004247
  14.0400009    0.3003215
  14.0700006    0.3374217
  14.1000004    0.3081944
  14.1300011    0.3000561
  14.1600008    0.2952377
  14.1900005    0.2944227
  14.2200003    0.2940517
  14.2500010    0.2996522
  14.2800007    0.3132485
  14.3100004    0.3156039
  14.3400011    0.3310710
  14.3700008    0.3312535
  14.4000006    0.3175426
  14.4300003    0.3118589
  14.4600010    0.3244141
  14.4900007    0.3185541
  14.5200005    0.3045712
  14.5500011    0.3114214
  14.5800009    0.3248873
  14.6100006    0.3328177
  14.6400003    0.3301528
  14.6700010    0.3104548
  14.7000008    0.3188016
  14.7300005    0.3345563
  14.7600002    0.3196952
  14.7900009    0.3113638
  14.8200006    0.2964427
  14.8500004    0.2908649
  14.8800011    0.3001448
  14.9100008    0.2893085
  14.9400005    0.2857815
  14.9700003    0.3048201
  15.0000010    0.3207234
  15.0300007    0.3090381
  15.0600004    0.3005909
  15.0900011    0.3041435
  15.1200008    0.3226563
  15.1500006    0.2939510
  15.1800003    0.3031683
  15.2100010    0.3081198
  15.2400007    0.3226965
  15.2700005    0.2990910
  15.3000011    0.3142920
  15.3300009    0.3229546
  15.3600006    0.3342162
  15.3900003    0.3211878
  15.4200010    0.3047931
  15.4500008    0.3278804
  15.4800005    0.3120035
  15.5100012    0.2868173
  15.5400009    0.3102242
  15.5700006    0.2940542
  15.6000004    0.2949377
  15.6300011    0.3111974
  15.6600008    0.3154019
  15.6900005    0.3171477
  15.7200012    0.3043927
  15.7500010    0.3329729
  15.7800007    0.3337105
  15.8100004    0.3452040
  15.8400011    0.3250568
  15.8700008    0.3275321
  15.9000006    0.3161983
  15.9300003    0.3358203
  15.9600010    0.3367134
  15.9900007    0.3254294
  16.0200005    0.3227505
  16.0500011    0.3112914
  16.0799999    0.3068526
  16.1100006    0.3135189
  16.1400013    0.3311720
  16.1700001    0.3399419
  16.2000008    0.3220329
  16.2300014    0.3379813
  16.2600002    0.3161741
  16.2900009    0.3174744
  16.3200016    0.3071797
  16.3500004    0.3293470
  16.3800011    0.3174149
  16.4099998    0.3239696
  16.4400005    0.3026534
  16.4700012    0.3377450
  16.5000000    0.3164703
  16.5300007    0.3097790
  16.5600014    0.3257538
  16.5900002    0.3416896
  16.6200008    0.3165480
  16.6500015    0.3075598
  16.6800003    0.3163369
  16.7100010    0.3279260
  16.7400017    0.3246381
  16.7700005    0.3170244
  16.8000011    0.3268768
  16.8299999    0.3396976
  16.8600006    0.3383425
  16.8900013    0.3280371
  16.9200001    0.3378720
  16.9500008    0.3300436
  16.9800014    0.3343180
  17.0100002    0.3074666
  17.0400009    0.3055703
  17.0700016    0.3105838
  17.1000004    0.3400948
  17.1300011    0.3170654
  17.1600018    0.3134170
  17.1900005    0.3072621
  17.2200012    0.3001377
  17.2500000    0.2946279
  17.2800007    0.3045356
  17.3100014    0.3142063
  17.3400002    0.3042633
  17.3700008    0.3135168
  17.4000015    0.3004622
  17.4300003    0.2996141
  17.4600010    0.3136037
  17.4900017    0.3255239
  17.5200005    0.3061338
  17.5500011    0.2984991
  17.5799999    0.3412083
  17.6100006    0.3681973
  17.6400013    0.3611575
  17.6700001    0.3379074
  17.7000008    0.3167161
  17.7300014    0.3390096
  17.7600002    0.3412279
  17.7900009    0.3219538
  17.8200016    0.3504571
  17.8500004    0.3705977
  17.8800011    0.3385088
  17.9100018    0.3293211
  17.9400005    0.3436488
  17.9700012    0.3397987
  18.0000000    0.3493994
  18.0300007    0.3637801
  18.0600014    0.3637070
  18.0900002    0.3398950
  18.1200008    0.3503890
  18.1500015    0.3556338
  18.1800003    0.3633742
  18.2100010    0.3504178
  18.2400017    0.3582056
  18.2700005    0.3596787
  18.3000011    0.3550188
  18.3299999    0.3438790
  18.3600006    0.3539774
  18.3900013    0.3464347
  18.4200001    0.3530564
  18.4500008    0.3493387
  18.4800014    0.3690276
  18.5100002    0.3305636
  18.5400009    0.3170906
  18.5700016    0.3295379
  18.6000004    0.3498006
  18.6300011    0.3430057
  18.6600018    0.3495899
  18.6900005    0.3462731
  18.7200012    0.3506237
  18.7500000    0.3617915
  18.7800007    0.3457886
  18.8100014    0.3363558
  18.8400002    0.3674442
  18.8700008    0.3624334
  18.9000015    0.3324011
  18.9300003    0.3659999
  18.9600010    0.3597376
  18.9900017    0.3435330
  19.0200005    0.3741280
  19.0500011    0.3807372
  19.0800018    0.3813107
  19.1100006    0.3739142
  19.1400013    0.3767236
  19.1700001    0.3834186
  19.2000008    0.3851202
  19.2300014    0.3617156
  19.2600002    0.3705095
  19.2900009    0.3715768
  19.3200016    0.3619851
  19.3500004    0.3187654
  19.3800011    0.3345607
  19.4100018    0.3320149
  19.4400005    0.3551433
  19.4700012    0.3634372
  19.5000000    0.3553506
  19.5300007    0.3293943
  19.5600014    0.3388211
  19.5900002    0.3172691
  19.6200008    0.3193135
  19.6500015    0.3301117
  19.6800003    0.3663932
  19.7100010    0.3522393
  19.7400017    0.3570871
  19.7700005    0.3453476
  19.8000011    0.3641006
  19.8300018    0.3404061
  19.8600006    0.3650850
  19.8900013    0.3582403
  19.9200001    0.3645687
  19.9500008    0.3653359
  19.9800014    0.3696257
  20.0100002    0.3726260
  20.0400009    0.3642870
  20.0700016    0.3580557
  20.1000004    0.3584480
  20.1300011    0.3681138
  20.1600018    0.3489278
  20.1900005    0.3433528
  20.2200012    0.3465575
  20.2500019    0.3497644
  20.2800007    0.3690098
  20.3100014    0.3829963
  20.3400002    0.3333748
  20.3700008    0.3244472
  20.4000015    0.3281423
  20.4300003    0.3435615
  20.4600010    0.3418757
  20.4900017    0.3668983
  20.5200005    0.3529854
  20.5500011    0.3332507
  20.5800018    0.3469093
  20.6100006    0.3563154
  20.6400013    0.3286872
  20.6700001    0.3394585
  20.7000008    0.3254195
  20.7300014    0.3346217
  20.7600002    0.3264341
  20.7900009    0.3060136
  20.8200016    0.3292914
  20.8500004    0.3568155
  20.8800011    0.3590266
  20.9100018    0.3258574
  20.9400005    0.3284180
  20.9700012    0.3540756
  21.0000019    0.3356517
  21.0300007    0.3632326
  21.0600014    0.3745187
  21.0900002    0.3543714
  21.1200008    0.3833047
  21.1500015    0.3701639
  21.1800003    0.3660496
  21.2100010    0.3457089
  21.2400017    0.3507456
  21.2700005    0.3543557
  21.3000011    0.3812184
  21.3300018    0.3594242
  21.3600006    0.3748753
  21.3900013    0.3926629
  21.4200001    0.3744949
  21.4500008    0.3819310
  21.4800014    0.3762790
  21.5100002    0.3770198
  21.5400009    0.3727912
  21.5700016    0.3646467
  21.6000004    0.4045466
  21.6300011    0.4021885
  21.6600018    0.3891478
  21.6900005    0.3965041
  21.7200012    0.4157040
  21.7500019    0.4402474
  21.7800007    0.4333749
  21.8100014    0.4497224
  21.8400002    0.4762062
  21.8700008    0.4590704
  21.9000015    0.4400014
  21.9300003    0.4360762
  21.9600010    0.4063872
  21.9900017    0.4337771
  22.0200005    0.4581307
  22.0500011    0.4907488
  22.0800018    0.4820811
  22.1100006    0.5119280
  22.1400013    0.5375198
  22.1700020    0.5436808
  22.2000008    0.5796071
  22.2300014    0.5468651
  22.2600002    0.5637320
  22.2900009    0.5635331
  22.3200016    0.5500041
  22.3500004    0.5260359
  22.3800011    0.5328189
  22.4100018    0.5465667
  22.4400005    0.5696436
  22.4700012    0.5570311
  22.5000019    0.5559503
  22.5300007    0.5373977
  22.5600014    0.5589330
  22.5900002    0.5540193
  22.6200008    0.5210954
  22.6500015    0.5359241
  22.6800003    0.5279034
  22.7100010    0.5724878
  22.7400017    0.5649172
  22.7700005    0.5627714
  22.8000011    0.5485544
  22.8300018    0.5776334
  22.8600006    0.5741884
  22.8900013    0.5835493
  22.9200020    0.5577829
  22.9500008    0.5607082
  22.9800014    0.5217534
  23.0100002    0.5142986
  23.0400009    0.5180725
  23.0700016    0.5130940
  23.1000004    0.5147601
  23.1300011    0.5099501
  23.1600018    0.5380491
  23.1900005    0.5179796
  23.2200012    0.5067923
  23.2500019    0.5201721
  23.2800007    0.5213559
  23.3100014    0.4825306
  23.3400021    0.4900767
  23.3700008    0.5009645
  23.4000015    0.4963595
  23.4300003    0.4885415
  23.4600010    0.4717939
  23.4900017    0.4702421
  23.5200005    0.4563367
  23.5500011    0.4978690
  23.5800018    0.4972158
  23.6100006    0.5491794
  23.6400013    0.5251047
  23.6700020    0.5293142
  23.7000008    0.5255934
  23.7300014    0.5262271
  23.7600002    0.5283105
  23.7900009    0.5595560
  23.8200016    0.5283014
  23.8500004    0.4707167
  23.8800011    0.4835042
  23.9100018    0.4585700
  23.9400005    0.4710419
  23.9700012    0.4284523
  24.0000019    0.4101011
  24.0300007    0.4388313
  24.0600014    0.4413874
  24.0900021    0.4623753
  24.1200008    0.4777596
  24.1500015    0.4537899
  24.1800003    0.4704424
  24.2100010    0.4785737
  24.2400017    0.4239252
  24.2700005    0.4337787
  24.3000011    0.4308609
  24.3300018    0.4480689
  24.3600006    0.4472032
  24.3900013    0.4436214
  24.4200020    0.4158205
  24.4500008    0.4071406
  24.4800014    0.4072352
  24.5100002    0.4076654
  24.5400009    0.4313086
  24.5700016    0.4549367
  24.6000004    0.4338570
  24.6300011    0.4215668
  24.6600018    0.4376386
  24.6900005    0.4274563
  24.7200012    0.4286743
  24.7500019    0.4281843
  24.7800007    0.4396026
  24.8100014    0.4429047
  24.8400021    0.4331532
  24.8700008    0.4417899
  24.9000015    0.4297594
  24.9300003    0.4181589
  24.9600010    0.4069456
  24.9900017    0.4078893
  25.0200005    0.4052196
  25.0500011    0.4109932
  25.0800018    0.4082439
  25.1100006    0.4650365
  25.1400013    0.4731053
  25.1700020    0.4683258
  25.2000008    0.4988095
  25.2300014    0.4781376
  25.2600021    0.4602652
  25.2900009    0.4312663
  25.3200016    0.4096820
  25.3500004    0.4489467
  25.3800011    0.4785383
  25.4100018    0.4734830
  25.4400005    0.4762847
  25.4700012    0.4772985
  25.5000019    0.4876967
  25.5300007    0.4387886
  25.5600014    0.4595783
  25.5900021    0.4517494
  25.6200008    0.4294422
  25.6500015    0.4387836
  25.6800003    0.4526783
  25.7100010    0.4546842
  25.7400017    0.4790726
  25.7700005    0.4239177
  25.8000011    0.4614862
  25.8300018    0.4162304
  25.8600006    0.4381891
  25.8900013    0.4510789
  25.9200020    0.4413432
  25.9500008    0.4591854
  25.9800014    0.4515966
  26.0100021    0.4410669
  26.0400009    0.4343004
  26.0700016    0.4469856
  26.1000004    0.4769599
  26.1300011    0.4692914
  26.1600018    0.4829231
  26.1900005    0.4604554
  26.2200012    0.4612025
  26.2500019    0.4757694
  26.2800007    0.5083644
  26.3100014    0.4813954
  26.3400021    0.4852586
  26.3700008    0.4647707
  26.4000015    0.4203486
  26.4300003    0.4648630
  26.4600010    0.4319856
  26.4900017    0.4092828
  26.5200005    0.4164340
  26.5500011    0.4481840
  26.5800018    0.4640881
  26.6100006    0.4507702
  26.6400013    0.4345144
  26.6700020    0.4423944
  26.7000008    0.4352763
  26.7300014    0.4005029
  26.7600021    0.4182793
  26.7900009    0.4188234
  26.8200016    0.4306255
  26.8500004    0.4942846
  26.8800011    0.4581602
  26.9100018    0.4551063
  26.9400005    0.5123979
  26.9700012    0.5252190
  27.0000019    0.5425502
  27.0300007    0.4827950
  27.0600014    0.5292789
  27.0900021    0.5124899
  27.1200008    0.5113845
  27.1500015    0.5246609
  27.1800022    0.5382191
  27.2100010    0.5060543
  27.2400017    0.4977618
  27.2700005    0.4843365
  27.3000011    0.4812092
  27.3300018    0.4950293
  27.3600006    0.5379516
  27.3900013    0.4920043
  27.4200020    0.5099632
  27.4500008    0.4804991
  27.4800014    0.4992163
  27.5100021    0.5227508
  27.5400009    0.5073546
  27.5700016    0.5214890
  27.6000004    0.5037205
  27.6300011    0.5258677
  27.6600018    0.5158211
  27.6900005    0.4775245
  27.7200012    0.5000976
  27.7500019    0.5010858
  27.7800007    0.5040638
  27.8100014    0.5080718
  27.8400021    0.4713943
  27.8700008    0.4834709
  27.9000015    0.4850960
  27.9300022    0.4661986
  27.9600010    0.4637019
  27.9900017    0.4607215
  28.0200005    0.4831141
  28.0500011    0.4801387
  28.0800018    0.4766839
  28.1100006    0.5073694
  28.1400013    0.4799795
  28.1700020    0.4818285
  28.2000008    0.4827359
  28.2300014    0.4968141
  28.2600021    0.4649813
  28.2900009    0.4407817
  28.3200016    0.4511732
  28.3500023    0.4577206
  28.3800011    0.4541711
  28.4100018    0.4728711
  28.4400005    0.4954657
  28.4700012    0.4410022
  28.5000019    0.4097943
  28.5300007    0.4578086
  28.5600014    0.4528254
  28.5900021    0.4403534
  28.6200008    0.4684792
  28.6500015    0.4883311
  28.6800022    0.4887673
  28.7100010    0.4528792
  28.7400017    0.4761528
  28.7700005    0.4554529
  28.8000011    0.4397143
  28.8300018    0.4650141
  28.8600006    0.4593811
  28.8900013    0.4473158
  28.9200020    0.4589261
  28.9500008    0.4231862
  28.9800014    0.4509423
  29.0100021    0.4807145
  29.0400009    0.4782794
  29.0700016    0.5070109
  29.1000023    0.4814824
  29.1300011    0.4895924
  29.1600018    0.4768279
  29.1900005    0.4572217
  29.2200012    0.4510944
  29.2500019    0.4258658
  29.2800007    0.4693686
  29.3100014    0.4561732
  29.3400021    0.4825487
  29.3700008    0.4883978
  29.4000015    0.4892802
  29.4300022    0.4733003
  29.4600010    0.4667834
  29.4900017    0.4790554
  29.5200005    0.4693796
  29.5500011    0.4860533
  29.5800018    0.4757629
  29.6100006    0.4628910
  29.6400013    0.4736853
  29.6700020    0.4867993
  29.7000008    0.4657727
  29.7300014    0.4635407
  29.7600021    0.4461221
  29.7900009    0.4609067
  29.8200016    0.5208878
  29.8500023    0.5198870
  29.8800011    0.5082424
  29.9100018    0.4822902
  29.9400005    0.5224801
  29.9700012    0.5202621
  30.0000019    0.5424187
  30.0300007    0.5626709
  30.0600014    0.5687634
  30.0900021    0.6055722
  30.1200008    0.6098463
  30.1500015    0.5951517
  30.1800022    0.5875797
  30.2100010    0.6213345
  30.2400017    0.6428981
  30.2700024    0.6208284
  30.3000011    0.6320040
  30.3300018    0.5886941
  30.3600006    0.5666720
  30.3900013    0.6361681
  30.4200020    0.6230642
  30.4500008    0.5959623
  30.4800014    0.5978892
  30.5100021    0.6190452
  30.5400009    0.6227078
  30.5700016    0.6230316
  30.6000023    0.5846814
  30.6300011    0.5794608
  30.6600018    0.5365592
  30.6900005    0.5515035
  30.7200012    0.6196721
  30.7500019    0.6411166
  30.7800007    0.6432669
  30.8100014    0.5760837
  30.8400021    0.5524400
  30.8700008    0.6143150
  30.9000015    0.6037992
  30.9300022    0.6153222
  30.9600010    0.5830367
  30.9900017    0.5527450
  31.0200024    0.5593613
  31.0500011    0.5618325
  31.0800018    0.5850337
  31.1100006    0.5736169
  31.1400013    0.5506248
  31.1700020    0.5658075
  31.2000008    0.5525545
  31.2300014    0.5219072
  31.2600021    0.5198767
  31.2900009    0.5110627
  31.3200016    0.4953577
  31.3500023    0.5368931
  31.3800011    0.5550890
  31.4100018    0.5917552
  31.4400024    0.5695115
  31.4700012    0.5445986
  31.5000019    0.5311741
  31.5300007    0.5576394
  31.5600014    0.5808357
  31.5900021    0.5851424
  31.6200008    0.5353990
  31.6500015    0.5463929
  31.6800022    0.5862875
  31.7100010    0.5478044
  31.7400017    0.5443715
  31.7700024    0.5110337
  31.8000011    0.4899917
  31.8300018    0.4540075
  31.8600006    0.4737439
  31.8900013    0.4871233
  31.9200020    0.4374637
  31.9500008    0.4700623
  31.9800014    0.5050911
  32.0100021    0.4672841
  32.0400009    0.4826577
  32.0699997    0.5048074
  32.1000023    0.5129479
  32.1300011    0.5299526
  32.1599998    0.5338802
  32.1900024    0.5341812
  32.2200012    0.5288191
  32.2500000    0.5252547
  32.2800026    0.5130891
  32.3100014    0.5016772
  32.3400002    0.5021945
  32.3700027    0.5193105
  32.4000015    0.5037223
  32.4300003    0.5243790
  32.4600029    0.5445076
  32.4900017    0.5716281
  32.5200005    0.5671014
  32.5500031    0.5661718
  32.5800018    0.5329080
  32.6100006    0.5357303
  32.6400032    0.5546865
  32.6700020    0.5339360
  32.7000008    0.5506282
  32.7300034    0.5464022
  32.7600021    0.5513015
  32.7900009    0.5340533
  32.8199997    0.5568210
  32.8500023    0.5461440
  32.8800011    0.5230129
  32.9099998    0.5292408
  32.9400024    0.5232905
  32.9700012    0.5116884
  33.0000000    0.4960716
  33.0300026    0.5154049
  33.0600014    0.4911974
  33.0900002    0.5293972
  33.1200027    0.5421396
  33.1500015    0.5486199
  33.1800003    0.5541017
  33.2100029    0.5449943
  33.2400017    0.5474943
  33.2700005    0.5392614
  33.3000031    0.5544525
  33.3300018    0.5525665
  33.3600006    0.5144275
  33.3900032    0.4812168
  33.4200020    0.4559056
  33.4500008    0.4756883
  33.4800034    0.4694312
  33.5100021    0.4389492
  33.5400009    0.4454170
  33.5699997    0.4288984
  33.6000023    0.4555424
  33.6300011    0.4629698
  33.6599998    0.4850404
  33.6900024    0.4740278
  33.7200012    0.4710679
  33.7500000    0.4596639
  33.7800026    0.4590757
  33.8100014    0.4373667
  33.8400002    0.4566777
  33.8700027    0.4409279
  33.9000015    0.4659203
  33.9300003    0.4702795
  33.9600029    0.4703982
  33.9900017    0.4611067
  34.0200005    0.4574550
  34.0500031    0.4489258
  34.0800018    0.4462212
  34.1100006    0.4355435
  34.1400032    0.4409813
  34.1700020    0.4278229
  34.2000008    0.4279234
  34.2300034    0.4229406
  34.2600021    0.4156225
  34.2900009    0.4230116
  34.3200035    0.4130068
  34.3500023    0.4232744
  34.3800011    0.4202938
  34.4099998    0.4145313
  34.4400024    0.4659087
  34.4700012    0.4402677
  34.5000000    0.4190849
  34.5300026    0.4158131
  34.5600014    0.4352258
  34.5900002    0.4247445
  34.6200027    0.4185059
  34.6500015    0.4401851
  34.6800003    0.4192722
  34.7100029    0.4038085
  34.7400017    0.4221271
  34.7700005    0.3972197
  34.8000031    0.4289995
  34.8300018    0.4633430
  34.8600006    0.4326923
  34.8900032    0.4183658
  34.9200020    0.4247108
  34.9500008    0.4188180
  34.9800034    0.4265182
  35.0100021    0.4140209
  35.0400009    0.4103342
  35.0700035    0.4222430
  35.1000023    0.4585311
  35.1300011    0.4661303
  35.1599998    0.4586360
  35.1900024    0.4756242
  35.2200012    0.4778618
  35.2500000    0.4612739
  35.2800026    0.4508394
  35.3100014    0.4698640
  35.3400002    0.4746180
  35.3700027    0.4434854
  35.4000015    0.4671485
  35.4300003    0.4739229
  35.4600029    0.4857385
  35.4900017    0.4976220
  35.5200005    0.4778870
  35.5500031    0.4874152
  35.5800018    0.4926356
  35.6100006    0.4717475
  35.6400032    0.4821668
  35.6700020    0.5010797
  35.7000008    0.4665655
  35.7300034    0.5093650
  35.7600021    0.4679638
  35.7900009    0.4681568
  35.8200035    0.4742924
  35.8500023    0.5092729
  35.8800011    0.4935294
  35.9099998    0.4829879
  35.9400024    0.4675045
  35.9700012    0.5024461
  36.0000000    0.5201019
  36.0300026    0.4995140
  36.0600014    0.4964664
  36.0900002    0.4892850
  36.1200027    0.4957551
  36.1500015    0.4922343
  36.1800003    0.4829291
  36.2100029    0.4953461
  36.2400017    0.4918713
  36.2700005    0.5232729
  36.3000031    0.5012265
  36.3300018    0.4759983
  36.3600006    0.4898161
  36.3900032    0.4650498
  36.4200020    0.4671111
  36.4500008    0.4893758
  36.4800034    0.4967694
  36.5100021    0.4539147
  36.5400009    0.4671683
  36.5700035    0.4819942
  36.6000023    0.4899063
  36.6300011    0.4905787
  36.6599998    0.4972581
  36.6900024    0.5015636
  36.7200012    0.4616981
  36.7500000    0.4401649
  36.7800026    0.4805088
  36.8100014    0.4838395
  36.8400002    0.4817077
  36.8700027    0.4830554
  36.9000015    0.4710353
  36.9300003    0.4832153
  36.9600029    0.4956658
  36.9900017    0.5033693
  37.0200005    0.4904162
  37.0500031    0.4616144
  37.0800018    0.4461000
  37.1100006    0.4234215
  37.1400032    0.4477535
  37.1700020    0.4361513
  37.2000008    0.4309497
  37.2300034    0.3945757
  37.2600021    0.3748983
  37.2900009    0.4066916
  37.3200035    0.4631696
  37.3500023    0.4370510
  37.3800011    0.4601291
  37.4100037    0.4463023
  37.4400024    0.4287448
  37.4700012    0.4257321
  37.5000000    0.4229849
  37.5300026    0.4392906
  37.5600014    0.4558342
  37.5900002    0.4633162
  37.6200027    0.4665973
  37.6500015    0.4223457
  37.6800003    0.4010456
  37.7100029    0.3618260
  37.7400017    0.3810298
  37.7700005    0.3793541
  37.8000031    0.3920540
  37.8300018    0.4359878
  37.8600006    0.4047359
  37.8900032    0.4262527
  37.9200020    0.4553490
  37.9500008    0.4831620
  37.9800034    0.4750108
  38.0100021    0.4634371
  38.0400009    0.4563453
  38.0700035    0.4347772
  38.1000023    0.4686255
  38.1300011    0.4675768
  38.1600037    0.5097290
  38.1900024    0.5206118
  38.2200012    0.5015712
  38.2500000    0.5067710
  38.2800026    0.4850227
  38.3100014    0.4687919
  38.3400002    0.4433138
  38.3700027    0.4499496
  38.4000015    0.4828203
  38.4300003    0.4799707
  38.4600029    0.4659910
  38.4900017    0.4862584
  38.5200005    0.4913083
  38.5500031    0.4695740
  38.5800018    0.4800496
  38.6100006    0.4374323
  38.6400032    0.4424956
  38.6700020    0.4178370
  38.7000008    0.4131820
  38.7300034    0.3874480
  38.7600021    0.4133924
  38.7900009    0.4479018
  38.8200035    0.4659771
  38.8500023    0.4722646
  38.8800011    0.4746840
  38.9100037    0.4504301
  38.9400024    0.4328063
  38.9700012    0.4437606
  39.0000000    0.4381067
  39.0300026    0.4242269
  39.0600014    0.4653033
  39.0900002    0.4741631
  39.1200027    0.4626025
  39.1500015    0.4324243
  39.1800003    0.4377154
  39.2100029    0.4294920
  39.2400017    0.4024304
  39.2700005    0.4032601
  39.3000031    0.4019042
  39.3300018    0.3974358
  39.3600006    0.4024056
  39.3900032    0.4273848
  39.4200020    0.4280320
  39.4500008    0.4330564
  39.4800034    0.4076506
  39.5100021    0.4347072
  39.5400009    0.4328300
  39.5700035    0.4216552
  39.6000023    0.4199044
  39.6300011    0.4016354
  39.6600037    0.4335799
  39.6900024    0.4219323
  39.7200012    0.4299449
  39.7500000    0.3821546
  39.7800026    0.3946489
  39.8100014    0.3872361
  39.8400002    0.4301761
  39.8700027    0.4484071
  39.9000015    0.4225489
  39.9300003    0.4114614
  39.9600029    0.4451846
  39.9900017    0.4095591
  40.0200005    0.3875392
  40.0500031    0.3969787
  40.0800018    0.4219868
  40.1100006    0.4522842
  40.1400032    0.4297982
  40.1700020    0.4065969
  40.2000008    0.4188215
  40.2300034    0.3756095
  40.2600021    0.3950036
  40.2900009    0.4331519
  40.3200035    0.4212863
  40.3500023    0.3767952
  40.3800011    0.4101169
  40.4100037    0.3803337
  40.4400024    0.4051704
  40.4700012    0.3999117
  40.5000038    0.3821249
  40.5300026    0.3890374
  40.5600014    0.3997262
  40.5900002    0.3726307
  40.6200027    0.4230413
  40.6500015    0.4123507
  40.6800003    0.3872118
  40.7100029    0.4212911
  40.7400017    0.4494741
  40.7700005    0.4482250
  40.8000031    0.4169412
  40.8300018    0.4153629
  40.8600006    0.4169316
  40.8900032    0.4087081
  40.9200020    0.4174927
  40.9500008    0.4358713
  40.9800034    0.4139084
  41.0100021    0.4267997
  41.0400009    0.4051688
  41.0700035    0.3909969
  41.1000023    0.3971070
  41.1300011    0.4113374
  41.1600037    0.3750994
  41.1900024    0.4013560
  41.2200012    0.4170720
  41.2500038    0.4244509
  41.2800026    0.4051895
  41.3100014    0.3660326
  41.3400002    0.3936713
  41.3700027    0.3836733
  41.4000015    0.4051317
  41.4300003    0.3986849
  41.4600029    0.3959500
  41.4900017    0.4028742
  41.5200005    0.3734938
  41.5500031    0.4059708
  41.5800018    0.3744522
  41.6100006    0.3696567
  41.6400032    0.3955600
  41.6700020    0.4142767
  41.7000008    0.3997578
  41.7300034    0.4134514
  41.7600021    0.4478821
  41.7900009    0.4181346
  41.8200035    0.4000991
  41.8500023    0.4221852
  41.8800011    0.4285468
  41.9100037    0.4302173
  41.9400024    0.4009430
  41.9700012    0.4185110
  42.0000038    0.4470380
  42.0300026    0.4114192
  42.0600014    0.3751923
  42.0900002    0.4243663
  42.1200027    0.4071489
  42.1500015    0.4078747
  42.1800003    0.3931538
  42.2100029    0.4221506
  42.2400017    0.4277122
  42.2700005    0.3930362
  42.3000031    0.4187046
  42.3300018    0.4535802
  42.3600006    0.4370454
  42.3900032    0.4080630
  42.4200020    0.3981685
  42.4500008    0.4069881
  42.4800034    0.3895763
  42.5100021    0.3919387
  42.5400009    0.4046773
  42.5700035    0.4070307
  42.6000023    0.4064937
  42.6300011    0.4378040
  42.6600037    0.4405676
  42.6900024    0.4453975
  42.7200012    0.4301070
  42.7500038    0.4356486
  42.7800026    0.4578451
  42.8100014    0.4140289
  42.8400002    0.4070370
  42.8700027    0.3990737
  42.9000015    0.3878835
  42.9300003    0.3835133
  42.9600029    0.3828304
  42.9900017    0.3738462
  43.0200005    0.4223119
  43.0500031    0.3974902
  43.0800018    0.4134922
  43.1100006    0.4147107
  43.1400032    0.4081358
  43.1700020    0.4058422
  43.2000008    0.4067115
  43.2300034    0.4193457
  43.2600021    0.4066201
  43.2900009    0.4277327
  43.3200035    0.4353471
  43.3500023    0.4315199
  43.3800011    0.4631973
  43.4100037    0.4483536
  43.4400024    0.4194717
  43.4700012    0.4143205
  43.5000038    0.4283881
  43.5300026    0.4433964
  43.5600014    0.4168053
  43.5900040    0.4227358
  43.6200027    0.4199447
  43.6500015    0.4258401
  43.6800003    0.4345061
  43.7100029    0.4402339
  43.7400017    0.4343320
  43.7700005    0.4319759
  43.8000031    0.4499217
  43.8300018    0.4435075
  43.8600006    0.4370257
  43.8900032    0.4755921
  43.9200020    0.4563502
  43.9500008    0.4178723
  43.9800034    0.4168337
  44.0100021    0.4145327
  44.0400009    0.4666083
  44.0700035    0.4750390
  44.1000023    0.4767746
  44.1300011    0.4591290
  44.1600037    0.4485025
  44.1900024    0.4364528
  44.2200012    0.4563780
  44.2500038    0.4794926
  44.2800026    0.4542055
  44.3100014    0.4437539
  44.3400040    0.4562848
  44.3700027    0.4575033
  44.4000015    0.4333917
  44.4300003    0.4186855
  44.4600029    0.4225762
  44.4900017    0.4358143
  44.5200005    0.4470447
  44.5500031    0.4561431
  44.5800018    0.4191467
  44.6100006    0.4294404
  44.6400032    0.4173246
  44.6700020    0.4325796
  44.7000008    0.4250351
  44.7300034    0.4166415
  44.7600021    0.4043652
  44.7900009    0.4173007
  44.8200035    0.4082400
  44.8500023    0.4290731
  44.8800011    0.4637073
  44.9100037    0.4718871
  44.9400024    0.4507513
  44.9700012    0.4570323
  45.0000038    0.4441791
  45.0300026    0.4390222
  45.0600014    0.4425353
  45.0900040    0.4446568
  45.1200027    0.4551549
  45.1500015    0.4595338
  45.1800003    0.4614500
  45.2100029    0.5001304
  45.2400017    0.4781232
  45.2700005    0.4779576
  45.3000031    0.4917295
  45.3300018    0.4715664
  45.3600006    0.4369988
  45.3900032    0.4799953
  45.4200020    0.4820905
  45.4500008    0.4319400
  45.4800034    0.4274451
  45.5100021    0.4405718
  45.5400009    0.4492289
  45.5700035    0.4580593
  45.6000023    0.4699903
  45.6300011    0.4768861
  45.6600037    0.4474999
  45.6900024    0.4510657
  45.7200012    0.4640798
  45.7500038    0.4868092
  45.7800026    0.4915503
  45.8100014    0.4698076
  45.8400040    0.4571765
  45.8700027    0.4579786
  45.9000015    0.4848831
  45.9300003    0.4643767
  45.9600029    0.4870850
  45.9900017    0.4917870
  46.0200005    0.4804654
  46.0500031    0.4902159
  46.0800018    0.4751148
  46.1100006    0.4410324
  46.1400032    0.4608558
  46.1700020    0.4281365
  46.2000008    0.4637832
  46.2300034    0.4532944
  46.2600021    0.4726371
  46.2900009    0.4749739
  46.3200035    0.5053867
  46.3500023    0.4688011
  46.3800011    0.4694150
  46.4100037    0.4613959
  46.4400024    0.4722543
  46.4700012    0.4501846
  46.5000038    0.4539693
  46.5300026    0.4478391
  46.5600014    0.4281572
  46.5900040    0.4517076
  46.6200027    0.4826649
  46.6500015    0.4652395
  46.6800041    0.4863462
  46.7100029    0.4901850
  46.7400017    0.4487231
  46.7700005    0.4381660
  46.8000031    0.4318244
  46.8300018    0.4533418
  46.8600006    0.4509473
  46.8900032    0.4442078
  46.9200020    0.4636445
  46.9500008    0.4703740
  46.9800034    0.4623323
  47.0100021    0.4488898
  47.0400009    0.4492694
  47.0700035    0.4562696
  47.1000023    0.4588215
  47.1300011    0.4512475
  47.1600037    0.4849271
  47.1900024    0.4911585
  47.2200012    0.4738789
  47.2500038    0.4714190
  47.2800026    0.4605962
  47.3100014    0.4437798
  47.3400040    0.4466519
  47.3700027    0.4510610
  47.4000015    0.4881492
  47.4300041    0.4715141
  47.4600029    0.4632915
  47.4900017    0.4253106
  47.5200005    0.4413077
  47.5500031    0.4195175
  47.5800018    0.4176894
  47.6100006    0.4072959
  47.6400032    0.3984357
  47.6700020    0.3859126
  47.7000008    0.3955844
  47.7300034    0.4075037
  47.7600021    0.4106390
  47.7900009    0.4158688
  47.8200035    0.4120607
  47.8500023    0.4350577
  47.8800011    0.4369569
  47.9100037    0.4335464
  47.9400024    0.4318604
  47.9700012    0.4595682
  48.0000038    0.4888946
  48.0300026    0.4597456
  48.0600014    0.4654923
  48.0900040    0.4784071
  48.1200027    0.4591389
  48.1500015    0.4532462
  48.1800041    0.4257014
  48.2100029    0.4539368
  48.2400017    0.4590459
  48.2700005    0.4564309
  48.3000031    0.4255202
  48.3300018    0.4230179
  48.3600006    0.4236580
  48.3900032    0.4020031
  48.4200020    0.4289258
  48.4500008    0.3860348
  48.4800034    0.4016712
  48.5100021    0.4251359
  48.5400009    0.4326107
  48.5700035    0.4562355
  48.6000023    0.4512895
  48.6300011    0.4557917
  48.6600037    0.4430073
  48.6900024    0.4553812
  48.7200012    0.4548280
  48.7500038    0.4601558
  48.7800026    0.4399602
  48.8100014    0.4316714
  48.8400040    0.4566084
  48.8700027    0.4565734
  48.9000015    0.4261741
  48.9300041    0.4096277
  48.9600029    0.4466023
  48.9900017    0.4513179
  49.0200005    0.4652309
  49.0500031    0.4760057
  49.0800018    0.4561300
  49.1100006    0.4529335
  49.1400032    0.4765500
  49.1700020    0.4797221
  49.2000008    0.4529355
  49.2300034    0.4283094
  49.2600021    0.4141832
  49.2900009    0.4214052
  49.3200035    0.4278165
  49.3500023    0.4075981
  49.3800011    0.4062219
  49.4100037    0.4279408
  49.4400024    0.4267454
  49.4700012    0.4670373
  49.5000038    0.4524968
  49.5300026    0.4422746
  49.5600014    0.4325954
  49.5900040    0.4381495
  49.6200027    0.4154743
  49.6500015    0.4292099
  49.6800041    0.3841945
  49.7100029    0.4185944
  49.7400017    0.4316469
  49.7700005    0.4069093
  49.8000031    0.3995993
  49.8300018    0.4444642
  49.8600006    0.4326544
  49.8900032    0.4113259
  49.9200020    0.4288965
  49.9500008    0.4199044
  49.9800034    0.4334543
  50.0100021    0.4356993
  50.0400009    0.4414968
  50.0700035    0.4116364
  50.1000023    0.4080738
  50.1300011    0.3988901
  50.1600037    0.3857663
  50.1900024    0.3484779
  50.2200012    0.3664691
  50.2500038    0.3600367
  50.2800026    0.3587453
  50.3100014    0.3541578
  50.3400040    0.3865168
  50.3700027    0.3479042
  50.4000015    0.3431687
  50.4300041    0.3590819
  50.4600029    0.3847068
  50.4900017    0.3705282
  50.5200043    0.3883200
  50.5500031    0.3892693
  50.5800018    0.3702612
  50.6100006    0.3929478
  50.6400032    0.4004296
  50.6700020    0.3935312
  50.7000008    0.3890380
  50.7300034    0.4245147
  50.7600021    0.4370224
  50.7900009    0.3998031
  50.8200035    0.4267924
  50.8500023    0.4039463
  50.8800011    0.3965579
  50.9100037    0.3866034
  50.9400024    0.3899946
  50.9700012    0.4100919
  51.0000038    0.4303104
  51.0300026    0.4307906
  51.0600014    0.4492077
  51.0900040    0.4303657
  51.1200027    0.4464312
  51.1500015    0.4344223
  51.1800041    0.4364842
  51.2100029    0.4318404
  51.2400017    0.4154835
  51.2700043    0.4189006
  51.3000031    0.4292122
  51.3300018    0.4153087
  51.3600006    0.4337572
  51.3900032    0.4675444
  51.4200020    0.4468986
  51.4500008    0.4181973
  51.4800034    0.4514324
  51.5100021    0.4379569
  51.5400009    0.4251235
  51.5700035    0.4322291
  51.6000023    0.4190104
  51.6300011    0.4388796
  51.6600037    0.4558136
  51.6900024    0.4780932
  51.7200012    0.4916587
  51.7500038    0.4801998
  51.7800026    0.5014763
  51.8100014    0.4930345
  51.8400040    0.4826557
  51.8700027    0.4710762
  51.9000015    0.4713838
  51.9300041    0.4716300
  51.9600029    0.4746526
  51.9900017    0.4683904
  52.0200043    0.4872899
  52.0500031    0.4558595
  52.0800018    0.4679594
  52.1100006    0.4758674
  52.1400032    0.4751316
  52.1700020    0.4375967
  52.2000008    0.4719662
  52.2300034    0.4710552
  52.2600021    0.4870316
  52.2900009    0.4912307
  52.3200035    0.4546596
  52.3500023    0.4377736
  52.3800011    0.4438455
  52.4100037    0.4373926
  52.4400024    0.4293846
  52.4700012    0.4439000
  52.5000038    0.4728444
  52.5300026    0.4820319
  52.5600014    0.4774286
  52.5900040    0.5231705
  52.6200027    0.5097277
  52.6500015    0.5136264
  52.6800041    0.5344983
  52.7100029    0.5135545
  52.7400017    0.5297242
  52.7700043    0.5001929
  52.8000031    0.5280203
  52.8300018    0.5133556
  52.8600006    0.5036985
  52.8900032    0.4898864
  52.9200020    0.4727591
  52.9500008    0.4842785
  52.9800034    0.4982432
  53.0100021    0.4745358
  53.0400009    0.4826185
  53.0700035    0.4981007
  53.1000023    0.4743911
  53.1300011    0.4726478
  53.1600037    0.4873603
  53.1900024    0.4722131
  53.2200012    0.4836691
  53.2500038    0.4739936
  53.2800026    0.5090359
  53.3100014    0.4672548
  53.3400040    0.4809462
  53.3700027    0.4538694
  53.4000015    0.4440322
  53.4300041    0.4447963
  53.4600029    0.4186801
  53.4900017    0.4270248
  53.5200043    0.4384418
  53.5500031    0.4416774
  53.5800018    0.4693862
  53.6100044    0.4856290
  53.6400032    0.4650711
  53.6700020    0.4513216
  53.7000008    0.4635030
  53.7300034    0.4630201
  53.7600021    0.4874805
  53.7900009    0.4864078
  53.8200035    0.4726357
  53.8500023    0.4909249
  53.8800011    0.4870775
  53.9100037    0.4696904
  53.9400024    0.5040197
  53.9700012    0.4834391
  54.0000038    0.4882416
  54.0300026    0.4879249
  54.0600014    0.4603416
  54.0900040    0.4337199
  54.1200027    0.4415216
  54.1500015    0.4495256
  54.1800041    0.4438890
  54.2100029    0.4244031
  54.2400017    0.4219628
  54.2700043    0.4062063
  54.3000031    0.3965492
  54.3300018    0.4139067
  54.3600044    0.4315347
  54.3900032    0.4357507
  54.4200020    0.4311722
  54.4500008    0.4517283
  54.4800034    0.4366064
  54.5100021    0.4356475
  54.5400009    0.4409243
  54.5700035    0.4207871
  54.6000023    0.4121872
  54.6300011    0.4382008
  54.6600037    0.4226029
  54.6900024    0.3912577
  54.7200012    0.3850947
  54.7500038    0.3948233
  54.7800026    0.3931147
  54.8100014    0.4272846
  54.8400040    0.4224679
  54.8700027    0.3836245
  54.9000015    0.3871995
  54.9300041    0.4098212
  54.9600029    0.4199005
  54.9900017    0.4305441
  55.0200043    0.4152216
  55.0500031    0.4101350
  55.0800018    0.4101526
  55.1100044    0.4142545
  55.1400032    0.4144444
  55.1700020    0.4349980
  55.2000008    0.4186962
  55.2300034    0.4181342
  55.2600021    0.4301057
  55.2900009    0.4516812
  55.3200035    0.4108697
  55.3500023    0.4348764
  55.3800011    0.4171073
  55.4100037    0.4188962
  55.4400024    0.4130446
  55.4700012    0.4021678
  55.5000038    0.3636459
  55.5300026    0.3893623
  55.5600014    0.3760667
  55.5900040    0.3802633
  55.6200027    0.3692086
  55.6500015    0.3834686
  55.6800041    0.3852102
  55.7100029    0.4036600
  55.7400017    0.4000642
  55.7700043    0.4093866
  55.8000031    0.4016487
  55.8300018    0.3873816
  55.8600044    0.4081862
  55.8900032    0.4189140
  55.9200020    0.4364395
  55.9500008    0.4370156
  55.9800034    0.4147048
  56.0100021    0.4528810
  56.0400009    0.4553069
  56.0700035    0.4184377
  56.1000023    0.4492743
  56.1300011    0.4043333
  56.1600037    0.4153337
  56.1900024    0.4307640
  56.2200012    0.4179099
  56.2500038    0.4239496
  56.2800026    0.4344422
  56.3100014    0.4277948
  56.3400040    0.3921175
  56.3700027    0.3918680
  56.4000015    0.4125677
  56.4300041    0.4265360
  56.4600029    0.4244339
  56.4900017    0.4134700
  56.5200043    0.4271316
  56.5500031    0.4288805
  56.5800018    0.4245236
  56.6100044    0.4014172
  56.6400032    0.4144059
  56.6700020    0.4075777
  56.7000046    0.4190994
  56.7300034    0.4625477
  56.7600021    0.4445241
  56.7900009    0.4443403
  56.8200035    0.4361585
  56.8500023    0.4204261
  56.8800011    0.4153952
  56.9100037    0.3957523
  56.9400024    0.4040578
  56.9700012    0.3897699
  57.0000038    0.3956017
  57.0300026    0.4272501
  57.0600014    0.4075999
  57.0900040    0.3851769
  57.1200027    0.4097966
  57.1500015    0.4336657
  57.1800041    0.4107207
  57.2100029    0.4434141
  57.2400017    0.4360985
  57.2700043    0.4190491
  57.3000031    0.4435105
  57.3300018    0.4358611
  57.3600044    0.4177261
  57.3900032    0.4027286
  57.4200020    0.4025223
  57.4500046    0.3831516
  57.4800034    0.3938742
  57.5100021    0.3924758
  57.5400009    0.3954126
  57.5700035    0.4265467
  57.6000023    0.4149346
  57.6300011    0.4055168
  57.6600037    0.4254031
  57.6900024    0.4348507
  57.7200012    0.4379783
  57.7500038    0.4414431
  57.7800026    0.4470939
  57.8100014    0.4382254
  57.8400040    0.4179524
  57.8700027    0.4102935
  57.9000015    0.4064454
  57.9300041    0.4212483
  57.9600029    0.3829741
  57.9900017    0.3990097
  58.0200043    0.4372318
  58.0500031    0.4204728
  58.0800018    0.4248252
  58.1100044    0.4126006
  58.1400032    0.4156044
  58.1700020    0.4345821
  58.2000046    0.3871690
  58.2300034    0.4044558
  58.2600021    0.4031873
  58.2900009    0.4307904
  58.3200035    0.4397443
  58.3500023    0.4136666
  58.3800011    0.4100049
  58.4100037    0.4192661
  58.4400024    0.4019726
  58.4700012    0.4025033
  58.5000038    0.4114906
  58.5300026    0.4385027
  58.5600014    0.4346010
  58.5900040    0.4161364
  58.6200027    0.4115264
  58.6500015    0.4181806
  58.6800041    0.4342702
  58.7100029    0.4181097
  58.7400017    0.4309212
  58.7700043    0.4343276
  58.8000031    0.4409385
  58.8300018    0.4505464
  58.8600044    0.4400380
  58.8900032    0.4538492
  58.9200020    0.4590833
  58.9500046    0.4468011
  58.9800034    0.4635600
  59.0100021    0.4179774
  59.0400009    0.4352269
  59.0700035    0.4325954
  59.1000023    0.4329195
  59.1300011    0.4333457
  59.1600037    0.4123416
  59.1900024    0.4556561
  59.2200012    0.4715537
  59.2500038    0.4540552
  59.2800026    0.4501642
  59.3100014    0.4360314
  59.3400040    0.4680657
  59.3700027    0.4540972
  59.4000015    0.4681796
  59.4300041    0.4712757
  59.4600029    0.4773492
  59.4900017    0.4816511
  59.5200043    0.4770857
  59.5500031    0.4645383
  59.5800018    0.4455090
  59.6100044    0.4874109
  59.6400032    0.5029005
  59.6700020    0.4827415
  59.7000046    0.4998260
  59.7300034    0.5004914
  59.7600021    0.4954198
  59.7900047    0.4914783
  59.8200035    0.4523047
  59.8500023    0.4816840
  59.8800011    0.4695171
  59.9100037    0.4449849
  59.9400024    0.4615825
  59.9700012    0.4584506
  60.0000038    0.4442467
  60.0300026    0.4560423
  60.0600014    0.4424227
  60.0900040    0.4291941
  60.1200027    0.4480478
  60.1500015    0.4570537
  60.1800041    0.4678872
  60.2100029    0.4772991
  60.2400017    0.4899502
  60.2700043    0.4848022
  60.3000031    0.4948212
  60.3300018    0.4791809
  60.3600044    0.5221933
  60.3900032    0.5215006
  60.4200020    0.5125368
  60.4500046    0.5113788
  60.4800034    0.5081655
  60.5100021    0.4591204
  60.5400047    0.4694291
  60.5700035    0.4875287
  60.6000023    0.4789083
  60.6300011    0.4836425
  60.6600037    0.4715810
  60.6900024    0.4729450
  60.7200012    0.4784049
  60.7500038    0.4557276
  60.7800026    0.4485215
  60.8100014    0.4455982
  60.8400040    0.4313706
  60.8700027    0.4445430
  60.9000015    0.4608907
  60.9300041    0.4337122
  60.9600029    0.4457296
  60.9900017    0.4341386
  61.0200043    0.4375341
  61.0500031    0.4427893
  61.0800018    0.4610781
  61.1100044    0.5055768
  61.1400032    0.4952224
  61.1700020    0.4708323
  61.2000046    0.4799703
  61.2300034    0.4979655
  61.2600021    0.5164182
  61.2900047    0.4785640
  61.3200035    0.4823008
  61.3500023    0.4813661
  61.3800011    0.4601413
  61.4100037    0.4771275
  61.4400024    0.4649520
  61.4700012    0.3923332
  61.5000038    0.4187259
  61.5300026    0.4555099
  61.5600014    0.4731189
  61.5900040    0.4685022
  61.6200027    0.4710531
  61.6500015    0.4443783
  61.6800041    0.4604094
  61.7100029    0.4945657
  61.7400017    0.4657075
  61.7700043    0.4599050
  61.8000031    0.4845930
  61.8300018    0.5156231
  61.8600044    0.5391427
  61.8900032    0.5239668
  61.9200020    0.5508507
  61.9500046    0.5332721
  61.9800034    0.5354475
  62.0100021    0.5348997
  62.0400047    0.5257804
  62.0700035    0.5436064
  62.1000023    0.5494508
  62.1300011    0.5167490
  62.1600037    0.5221276
  62.1900024    0.5051136
  62.2200012    0.5493571
  62.2500038    0.5329713
  62.2800026    0.5358650
  62.3100014    0.4919609
  62.3400040    0.5171934
  62.3700027    0.5413936
  62.4000015    0.5058790
  62.4300041    0.5297958
  62.4600029    0.5316608
  62.4900017    0.4981696
  62.5200043    0.5038635
  62.5500031    0.4878651
  62.5800018    0.4889356
  62.6100044    0.5049766
  62.6400032    0.4930552
  62.6700020    0.4828398
  62.7000046    0.4762272
  62.7300034    0.4893987
  62.7600021    0.5145278
  62.7900047    0.4715648
  62.8200035    0.4893794
  62.8500023    0.4692212
  62.8800049    0.4856603
  62.9100037    0.4756311
  62.9400024    0.4838430
  62.9700012    0.4640967
  63.0000038    0.4653248
  63.0300026    0.4691133
  63.0600014    0.4533772
  63.0900040    0.4694333
  63.1200027    0.5102490
  63.1500015    0.4960705
  63.1800041    0.4744314
  63.2100029    0.4743048
  63.2400017    0.4547677
  63.2700043    0.4409772
  63.3000031    0.4460948
  63.3300018    0.4097483
  63.3600044    0.4335908
  63.3900032    0.4562374
  63.4200020    0.4964664
  63.4500046    0.5053844
  63.4800034    0.5071098
  63.5100021    0.5044909
  63.5400047    0.4899996
  63.5700035    0.4513384
  63.6000023    0.4817702
  63.6300049    0.4601927
  63.6600037    0.4607692
  63.6900024    0.4570606
  63.7200012    0.4963108
  63.7500038    0.4784770
  63.7800026    0.4337537
  63.8100014    0.4597995
  63.8400040    0.4401131
  63.8700027    0.4592424
  63.9000015    0.4710305
  63.9300041    0.4369942
  63.9600029    0.4400647
  63.9900017    0.4161349
  64.0200043    0.4335122
  64.0500031    0.4281903
  64.0800018    0.4466219
  64.1100006    0.4798318
  64.1399994    0.4781732
  64.1700058    0.4718180
  64.2000046    0.4665859
  64.2300034    0.4413630
  64.2600021    0.4553716
  64.2900009    0.4046722
  64.3199997    0.4104823
  64.3500061    0.4273075
  64.3800049    0.3964795
  64.4100037    0.4132788
  64.4400024    0.4247530
  64.4700012    0.4371718
  64.5000000    0.4283218
  64.5300064    0.4365600
  64.5600052    0.4663650
  64.5900040    0.4315833
  64.6200027    0.4462718
  64.6500015    0.4518231
  64.6800003    0.4907453
  64.7100067    0.4756426
  64.7400055    0.4919966
  64.7700043    0.4713992
  64.8000031    0.4794097
  64.8300018    0.4499155
  64.8600006    0.4659647
  64.8899994    0.4395886
  64.9200058    0.4336653
  64.9500046    0.4435964
  64.9800034    0.4149733
  65.0100021    0.4557395
  65.0400009    0.4425093
  65.0699997    0.4526484
  65.1000061    0.4573028
  65.1300049    0.4288387
  65.1600037    0.4450971
  65.1900024    0.4346171
  65.2200012    0.4380243
  65.2500000    0.4136848
  65.2800064    0.4733534
  65.3100052    0.4469767
  65.3400040    0.4168156
  65.3700027    0.4186028
  65.4000015    0.3957074
  65.4300003    0.4315461
  65.4600067    0.4307681
  65.4900055    0.4372339
  65.5200043    0.4761310
  65.5500031    0.4552585
  65.5800018    0.4452741
  65.6100006    0.4793782
  65.6399994    0.4735684
  65.6700058    0.4725027
  65.7000046    0.4612181
  65.7300034    0.4525918
  65.7600021    0.4629978
  65.7900009    0.4484742
  65.8199997    0.4630781
  65.8500061    0.4413879
  65.8800049    0.4446919
  65.9100037    0.4797796
  65.9400024    0.4742694
  65.9700012    0.4442386
  66.0000000    0.4314820
  66.0300064    0.4734735
  66.0600052    0.4542242
  66.0900040    0.4335460
  66.1200027    0.4576047
  66.1500015    0.5003702
  66.1800003    0.4981407
  66.2100067    0.5091397
  66.2400055    0.5129414
  66.2700043    0.5071981
  66.3000031    0.4815056
  66.3300018    0.4684620
  66.3600006    0.4137727
  66.3899994    0.4512166
  66.4200058    0.4665350
  66.4500046    0.4564012
  66.4800034    0.4713790
  66.5100021    0.4582779
  66.5400009    0.4538074
  66.5699997    0.4737083
  66.6000061    0.4745491
  66.6300049    0.4662103
  66.6600037    0.4493048
  66.6900024    0.4614100
  66.7200012    0.4814777
  66.7500000    0.5083079
  66.7800064    0.5048953
  66.8100052    0.4792483
  66.8400040    0.4841513
  66.8700027    0.4714738
  66.9000015    0.4753853
  66.9300003    0.4581913
  66.9600067    0.4601015
  66.9900055    0.4798200
  67.0200043    0.4443629
  67.0500031    0.4516146
  67.0800018    0.4274408
  67.1100006    0.4586110
  67.1399994    0.4366123
  67.1700058    0.4150145
  67.2000046    0.4061956
  67.2300034    0.4363279
  67.2600021    0.4287263
  67.2900009    0.4397145
  67.3199997    0.4526017
  67.3500061    0.4384279
  67.3800049    0.4296170
  67.4100037    0.4139472
  67.4400024    0.4098954
  67.4700012    0.4089194
  67.5000000    0.4018739
  67.5300064    0.4194483
  67.5600052    0.4200007
  67.5900040    0.4049742
  67.6200027    0.4200294
  67.6500015    0.4011266
  67.6800003    0.3986716
  67.7100067    0.3947824
  67.7400055    0.4055983
  67.7700043    0.4184526
  67.8000031    0.4100630
  67.8300018    0.4110079
  67.8600006    0.3973445
  67.8900070    0.4107624
  67.9200058    0.4092445
  67.9500046    0.4186215
  67.9800034    0.4141017
  68.0100021    0.4282189
  68.0400009    0.4268225
  68.0699997    0.4111009
  68.1000061    0.4282255
  68.1300049    0.4359376
  68.1600037    0.4645159
  68.1900024    0.4435031
  68.2200012    0.4919519
  68.2500000    0.4782148
  68.2800064    0.4819326
  68.3100052    0.5027070
  68.3400040    0.4969924
  68.3700027    0.4785394
  68.4000015    0.4800647
  68.4300003    0.4564437
  68.4600067    0.4282084
  68.4900055    0.4386040
  68.5200043    0.4296356
  68.5500031    0.4247777
  68.5800018    0.4406857
  68.6100006    0.4669256
  68.6400070    0.4534216
  68.6700058    0.4427510
  68.7000046    0.4591160
  68.7300034    0.4605663
  68.7600021    0.4411381
  68.7900009    0.4459488
  68.8199997    0.4409361
  68.8500061    0.4620172
  68.8800049    0.4780036
  68.9100037    0.4775858
  68.9400024    0.4542670
  68.9700012    0.4607004
  69.0000000    0.4761123
  69.0300064    0.5124553
  69.0600052    0.4874217
  69.0900040    0.4658429
  69.1200027    0.4419517
  69.1500015    0.4868911
  69.1800003    0.4787050
  69.2100067    0.4556718
  69.2400055    0.4393206
  69.2700043    0.4680078
  69.3000031    0.4711119
  69.3300018    0.4634346
  69.3600006    0.4506910
  69.3900070    0.4492916
  69.4200058    0.4432144
  69.4500046    0.4680313
  69.4800034    0.4609584
  69.5100021    0.4507060
  69.5400009    0.4502844
  69.5699997    0.4670928
  69.6000061    0.4602641
  69.6300049    0.4643366
  69.6600037    0.4553364
  69.6900024    0.4640917
  69.7200012    0.4830756
  69.7500000    0.4602594
  69.7800064    0.4697788
  69.8100052    0.5036420
  69.8400040    0.5084597
  69.8700027    0.5212870
  69.9000015    0.5087075
  69.9300003    0.5030951
  69.9600067    0.5070979
  69.9900055    0.5145301
  70.0200043    0.4901529
  70.0500031    0.4838228
  70.0800018    0.4820045
  70.1100006    0.4383325
  70.1400070    0.3934380
  70.1700058    0.4303799
  70.2000046    0.4270694
  70.2300034    0.4624136
  70.2600021    0.4318046
  70.2900009    0.4617898
  70.3199997    0.4784626
  70.3500061    0.4314733
  70.3800049    0.4267866
  70.4100037    0.4293571
  70.4400024    0.3979490
  70.4700012    0.4385481
  70.5000000    0.4474239
  70.5300064    0.4488416
  70.5600052    0.4355553
  70.5900040    0.4289120
  70.6200027    0.4225005
  70.6500015    0.4143568
  70.6800003    0.4273712
  70.7100067    0.3942626
  70.7400055    0.4270498
  70.7700043    0.4405935
  70.8000031    0.4482015
  70.8300018    0.4860848
  70.8600006    0.4777353
  70.8900070    0.4769024
  70.9200058    0.4593052
  70.9500046    0.4826428
  70.9800034    0.4694769
  71.0100021    0.4618781
  71.0400009    0.4684036
  71.0699997    0.4751090
  71.1000061    0.4618832
  71.1300049    0.4508689
  71.1600037    0.4491590
  71.1900024    0.4675590
  71.2200012    0.4271557
  71.2500000    0.4313019
  71.2800064    0.4550503
  71.3100052    0.4383403
  71.3400040    0.4321109
  71.3700027    0.4750157
  71.4000015    0.4502890
  71.4300003    0.4390756
  71.4600067    0.4517078
  71.4900055    0.4499851
  71.5200043    0.4402365
  71.5500031    0.4415522
  71.5800018    0.4374056
  71.6100006    0.4226336
  71.6400070    0.4616327
  71.6700058    0.4523083
  71.7000046    0.4258036
  71.7300034    0.4346353
  71.7600021    0.4380643
  71.7900009    0.4625992
  71.8199997    0.4494920
  71.8500061    0.4554155
  71.8800049    0.4556428
  71.9100037    0.4461685
  71.9400024    0.4436981
  71.9700012    0.4663725
  72.0000000    0.4596271
  72.0300064    0.4902827
  72.0600052    0.4703154
  72.0900040    0.4405004
  72.1200027    0.4534281
  72.1500015    0.4406701
  72.1800003    0.4465548
  72.2100067    0.4759833
  72.2400055    0.4374464
  72.2700043    0.4859854
  72.3000031    0.4530646
  72.3300018    0.4371761
  72.3600006    0.4686499
  72.3900070    0.4602440
  72.4200058    0.4244415
  72.4500046    0.4549505
  72.4800034    0.4397635
  72.5100021    0.4129625
  72.5400009    0.4332003
  72.5699997    0.4124493
  72.6000061    0.4194500
  72.6300049    0.3925691
  72.6600037    0.3863946
  72.6900024    0.3882014
  72.7200012    0.3988524
  72.7500000    0.4106950
  72.7800064    0.3924642
  72.8100052    0.4095452
  72.8400040    0.4403561
  72.8700027    0.4175541
  72.9000015    0.4385843
  72.9300003    0.4155723
  72.9600067    0.4320957
  72.9900055    0.4694548
  73.0200043    0.4264904
  73.0500031    0.4397407
  73.0800018    0.4307755
  73.1100006    0.4468871
  73.1400070    0.4445780
  73.1700058    0.4883783
  73.2000046    0.4490249
  73.2300034    0.4398056
  73.2600021    0.4414885
  73.2900009    0.4508436
  73.3199997    0.4402130
  73.3500061    0.4475012
  73.3800049    0.4898077
  73.4100037    0.4820658
  73.4400024    0.4752728
  73.4700012    0.4618743
  73.5000000    0.4739267
  73.5300064    0.4745828
  73.5600052    0.4554798
  73.5900040    0.4406023
  73.6200027    0.4521243
  73.6500015    0.4588450
  73.6800003    0.4438794
  73.7100067    0.4327207
  73.7400055    0.4236418
  73.7700043    0.4316281
  73.8000031    0.4159431
  73.8300018    0.4439691
  73.8600006    0.4608874
  73.8900070    0.4682436
  73.9200058    0.4603877
  73.9500046    0.4638564
  73.9800034    0.4455235
  74.0100021    0.4579685
  74.0400009    0.4232286
  74.0700073    0.4576999
  74.1000061    0.4424745
  74.1300049    0.4495226
  74.1600037    0.4405724
  74.1900024    0.4512833
  74.2200012    0.4581401
  74.2500000    0.4373032
  74.2800064    0.4384194
  74.3100052    0.4248995
  74.3400040    0.4008696
  74.3700027    0.4221714
  74.4000015    0.4586286
  74.4300003    0.4387699
  74.4600067    0.4283240
  74.4900055    0.4248248
  74.5200043    0.4153138
  74.5500031    0.4313472
  74.5800018    0.4381445
  74.6100006    0.4421401
  74.6400070    0.4344527
  74.6700058    0.4358594
  74.7000046    0.4461285
  74.7300034    0.4410053
  74.7600021    0.3937322
  74.7900009    0.4070726
  74.8200073    0.3843740
  74.8500061    0.4348782
  74.8800049    0.4332179
  74.9100037    0.4097989
  74.9400024    0.4594623
  74.9700012    0.4029257
  75.0000000    0.3926645
  75.0300064    0.4332879
  75.0600052    0.4665114
  75.0900040    0.4411835
  75.1200027    0.4360141
  75.1500015    0.4413288
  75.1800003    0.4246554
  75.2100067    0.4423592
  75.2400055    0.4442591
  75.2700043    0.4458151
  75.3000031    0.4357109
  75.3300018    0.4177568
  75.3600006    0.4250631
  75.3900070    0.4529085
  75.4200058    0.4212700
  75.4500046    0.4222313
  75.4800034    0.4062768
  75.5100021    0.4253775
  75.5400009    0.4167420
  75.5700073    0.4203708
  75.6000061    0.4291714
  75.6300049    0.4506426
  75.6600037    0.4413294
  75.6900024    0.4391019
  75.7200012    0.4367954
  75.7500000    0.4312425
  75.7800064    0.4355699
  75.8100052    0.4598184
  75.8400040    0.4334212
  75.8700027    0.4415597
  75.9000015    0.4228295
  75.9300003    0.3773682
  75.9600067    0.3830705
  75.9900055    0.4075058
  76.0200043    0.3975018
  76.0500031    0.4006287
  76.0800018    0.4213876
  76.1100006    0.3892905
  76.1400070    0.4026811
  76.1700058    0.4117993
  76.2000046    0.4066352
  76.2300034    0.4000205
  76.2600021    0.3827594
  76.2900009    0.3680105
  76.3200073    0.3899748
  76.3500061    0.3785631
  76.3800049    0.3936745
  76.4100037    0.3979369
  76.4400024    0.4010386
  76.4700012    0.3844997
  76.5000000    0.3730909
  76.5300064    0.3952186
  76.5600052    0.4016775
  76.5900040    0.4062376
  76.6200027    0.4440649
  76.6500015    0.4365377
  76.6800003    0.4436327
  76.7100067    0.4263822
  76.7400055    0.4282209
  76.7700043    0.4187163
  76.8000031    0.4410689
  76.8300018    0.4472372
  76.8600006    0.4362063
  76.8900070    0.4560763
  76.9200058    0.4390639
  76.9500046    0.4198993
  76.9800034    0.3907269
  77.0100021    0.3985668
  77.0400009    0.3934469
  77.0700073    0.4264846
  77.1000061    0.4427757
  77.1300049    0.4286400
  77.1600037    0.4612496
  77.1900024    0.4550583
  77.2200012    0.4186157
  77.2500000    0.4058589
  77.2800064    0.4257665
  77.3100052    0.4108990
  77.3400040    0.4317080
  77.3700027    0.4329057
  77.4000015    0.4285724
  77.4300003    0.4135320
  77.4600067    0.4437702
  77.4900055    0.4599149
  77.5200043    0.4582040
  77.5500031    0.4282138
  77.5800018    0.4707671
  77.6100006    0.4637454
  77.6400070    0.4838666
  77.6700058    0.4739379
  77.7000046    0.4864338
  77.7300034    0.4420509
  77.7600021    0.5154637
  77.7900009    0.4776599
  77.8200073    0.4752366
  77.8500061    0.4577080
  77.8800049    0.4561942
  77.9100037    0.4623445
  77.9400024    0.4735161
  77.9700012    0.4715008
  78.0000000    0.4650486
  78.0300064    0.4520755
  78.0600052    0.4399824
  78.0900040    0.4519464
  78.1200027    0.4643736
  78.1500015    0.4616911
  78.1800003    0.4385158
  78.2100067    0.4302839
  78.2400055    0.4651997
  78.2700043    0.4536940
  78.3000031    0.4903359
  78.3300018    0.4899714
  78.3600006    0.4719588
  78.3900070    0.4698542
  78.4200058    0.4325354
  78.4500046    0.4340770
  78.4800034    0.4169134
  78.5100021    0.4041465
  78.5400009    0.4111567
  78.5700073    0.4135783
  78.6000061    0.4039783
  78.6300049    0.4115182
  78.6600037    0.3947902
  78.6900024    0.3582577
  78.7200012    0.3987105
  78.7500000    0.4317326
  78.7800064    0.4284522
  78.8100052    0.4158510
  78.8400040    0.4279527
  78.8700027    0.4482888
  78.9000015    0.4690822
  78.9300003    0.4799742
  78.9600067    0.4579630
  78.9900055    0.4658651
  79.0200043    0.4822671
  79.0500031    0.5069302
  79.0800018    0.4907073
  79.1100006    0.4973780
  79.1400070    0.4775147
  79.1700058    0.4797781
  79.2000046    0.4776867
  79.2300034    0.4994282
  79.2600021    0.4753604
  79.2900009    0.4753010
  79.3200073    0.4412413
  79.3500061    0.4428268
  79.3800049    0.4333051
  79.4100037    0.4631069
  79.4400024    0.4645677
  79.4700012    0.4689595
  79.5000000    0.4747333
  79.5300064    0.4889139
  79.5600052    0.4852164
  79.5900040    0.4754110
  79.6200027    0.4381587
  79.6500015    0.4342989
  79.6800003    0.4616295
  79.7100067    0.4712905
  79.7400055    0.4379359
  79.7700043    0.4303101
  79.8000031    0.4177600
  79.8300018    0.4578841
  79.8600006    0.4553139
  79.8900070    0.4758295
  79.9200058    0.4543792
  79.9500046    0.4630426
  79.9800034    0.4373728
  80.0100021    0.4262671
  80.0400009    0.4414668
  80.0700073    0.4458575
  80.1000061    0.4245346
  80.1300049    0.4394852
  80.1600037    0.4689316
  80.1900024    0.4535286
  80.2200012    0.4380857
  80.2500000    0.4459071
  80.2800064    0.4143661
  80.3100052    0.4415692
  80.3400040    0.4476332
  80.3700027    0.4256279
  80.4000015    0.4421807
  80.4300003    0.4345168
  80.4600067    0.4692034
  80.4900055    0.4631435
  80.5200043    0.4618538
  80.5500031    0.4382984
  80.5800018    0.4854645
  80.6100006    0.4877015
  80.6400070    0.4851437
  80.6700058    0.4492941
  80.7000046    0.4669341
  80.7300034    0.4729889
  80.7600021    0.4641366
  80.7900009    0.5119539
  80.8200073    0.5316835
  80.8500061    0.4831724
  80.8800049    0.5152593
  80.9100037    0.5246856
  80.9400024    0.5296263
  80.9700012    0.5309906
  81.0000076    0.4943246
  81.0300064    0.4818854
  81.0600052    0.5157817
  81.0900040    0.4562521
  81.1200027    0.4863424
  81.1500015    0.4654041
  81.1800003    0.4532606
  81.2100067    0.4826240
  81.2400055    0.4662707
  81.2700043    0.4664559
  81.3000031    0.4494955
  81.3300018    0.4503103
  81.3600006    0.4379069
  81.3900070    0.4460666
  81.4200058    0.3972580
  81.4500046    0.4297594
  81.4800034    0.4523010
  81.5100021    0.4832863
  81.5400009    0.4585875
  81.5700073    0.4769794
  81.6000061    0.5134236
  81.6300049    0.4813668
  81.6600037    0.4657951
  81.6900024    0.4494910
  81.7200012    0.4795537
  81.7500076    0.4579236
  81.7800064    0.4610687
  81.8100052    0.4568152
  81.8400040    0.4277537
  81.8700027    0.4469345
  81.9000015    0.4420736
  81.9300003    0.4456070
  81.9600067    0.4406688
  81.9900055    0.4286533
  82.0200043    0.4350142
  82.0500031    0.4169721
  82.0800018    0.4362636
  82.1100006    0.4339146
  82.1400070    0.4526660
  82.1700058    0.4415339
  82.2000046    0.4644535
  82.2300034    0.4933430
  82.2600021    0.4666437
  82.2900009    0.4533779
  82.3200073    0.4299763
  82.3500061    0.4276580
  82.3800049    0.4146321
  82.4100037    0.4311826
  82.4400024    0.4077758
  82.4700012    0.4355277
  82.5000076    0.4447849
  82.5300064    0.4640508
  82.5600052    0.4688296
  82.5900040    0.4281083
  82.6200027    0.4370822
  82.6500015    0.4484447
  82.6800003    0.4358205
  82.7100067    0.4355212
  82.7400055    0.4288665
  82.7700043    0.4061098
  82.8000031    0.4006471
  82.8300018    0.3936659
  82.8600006    0.4020963
  82.8900070    0.4180332
  82.9200058    0.4057185
  82.9500046    0.3776942
  82.9800034    0.3974527
  83.0100021    0.4155730
  83.0400009    0.4267736
  83.0700073    0.4289691
  83.1000061    0.4502276
  83.1300049    0.4367670
  83.1600037    0.4559286
  83.1900024    0.4194063
  83.2200012    0.4197743
  83.2500076    0.4453470
  83.2800064    0.4264621
  83.3100052    0.4414218
  83.3400040    0.4499942
  83.3700027    0.4520585
  83.4000015    0.4379166
  83.4300003    0.4465573
  83.4600067    0.4446983
  83.4900055    0.4314069
  83.5200043    0.4566897
  83.5500031    0.4447810
  83.5800018    0.4597648
  83.6100006    0.4536820
  83.6400070    0.4757291
  83.6700058    0.4651963
  83.7000046    0.4376710
  83.7300034    0.4694475
  83.7600021    0.4791102
  83.7900009    0.4653676
  83.8200073    0.4702493
  83.8500061    0.4775033
  83.8800049    0.4476084
  83.9100037    0.4690362
  83.9400024    0.4677821
  83.9700012    0.4373644
  84.0000076    0.4104798
  84.0300064    0.4250851
  84.0600052    0.4253216
  84.0900040    0.4422456
  84.1200027    0.4259169
  84.1500015    0.4309412
  84.1800003    0.4328877
  84.2100067    0.4387605
  84.2400055    0.4604807
  84.2700043    0.4213055
  84.3000031    0.4195721
  84.3300018    0.4359170
  84.3600006    0.4511128
  84.3900070    0.4721611
  84.4200058    0.4309647
  84.4500046    0.4020837
  84.4800034    0.4250848
  84.5100021    0.4240485
  84.5400009    0.4012496
  84.5700073    0.3802143
  84.6000061    0.4064931
  84.6300049    0.4105897
  84.6600037    0.3978128
  84.6900024    0.4032226
  84.7200012    0.3891563
  84.7500076    0.3835315
  84.7800064    0.3713692
  84.8100052    0.3688565
  84.8400040    0.3914815
  84.8700027    0.3618730
  84.9000015    0.3697767
  84.9300003    0.4008628
  84.9600067    0.3952672
  84.9900055    0.4110616
  85.0200043    0.4028664
  85.0500031    0.4150438
  85.0800018    0.4268202
  85.1100006    0.4307393
  85.1400070    0.4285011
  85.1700058    0.4161960
  85.2000046    0.4149676
  85.2300034    0.4033456
  85.2600021    0.4274470
  85.2900009    0.4346885
  85.3200073    0.4317321
  85.3500061    0.4252948
  85.3800049    0.4582618
  85.4100037    0.4233537
  85.4400024    0.3967358
  85.4700012    0.4065045
  85.5000076    0.4131825
  85.5300064    0.3965817
  85.5600052    0.4071272
  85.5900040    0.3972822
  85.6200027    0.4151371
  85.6500015    0.4238605
  85.6800003    0.4602764
  85.7100067    0.4463881
  85.7400055    0.4171951
  85.7700043    0.4060324
  85.8000031    0.3948650
  85.8300018    0.3957073
  85.8600006    0.4047005
  85.8900070    0.4036283
  85.9200058    0.3900347
  85.9500046    0.3859749
  85.9800034    0.3778600
  86.0100021    0.4048509
  86.0400009    0.3941782
  86.0700073    0.4127443
  86.1000061    0.4066081
  86.1300049    0.3810486
  86.1600037    0.3877659
  86.1900024    0.3880337
  86.2200012    0.3915264
  86.2500076    0.4097174
  86.2800064    0.4107479
  86.3100052    0.3882942
  86.3400040    0.4098049
  86.3700027    0.4012693
  86.4000015    0.4133687
  86.4300003    0.4564969
  86.4600067    0.4467547
  86.4900055    0.4105816
  86.5200043    0.4030464
  86.5500031    0.4155990
  86.5800018    0.4039360
  86.6100006    0.4206243
  86.6400070    0.4074940
  86.6700058    0.3943925
  86.7000046    0.4043360
  86.7300034    0.4504313
  86.7600021    0.4139924
  86.7900009    0.4182233
  86.8200073    0.3885626
  86.8500061    0.4213510
  86.8800049    0.4389003
  86.9100037    0.4334351
  86.9400024    0.4162334
  86.9700012    0.4130957
  87.0000076    0.4107126
  87.0300064    0.4072412
  87.0600052    0.4325346
  87.0900040    0.4046688
  87.1200027    0.4105571
  87.1500015    0.4062196
  87.1800079    0.4111059
  87.2100067    0.4159540
  87.2400055    0.4490378
  87.2700043    0.4104887
  87.3000031    0.4289188
  87.3300018    0.4185418
  87.3600006    0.4328621
  87.3900070    0.4074062
  87.4200058    0.3856325
  87.4500046    0.3877256
  87.4800034    0.4083820
  87.5100021    0.4514493
  87.5400009    0.4504972
  87.5700073    0.4348816
  87.6000061    0.4538693
  87.6300049    0.4513026
  87.6600037    0.4721740
  87.6900024    0.4543526
  87.7200012    0.4648392
  87.7500076    0.4820229
  87.7800064    0.4395563
  87.8100052    0.4646069
  87.8400040    0.4738852
  87.8700027    0.4766068
  87.9000015    0.4431868
  87.9300079    0.4864969
  87.9600067    0.4843396
  87.9900055    0.4705470
  88.0200043    0.4240865
  88.0500031    0.4274506
  88.0800018    0.4245983
  88.1100006    0.4327378
  88.1400070    0.4388424
  88.1700058    0.4081465
  88.2000046    0.4042137
  88.2300034    0.4194283
  88.2600021    0.3888333
  88.2900009    0.3994963
  88.3200073    0.4040139
  88.3500061    0.4027919
  88.3800049    0.3903862
  88.4100037    0.3788612
  88.4400024    0.3800091
  88.4700012    0.3811618
  88.5000076    0.4078226
  88.5300064    0.3958491
  88.5600052    0.4173410
  88.5900040    0.3818774
  88.6200027    0.3818597
  88.6500015    0.3708776
  88.6800079    0.3986265
  88.7100067    0.4080651
  88.7400055    0.4017931
  88.7700043    0.3913345
  88.8000031    0.4055001
  88.8300018    0.3986207
  88.8600006    0.3906291
  88.8900070    0.3898078
  88.9200058    0.4019485
  88.9500046    0.3904701
  88.9800034    0.3929890
  89.0100021    0.3949606
  89.0400009    0.3798249
  89.0700073    0.4102285
  89.1000061    0.4056560
  89.1300049    0.4149165
  89.1600037    0.3989879
  89.1900024    0.3992831
  89.2200012    0.3964315
  89.2500076    0.3698103
  89.2800064    0.3684058
  89.3100052    0.3741853
  89.3400040    0.3781899
  89.3700027    0.3712643
  89.4000015    0.3646483
  89.4300079    0.3721744
  89.4600067    0.3954117
  89.4900055    0.3795515
  89.5200043    0.3964972
  89.5500031    0.4482309
  89.5800018    0.4307671
  89.6100006    0.4270972
  89.6400070    0.4195338
  89.6700058    0.4031266
  89.7000046    0.4134214
  89.7300034    0.4180211
  89.7600021    0.4404824
  89.7900009    0.4180208
  89.8200073    0.4099858
  89.8500061    0.3876969
  89.8800049    0.3737673
  89.9100037    0.3559676
  89.9400024    0.3835500
  89.9700012    0.3949786
  90.0000076    0.4252818
  90.0300064    0.4169839
  90.0600052    0.4139252
  90.0900040    0.3981462
  90.1200027    0.3991341
  90.1500015    0.3815135
  90.1800079    0.3735732
  90.2100067    0.3881960
  90.2400055    0.4336084
  90.2700043    0.4616140
  90.3000031    0.4017777
  90.3300018    0.3853891
  90.3600006    0.4023798
  90.3900070    0.4020126
  90.4200058    0.4058789
  90.4500046    0.3930541
  90.4800034    0.4153754
  90.5100021    0.3892049
  90.5400009    0.3976425
  90.5700073    0.4031300
  90.6000061    0.4013671
  90.6300049    0.3878149
  90.6600037    0.3769587
  90.6900024    0.3623496
  90.7200012    0.4003032
  90.7500076    0.4392386
  90.7800064    0.4163536
  90.8100052    0.3871308
  90.8400040    0.4062872
  90.8700027    0.4224406
  90.9000015    0.4265345
  90.9300079    0.4226074
  90.9600067    0.4423408
  90.9900055    0.4230522
  91.0200043    0.4133667
  91.0500031    0.4016732
  91.0800018    0.4486436
  91.1100006    0.4627194
  91.1400070    0.4532740
  91.1700058    0.4565370
  91.2000046    0.4347968
  91.2300034    0.4289695
  91.2600021    0.4482522
  91.2900009    0.4291007
  91.3200073    0.4365278
  91.3500061    0.4376605
  91.3800049    0.4527308
  91.4100037    0.4400118
  91.4400024    0.4309927
  91.4700012    0.4058045
  91.5000076    0.4034942
  91.5300064    0.3885568
  91.5600052    0.3761650
  91.5900040    0.4311319
  91.6200027    0.4176776
  91.6500015    0.4385881
  91.6800079    0.4133996
  91.7100067    0.4187691
  91.7400055    0.4142541
  91.7700043    0.4089253
  91.8000031    0.4234426
  91.8300018    0.4431248
  91.8600006    0.4156485
  91.8900070    0.4439915
  91.9200058    0.4537844
  91.9500046    0.4337189
  91.9800034    0.4116601
  92.0100021    0.3957698
  92.0400009    0.3735541
  92.0700073    0.3898505
  92.1000061    0.3798911
  92.1300049    0.3859233
  92.1600037    0.4119462
  92.1900024    0.4424342
  92.2200012    0.4348699
  92.2500076    0.4591543
  92.2800064    0.4482742
  92.3100052    0.3752624
  92.3400040    0.4176341
  92.3700027    0.4848723
  92.4000015    0.4187822
  92.4300079    0.4349645
  92.4600067    0.4336888
  92.4900055    0.4247562
  92.5200043    0.4257436
  92.5500031    0.4320600
  92.5800018    0.4483851
  92.6100006    0.4334103
  92.6400070    0.4260471
  92.6700058    0.4221125
  92.7000046    0.4403796
  92.7300034    0.4355322
  92.7600021    0.4421878
  92.7900009    0.4242471
  92.8200073    0.4171576
  92.8500061    0.4221579
  92.8800049    0.4314851
  92.9100037    0.4151219
  92.9400024    0.4270214
  92.9700012    0.4183306
  93.0000076    0.4079199
  93.0300064    0.4068400
  93.0600052    0.4298301
  93.0900040    0.4196416
  93.1200027    0.4337208
  93.1500015    0.4379326
  93.1800079    0.4296842
  93.2100067    0.4148345
  93.2400055    0.4228662
  93.2700043    0.4066150
  93.3000031    0.4334175
  93.3300018    0.4494945
  93.3600082    0.4456160
  93.3900070    0.4476842
  93.4200058    0.4437089
  93.4500046    0.4379337
  93.4800034    0.4535972
  93.5100021    0.4590562
  93.5400009    0.4627863
  93.5700073    0.4510568
  93.6000061    0.4651561
  93.6300049    0.4349756
  93.6600037    0.4353774
  93.6900024    0.4414120
  93.7200012    0.4569232
  93.7500076    0.4349797
  93.7800064    0.4130323
  93.8100052    0.4326936
  93.8400040    0.4227768
  93.8700027    0.4071481
  93.9000015    0.3837532
  93.9300079    0.3918427
  93.9600067    0.4009872
  93.9900055    0.4002188
  94.0200043    0.3932937
  94.0500031    0.4252791
  94.0800018    0.4226176
  94.1100082    0.4015166
  94.1400070    0.4044795
  94.1700058    0.3956393
  94.2000046    0.4220824
  94.2300034    0.4369672
  94.2600021    0.4086165
  94.2900009    0.4097750
  94.3200073    0.4214226
  94.3500061    0.4297109
  94.3800049    0.4236698
  94.4100037    0.4147106
  94.4400024    0.4235931
  94.4700012    0.4023456
  94.5000076    0.4180981
  94.5300064    0.4227107
  94.5600052    0.4400587
  94.5900040    0.4421539
  94.6200027    0.4343612
  94.6500015    0.4581277
  94.6800079    0.4494088
  94.7100067    0.4540589
  94.7400055    0.4262019
  94.7700043    0.4265761
  94.8000031    0.4351942
  94.8300018    0.4250638
  94.8600082    0.3880686
  94.8900070    0.3790632
  94.9200058    0.3853091
  94.9500046    0.3686281
  94.9800034    0.4092971
  95.0100021    0.4170831
  95.0400009    0.3978373
  95.0700073    0.3930767
  95.1000061    0.4153492
  95.1300049    0.4475820
  95.1600037    0.4145060
  95.1900024    0.4001397
  95.2200012    0.4235689
  95.2500076    0.4005164
  95.2800064    0.3846745
  95.3100052    0.4164753
  95.3400040    0.4207348
  95.3700027    0.3595716
  95.4000015    0.3798558
  95.4300079    0.3969982
  95.4600067    0.4109990
  95.4900055    0.3961065
  95.5200043    0.4120542
  95.5500031    0.3873432
  95.5800018    0.4215980
  95.6100082    0.3936343
  95.6400070    0.3948305
  95.6700058    0.4157908
  95.7000046    0.4165266
  95.7300034    0.4241262
  95.7600021    0.4132286
  95.7900009    0.3842908
  95.8200073    0.4213893
  95.8500061    0.4416048
  95.8800049    0.4198262
  95.9100037    0.4087078
  95.9400024    0.4019544
  95.9700012    0.4418955
  96.0000076    0.4190683
  96.0300064    0.3959478
  96.0600052    0.3899381
  96.0900040    0.4035960
  96.1200027    0.4306292
  96.1500015    0.4262426
  96.1800079    0.4092296
  96.2100067    0.3936975
  96.2400055    0.3877072
  96.2700043    0.3741148
  96.3000031    0.3863101
  96.3300018    0.3913566
  96.3600082    0.4141800
  96.3900070    0.3839549
  96.4200058    0.3793589
  96.4500046    0.3912790
  96.4800034    0.4015852
  96.5100021    0.3786549
  96.5400009    0.4315946
  96.5700073    0.4630010
  96.6000061    0.4322821
  96.6300049    0.3926700
  96.6600037    0.3848096
  96.6900024    0.3709157
  96.7200012    0.3739096
  96.7500076    0.3584080
  96.7800064    0.3522227
  96.8100052    0.3638357
  96.8400040    0.3824421
  96.8700027    0.3592651
  96.9000015    0.3843426
  96.9300079    0.3873324
  96.9600067    0.4047632
  96.9900055    0.3914462
  97.0200043    0.3867667
  97.0500031    0.3741111
  97.0800018    0.3497205
  97.1100082    0.3795391
  97.1400070    0.4183312
  97.1700058    0.4183594
  97.2000046    0.4001831
  97.2300034    0.3831552
  97.2600021    0.3944829
  97.2900009    0.4039914
  97.3200073    0.4060729
  97.3500061    0.4083762
  97.3800049    0.4061944
  97.4100037    0.4085680
  97.4400024    0.3949156
  97.4700012    0.4122741
  97.5000076    0.4171063
  97.5300064    0.3927303
  97.5600052    0.3696966
  97.5900040    0.3784741
  97.6200027    0.3724255
  97.6500015    0.3900334
  97.6800079    0.4034628
  97.7100067    0.3981442
  97.7400055    0.4393819
  97.7700043    0.4502550
  97.8000031    0.4421318
  97.8300018    0.4480624
  97.8600082    0.4418388
  97.8900070    0.4534780
  97.9200058    0.4525076
  97.9500046    0.4434705
  97.9800034    0.4787427
  98.0100021    0.4650348
  98.0400009    0.4552750
  98.0700073    0.4337402
  98.1000061    0.4383740
  98.1300049    0.4345272
  98.1600037    0.4583008
  98.1900024    0.4423135
  98.2200012    0.4173256
  98.2500076    0.4182283
  98.2800064    0.4293812
  98.3100052    0.3957458
  98.3400040    0.4064723
  98.3700027    0.3961292
  98.4000015    0.3966671
  98.4300079    0.4082506
  98.4600067    0.3952583
  98.4900055    0.3844386
  98.5200043    0.3843030
  98.5500031    0.4039163
  98.5800018    0.4087116
  98.6100082    0.4056870
  98.6400070    0.4057085
  98.6700058    0.4029961
  98.7000046    0.3773147
  98.7300034    0.3973689
  98.7600021    0.3952181
  98.7900009    0.4093944
  98.8200073    0.3897530
  98.8500061    0.4189589
  98.8800049    0.4224252
  98.9100037    0.4359802
  98.9400024    0.4380039
  98.9700012    0.4421251
  99.0000076    0.4228761
  99.0300064    0.4094535
  99.0600052    0.4291637
  99.0900040    0.4262600
  99.1200027    0.4065799
  99.1500015    0.3995860
  99.1800079    0.4039753
  99.2100067    0.4379421
  99.2400055    0.4277727
  99.2700043    0.4462653
  99.3000031    0.4756793
  99.3300018    0.4696346
  99.3600082    0.4806968
  99.3900070    0.4877927
  99.4200058    0.4562626
  99.4500046    0.4867502
  99.4800034    0.4430865
  99.5100021    0.4264480
  99.5400009    0.4388455
  99.5700073    0.4478048
  99.6000061    0.4409223
  99.6300049    0.4332598
  99.6600037    0.4432517
  99.6900024    0.4699355
  99.7200012    0.4596147
  99.7500076    0.4730884
  99.7800064    0.4704059
  99.8100052    0.4319004
  99.8400040    0.4353887
  99.8700027    0.4452913
  99.9000015    0.4325792
  99.9300079    0.4034771
  99.9600067    0.4047888
  99.9900055    0.4184804
 100.0200043    0.4128081
 100.0500031    0.4278557
 100.0800018    0.4226407
 100.1100082    0.4176076
 100.1400070    0.4473351
 100.1700058    0.4632057
 100.2000046    0.4774869
 100.2300034    0.4461049
 100.2600021    0.4350819
 100.2900085    0.4507960
 100.3200073    0.4277610
 100.3500061    0.4329111
 100.3800049    0.4466052
 100.4100037    0.4716643
 100.4400024    0.4680865
 100.4700012    0.4529977
 100.5000076    0.4462641
 100.5300064    0.4740412
 100.5600052    0.4186950
 100.5900040    0.4387048
 100.6200027    0.4481847
 100.6500015    0.4644797
 100.6800079    0.4391357
 100.7100067    0.4364595
 100.7400055    0.4458262
 100.7700043    0.4302553
 100.8000031    0.4200321
 100.8300018    0.4466691
 100.8600082    0.4197777
 100.8900070    0.4378241
 100.9200058    0.4373253
 100.9500046    0.4472684
 100.9800034    0.4429304
 101.0100021    0.4526814
 101.0400085    0.4591798
 101.0700073    0.4403375
 101.1000061    0.4520159
 101.1300049    0.4676998
 101.1600037    0.4523990
 101.1900024    0.4198132
 101.2200012    0.4332483
 101.2500076    0.4240522
 101.2800064    0.4583636
 101.3100052    0.4861354
 101.3400040    0.4982076
 101.3700027    0.4798822
 101.4000015    0.4876801
 101.4300079    0.4864444
 101.4600067    0.4949729
 101.4900055    0.4664617
 101.5200043    0.4600431
 101.5500031    0.4692366
 101.5800018    0.5067722
 101.6100082    0.5093278
 101.6400070    0.4948469
 101.6700058    0.4679797
 101.7000046    0.4817251
 101.7300034    0.4715366
 101.7600021    0.4813705
 101.7900085    0.4803619
 101.8200073    0.4877391
 101.8500061    0.4690140
 101.8800049    0.4877366
 101.9100037    0.5227923
 101.9400024    0.5181643
 101.9700012    0.5386586
 102.0000076    0.5383952
 102.0300064    0.5907137
 102.0600052    0.5698843
 102.0900040    0.5443282
 102.1200027    0.5542906
 102.1500015    0.5410440
 102.1800079    0.5259684
 102.2100067    0.5400972
 102.2400055    0.5285613
 102.2700043    0.5444862
 102.3000031    0.5443899
 102.3300018    0.5609484
 102.3600082    0.5864548
 102.3900070    0.5668637
 102.4200058    0.6001152
 102.4500046    0.5922236
 102.4800034    0.6122617
 102.5100021    0.5885469
 102.5400085    0.5869421
 102.5700073    0.5855150
 102.6000061    0.5951752
 102.6300049    0.6002406
 102.6600037    0.5571424
 102.6900024    0.6163183
 102.7200012    0.6104696
 102.7500076    0.6108799
 102.7800064    0.6028590
 102.8100052    0.6175226
 102.8400040    0.6455161
 102.8700027    0.6125330
 102.9000015    0.6321979
 102.9300079    0.6256266
 102.9600067    0.5483646
 102.9900055    0.5249795
 103.0200043    0.5414596
 103.0500031    0.5117683
 103.0800018    0.5359914
 103.1100082    0.5058179
 103.1400070    0.4903771
 103.1700058    0.4707552
 103.2000046    0.4709767
 103.2300034    0.4649646
 103.2600021    0.4752522
 103.2900085    0.5120261
 103.3200073    0.5024285
 103.3500061    0.4795771
 103.3800049    0.4907170
 103.4100037    0.4905982
 103.4400024    0.4865060
 103.4700012    0.5204475
 103.5000076    0.5524650
 103.5300064    0.5448988
 103.5600052    0.5432739
 103.5900040    0.5364272
 103.6200027    0.5788668
 103.6500015    0.5258894
 103.6800079    0.5082523
 103.7100067    0.4751829
 103.7400055    0.4592632
 103.7700043    0.4739938
 103.8000031    0.4942047
 103.8300018    0.5104900
 103.8600082    0.5024812
 103.8900070    0.4686037
 103.9200058    0.4506524
 103.9500046    0.4729071
 103.9800034    0.4508494
 104.0100021    0.4838772
 104.0400085    0.4825846
 104.0700073    0.5199483
 104.1000061    0.4906192
 104.1300049    0.5261026
 104.1600037    0.4868684
 104.1900024    0.4875606
 104.2200012    0.5169810
 104.2500076    0.5133604
 104.2800064    0.4980884
 104.3100052    0.5054104
 104.3400040    0.5534199
 104.3700027    0.5346036
 104.4000015    0.5335068
 104.4300079    0.5230451
 104.4600067    0.5108651
 104.4900055    0.5056423
 104.5200043    0.5538158
 104.5500031    0.5512502
 104.5800018    0.5278479
 104.6100082    0.5134554
 104.6400070    0.5735967
 104.6700058    0.5428634
 104.7000046    0.5846379
 104.7300034    0.6228319
 104.7600021    0.6328308
 104.7900085    0.6275378
 104.8200073    0.6401318
 104.8500061    0.6289741
 104.8800049    0.6584414
 104.9100037    0.6764187
 104.9400024    0.6714651
 104.9700012    0.5923533
 105.0000076    0.6037407
 105.0300064    0.6190262
 105.0600052    0.6016432
 105.0900040    0.6172687
 105.1200027    0.6361002
 105.1500015    0.6392246
 105.1800079    0.6589266
 105.2100067    0.6394945
 105.2400055    0.6741841
 105.2700043    0.6996035
 105.3000031    0.6746439
 105.3300018    0.6556250
 105.3600082    0.6570760
 105.3900070    0.6661739
 105.4200058    0.6325470
 105.4500046    0.6487026
 105.4800034    0.6205517
 105.5100021    0.6084172
 105.5400085    0.6018951
 105.5700073    0.5967117
 105.6000061    0.5545704
 105.6300049    0.5595521
 105.6600037    0.5663556
 105.6900024    0.5385794
 105.7200012    0.5295251
 105.7500076    0.5252388
 105.7800064    0.5490279
 105.8100052    0.5175470
 105.8400040    0.4883301
 105.8700027    0.5045747
 105.9000015    0.5118706
 105.9300079    0.5025563
 105.9600067    0.5564150
 105.9900055    0.5870325
 106.0200043    0.5953280
 106.0500031    0.5989490
 106.0800018    0.5736564
 106.1100082    0.6152029
 106.1400070    0.5717860
 106.1700058    0.5579006
 106.2000046    0.5260160
 106.2300034    0.5622420
 106.2600021    0.5675701
 106.2900085    0.5889994
 106.3200073    0.5830586
 106.3500061    0.6092211
 106.3800049    0.6473225
 106.4100037    0.6602006
 106.4400024    0.6370850
 106.4700089    0.6084378
 106.5000076    0.6029587
 106.5300064    0.5643613
 106.5600052    0.5607216
 106.5900040    0.6006114
 106.6200027    0.5966007
 106.6500015    0.5765272
 106.6800079    0.5278893
 106.7100067    0.5245402
 106.7400055    0.5448213
 106.7700043    0.5565790
 106.8000031    0.5698044
 106.8300018    0.5929244
 106.8600082    0.5796886
 106.8900070    0.5932609
 106.9200058    0.6119353
 106.9500046    0.5802200
 106.9800034    0.5991075
 107.0100021    0.6012476
 107.0400085    0.5648615
 107.0700073    0.5755480
 107.1000061    0.5989010
 107.1300049    0.5861160
 107.1600037    0.5958650
 107.1900024    0.5740253
 107.2200089    0.6041437
 107.2500076    0.6089101
 107.2800064    0.5993838
 107.3100052    0.5993498
 107.3400040    0.6332929
 107.3700027    0.5874963
 107.4000015    0.5567372
 107.4300079    0.5600294
 107.4600067    0.5135610
 107.4900055    0.4674389
 107.5200043    0.4897289
 107.5500031    0.4923372
 107.5800018    0.4783770
 107.6100082    0.4751085
 107.6400070    0.4548536
 107.6700058    0.4509048
 107.7000046    0.4786109
 107.7300034    0.4531741
 107.7600021    0.4731204
 107.7900085    0.4920680
 107.8200073    0.4868066
 107.8500061    0.4587389
 107.8800049    0.4888881
 107.9100037    0.5294409
 107.9400024    0.5215654
 107.9700089    0.5173179
 108.0000076    0.5065001
 108.0300064    0.4762982
 108.0600052    0.4812389
 108.0900040    0.4712726
 108.1200027    0.4899803
 108.1500015    0.4856577
 108.1800079    0.5045939
 108.2100067    0.5259479
 108.2400055    0.5346753
 108.2700043    0.5058330
 108.3000031    0.4935277
 108.3300018    0.5087550
 108.3600082    0.5244471
 108.3900070    0.4872726
 108.4200058    0.4488487
 108.4500046    0.4868454
 108.4800034    0.4789606
 108.5100021    0.5338910
 108.5400085    0.5026241
 108.5700073    0.4933358
 108.6000061    0.5212425
 108.6300049    0.5031844
 108.6600037    0.4694472
 108.6900024    0.4890421
 108.7200089    0.4876339
 108.7500076    0.5043530
 108.7800064    0.4868484
 108.8100052    0.5239336
 108.8400040    0.5360418
 108.8700027    0.5856588
 108.9000015    0.5475143
 108.9300079    0.5467701
 108.9600067    0.5424820
 108.9900055    0.5605503
 109.0200043    0.5476484
 109.0500031    0.5989433
 109.0800018    0.5813182
 109.1100082    0.5478860
 109.1400070    0.5547865
 109.1700058    0.5565891
 109.2000046    0.5853049
 109.2300034    0.5688244
 109.2600021    0.5777862
 109.2900085    0.6060249
 109.3200073    0.5900055
 109.3500061    0.5627334
 109.3800049    0.5243547
 109.4100037    0.5532643
 109.4400024    0.5617316
 109.4700089    0.5533578
 109.5000076    0.5473101
 109.5300064    0.5707225
 109.5600052    0.5336980
 109.5900040    0.5244984
 109.6200027    0.4934359
 109.6500015    0.4956557
 109.6800079    0.4962303
 109.7100067    0.5264818
 109.7400055    0.5709758
 109.7700043    0.5521373
 109.8000031    0.5645012
 109.8300018    0.5788047
 109.8600082    0.5753849
 109.8900070    0.5852668
 109.9200058    0.5778642
 109.9500046    0.5708337
 109.9800034    0.5501393
 110.0100021    0.5204352
 110.0400085    0.5497997
 110.0700073    0.5434914
 110.1000061    0.5102388
 110.1300049    0.5052835
 110.1600037    0.5286998
 110.1900024    0.5516786
 110.2200089    0.5450901
 110.2500076    0.5664322
 110.2800064    0.5154954
 110.3100052    0.5062835
 110.3400040    0.4757837
 110.3700027    0.4382835
 110.4000015    0.4635581
 110.4300079    0.4736865
 110.4600067    0.4704433
 110.4900055    0.4696700
 110.5200043    0.4122241
 110.5500031    0.4100928
 110.5800018    0.3931194
 110.6100082    0.4039427
 110.6400070    0.4509924
 110.6700058    0.4814933
 110.7000046    0.5058444
 110.7300034    0.4688274
 110.7600021    0.5300366
 110.7900085    0.5055816
 110.8200073    0.5082727
 110.8500061    0.5297819
 110.8800049    0.5140222
 110.9100037    0.5314787
 110.9400024    0.5275296
 110.9700089    0.4945577
 111.0000076    0.4911252
 111.0300064    0.4910075
 111.0600052    0.4965104
 111.0900040    0.5095410
 111.1200027    0.5185582
 111.1500015    0.5229053
 111.1800079    0.5012180
 111.2100067    0.5006303
 111.2400055    0.5226394
 111.2700043    0.5356982
 111.3000031    0.5001962
 111.3300018    0.4747727
 111.3600082    0.4996110
 111.3900070    0.4570046
 111.4200058    0.4942503
 111.4500046    0.4751352
 111.4800034    0.5062512
 111.5100021    0.5092560
 111.5400085    0.4917429
 111.5700073    0.4828373
 111.6000061    0.5103519
 111.6300049    0.5161089
 111.6600037    0.5118704
 111.6900024    0.5197720
 111.7200089    0.5536088
 111.7500076    0.5518494
 111.7800064    0.5017319
 111.8100052    0.5197068
 111.8400040    0.5270260
 111.8700027    0.4850564
 111.9000015    0.5130678
 111.9300079    0.4810597
 111.9600067    0.5001190
 111.9900055    0.4958982
 112.0200043    0.4969197
 112.0500031    0.4777803
 112.0800018    0.4942577
 112.1100082    0.4970517
 112.1400070    0.4944827
 112.1700058    0.4792035
 112.2000046    0.5218315
 112.2300034    0.5096708
 112.2600021    0.5304931
 112.2900085    0.5305215
 112.3200073    0.5245260
 112.3500061    0.5131872
 112.3800049    0.5106965
 112.4100037    0.5197317
 112.4400024    0.5395387
 112.4700089    0.5521188
 112.5000076    0.5478652
 112.5300064    0.5687125
 112.5600052    0.5587333
 112.5900040    0.5006900
 112.6200027    0.4904090
 112.6500092    0.5042499
 112.6800079    0.5233843
 112.7100067    0.5112027
 112.7400055    0.5346439
 112.7700043    0.5126497
 112.8000031    0.4963509
 112.8300018    0.4969810
 112.8600082    0.4808436
 112.8900070    0.4766793
 112.9200058    0.5199078
 112.9500046    0.5105445
 112.9800034    0.5270317
 113.0100021    0.5280579
 113.0400085    0.5391877
 113.0700073    0.5505662
 113.1000061    0.5758862
 113.1300049    0.5403900
 113.1600037    0.4945137
 113.1900024    0.5019189
 113.2200089    0.5436885
 113.2500076    0.5426570
 113.2800064    0.5376973
 113.3100052    0.5610535
 113.3400040    0.5341223
 113.3700027    0.5033915
 113.4000092    0.5234941
 113.4300079    0.4982511
 113.4600067    0.5088808
 113.4900055    0.5162978
 113.5200043    0.5056973
 113.5500031    0.5122684
 113.5800018    0.4983381
 113.6100082    0.4915376
 113.6400070    0.5144452
 113.6700058    0.5005314
 113.7000046    0.4966037
 113.7300034    0.5030568
 113.7600021    0.4675187
 113.7900085    0.4539645
 113.8200073    0.4594180
 113.8500061    0.4449989
 113.8800049    0.4531148
 113.9100037    0.4394041
 113.9400024    0.4430767
 113.9700089    0.4675511
 114.0000076    0.4754236
 114.0300064    0.4719545
 114.0600052    0.4987379
 114.0900040    0.5374005
 114.1200027    0.5455047
 114.1500092    0.5085719
 114.1800079    0.5535986
 114.2100067    0.5201758
 114.2400055    0.4976757
 114.2700043    0.5280082
 114.3000031    0.5016873
 114.3300018    0.5191488
 114.3600082    0.5026227
 114.3900070    0.4871749
 114.4200058    0.5066749
 114.4500046    0.4710533
 114.4800034    0.4885404
 114.5100021    0.4608349
 114.5400085    0.4318697
 114.5700073    0.4419164
 114.6000061    0.4413758
 114.6300049    0.4308681
 114.6600037    0.4500381
 114.6900024    0.4579192
 114.7200089    0.4262032
 114.7500076    0.4406632
 114.7800064    0.4345570
 114.8100052    0.4577179
 114.8400040    0.4536605
 114.8700027    0.4910415
 114.9000092    0.4833703
 114.9300079    0.4967403
 114.9600067    0.5183609
 114.9900055    0.5072873
 115.0200043    0.4909503
 115.0500031    0.4606060
 115.0800018    0.4651252
 115.1100082    0.4431527
 115.1400070    0.4457692
 115.1700058    0.4425453
 115.2000046    0.4465939
 115.2300034    0.4330957
 115.2600021    0.4464135
 115.2900085    0.4500804
 115.3200073    0.4243932
 115.3500061    0.4512437
 115.3800049    0.4691928
 115.4100037    0.4733894
 115.4400024    0.4610876
 115.4700089    0.4617859
 115.5000076    0.4650265
 115.5300064    0.4562355
 115.5600052    0.4831157
 115.5900040    0.4613921
 115.6200027    0.4566566
 115.6500092    0.4267696
 115.6800079    0.4336825
 115.7100067    0.4618876
 115.7400055    0.4644702
 115.7700043    0.4536164
 115.8000031    0.4589738
 115.8300018    0.4474974
 115.8600082    0.4430189
 115.8900070    0.4296650
 115.9200058    0.4360947
 115.9500046    0.4348509
 115.9800034    0.4190876
 116.0100021    0.4267343
 116.0400085    0.4279851
 116.0700073    0.4231609
 116.1000061    0.4188668
 116.1300049    0.4089558
 116.1600037    0.4119312
 116.1900024    0.4065590
 116.2200089    0.3975169
 116.2500076    0.4007530
 116.2800064    0.3894583
 116.3100052    0.3937338
 116.3400040    0.3936000
 116.3700027    0.3904662
 116.4000092    0.3995132
 116.4300079    0.3943863
 116.4600067    0.3989530
 116.4900055    0.3980609
 116.5200043    0.3979668
 116.5500031    0.4126394
 116.5800018    0.4293198
 116.6100082    0.4038005
 116.6400070    0.3937763
 116.6700058    0.4001084
 116.7000046    0.4004763
 116.7300034    0.3854645
 116.7600021    0.4069760
 116.7900085    0.4408655
 116.8200073    0.4184970
 116.8500061    0.4310880
 116.8800049    0.4183733
 116.9100037    0.4064534
 116.9400024    0.3934897
 116.9700089    0.3859833
 117.0000076    0.4079795
 117.0300064    0.3681095
 117.0600052    0.4108364
 117.0900040    0.4150370
 117.1200027    0.4309695
 117.1500092    0.4244445
 117.1800079    0.4041514
 117.2100067    0.3695092
 117.2400055    0.3920745
 117.2700043    0.3909026
 117.3000031    0.3721843
 117.3300018    0.3605347
 117.3600082    0.3795727
 117.3900070    0.3778650
 117.4200058    0.3753932
 117.4500046    0.3702079
 117.4800034    0.3624496
 117.5100021    0.3894445
 117.5400085    0.4022127
 117.5700073    0.3847726
 117.6000061    0.3633756
 117.6300049    0.3832410
 117.6600037    0.3891842
 117.6900024    0.3663117
 117.7200089    0.4076810
 117.7500076    0.3891133
 117.7800064    0.3985229
 117.8100052    0.3919339
 117.8400040    0.4018554
 117.8700027    0.3530833
 117.9000092    0.3863756
 117.9300079    0.3685918
 117.9600067    0.3929504
 117.9900055    0.4106613
 118.0200043    0.3994400
 118.0500031    0.4253640
 118.0800018    0.4420923
 118.1100082    0.4100888
 118.1400070    0.4380411
 118.1700058    0.4291126
 118.2000046    0.4290806
 118.2300034    0.4231068
 118.2600021    0.3828883
 118.2900085    0.3984875
 118.3200073    0.3698601
 118.3500061    0.3614697
 118.3800049    0.3888478
 118.4100037    0.4223105
 118.4400024    0.4439380
 118.4700089    0.4645835
 118.5000076    0.4637446
 118.5300064    0.4331884
 118.5600052    0.4381915
 118.5900040    0.3972791
 118.6200027    0.3878892
 118.6500092    0.3786663
 118.6800079    0.4092461
 118.7100067    0.4356445
 118.7400055    0.4200499
 118.7700043    0.3803571
 118.8000031    0.3882715
 118.8300018    0.4194945
 118.8600082    0.4210651
 118.8900070    0.4186743
 118.9200058    0.4324914
 118.9500046    0.4304173
 118.9800034    0.4123929
 119.0100021    0.4444383
 119.0400085    0.4299103
 119.0700073    0.4352395
 119.1000061    0.4461102
 119.1300049    0.4531019
 119.1600037    0.4573231
 119.1900024    0.4523015
 119.2200089    0.4672925
 119.2500076    0.4402604
 119.2800064    0.4884604
 119.3100052    0.4701354
 119.3400040    0.4617093
 119.3700027    0.4421536
 119.4000092    0.4337262
 119.4300079    0.4186578
 119.4600067    0.4309583
 119.4900055    0.4078795
 119.5200043    0.4501881
 119.5500031    0.4191478
 119.5800095    0.4304708
 119.6100082    0.4370094
 119.6400070    0.4223195
 119.6700058    0.4103130
 119.7000046    0.4042443
 119.7300034    0.4033036
 119.7600021    0.4192050
 119.7900085    0.4383393
 119.8200073    0.4769685
 119.8500061    0.4358017
 119.8800049    0.4833872
 119.9100037    0.4524164
 119.9400024    0.4266534
 119.9700089    0.4184554
 120.0000076    0.4600155
 120.0300064    0.4444401
 120.0600052    0.4484923
 120.0900040    0.4577298
 120.1200027    0.4638909
 120.1500092    0.4065516
 120.1800079    0.3810398
 120.2100067    0.3922825
 120.2400055    0.3805054
 120.2700043    0.4014136
 120.3000031    0.4091723
 120.3300095    0.4192644
 120.3600082    0.4362809
 120.3900070    0.4542024
 120.4200058    0.4537369
 120.4500046    0.4440534
 120.4800034    0.4462561
 120.5100021    0.4560422
 120.5400085    0.4367838
 120.5700073    0.4517541
 120.6000061    0.4221551
 120.6300049    0.4406761
 120.6600037    0.4206696
 120.6900024    0.4355644
 120.7200089    0.4297793
 120.7500076    0.4437599
 120.7800064    0.4441633
 120.8100052    0.4563069
 120.8400040    0.4667285
 120.8700027    0.4676603
 120.9000092    0.5053256
 120.9300079    0.4679177
 120.9600067    0.4536437
 120.9900055    0.4487740
 121.0200043    0.4493223
 121.0500031    0.4576440
 121.0800095    0.4489985
 121.1100082    0.4565697
 121.1400070    0.4286050
 121.1700058    0.4108651
 121.2000046    0.4341706
 121.2300034    0.4021858
 121.2600021    0.4197972
 121.2900085    0.4436009
 121.3200073    0.4445491
 121.3500061    0.4199872
 121.3800049    0.4275403
 121.4100037    0.4243965
 121.4400024    0.4340021
 121.4700089    0.4041664
 121.5000076    0.3956437
 121.5300064    0.4189529
 121.5600052    0.4360438
 121.5900040    0.3983054
 121.6200027    0.4175760
 121.6500092    0.4139130
 121.6800079    0.4028958
 121.7100067    0.3984352
 121.7400055    0.3942989
 121.7700043    0.4136909
 121.8000031    0.4314899
 121.8300095    0.4168489
 121.8600082    0.4298901
 121.8900070    0.4062429
 121.9200058    0.4126194
 121.9500046    0.4225052
 121.9800034    0.3801375
 122.0100021    0.3663725
 122.0400085    0.3504276
 122.0700073    0.4030434
 122.1000061    0.4076253
 122.1300049    0.3974539
 122.1600037    0.4005988
 122.1900024    0.3967836
 122.2200089    0.4243672
 122.2500076    0.4344559
 122.2800064    0.4148162
 122.3100052    0.4231462
 122.3400040    0.4561977
 122.3700027    0.4310116
 122.4000092    0.4196335
 122.4300079    0.4404110
 122.4600067    0.4128802
 122.4900055    0.3984283
 122.5200043    0.4007673
 122.5500031    0.3709238
 122.5800095    0.4231934
 122.6100082    0.4081466
 122.6400070    0.4203749
 122.6700058    0.4286310
 122.7000046    0.4038200
 122.7300034    0.4313219
 122.7600021    0.4495523
 122.7900085    0.4415070
 122.8200073    0.4436714
 122.8500061    0.4379240
 122.8800049    0.4200024
 122.9100037    0.4456359
 122.9400024    0.4334215
 122.9700089    0.4450964
 123.0000076    0.4226893
 123.0300064    0.4258423
 123.0600052    0.4066343
 123.0900040    0.4025171
 123.1200027    0.4029865
 123.1500092    0.4037450
 123.1800079    0.4041152
 123.2100067    0.3888048
 123.2400055    0.4173695
 123.2700043    0.4199964
 123.3000031    0.4188456
 123.3300095    0.4278350
 123.3600082    0.4077742
 123.3900070    0.4243917
 123.4200058    0.4423217
 123.4500046    0.4644035
 123.4800034    0.4119402
 123.5100021    0.4270827
 123.5400085    0.4146019
 123.5700073    0.4300165
 123.6000061    0.4327350
 123.6300049    0.4344143
 123.6600037    0.4354368
 123.6900024    0.4482674
 123.7200089    0.4351442
 123.7500076    0.4363860
 123.7800064    0.4303114
 123.8100052    0.4068594
 123.8400040    0.4062617
 123.8700027    0.4501410
 123.9000092    0.4475307
 123.9300079    0.4075985
 123.9600067    0.4262314
 123.9900055    0.4129851
 124.0200043    0.4420878
 124.0500031    0.4403538
 124.0800095    0.4368697
 124.1100082    0.4641743
 124.1400070    0.4766540
 124.1700058    0.4582930
 124.2000046    0.4326959
 124.2300034    0.4295822
 124.2600021    0.4458764
 124.2900085    0.4491767
 124.3200073    0.4381264
 124.3500061    0.4554986
 124.3800049    0.4610195
 124.4100037    0.4337887
 124.4400024    0.4609903
 124.4700089    0.4581200
 124.5000076    0.4528316
 124.5300064    0.4249241
 124.5600052    0.4215382
 124.5900040    0.4578800
 124.6200027    0.4630808
 124.6500092    0.4568724
 124.6800079    0.4621853
 124.7100067    0.4641805
 124.7400055    0.4735388
 124.7700043    0.4427347
 124.8000031    0.4882423
 124.8300095    0.4618081
 124.8600082    0.4538594
 124.8900070    0.4723601
 124.9200058    0.4354409
 124.9500046    0.4634272
 124.9800034    0.4480889
 125.0100021    0.4566694
 125.0400085    0.4347658
 125.0700073    0.4086526
 125.1000061    0.4325120
 125.1300049    0.4142112
 125.1600037    0.4202755
 125.1900024    0.4215740
 125.2200089    0.3936990
 125.2500076    0.4308059
 125.2800064    0.4288301
 125.3100052    0.4192234
 125.3400040    0.4130515
 125.3700027    0.3938636
 125.4000092    0.4155508
 125.4300079    0.4342805
 125.4600067    0.4158325
 125.4900055    0.4358816
 125.5200043    0.4418382
 125.5500031    0.4505016
 125.5800095    0.4424537
 125.6100082    0.4475237
 125.6400070    0.4349499
 125.6700058    0.4690986
 125.7000046    0.4562998
 125.7300034    0.4195158
 125.7600098    0.4121169
 125.7900085    0.4612099
 125.8200073    0.4612148
 125.8500061    0.4048526
 125.8800049    0.4522217
 125.9100037    0.4676535
 125.9400024    0.4753399
 125.9700089    0.5065739
 126.0000076    0.4888088
 126.0300064    0.4447013
 126.0600052    0.4540879
 126.0900040    0.4582941
 126.1200027    0.4682376
 126.1500092    0.4749192
 126.1800079    0.4813467
 126.2100067    0.4807930
 126.2400055    0.4686159
 126.2700043    0.4660446
 126.3000031    0.4901161
 126.3300095    0.4652229
 126.3600082    0.4871216
 126.3900070    0.4521866
 126.4200058    0.4600172
 126.4500046    0.4522676
 126.4800034    0.4714544
 126.5100098    0.4818896
 126.5400085    0.4576688
 126.5700073    0.4688532
 126.6000061    0.4595282
 126.6300049    0.4850059
 126.6600037    0.4719992
 126.6900024    0.4385152
 126.7200089    0.4627386
 126.7500076    0.4932990
 126.7800064    0.4628425
 126.8100052    0.4782870
 126.8400040    0.4688867
 126.8700027    0.4697989
 126.9000092    0.4360069
 126.9300079    0.4259302
 126.9600067    0.4218730
 126.9900055    0.4285354
 127.0200043    0.4363534
 127.0500031    0.4522991
 127.0800095    0.4821566
 127.1100082    0.4643613
 127.1400070    0.4470242
 127.1700058    0.4275430
 127.2000046    0.4404730
 127.2300034    0.4280720
 127.2600098    0.4427471
 127.2900085    0.4424592
 127.3200073    0.4617203
 127.3500061    0.4730883
 127.3800049    0.4627797
 127.4100037    0.4448166
 127.4400024    0.4413165
 127.4700089    0.4702150
 127.5000076    0.4236088
 127.5300064    0.4319112
 127.5600052    0.3854818
 127.5900040    0.4214684
 127.6200027    0.4339543
 127.6500092    0.4247513
 127.6800079    0.4334131
 127.7100067    0.4064716
 127.7400055    0.4112056
 127.7700043    0.4216230
 127.8000031    0.4330900
 127.8300095    0.4511183
 127.8600082    0.4601352
 127.8900070    0.4432423
 127.9200058    0.3990855
 127.9500046    0.3875956
 127.9800034    0.4129384
 128.0100098    0.4147619
 128.0400085    0.4141348
 128.0700073    0.4537218
 128.1000061    0.4463302
 128.1300049    0.4588059
 128.1600037    0.4528448
 128.1900024    0.4757076
 128.2200012    0.4664724
 128.2500000    0.4682195
 128.2799988    0.4806491
 128.3100128    0.4835788
 128.3400116    0.4639534
 128.3700104    0.4712986
 128.4000092    0.4803969
 128.4300079    0.4510288
 128.4600067    0.4789054
 128.4900055    0.4490762
 128.5200043    0.4599635
 128.5500031    0.4821074
 128.5800018    0.4486713
 128.6100006    0.4352385
 128.6399994    0.4564526
 128.6700134    0.4382280
 128.7000122    0.4581363
 128.7300110    0.4737209
 128.7600098    0.4717211
 128.7900085    0.4915256
 128.8200073    0.4697288
 128.8500061    0.4652156
 128.8800049    0.4602167
 128.9100037    0.4823503
 128.9400024    0.5035158
 128.9700012    0.4828601
 129.0000000    0.4877534
 129.0299988    0.4716144
 129.0600128    0.4518341
 129.0900116    0.4584017
 129.1200104    0.4662640
 129.1500092    0.4898692
 129.1800079    0.4642923
 129.2100067    0.4503479
 129.2400055    0.4816867
 129.2700043    0.5082955
 129.3000031    0.4723803
 129.3300018    0.5007268
 129.3600006    0.5022922
 129.3899994    0.5012982
 129.4200134    0.5005983
 129.4500122    0.4751872
 129.4800110    0.4574725
 129.5100098    0.4643000
 129.5400085    0.4559801
 129.5700073    0.5110053
 129.6000061    0.4896753
 129.6300049    0.4956759
 129.6600037    0.4900378
 129.6900024    0.4740885
 129.7200012    0.4710271
 129.7500000    0.4434484
 129.7799988    0.4358484
 129.8100128    0.4887052
 129.8400116    0.5130529
 129.8700104    0.5435652
 129.9000092    0.5447489
 129.9300079    0.4940428
 129.9600067    0.4909394
 129.9900055    0.5165071
 130.0200043    0.5016951
 130.0500031    0.4851546
 130.0800018    0.4638733
 130.1100006    0.4489096
 130.1399994    0.4188865
 130.1700134    0.4308062
 130.2000122    0.4393466
 130.2300110    0.4517572
 130.2600098    0.4401052
 130.2900085    0.4584648
 130.3200073    0.4913039
 130.3500061    0.4815521
 130.3800049    0.4676844
 130.4100037    0.4963622
 130.4400024    0.5002754
 130.4700012    0.5087613
 130.5000000    0.4974648
 130.5299988    0.4843832
 130.5600128    0.4684462
 130.5900116    0.4750612
 130.6200104    0.4768961
 130.6500092    0.4665278
 130.6800079    0.4511581
 130.7100067    0.4583076
 130.7400055    0.4570237
 130.7700043    0.4162804
 130.8000031    0.4503270
 130.8300018    0.4754519
 130.8600006    0.4531751
 130.8899994    0.4446065
 130.9200134    0.4347822
 130.9500122    0.4289504
 130.9800110    0.4498719
 131.0100098    0.4736591
 131.0400085    0.4635249
 131.0700073    0.4651986
 131.1000061    0.4781131
 131.1300049    0.4747931
 131.1600037    0.4560857
 131.1900024    0.4900633
 131.2200012    0.4914492
 131.2500000    0.4612086
 131.2799988    0.4907115
 131.3100128    0.4879420
 131.3400116    0.4512613
 131.3700104    0.4361392
 131.4000092    0.4279912
 131.4300079    0.4328916
 131.4600067    0.4200340
 131.4900055    0.4436520
 131.5200043    0.4705614
 131.5500031    0.4049235
 131.5800018    0.4186256
 131.6100006    0.4105786
 131.6399994    0.4136840
 131.6700134    0.4205474
 131.7000122    0.4402539
 131.7300110    0.4320488
 131.7600098    0.4182100
 131.7900085    0.4260697
 131.8200073    0.4163388
 131.8500061    0.4136551
 131.8800049    0.4306190
 131.9100037    0.4545572
 131.9400024    0.4783632
 131.9700012    0.4394678
 132.0000000    0.4505708
 132.0299988    0.4390929
 132.0600128    0.4107269
 132.0900116    0.4253692
 132.1200104    0.4054994
 132.1500092    0.4138195
 132.1800079    0.4037494
 132.2100067    0.4104595
 132.2400055    0.4339677
 132.2700043    0.4225690
 132.3000031    0.4137140
 132.3300018    0.3968639
 132.3600006    0.3818842
 132.3899994    0.3763728
 132.4200134    0.3876275
 132.4500122    0.3800422
 132.4800110    0.3765288
 132.5100098    0.4006768
 132.5400085    0.3925029
 132.5700073    0.4070539
 132.6000061    0.4329926
 132.6300049    0.4432980
 132.6600037    0.4449203
 132.6900024    0.4278457
 132.7200012    0.4151574
 132.7500000    0.4576771
 132.7799988    0.4491005
 132.8100128    0.4329188
 132.8400116    0.4414058
 132.8700104    0.4381766
 132.9000092    0.4124258
 132.9300079    0.4010684
 132.9600067    0.4181446
 132.9900055    0.4121543
 133.0200043    0.4132814
 133.0500031    0.4319355
 133.0800018    0.4280331
 133.1100006    0.4322926
 133.1399994    0.4167726
 133.1700134    0.4291895
 133.2000122    0.3943101
 133.2300110    0.4080406
 133.2600098    0.3927140
 133.2900085    0.3711307
 133.3200073    0.3857908
 133.3500061    0.3951049
 133.3800049    0.3947915
 133.4100037    0.4010699
 133.4400024    0.4039921
 133.4700012    0.4099881
 133.5000000    0.4096023
 133.5299988    0.4163792
 133.5600128    0.4072106
 133.5900116    0.4197528
 133.6200104    0.4430031
 133.6500092    0.3974611
 133.6800079    0.4036041
 133.7100067    0.4267662
 133.7400055    0.4447104
 133.7700043    0.4423194
 133.8000031    0.4494057
 133.8300018    0.4617932
 133.8600006    0.4381086
 133.8899994    0.4766488
 133.9200134    0.4313182
 133.9500122    0.4413815
 133.9800110    0.4077637
 134.0100098    0.3789786
 134.0400085    0.3970233
 134.0700073    0.4135192
 134.1000061    0.4307365
 134.1300049    0.4502421
 134.1600037    0.4441364
 134.1900024    0.4301153
 134.2200012    0.4052262
 134.2500000    0.4447100
 134.2799988    0.4187348
 134.3100128    0.4065720
 134.3400116    0.4199208
 134.3700104    0.3989041
 134.4000092    0.4310131
 134.4300079    0.4236968
 134.4600067    0.4060936
 134.4900055    0.4096720
 134.5200043    0.4247009
 134.5500031    0.4037486
 134.5800018    0.4081721
 134.6100006    0.4197165
 134.6399994    0.4023947
 134.6700134    0.3978222
 134.7000122    0.3927347
 134.7300110    0.3930258
 134.7600098    0.3942414
 134.7900085    0.3693137
 134.8200073    0.3368919
 134.8500061    0.3413315
 134.8800049    0.3701382
 134.9100037    0.3673494
 134.9400024    0.3516262
 134.9700012    0.3635660
 135.0000000    0.3347348
 135.0300140    0.3475474
 135.0600128    0.3326835
 135.0900116    0.3493520
 135.1200104    0.3723139
 135.1500092    0.3672631
 135.1800079    0.3719771
 135.2100067    0.3885016
 135.2400055    0.3842452
 135.2700043    0.3904440
 135.3000031    0.3816898
 135.3300018    0.3780545
 135.3600006    0.3756167
 135.3899994    0.3620567
 135.4200134    0.3910950
 135.4500122    0.3624124
 135.4800110    0.3492542
 135.5100098    0.3641371
 135.5400085    0.3846045
 135.5700073    0.3745840
 135.6000061    0.3701237
 135.6300049    0.3615328
 135.6600037    0.3985554
 135.6900024    0.3708227
 135.7200012    0.3993233
 135.7500000    0.4240592
 135.7800140    0.4124151
 135.8100128    0.3945198
 135.8400116    0.3877382
 135.8700104    0.4000037
 135.9000092    0.4156097
 135.9300079    0.4196816
 135.9600067    0.4011150
 135.9900055    0.4330140
 136.0200043    0.4178482
 136.0500031    0.3856961
 136.0800018    0.4039825
 136.1100006    0.4185894
 136.1399994    0.4091502
 136.1700134    0.3975419
 136.2000122    0.4045755
 136.2300110    0.3894105
 136.2600098    0.4222652
 136.2900085    0.3849912
 136.3200073    0.4193092
 136.3500061    0.4359507
 136.3800049    0.4321406
 136.4100037    0.4205000
 136.4400024    0.4055500
 136.4700012    0.4157926
 136.5000000    0.4160685
 136.5300140    0.4166168
 136.5600128    0.3856581
 136.5900116    0.4389535
 136.6200104    0.4239610
 136.6500092    0.4280875
 136.6800079    0.4324040
 136.7100067    0.4307680
 136.7400055    0.4546962
 136.7700043    0.4767590
 136.8000031    0.4360512
 136.8300018    0.4321843
 136.8600006    0.4166163
 136.8899994    0.4401996
 136.9200134    0.4420061
 136.9500122    0.4423797
 136.9800110    0.4298339
 137.0100098    0.4453624
 137.0400085    0.4171107
 137.0700073    0.4340858
 137.1000061    0.4755963
 137.1300049    0.4507395
 137.1600037    0.4560644
 137.1900024    0.4390370
 137.2200012    0.4200434
 137.2500000    0.3999248
 137.2800140    0.3936199
 137.3100128    0.3672959
 137.3400116    0.3715845
 137.3700104    0.3752606
 137.4000092    0.3905354
 137.4300079    0.3657907
 137.4600067    0.3898387
 137.4900055    0.4283782
 137.5200043    0.4249031
 137.5500031    0.4210090
 137.5800018    0.4164298
 137.6100006    0.4299178
 137.6399994    0.4382317
 137.6700134    0.4374340
 137.7000122    0.4280078
 137.7300110    0.4537414
 137.7600098    0.4292234
 137.7900085    0.4532226
 137.8200073    0.4467590
 137.8500061    0.4418874
 137.8800049    0.4080248
 137.9100037    0.3840408
 137.9400024    0.3812007
 137.9700012    0.3936884
 138.0000000    0.3992650
 138.0300140    0.4005186
 138.0600128    0.4254859
 138.0900116    0.4019617
 138.1200104    0.4106454
 138.1500092    0.4047677
 138.1800079    0.4233146
 138.2100067    0.4381931
 138.2400055    0.4203625
 138.2700043    0.4617029
 138.3000031    0.4450173
 138.3300018    0.4301059
 138.3600006    0.4225277
 138.3899994    0.4343359
 138.4200134    0.4341779
 138.4500122    0.4294248
 138.4800110    0.4166012
 138.5100098    0.4113902
 138.5400085    0.4198126
 138.5700073    0.4043235
 138.6000061    0.3997554
 138.6300049    0.3836005
 138.6600037    0.3854520
 138.6900024    0.3586408
 138.7200012    0.3748396
 138.7500000    0.3635478
 138.7800140    0.3644159
 138.8100128    0.3662443
 138.8400116    0.3867297
 138.8700104    0.3765332
 138.9000092    0.3959317
 138.9300079    0.4088004
 138.9600067    0.3720398
 138.9900055    0.3741770
 139.0200043    0.3899500
 139.0500031    0.3704090
 139.0800018    0.3935831
 139.1100006    0.3887283
 139.1399994    0.4213454
 139.1700134    0.4165133
 139.2000122    0.4179314
 139.2300110    0.4078397
 139.2600098    0.4001919
 139.2900085    0.4033442
 139.3200073    0.4145929
 139.3500061    0.4169236
 139.3800049    0.4304539
 139.4100037    0.4371312
 139.4400024    0.4410490
 139.4700012    0.4238677
 139.5000000    0.4000224
 139.5300140    0.3952265
 139.5600128    0.3916939
 139.5900116    0.4038102
 139.6200104    0.3995381
 139.6500092    0.3682897
 139.6800079    0.3825738
 139.7100067    0.3618728
 139.7400055    0.3785114
 139.7700043    0.3930591
 139.8000031    0.3962218
 139.8300018    0.3859571
 139.8600006    0.3991908
 139.8899994    0.4134977
 139.9200134    0.4146593
 139.9500122    0.4025715
 139.9800110    0.4053202
 140.0100098    0.3934360
 140.0400085    0.3938230
 140.0700073    0.3844312
 140.1000061    0.3729804
 140.1300049    0.3580665
 140.1600037    0.3601235
 140.1900024    0.3780289
 140.2200012    0.3920127
 140.2500000    0.3563878
 140.2800140    0.3523694
 140.3100128    0.3500216
 140.3400116    0.3821273
 140.3700104    0.4062677
 140.4000092    0.3938446
 140.4300079    0.3783833
 140.4600067    0.3989847
 140.4900055    0.4056100
 140.5200043    0.3798764
 140.5500031    0.3883707
 140.5800018    0.3814000
 140.6100006    0.3952977
 140.6399994    0.3853964
 140.6700134    0.3894947
 140.7000122    0.4081112
 140.7300110    0.4205926
 140.7600098    0.4027039
 140.7900085    0.3984992
 140.8200073    0.3881153
 140.8500061    0.3876284
 140.8800049    0.3947721
 140.9100037    0.3862742
 140.9400024    0.4094844
 140.9700012    0.4025544
 141.0000000    0.3956302
 141.0300140    0.4099829
 141.0600128    0.3989944
 141.0900116    0.3921505
 141.1200104    0.4039992
 141.1500092    0.3914422
 141.1800079    0.4065238
 141.2100067    0.3929791
 141.2400055    0.4521031
 141.2700043    0.4211539
 141.3000031    0.3999351
 141.3300018    0.4309226
 141.3600006    0.4086224
 141.3899994    0.4003199
 141.4200134    0.4101600
 141.4500122    0.4180669
 141.4800110    0.4006181
 141.5100098    0.3796178
 141.5400085    0.3979581
 141.5700073    0.4026872
 141.6000061    0.3891152
 141.6300049    0.3726889
 141.6600037    0.3560392
 141.6900024    0.3563949
 141.7200012    0.3756774
 141.7500000    0.3978808
 141.7800140    0.4107338
 141.8100128    0.3958032
 141.8400116    0.4020333
 141.8700104    0.3566662
 141.9000092    0.3957820
 141.9300079    0.3838955
 141.9600067    0.4061753
 141.9900055    0.4005382
 142.0200043    0.4234429
 142.0500031    0.4067891
 142.0800018    0.4063634
 142.1100006    0.3722289
 142.1399994    0.3658048
 142.1700134    0.3411622
 142.2000122    0.3652787
 142.2300110    0.3826066
 142.2600098    0.3840460
 142.2900085    0.4044541
 142.3200073    0.4182328
 142.3500061    0.4255251
 142.3800049    0.4007718
 142.4100037    0.4305836
 142.4400024    0.4348159
 142.4700012    0.4120414
 142.5000000    0.4478579
 142.5300140    0.4257241
 142.5600128    0.4129889
 142.5900116    0.4089479
 142.6200104    0.4173692
 142.6500092    0.4110932
 142.6800079    0.4168380
 142.7100067    0.4209771
 142.7400055    0.4261453
 142.7700043    0.4210249
 142.8000031    0.4061433
 142.8300018    0.3960402
 142.8600006    0.3707893
 142.8899994    0.3778412
 142.9200134    0.3990006
 142.9500122    0.3810824
 142.9800110    0.4085520
 143.0100098    0.3836590
 143.0400085    0.3713339
 143.0700073    0.3660543
 143.1000061    0.3904067
 143.1300049    0.3799613
 143.1600037    0.3759561
 143.1900024    0.3665846
 143.2200012    0.3696347
 143.2500000    0.3759271
 143.2800140    0.3570943
 143.3100128    0.3552025
 143.3400116    0.3856259
 143.3700104    0.3842331
 143.4000092    0.3959097
 143.4300079    0.3971184
 143.4600067    0.4015643
 143.4900055    0.4020948
 143.5200043    0.3825600
 143.5500031    0.3960835
 143.5800018    0.3661013
 143.6100006    0.3782941
 143.6399994    0.3938954
 143.6700134    0.3950558
 143.7000122    0.3681599
 143.7300110    0.3818347
 143.7600098    0.4107093
 143.7900085    0.4177667
 143.8200073    0.4046353
 143.8500061    0.4404614
 143.8800049    0.4302264
 143.9100037    0.4073682
 143.9400024    0.3997044
 143.9700012    0.4317368
 144.0000000    0.4311481
 144.0300140    0.4321056
 144.0600128    0.4155004
 144.0900116    0.3983902
 144.1200104    0.3875872
 144.1500092    0.3761896
 144.1800079    0.4015142
 144.2100067    0.3948601
 144.2400055    0.4048135
 144.2700043    0.3959697
 144.3000031    0.3846441
 144.3300018    0.4104082
 144.3600006    0.3996703
 144.3899994    0.3997024
 144.4200134    0.4036369
 144.4500122    0.4007159
 144.4800110    0.3752749
 144.5100098    0.3707875
 144.5400085    0.3597733
 144.5700073    0.3739215
 144.6000061    0.3839548
 144.6300049    0.3929671
 144.6600037    0.3967529
 144.6900024    0.4141795
 144.7200012    0.4098257
 144.7500000    0.4208405
 144.7800140    0.4164999
 144.8100128    0.4316483
 144.8400116    0.4504120
 144.8700104    0.4523939
 144.9000092    0.4657463
 144.9300079    0.4566853
 144.9600067    0.4632299
 144.9900055    0.4769965
 145.0200043    0.5075136
 145.0500031    0.4647095
 145.0800018    0.4374548
 145.1100006    0.4415174
 145.1399994    0.4356026
 145.1700134    0.4570151
 145.2000122    0.4275000
 145.2300110    0.4191366
 145.2600098    0.3987515
 145.2900085    0.4298275
 145.3200073    0.4425648
 145.3500061    0.4732123
 145.3800049    0.4464270
 145.4100037    0.4931393
 145.4400024    0.4868500
 145.4700012    0.4883283
 145.5000000    0.4702561
 145.5300140    0.4760255
 145.5600128    0.4385937
 145.5900116    0.4445063
 145.6200104    0.4541901
 145.6500092    0.4600559
 145.6800079    0.4721530
 145.7100067    0.4684077
 145.7400055    0.4906611
 145.7700043    0.4931763
 145.8000031    0.5073518
 145.8300018    0.5158296
 145.8600006    0.5366902
 145.8899994    0.5197217
 145.9200134    0.4900341
 145.9500122    0.4975618
 145.9800110    0.5014373
 146.0100098    0.5082821
 146.0400085    0.4786802
 146.0700073    0.4856296
 146.1000061    0.4775247
 146.1300049    0.5038686
 146.1600037    0.4952521
 146.1900024    0.4882012
 146.2200012    0.4939156
 146.2500000    0.4802381
 146.2800140    0.4893233
 146.3100128    0.4925610
 146.3400116    0.4675514
 146.3700104    0.4835130
 146.4000092    0.4778607
 146.4300079    0.4727050
 146.4600067    0.4554622
 146.4900055    0.4765092
 146.5200043    0.5027933
 146.5500031    0.4940789
 146.5800018    0.4720724
 146.6100006    0.4764568
 146.6399994    0.4547438
 146.6700134    0.4383695
 146.7000122    0.4483201
 146.7300110    0.4370574
 146.7600098    0.4152906
 146.7900085    0.4365711
 146.8200073    0.4442030
 146.8500061    0.4443832
 146.8800049    0.5178366
 146.9100037    0.4965596
 146.9400024    0.4443210
 146.9700012    0.4456882
 147.0000000    0.4447125
 147.0300140    0.4434885
 147.0600128    0.4588779
 147.0900116    0.4635604
 147.1200104    0.4707233
 147.1500092    0.4556212
 147.1800079    0.4760942
 147.2100067    0.4695494
 147.2400055    0.4521260
 147.2700043    0.4324022
 147.3000031    0.4675477
 147.3300018    0.4530129
 147.3600006    0.4861293
 147.3899994    0.4406667
 147.4200134    0.4177734
 147.4500122    0.3830633
 147.4800110    0.3939564
 147.5100098    0.3954458
 147.5400085    0.4005677
 147.5700073    0.4112401
 147.6000061    0.4276997
 147.6300049    0.3916116
 147.6600037    0.3907341
 147.6900024    0.4117434
 147.7200012    0.4475329
 147.7500000    0.4223813
 147.7800140    0.4128166
 147.8100128    0.4231912
 147.8400116    0.4252824
 147.8700104    0.4251493
 147.9000092    0.4394564
 147.9300079    0.4400241
 147.9600067    0.4431923
 147.9900055    0.4448257
 148.0200043    0.4497788
 148.0500031    0.4409178
 148.0800018    0.4218990
 148.1100006    0.4350609
 148.1400146    0.4627433
 148.1700134    0.4301229
 148.2000122    0.4338664
 148.2300110    0.4210277
 148.2600098    0.3968484
 148.2900085    0.4158745
 148.3200073    0.3986616
 148.3500061    0.4159759
 148.3800049    0.4583848
 148.4100037    0.4508115
 148.4400024    0.4114038
 148.4700012    0.4307639
 148.5000000    0.4096120
 148.5300140    0.3604643
 148.5600128    0.3920868
 148.5900116    0.3959642
 148.6200104    0.3832420
 148.6500092    0.4068045
 148.6800079    0.3913102
 148.7100067    0.3886271
 148.7400055    0.3983281
 148.7700043    0.4140921
 148.8000031    0.4390611
 148.8300018    0.4022783
 148.8600006    0.4118542
 148.8900146    0.4388858
 148.9200134    0.4267142
 148.9500122    0.4466595
 148.9800110    0.4569616
 149.0100098    0.4613380
 149.0400085    0.4529732
 149.0700073    0.4902809
 149.1000061    0.5000824
 149.1300049    0.4935157
 149.1600037    0.5030559
 149.1900024    0.5137495
 149.2200012    0.4925816
 149.2500000    0.4812834
 149.2800140    0.4667692
 149.3100128    0.4706826
 149.3400116    0.5132928
 149.3700104    0.4503666
 149.4000092    0.4876398
 149.4300079    0.5103510
 149.4600067    0.5166832
 149.4900055    0.5653132
 149.5200043    0.5955499
 149.5500031    0.6325015
 149.5800018    0.6121562
 149.6100006    0.5714336
 149.6400146    0.5346548
 149.6700134    0.5073511
 149.7000122    0.5271590
 149.7300110    0.4936571
 149.7600098    0.4835897
 149.7900085    0.5208783
 149.8200073    0.5328566
 149.8500061    0.5225514
 149.8800049    0.5105955
 149.9100037    0.5127023
 149.9400024    0.5322441
 149.9700012    0.5478346
 150.0000000    0.5351259
 150.0300140    0.5442560
 150.0600128    0.5080540
 150.0900116    0.5057309
 150.1200104    0.4983425
 150.1500092    0.4639651
 150.1800079    0.4759423
 150.2100067    0.4797081
 150.2400055    0.4863888
 150.2700043    0.4841089
 150.3000031    0.4513375
 150.3300018    0.4474663
 150.3600006    0.4313036
 150.3900146    0.4488198
 150.4200134    0.4674681
 150.4500122    0.4728607
 150.4800110    0.4807691
 150.5100098    0.5126480
 150.5400085    0.4776691
 150.5700073    0.4615569
 150.6000061    0.4313499
 150.6300049    0.4652764
 150.6600037    0.4741272
 150.6900024    0.5200647
 150.7200012    0.4915418
 150.7500000    0.4799277
 150.7800140    0.5225863
 150.8100128    0.4820783
 150.8400116    0.5179505
 150.8700104    0.5202556
 150.9000092    0.5208063
 150.9300079    0.5276011
 150.9600067    0.5081024
 150.9900055    0.4987251
 151.0200043    0.5017848
 151.0500031    0.4977529
 151.0800018    0.4299553
 151.1100006    0.4223465
 151.1400146    0.4154996
 151.1700134    0.4526057
 151.2000122    0.4336831
 151.2300110    0.4526393
 151.2600098    0.4486701
 151.2900085    0.4436643
 151.3200073    0.4528319
 151.3500061    0.4775700
 151.3800049    0.4846202
 151.4100037    0.4989084
 151.4400024    0.5005651
 151.4700012    0.4949952
 151.5000000    0.5257752
 151.5300140    0.5149199
 151.5600128    0.5190932
 151.5900116    0.5019934
 151.6200104    0.4904291
 151.6500092    0.4688812
 151.6800079    0.4663118
 151.7100067    0.4330519
 151.7400055    0.4891204
 151.7700043    0.5312589
 151.8000031    0.5096343
 151.8300018    0.5487919
 151.8600006    0.5373927
 151.8900146    0.5477163
 151.9200134    0.5215268
 151.9500122    0.5114414
 151.9800110    0.5329938
 152.0100098    0.5235659
 152.0400085    0.5136577
 152.0700073    0.5224357
 152.1000061    0.5487228
 152.1300049    0.5078601
 152.1600037    0.5205937
 152.1900024    0.5313362
 152.2200012    0.5444607
 152.2500000    0.5490608
 152.2800140    0.4889013
 152.3100128    0.5223246
 152.3400116    0.5025367
 152.3700104    0.4821694
 152.4000092    0.4727372
 152.4300079    0.4776743
 152.4600067    0.4825954
 152.4900055    0.5162609
 152.5200043    0.5144628
 152.5500031    0.5133911
 152.5800018    0.5197122
 152.6100006    0.5283259
 152.6400146    0.5455154
 152.6700134    0.5440550
 152.7000122    0.5375249
 152.7300110    0.5455647
 152.7600098    0.5523673
 152.7900085    0.5373988
 152.8200073    0.5216887
 152.8500061    0.5275062
 152.8800049    0.5407923
 152.9100037    0.5558132
 152.9400024    0.5732790
 152.9700012    0.5574573
 153.0000000    0.5699678
 153.0300140    0.5365853
 153.0600128    0.5562689
 153.0900116    0.5253254
 153.1200104    0.5464289
 153.1500092    0.5535182
 153.1800079    0.5688807
 153.2100067    0.5553233
 153.2400055    0.5611107
 153.2700043    0.5050733
 153.3000031    0.5588059
 153.3300018    0.5572976
 153.3600006    0.5339618
 153.3900146    0.5251735
 153.4200134    0.4972887
 153.4500122    0.4841187
 153.4800110    0.4965683
 153.5100098    0.4732085
 153.5400085    0.4649885
 153.5700073    0.4759856
 153.6000061    0.4970876
 153.6300049    0.4815303
 153.6600037    0.4572142
 153.6900024    0.4747058
 153.7200012    0.4719511
 153.7500000    0.4614688
 153.7800140    0.4793532
 153.8100128    0.4916994
 153.8400116    0.4948082
 153.8700104    0.5175986
 153.9000092    0.5052485
 153.9300079    0.5293558
 153.9600067    0.5257255
 153.9900055    0.5295228
 154.0200043    0.5040824
 154.0500031    0.5184221
 154.0800018    0.5142195
 154.1100006    0.4926968
 154.1400146    0.5320605
 154.1700134    0.5032991
 154.2000122    0.4802715
 154.2300110    0.4622655
 154.2600098    0.4537124
 154.2900085    0.4567294
 154.3200073    0.4417539
 154.3500061    0.4477921
 154.3800049    0.4324909
 154.4100037    0.4310159
 154.4400024    0.4169185
 154.4700012    0.4199366
 154.5000000    0.3943003
 154.5300140    0.4109711
 154.5600128    0.4446311
 154.5900116    0.4230566
 154.6200104    0.4247159
 154.6500092    0.4467044
 154.6800079    0.4695356
 154.7100067    0.4939429
 154.7400055    0.5078418
 154.7700043    0.5378989
 154.8000031    0.5274140
 154.8300018    0.5190613
 154.8600006    0.4668303
 154.8900146    0.4560122
 154.9200134    0.4821659
 154.9500122    0.4480700
 154.9800110    0.4573657
 155.0100098    0.4813893
 155.0400085    0.4760807
 155.0700073    0.4838945
 155.1000061    0.4720911
 155.1300049    0.4972365
 155.1600037    0.4815358
 155.1900024    0.4750169
 155.2200012    0.4723760
 155.2500000    0.4949981
 155.2800140    0.4787917
 155.3100128    0.4946450
 155.3400116    0.4917855
 155.3700104    0.4892783
 155.4000092    0.4641819
 155.4300079    0.4738259
 155.4600067    0.4934507
 155.4900055    0.4667449
 155.5200043    0.5070919
 155.5500031    0.4918644
 155.5800018    0.4640144
 155.6100006    0.4721595
 155.6400146    0.4879390
 155.6700134    0.4791027
 155.7000122    0.4661525
 155.7300110    0.4834425
 155.7600098    0.5069507
 155.7900085    0.4718710
 155.8200073    0.4983126
 155.8500061    0.4753099
 155.8800049    0.4900293
 155.9100037    0.5376895
 155.9400024    0.4749718
 155.9700012    0.4721456
 156.0000000    0.4594186
 156.0300140    0.4692501
 156.0600128    0.5034201
 156.0900116    0.4911545
 156.1200104    0.4587452
 156.1500092    0.4563065
 156.1800079    0.4431293
 156.2100067    0.4524706
 156.2400055    0.4960952
 156.2700043    0.4854819
 156.3000031    0.5065883
 156.3300018    0.4849987
 156.3600006    0.4573167
 156.3900146    0.4536834
 156.4200134    0.4570765
 156.4500122    0.4686606
 156.4800110    0.4597480
 156.5100098    0.4664567
 156.5400085    0.5228398
 156.5700073    0.5137935
 156.6000061    0.5124267
 156.6300049    0.4875026
 156.6600037    0.5184326
 156.6900024    0.4952381
 156.7200012    0.4848610
 156.7500000    0.5249740
 156.7800140    0.5150803
 156.8100128    0.5180144
 156.8400116    0.5213888
 156.8700104    0.4961296
 156.9000092    0.4975078
 156.9300079    0.4922563
 156.9600067    0.5040854
 156.9900055    0.5096904
 157.0200043    0.5313213
 157.0500031    0.4985738
 157.0800018    0.5013177
 157.1100006    0.5110772
 157.1400146    0.5194678
 157.1700134    0.5326254
 157.2000122    0.5204701
 157.2300110    0.5110123
 157.2600098    0.5245332
 157.2900085    0.4654581
 157.3200073    0.4700477
 157.3500061    0.4550432
 157.3800049    0.4490755
 157.4100037    0.4437259
 157.4400024    0.4545523
 157.4700012    0.4736134
 157.5000000    0.4545882
 157.5300140    0.4804079
 157.5600128    0.4648605
 157.5900116    0.4986662
 157.6200104    0.4619731
 157.6500092    0.4707913
 157.6800079    0.4503490
 157.7100067    0.4711813
 157.7400055    0.4699816
 157.7700043    0.4967691
 157.8000031    0.5220195
 157.8300018    0.5084199
 157.8600006    0.5224421
 157.8900146    0.5287740
 157.9200134    0.5349511
 157.9500122    0.5425397
 157.9800110    0.5537291
 158.0100098    0.5732248
 158.0400085    0.5697732
 158.0700073    0.5315853
 158.1000061    0.5385783
 158.1300049    0.5014965
 158.1600037    0.4942701
 158.1900024    0.5025549
 158.2200012    0.5162609
 158.2500000    0.5016473
 158.2800140    0.4644432
 158.3100128    0.4538122
 158.3400116    0.4465534
 158.3700104    0.4761322
 158.4000092    0.4752925
 158.4300079    0.4602905
 158.4600067    0.4742012
 158.4900055    0.4887511
 158.5200043    0.4915431
 158.5500031    0.4976532
 158.5800018    0.4929049
 158.6100006    0.4751649
 158.6400146    0.4821149
 158.6700134    0.4534678
 158.7000122    0.4744999
 158.7300110    0.4791072
 158.7600098    0.4966373
 158.7900085    0.4709170
 158.8200073    0.4827684
 158.8500061    0.4825542
 158.8800049    0.4817699
 158.9100037    0.4674537
 158.9400024    0.4750885
 158.9700012    0.4506796
 159.0000000    0.4581251
 159.0300140    0.4548322
 159.0600128    0.4265583
 159.0900116    0.4670311
 159.1200104    0.4838292
 159.1500092    0.4866661
 159.1800079    0.4731689
 159.2100067    0.5017667
 159.2400055    0.5164909
 159.2700043    0.5079303
 159.3000031    0.5286045
 159.3300018    0.4945628
 159.3600006    0.4798357
 159.3900146    0.5116047
 159.4200134    0.5342740
 159.4500122    0.5442891
 159.4800110    0.5201235
 159.5100098    0.5223178
 159.5400085    0.5182697
 159.5700073    0.4420224
 159.6000061    0.4285755
 159.6300049    0.4225212
 159.6600037    0.4390435
 159.6900024    0.4519629
 159.7200012    0.4698496
 159.7500000    0.4663627
 159.7800140    0.4350863
 159.8100128    0.4294681
 159.8400116    0.4898450
 159.8700104    0.5336958
 159.9000092    0.5370817
 159.9300079    0.5684952
 159.9600067    0.5614830
 159.9900055    0.5722528
 160.0200043    0.5676501
 160.0500031    0.5447297
 160.0800018    0.5311636
 160.1100006    0.5664272
 160.1400146    0.5502012
 160.1700134    0.5166962
 160.2000122    0.5138215
 160.2300110    0.5046643
 160.2600098    0.5518904
 160.2900085    0.5611715
 160.3200073    0.5550380
 160.3500061    0.5469657
 160.3800049    0.5453252
 160.4100037    0.5242351
 160.4400024    0.4745818
 160.4700012    0.4955149
 160.5000000    0.5144249
 160.5300140    0.5118794
 160.5600128    0.5056779
 160.5900116    0.5180470
 160.6200104    0.5057392
 160.6500092    0.5395458
 160.6800079    0.5370470
 160.7100067    0.5166625
 160.7400055    0.5117871
 160.7700043    0.4624909
 160.8000031    0.4461218
 160.8300018    0.4739174
 160.8600006    0.4967954
 160.8900146    0.5193029
 160.9200134    0.4977378
 160.9500122    0.4653305
 160.9800110    0.4305760
 161.0100098    0.4326274
 161.0400085    0.4340830
 161.0700073    0.4798750
 161.1000061    0.4814739
 161.1300049    0.4979849
 161.1600037    0.4699303
 161.1900024    0.4884366
 161.2200012    0.4661554
 161.2500153    0.4590064
 161.2800140    0.4476700
 161.3100128    0.4625247
 161.3400116    0.4818586
 161.3700104    0.5080532
 161.4000092    0.4777422
 161.4300079    0.4742498
 161.4600067    0.4363117
 161.4900055    0.4432425
 161.5200043    0.4817251
 161.5500031    0.4713633
 161.5800018    0.4914379
 161.6100006    0.4875772
 161.6400146    0.4776974
 161.6700134    0.4807286
 161.7000122    0.4699059
 161.7300110    0.4899323
 161.7600098    0.4740869
 161.7900085    0.4607026
 161.8200073    0.4842863
 161.8500061    0.4809500
 161.8800049    0.5033004
 161.9100037    0.4670749
 161.9400024    0.4666088
 161.9700012    0.4687878
 162.0000153    0.5052365
 162.0300140    0.4757531
 162.0600128    0.4759952
 162.0900116    0.4338279
 162.1200104    0.4616317
 162.1500092    0.4660901
 162.1800079    0.4563991
 162.2100067    0.4472344
 162.2400055    0.4570377
 162.2700043    0.4759992
 162.3000031    0.4798111
 162.3300018    0.5177172
 162.3600006    0.5056065
 162.3900146    0.5152496
 162.4200134    0.5078672
 162.4500122    0.5172892
 162.4800110    0.5000657
 162.5100098    0.5316346
 162.5400085    0.5361089
 162.5700073    0.5093198
 162.6000061    0.5064345
 162.6300049    0.5206359
 162.6600037    0.5441176
 162.6900024    0.5314376
 162.7200012    0.5223325
 162.7500153    0.5291933
 162.7800140    0.5469327
 162.8100128    0.5238251
 162.8400116    0.5086411
 162.8700104    0.4995322
 162.9000092    0.5008268
 162.9300079    0.5090031
 162.9600067    0.5118511
 162.9900055    0.5242893
 163.0200043    0.5274991
 163.0500031    0.5354396
 163.0800018    0.5238439
 163.1100006    0.5065230
 163.1400146    0.4981746
 163.1700134    0.4908479
 163.2000122    0.5071129
 163.2300110    0.5079650
 163.2600098    0.5005633
 163.2900085    0.5193549
 163.3200073    0.5091839
 163.3500061    0.5267072
 163.3800049    0.5775536
 163.4100037    0.5619869
 163.4400024    0.6014357
 163.4700012    0.5631131
 163.5000153    0.5435417
 163.5300140    0.5561295
 163.5600128    0.5564847
 163.5900116    0.5385430
 163.6200104    0.5294539
 163.6500092    0.5136609
 163.6800079    0.5583652
 163.7100067    0.5719645
 163.7400055    0.5541978
 163.7700043    0.5174761
 163.8000031    0.4966560
 163.8300018    0.4833774
 163.8600006    0.5292075
 163.8900146    0.5222989
 163.9200134    0.5187106
 163.9500122    0.5405988
 163.9800110    0.5310069
 164.0100098    0.5309712
 164.0400085    0.5417252
 164.0700073    0.4997585
 164.1000061    0.5185888
 164.1300049    0.5078282
 164.1600037    0.5044850
 164.1900024    0.5459206
 164.2200012    0.5447958
 164.2500153    0.5480798
 164.2800140    0.5336179
 164.3100128    0.5250841
 164.3400116    0.5081599
 164.3700104    0.5498166
 164.4000092    0.5513778
 164.4300079    0.5402329
 164.4600067    0.5391079
 164.4900055    0.5583934
 164.5200043    0.5562943
 164.5500031    0.5269332
 164.5800018    0.5163769
 164.6100006    0.5186172
 164.6400146    0.5239621
 164.6700134    0.5440934
 164.7000122    0.5512502
 164.7300110    0.5314896
 164.7600098    0.5509621
 164.7900085    0.5697508
 164.8200073    0.5538439
 164.8500061    0.5873162
 164.8800049    0.5878220
 164.9100037    0.5912189
 164.9400024    0.5709485
 164.9700012    0.5693830
 165.0000153    0.5777453
 165.0300140    0.6054758
 165.0600128    0.5627812
 165.0900116    0.5666563
 165.1200104    0.5274474
 165.1500092    0.5700212
 165.1800079    0.5543535
 165.2100067    0.5153813
 165.2400055    0.5328130
 165.2700043    0.5129253
 165.3000031    0.5298965
 165.3300018    0.5325111
 165.3600006    0.5271440
 165.3900146    0.5364063
 165.4200134    0.5233856
 165.4500122    0.5509570
 165.4800110    0.5348955
 165.5100098    0.5323439
 165.5400085    0.5254491
 165.5700073    0.5678865
 165.6000061    0.5454928
 165.6300049    0.5282436
 165.6600037    0.5179788
 165.6900024    0.5073184
 165.7200012    0.4856339
 165.7500153    0.4989490
 165.7800140    0.5325921
 165.8100128    0.5482012
 165.8400116    0.5116155
 165.8700104    0.5004408
 165.9000092    0.4613596
 165.9300079    0.4703566
 165.9600067    0.4176807
 165.9900055    0.4553235
 166.0200043    0.4587730
 166.0500031    0.4594221
 166.0800018    0.4570439
 166.1100006    0.4463363
 166.1400146    0.4475279
 166.1700134    0.4629454
 166.2000122    0.4760009
 166.2300110    0.4674398
 166.2600098    0.4386998
 166.2900085    0.4463259
 166.3200073    0.4467266
 166.3500061    0.4667489
 166.3800049    0.4513471
 166.4100037    0.4446518
 166.4400024    0.4066951
 166.4700012    0.4309972
 166.5000153    0.4215393
 166.5300140    0.3872710
 166.5600128    0.3817398
 166.5900116    0.4166178
 166.6200104    0.4048866
 166.6500092    0.4248948
 166.6800079    0.4183885
 166.7100067    0.4313301
 166.7400055    0.4427411
 166.7700043    0.4316375
 166.8000031    0.4134350
 166.8300018    0.4211130
 166.8600006    0.4273520
 166.8900146    0.4045341
 166.9200134    0.4362084
 166.9500122    0.4307399
 166.9800110    0.4308153
 167.0100098    0.4093755
 167.0400085    0.3879830
 167.0700073    0.3819621
 167.1000061    0.3693129
 167.1300049    0.3804119
 167.1600037    0.3761168
 167.1900024    0.3614587
 167.2200012    0.3847488
 167.2500153    0.4173966
 167.2800140    0.3996272
 167.3100128    0.3950096
 167.3400116    0.4000477
 167.3700104    0.3933036
 167.4000092    0.4416358
 167.4300079    0.4715651
 167.4600067    0.4762798
 167.4900055    0.4539147
 167.5200043    0.4179418
 167.5500031    0.4390043
 167.5800018    0.4325288
 167.6100006    0.4113968
 167.6400146    0.4330028
 167.6700134    0.4117121
 167.7000122    0.4437433
 167.7300110    0.4407183
 167.7600098    0.4448767
 167.7900085    0.4484086
 167.8200073    0.4645526
 167.8500061    0.4541709
 167.8800049    0.4573421
 167.9100037    0.4566432
 167.9400024    0.4485750
 167.9700012    0.4520462
 168.0000153    0.4554497
 168.0300140    0.4243566
 168.0600128    0.4189230
 168.0900116    0.4341406
 168.1200104    0.4497591
 168.1500092    0.4286449
 168.1800079    0.4079232
 168.2100067    0.4097553
 168.2400055    0.4409477
 168.2700043    0.4235345
 168.3000031    0.4288821
 168.3300018    0.4149439
 168.3600006    0.4520405
 168.3900146    0.4746576
 168.4200134    0.4814952
 168.4500122    0.4895966
 168.4800110    0.5289705
 168.5100098    0.5229329
 168.5400085    0.5450425
 168.5700073    0.4953534
 168.6000061    0.5121192
 168.6300049    0.5413575
 168.6600037    0.5674686
 168.6900024    0.5142722
 168.7200012    0.4803188
 168.7500153    0.5090624
 168.7800140    0.5130620
 168.8100128    0.5262142
 168.8400116    0.5560110
 168.8700104    0.5571630
 168.9000092    0.5451379
 168.9300079    0.5424474
 168.9600067    0.5256166
 168.9900055    0.5104727
 169.0200043    0.4926647
 169.0500031    0.4988834
 169.0800018    0.5241755
 169.1100006    0.5362505
 169.1400146    0.5419159
 169.1700134    0.5457088
 169.2000122    0.5183165
 169.2300110    0.5025054
 169.2600098    0.5099170
 169.2900085    0.4967355
 169.3200073    0.4930064
 169.3500061    0.5139654
 169.3800049    0.5201716
 169.4100037    0.5157175
 169.4400024    0.5156071
 169.4700012    0.4806957
 169.5000153    0.4779015
 169.5300140    0.4838686
 169.5600128    0.4828528
 169.5900116    0.4806095
 169.6200104    0.4703014
 169.6500092    0.4682720
 169.6800079    0.4610852
 169.7100067    0.4780861
 169.7400055    0.4661316
 169.7700043    0.4871660
 169.8000031    0.5274104
 169.8300018    0.5255343
 169.8600006    0.5350838
 169.8900146    0.5399912
 169.9200134    0.5540017
 169.9500122    0.5730364
 169.9800110    0.5583305
 170.0100098    0.5048259
 170.0400085    0.5509271
 170.0700073    0.5612943
 170.1000061    0.5586089
 170.1300049    0.5719057
 170.1600037    0.5850306
 170.1900024    0.5814154
 170.2200012    0.5473966
 170.2500153    0.5346290
 170.2800140    0.5437212
 170.3100128    0.5323763
 170.3400116    0.5572305
 170.3700104    0.5551854
 170.4000092    0.5262874
 170.4300079    0.5415329
 170.4600067    0.5351326
 170.4900055    0.5599998
 170.5200043    0.5251355
 170.5500031    0.5227368
 170.5800018    0.5230495
 170.6100006    0.5426629
 170.6400146    0.5306740
 170.6700134    0.5113845
 170.7000122    0.5058120
 170.7300110    0.5209481
 170.7600098    0.4856485
 170.7900085    0.5096108
 170.8200073    0.4864428
 170.8500061    0.4898657
 170.8800049    0.5098040
 170.9100037    0.5349154
 170.9400024    0.5492367
 170.9700012    0.5707870
 171.0000153    0.5842028
 171.0300140    0.5859464
 171.0600128    0.5593466
 171.0900116    0.5916740
 171.1200104    0.5658656
 171.1500092    0.5532982
 171.1800079    0.5519362
 171.2100067    0.5365543
 171.2400055    0.4986818
 171.2700043    0.5216870
 171.3000031    0.5124741
 171.3300018    0.4927043
 171.3600006    0.5326118
 171.3900146    0.5314323
 171.4200134    0.5210372
 171.4500122    0.5300353
 171.4800110    0.5182209
 171.5100098    0.5348183
 171.5400085    0.5493518
 171.5700073    0.5106258
 171.6000061    0.5291449
 171.6300049    0.4932609
 171.6600037    0.4998552
 171.6900024    0.5067945
 171.7200012    0.5256121
 171.7500153    0.5638825
 171.7800140    0.5423641
 171.8100128    0.5080652
 171.8400116    0.4931201
 171.8700104    0.5274329
 171.9000092    0.5377238
 171.9300079    0.5505491
 171.9600067    0.5438154
 171.9900055    0.4903620
 172.0200043    4.9785247
 172.0500031    0.5461811
 172.0800018    0.5199789
 172.1100006    0.5213063
 172.1400146    5.0153441
 172.1700134    5.0220280
 172.2000122    5.0453143
 172.2300110    5.0434551
 172.2600098    5.0618391
 172.2900085    0.5182272
 172.3200073    0.5207886
 172.3500061    0.5357835
 172.3800049    0.5285560
 172.4100037    5.0720468
 172.4400024    0.5411413
 172.4700012    5.1073503
 172.5000153    0.5249597
 172.5300140    0.5256576
 172.5600128    0.5333306
 172.5900116    0.5000335
 172.6200104    0.5254859
 172.6500092    0.5412825
 172.6800079    5.1092844
 172.7100067    0.5734316
 172.7400055    5.1269407
 172.7700043    5.1213980
 172.8000031    5.1090379
 172.8300018    5.1243315
 172.8600006    0.5877693
 172.8900146    5.1500077
 172.9200134    5.1455240
 172.9500122    5.1827650
 172.9800110    5.1802797
 173.0100098    5.1665621
 173.0400085    0.5245660
 173.0700073    0.5291791
 173.1000061    0.5148957
 173.1300049    0.4953067
 173.1600037    0.5215258
 173.1900024    0.5378976
 173.2200012    0.5599985
 173.2500153    0.5582264
 173.2800140    0.5604735
 173.3100128    0.5419170
 173.3400116    0.5403112
 173.3700104    0.5037889
 173.4000092    0.5173343
 173.4300079    0.5606363
 173.4600067    0.5542957
 173.4900055    0.5185242
 173.5200043    0.5108691
 173.5500031    0.4650300
 173.5800018    0.4867096
 173.6100159    0.4641698
 173.6400146    5.1362772
 173.6700134    5.1458364
 173.7000122    5.1649499
 173.7300110    5.1669860
 173.7600098    5.1952629
 173.7900085    0.4987613
 173.8200073    0.4648100
 173.8500061    0.4852434
 173.8800049    5.1942110
 173.9100037    0.5204052
 173.9400024    0.5231972
 173.9700012    0.5307508
 174.0000153    0.5216011
 174.0300140    0.5291843
 174.0600128    0.5323619
 174.0900116    0.5403606
 174.1200104    0.5486606
 174.1500092    0.5902981
 174.1800079    0.6003375
 174.2100067    0.5891804
 174.2400055    0.5788298
 174.2700043    0.5559754
 174.3000031    0.5306118
 174.3300018    0.5178987
 174.3600159    0.5416729
 174.3900146    0.5136999
 174.4200134    0.5370589
 174.4500122    0.5765012
 174.4800110    0.6019604
 174.5100098    0.5411071
 174.5400085    0.5395505
 174.5700073    0.5527432
 174.6000061    0.5595780
 174.6300049    0.5391697
 174.6600037    0.5228119
 174.6900024    0.5142048
 174.7200012    0.5349788
 174.7500153    0.4766867
 174.7800140    0.5085152
 174.8100128    0.4691006
 174.8400116    0.4726431
 174.8700104    0.5071837
 174.9000092    0.4887190
 174.9300079    0.5066829
 174.9600067    0.4875717
 174.9900055    0.4645630
 175.0200043    0.4525044
 175.0500031    0.4397222
 175.0800018    0.4762543
 175.1100159    0.5138280
 175.1400146    0.4987245
 175.1700134    0.5349132
 175.2000122    0.5100467
 175.2300110    0.4771713
 175.2600098    0.4948473
 175.2900085    0.5199115
 175.3200073    0.5278901
 175.3500061    0.4983837
 175.3800049    0.5360643
 175.4100037    0.5296779
 175.4400024    0.4949500
 175.4700012    0.4890810
 175.5000153    0.4782937
 175.5300140    0.4723804
 175.5600128    0.4434827
 175.5900116    0.4878386
 175.6200104    0.5237427
 175.6500092    0.4922181
 175.6800079    0.4904201
 175.7100067    0.5033333
 175.7400055    0.5399796
 175.7700043    0.5319706
 175.8000031    0.5401780
 175.8300018    0.5521840
 175.8600159    0.5591674
 175.8900146    0.5393304
 175.9200134    0.5531768
 175.9500122    0.5590813
 175.9800110    0.5393795
 176.0100098    0.5231309
 176.0400085    0.4956913
 176.0700073    0.5087383
 176.1000061    0.5110192
 176.1300049    0.5249488
 176.1600037    0.5338969
 176.1900024    0.5313138
 176.2200012    0.5435756
 176.2500153    0.5095367
 176.2800140    0.5143492
 176.3100128    0.5242641
 176.3400116    0.5129395
 176.3700104    0.4971303
 176.4000092    0.5109501
 176.4300079    0.4979736
 176.4600067    0.4698310
 176.4900055    0.4514818
 176.5200043    0.4173282
 176.5500031    0.4277128
 176.5800018    0.4481260
 176.6100159    0.4448766
 176.6400146    0.4557275
 176.6700134    0.4569114
 176.7000122    0.4622861
 176.7300110    0.4552258
 176.7600098    0.4344553
 176.7900085    0.4069639
 176.8200073    0.4210229
 176.8500061    0.4268140
 176.8800049    0.4180366
 176.9100037    0.4079194
 176.9400024    0.4348761
 176.9700012    0.4087045
 177.0000153    0.3883345
 177.0300140    0.3997499
 177.0600128    0.3874721
 177.0900116    0.3853460
 177.1200104    0.3695367
 177.1500092    0.3789157
 177.1800079    0.3899558
 177.2100067    0.3911050
 177.2400055    0.3904798
 177.2700043    0.4016420
 177.3000031    0.3596041
 177.3300018    0.3564755
 177.3600159    0.3755575
 177.3900146    0.3634324
 177.4200134    0.3798585
 177.4500122    0.3854935
 177.4800110    0.3854955
 177.5100098    0.3705747
 177.5400085    0.3890082
 177.5700073    0.4248655
 177.6000061    0.4524158
 177.6300049    0.4485984
 177.6600037    0.4643109
 177.6900024    0.4438009
 177.7200012    0.4526741
 177.7500153    0.4288466
 177.7800140    0.4081902
 177.8100128    0.4176489
 177.8400116    0.4031660
 177.8700104    0.4029065
 177.9000092    0.4342955
 177.9300079    0.4564431
 177.9600067    0.4397193
 177.9900055    0.4709097
 178.0200043    0.4903513
 178.0500031    0.4870769
 178.0800018    0.5205204
 178.1100159    0.4993619
 178.1400146    0.5334214
 178.1700134    0.5003973
 178.2000122    0.5028780
 178.2300110    0.5336886
 178.2600098    0.5041077
 178.2900085    0.5094031
 178.3200073    0.4904397
 178.3500061    0.5249530
 178.3800049    0.5418090
 178.4100037    0.5030438
 178.4400024    0.4798712
 178.4700012    0.5045430
 178.5000153    0.5193444
 178.5300140    0.5034283
 178.5600128    0.5425722
 178.5900116    0.5459458
 178.6200104    0.5280660
 178.6500092    0.5255207
 178.6800079    0.5407887
 178.7100067    0.5013885
 178.7400055    0.5212772
 178.7700043    0.5203174
 178.8000031    0.5388812
 178.8300018    0.5225341
 178.8600159    0.5151171
 178.8900146    0.5118211
 178.9200134    0.5213898
 178.9500122    0.4965242
 178.9800110    0.5205268
 179.0100098    0.4991185
 179.0400085    0.5254161
 179.0700073    0.5128863
 179.1000061    0.5327443
 179.1300049    0.5402630
 179.1600037    0.4863394
 179.1900024    0.4895562
 179.2200012    0.5043338
 179.2500153    0.5041429
 179.2800140    0.5318435
 179.3100128    0.5303146
 179.3400116    0.4851157
 179.3700104    0.4910417
 179.4000092    0.4719334
 179.4300079    0.4604126
 179.4600067    0.4915834
 179.4900055    0.5101829
 179.5200043    0.5026368
 179.5500031    0.5118527
 179.5800018    0.4582649
 179.6100159    0.4923859
 179.6400146    0.4975940
 179.6700134    0.5075122
 179.7000122    0.4940493
 179.7300110    0.4778122
 179.7600098    0.4925893
 179.7900085    0.5018830
 179.8200073    0.5307626
 179.8500061    0.5402272
 179.8800049    0.5483437
 179.9100037    0.5515754
 179.9400024    0.5111163
 179.9700012    0.4962584
 180.0000153    0.5230029
 180.0300140    0.5116278
 180.0600128    0.5377045
 180.0900116    0.5468531
 180.1200104    0.5181237
 180.1500092    0.5302614
 180.1800079    0.5508510
 180.2100067    0.5530830
 180.2400055    0.5481861
 180.2700043    0.5362574
 180.3000031    0.5495713
 180.3300018    0.5529336
 180.3600159    0.5755496
 180.3900146    0.5320050
 180.4200134    0.5318080
 180.4500122    0.5499750
 180.4800110    0.5339154
 180.5100098    0.5089323
 180.5400085    0.5653889
 180.5700073    0.5988658
 180.6000061    0.6077499
 180.6300049    0.5969735
 180.6600037    0.6126169
 180.6900024    0.5751866
 180.7200012    0.5260198
 180.7500153    0.5632213
 180.7800140    0.5207732
 180.8100128    0.5220905
 180.8400116    0.5039387
 180.8700104    0.5151101
 180.9000092    0.5261484
 180.9300079    0.5347525
 180.9600067    0.5097200
 180.9900055    0.4757122
 181.0200043    0.5177133
 181.0500031    0.5282574
 181.0800018    0.5126777
 181.1100159    0.4853623
 181.1400146    0.4889610
 181.1700134    0.4666223
 181.2000122    0.4419037
 181.2300110    0.4441307
 181.2600098    0.4590279
 181.2900085    0.4752339
 181.3200073    0.4742769
 181.3500061    0.4559071
 181.3800049    0.4332434
 181.4100037    0.4399970
 181.4400024    0.4295551
 181.4700012    0.4280916
 181.5000153    0.4038818
 181.5300140    0.3721153
 181.5600128    0.3949121
 181.5900116    0.3710639
 181.6200104    0.3727905
 181.6500092    0.3889180
 181.6800079    0.4016477
 181.7100067    0.4103937
 181.7400055    0.3771253
 181.7700043    0.3712651
 181.8000031    0.3556949
 181.8300018    0.3870726
 181.8600159    0.3970316
 181.8900146    0.3787802
 181.9200134    0.4293843
 181.9500122    0.4257741
 181.9800110    5.8556209
 182.0100098    5.8529353
 182.0400085    5.8423109
 182.0700073    0.4223798
 182.1000061    0.4036879
 182.1300049    0.3721296
 182.1600037    0.3808094
 182.1900024    0.4156732
 182.2200012    0.4028361
 182.2500153    0.4113536
 182.2800140    0.4164426
 182.3100128    0.4376286
 182.3400116    0.4277025
 182.3700104    0.3957092
 182.4000092    0.4130937
 182.4300079    0.4205898
 182.4600067    0.4096921
 182.4900055    0.4377401
 182.5200043    0.4353477
 182.5500031    0.4210069
 182.5800018    0.4465396
 182.6100159    0.4257797
 182.6400146    0.4330962
 182.6700134    0.4581924
 182.7000122    0.4503368
 182.7300110    0.4489921
 182.7600098    0.4502755
 182.7900085    0.4217325
 182.8200073    0.4202200
 182.8500061    0.4140846
 182.8800049    0.4430289
 182.9100037    0.4414745
 182.9400024    0.4258679
 182.9700012    0.4161519
 183.0000153    0.4164127
 183.0300140    0.4029492
 183.0600128    0.4033845
 183.0900116    0.4231057
 183.1200104    0.3953376
 183.1500092    0.3941644
 183.1800079    0.3871487
 183.2100067    0.3807497
 183.2400055    0.3868867
 183.2700043    0.3805631
 183.3000031    0.3604624
 183.3300018    0.3710701
 183.3600159    0.3847875
 183.3900146    0.3823612
 183.4200134    5.8441477
 183.4500122    0.3816123
 183.4800110    0.3792861
 183.5100098    0.3792658
 183.5400085    5.8730011
 183.5700073    5.8758049
 183.6000061    0.3751868
 183.6300049    5.8645220
 183.6600037    5.8835230
 183.6900024    5.8916063
 183.7200012    5.9036770
 183.7500153    5.9125929
 183.7800140    5.9118385
 183.8100128    5.9327712
 183.8400116    5.9343696
 183.8700104    5.9141116
 183.9000092    5.9232378
 183.9300079    5.9187884
 183.9600067    5.9444675
 183.9900055    5.9253073
 184.0200043    5.9409037
 184.0500031    5.9467134
 184.0800018    5.9444675
 184.1100159    5.9388938
 184.1400146    5.9207311
 184.1700134    5.9242983
 184.2000122    5.9122171
 184.2300110    5.9080606
 184.2600098    5.9099278
 184.2900085    5.9049816
 184.3200073    5.9000916
 184.3500061    5.9254894
 184.3800049    5.9355068
 184.4100037    5.9413447
 184.4400024    5.9153256
 184.4700012    5.9111423
 184.5000153    5.9061737
 184.5300140    5.9013400
 184.5600128    5.8959508
 184.5900116    5.8983588
 184.6200104    5.9025760
 184.6500092    5.8840623
 184.6800079    5.8900566
 184.7100067    5.8723903
 184.7400055    5.8844366
 184.7700043    5.8877101
 184.8000031    5.8951259
 184.8300018    5.8976336
 184.8600159    5.4734306
 184.8900146    5.8981333
 184.9200134    5.9070029
 184.9500122    5.4769850
 184.9800110    5.8945985
 185.0100098    5.8892899
 185.0400085    5.9039550
 185.0700073    5.9126000
 185.1000061    5.9264517
 185.1300049    5.9082570
 185.1600037    5.9279981
 185.1900024    5.9127293
 185.2200012    5.9174542
 185.2500153    5.9332914
 185.2800140    5.9222894
 185.3100128    5.9111495
 185.3400116    5.9291058
 185.3700104    5.9234362
 185.4000092    5.9307599
 185.4300079    5.9109492
 185.4600067    5.9014416
 185.4900055    5.9020853
 185.5200043    5.9112954
 185.5500031    5.4526010
 185.5800018    5.4269757
 185.6100159    5.4064131
 185.6400146    5.4131694
 185.6700134    5.8788738
 185.7000122    5.8842263
 185.7300110    5.8807631
 185.7600098    5.8852820
 185.7900085    5.8917079
 185.8200073    5.8946276
 185.8500061    5.9272890
 185.8800049    5.9194474
 185.9100037    5.9451785
 185.9400024    5.9301028
 185.9700012    5.9333243
 186.0000153    5.9398570
 186.0300140    5.9347415
 186.0600128    5.9643116
 186.0900116    5.9624867
 186.1200104    5.9747620
 186.1500092    5.9622827
 186.1800079    5.9426589
 186.2100067    5.9308825
 186.2400055    5.9241452
 186.2700043    5.9225550
 186.3000031    5.9341321
 186.3300018    5.9265771
 186.3600159    5.9297276
 186.3900146    5.9437895
 186.4200134    5.9275913
 186.4500122    5.9403815
 186.4800110    5.9590235
 186.5100098    5.9548631
 186.5400085    5.9620962
 186.5700073    5.9588785
 186.6000061    5.9567194
 186.6300049    5.9509768
 186.6600037    5.9366264
 186.6900024    5.9408231
 186.7200165    5.9632554
 186.7500153    5.9536023
 186.7800140    5.9610310
 186.8100128    5.9507356
 186.8400116    4.0436983
 186.8700104    5.9231710
 186.9000092    0.5673072
 186.9300079    5.9481020
 186.9600067    4.0379376
 186.9900055    5.9506531
 187.0200043    4.0428619
 187.0500031    5.9369264
 187.0800018    5.9310336
 187.1100159    5.9349122
 187.1400146    5.9301348
 187.1700134    0.6224056
 187.2000122    0.5822448
 187.2300110    4.0522809
 187.2600098    5.9520025
 187.2900085    4.0545607
 187.3200073    4.0534053
 187.3500061    4.0625505
 187.3800049    4.0475125
 187.4100037    5.9809670
 187.4400024    4.0461297
 187.4700165    4.0389047
 187.5000153    4.0414867
 187.5300140    4.0504622
 187.5600128    5.9605637
 187.5900116    5.9757662
 187.6200104    5.9670234
 187.6500092    5.9643312
 187.6800079    5.9532962
 187.7100067    5.9420700
 187.7400055    5.9354763
 187.7700043    5.9393826
 187.8000031    5.9271383
 187.8300018    5.9371743
 187.8600159    5.9510298
 187.8900146    0.5539516
 187.9200134    0.5336760
 187.9500122    5.9299846
 187.9800110    5.4939547
 188.0100098    5.4804339
 188.0400085    5.5012789
 188.0700073    0.6116244
 188.1000061    0.6078984
 188.1300049    5.5101399
 188.1600037    5.9399586
 188.1900024    5.9305997
 188.2200165    5.4649110
 188.2500153    5.4689598
 188.2800140    5.4499855
 188.3100128    0.6101845
 188.3400116    5.4765048
 188.3700104    5.5021520
 188.4000092    5.4565520
 188.4300079    5.4656773
 188.4600067    0.6071249
 188.4900055    0.5739965
 188.5200043    0.5972301
 188.5500031    0.5755478
 188.5800018    0.5479233
 188.6100159    0.5678762
 188.6400146    5.4665413
 188.6700134    5.4761553
 188.7000122    5.4704986
 188.7300110    5.4738202
 188.7600098    5.4362650
 188.7900085    5.4431424
 188.8200073    0.5782919
 188.8500061    5.4664845
 188.8800049    5.4749904
 188.9100037    5.4645071
 188.9400024    5.9026151
 188.9700165    5.4792700
 189.0000153    5.4832826
 189.0300140    0.6042060
 189.0600128    5.9311366
 189.0900116    4.0685067
 189.1200104    5.9637713
 189.1500092    0.6114219
 189.1800079    5.9785805
 189.2100067    0.6801028
 189.2400055    5.5153718
 189.2700043    4.0714445
 189.3000031    5.9446716
 189.3300018    5.4919863
 189.3600159    5.5006671
 189.3900146    5.4875736
 189.4200134    5.4571376
 189.4500122    5.9040751
 189.4800110    5.4440084
 189.5100098    5.4165707
 189.5400085    5.4127769
 189.5700073    5.3981853
 189.6000061    5.3930063
 189.6300049    5.3747549
 189.6600037    5.3720117
 189.6900024    5.3587389
 189.7200165    5.3586116
 189.7500153    5.3777785
 189.7800140    5.3776493
 189.8100128    5.3998327
 189.8400116    5.4172978
 189.8700104    5.3954091
 189.9000092    5.4262295
 189.9300079    5.8950033
 189.9600067    5.8902225
 189.9900055    5.8878522
 190.0200043    5.8676333
 190.0500031    5.8611984
 190.0800018    5.8836517
 190.1100159    5.8735905
 190.1400146    5.8692522
 190.1700134    5.8641119
 190.2000122    5.8537641
 190.2300110    5.8439412
 190.2600098    5.3669629
 190.2900085    5.1307206
 190.3200073    5.1402969
 190.3500061    5.3627424
 190.3800049    5.8487730
 190.4100037    5.3772674
 190.4400024    5.3578758
 190.4700165    5.3572545
 190.5000153    5.8437090
 190.5300140    5.8429308
 190.5600128    5.3513474
 190.5900116    5.1313410
 190.6200104    5.3462267
 190.6500092    5.3354182
 190.6800079    5.1399179
 190.7100067    5.3813653
 190.7400055    5.8574843
 190.7700043    5.8535733
 190.8000031    5.8578176
 190.8300018    5.8387251
 190.8600159    5.3903403
 190.8900146    5.8521314
 190.9200134    5.3857336
 190.9500122    5.8572383
 190.9800110    5.8613544
 191.0100098    5.8638792
 191.0400085    5.8475976
 191.0700073    5.3827472
 191.1000061    5.3602891
 191.1300049    5.3668923
 191.1600037    5.3799014
 191.1900024    5.8307076
 191.2200165    5.3662252
 191.2500153    5.8262830
 191.2800140    5.3777695
 191.3100128    5.8379979
 191.3400116    5.3632846
 191.3700104    5.3628917
 191.4000092    5.8275566
 191.4300079    5.8462377
 191.4600067    5.8364148
 191.4900055    5.8536191
 191.5200043    5.8505402
 191.5500031    5.8558292
 191.5800018    5.8645144
 191.6100159    5.8667536
 191.6400146    5.8867898
 191.6700134    5.8904262
 191.7000122    5.8979230
 191.7300110    5.9138179
 191.7600098    5.9131718
 191.7900085    5.9071813
 191.8200073    5.9096274
 191.8500061    5.9247642
 191.8800049    5.9394245
 191.9100037    5.9410319
 191.9400024    5.9312263
 191.9700165    5.9345660
 192.0000153    5.9431114
 192.0300140    5.9626055
 192.0600128    3.9796889
 192.0900116    5.9694209
 192.1200104    5.9870744
 192.1500092    4.0304713
 192.1800079    4.0391135
 192.2100067    5.3977447
 192.2400055    4.0419211
 192.2700043    4.0434051
 192.3000031    5.4048533
 192.3300018    5.4061718
 192.3600159    4.0354662
 192.3900146    4.0339127
 192.4200134    4.0336971
 192.4500122    4.0256538
 192.4800110    4.0361953
 192.5100098    4.0235467
 192.5400085    4.0279546
 192.5700073    4.0377994
 192.6000061    4.0395708
 192.6300049    4.0529156
 192.6600037    4.0485716
 192.6900024    5.9683638
 192.7200165    5.9490442
 192.7500153    5.9458990
 192.7800140    5.9455318
 192.8100128    5.9419012
 192.8400116    5.9303980
 192.8700104    5.9298706
 192.9000092    5.9453197
 192.9300079    5.9304233
 192.9600067    5.9443979
 192.9900055    5.9352665
 193.0200043    5.9535179
 193.0500031    5.9615326
 193.0800018    5.9559350
 193.1100159    5.9476066
 193.1400146    5.9441743
 193.1700134    5.9214072
 193.2000122    5.9007053
 193.2300110    5.9139276
 193.2600098    5.8979588
 193.2900085    5.9187708
 193.3200073    5.9320736
 193.3500061    5.9290495
 193.3800049    5.9134665
 193.4100037    5.9308772
 193.4400024    5.9369874
 193.4700165    5.9243951
 193.5000153    5.9348860
 193.5300140    5.9415317
 193.5600128    5.9279675
 193.5900116    0.4279258
 193.6200104    0.4385853
 193.6500092    0.4557990
 193.6800079    5.9559584
 193.7100067    0.4565066
 193.7400055    0.4574203
 193.7700043    0.4501770
 193.8000031    0.4403079
 193.8300018    0.4667847
 193.8600159    0.4555697
 193.8900146    0.4606495
 193.9200134    0.4396119
 193.9500122    0.4103395
 193.9800110    0.4414183
 194.0100098    0.4164914
 194.0400085    0.4392253
 194.0700073    0.4379494
 194.1000061    0.4330625
 194.1300049    0.4455104
 194.1600037    0.4677647
 194.1900024    0.4473404
 194.2200165    0.4599714
 194.2500153    0.4488315
 194.2800140    0.4636799
 194.3100128    0.4535820
 194.3400116    0.4140119
 194.3700104    0.4074710
 194.4000092    0.4399540
 194.4300079    0.4181693
 194.4600067    0.4271891
 194.4900055    0.4041193
 194.5200043    0.4305635
 194.5500031    0.4463021
 194.5800018    0.4409102
 194.6100159    0.4290941
 194.6400146    0.4136082
 194.6700134    0.4076886
 194.7000122    0.4170070
 194.7300110    0.4270691
 194.7600098    0.4705628
 194.7900085    0.4554611
 194.8200073    0.4511471
 194.8500061    0.4590951
 194.8800049    0.4679365
 194.9100037    0.4803782
 194.9400024    0.4563532
 194.9700165    0.4534456
 195.0000153    0.4308536
 195.0300140    0.4512334
 195.0600128    0.4643680
 195.0900116    0.4667369
 195.1200104    0.4558965
 195.1500092    0.4485961
 195.1800079    0.4544246
 195.2100067    0.4257428
 195.2400055    0.4358479
 195.2700043    0.4592333
 195.3000031    0.4685633
 195.3300018    0.4530213
 195.3600159    0.4418565
 195.3900146    0.4523865
 195.4200134    0.4627838
 195.4500122    0.4683639
 195.4800110    0.4702069
 195.5100098    0.4824776
 195.5400085    0.4819354
 195.5700073    0.4740156
 195.6000061    0.4553709
 195.6300049    0.4677952
 195.6600037    0.4659743
 195.6900024    0.4864961
 195.7200165    0.4781202
 195.7500153    0.4441098
 195.7800140    0.4667634
 195.8100128    0.4536735
 195.8400116    0.4227774
 195.8700104    0.4515588
 195.9000092    0.4591649
 195.9300079    0.4390169
 195.9600067    5.3936853
 195.9900055    5.3922720
 196.0200043    5.3792672
 196.0500031    0.4279997
 196.0800018    5.3760328
 196.1100159    0.4187528
 196.1400146    0.3988491
 196.1700134    0.4140189
 196.2000122    0.4006926
 196.2300110    0.4273860
 196.2600098    0.4671955
 196.2900085    5.2930431
 196.3200073    5.2942672
 196.3500061    5.2721624
 196.3800049    5.2833304
 196.4100037    5.2521448
 196.4400024    5.2531838
 196.4700165    5.2370257
 196.5000153    5.2870884
 196.5300140    0.4829322
 196.5600128    5.2909985
 196.5900116    5.3105354
 196.6200104    5.3079815
 196.6500092    5.2903419
 196.6800079    5.3257561
 196.7100067    5.3292732
 196.7400055    5.3308678
 196.7700043    5.3221455
 196.8000031    5.3458834
 196.8300018    5.3434205
 196.8600159    0.4235049
 196.8900146    5.3320565
 196.9200134    5.3193488
 196.9500122    5.3290367
 196.9800110    5.3212967
 197.0100098    5.3340983
 197.0400085    5.3348298
 197.0700073    5.3301897
 197.1000061    5.3276453
 197.1300049    5.3201876
 197.1600037    5.3137989
 197.1900024    5.3336749
 197.2200165    5.3358188
 197.2500153    5.3412752
 197.2800140    5.3738799
 197.3100128    5.3707070
 197.3400116    5.3878508
 197.3700104    5.3742905
 197.4000092    5.4015970
 197.4300079    5.4118729
 197.4600067    5.4109359
 197.4900055    0.4441735
 197.5200043    5.4131021
 197.5500031    5.3936296
 197.5800018    0.4091555
 197.6100159    0.4434378
 197.6400146    0.4529976
 197.6700134    0.4708921
 197.7000122    0.4781880
 197.7300110    0.4600041
 197.7600098    0.4264402
 197.7900085    0.4343193
 197.8200073    0.4426506
 197.8500061    0.4060420
 197.8800049    0.4068500
 197.9100037    0.4163360
 197.9400024    0.4407680
 197.9700165    0.4595598
 198.0000153    0.4110051
 198.0300140    0.4318089
 198.0600128    0.4596221
 198.0900116    0.5119142
 198.1200104    0.5354769
 198.1500092    0.5253518
 198.1800079    0.4966709
 198.2100067    0.5011100
 198.2400055    0.4588142
 198.2700043    0.4561800
 198.3000031    0.4349666
 198.3300018    0.4442017
 198.3600159    0.4437030
 198.3900146    0.4466556
 198.4200134    0.4419970
 198.4500122    0.4449130
 198.4800110    0.4323887
 198.5100098    0.4515885
 198.5400085    0.4524795
 198.5700073    0.4591640
 198.6000061    0.4648857
 198.6300049    0.4513419
 198.6600037    0.4792450
 198.6900024    0.4828418
 198.7200165    0.4826616
 198.7500153    0.4725567
 198.7800140    0.4972530
 198.8100128    0.5005492
 198.8400116    0.5001332
 198.8700104    0.5163479
 198.9000092    0.5313339
 198.9300079    0.5419660
 198.9600067    0.5090819
 198.9900055    0.4742239
 199.0200043    0.5161036
 199.0500031    0.5381783
 199.0800018    0.4939673
 199.1100159    0.5366889
 199.1400146    0.5409917
 199.1700134    0.5243659
 199.2000122    0.5463257
 199.2300110    0.5423122
 199.2600098    0.5221569
 199.2900085    0.5058644
 199.3200073    0.5046821
 199.3500061    0.4955542
 199.3800049    0.4883220
 199.4100037    0.5186057
 199.4400024    0.4911190
 199.4700165    0.5307056
 199.5000153    0.5424474
 199.5300140    0.5321131
 199.5600128    0.5256608
 199.5900116    0.5411180
 199.6200104    0.5285351
 199.6500092    0.4937118
 199.6800079    0.5196341
 199.7100067    0.5096866
 199.7400055    0.5147606
 199.7700043    0.4726025
 199.8000031    0.4574809
 199.8300171    0.4472674
 199.8600159    0.4528041
 199.8900146    0.4406457
 199.9200134    0.4311306
 199.9500122    0.4821118
 199.9800110    0.4213062
