# Supplementary material for: Mechanism of salidroside promoting testosterone secretion induced by H2O2 in TM3 Leydig cells based on metabolomics and network pharmacology
Source: Front Chem. 2025 Feb 27;13:1544876. doi: 10.3389/fchem.2025.1544876 (PMC11904911; doi:10.3389/fchem.2025.1544876)
Supplement: Supplementary file 1 [file DataSheet1.ZIP › Supplementary document/Molecular dynamics simulation/MPO/rmsf.xvg]

# This file was created Thu Nov 28 16:03:48 2024
# Created by:
#                  :-) GROMACS - gmx rmsf, 2020.3-MODIFIED (-:
# 
# Executable:   D:\¶¯Á¦Ñ§Ä£Äâ°²×°°ü\gmx2020.3_AVX_CUDA_win64\gmx2020.3_GPU\bin\gmx.exe
# Data prefix:  D:\¶¯Á¦Ñ§Ä£Äâ°²×°°ü\gmx2020.3_AVX_CUDA_win64\gmx2020.3_GPU
# Working dir:  D:\·Ö×Ó¶¯Á¦Ñ§Ä£ÄâÅÜ³öµÄÊý¾Ý\TYY\fxq\MPO
# Command line:
#   gmx rmsf -s md_0_1.tpr -f md_0_1nopbc.xtc -o rmsf.xvg
# gmx rmsf is part of G R O M A C S:
#
# Georgetown Riga Oslo Madrid Amsterdam Chisinau Stockholm
#
@    title "RMS fluctuation"
@    xaxis  label "Atom"
@    yaxis  label "(nm)"
@TYPE xy
    1   1.9020
    5   1.9133
   11   1.9241
   13   1.9359
   23   1.9491
   25   1.9540
   27   1.9635
   29   1.9713
   40   1.9783
   42   1.9801
   44   1.9875
   57   1.9804
   59   1.9969
   61   1.9961
   69   2.0122
   71   2.0328
   73   2.0496
   91   2.0482
   93   2.0367
   95   2.0356
  112   2.0159
  114   2.0140
  116   1.9969
  136   1.9902
  138   1.9729
  140   1.9652
  150   1.9637
  152   1.9657
  154   1.9650
  169   1.9465
  171   1.9331
  173   1.9155
  183   1.9091
  185   1.9192
  187   1.9147
  190   1.9029
  192   1.9001
  194   1.8907
  207   1.9023
  209   1.8947
  211   1.9039
  217   1.9172
  219   1.9161
  221   1.9266
  231   1.9214
  233   1.9052
  235   1.8984
  245   1.8887
  247   1.8929
  249   1.8857
  269   1.8720
  271   1.8676
  273   1.8533
  293   1.8399
  295   1.8432
  297   1.8328
  304   1.8398
  306   1.8422
  316   1.8531
  318   1.8496
  320   1.8356
  322   1.8324
  332   1.8282
  334   1.8288
  336   1.8240
  351   1.8348
  353   1.8503
  355   1.8629
  358   1.8676
  360   1.8581
  362   1.8631
  368   1.8643
  370   1.8743
  372   1.8769
  379   1.8624
  381   1.8624
  383   1.8502
  393   1.8327
  395   1.8294
  397   1.8147
  417   1.8111
  419   1.7972
  421   1.7923
  427   1.7983
  429   1.8011
  431   1.8070
  447   1.7964
  449   1.8027
  451   1.7951
  463   1.7942
  465   1.7836
  467   1.7815
  487   1.7806
  489   1.7859
  491   1.7859
  511   1.7745
  513   1.7689
  515   1.7582
  530   1.7489
  532   1.7377
  542   1.7297
  544   1.7351
  546   1.7338
  548   1.7396
  554   1.7345
  556   1.7408
  558   1.7380
  569   1.7377
  571   1.7251
  573   1.7230
  590   1.7143
  592   1.7168
  594   1.7112
  605   1.6973
  607   1.6937
  609   1.6815
  617   1.6756
  619   1.6823
  621   1.6801
  624   1.6815
  626   1.6844
  628   1.6848
  644   1.6963
  646   1.7011
  648   1.7120
  655   1.7212
  657   1.7172
  659   1.7257
  674   1.7352
  676   1.7496
  686   1.7602
  688   1.7602
  690   1.7638
  692   1.7679
  709   1.7833
  711   1.7857
  713   1.8006
  716   1.8037
  718   1.7911
  720   1.7926
  740   1.7915
  742   1.7913
  744   1.7927
  754   1.8025
  756   1.8094
  766   1.8204
  768   1.8179
  770   1.8203
  772   1.8225
  775   1.8200
  777   1.8184
  779   1.8231
  791   1.8135
  793   1.7963
  795   1.7872
  813   1.7756
  815   1.7747
  817   1.7635
  837   1.7602
  839   1.7476
  841   1.7437
  851   1.7476
  853   1.7478
  855   1.7527
  858   1.7688
  860   1.7778
  862   1.7949
  878   1.8024
  880   1.8164
  890   1.8270
  892   1.8358
  894   1.8355
  896   1.8433
  908   1.8541
  910   1.8674
  912   1.8800
  918   1.8804
  920   1.8875
  922   1.8933
  937   1.9068
  939   1.9082
  941   1.9204
  947   1.9404
  949   1.9459
  951   1.9645
  971   1.9696
  973   1.9567
  975   1.9596
  981   1.9656
  983   1.9588
  985   1.9652
  997   1.9845
  999   1.9877
 1001   2.0063
 1008   2.0218
 1010   2.0169
 1012   2.0309
 1022   2.0344
 1024   2.0188
 1026   2.0203
 1037   2.0198
 1039   2.0122
 1041   2.0105
 1056   2.0242
 1058   2.0259
 1060   2.0381
 1072   2.0591
 1074   2.0646
 1076   2.0854
 1096   2.0987
 1098   2.1168
 1100   2.1331
 1116   2.1546
 1118   2.1708
 1128   2.1924
 1130   2.2028
 1132   2.2100
 1134   2.2191
 1144   2.2391
 1146   2.2512
 1148   2.2706
 1156   2.2668
 1158   2.2466
 1160   2.2407
 1173   2.2305
 1175   2.2289
 1177   2.2188
 1192   2.2262
 1194   2.2118
 1196   2.2166
 1206   2.2165
 1208   2.2345
 1218   2.2357
 1220   2.2271
 1222   2.2197
 1224   2.2127
 1232   2.2327
 1234   2.2369
 1236   2.2557
 1249   2.2522
 1251   2.2326
 1253   2.2274
 1264   2.2163
 1266   2.2167
 1268   2.2086
 1288   2.2243
 1290   2.2250
 1292   2.2369
 1299   2.2226
 1301   2.2327
 1303   2.2223
 1318   2.2092
 1320   2.2150
 1322   2.2036
 1335   2.1820
 1337   2.1781
 1339   2.1587
 1355   2.1405
 1357   2.1440
 1359   2.1287
 1372   2.1247
 1374   2.1414
 1376   2.1396
 1389   2.1297
 1391   2.1323
 1393   2.1230
 1413   2.0999
 1415   2.0901
 1417   2.0692
 1420   2.0634
 1422   2.0758
 1424   2.0727
 1437   2.0750
 1439   2.0865
 1441   2.0894
 1456   2.0713
 1458   2.0567
 1460   2.0378
 1475   2.0214
 1477   2.0237
 1479   2.0097
 1487   2.0048
 1489   2.0152
 1491   2.0124
 1504   2.0067
 1506   2.0056
 1508   2.0002
 1516   1.9787
 1518   1.9705
 1520   1.9508
 1535   1.9338
 1537   1.9398
 1539   1.9265
 1547   1.9343
 1549   1.9226
 1551   1.9247
 1567   1.9067
 1569   1.9042
 1571   1.8895
 1581   1.8962
 1583   1.8905
 1593   1.8946
 1595   1.8846
 1597   1.8944
 1599   1.8886
 1610   1.8843
 1612   1.8964
 1622   1.8962
 1624   1.8822
 1626   1.8781
 1628   1.8706
 1634   1.8751
 1637   1.7627
 1641   1.7450
 1653   1.7128
 1655   1.6968
 1657   1.6691
 1667   1.6605
 1669   1.6450
 1671   1.6348
 1677   1.6054
 1679   1.5883
 1681   1.5599
 1692   1.5516
 1694   1.5646
 1696   1.5619
 1706   1.5807
 1708   1.5973
 1710   1.6177
 1717   1.6179
 1719   1.6249
 1721   1.6259
 1727   1.6539
 1729   1.6714
 1731   1.6999
 1743   1.7005
 1745   1.7189
 1747   1.7239
 1760   1.7521
 1762   1.7647
 1764   1.7916
 1777   1.7831
 1779   1.8008
 1789   1.7951
 1791   1.7941
 1793   1.7749
 1803   1.7564
 1805   1.7259
 1807   1.7195
 1809   1.6920
 1815   1.6870
 1817   1.6614
 1819   1.6536
 1835   1.6237
 1837   1.6210
 1847   1.5952
 1849   1.5765
 1851   1.5507
 1853   1.5310
 1868   1.5299
 1870   1.5390
 1872   1.5400
 1890   1.5267
 1892   1.5147
 1894   1.5026
 1909   1.5245
 1911   1.5277
 1921   1.5486
 1923   1.5460
 1925   1.5685
 1935   1.5695
 1937   1.5514
 1939   1.5459
 1941   1.5301
 1951   1.4989
 1953   1.4829
 1955   1.4533
 1963   1.4342
 1965   1.4111
 1975   1.3929
 1977   1.3804
 1979   1.3792
 1981   1.3661
 2001   1.3829
 2003   1.3972
 2005   1.4124
 2020   1.4422
 2022   1.4509
 2024   1.4791
 2042   1.5015
 2044   1.4937
 2046   1.5148
 2056   1.5321
 2058   1.5617
 2060   1.5845
 2073   1.6069
 2075   1.6099
 2077   1.6310
 2083   1.6176
 2085   1.5900
 2087   1.5735
 2095   1.5583
 2097   1.5522
 2099   1.5402
 2105   1.5133
 2107   1.4986
 2109   1.4755
 2124   1.4828
 2126   1.4725
 2136   1.4785
 2138   1.4663
 2140   1.4809
 2142   1.4736
 2158   1.4839
 2160   1.4664
 2162   1.4732
 2178   1.4732
 2180   1.4925
 2182   1.4999
 2202   1.5143
 2204   1.4993
 2206   1.5110
 2213   1.5105
 2215   1.5355
 2225   1.5382
 2227   1.5319
 2229   1.5299
 2231   1.5285
 2237   1.5586
 2239   1.5779
 2241   1.6079
 2248   1.6318
 2250   1.6606
 2260   1.6872
 2262   1.6910
 2264   1.6985
 2266   1.7090
 2269   1.7229
 2271   1.7391
 2273   1.7569
 2280   1.7618
 2282   1.7671
 2284   1.7793
 2294   1.7817
 2296   1.7705
 2298   1.7749
 2313   1.7525
 2315   1.7272
 2317   1.7040
 2327   1.6908
 2329   1.6788
 2331   1.6658
 2346   1.6377
 2348   1.6329
 2350   1.6086
 2370   1.5783
 2372   1.5607
 2374   1.5313
 2384   1.5134
 2386   1.4846
 2388   1.4638
 2401   1.4439
 2403   1.4298
 2405   1.4115
 2420   1.3810
 2422   1.3659
 2424   1.3356
 2434   1.3232
 2436   1.3025
 2438   1.2890
 2444   1.2654
 2446   1.2540
 2448   1.2301
 2463   1.2403
 2465   1.2225
 2467   1.2298
 2477   1.2287
 2479   1.2414
 2481   1.2421
 2488   1.2154
 2490   1.1924
 2492   1.1672
 2508   1.1388
 2510   1.1174
 2512   1.0892
 2524   1.0683
 2526   1.0572
 2528   1.0385
 2536   1.0192
 2538   1.0175
 2540   1.0032
 2546   1.0117
 2548   1.0379
 2550   1.0500
 2557   1.0425
 2559   1.0364
 2561   1.0290
 2574   1.0019
 2576   0.9845
 2578   0.9603
 2590   0.9681
 2592   0.9918
 2594   0.9995
 2611   1.0275
 2613   1.0451
 2615   1.0734
 2618   1.0947
 2620   1.1207
 2622   1.1451
 2629   1.1654
 2631   1.1593
 2633   1.1744
 2644   1.1552
 2646   1.1645
 2648   1.1481
 2659   1.1370
 2661   1.1526
 2671   1.1432
 2673   1.1216
 2675   1.1205
 2677   1.0998
 2692   1.0747
 2694   1.0783
 2696   1.0571
 2702   1.0405
 2704   1.0534
 2706   1.0407
 2726   1.0257
 2728   1.0307
 2730   1.0173
 2740   0.9936
 2742   0.9944
 2744   0.9745
 2759   0.9525
 2761   0.9593
 2763   0.9408
 2783   0.9303
 2785   0.9059
 2787   0.8954
 2797   0.9030
 2799   0.9202
 2801   0.9323
 2814   0.9220
 2816   0.9060
 2818   0.8962
 2825   0.8749
 2827   0.8649
 2829   0.8498
 2839   0.8570
 2841   0.8540
 2843   0.8662
 2856   0.8497
 2858   0.8391
 2860   0.8233
 2875   0.8336
 2877   0.8543
 2879   0.8688
 2882   0.8603
 2884   0.8455
 2886   0.8357
 2901   0.8561
 2903   0.8538
 2905   0.8686
 2920   0.8588
 2922   0.8767
 2924   0.8726
 2930   0.8595
 2932   0.8449
 2934   0.8305
 2946   0.8368
 2948   0.8309
 2950   0.8383
 2960   0.8270
 2962   0.8434
 2964   0.8390
 2977   0.8331
 2979   0.8363
 2981   0.8353
 3001   0.8167
 3003   0.8092
 3005   0.7934
 3021   0.7735
 3023   0.7532
 3025   0.7340
 3038   0.7244
 3040   0.7137
 3042   0.7038
 3050   0.6823
 3052   0.6774
 3054   0.6630
 3064   0.6486
 3066   0.6537
 3068   0.6470
 3071   0.6538
 3073   0.6634
 3075   0.6760
 3095   0.7008
 3097   0.7153
 3099   0.7402
 3105   0.7558
 3107   0.7755
 3109   0.7973
 3124   0.8204
 3126   0.8418
 3128   0.8663
 3143   0.8787
 3145   0.8931
 3155   0.9077
 3157   0.9315
 3159   0.9412
 3161   0.9665
 3177   0.9897
 3179   1.0151
 3181   1.0410
 3189   1.0505
 3191   1.0681
 3193   1.0811
 3203   1.1142
 3205   1.1236
 3207   1.1554
 3222   1.1646
 3224   1.1939
 3226   1.2105
 3239   1.2184
 3241   1.2212
 3243   1.2315
 3251   1.2081
 3253   1.1835
 3255   1.1591
 3263   1.1629
 3265   1.1631
 3275   1.1695
 3277   1.1437
 3279   1.1148
 3281   1.0902
 3287   1.0906
 3289   1.0984
 3291   1.1053
 3306   1.1349
 3308   1.1572
 3310   1.1873
 3325   1.1816
 3327   1.1597
 3329   1.1550
 3339   1.1314
 3341   1.1077
 3343   1.0853
 3353   1.0919
 3355   1.1005
 3357   1.1108
 3377   1.0841
 3379   1.0600
 3381   1.0372
 3388   1.0107
 3390   1.0021
 3392   0.9820
 3398   0.9913
 3400   1.0148
 3402   1.0299
 3422   1.0151
 3424   1.0045
 3426   0.9936
 3441   1.0105
 3443   1.0121
 3453   1.0287
 3455   1.0168
 3457   1.0335
 3459   1.0263
 3465   1.0079
 3467   0.9932
 3469   0.9769
 3485   0.9952
 3487   0.9878
 3489   1.0027
 3504   0.9916
 3506   1.0093
 3508   1.0041
 3514   1.0273
 3516   1.0240
 3518   1.0455
 3521   1.0664
 3523   1.0632
 3525   1.0821
 3533   1.0795
 3535   1.0996
 3537   1.1018
 3547   1.0931
 3549   1.0911
 3551   1.0860
 3571   1.0565
 3573   1.0393
 3575   1.0108
 3582   0.9991
 3584   1.0125
 3586   1.0071
 3593   1.0149
 3595   1.0279
 3597   1.0412
 3608   1.0202
 3610   0.9973
 3612   0.9786
 3625   0.9478
 3627   0.9328
 3637   0.9052
 3639   0.8852
 3641   0.8895
 3643   0.8741
 3654   0.8789
 3656   0.9034
 3658   0.9121
 3673   0.9037
 3675   0.9050
 3677   0.8956
 3687   0.8663
 3689   0.8513
 3691   0.8242
 3698   0.8195
 3700   0.8362
 3702   0.8370
 3715   0.8464
 3717   0.8645
 3719   0.8746
 3732   0.8537
 3734   0.8398
 3736   0.8186
 3746   0.7971
 3748   0.7916
 3750   0.7738
 3765   0.7823
 3767   0.8068
 3769   0.8191
 3784   0.8211
 3786   0.8250
 3788   0.8246
 3803   0.7983
 3805   0.7780
 3807   0.7522
 3827   0.7467
 3829   0.7547
 3831   0.7526
 3842   0.7686
 3844   0.7912
 3846   0.8074
 3859   0.7938
 3861   0.7830
 3863   0.7702
 3873   0.7464
 3875   0.7333
 3877   0.7126
 3897   0.7223
 3899   0.7423
 3901   0.7557
 3916   0.7671
 3918   0.7784
 3920   0.7877
 3926   0.7666
 3928   0.7438
 3930   0.7222
 3940   0.7131
 3942   0.7119
 3944   0.7060
 3955   0.7264
 3957   0.7498
 3959   0.7715
 3974   0.7711
 3976   0.7616
 3978   0.7580
 3996   0.7377
 3998   0.7188
 4000   0.7012
 4007   0.7113
 4009   0.7284
 4011   0.7423
 4026   0.7636
 4028   0.7767
 4030   0.7988
 4040   0.7969
 4042   0.7849
 4052   0.7817
 4054   0.8049
 4056   0.8250
 4058   0.8491
 4078   0.8648
 4080   0.8580
 4082   0.8725
 4102   0.8711
 4104   0.8921
 4106   0.8966
 4114   0.8974
 4116   0.8972
 4118   0.8983
 4121   0.9203
 4123   0.9440
 4125   0.9673
 4136   0.9637
 4138   0.9493
 4140   0.9428
 4160   0.9193
 4162   0.8980
 4164   0.8751
 4179   0.8818
 4181   0.8985
 4183   0.9097
 4200   0.9252
 4202   0.9447
 4204   0.9634
 4217   0.9494
 4219   0.9301
 4221   0.9155
 4232   0.8948
 4234   0.8814
 4236   0.8642
 4242   0.8811
 4244   0.9050
 4246   0.9255
 4266   0.9369
 4268   0.9419
 4270   0.9521
 4288   0.9315
 4290   0.9054
 4292   0.8844
 4307   0.8817
 4309   0.8807
 4311   0.8799
 4323   0.9043
 4325   0.9287
 4327   0.9544
 4330   0.9536
 4332   0.9414
 4334   0.9376
 4340   0.9150
 4342   0.8927
 4344   0.8724
 4357   0.8842
 4359   0.9009
 4361   0.9162
 4373   0.9361
 4375   0.9497
 4377   0.9679
 4390   0.9530
 4392   0.9291
 4394   0.9128
 4409   0.9024
 4411   0.8894
 4413   0.8788
 4428   0.9017
 4430   0.9251
 4432   0.9488
 4442   0.9586
 4444   0.9626
 4446   0.9753
 4463   0.9558
 4465   0.9300
 4467   0.9097
 4487   0.8946
 4489   0.8859
 4491   0.8680
 4499   0.8826
 4501   0.9024
 4503   0.9170
 4520   0.9409
 4522   0.9598
 4524   0.9862
 4539   0.9856
 4541   0.9681
 4551   0.9659
 4553   0.9570
 4555   0.9419
 4557   0.9346
 4572   0.9573
 4574   0.9778
 4576   1.0037
 4588   1.0228
 4590   1.0281
 4592   1.0496
 4607   1.0412
 4609   1.0140
 4611   1.0021
 4614   0.9950
 4616   0.9708
 4626   0.9646
 4628   0.9814
 4630   0.9915
 4632   1.0112
 4642   1.0401
 4644   1.0457
 4646   1.0736
 4652   1.0845
 4654   1.0651
 4656   1.0737
 4669   1.0953
 4671   1.0958
 4673   1.1160
 4693   1.1447
 4695   1.1483
 4697   1.1761
 4715   1.1876
 4717   1.1702
 4719   1.1794
 4736   1.1748
 4738   1.1553
 4740   1.1480
 4755   1.1448
 4757   1.1671
 4767   1.1665
 4769   1.1449
 4771   1.1365
 4773   1.1185
 4783   1.1344
 4785   1.1185
 4787   1.1306
 4804   1.1362
 4806   1.1603
 4808   1.1697
 4828   1.1811
 4830   1.1987
 4832   1.2131
 4839   1.2223
 4841   1.2253
 4843   1.2379
 4860   1.2704
 4862   1.2826
 4864   1.3133
 4874   1.3264
 4876   1.3483
 4878   1.3640
 4886   1.3889
 4888   1.3957
 4890   1.4202
 4897   1.4140
 4899   1.3894
 4901   1.3806
 4913   1.3824
 4915   1.3895
 4917   1.3884
 4925   1.3570
 4927   1.3406
 4937   1.3097
 4939   1.3057
 4941   1.3297
 4943   1.3294
 4963   1.3171
 4965   1.3030
 4967   1.2890
 4982   1.3113
 4984   1.3141
 4986   1.3351
 4992   1.3231
 4994   1.3402
 4996   1.3328
 5006   1.3303
 5008   1.3433
 5010   1.3390
 5022   1.3083
 5024   1.2937
 5026   1.2637
 5042   1.2433
 5044   1.2476
 5046   1.2305
 5056   1.2318
 5058   1.2547
 5060   1.2593
 5070   1.2464
 5072   1.2479
 5074   1.2370
 5080   1.2064
 5082   1.1949
 5084   1.1666
 5100   1.1494
 5102   1.1639
 5104   1.1536
 5124   1.1485
 5126   1.1288
 5128   1.1222
 5145   1.0983
 5147   1.0837
 5149   1.0596
 5152   1.0631
 5154   1.0881
 5156   1.0969
 5169   1.0910
 5171   1.0887
 5173   1.0819
 5183   1.0516
 5185   1.0332
 5187   1.0038
 5202   0.9879
 5204   1.0030
 5206   0.9920
 5221   0.9850
 5223   0.9622
 5225   0.9544
 5238   0.9673
 5240   0.9729
 5250   0.9881
 5252   0.9736
 5254   0.9496
 5256   0.9341
 5272   0.9188
 5274   0.9128
 5276   0.8926
 5289   0.8694
 5291   0.8479
 5293   0.8246
 5309   0.8079
 5311   0.7953
 5313   0.7772
 5333   0.7522
 5335   0.7290
 5337   0.7034
 5352   0.6841
 5354   0.6704
 5356   0.6526
 5364   0.6312
 5366   0.6181
 5368   0.5995
 5378   0.5864
 5380   0.5897
 5382   0.5830
 5402   0.5925
 5404   0.6063
 5406   0.6205
 5423   0.6327
 5425   0.6394
 5427   0.6546
 5440   0.6769
 5442   0.6958
 5452   0.7191
 5454   0.7218
 5456   0.7347
 5458   0.7385
 5471   0.7564
 5473   0.7659
 5475   0.7894
 5486   0.7937
 5488   0.8198
 5498   0.8459
 5500   0.8454
 5502   0.8605
 5504   0.8677
 5514   0.8481
 5516   0.8342
 5526   0.8175
 5528   0.8309
 5530   0.8542
 5532   0.8710
 5552   0.8960
 5554   0.9027
 5556   0.9259
 5568   0.9449
 5570   0.9689
 5580   0.9879
 5582   0.9940
 5584   0.9975
 5586   1.0030
 5601   1.0272
 5603   1.0478
 5605   1.0722
 5612   1.0699
 5614   1.0463
 5616   1.0438
 5636   1.0248
 5638   1.0161
 5640   0.9998
 5652   1.0190
 5654   1.0542
 5656   1.0766
 5672   1.0747
 5674   1.0765
 5676   1.0749
 5692   1.0451
 5694   1.0162
 5696   0.9894
 5702   0.9668
 5704   0.9718
 5706   0.9525
 5713   0.9350
 5715   0.9451
 5717   0.9325
 5737   0.9104
 5739   0.9095
 5741   0.8919
 5761   0.8703
 5763   0.8655
 5765   0.8450
 5777   0.8358
 5779   0.8506
 5781   0.8468
 5793   0.8456
 5795   0.8513
 5797   0.8539
 5812   0.8390
 5814   0.8310
 5816   0.8190
 5827   0.7957
 5829   0.7845
 5831   0.7660
 5834   0.7612
 5836   0.7635
 5838   0.7612
 5841   0.7622
 5843   0.7522
 5845   0.7538
 5860   0.7336
 5862   0.7115
 5864   0.6916
 5872   0.6959
 5874   0.7079
 5884   0.7151
 5886   0.7333
 5888   0.7502
 5890   0.7699
 5905   0.7593
 5907   0.7439
 5909   0.7345
 5924   0.7163
 5926   0.7011
 5928   0.6872
 5948   0.7034
 5950   0.7228
 5952   0.7418
 5955   0.7547
 5957   0.7599
 5959   0.7746
 5974   0.7611
 5976   0.7361
 5978   0.7212
 5991   0.7156
 5993   0.7092
 5995   0.6999
 6001   0.7211
 6003   0.7445
 6005   0.7667
 6015   0.7814
 6017   0.7914
 6027   0.8085
 6029   0.8351
 6031   0.8496
 6033   0.8776
 6039   0.8929
 6041   0.9184
 6043   0.9376
 6061   0.9459
 6063   0.9509
 6065   0.9642
 6080   0.9945
 6082   1.0110
 6084   1.0400
 6094   1.0476
 6096   1.0645
 6098   1.0766
 6118   1.1058
 6120   1.1233
 6122   1.1528
 6135   1.1605
 6137   1.1428
 6139   1.1470
 6149   1.1309
 6151   1.1151
 6153   1.0992
 6166   1.0991
 6168   1.1235
 6170   1.1275
 6185   1.1188
 6187   1.1315
 6189   1.1278
 6195   1.1225
 6197   1.1035
 6199   1.0970
 6211   1.1177
 6213   1.1233
 6215   1.1446
 6223   1.1384
 6225   1.1123
 6227   1.1041
 6238   1.1172
 6240   1.1224
 6242   1.1376
 6257   1.1672
 6259   1.1749
 6261   1.2024
 6281   1.2230
 6283   1.2137
 6285   1.2328
 6296   1.2249
 6298   1.1994
 6300   1.1901
 6320   1.1899
 6322   1.1978
 6324   1.1994
 6339   1.2204
 6341   1.2149
 6343   1.2324
 6359   1.2437
 6361   1.2345
 6363   1.2472
 6374   1.2496
 6376   1.2326
 6378   1.2341
 6391   1.2432
 6393   1.2481
 6395   1.2579
 6407   1.2866
 6409   1.2980
 6411   1.3268
 6424   1.3421
 6426   1.3692
 6428   1.3884
 6448   1.3980
 6450   1.3972
 6452   1.4062
 6467   1.3805
 6469   1.3833
 6471   1.3651
 6474   1.3645
 6476   1.3432
 6478   1.3404
 6493   1.3277
 6495   1.3368
 6497   1.3250
 6505   1.3197
 6507   1.2946
 6509   1.2877
 6524   1.3002
 6526   1.3010
 6536   1.3177
 6538   1.3493
 6540   1.3626
 6542   1.3923
 6548   1.3970
 6550   1.3779
 6552   1.3792
 6567   1.3750
 6569   1.3550
 6571   1.3511
 6581   1.3767
 6583   1.3916
 6585   1.4182
 6598   1.4420
 6600   1.4454
 6602   1.4664
 6615   1.4596
 6617   1.4327
 6619   1.4243
 6639   1.4315
 6641   1.4248
 6643   1.4324
 6650   1.4649
 6652   1.4814
 6654   1.5133
 6674   1.5247
 6676   1.5136
 6678   1.5230
 6686   1.5147
 6688   1.4904
 6690   1.4820
 6704   1.4993
 6706   1.5159
 6708   1.5340
 6711   1.5172
 6713   1.4928
 6715   1.4729
 6730   1.4841
 6732   1.4872
 6742   1.4967
 6744   1.4741
 6746   1.4848
 6748   1.4693
 6751   1.4495
 6753   1.4365
 6755   1.4158
 6772   1.4269
 6774   1.4548
 6776   1.4685
 6786   1.4774
 6788   1.4865
 6790   1.4945
 6796   1.4696
 6798   1.4443
 6800   1.4190
 6820   1.4072
 6822   1.4097
 6824   1.4035
 6844   1.4226
 6846   1.4502
 6848   1.4712
 6868   1.4653
 6870   1.4559
 6872   1.4473
 6888   1.4211
 6890   1.4002
 6892   1.3750
 6898   1.3807
 6900   1.4067
 6902   1.4155
 6905   1.4060
 6907   1.3982
 6909   1.3897
 6924   1.4147
 6926   1.4167
 6936   1.4399
 6938   1.4432
 6940   1.4689
 6942   1.4774
 6955   1.4819
 6957   1.4662
 6967   1.4729
 6969   1.5013
 6971   1.5186
 6973   1.5465
 6984   1.5474
 6986   1.5287
 6988   1.5278
 6998   1.4986
 7000   1.4981
 7002   1.4719
 7014   1.4490
 7016   1.4579
 7018   1.4391
 7021   1.4252
 7023   1.4416
 7025   1.4313
 7038   1.4104
 7040   1.4164
 7042   1.3974
 7057   1.3692
 7059   1.3709
 7061   1.3467
 7064   1.3274
 7066   1.3388
 7068   1.3234
 7078   1.3080
 7080   1.3211
 7082   1.3079
 7094   1.2861
 7096   1.2885
 7098   1.2676
 7113   1.2465
 7115   1.2500
 7117   1.2344
 7137   1.2335
 7139   1.2537
 7141   1.2566
 7151   1.2878
 7153   1.3005
 7155   1.3301
 7170   1.3372
 7172   1.3191
 7174   1.3247
 7192   1.3275
 7194   1.3099
 7196   1.3119
 7211   1.3380
 7213   1.3447
 7215   1.3705
 7221   1.3960
 7223   1.3965
 7225   1.4187
 7245   1.4223
 7247   1.4012
 7249   1.4037
 7267   1.4139
 7269   1.4057
 7271   1.4175
 7286   1.4466
 7288   1.4540
 7290   1.4813
 7303   1.4985
 7305   1.4877
 7307   1.5021
 7318   1.5083
 7320   1.4906
 7322   1.4936
 7335   1.5108
 7337   1.5118
 7339   1.5251
 7356   1.5478
 7358   1.5505
 7360   1.5741
 7363   1.5735
 7365   1.5630
 7367   1.5609
 7377   1.5355
 7379   1.5222
 7389   1.4994
 7391   1.5072
 7393   1.5345
 7395   1.5458
 7405   1.5426
 7407   1.5387
 7409   1.5361
 7419   1.5053
 7421   1.4839
 7423   1.4537
 7438   1.4417
 7440   1.4246
 7442   1.4108
 7450   1.3825
 7452   1.3750
 7454   1.3501
 7469   1.3233
 7471   1.3220
 7473   1.2990
 7493   1.2963
 7495   1.3174
 7497   1.3193
 7510   1.3122
 7512   1.3202
 7514   1.3129
 7517   1.2856
 7519   1.2755
 7521   1.2499
 7524   1.2277
 7526   1.2308
 7528   1.2129
 7540   1.2114
 7542   1.2304
 7544   1.2334
 7551   1.2232
 7553   1.2218
 7555   1.2153
 7566   1.1853
 7568   1.1757
 7578   1.1460
 7580   1.1336
 7582   1.1076
 7584   1.0940
 7599   1.0816
 7601   1.0820
 7603   1.0712
 7621   1.0431
 7623   1.0310
 7625   1.0087
 7645   0.9902
 7647   0.9712
 7649   0.9558
 7667   0.9666
 7669   0.9936
 7671   1.0057
 7674   1.0065
 7676   1.0182
 7678   1.0231
 7698   1.0523
 7700   1.0699
 7702   1.0990
 7714   1.1158
 7716   1.1395
 7718   1.1595
 7721   1.1762
 7723   1.1927
 7733   1.2100
 7735   1.2315
 7737   1.2452
 7739   1.2650
 7754   1.2491
 7756   1.2266
 7758   1.2098
 7773   1.1945
 7775   1.1851
 7777   1.1747
 7783   1.1976
 7785   1.2235
 7787   1.2478
 7793   1.2536
 7795   1.2532
 7797   1.2589
 7812   1.2364
 7814   1.2094
 7816   1.1859
 7831   1.1899
 7833   1.1953
 7835   1.2013
 7838   1.2265
 7840   1.2486
 7842   1.2749
 7852   1.2701
 7854   1.2485
 7856   1.2396
 7869   1.2166
 7871   1.1952
 7873   1.1721
 7889   1.1827
 7891   1.2074
 7893   1.2228
 7913   1.2361
 7915   1.2347
 7917   1.2432
 7935   1.2222
 7937   1.2001
 7939   1.1799
 7954   1.1620
 7956   1.1592
 7958   1.1475
 7978   1.1685
 7980   1.1894
 7982   1.2120
 7990   1.2330
 7992   1.2390
 7994   1.2582
 7997   1.2432
 7999   1.2160
 8001   1.1988
 8009   1.1885
 8011   1.1960
 8013   1.1894
 8033   1.1588
 8035   1.1428
 8037   1.1135
 8053   1.0938
 8055   1.1015
 8057   1.0819
 8077   1.0611
 8079   1.0347
 8081   1.0128
 8101   1.0157
 8103   1.0306
 8105   1.0372
 8116   1.0627
 8118   1.0770
 8120   1.1018
 8130   1.0951
 8132   1.1129
 8134   1.1104
 8145   1.1124
 8147   1.1282
 8149   1.1325
 8152   1.1042
 8154   1.0826
 8156   1.0578
 8168   1.0286
 8170   1.0210
 8172   0.9963
 8188   1.0053
 8190   0.9904
 8192   0.9948
 8199   0.9826
 8201   0.9901
 8203   0.9793
 8216   0.9478
 8218   0.9368
 8220   0.9081
 8233   0.8924
 8235   0.9038
 8237   0.8930
 8250   0.8947
 8252   0.9183
 8254   0.9236
 8274   0.9029
 8276   0.8964
 8278   0.8764
 8291   0.8459
 8293   0.8390
 8295   0.8129
 8301   0.8112
 8303   0.8339
 8305   0.8381
 8320   0.8357
 8322   0.8427
 8324   0.8412
 8330   0.8127
 8332   0.7913
 8334   0.7644
 8347   0.7532
 8349   0.7671
 8351   0.7591
 8366   0.7585
 8368   0.7442
 8370   0.7447
 8377   0.7394
 8379   0.7504
 8381   0.7484
 8396   0.7210
 8398   0.7045
 8408   0.6786
 8410   0.6634
 8412   0.6685
 8414   0.6577
 8434   0.6656
 8436   0.6880
 8438   0.6980
 8453   0.6862
 8455   0.6813
 8457   0.6697
 8472   0.6447
 8474   0.6311
 8476   0.6089
 8482   0.6089
 8484   0.6260
 8486   0.6286
 8494   0.6364
 8496   0.6476
 8498   0.6614
 8508   0.6581
 8510   0.6418
 8512   0.6380
 8522   0.6162
 8524   0.6127
 8526   0.5940
 8529   0.5845
 8531   0.5911
 8533   0.5857
 8548   0.5689
 8550   0.5533
 8552   0.5373
 8562   0.5366
 8564   0.5477
 8566   0.5514
 8576   0.5754
 8578   0.5839
 8580   0.6085
 8592   0.6153
 8594   0.6391
 8596   0.6465
 8603   0.6462
 8605   0.6385
 8607   0.6428
 8625   0.6725
 8627   0.6844
 8629   0.7142
 8639   0.7099
 8641   0.7276
 8643   0.7516
 8653   0.7460
 8655   0.7486
 8657   0.7455
 8672   0.7660
 8674   0.7891
 8676   0.8109
 8692   0.8069
 8694   0.7854
 8696   0.7777
 8709   0.7527
 8711   0.7334
 8713   0.7101
 8720   0.7126
 8722   0.7066
 8724   0.7138
 8734   0.6980
 8736   0.6802
 8738   0.6674
 8745   0.6421
 8747   0.6369
 8749   0.6147
 8766   0.6037
 8768   0.5837
 8778   0.5702
 8780   0.5720
 8782   0.5835
 8784   0.5876
 8804   0.5933
 8806   0.6067
 8808   0.6171
 8816   0.6076
 8818   0.5913
 8820   0.5841
 8836   0.5651
 8838   0.5624
 8840   0.5480
 8852   0.5420
 8854   0.5250
 8856   0.5181
 8866   0.5300
 8868   0.5343
 8870   0.5467
 8876   0.5410
 8878   0.5222
 8880   0.5185
 8887   0.5292
 8889   0.5363
 8891   0.5492
 8901   0.5731
 8903   0.5806
 8905   0.6054
 8920   0.6141
 8922   0.6369
 8932   0.6501
 8934   0.6577
 8936   0.6617
 8938   0.6698
 8944   0.6903
 8946   0.7036
 8948   0.7233
 8963   0.7156
 8965   0.7240
 8967   0.7240
 8977   0.7444
 8979   0.7390
 8981   0.7580
 8996   0.7692
 8998   0.7619
 9000   0.7718
 9006   0.8003
 9008   0.8131
 9010   0.8409
 9017   0.8555
 9019   0.8429
 9021   0.8542
 9041   0.8516
 9043   0.8412
 9045   0.8388
 9065   0.8652
 9067   0.8681
 9069   0.8923
 9080   0.8863
 9082   0.9011
 9084   0.9027
 9090   0.9217
 9093   1.8854
 9097   1.8940
 9103   1.9213
 9105   1.9373
 9115   1.9651
 9117   1.9690
 9119   1.9936
 9121   2.0034
 9132   2.0107
 9134   2.0082
 9136   2.0151
 9149   1.9918
 9151   1.9936
 9153   1.9758
 9161   1.9864
 9163   2.0017
 9165   2.0174
 9183   2.0167
 9185   2.0090
 9187   2.0091
 9204   1.9834
 9206   1.9765
 9208   1.9552
 9228   1.9602
 9230   1.9389
 9232   1.9386
 9242   1.9335
 9244   1.9416
 9246   1.9385
 9261   1.9128
 9263   1.8969
 9265   1.8719
 9275   1.8561
 9277   1.8649
 9279   1.8522
 9282   1.8393
 9284   1.8422
 9286   1.8341
 9299   1.8449
 9301   1.8353
 9303   1.8446
 9309   1.8538
 9311   1.8473
 9313   1.8536
 9323   1.8431
 9325   1.8212
 9327   1.8086
 9337   1.8125
 9339   1.8147
 9341   1.8221
 9361   1.8040
 9363   1.7833
 9365   1.7647
 9385   1.7506
 9387   1.7515
 9389   1.7399
 9396   1.7551
 9398   1.7642
 9408   1.7817
 9410   1.7783
 9412   1.7592
 9414   1.7546
 9424   1.7485
 9426   1.7468
 9428   1.7405
 9443   1.7575
 9445   1.7538
 9447   1.7694
 9450   1.7818
 9452   1.7773
 9454   1.7881
 9460   1.7819
 9462   1.7955
 9464   1.7915
 9471   1.7746
 9473   1.7663
 9475   1.7504
 9485   1.7296
 9487   1.7200
 9489   1.7009
 9509   1.6865
 9511   1.6682
 9513   1.6537
 9519   1.6574
 9521   1.6533
 9523   1.6536
 9539   1.6377
 9541   1.6433
 9543   1.6291
 9555   1.6187
 9557   1.6017
 9559   1.5905
 9579   1.5794
 9581   1.5790
 9583   1.5704
 9603   1.5575
 9605   1.5564
 9607   1.5451
 9622   1.5348
 9624   1.5210
 9634   1.5116
 9636   1.5216
 9638   1.5159
 9640   1.5238
 9646   1.5175
 9648   1.5289
 9650   1.5267
 9661   1.5272
 9663   1.5108
 9665   1.5080
 9682   1.4936
 9684   1.4946
 9686   1.4833
 9697   1.4649
 9699   1.4626
 9701   1.4466
 9709   1.4408
 9711   1.4512
 9713   1.4494
 9716   1.4552
 9718   1.4625
 9720   1.4660
 9736   1.4835
 9738   1.4891
 9740   1.5055
 9747   1.5151
 9749   1.5053
 9751   1.5119
 9766   1.5236
 9768   1.5411
 9778   1.5534
 9780   1.5479
 9782   1.5522
 9784   1.5524
 9801   1.5697
 9803   1.5647
 9805   1.5794
 9808   1.5810
 9810   1.5640
 9812   1.5641
 9832   1.5611
 9834   1.5476
 9836   1.5457
 9846   1.5553
 9848   1.5650
 9858   1.5746
 9860   1.5608
 9862   1.5664
 9864   1.5584
 9867   1.5423
 9869   1.5360
 9871   1.5236
 9883   1.5242
 9885   1.5167
 9887   1.5166
 9905   1.5123
 9907   1.5162
 9909   1.5121
 9929   1.5057
 9931   1.4917
 9933   1.4842
 9943   1.4836
 9945   1.4812
 9947   1.4818
 9950   1.4984
 9952   1.5112
 9954   1.5296
 9970   1.5395
 9972   1.5530
 9982   1.5647
 9984   1.5800
 9986   1.5840
 9988   1.5985
10000   1.6129
10002   1.6302
10004   1.6466
10010   1.6491
10012   1.6597
10014   1.6669
10029   1.6830
10031   1.6846
10033   1.6992
10039   1.7220
10041   1.7290
10043   1.7497
10063   1.7529
10065   1.7367
10067   1.7389
10073   1.7428
10075   1.7337
10077   1.7386
10089   1.7621
10091   1.7701
10093   1.7931
10100   1.8082
10102   1.8027
10104   1.8160
10114   1.8176
10116   1.8016
10118   1.8019
10129   1.8099
10131   1.8019
10133   1.8066
10148   1.8219
10150   1.8241
10152   1.8389
10164   1.8607
10166   1.8636
10168   1.8847
10188   1.9005
10190   1.9260
10192   1.9454
10208   1.9716
10210   1.9895
10220   2.0158
10222   2.0350
10224   2.0477
10226   2.0662
10236   2.0948
10238   2.1074
10240   2.1346
10248   2.1281
10250   2.0990
10252   2.0891
10265   2.0802
10267   2.0847
10269   2.0785
10284   2.0938
10286   2.0797
10288   2.0915
10298   2.0932
10300   2.1135
10310   2.1162
10312   2.1092
10314   2.1030
10316   2.0973
10324   2.1181
10326   2.1199
10328   2.1388
10341   2.1375
10343   2.1179
10345   2.1142
10356   2.1020
10358   2.1023
10360   2.0945
10380   2.1123
10382   2.1162
10384   2.1328
10391   2.1191
10393   2.1324
10395   2.1227
10410   2.1124
10412   2.1218
10414   2.1118
10427   2.0848
10429   2.0772
10431   2.0518
10447   2.0331
10449   2.0408
10451   2.0274
10464   2.0282
10466   2.0489
10468   2.0531
10481   2.0408
10483   2.0404
10485   2.0282
10505   1.9999
10507   1.9886
10509   1.9627
10512   1.9554
10514   1.9705
10516   1.9674
10529   1.9710
10531   1.9889
10533   1.9946
10548   1.9705
10550   1.9580
10552   1.9344
10567   1.9094
10569   1.9069
10571   1.8851
10579   1.8838
10581   1.9074
10583   1.9099
10596   1.9051
10598   1.9102
10600   1.9061
10608   1.8820
10610   1.8697
10612   1.8480
10627   1.8271
10629   1.8357
10631   1.8192
10639   1.8298
10641   1.8164
10643   1.8218
10659   1.8011
10661   1.8016
10663   1.7863
10673   1.7919
10675   1.7884
10685   1.7941
10687   1.7805
10689   1.7889
10691   1.7788
10702   1.7686
10704   1.7521
10714   1.7446
10716   1.7583
10719   1.2775
10723   1.2709
10735   1.2873
10737   1.2977
10739   1.2976
10749   1.3132
10751   1.3066
10753   1.3224
10759   1.3127
10761   1.2939
10763   1.2829
10774   1.2927
10776   1.3054
10778   1.3156
10788   1.3457
10790   1.3621
10792   1.3928
10799   1.3982
10801   1.4207
10803   1.4319
10809   1.4623
10811   1.4760
10813   1.5077
10825   1.5061
10827   1.4910
10829   1.4943
10842   1.5043
10844   1.5024
10846   1.5138
10859   1.4935
10861   1.5072
10871   1.4895
10873   1.4667
10875   1.4395
10885   1.4287
10887   1.4159
10889   1.4135
10891   1.4033
10897   1.4245
10899   1.4132
10901   1.4304
10917   1.4146
10919   1.4076
10929   1.3899
10931   1.4053
10933   1.3888
10935   1.4006
10950   1.4090
10952   1.4345
10954   1.4468
10972   1.4428
10974   1.4427
10976   1.4386
10991   1.4663
10993   1.4721
11003   1.4985
11005   1.5018
11007   1.5277
11017   1.5336
11019   1.5234
11021   1.5142
11023   1.5041
11033   1.4812
11035   1.4614
11037   1.4373
11045   1.4211
11047   1.4095
11057   1.3950
11059   1.3704
11061   1.3597
11063   1.3369
11083   1.3411
11085   1.3531
11087   1.3560
11102   1.3817
11104   1.3742
11106   1.3949
11124   1.4103
11126   1.4036
11128   1.4186
11138   1.4353
11140   1.4630
11142   1.4836
11155   1.4852
11157   1.4727
11159   1.4737
11165   1.4450
11167   1.4232
11169   1.3955
11177   1.3962
11179   1.3737
11181   1.3711
11187   1.3392
11189   1.3335
11191   1.3070
11206   1.3084
11208   1.2878
11218   1.2905
11220   1.2918
11222   1.3124
11224   1.3156
11240   1.3335
11242   1.3309
11244   1.3470
11260   1.3584
11262   1.3823
11264   1.3960
11284   1.3810
11286   1.3821
11288   1.3720
11295   1.3860
11297   1.3773
11307   1.3907
11309   1.4094
11311   1.4329
11313   1.4573
11319   1.4603
11321   1.4784
11323   1.4893
11330   1.5112
11332   1.5131
11342   1.5368
11344   1.5737
11346   1.5969
11348   1.6351
11351   1.6463
11353   1.6421
11355   1.6573
11362   1.6632
11364   1.6550
11366   1.6628
11376   1.6878
11378   1.6917
11380   1.7175
11395   1.7097
11397   1.6841
11399   1.6744
11409   1.6592
11411   1.6600
11413   1.6462
11428   1.6118
11430   1.5990
11432   1.5683
11452   1.5468
11454   1.5304
11456   1.5052
11466   1.4779
11468   1.4529
11470   1.4255
11483   1.4041
11485   1.3845
11487   1.3627
11502   1.3348
11504   1.3238
11506   1.2956
11516   1.2728
11518   1.2520
11520   1.2304
11526   1.2083
11528   1.2060
11530   1.1848
11545   1.1954
11547   1.1775
11549   1.1844
11559   1.1903
11561   1.2041
11563   1.2127
11570   1.1912
11572   1.1664
11574   1.1446
11590   1.1210
11592   1.1074
11594   1.0840
11606   1.0588
11608   1.0437
11610   1.0224
11618   0.9976
11620   0.9983
11622   0.9793
11628   0.9766
11630   0.9994
11632   1.0016
11639   0.9890
11641   0.9896
11643   0.9782
11656   0.9463
11658   0.9311
11660   0.9023
11672   0.8999
11674   0.9206
11676   0.9217
11693   0.9439
11695   0.9634
11697   0.9872
11700   1.0083
11702   1.0263
11704   1.0506
11711   1.0564
11713   1.0401
11715   1.0456
11726   1.0209
11728   1.0277
11730   1.0079
11741   0.9897
11743   1.0008
11753   0.9847
11755   0.9617
11757   0.9656
11759   0.9452
11774   0.9237
11776   0.9320
11778   0.9138
11784   0.8943
11786   0.9041
11788   0.8893
11808   0.8698
11810   0.8720
11812   0.8546
11822   0.8348
11824   0.8405
11826   0.8246
11841   0.8068
11843   0.8129
11845   0.7978
11865   0.7799
11867   0.7589
11869   0.7426
11879   0.7538
11881   0.7645
11883   0.7804
11896   0.7669
11898   0.7449
11900   0.7321
11907   0.7179
11909   0.7135
11911   0.7059
11921   0.7224
11923   0.7282
11925   0.7491
11938   0.7328
11940   0.7177
11942   0.7031
11957   0.7175
11959   0.7364
11961   0.7544
11964   0.7449
11966   0.7269
11968   0.7163
11983   0.7328
11985   0.7329
11987   0.7438
12002   0.7250
12004   0.7351
12006   0.7209
12012   0.7081
12014   0.6868
12016   0.6719
12028   0.6671
12030   0.6594
12032   0.6566
12042   0.6386
12044   0.6457
12046   0.6354
12059   0.6154
12061   0.6130
12063   0.6000
12083   0.5868
12085   0.5942
12087   0.5876
12103   0.5825
12105   0.5687
12107   0.5650
12120   0.5659
12122   0.5732
12124   0.5787
12132   0.5648
12134   0.5539
12136   0.5454
12146   0.5327
12148   0.5238
12150   0.5177
12153   0.5333
12155   0.5495
12157   0.5707
12177   0.5852
12179   0.6011
12181   0.6165
12187   0.6350
12189   0.6429
12191   0.6654
12206   0.6846
12208   0.7095
12210   0.7313
12225   0.7264
12227   0.7345
12237   0.7325
12239   0.7481
12241   0.7425
12243   0.7582
12259   0.7780
12261   0.7999
12263   0.8214
12271   0.8223
12273   0.8383
12275   0.8436
12285   0.8707
12287   0.8774
12289   0.9031
12304   0.9025
12306   0.9237
12308   0.9282
12321   0.9323
12323   0.9431
12325   0.9515
12333   0.9427
12335   0.9185
12337   0.9070
12345   0.9122
12347   0.9249
12357   0.9333
12359   0.9103
12361   0.8876
12363   0.8652
12369   0.8491
12371   0.8468
12373   0.8330
12388   0.8514
12390   0.8833
12392   0.9066
12407   0.9072
12409   0.9010
12411   0.9051
12421   0.8863
12423   0.8649
12425   0.8475
12435   0.8332
12437   0.8401
12439   0.8304
12459   0.7994
12461   0.7906
12463   0.7642
12470   0.7378
12472   0.7400
12474   0.7197
12480   0.7176
12482   0.7408
12484   0.7480
12504   0.7395
12506   0.7454
12508   0.7417
12523   0.7662
12525   0.7681
12535   0.7923
12537   0.7993
12539   0.8224
12541   0.8314
12547   0.8184
12549   0.8197
12551   0.8087
12567   0.8273
12569   0.8182
12571   0.8337
12586   0.8380
12588   0.8613
12590   0.8692
12596   0.8960
12598   0.9044
12600   0.9302
12603   0.9558
12605   0.9537
12607   0.9767
12615   0.9669
12617   0.9859
12619   0.9802
12629   0.9773
12631   0.9860
12633   0.9882
12653   0.9629
12655   0.9432
12657   0.9184
12664   0.8997
12666   0.9058
12668   0.8926
12675   0.9070
12677   0.9307
12679   0.9490
12690   0.9412
12692   0.9293
12694   0.9229
12707   0.8960
12709   0.8762
12719   0.8509
12721   0.8530
12723   0.8758
12725   0.8833
12736   0.8860
12738   0.8981
12740   0.9029
12755   0.8785
12757   0.8653
12759   0.8401
12769   0.8161
12771   0.8139
12773   0.7944
12780   0.7980
12782   0.8221
12784   0.8283
12797   0.8239
12799   0.8315
12801   0.8274
12814   0.7975
12816   0.7806
12818   0.7520
12828   0.7419
12830   0.7540
12832   0.7488
12847   0.7558
12849   0.7780
12851   0.7882
12866   0.7734
12868   0.7637
12870   0.7471
12885   0.7223
12887   0.7098
12889   0.6870
12909   0.6908
12911   0.7107
12913   0.7171
12924   0.7242
12926   0.7388
12928   0.7474
12941   0.7249
12943   0.7065
12945   0.6848
12955   0.6674
12957   0.6655
12959   0.6527
12979   0.6648
12981   0.6892
12983   0.7049
12998   0.7050
13000   0.7080
13002   0.7086
13008   0.6846
13010   0.6634
13012   0.6405
13022   0.6376
13024   0.6438
13026   0.6428
13037   0.6600
13039   0.6808
13041   0.6990
13056   0.6930
13058   0.6805
13060   0.6735
13078   0.6548
13080   0.6398
13082   0.6244
13089   0.6353
13091   0.6536
13093   0.6676
13108   0.6838
13110   0.6950
13112   0.7135
13122   0.7090
13124   0.6954
13134   0.6914
13136   0.7140
13138   0.7338
13140   0.7582
13160   0.7724
13162   0.7658
13164   0.7799
13184   0.7753
13186   0.7956
13188   0.7958
13196   0.7944
13198   0.7881
13200   0.7873
13203   0.8100
13205   0.8338
13207   0.8582
13218   0.8628
13220   0.8541
13222   0.8551
13242   0.8342
13244   0.8095
13246   0.7886
13261   0.7967
13263   0.8087
13265   0.8213
13282   0.8439
13284   0.8621
13286   0.8856
13299   0.8782
13301   0.8581
13303   0.8488
13314   0.8343
13316   0.8186
13318   0.8077
13324   0.8296
13326   0.8486
13328   0.8729
13348   0.8903
13350   0.8925
13352   0.9071
13370   0.8945
13372   0.8685
13374   0.8559
13389   0.8592
13391   0.8550
13393   0.8601
13405   0.8897
13407   0.9079
13409   0.9377
13412   0.9457
13414   0.9335
13416   0.9387
13422   0.9280
13424   0.9054
13426   0.8966
13439   0.9162
13441   0.9288
13443   0.9505
13455   0.9786
13457   0.9845
13459   1.0096
13472   1.0090
13474   0.9835
13476   0.9815
13491   0.9836
13493   0.9696
13495   0.9714
13510   1.0013
13512   1.0142
13514   1.0403
13524   1.0614
13526   1.0637
13528   1.0852
13545   1.0788
13547   1.0542
13549   1.0467
13569   1.0438
13571   1.0292
13573   1.0216
13581   1.0383
13583   1.0449
13585   1.0597
13602   1.0903
13604   1.1023
13606   1.1320
13621   1.1472
13623   1.1377
13633   1.1518
13635   1.1552
13637   1.1377
13639   1.1404
13654   1.1589
13656   1.1651
13658   1.1865
13670   1.2156
13672   1.2199
13674   1.2477
13689   1.2574
13691   1.2383
13693   1.2447
13696   1.2474
13698   1.2429
13708   1.2433
13710   1.2689
13712   1.2916
13714   1.3198
13724   1.3268
13726   1.3194
13728   1.3249
13734   1.3037
13736   1.2783
13738   1.2583
13751   1.2715
13753   1.2872
13755   1.3037
13775   1.3292
13777   1.3430
13779   1.3689
13797   1.3689
13799   1.3531
13801   1.3548
13818   1.3325
13820   1.3099
13822   1.2867
13837   1.2811
13839   1.2991
13849   1.2952
13851   1.2639
13853   1.2553
13855   1.2273
13865   1.2257
13867   1.1995
13869   1.1960
13886   1.1982
13888   1.2125
13890   1.2151
13910   1.2103
13912   1.2023
13914   1.1982
13921   1.2118
13923   1.2091
13925   1.2251
13942   1.2483
13944   1.2701
13946   1.2944
13956   1.3083
13958   1.3212
13960   1.3355
13968   1.3634
13970   1.3763
13972   1.4019
13979   1.3953
13981   1.3683
13983   1.3607
13995   1.3552
13997   1.3685
13999   1.3672
14007   1.3445
14009   1.3235
14019   1.3013
14021   1.3084
14023   1.3299
14025   1.3351
14045   1.3428
14047   1.3315
14049   1.3371
14064   1.3551
14066   1.3707
14068   1.3880
14074   1.3727
14076   1.3820
14078   1.3683
14088   1.3661
14090   1.3837
14092   1.3823
14104   1.3551
14106   1.3408
14108   1.3149
14124   1.3004
14126   1.3027
14128   1.2899
14138   1.2981
14140   1.3152
14142   1.3253
14152   1.3203
14154   1.3193
14156   1.3169
14162   1.2937
14164   1.2723
14166   1.2469
14182   1.2301
14184   1.2377
14186   1.2274
14206   1.2370
14208   1.2265
14210   1.2314
14227   1.2048
14229   1.1804
14231   1.1554
14234   1.1564
14236   1.1774
14238   1.1884
14251   1.2014
14253   1.2117
14255   1.2244
14265   1.1980
14267   1.1687
14269   1.1420
14284   1.1168
14286   1.1148
14288   1.0929
14303   1.0964
14305   1.0736
14307   1.0738
14320   1.0643
14322   1.0734
14332   1.0698
14334   1.0419
14336   1.0224
14338   0.9967
14354   0.9760
14356   0.9534
14358   0.9309
14371   0.9175
14373   0.9077
14375   0.8971
14391   0.8691
14393   0.8543
14395   0.8273
14415   0.8227
14417   0.8059
14419   0.8008
14434   0.7712
14436   0.7658
14438   0.7407
14446   0.7358
14448   0.7195
14450   0.7077
14460   0.7136
14462   0.7252
14464   0.7363
14484   0.7620
14486   0.7661
14488   0.7919
14505   0.8128
14507   0.8077
14509   0.8254
14522   0.8282
14524   0.8504
14534   0.8548
14536   0.8304
14538   0.8228
14540   0.8014
14553   0.8092
14555   0.7932
14557   0.7992
14568   0.7952
14570   0.8110
14580   0.8334
14582   0.8568
14584   0.8583
14586   0.8811
14596   0.8714
14598   0.8802
14608   0.8730
14610   0.8858
14612   0.9057
14614   0.9220
14634   0.9175
14636   0.9195
14638   0.9207
14650   0.9448
14652   0.9623
14662   0.9869
14664   0.9828
14666   1.0026
14668   1.0028
14683   1.0006
14685   1.0136
14687   1.0123
14694   0.9855
14696   0.9678
14698   0.9416
14718   0.9204
14720   0.9280
14722   0.9114
14734   0.9188
14736   0.9430
14738   0.9535
14754   0.9342
14756   0.9264
14758   0.9070
14774   0.8786
14776   0.8711
14778   0.8464
14784   0.8221
14786   0.8159
14788   0.7944
14795   0.7681
14797   0.7651
14799   0.7433
14819   0.7378
14821   0.7567
14823   0.7551
14843   0.7404
14845   0.7367
14847   0.7228
14859   0.6957
14861   0.6892
14863   0.6655
14875   0.6534
14877   0.6669
14879   0.6593
14894   0.6666
14896   0.6814
14898   0.6926
14909   0.6902
14911   0.6645
14913   0.6604
14916   0.6577
14918   0.6622
14920   0.6635
14923   0.6877
14925   0.6894
14927   0.7131
14942   0.7159
14944   0.6968
14946   0.6994
14954   0.7179
14956   0.7205
14966   0.7414
14968   0.7675
14970   0.7698
14972   0.7945
14987   0.8023
14989   0.7847
14991   0.7903
15006   0.7959
15008   0.7830
15010   0.7920
15030   0.8195
15032   0.8257
15034   0.8519
15037   0.8721
15039   0.8661
15041   0.8840
15056   0.8895
15058   0.8700
15060   0.8742
15073   0.8894
15075   0.8902
15077   0.9054
15083   0.9316
15085   0.9411
15087   0.9652
15097   0.9863
15099   1.0119
15109   1.0345
15111   1.0453
15113   1.0605
15115   1.0772
15121   1.1022
15123   1.1168
15125   1.1427
15143   1.1579
15145   1.1746
15147   1.1927
15162   1.2216
15164   1.2295
15166   1.2608
15176   1.2880
15178   1.3129
15180   1.3444
15200   1.3725
15202   1.4044
15204   1.4342
15217   1.4485
15219   1.4432
15221   1.4531
15231   1.4200
15233   1.3871
15235   1.3530
15248   1.3296
15250   1.3373
15252   1.3242
15267   1.2890
15269   1.2819
15271   1.2508
15277   1.2431
15279   1.2140
15281   1.2060
15293   1.2108
15295   1.2180
15297   1.2250
15305   1.1993
15307   1.1727
15309   1.1458
15320   1.1451
15322   1.1562
15324   1.1606
15339   1.1895
15341   1.2039
15343   1.2312
15363   1.2287
15365   1.2112
15367   1.2110
15378   1.1811
15380   1.1571
15382   1.1292
15402   1.1077
15404   1.1130
15406   1.0955
15421   1.1060
15423   1.0882
15425   1.0947
15441   1.1008
15443   1.1090
15445   1.1140
15456   1.0870
15458   1.0620
15460   1.0348
15473   1.0327
15475   1.0499
15477   1.0517
15489   1.0814
15491   1.1036
15493   1.1338
15506   1.1480
15508   1.1722
15510   1.1888
15530   1.2023
15532   1.2087
15534   1.2216
15549   1.2087
15551   1.2064
15553   1.1966
15556   1.2152
15558   1.2053
15560   1.2206
15575   1.2305
15577   1.2566
15579   1.2689
15587   1.2673
15589   1.2455
15591   1.2397
15606   1.2650
15608   1.2804
15618   1.3071
15620   1.3319
15622   1.3367
15624   1.3589
15630   1.3522
15632   1.3246
15634   1.3159
15649   1.3221
15651   1.3173
15653   1.3245
15663   1.3567
15665   1.3739
15667   1.4054
15680   1.4153
15682   1.4025
15684   1.4092
15697   1.4031
15699   1.3798
15701   1.3736
15721   1.3956
15723   1.4047
15725   1.4270
15732   1.4549
15734   1.4629
15736   1.4890
15756   1.4886
15758   1.4651
15760   1.4617
15768   1.4651
15770   1.4530
15772   1.4565
15786   1.4858
15788   1.5038
15790   1.5315
15793   1.5289
15795   1.5086
15797   1.5046
15812   1.5281
15814   1.5420
15824   1.5647
15826   1.5518
15828   1.5732
15830   1.5669
15833   1.5605
15835   1.5531
15837   1.5477
15854   1.5737
15856   1.6037
15858   1.6299
15868   1.6314
15870   1.6253
15872   1.6255
15878   1.5996
15880   1.5729
15882   1.5479
15902   1.5514
15904   1.5666
15906   1.5768
15926   1.5968
15928   1.6195
15930   1.6394
15950   1.6226
15952   1.6007
15954   1.5825
15970   1.5625
15972   1.5506
15974   1.5339
15980   1.5538
15982   1.5844
15984   1.6065
15987   1.6103
15989   1.6025
15991   1.6049
16006   1.6355
16008   1.6508
16018   1.6800
16020   1.6736
16022   1.6972
16024   1.6938
16037   1.7113
16039   1.6980
16049   1.7153
16051   1.7350
16053   1.7613
16055   1.7830
16066   1.7916
16068   1.7864
16070   1.7940
16080   1.7687
16082   1.7711
16084   1.7502
16096   1.7483
16098   1.7726
16100   1.7739
16103   1.7569
16105   1.7593
16107   1.7425
16120   1.7097
16122   1.7024
16124   1.6723
16139   1.6588
16141   1.6761
16143   1.6688
16146   1.6618
16148   1.6765
16150   1.6702
16160   1.6426
16162   1.6380
16164   1.6127
16176   1.5845
16178   1.5855
16180   1.5615
16195   1.5598
16197   1.5806
16199   1.5865
16219   1.5890
16221   1.5935
16223   1.5944
16233   1.6157
16235   1.6426
16237   1.6662
16252   1.6598
16254   1.6451
16256   1.6368
16274   1.6140
16276   1.5912
16278   1.5703
16293   1.5877
16295   1.6083
16297   1.6273
16303   1.6472
16305   1.6609
16307   1.6782
16327   1.6587
16329   1.6322
16331   1.6111
16349   1.5985
16351   1.5940
16353   1.5857
16368   1.6112
16370   1.6381
16372   1.6657
16385   1.6731
16387   1.6657
16389   1.6697
16400   1.6514
16402   1.6291
16404   1.6117
16417   1.6235
16419   1.6429
16421   1.6525
16438   1.6846
16440   1.7012
16442   1.7322
16445   1.7448
16447   1.7311
16449   1.7398
16459   1.7141
16461   1.7156
16471   1.6923
16473   1.6832
16475   1.7032
16477   1.6984
16487   1.6778
16489   1.6730
16491   1.6532
16501   1.6202
16503   1.6142
16505   1.5840
16520   1.5600
16522   1.5332
16524   1.5071
16532   1.4916
16534   1.4811
16536   1.4673
16551   1.4431
16553   1.4240
16555   1.4000
16575   1.4089
16577   1.4274
16579   1.4380
16592   1.4552
16594   1.4721
16596   1.4859
16599   1.4649
16601   1.4447
16603   1.4236
16606   1.4044
16608   1.3948
16610   1.3781
16622   1.3963
16624   1.4237
16626   1.4445
16633   1.4548
16635   1.4485
16637   1.4579
16648   1.4402
16650   1.4529
16660   1.4386
16662   1.4208
16664   1.3991
16666   1.3802
16681   1.3817
16683   1.3704
16685   1.3695
16703   1.3496
16705   1.3504
16707   1.3369
16727   1.3017
16729   1.2803
16731   1.2475
16749   1.2386
16751   1.2587
16753   1.2547
16756   1.2524
16758   1.2473
16760   1.2465
16780   1.2652
16782   1.2825
16784   1.3055
16796   1.3350
16798   1.3595
16800   1.3885
16803   1.3949
16805   1.4179
16815   1.4260
16817   1.4303
16819   1.4401
16821   1.4451
16836   1.4169
16838   1.3963
16840   1.3680
16855   1.3510
16857   1.3544
16859   1.3425
16865   1.3543
16867   1.3824
16869   1.3968
16875   1.3862
16877   1.3869
16879   1.3812
16894   1.3508
16896   1.3298
16898   1.3006
16913   1.2944
16915   1.3042
16917   1.2999
16920   1.3121
16922   1.3378
16924   1.3534
16934   1.3413
16936   1.3252
16938   1.3136
16951   1.2829
16953   1.2658
16955   1.2371
16971   1.2374
16973   1.2619
16975   1.2674
16995   1.2693
16997   1.2840
16999   1.2889
17017   1.2611
17019   1.2412
17021   1.2126
17036   1.1923
17038   1.1997
17040   1.1844
17060   1.1996
17062   1.2266
17064   1.2440
17072   1.2529
17074   1.2542
17076   1.2620
17079   1.2377
17081   1.2115
17083   1.1869
17091   1.1763
17093   1.1779
17095   1.1680
17115   1.1372
17117   1.1210
17119   1.0906
17135   1.0790
17137   1.0948
17139   1.0850
17159   1.0629
17161   1.0420
17163   1.0180
17183   1.0235
17185   1.0458
17187   1.0547
17198   1.0746
17200   1.0830
17202   1.1033
17212   1.0896
17214   1.1045
17216   1.0962
17227   1.0877
17229   1.0658
17231   1.0564
17234   1.0404
17236   1.0383
17238   1.0234
17250   0.9929
17252   0.9845
17254   0.9587
17270   0.9621
17272   0.9410
17274   0.9407
17281   0.9379
17283   0.9440
17285   0.9422
17298   0.9150
17300   0.8949
17302   0.8688
17315   0.8601
17317   0.8694
17319   0.8650
17332   0.8796
17334   0.9035
17336   0.9199
17356   0.9088
17358   0.8969
17360   0.8848
17373   0.8613
17375   0.8461
17377   0.8251
17383   0.8337
17385   0.8535
17387   0.8663
17402   0.8792
17404   0.8888
17406   0.9020
17412   0.8834
17414   0.8555
17416   0.8377
17429   0.8273
17431   0.8269
17433   0.8189
17448   0.8334
17450   0.8258
17452   0.8394
17459   0.8313
17461   0.8478
17463   0.8444
17478   0.8246
17480   0.8225
17490   0.8042
17492   0.7771
17494   0.7735
17496   0.7486
17516   0.7346
17518   0.7480
17520   0.7393
17535   0.7275
17537   0.7360
17539   0.7262
17554   0.7031
17556   0.7039
17558   0.6875
17564   0.6664
17566   0.6682
17568   0.6515
17576   0.6410
17578   0.6532
17580   0.6514
17590   0.6481
17592   0.6446
17594   0.6423
17604   0.6259
17606   0.6234
17608   0.6139
17611   0.6287
17613   0.6468
17615   0.6656
17630   0.6603
17632   0.6626
17634   0.6590
17644   0.6845
17646   0.7097
17648   0.7368
17658   0.7528
17660   0.7647
17662   0.7800
17674   0.8056
17676   0.8239
17678   0.8494
17685   0.8499
17687   0.8666
17689   0.8749
17707   0.8924
17709   0.8948
17711   0.9135
17721   0.9411
17723   0.9588
17725   0.9576
17735   0.9523
17737   0.9350
17739   0.9284
17754   0.9514
17756   0.9714
17758   0.9954
17774   1.0142
17776   1.0090
17778   1.0247
17791   1.0085
17793   0.9831
17795   0.9653
17802   0.9599
17804   0.9679
17806   0.9678
17816   0.9647
17818   0.9666
17820   0.9687
17827   0.9452
17829   0.9335
17831   0.9125
17848   0.9244
17850   0.9158
17860   0.8955
17862   0.9050
17864   0.9300
17866   0.9431
17886   0.9324
17888   0.9282
17890   0.9234
17898   0.8948
17900   0.8775
17902   0.8501
17918   0.8359
17920   0.8152
17922   0.7989
17934   0.7699
17936   0.7539
17938   0.7253
17948   0.7174
17950   0.7004
17952   0.6938
17958   0.6821
17960   0.6702
17962   0.6613
17969   0.6781
17971   0.6999
17973   0.7186
17983   0.7284
17985   0.7237
17987   0.7363
18002   0.7226
18004   0.7331
18014   0.7247
18016   0.7237
18018   0.7112
18020   0.7089
18026   0.7210
18028   0.7251
18030   0.7366
18045   0.7194
18047   0.7272
18049   0.7169
18059   0.7242
18061   0.7131
18063   0.7219
18078   0.7227
18080   0.7136
18082   0.7138
18088   0.7379
18090   0.7570
18092   0.7825
18099   0.7937
18101   0.7810
18103   0.7885
18123   0.7790
18125   0.7662
18127   0.7589
18147   0.7811
18149   0.7835
18151   0.8054
18162   0.8025
