# Supplementary material for: Mechanism of salidroside promoting testosterone secretion induced by H2O2 in TM3 Leydig cells based on metabolomics and network pharmacology
Source: Front Chem. 2025 Feb 27;13:1544876. doi: 10.3389/fchem.2025.1544876 (PMC11904911; doi:10.3389/fchem.2025.1544876)
Supplement: Supplementary file 1 [file DataSheet1.ZIP › Supplementary document/Molecular dynamics simulation/TYR/gyrate.xvg]

# This file was created Fri Nov 29 15:44:33 2024
# Created by:
#                 :-) GROMACS - gmx gyrate, 2020.3-MODIFIED (-:
# 
# Executable:   D:\����ѧģ�ⰲװ��\gmx2020.3_AVX_CUDA_win64\gmx2020.3_GPU\bin\gmx.exe
# Data prefix:  D:\����ѧģ�ⰲװ��\gmx2020.3_AVX_CUDA_win64\gmx2020.3_GPU
# Working dir:  D:\���Ӷ���ѧģ���ܳ�������\TYY\fxq\TYR
# Command line:
#   gmx gyrate -s md_0_1.tpr -f md_0_1nopbc.xtc -o gyrate.xvg
# gmx gyrate is part of G R O M A C S:
#
# GROtesk MACabre and Sinister
#
@    title "Radius of gyration (total and around axes)"
@    xaxis  label "Time (ps)"
@    yaxis  label "Rg (nm)"
@TYPE xy
@ view 0.15, 0.15, 0.75, 0.85
@ legend on
@ legend box on
@ legend loctype view
@ legend 0.78, 0.8
@ legend length 2
@ s0 legend "Rg"
@ s1 legend "Rg\sX\N"
@ s2 legend "Rg\sY\N"
@ s3 legend "Rg\sZ\N"
         0     2.16346     1.74349     1.78973     1.76586
        30     2.21315     1.77823      1.8395     1.80283
        60     2.22179     1.78382     1.84226      1.8157
        90      2.2165     1.78825     1.83888     1.80179
       120     2.21016     1.78126     1.83236     1.79978
       150     2.21882     1.79297     1.83634     1.80539
       180      2.2205     1.79394     1.84252     1.80225
       210     2.22523     1.78368     1.87271     1.79297
       240     2.21707     1.77325     1.85527     1.80121
       270      2.2188     1.77016     1.85994     1.80369
       300     2.22273     1.78852     1.84816     1.80736
       330     2.22432     1.79485     1.84632     1.80687
       360     2.22432     1.80589     1.84569     1.79649
       390     2.23153     1.80496     1.84527     1.81562
       420     2.22425      1.7964     1.84613     1.80538
       450     2.21796      1.7829     1.85092     1.79835
       480     2.22368     1.76947     1.86339      1.8128
       510     2.22517     1.77013     1.87104     1.80792
       540     2.22016     1.76214     1.86915     1.80538
       570     2.22182     1.77163     1.87048     1.79877
       600     2.22502     1.77991     1.86592     1.80325
       630     2.22953     1.78546     1.87641       1.798
       660     2.23224     1.78007     1.88475     1.80136
       690     2.23051     1.77659     1.87678      1.8088
       720     2.22333     1.77454     1.86568     1.80461
       750     2.21743     1.77717     1.85556     1.79793
       780     2.22279     1.77943     1.85725     1.80716
       810      2.2242     1.77874     1.85983     1.80865
       840     2.22541     1.78046     1.86531      1.8043
       870     2.22012      1.7667     1.86288     1.80729
       900     2.22835     1.77832     1.86754     1.81134
       930     2.22295      1.7718     1.86867     1.80328
       960     2.22832     1.78734     1.85205     1.81828
       990     2.23145     1.79828     1.84804     1.81924
      1020     2.23239      1.7887      1.8522     1.82675
      1050     2.22799     1.78829      1.8507     1.81791
      1080     2.22623     1.77982     1.85481     1.81772
      1110     2.22334     1.78537     1.85404     1.80594
      1140        2.22     1.77875     1.84543     1.81306
      1170     2.22517     1.77744     1.84576     1.82666
      1200     2.22311     1.77069     1.84722     1.82672
      1230     2.22966     1.77622     1.86217     1.82211
      1260     2.22036     1.77089     1.84938     1.81762
      1290     2.22388     1.77125     1.85202     1.82319
      1320     2.22004     1.76499     1.85412     1.81775
      1350     2.22284      1.7857     1.84664     1.81198
      1380      2.2281     1.77231      1.8585     1.82586
      1410     2.22817     1.76348     1.86993      1.8229
      1440     2.21983     1.75002     1.86509     1.82047
      1470     2.22303     1.74862     1.87082     1.82376
      1500     2.22369     1.73417     1.88008     1.82962
      1530     2.21352     1.73251     1.87151     1.81527
      1560     2.21728     1.74293     1.87878     1.80694
      1590     2.21216     1.72835     1.87574     1.81157
      1620     2.21731     1.74287     1.87354     1.81252
      1650     2.21542      1.7367     1.87707     1.81015
      1680     2.22675     1.74006     1.88613     1.82525
      1710     2.21413     1.71975      1.8866     1.81328
      1740     2.21748     1.72407     1.89664     1.80687
      1770     2.21072     1.70441     1.89502     1.81064
      1800     2.21813     1.71936     1.89754     1.81199
      1830     2.21577     1.71412     1.89197       1.817
      1860     2.21633     1.72101     1.89098     1.81289
      1890     2.21235     1.70957     1.88997     1.81503
      1920     2.21434     1.71237     1.89455     1.81247
      1950     2.22042     1.72241     1.89935     1.81282
      1980     2.21922      1.7247     1.88839     1.81913
      2010     2.22342     1.72727     1.89007      1.8252
      2040     2.22408     1.73744     1.88976     1.81746
      2070     2.21306     1.73366     1.88279     1.80134
      2100     2.21669      1.7377      1.8827     1.80644
      2130     2.21754       1.732     1.88235     1.81436
      2160     2.21645     1.73359     1.87823     1.81444
      2190     2.21772     1.72885     1.88413     1.81596
      2220     2.22639     1.73101     1.89336     1.82549
      2250     2.22158      1.7326     1.88159     1.82443
      2280     2.21597     1.71976     1.89374     1.81031
      2310     2.22154     1.72336     1.89664     1.81749
      2340     2.21284     1.71751     1.89609     1.80232
      2370     2.21556     1.71625     1.90049     1.80556
      2400     2.21787     1.72167     1.90307     1.80336
      2430     2.22062     1.71788     1.91317     1.80305
      2460     2.22057     1.70007     1.92139     1.81103
      2490     2.22033     1.70234     1.91998     1.80982
      2520     2.21682     1.71511     1.90226     1.80787
      2550     2.21954     1.69381      1.9193      1.8166
      2580     2.21587      1.7128     1.90484     1.80501
      2610      2.2226     1.71292     1.91422     1.81151
      2640     2.22651     1.72406     1.91361     1.81119
      2670     2.21924     1.72481     1.89746     1.80963
      2700     2.22285     1.72649     1.89763     1.81669
      2730     2.23315     1.73444     1.90244      1.8293
      2760     2.22867     1.72236     1.91791     1.81357
      2790     2.22268     1.73788     1.90518     1.79741
      2820     2.23045     1.73119     1.92325     1.80386
      2850     2.23049     1.72507     1.93481     1.79745
      2880     2.23084     1.72168     1.92714     1.80977
      2910     2.23246     1.72717     1.92896     1.80658
      2940     2.24122     1.71181     1.94046     1.83043
      2970     2.23208     1.71401     1.92721     1.81999
      3000     2.22949     1.71862     1.91962     1.81732
      3030     2.23319     1.71794     1.91845     1.82824
      3060     2.23139     1.72021     1.91652     1.82373
      3090     2.23848     1.72585     1.92824     1.82344
      3120     2.23904      1.7213     1.93537     1.82155
      3150     2.24415      1.7193     1.94247     1.82845
      3180     2.23664     1.71543     1.93698     1.81949
      3210     2.22145      1.7014     1.92497     1.80816
      3240     2.22707     1.71201     1.92685     1.80995
      3270     2.22373      1.7096     1.92789     1.80289
      3300     2.23018     1.71468     1.93065     1.81105
      3330     2.21868     1.72003     1.91191     1.79754
      3360      2.2239       1.721     1.91588     1.80528
      3390     2.22011     1.71275     1.91234     1.80755
      3420     2.23397     1.70767     1.93598     1.82129
      3450     2.23668     1.70243     1.93962     1.82896
      3480      2.2317     1.70379     1.92503     1.83094
      3510     2.22052     1.69237     1.91933     1.82031
      3540     2.22847     1.69152     1.93625      1.8226
      3570      2.2271     1.69786     1.93398     1.81574
      3600        2.23     1.69705     1.93857     1.81874
      3630     2.23128     1.70087     1.93312     1.82409
      3660     2.22955     1.70187     1.92991     1.82231
      3690     2.23879     1.70378      1.9439     1.82832
      3720     2.23019     1.68882     1.93629     1.82926
      3750     2.23145     1.68639     1.94043     1.83017
      3780     2.22974      1.6814     1.93873     1.83241
      3810     2.23643     1.67675     1.95134     1.83958
      3840     2.23326     1.68459     1.93948     1.83724
      3870     2.23024     1.66681        1.94     1.84555
      3900     2.23275      1.6801     1.93962     1.83998
      3930     2.22351     1.67993     1.92596     1.83209
      3960     2.22795     1.67739     1.93709     1.83346
      3990     2.23077     1.68973     1.93483     1.83136
      4020     2.22931      1.6791     1.93389     1.83858
      4050     2.22911     1.68984     1.93209     1.83012
      4080     2.22731     1.68253     1.93482      1.8296
      4110     2.22871     1.68395     1.93662     1.82978
      4140     2.22088     1.68793     1.92541     1.81888
      4170     2.22773     1.70067     1.93134     1.81749
      4200     2.21792      1.6928      1.9166     1.81643
      4230     2.22473      1.6851     1.93164     1.82429
      4260     2.22754     1.69245     1.93246     1.82347
      4290      2.2223     1.69176     1.92287     1.82146
      4320     2.22814     1.69234     1.92498     1.83294
      4350     2.22065     1.67816     1.92433     1.82848
      4380     2.22618     1.68355     1.93326     1.82754
      4410     2.22546     1.68737     1.92322     1.83284
      4440     2.22714      1.6866     1.93322     1.82711
      4470     2.22132     1.67568     1.92523     1.83142
      4500     2.22629     1.69027     1.92815     1.82701
      4530     2.21041     1.67745     1.91063     1.81865
      4560     2.21105     1.68172     1.90948     1.81748
      4590     2.21536     1.68709     1.91143     1.82095
      4620     2.20677     1.68646     1.89166     1.82131
      4650     2.20442     1.67946     1.89734     1.81616
      4680     2.20256     1.67688     1.89739     1.81397
      4710     2.20661     1.67624     1.90364     1.81786
      4740      2.2147     1.66595     1.91688     1.83302
      4770     2.21294     1.68753     1.90574     1.82062
      4800     2.21299     1.68947     1.89952     1.82542
      4830     2.21153     1.69255     1.89886      1.8197
      4860     2.21074     1.68824     1.89809     1.82259
      4890      2.2132     1.69707     1.89413     1.82449
      4920     2.20228     1.69938     1.88397     1.80632
      4950       2.205     1.69488     1.89008      1.8108
      4980     2.20541     1.69039     1.89215     1.81385
      5010     2.20706     1.69184     1.89291     1.81571
      5040     2.20811     1.69961     1.88808     1.81605
      5070     2.21247     1.70876      1.8843     1.82199
      5100       2.213     1.70349     1.89665     1.81535
      5130     2.20908     1.71366     1.88463     1.80876
      5160     2.21427     1.72348     1.88413     1.81265
      5190     2.21252     1.72185      1.8788     1.81546
      5220     2.20725     1.70523     1.88344     1.81348
      5250     2.21233     1.71316     1.87642     1.82564
      5280     2.21262     1.71026     1.88247     1.82282
      5310     2.21356     1.69779     1.89227     1.82662
      5340     2.21622     1.71273     1.89109     1.82032
      5370     2.21145     1.70723     1.88755     1.81756
      5400     2.20556     1.71103     1.87426     1.81341
      5430     2.21014     1.71285     1.88045     1.81646
      5460     2.20702     1.70403     1.88346     1.81403
      5490     2.21561     1.70555     1.88875       1.828
      5520     2.21672     1.71658     1.88812     1.82101
      5550     2.21475     1.72016     1.88455     1.81652
      5580     2.21967     1.71364     1.88362     1.83555
      5610      2.2118     1.71429     1.87881     1.82083
      5640     2.21045     1.71786     1.88404     1.80873
      5670     2.21082     1.72169     1.88599     1.80397
      5700     2.21063     1.71763     1.89148     1.80162
      5730     2.21338     1.71058        1.89     1.81658
      5760      2.2105     1.70458     1.89919     1.80557
      5790     2.21146     1.71609      1.8841     1.81281
      5820     2.21433     1.71592     1.88221     1.82193
      5850     2.21285      1.7286     1.87705     1.81164
      5880     2.21485     1.71659     1.88286     1.82189
      5910     2.20957      1.7204     1.87796      1.8105
      5940     2.21557     1.72694     1.88772     1.80877
      5970     2.21292     1.72236     1.88179     1.81283
      6000      2.2124      1.7223     1.88214     1.81125
      6030     2.21791     1.73038     1.89363     1.80503
      6060     2.22398     1.74698     1.89459     1.80298
      6090     2.22517     1.74119     1.89356     1.81259
      6120     2.21709     1.73359      1.8878     1.80606
      6150     2.22057     1.73377     1.88971     1.81244
      6180     2.21722     1.72002     1.90191     1.80455
      6210     2.20986     1.73557     1.87489     1.79988
      6240     2.20916     1.72573     1.88868     1.79319
      6270     2.21679     1.72811     1.89708     1.80086
      6300     2.21607      1.7306      1.8866     1.80769
      6330     2.21588     1.73273     1.88326     1.80864
      6360     2.21365     1.71507     1.89048     1.81249
      6390     2.20538     1.71877     1.87021     1.80985
      6420     2.21039     1.72126     1.87821     1.81142
      6450       2.212     1.72519     1.87547     1.81444
      6480     2.20401      1.7194     1.86356     1.81277
      6510     2.20241      1.7227     1.86042     1.80897
      6540      2.2087     1.72567     1.87087     1.81068
      6570     2.20717     1.73068     1.86734      1.8058
      6600      2.2074     1.72972     1.86936     1.80521
      6630      2.2153     1.73106      1.8774     1.81491
      6660      2.2136     1.73274      1.8685     1.81835
      6690     2.21423     1.71349      1.8756     1.83078
      6720     2.21326      1.7208     1.87487     1.82229
      6750     2.21064     1.71657     1.86685     1.82815
      6780     2.20851     1.71729     1.86402      1.8252
      6810     2.20818     1.71315     1.87483     1.81719
      6840      2.2114     1.71444     1.86629     1.83254
      6870     2.21304     1.71336     1.87565     1.82797
      6900     2.21456     1.70805     1.88324      1.8288
      6930     2.20315     1.70595     1.87714     1.80936
      6960     2.20653     1.70855     1.87903      1.8132
      6990     2.20586      1.7039     1.88766     1.80696
      7020     2.21777     1.71089     1.89725     1.81943
      7050     2.20435     1.72169     1.87427     1.80034
      7080     2.21162     1.71736     1.87756     1.81878
      7110     2.20187     1.71008      1.8784     1.80103
      7140     2.21467     1.70752     1.89715     1.81515
      7170     2.21418     1.70567     1.90228     1.81032
      7200     2.21014     1.69817     1.90492     1.80469
      7230     2.21529     1.70092     1.90816      1.8113
      7260     2.20724     1.69076     1.90649     1.80291
      7290     2.20552     1.69475     1.90087     1.80086
      7320     2.21257     1.69481     1.90336     1.81542
      7350     2.21023     1.69657     1.90728     1.80394
      7380      2.2121     1.70137     1.90781     1.80343
      7410     2.20696     1.69013     1.90634     1.80297
      7440      2.2046     1.70304     1.89443      1.7976
      7470     2.20947     1.70179     1.89822     1.80672
      7500     2.20744     1.69743     1.89587     1.80833
      7530     2.20364     1.69497     1.90731     1.78921
      7560     2.20582     1.69077     1.91346     1.79199
      7590      2.2046     1.69238     1.90815     1.79313
      7620     2.19681     1.68642     1.89719     1.79125
      7650     2.19992     1.68815     1.90404     1.78999
      7680     2.19813      1.6896     1.89923     1.78934
      7710      2.2016     1.69696     1.90748     1.78211
      7740     2.19905     1.69455     1.90161     1.78437
      7770     2.19738     1.68654     1.89694     1.79279
      7800     2.19958     1.68891     1.90138     1.79125
      7830      2.2098     1.69418     1.90788     1.80449
      7860     2.19652     1.69492     1.88899     1.79118
      7890     2.19892     1.69584     1.89242     1.79258
      7920     2.18972     1.69264     1.88867     1.77697
      7950     2.19867     1.69503     1.90102     1.78361
      7980      2.2068     1.70061     1.90491      1.7942
      8010     2.20092     1.70095     1.89867     1.78602
      8040     2.19698     1.67951     1.89921     1.79603
      8070     2.20124      1.6885     1.90205     1.79503
      8100     2.20175     1.69235     1.90038     1.79442
      8130     2.19781     1.68176     1.89875     1.79644
      8160     2.20111      1.6859     1.90068      1.7986
      8190     2.19819     1.68484     1.90146     1.79159
      8220     2.20322     1.68938     1.90464      1.7963
      8250      2.1968     1.69136     1.90048     1.78307
      8280     2.19944     1.68465     1.90651     1.78949
      8310     2.20535     1.69362     1.91042     1.79139
      8340     2.20644     1.68834     1.90731     1.80233
      8370     2.20474     1.68957     1.90294     1.80166
      8400      2.2016     1.68899     1.90254     1.79493
      8430     2.20071      1.6972     1.89721     1.79064
      8460     2.20152     1.69123     1.90176     1.79344
      8490     2.20829     1.68915     1.91324     1.79984
      8520      2.2033     1.69535     1.90072     1.79502
      8550     2.20472     1.68758      1.9054     1.80085
      8580     2.20794     1.68709     1.90825     1.80619
      8610     2.20058     1.68332     1.90492     1.79522
      8640     2.20675     1.68305     1.91033     1.80485
      8670     2.20578     1.68377     1.90725     1.80507
      8700     2.20672     1.69173     1.90652     1.80069
      8730     2.20642     1.69604     1.90062     1.80213
      8760     2.20302     1.69016     1.90317     1.79663
      8790     2.20703     1.70153     1.90714     1.79153
      8820     2.19955     1.68822     1.90264     1.79052
      8850     2.20198     1.68744      1.9075     1.79204
      8880     2.19776      1.6723     1.90383     1.79977
      8910     2.19768     1.68246     1.90009     1.79403
      8940     2.19504     1.68711     1.89905     1.78428
      8970     2.20058     1.69221     1.90394     1.78787
      9000     2.20284     1.68791      1.9115     1.78945
      9030     2.20644      1.6927     1.91356     1.79158
      9060     2.20275     1.69708     1.91086     1.78124
      9090     2.19899     1.71155     1.89809     1.77171
      9120     2.20039     1.69934     1.90972     1.77444
      9150     2.20148     1.69722     1.90538      1.7838
      9180     2.20068     1.70592     1.90458     1.77436
      9210     2.20086     1.69735     1.91419      1.7727
      9240     2.20071     1.70855     1.90934     1.76677
      9270     2.20314      1.7122     1.91026     1.76831
      9300     2.20204     1.70458     1.91493     1.76788
      9330     2.19925     1.69414     1.91298     1.77306
      9360     2.20601     1.69162     1.92121     1.78334
      9390      2.2018     1.68037      1.9163     1.78886
      9420     2.20776     1.67966     1.92232     1.79775
      9450     2.20337     1.68725     1.91781     1.78463
      9480     2.19128     1.68302     1.90498     1.77255
      9510     2.19861     1.68902      1.9117     1.77776
      9540     2.20089     1.67945     1.91925     1.78431
      9570     2.20338     1.68688     1.92017     1.78246
      9600     2.21074      1.6782     1.92568     1.80283
      9630     2.20979     1.67976      1.9278     1.79676
      9660     2.20265     1.67927     1.91689     1.79135
      9690     2.20499      1.6601      1.9251      1.8061
      9720     2.20427     1.66722     1.92073     1.80243
      9750     2.21053     1.67718     1.92416     1.80487
      9780     2.21028     1.67544      1.9289     1.80081
      9810     2.20061     1.67693     1.91293     1.79274
      9840     2.21087     1.68859     1.92088     1.79854
      9870     2.19618     1.67345     1.91397       1.784
      9900      2.2044     1.67362     1.91901     1.79866
      9930     2.20278     1.67919     1.91433     1.79447
      9960     2.21022     1.68007      1.9175      1.8085
      9990     2.19823     1.66649     1.90743     1.80249
     10020      2.2013     1.66295     1.90698      1.8137
     10050     2.20397     1.67092     1.91134     1.80826
     10080     2.20181     1.66789      1.9113     1.80583
     10110     2.20004     1.67962     1.90548     1.79677
     10140     2.19767     1.67822     1.90692     1.79075
     10170     2.20082     1.68605     1.91089     1.78688
     10200     2.19444     1.68973      1.9017      1.7775
     10230     2.19955     1.68927     1.91087     1.78073
     10260     2.19759     1.68188      1.9131     1.78048
     10290     2.21273     1.69599     1.92084      1.7962
     10320     2.20752     1.68168     1.91173     1.80654
     10350     2.20548     1.68384     1.90688     1.80465
     10380     2.20239     1.68632     1.90031     1.80173
     10410     2.20046      1.6849     1.90066     1.79797
     10440     2.20055     1.68565     1.89485     1.80359
     10470     2.20413     1.68456     1.90511     1.80253
     10500     2.19671     1.69282     1.89816     1.78394
     10530     2.19411     1.69427     1.89444     1.78011
     10560     2.19071      1.6883     1.88777     1.78449
     10590     2.19031     1.68277      1.8876     1.78891
     10620     2.19343     1.69059     1.88909     1.78761
     10650     2.18897     1.68248     1.88287     1.79087
     10680     2.19757     1.68544     1.88779     1.80393
     10710     2.19123      1.6838     1.88623     1.79162
     10740     2.18445     1.68526     1.88255     1.77751
     10770      2.1956     1.68976     1.88759     1.79529
     10800     2.20172       1.698     1.89596     1.79369
     10830     2.19192     1.68875     1.87867     1.79659
     10860     2.19254     1.68648      1.8876     1.79087
     10890     2.18955     1.68776     1.88867      1.7812
     10920     2.18577       1.679     1.88292     1.78627
     10950     2.19791     1.68964     1.89939     1.78859
     10980     2.19588     1.69415       1.896     1.78291
     11010     2.18403     1.71289     1.87496     1.75798
     11040     2.18982     1.70275     1.88585     1.77055
     11070      2.1862     1.69577     1.87515     1.77962
     11100      2.1895     1.69362     1.88011     1.78458
     11130     2.19504     1.69893     1.88216     1.79095
     11160     2.19126     1.70128     1.87497     1.78702
     11190      2.1895     1.70274     1.87513     1.78113
     11220     2.19442     1.70291     1.88094     1.78693
     11250     2.18791     1.68942     1.88673     1.77763
     11280     2.18312     1.69643      1.8698     1.77707
     11310     2.18072     1.69327     1.86516     1.77908
     11340     2.18341     1.69283     1.87071     1.78026
     11370     2.18469     1.69424     1.87248      1.7802
     11400     2.18445     1.69261     1.87198      1.7817
     11430     2.17721     1.68533     1.86125      1.7821
     11460      2.1814     1.68772     1.86984      1.7811
     11490      2.1819     1.69578     1.86958     1.77493
     11520     2.17593     1.69298     1.86672     1.76594
     11550     2.18122       1.702     1.86771     1.76926
     11580     2.17773     1.70424     1.86576     1.76054
     11610     2.18905     1.70663     1.88158     1.76946
     11640      2.1854     1.70741     1.87682     1.76472
     11670     2.18692     1.70207     1.88268     1.76741
     11700     2.18201     1.70642     1.87361     1.76069
     11730     2.18795     1.71088     1.87915     1.76519
     11760     2.18324       1.725     1.86549     1.75424
     11790     2.17652     1.71652     1.86008     1.75161
     11820     2.18801     1.72344     1.87037     1.76246
     11850     2.18168     1.72704      1.8661     1.74771
     11880     2.18331     1.72202     1.86551     1.75734
     11910     2.19266     1.71508     1.88679     1.76468
     11940     2.18445     1.70575     1.87727     1.76348
     11970     2.18983     1.71025     1.88259     1.76682
     12000     2.19222     1.71419     1.88164     1.76992
     12030     2.18573     1.70197     1.88688     1.76007
     12060     2.18673     1.70269     1.88235     1.76669
     12090     2.18628     1.69682     1.88938     1.76373
     12120     2.19431     1.70299     1.89591     1.77068
     12150     2.18829     1.70061      1.8958     1.75815
     12180      2.1827     1.69081     1.89267     1.75707
     12210      2.1839      1.6824     1.89795     1.76242
     12240     2.18779     1.68091     1.90108     1.77011
     12270     2.18963     1.68536     1.89559     1.77631
     12300     2.18889     1.70285      1.8922     1.76136
     12330     2.19185     1.68917     1.89827     1.77529
     12360     2.18317     1.69003     1.89406      1.7575
     12390       2.184     1.69531     1.89048     1.75834
     12420     2.18831     1.69474     1.89309     1.76676
     12450     2.18744     1.69072     1.89053     1.77121
     12480     2.18423     1.68685     1.89095      1.7665
     12510     2.18364     1.68832     1.88657     1.76832
     12540     2.18737      1.6934     1.89185     1.76705
     12570     2.18173     1.69141     1.88734     1.75983
     12600     2.18508     1.69577     1.89082     1.76019
     12630     2.18823     1.69944     1.89432     1.76071
     12660     2.19167     1.69975     1.89734     1.76573
     12690     2.19316     1.70383      1.8987     1.76404
     12720     2.19259     1.69953     1.90106      1.7642
     12750     2.19593     1.69297     1.90412     1.77551
     12780     2.20128     1.68219     1.91311     1.78927
     12810      2.2085     1.67364     1.92331     1.80411
     12840     2.20488     1.67792      1.9152     1.79988
     12870     2.20345     1.68705     1.91555     1.78743
     12900     2.19175     1.68173     1.89855     1.78182
     12930     2.19877     1.68204     1.91055     1.78597
     12960      2.2009     1.68662     1.91611     1.78093
     12990     2.20157     1.68892     1.91525     1.78135
     13020      2.1934     1.69479     1.89639     1.77578
     13050     2.20475     1.68896     1.91551     1.78887
     13080     2.20464     1.69112     1.91072      1.7917
     13110     2.19972      1.6794     1.90774     1.79379
     13140     2.20965     1.67599     1.92869     1.79897
     13170     2.20126      1.6808     1.91701     1.78634
     13200     2.19041     1.66568     1.90341      1.7884
     13230     2.19858     1.67526     1.91157     1.79078
     13260     2.19429     1.67542     1.90326     1.78896
     13290     2.19265     1.66443     1.90667     1.79158
     13320     2.18964     1.66582     1.90171     1.78819
     13350     2.18867     1.66392     1.90021     1.78916
     13380     2.19188     1.67469     1.89776     1.78957
     13410      2.1899     1.67662     1.89878     1.78183
     13440     2.19595      1.6672     1.90845     1.79517
     13470     2.19105     1.65983     1.90046      1.7985
     13500     2.18584     1.66043     1.89888     1.78689
     13530     2.18582     1.67509      1.8972     1.77493
     13560     2.18593     1.66958     1.89734     1.78021
     13590     2.18581     1.66498     1.89993     1.78146
     13620     2.18549     1.66537     1.89487      1.7857
     13650     2.18326     1.66003     1.89523     1.78483
     13680     2.19374     1.65514     1.90969     1.79959
     13710     2.18748     1.65329      1.9038     1.79228
     13740     2.18519       1.661     1.90335     1.78002
     13770       2.184     1.65664       1.902      1.7826
     13800     2.18198     1.65097     1.89719     1.78802
     13830       2.186     1.65827      1.9045     1.78331
     13860     2.18047     1.65674     1.89745      1.7787
     13890     2.17651     1.66182     1.88955     1.77266
     13920     2.17687      1.6477     1.89367      1.7823
     13950     2.18189      1.6637     1.89072     1.78284
     13980     2.18148     1.65788     1.89433     1.78344
     14010     2.19081     1.66126     1.90525     1.79153
     14040     2.18117     1.66759     1.89456     1.77335
     14070      2.1812     1.66206     1.89731     1.77567
     14100     2.18127     1.66394     1.89371     1.77794
     14130     2.18748     1.66333       1.899     1.78808
     14160      2.1845     1.65934     1.89543      1.7883
     14190     2.18426     1.65659     1.89589     1.78977
     14220     2.18621     1.65262     1.90298     1.79069
     14250     2.18568     1.65381     1.89733     1.79428
     14280     2.17413     1.64632     1.88937     1.78147
     14310     2.17532     1.64265     1.88817     1.78901
     14340     2.17603     1.64449     1.89106     1.78599
     14370     2.17984     1.64802     1.89217     1.79086
     14400     2.17529     1.65166     1.89262     1.77589
     14430     2.16989     1.64636     1.88446     1.77626
     14460     2.16928     1.64577      1.8869     1.77273
     14490     2.17542     1.65155     1.88974     1.77936
     14520     2.18526     1.65371     1.90048     1.79001
     14550     2.17674     1.65367     1.89526     1.77476
     14580     2.18135     1.65453     1.89736     1.78302
     14610     2.18023     1.64797      1.8997     1.78387
     14640      2.1825     1.64329       1.903      1.7902
     14670     2.17609     1.65257     1.89642     1.77294
     14700     2.17824       1.648     1.89629     1.78261
     14730     2.17977     1.65389     1.89493     1.78232
     14760     2.17819     1.66297      1.8908      1.7744
     14790     2.18407       1.665     1.89907     1.77808
     14820     2.17739     1.64522     1.89608      1.7833
     14850     2.18268     1.65578     1.90004     1.78225
     14880     2.17794     1.64715      1.8927     1.78645
     14910     2.18139     1.64819     1.89985     1.78634
     14940     2.18458     1.65028     1.90167     1.79026
     14970     2.18102     1.64901     1.89812      1.7865
     15000     2.18352     1.64921     1.89561     1.79507
     15030      2.1836     1.65601     1.89195     1.79286
     15060     2.18361       1.651     1.88899     1.80063
     15090     2.18027     1.64804     1.88536     1.79904
     15120     2.18037     1.64656      1.8873     1.79861
     15150     2.17304     1.63761     1.88404     1.79244
     15180     2.18096     1.64155     1.89158     1.80012
     15210     2.18574     1.63709     1.89878     1.80817
     15240     2.17536     1.63876     1.89007     1.79067
     15270     2.18529     1.64856     1.89747     1.79801
     15300     2.17571     1.65726     1.88485     1.77996
     15330     2.17488     1.64489     1.88856     1.78546
     15360     2.18094     1.64953     1.89388     1.79033
     15390     2.18519     1.63977     1.89885     1.80434
     15420     2.17904     1.63973     1.89112     1.79761
     15450     2.18477     1.64307     1.90212     1.79686
     15480      2.1898     1.64103     1.90539     1.80747
     15510     2.18113     1.63803     1.89834     1.79662
     15540     2.17981     1.64336      1.8934     1.79374
     15570     2.18035     1.64048     1.89522     1.79579
     15600     2.17607     1.62956     1.89167     1.79907
     15630     2.18314     1.63635     1.89314     1.80847
     15660     2.19246     1.63946      1.9073     1.81331
     15690     2.19536     1.64996      1.9007     1.81774
     15720     2.19623     1.65731     1.90232     1.81145
     15750     2.19925     1.64145     1.91237      1.8226
     15780     2.19366     1.64607     1.90194     1.81586
     15810     2.18622     1.64131     1.89995     1.80429
     15840     2.18252     1.63976     1.89889     1.79782
     15870     2.18517     1.63988     1.90554     1.79712
     15900     2.18715     1.64196     1.90372     1.80195
     15930     2.18402     1.63862     1.90333     1.79782
     15960     2.18429     1.65573      1.8954     1.79117
     15990     2.17759      1.6501      1.8916     1.78405
     16020     2.18199     1.66177     1.88689     1.78894
     16050     2.18941     1.66437     1.89713     1.79383
     16080     2.19128     1.66058     1.90486     1.79373
     16110     2.18889     1.65309     1.90602     1.79355
     16140     2.18487     1.64554     1.89612     1.80118
     16170     2.18371     1.65042     1.89489      1.7952
     16200     2.18964     1.64766     1.90457     1.80192
     16230     2.18169     1.63857     1.89007     1.80617
     16260     2.18122     1.63629     1.89552     1.80138
     16290     2.18907     1.63061     1.91047     1.80976
     16320     2.18494     1.61998     1.90547      1.8146
     16350     2.19109     1.62475     1.91591     1.81417
     16380     2.18895     1.62859     1.91467     1.80686
     16410      2.1899     1.62083     1.91347     1.81738
     16440     2.17491     1.62841     1.89293       1.796
     16470     2.17893     1.62923     1.89867     1.79893
     16500     2.18162     1.62317     1.90262     1.80674
     16530     2.17293     1.62777     1.88937     1.79551
     16560     2.17329     1.62455     1.89459     1.79381
     16590     2.17797     1.62758     1.89846     1.79831
     16620     2.17093     1.63017     1.89044     1.78735
     16650     2.18591     1.62641     1.91119     1.80515
     16680     2.17463     1.62302     1.89818     1.79464
     16710     2.17446      1.6338     1.89064     1.79242
     16740     2.17427     1.62697     1.89801     1.79036
     16770     2.17468     1.62914     1.89652     1.79098
     16800     2.17032     1.61903     1.89343     1.79283
     16830     2.17264     1.62586     1.89318     1.79254
     16860     2.17567     1.63403     1.89302     1.79261
     16890     2.17001     1.63052     1.89168     1.78349
     16920     2.17145     1.63434     1.89321     1.78187
     16950     2.16885     1.62328     1.88793     1.79124
     16980      2.1755     1.62423     1.90005     1.79367
     17010     2.17333     1.62869     1.89904     1.78543
     17040     2.17342     1.62564     1.89922     1.78822
     17070     2.18035     1.63142      1.9015      1.7974
     17100     2.17545     1.63244     1.89924     1.78695
     17130      2.1677     1.63235      1.8851     1.78316
     17160     2.16763     1.63521     1.88702     1.77833
     17190     2.17265     1.63825     1.88936      1.7853
     17220      2.1678     1.63028      1.8841     1.78636
     17250     2.17183     1.63021     1.88663     1.79352
     17280     2.16462      1.6236     1.87948     1.78958
     17310     2.17034     1.62849     1.88871     1.78929
     17340     2.17384     1.63288     1.88593     1.79669
     17370       2.173     1.63565     1.88573     1.79236
     17400     2.17877     1.64308     1.89091     1.79411
     17430     2.17725     1.63061     1.89049     1.80222
     17460     2.18036     1.63152     1.89732     1.80174
     17490     2.16699     1.62749     1.88289      1.7882
     17520     2.17351     1.63141     1.88591     1.79725
     17550     2.16911      1.6443     1.87836     1.78272
     17580     2.17155     1.63736     1.88649     1.78648
     17610     2.16978      1.6274     1.88886     1.78876
     17640     2.17361     1.62428     1.89235     1.79719
     17670     2.16937     1.62511     1.88934     1.78935
     17700     2.17114     1.63115     1.88669     1.79092
     17730     2.17239      1.6204     1.89647     1.79339
     17760     2.17734     1.63537     1.89646     1.79183
     17790      2.1779     1.62336     1.89883     1.80157
     17820     2.16746     1.62082     1.88815     1.78987
     17850     2.17206     1.61971     1.89115     1.79884
     17880     2.16771       1.625     1.88034      1.7949
     17910     2.17252     1.62212     1.89334     1.79547
     17940     2.17241     1.62636      1.8893     1.79561
     17970     2.17573     1.62919     1.89347     1.79669
     18000      2.1749     1.62593     1.89348     1.79763
     18030      2.1764     1.62867      1.8919     1.80044
     18060     2.17017     1.63252     1.88702     1.78699
     18090     2.17391     1.63367     1.88559      1.7965
     18120     2.17344     1.62636     1.88634     1.80121
     18150     2.17404     1.63093     1.88537     1.79954
     18180     2.17449      1.6408     1.88224     1.79491
     18210     2.17685     1.63576     1.88724     1.79999
     18240     2.17005     1.63947     1.87764      1.7902
     18270     2.16867     1.63901     1.87499     1.79007
     18300     2.17149     1.62859     1.88779     1.79295
     18330     2.17716     1.63665     1.89103     1.79595
     18360     2.17429     1.63302     1.88542     1.79821
     18390     2.16937     1.62978     1.88373     1.79101
     18420     2.17395     1.62796     1.88678     1.80055
     18450     2.16917     1.63791     1.87604     1.79118
     18480      2.1726     1.63596     1.88214     1.79487
     18510     2.17309      1.6235     1.89003     1.79906
     18540     2.17175     1.62985     1.88498     1.79539
     18570     2.17124     1.62765     1.88334     1.79787
     18600     2.16997     1.63345     1.87824     1.79487
     18630     2.16635     1.63127     1.87288     1.79371
     18660     2.17728     1.62882     1.88697      1.8076
     18690     2.17224     1.63326     1.87885     1.79991
     18720     2.17944      1.6409     1.88351     1.80549
     18750     2.17386     1.64501      1.8815     1.79031
     18780     2.16902     1.65394     1.86353     1.78914
     18810     2.17112      1.6523     1.85718      1.8023
     18840     2.17038      1.6652     1.84864     1.79743
     18870     2.16528      1.6512      1.8578     1.78858
     18900     2.16235     1.64847      1.8497      1.7924
     18930     2.17127     1.64251     1.87332     1.79491
     18960     2.17435     1.64833      1.8744     1.79589
     18990     2.16864     1.64535     1.86782     1.79166
     19020     2.16835     1.64665      1.8673     1.79032
     19050     2.16867     1.64118     1.87235     1.79083
     19080     2.17006     1.63013     1.88174     1.79446
     19110     2.17058     1.62817     1.88349     1.79565
     19140     2.16432     1.62312     1.88174     1.78694
     19170     2.16547     1.62336     1.88031       1.791
     19200     2.16577     1.62821     1.87933     1.78836
     19230     2.16862      1.6335     1.87869      1.7911
     19260     2.17183     1.63327     1.88436     1.79311
     19290     2.16496     1.64095     1.87729     1.77684
     19320     2.17028     1.62512     1.88774     1.79321
     19350     2.16903     1.64071     1.88501     1.77883
     19380     2.16277     1.62025     1.88022     1.78738
     19410     2.16685     1.62936     1.88022     1.78897
     19440     2.16791     1.63711     1.88229     1.78229
     19470      2.1618     1.64005     1.87585      1.7715
     19500     2.16777     1.64121     1.88432     1.77601
     19530     2.15791     1.63518     1.87179      1.7708
     19560     2.16756     1.63288     1.87701     1.79085
     19590     2.16372     1.62664     1.87787     1.78634
     19620     2.17058     1.63308     1.88668     1.78782
     19650     2.16432      1.6373     1.87594     1.78007
     19680     2.16459     1.64296      1.8778     1.77354
     19710     2.17346      1.6357     1.88935     1.78961
     19740     2.17051     1.63279     1.88442      1.7903
     19770     2.17103     1.63576     1.88225     1.79114
     19800     2.16714     1.63361     1.87313     1.79323
     19830     2.17241     1.63201     1.89001     1.78972
     19860     2.17353     1.62905     1.89252      1.7925
     19890     2.16964     1.62944     1.88368     1.79204
     19920     2.16477     1.63315     1.87276     1.78832
     19950     2.16981     1.63685     1.87602     1.79371
     19980     2.16811     1.62657      1.8767     1.79824
     20010     2.16751     1.63318     1.87467     1.79292
     20040     2.16296      1.6376     1.87065     1.78205
     20070     2.16248      1.6386     1.86971     1.78096
     20100     2.17681     1.64243     1.88498     1.79618
     20130     2.17104     1.64488     1.87283     1.79268
     20160     2.16881     1.64575     1.87263     1.78669
     20190     2.16624     1.63733     1.87414     1.78661
     20220      2.1722     1.63245     1.88846     1.79045
     20250     2.16923     1.62197     1.88563     1.79576
     20280     2.16435     1.62395      1.8798     1.78828
     20310     2.16921     1.64081     1.87937     1.78513
     20340     2.16684     1.63809     1.87666     1.78471
     20370     2.16424     1.62579     1.87768     1.78856
     20400     2.16516     1.63463     1.87595     1.78455
     20430     2.16865     1.63582     1.87934     1.78836
     20460     2.16253     1.63359     1.87384     1.78135
     20490     2.16329     1.62667      1.8764     1.78682
     20520     2.15888     1.63214     1.86631     1.78171
     20550     2.16348      1.6296     1.86862     1.79276
     20580     2.15766     1.63021     1.86635      1.7805
     20610     2.16995     1.63689     1.87675     1.79326
     20640     2.15433     1.63388     1.85975     1.77597
     20670     2.15808     1.64166     1.86124     1.77633
     20700     2.16382     1.64021     1.86407     1.78864
     20730     2.16031       1.641     1.86357     1.77993
     20760     2.15522      1.6334     1.86009     1.77819
     20790     2.15358     1.63092     1.86122     1.77532
     20820     2.16385     1.63673      1.8683     1.78747
     20850     2.16513     1.64554     1.86534     1.78558
     20880     2.15575     1.65136     1.85583     1.76734
     20910     2.16269     1.64317     1.86547     1.78171
     20940     2.15837     1.64197     1.85846     1.77965
     20970     2.17115     1.64706     1.87548     1.78817
     21000       2.163     1.65218      1.8647     1.77493
     21030     2.16403     1.65352     1.86292     1.77804
     21060     2.15801     1.63927     1.86351       1.776
     21090     2.16498     1.65098     1.87155     1.77366
     21120     2.15846     1.63364     1.86611     1.77954
     21150     2.15572     1.63655     1.86809     1.76812
     21180     2.16182     1.63843     1.87097     1.77818
     21210      2.1713     1.63781     1.87934     1.79297
     21240     2.16171     1.63396     1.87282     1.78007
     21270     2.16323     1.62896     1.87068     1.79058
     21300     2.16417     1.63534     1.86869      1.7891
     21330      2.1612     1.64053     1.86817     1.77769
     21360     2.15709     1.64028      1.8547     1.78203
     21390      2.1672      1.6485     1.86854     1.78453
     21420     2.15709     1.64021     1.86142     1.77508
     21450     2.14795     1.64126     1.84687     1.76712
     21480     2.14861     1.63361     1.85503     1.76728
     21510     2.16875     1.64509     1.88165     1.77764
     21540     2.16626     1.64331     1.88111     1.77378
     21570     2.15886     1.63539      1.8691     1.77575
     21600     2.16797     1.64462     1.87463     1.78358
     21630     2.16264     1.64705     1.87239     1.77072
     21660     2.16286     1.64337     1.87375     1.77324
     21690     2.16239     1.65174      1.8714     1.76677
     21720     2.16391     1.64359     1.87044     1.77908
     21750     2.15946     1.65513     1.86379     1.76447
     21780     2.17441     1.64995     1.88112      1.7875
     21810     2.16319     1.64079     1.86653     1.78399
     21840     2.16202      1.6507     1.86468     1.77392
     21870      2.1652      1.6534     1.87094     1.77259
     21900     2.16376     1.65149     1.87436     1.76722
     21930     2.16214      1.6525      1.8667     1.77043
     21960     2.15961     1.64337     1.87116     1.76804
     21990     2.16533     1.63155     1.88224     1.78116
     22020     2.15886     1.64617     1.87303      1.7616
     22050     2.16307     1.65056     1.87717     1.76342
     22080     2.15891     1.64635     1.86901     1.76584
     22110     2.15971     1.64581     1.87006     1.76716
     22140     2.15703     1.65131     1.87077     1.75471
     22170     2.16245     1.65663     1.87526     1.75822
     22200     2.15845     1.65681     1.86862     1.75531
     22230     2.16044     1.64864     1.87535     1.76071
     22260     2.16701     1.64905     1.87991     1.77155
     22290     2.16583     1.65308     1.87735     1.76762
     22320     2.16724     1.64262     1.88361     1.77416
     22350     2.16383      1.6372     1.87762     1.77719
     22380     2.16759     1.64304     1.88209     1.77625
     22410     2.16265     1.64051     1.87379     1.77533
     22440     2.16216     1.65174     1.87048     1.76719
     22470     2.16602     1.65356     1.87854      1.7664
     22500     2.17094     1.65391     1.87848     1.77816
     22530     2.16935     1.65483     1.87775     1.77418
     22560      2.1672     1.65455     1.87173     1.77555
     22590     2.16383     1.65451     1.87491     1.76398
     22620      2.1687     1.66548     1.87511     1.76541
     22650     2.16526     1.66071     1.87029     1.76658
     22680     2.16893      1.6561     1.87492     1.77498
     22710     2.16482     1.64751     1.87122     1.77682
     22740     2.16556     1.65607     1.86495     1.77727
     22770     2.16845     1.65593     1.86481     1.78458
     22800     2.16865     1.65238      1.8657     1.78744
     22830     2.16773     1.64653     1.86614     1.79012
     22860     2.16473     1.64137     1.86305     1.79082
     22890     2.17144     1.64425     1.87097     1.79616
     22920     2.16952     1.64473     1.86444     1.79787
     22950     2.17722      1.6408     1.87762     1.80635
     22980     2.17048     1.64757     1.87208     1.78962
     23010     2.16813     1.64541     1.86281     1.79558
     23040     2.16507     1.63832     1.86376     1.79369
     23070     2.16418     1.63886     1.86003     1.79493
     23100     2.15803     1.63594     1.85267     1.79038
     23130     2.16039     1.62709       1.847     1.80989
     23160     2.15941      1.6335     1.84541      1.8034
     23190     2.16181     1.62958     1.85582     1.80201
     23220     2.16156     1.62974      1.8558     1.80128
     23250      2.1621     1.62909     1.86089     1.79792
     23280     2.15697     1.63446     1.85542     1.78634
     23310     2.15524     1.64181     1.84663     1.78453
     23340     2.16265     1.62772     1.86152     1.79983
     23370     2.16229     1.62932     1.85995     1.79914
     23400     2.16487     1.62938     1.86346     1.80165
     23430     2.16701      1.6441     1.86121     1.79573
     23460     2.16636     1.63801     1.86548     1.79531
     23490     2.16096     1.62525     1.85983     1.79974
     23520     2.16354     1.64991     1.86157     1.78161
     23550     2.15697     1.63801     1.85855     1.77983
     23580     2.16559     1.63847     1.87147     1.78678
     23610     2.16695     1.63887      1.8756     1.78537
     23640     2.16672     1.63738     1.87719     1.78451
     23670     2.17134     1.63817     1.87445     1.79784
     23700      2.1664     1.63408     1.87605     1.78797
     23730      2.1607     1.63814     1.86817     1.77869
     23760     2.16962     1.64706     1.87622     1.78366
     23790     2.16465     1.63696     1.86905     1.78842
     23820     2.16274     1.63716     1.86288     1.79005
     23850     2.15829     1.63495     1.85343     1.79113
     23880     2.15641     1.63101     1.85848     1.78494
     23910     2.15603      1.6359     1.85743     1.78066
     23940     2.16364     1.63838     1.86624      1.7876
     23970     2.16149     1.64456     1.85811     1.78519
     24000     2.16016     1.64106       1.855     1.78842
     24030      2.1549     1.64271     1.84502     1.78454
     24060       2.155     1.64238     1.84967     1.78028
     24090     2.15464     1.63792     1.85341      1.7796
     24120     2.15596     1.64566     1.85947     1.76933
     24150     2.16348     1.64371     1.86744     1.78105
     24180     2.16254     1.65097     1.85809     1.78184
     24210     2.15758     1.64685     1.85185     1.78012
     24240     2.15704     1.64842     1.84532     1.78412
     24270     2.15744     1.66626     1.83724     1.77685
     24300     2.15369     1.66974     1.82458     1.77753
     24330     2.15922     1.67521     1.82047     1.78999
     24360     2.16384     1.67518     1.82667     1.79485
     24390     2.16765     1.68103     1.83218     1.79296
     24420     2.16953     1.67736      1.8361     1.79691
     24450     2.15898     1.68718     1.81722     1.78145
     24480     2.16837     1.67535     1.82776     1.80447
     24510     2.16244     1.69407     1.81403     1.78654
     24540     2.16126     1.68811     1.81002      1.7934
     24570     2.16777     1.68938     1.81082     1.80705
     24600     2.17005     1.68647     1.81292     1.81312
     24630      2.1586     1.68137     1.80787     1.79547
     24660     2.15858     1.67173     1.81899     1.79318
     24690     2.16061     1.65782     1.82036     1.80952
     24720     2.15784     1.66673     1.81624     1.79883
     24750      2.1696     1.66907     1.82791      1.8131
     24780     2.15655     1.66552     1.80114       1.812
     24810     2.16428     1.67656     1.80731     1.81409
     24840     2.15858     1.66513     1.80751     1.81086
     24870     2.15819     1.66426     1.80699     1.81125
     24900     2.15797     1.65595     1.80757     1.81775
     24930     2.15524     1.66008     1.80229     1.81273
     24960     2.15975     1.65742     1.81691      1.8113
     24990     2.15553     1.65902     1.81171     1.80498
     25020     2.15971     1.65268     1.81588     1.81657
     25050     2.16677     1.66407      1.8146     1.82426
     25080     2.16406     1.65647     1.81143     1.82787
     25110      2.1613     1.65852     1.80839     1.82249
     25140     2.16677     1.65501     1.82413     1.82298
     25170     2.16052     1.66998      1.8048     1.81372
     25200     2.16394     1.66547     1.80834     1.82248
     25230     2.15611     1.66239     1.79567     1.81925
     25260     2.16004     1.66164     1.79563     1.82925
     25290     2.16386     1.66448     1.79481     1.83651
     25320     2.15807     1.66719     1.78789     1.82715
     25350     2.15673     1.66656     1.80054     1.81208
     25380     2.16041     1.67394     1.80311     1.81148
     25410     2.15641     1.66913      1.8046      1.8049
     25440     2.16674     1.68163      1.8132     1.80942
     25470     2.16065     1.68111     1.80431      1.8042
     25500     2.15888      1.6791     1.79974      1.8064
     25530      2.1668     1.69011     1.80215     1.81268
     25560      2.1597     1.68503     1.78632     1.81613
     25590     2.15857     1.67484     1.79251     1.81676
     25620     2.16018     1.69084     1.78297     1.81517
     25650     2.16225     1.69086     1.79204     1.81114
     25680     2.16678     1.69834     1.79769     1.80936
     25710     2.15901     1.68329     1.80666     1.79589
     25740     2.15748     1.70071      1.7915     1.79096
     25770     2.17064     1.70845     1.79487      1.8119
     25800     2.16759     1.69987      1.8099     1.79768
     25830     2.15929      1.6916      1.7978     1.79763
     25860      2.1628     1.70363     1.78798     1.80449
     25890     2.16395     1.69858     1.78699     1.81297
     25920     2.16122     1.69771     1.79391      1.8004
     25950     2.17076     1.71426     1.79477     1.80679
     25980     2.15957      1.6979     1.78647     1.80364
     26010      2.1641     1.70705     1.78613     1.80622
     26040     2.16316     1.70101     1.78845     1.80734
     26070     2.16089     1.70756     1.78104     1.80306
     26100     2.15791     1.69843     1.78893     1.79671
     26130      2.1617     1.70043      1.8051     1.78774
     26160     2.16101      1.6883     1.81203     1.79056
     26190     2.16254     1.69319     1.80985     1.79185
     26220     2.15158     1.68699     1.80156     1.77961
     26250     2.15676     1.68783     1.80347     1.78941
     26280     2.15585     1.68231     1.80203     1.79385
     26310     2.15338     1.68389     1.79753     1.79095
     26340     2.15706     1.67476     1.80795     1.79786
     26370     2.16425     1.68795     1.80702     1.80373
     26400     2.16618     1.70334     1.80129     1.79963
     26430     2.15415     1.69227     1.79311     1.78933
     26460     2.16217     1.70884     1.79311     1.79292
     26490     2.15427     1.69715     1.78586     1.79225
     26520     2.15968     1.70295     1.79542     1.79022
     26550     2.15965     1.70283     1.78125     1.80437
     26580     2.16242      1.7175     1.77645     1.80181
     26610     2.16435     1.71806     1.77945     1.80295
     26640     2.15679     1.71627     1.76979     1.79605
     26670     2.15827     1.72471     1.75782     1.80324
     26700     2.15743     1.72206      1.7651     1.79664
     26730     2.15781     1.71194     1.76675     1.80559
     26760     2.16362     1.72827     1.76501     1.80563
     26790     2.15986     1.72519     1.75865     1.80578
     26820     2.15704     1.72511     1.75323     1.80439
     26850     2.15945     1.72057     1.76488     1.80314
     26880     2.16111     1.72509     1.75998     1.80757
     26910     2.15196      1.7241     1.76963     1.77701
     26940     2.15143     1.71895     1.75941      1.7908
     26970     2.15459      1.7136     1.77238     1.79075
     27000     2.15499     1.71198     1.77631     1.78936
     27030     2.14929     1.70063     1.77504     1.78773
     27060     2.16106      1.7184     1.77851     1.79565
     27090     2.15421     1.70848     1.77634     1.79081
     27120     2.16208     1.72414     1.77933     1.79179
     27150     2.15631     1.72438     1.76136      1.7954
     27180     2.15728     1.72889     1.76237      1.7924
     27210     2.15563     1.72898     1.75893     1.79172
     27240     2.15784     1.73576     1.76811     1.78143
     27270     2.16195     1.73223     1.77677     1.78621
     27300     2.15848     1.73523     1.77351     1.77813
     27330     2.15931     1.73799     1.76763      1.7833
     27360     2.16083     1.73442     1.77401     1.78411
     27390     2.15546     1.73465     1.76673      1.7781
     27420     2.15433     1.72876     1.76833     1.77952
     27450     2.15755     1.73127     1.76834     1.78486
     27480     2.16289     1.74416     1.77307     1.78056
     27510     2.15711     1.72677     1.76927     1.78724
     27540     2.15654     1.73512     1.77247     1.77456
     27570     2.15558     1.73501     1.76712     1.77766
     27600     2.14713       1.746     1.74839     1.76492
     27630     2.15393     1.75446     1.74762     1.77384
     27660     2.16083     1.75895     1.75505     1.77884
     27690     2.15989      1.7667     1.73635      1.7872
     27720     2.16312     1.77738     1.72838     1.79215
     27750     2.15428     1.76695     1.72945      1.7801
     27780     2.15632     1.77839     1.72927     1.77379
     27810     2.15353      1.7811      1.7314      1.7622
     27840     2.15653     1.78088     1.73557     1.76563
     27870     2.15803     1.78837     1.74222     1.75516
     27900     2.16076     1.76965      1.7559     1.76718
     27930     2.16534     1.78846     1.73551     1.77955
     27960     2.17039     1.80101     1.73186     1.78276
     27990     2.16549      1.7908     1.73409     1.77895
     28020     2.17806      1.7968     1.74789     1.79007
     28050     2.16216     1.78947     1.73023     1.77595
     28080     2.16947     1.78536     1.75049     1.77806
     28110     2.16339     1.78602      1.7449     1.76804
     28140      2.1658      1.7902     1.73616     1.77829
     28170     2.16321     1.78127     1.74031     1.77689
     28200     2.16713     1.78895     1.73877     1.78023
     28230     2.16718     1.79297     1.73189     1.78301
     28260     2.16147     1.78764     1.74157       1.765
     28290     2.17125     1.77606     1.75516     1.78708
     28320     2.17186     1.78329     1.74825     1.78814
     28350     2.16743     1.77779      1.7508     1.78035
     28380     2.16394     1.77647     1.75679     1.76724
     28410     2.16126      1.7776     1.74146     1.77468
     28440     2.16571     1.79218     1.74655     1.76584
     28470     2.16032     1.78338     1.74599     1.76212
     28500     2.17257     1.79097     1.75503      1.7755
     28530     2.17124     1.78371      1.7644     1.77025
     28560     2.16827     1.78146     1.76655     1.76308
     28590     2.17383     1.79251     1.76035     1.77177
     28620     2.17046     1.77986     1.76489     1.77174
     28650     2.17353     1.78441     1.76897     1.77063
     28680     2.16975     1.78637     1.76619     1.76213
     28710     2.16663     1.78469     1.76994     1.75237
     28740     2.17043     1.78457     1.77434     1.75743
     28770     2.16992     1.78223     1.78015     1.75267
     28800     2.16819     1.77365     1.78333     1.75385
     28830     2.17136     1.79173     1.78125     1.74541
     28860     2.17313     1.79921     1.76862     1.75494
     28890     2.17406     1.81411     1.74807     1.76248
     28920     2.17373      1.8151     1.76104     1.74768
     28950     2.17223     1.81216     1.75656     1.75151
     28980     2.16938     1.80037     1.75425     1.75889
     29010     2.16303      1.7937     1.75237     1.75193
     29040     2.15825     1.79916     1.74309     1.74378
     29070     2.16491      1.8085     1.74432     1.74939
     29100     2.16522     1.80498      1.7467     1.75142
     29130     2.16876     1.81493     1.73599     1.76051
     29160     2.17531      1.8247     1.74713     1.75556
     29190     2.16547     1.81102     1.74676     1.74572
     29220     2.16114     1.79972     1.75437     1.73905
     29250     2.16482     1.80638     1.74753     1.74814
     29280     2.16794      1.8161     1.74589     1.74745
     29310     2.15941     1.81509     1.73085     1.74233
     29340     2.16948      1.8187     1.74428     1.75017
     29370     2.16805     1.82213      1.7417     1.74563
     29400     2.16486     1.81777      1.7342     1.74973
     29430     2.16808     1.82038     1.74213     1.74711
     29460     2.16149      1.8137     1.74383     1.73597
     29490     2.16063     1.80508     1.74758     1.73904
     29520     2.15864     1.80102     1.76293     1.72275
     29550      2.1661     1.80678     1.75541     1.74301
     29580     2.16455     1.80786     1.74493     1.74855
     29610     2.16246     1.81373     1.75391      1.7282
     29640     2.16629     1.81103     1.75702     1.73744
     29670     2.15723     1.80024     1.75665     1.72643
     29700     2.15289     1.79913     1.75323     1.72023
     29730     2.15317     1.80327      1.7514     1.71846
     29760     2.15674     1.80272     1.75384     1.72548
     29790     2.16415     1.80418     1.76553     1.73059
     29820     2.16056     1.80987     1.75548     1.72589
     29850     2.15487     1.79858     1.76057     1.71826
     29880     2.15776     1.80089     1.75407      1.7297
     29910     2.16436     1.80706     1.76208     1.73163
     29940      2.1587     1.80493     1.75283     1.72911
     29970     2.16316     1.80462     1.76232     1.73093
     30000      2.1658     1.80835     1.75785     1.73816
     30030     2.16192      1.8128      1.7555      1.7262
     30060     2.16272     1.81292     1.75581     1.72777
     30090     2.16129     1.81884     1.74533     1.72859
     30120     2.16245     1.82272     1.74239     1.73037
     30150     2.15697     1.82562     1.72784     1.72821
     30180     2.15124     1.81779     1.72685     1.72317
     30210      2.1578     1.83315     1.72447     1.72567
     30240     2.15718     1.82803     1.72889     1.72514
     30270     2.16483     1.84766     1.72341     1.72887
     30300     2.16315      1.8341      1.7318     1.73072
     30330     2.16481     1.85177     1.71343     1.73433
     30360     2.16895     1.85049     1.71506      1.7444
     30390     2.17014     1.85508     1.71637     1.74121
     30420     2.16071     1.83682     1.71356     1.73988
     30450     2.16815      1.8445     1.72772     1.73624
     30480     2.16527     1.83177     1.73872     1.73155
     30510     2.16863     1.84059     1.73482     1.73453
     30540     2.16271     1.82899     1.73864     1.72818
     30570     2.16502     1.83622     1.74041     1.72449
     30600     2.15836     1.82609     1.73723     1.72177
     30630     2.16952     1.83519     1.75626     1.72084
     30660      2.1697     1.83486     1.76686     1.71074
     30690     2.16661     1.83671     1.75013     1.71812
     30720     2.16142     1.83124     1.74791     1.71314
     30750     2.15399     1.83222     1.73648     1.70498
     30780     2.15996     1.83902      1.7413     1.70784
     30810     2.16511     1.83716     1.76217     1.70149
     30840     2.17019     1.84132     1.77344     1.69818
     30870     2.16253     1.83759     1.77651     1.67938
     30900      2.1559     1.82428     1.76852     1.68527
     30930     2.15463     1.82519     1.77336     1.67594
     30960     2.16491     1.83537     1.78071     1.68348
     30990     2.15598     1.82538     1.77787      1.6744
     31020     2.16014      1.8277     1.78194     1.67828
     31050      2.1561     1.82049     1.77985     1.67795
     31080     2.15147     1.81509     1.78385     1.66762
     31110     2.15669     1.81923     1.78813       1.672
     31140     2.15108     1.81822     1.78308     1.66403
     31170     2.15466     1.81624     1.78678     1.67148
     31200     2.15223     1.81709     1.78016     1.67136
     31230     2.15677     1.82428     1.80022     1.65364
     31260     2.16129     1.82259     1.80177     1.66559
     31290     2.15585     1.81718      1.8009     1.65832
     31320     2.15906     1.82587     1.79867     1.65954
     31350     2.15728     1.81908     1.80687     1.65345
     31380     2.15399     1.81089      1.8052     1.65569
     31410     2.16242     1.81837     1.81065     1.66349
     31440     2.15414     1.80643     1.80927      1.6565
     31470     2.15254     1.80531     1.81042     1.65231
     31500     2.15194      1.8053      1.8022     1.65972
     31530     2.16331     1.81239      1.8087     1.67442
     31560     2.15936     1.80675     1.81178     1.66697
     31590     2.15876     1.80414     1.80896      1.6713
     31620     2.15839     1.81505     1.81156     1.65563
     31650     2.15765     1.81014     1.80926      1.6616
     31680     2.14962     1.80323     1.79926     1.65914
     31710     2.15813     1.80507     1.81719     1.65971
     31740     2.14914     1.80581     1.80515     1.64868
     31770     2.15637     1.80723     1.81611     1.65394
     31800     2.15587     1.81335     1.80888     1.65387
     31830     2.15387     1.81697     1.79994     1.65444
     31860     2.16248     1.81978     1.80225     1.67121
     31890     2.15668     1.82267     1.79917     1.65632
     31920     2.16429     1.83643      1.7966     1.66374
     31950     2.15235      1.8243     1.78168     1.66216
     31980     2.15372     1.82796     1.79416      1.6482
     32010     2.15503     1.82172     1.80181     1.65019
     32040      2.1549     1.81898     1.79491     1.66035
     32070     2.15777     1.83235     1.79537     1.65258
     32100     2.16404     1.84148     1.80499     1.64836
     32130       2.166     1.83723      1.8129     1.64957
     32160     2.16255     1.84063     1.80413     1.64634
     32190     2.16348       1.844     1.80353     1.64569
     32220     2.16188     1.83916      1.8058     1.64438
     32250     2.16013     1.83548     1.80445      1.6454
     32280     2.16526     1.84079     1.80437       1.653
     32310     2.16842     1.83518     1.81451     1.65643
     32340     2.16101     1.83611      1.7965     1.65566
     32370     2.17028     1.84564     1.80649     1.65844
     32400     2.17044     1.84239     1.80458     1.66454
     32430     2.16475     1.83765     1.80313      1.6565
     32460     2.16221     1.84327     1.79424     1.65328
     32490     2.15481     1.83617     1.79217     1.64408
     32520     2.15899     1.84119     1.78579     1.65634
     32550      2.1573     1.84137     1.78186     1.65597
     32580     2.16356     1.84864     1.78442     1.66142
     32610     2.16355     1.85298     1.77774     1.66374
     32640     2.16526     1.86359     1.77899     1.65496
     32670     2.16532     1.86077     1.77697     1.66044
     32700     2.16465     1.86074     1.77474     1.66114
     32730      2.1628     1.85634     1.77408     1.66194
     32760     2.16604     1.85742     1.77989     1.66296
     32790     2.16818     1.86879      1.7773     1.65857
     32820     2.15995     1.85152     1.77021     1.66404
     32850     2.15862     1.85308     1.76519     1.66417
     32880     2.16496     1.86046     1.77487     1.66213
     32910     2.15945     1.85472     1.76904     1.66041
     32940     2.15789     1.84632     1.77361     1.66084
     32970     2.15668     1.84925     1.76274       1.666
     33000     2.16053     1.85687     1.76304     1.66718
     33030     2.15998     1.86498     1.75412     1.66613
     33060     2.15416     1.86297     1.74791     1.65981
     33090     2.16022      1.8759     1.75339     1.65521
     33120     2.15907     1.86437     1.75085     1.66787
     33150     2.15529     1.85547     1.74892     1.67005
     33180     2.15449     1.85704     1.75122     1.66383
     33210     2.15081     1.84617     1.75182     1.66574
     33240     2.15684     1.84645     1.75227      1.6805
     33270     2.16405     1.85103     1.76558     1.68006
     33300     2.16595     1.85262     1.76938      1.6792
     33330      2.1541      1.8459      1.7688     1.65659
     33360     2.15967     1.85052     1.76624     1.66863
     33390     2.16156     1.84397     1.76899     1.67783
     33420     2.15626     1.84377     1.75529     1.67882
     33450       2.163     1.83878     1.76687     1.68943
     33480      2.1643     1.85573     1.76943     1.67145
     33510     2.16068     1.84922      1.7678     1.67101
     33540     2.15654       1.841     1.77039     1.66667
     33570     2.15917     1.86146     1.76005     1.66168
     33600     2.15566     1.86209     1.75941     1.65252
     33630     2.15471     1.86177     1.75358     1.65661
     33660     2.15584     1.86344      1.7521     1.65923
     33690     2.16297     1.86821     1.76443     1.65934
     33720     2.15678     1.86498     1.75929     1.65231
     33750     2.16526     1.87243     1.76509     1.65986
     33780     2.15741     1.86113      1.7619     1.65551
     33810     2.15737     1.86084     1.76089     1.65682
     33840     2.15734     1.86168     1.76078      1.6559
     33870     2.15054     1.84564     1.76193     1.65496
     33900     2.15178     1.84476     1.74971     1.67202
     33930     2.15149     1.83226     1.74958     1.68512
     33960     2.14973      1.8298     1.74609     1.68692
     33990      2.1496     1.82661     1.74892      1.6871
     34020     2.15748      1.8385     1.76008     1.68269
     34050     2.15188     1.84135     1.75593     1.66953
     34080     2.15013      1.8437     1.74728     1.67151
     34110     2.15091     1.83814     1.75531      1.6712
     34140     2.15247     1.84944     1.75007     1.66825
     34170     2.16086     1.85204     1.75659     1.68016
     34200     2.16056     1.85009      1.7604     1.67756
     34230     2.16075     1.84652     1.76356     1.67867
     34260      2.1545     1.83267     1.76209     1.67932
     34290     2.14495     1.82178     1.74663     1.68286
     34320     2.16394     1.84158      1.7653     1.69044
     34350     2.15826     1.84144     1.76638     1.67488
     34380     2.15856     1.82681     1.77279     1.68486
     34410     2.15574     1.82409      1.7663     1.68741
     34440     2.15885     1.83723     1.76286     1.68469
     34470     2.15458     1.82218     1.76577     1.68704
     34500     2.15597     1.80697     1.76937     1.70311
     34530     2.15448     1.80238     1.76937      1.7042
     34560     2.15111     1.79767     1.76826     1.70182
     34590     2.14988     1.79437     1.75967     1.71108
     34620     2.16036     1.79733      1.7786      1.7148
     34650      2.1628     1.80341     1.78355     1.70942
     34680     2.15687     1.79628     1.77585     1.70995
     34710     2.15541     1.80255     1.77035     1.70535
     34740     2.16031     1.79946     1.78035     1.71061
     34770     2.16355      1.8086     1.78253     1.70689
     34800     2.15335     1.79408     1.77546     1.70378
     34830     2.15183     1.79565     1.77407     1.69974
     34860     2.15548     1.79346     1.78074      1.7043
     34890     2.14481     1.79523     1.76141     1.69559
     34920     2.14794     1.78794     1.77111      1.7011
     34950     2.16084     1.79359     1.78212     1.71626
     34980     2.15155     1.78629     1.76817     1.71495
     35010     2.15637     1.77747     1.77898     1.72501
     35040     2.16122     1.77186     1.77495     1.74694
     35070     2.15703     1.77673     1.78644     1.71971
     35100     2.15814     1.77316     1.78702     1.72557
     35130     2.15222     1.75857      1.7831     1.72978
     35160     2.15758      1.7662     1.78887     1.72939
     35190     2.15112     1.77618     1.77842     1.71379
     35220     2.15844     1.76644     1.79032     1.72979
     35250     2.15322     1.75991     1.77988      1.7342
     35280     2.15631     1.76468     1.78657     1.73014
     35310     2.15817     1.75396     1.78379     1.74848
     35340     2.16837     1.75937     1.79825     1.75345
     35370     2.16662     1.75567     1.79565      1.7555
     35400     2.16093     1.75227      1.7841     1.75664
     35430     2.15009     1.73765     1.77714     1.75162
     35460     2.15506     1.73599     1.78611     1.75633
     35490     2.15605      1.7303     1.78275     1.76776
     35520     2.16165     1.72165     1.78676     1.78575
     35550     2.16622     1.71974     1.79722     1.78817
     35580     2.16535     1.71612     1.80246     1.78425
     35610     2.16518     1.72049     1.80183     1.78026
     35640     2.16537     1.73418     1.80363     1.76555
     35670     2.16148     1.72697     1.80118     1.76559
     35700     2.16549      1.7367      1.7997     1.76738
     35730     2.16444     1.74131     1.79506     1.76498
     35760     2.15895     1.72675     1.79319     1.76776
     35790     2.16566     1.74135     1.79751     1.76544
     35820     2.16541     1.73944     1.79456     1.76971
     35850     2.16432       1.744     1.79562     1.76147
     35880      2.1735     1.73664     1.81145     1.77509
     35910     2.16974     1.73315      1.7946     1.78638
     35940     2.16398     1.74444     1.78539     1.77057
     35970     2.16475     1.76069      1.7928     1.74874
     36000     2.15675     1.75803     1.78384      1.7408
     36030     2.16227     1.76282     1.78641     1.74702
     36060     2.16277     1.76203     1.78744     1.74798
     36090     2.16086     1.75856     1.78059     1.75373
     36120     2.16953     1.75192     1.79418     1.76789
     36150     2.16495     1.74122     1.79755     1.76379
     36180     2.16989     1.75316     1.79938     1.76224
     36210     2.16509     1.74871     1.79815      1.7561
     36240      2.1705     1.75807     1.79854     1.75972
     36270     2.16825     1.75019     1.79833     1.76222
     36300     2.16912     1.73233     1.79736     1.78288
     36330     2.17443      1.7265     1.80314     1.79559
     36360     2.17173      1.7195     1.79703      1.8019
     36390     2.17126     1.72204     1.79593     1.79943
     36420     2.17088       1.713     1.80973      1.7933
     36450      2.1634     1.71988     1.79347     1.78494
     36480     2.17063     1.73885       1.791     1.78661
     36510     2.16367      1.7199     1.78817     1.79091
     36540     2.16163     1.71278      1.7855     1.79545
     36570     2.16372     1.72208     1.79802     1.77902
     36600     2.15654     1.70776     1.78596     1.78752
     36630     2.16642     1.73537     1.79827     1.77241
     36660     2.15725     1.74614     1.77992     1.75793
     36690     2.16015     1.74858     1.78513     1.75735
     36720     2.17514     1.75933     1.80347     1.76485
     36750      2.1614     1.75008     1.79227     1.75166
     36780     2.15339     1.75656     1.78563     1.73211
     36810     2.16722     1.77233     1.79159     1.74435
     36840     2.15661        1.75     1.78025     1.75217
     36870     2.15842     1.75055     1.78377      1.7525
     36900     2.15164     1.73749      1.7802     1.75247
     36930     2.16271     1.75549     1.78919     1.75263
     36960     2.16398     1.74223     1.79566     1.76235
     36990     2.15869     1.74982     1.78732     1.75027
     37020     2.15662     1.75554     1.77561     1.75137
     37050     2.15952     1.75559     1.78681     1.74708
     37080     2.16175     1.75452     1.78573     1.75476
     37110     2.16136     1.76341     1.77576     1.75498
     37140     2.16258     1.76138      1.7878     1.74779
     37170     2.16423     1.74618     1.79155     1.76322
     37200     2.16314     1.75029     1.79406      1.7539
     37230      2.1613     1.75009     1.78457     1.75925
     37260     2.16499     1.74847     1.78794     1.76648
     37290     2.16505     1.75498     1.78825     1.75987
     37320     2.16648     1.76682     1.78603     1.75377
     37350     2.16034     1.76414     1.77983      1.7476
     37380     2.15634     1.76757     1.77839      1.7357
     37410     2.15805     1.77565     1.77678     1.73335
     37440     2.16336     1.77532     1.78794     1.73545
     37470     2.16184     1.77297     1.78368     1.73845
     37500     2.16237     1.78554     1.78119     1.72943
     37530     2.15651     1.78148     1.78022     1.71995
     37560     2.15567     1.77451     1.77902     1.72628
     37590     2.16174     1.78652      1.7808     1.72723
     37620     2.16383     1.78302     1.78428      1.7325
     37650     2.16262     1.78557     1.77978     1.73148
     37680     2.15687     1.78669     1.77901     1.71669
     37710      2.1624     1.79828     1.77947     1.71802
     37740     2.16463     1.80572      1.7726     1.72293
     37770     2.15676     1.79895     1.77533     1.70739
     37800     2.16254     1.81052     1.77545     1.70966
     37830     2.16169     1.80673     1.77762     1.70928
     37860     2.15492     1.80783      1.7679     1.70108
     37890     2.16157     1.81074      1.7732     1.70931
     37920     2.15923     1.80282     1.76856     1.71657
     37950     2.16606     1.80288     1.77739     1.72458
     37980     2.15937     1.78637     1.77861      1.7237
     38010     2.16039     1.79991     1.77185     1.71914
     38040     2.16345     1.80761     1.77366     1.71688
     38070     2.16338       1.811     1.77476     1.71201
     38100     2.16655     1.80882     1.77541     1.72161
     38130      2.1716     1.80809     1.77816     1.73223
     38160     2.15984     1.80582      1.7621     1.72159
     38190     2.16415     1.81216     1.76282       1.725
     38220     2.17255      1.8093     1.77692     1.73464
     38250     2.16854      1.8058     1.77767     1.72744
     38280     2.15725     1.79092     1.76872     1.72387
     38310     2.15731     1.79637     1.77988     1.70677
     38340     2.16199      1.7927     1.78289     1.71927
     38370     2.16192     1.78605     1.78103     1.72793
     38400     2.16177     1.79219     1.78018     1.72207
     38430      2.1635     1.79322     1.78477      1.7206
     38460     2.16742     1.79331     1.78839      1.7266
     38490     2.17067     1.78782     1.79112     1.73759
     38520     2.16301     1.78732     1.78026     1.73014
     38550     2.16511     1.77896     1.79065     1.73327
     38580     2.16914     1.78004     1.80273     1.72973
     38610     2.16669     1.78205     1.79563     1.72889
     38640     2.15875     1.77825     1.78143     1.72763
     38670     2.16964     1.78564     1.80147     1.72652
     38700     2.16448     1.77842      1.7926     1.73025
     38730      2.1608     1.79093      1.8012     1.69892
     38760     2.15473     1.78354     1.79769       1.695
     38790     2.15761     1.80339     1.79514     1.68399
     38820     2.16214     1.79989     1.78837     1.70641
     38850     2.15511     1.80165     1.78519     1.69002
     38880      2.1678        1.81     1.79493      1.7032
     38910     2.16951     1.81539      1.7961     1.70058
     38940     2.15984     1.81071      1.7917     1.68551
     38970     2.16433     1.81239     1.78921     1.69782
     39000     2.16272     1.81106     1.77899     1.70587
     39030     2.16136     1.80023      1.7827     1.70999
     39060     2.15775     1.80552     1.78688     1.69085
     39090     2.16107      1.8136     1.78368     1.69403
     39120     2.15588     1.80417     1.78476     1.68975
     39150     2.16321     1.82446       1.786     1.68538
     39180     2.15765     1.82616     1.77647     1.67933
     39210     2.16508     1.82666     1.78395     1.68997
     39240     2.16725     1.83163     1.78864      1.6852
     39270     2.16552     1.82366     1.80001     1.67727
     39300     2.16362     1.82094     1.79717     1.67835
     39330     2.16085     1.82205     1.78932     1.67839
     39360     2.16686     1.82404     1.79466     1.68601
     39390     2.15374     1.81436     1.76972     1.68919
     39420     2.15948      1.8027     1.78803     1.69704
     39450     2.16516     1.81088     1.78944      1.7013
     39480      2.1647     1.80527     1.79426     1.70102
     39510     2.15776      1.7922     1.79232     1.69927
     39540      2.1596     1.80336     1.79089     1.69363
     39570     2.16732     1.80938     1.79216     1.70553
     39600     2.16747     1.80769     1.79176     1.70814
     39630     2.16912     1.79881     1.79792     1.71522
     39660     2.16723      1.8018     1.78457     1.72121
     39690       2.167     1.78497     1.79571     1.72659
     39720     2.16786     1.78312     1.80223     1.72385
     39750     2.15688     1.78773     1.78858     1.70567
     39780     2.15981     1.78866     1.79525     1.70508
     39810     2.16461     1.78579     1.78719     1.72857
     39840     2.17136     1.78299     1.80777     1.72701
     39870     2.16276     1.76815     1.79509     1.73387
     39900     2.17702     1.79052     1.80941     1.73173
     39930     2.16674      1.7807     1.80045      1.7254
     39960     2.17151     1.78588     1.80937      1.7227
     39990     2.16685     1.79219     1.80499     1.70897
     40020     2.16715     1.78224     1.81099     1.71377
     40050     2.17203     1.78838     1.80908     1.72173
     40080     2.15963     1.77178       1.797     1.72035
     40110     2.16565     1.76612     1.80101     1.73702
     40140     2.16288     1.76984     1.79045     1.73726
     40170       2.167     1.77111     1.79912     1.73726
     40200     2.16166     1.76964     1.79578      1.7289
     40230     2.16912      1.7789     1.79963     1.73406
     40260     2.16345     1.76085     1.80446     1.73331
     40290     2.16797     1.77094     1.80115     1.73776
     40320     2.16752     1.75391     1.81086     1.74382
     40350     2.16163      1.7569     1.79632     1.74121
     40380     2.16027     1.75186     1.79504     1.74423
     40410     2.16265     1.73868     1.80305     1.75503
     40440     2.16219     1.73049      1.7981     1.76704
     40470     2.16342     1.73374     1.80791     1.75682
     40500     2.16714     1.73638     1.80717      1.7641
     40530     2.15476     1.73186     1.79825     1.74727
     40560      2.1576     1.72544        1.81      1.7485
     40590     2.15624     1.73096     1.80686     1.74291
     40620     2.15774     1.71601     1.81572     1.75219
     40650     2.15479     1.72782     1.80704     1.74226
     40680     2.15496     1.72597     1.80983     1.74162
     40710     2.16046      1.7316     1.80792     1.75162
     40740     2.15298     1.73242     1.80572     1.73458
     40770     2.15968     1.73932     1.80667     1.74331
     40800     2.15104     1.72911     1.80253     1.73639
     40830     2.15557     1.73146     1.81906     1.72801
     40860     2.15528     1.74385     1.81689     1.71707
     40890     2.15319      1.7443     1.80579     1.72309
     40920     2.15815     1.74599     1.80643     1.73309
     40950     2.14971     1.72641     1.80749     1.73062
     40980     2.16204     1.73947      1.8282     1.72649
     41010     2.15942     1.74311      1.8285      1.7159
     41040     2.16158     1.74261     1.83148     1.71868
     41070     2.17095     1.75924      1.8397     1.71656
     41100     2.16592      1.7617      1.8156     1.72697
     41130     2.16621     1.77017     1.81575     1.71885
     41160     2.16763      1.7805      1.8221       1.705
     41190     2.16183     1.77987     1.81469     1.69884
     41220     2.16041      1.7733     1.81517     1.70156
     41250     2.15949     1.77665     1.80184     1.70989
     41280     2.16106     1.77827     1.80515     1.70868
     41310     2.16334     1.77788      1.8139     1.70558
     41340     2.15768      1.7756     1.80292     1.70526
     41370     2.16335     1.77544     1.81713     1.70472
     41400      2.1727     1.79128     1.82377     1.70483
     41430     2.16404     1.79942     1.80788     1.69109
     41460     2.16189      1.7855     1.80906     1.69908
     41490     2.17144     1.78873     1.82275     1.70539
     41520     2.16613     1.78631     1.81264      1.7052
     41550     2.17072       1.794      1.8118     1.70968
     41580     2.17014     1.79742     1.80483     1.71198
     41610     2.17918     1.80377     1.81632     1.71612
     41640      2.1729     1.80309      1.8108     1.70671
     41670     2.17093     1.78822     1.82153     1.70592
     41700     2.16411     1.79498     1.80242     1.70178
     41730     2.16515     1.79573     1.80654     1.69927
     41760     2.16313     1.78875     1.80017     1.70822
     41790     2.15994     1.79151     1.79006     1.70787
     41820     2.16246     1.78811     1.79897     1.70847
     41850     2.16433     1.78496     1.79093     1.72485
     41880     2.16634     1.78126     1.79728     1.72713
     41910     2.16441     1.78713     1.79316      1.7205
     41940     2.16492     1.79918     1.78653      1.7161
     41970     2.16674     1.80306     1.78944      1.7136
     42000     2.16939     1.80035      1.7913     1.72119
     42030     2.16411     1.78933     1.80254      1.7076
     42060     2.16736     1.79514     1.80748     1.70453
     42090     2.16955     1.80267     1.80715     1.70248
     42120     2.16328     1.80005     1.80288     1.69381
     42150     2.16743     1.80341     1.81145      1.6917
     42180     2.16103     1.79998      1.7909     1.70084
     42210     2.17069     1.80807     1.80416     1.70284
     42240     2.17067     1.80979     1.79874      1.7067
     42270     2.16378     1.78769      1.7969     1.71441
     42300     2.17391     1.80089     1.81094     1.71146
     42330     2.16931     1.79252     1.81105     1.70844
     42360      2.1707     1.80156      1.8109     1.70262
     42390     2.17014     1.79234     1.81489     1.70666
     42420     2.16977     1.77468     1.82634     1.71195
     42450     2.16687     1.77978      1.8226     1.70328
     42480      2.1657     1.78574      1.8261     1.69027
     42510     2.17201     1.79696     1.83036     1.68998
     42540     2.16093     1.77711      1.8226     1.69092
     42570     2.16522     1.77846     1.83229     1.69002
     42600     2.16701     1.78858     1.82765     1.68895
     42630     2.16679     1.78287      1.8324     1.68929
     42660     2.16224     1.77562     1.82758     1.69047
     42690     2.15993      1.7811     1.82492     1.68166
     42720     2.16121     1.79072      1.8235     1.67624
     42750     2.16611     1.80233     1.82559     1.67417
     42780     2.16518     1.79065     1.82956     1.67998
     42810     2.16013     1.79533     1.83364     1.65736
     42840     2.16194     1.78933     1.83235     1.66996
     42870     2.15278     1.78253     1.82771     1.65859
     42900     2.16774     1.79911     1.84431     1.66128
     42930     2.16659     1.80918     1.83644     1.65609
     42960     2.16442     1.80034     1.84355     1.65212
     42990     2.16934     1.79697       1.844     1.66813
     43020     2.16988     1.80776     1.83807     1.66442
     43050     2.16968     1.81017      1.8515     1.64629
     43080     2.17301      1.8114     1.84661     1.65917
     43110     2.16475     1.80851     1.83952     1.64857
     43140     2.16774     1.81569     1.83937     1.64869
     43170     2.16884     1.81171      1.8484     1.64585
     43200     2.15725     1.79637     1.84085     1.64066
     43230     2.16375     1.80764     1.83126     1.65607
     43260     2.16667     1.81367      1.8261     1.66279
     43290     2.16101     1.80527     1.82916     1.65382
     43320     2.16371     1.80488     1.82469     1.66618
     43350     2.16808     1.80535     1.82413     1.67762
     43380     2.17136     1.81114     1.82631      1.6775
     43410     2.16475     1.80716     1.82931     1.66133
     43440     2.16501     1.80407     1.82285     1.67245
     43470      2.1677     1.80937     1.82687     1.66929
     43500     2.17034     1.80017     1.82698      1.6859
     43530      2.1683     1.80051     1.83246     1.67431
     43560     2.17435      1.7999     1.84723     1.67443
     43590     2.17419     1.79476     1.83647     1.69129
     43620     2.16802     1.79595      1.8357     1.67492
     43650      2.1769     1.80655     1.83742     1.68465
     43680     2.17297     1.80335     1.83874     1.67648
     43710     2.17717     1.81092     1.84327     1.67423
     43740     2.18035     1.81343     1.84284     1.68026
     43770     2.17727      1.8142     1.83915      1.6755
     43800     2.17078     1.80004     1.83535     1.67805
     43830     2.17489     1.79901     1.84137     1.68321
     43860     2.17629     1.80319     1.83874     1.68523
     43890     2.17984     1.80552       1.835     1.69596
     43920     2.16997     1.79936     1.82242     1.69074
     43950     2.17201     1.81617     1.81986     1.68074
     43980     2.16876     1.80634     1.82028     1.68248
     44010     2.17186     1.81253     1.82694     1.67662
     44040     2.17148     1.79617     1.82698     1.69311
     44070     2.16515     1.79606     1.82147     1.68291
     44100     2.17489     1.80798     1.83848     1.67674
     44130      2.1717     1.78774     1.84317       1.685
     44160     2.16954     1.79447      1.8316     1.68492
     44190     2.16393     1.79657     1.82928      1.6707
     44220     2.17031     1.80237      1.8338     1.67604
     44250     2.16566     1.80061     1.83031      1.6697
     44280     2.16147     1.79146      1.8281     1.67113
     44310     2.16314     1.79682     1.83478     1.66235
     44340     2.15903     1.78794     1.82887     1.66773
     44370     2.16253     1.77823     1.82871     1.68724
     44400     2.16217     1.78746      1.8247     1.68091
     44430     2.17416      1.8046     1.83893     1.67801
     44460     2.16847     1.79413     1.83813      1.6754
     44490     2.18148     1.79655     1.85472     1.68823
     44520     2.16909     1.78585     1.84523     1.67801
     44550     2.17537     1.78507     1.84682     1.69329
     44580     2.17117      1.7731     1.83831     1.70432
     44610     2.16113     1.75712     1.83659      1.6972
     44640     2.16997     1.76358     1.84314     1.70591
     44670      2.1663     1.76499       1.839     1.69959
     44700     2.16588     1.77109     1.83409     1.69746
     44730      2.1684     1.77316     1.84211     1.69304
     44760     2.16843     1.77373     1.83922     1.69566
     44790     2.16373     1.77234     1.83345     1.69137
     44820      2.1623     1.76784     1.82325      1.7034
     44850     2.16057     1.75802     1.82563     1.70662
     44880     2.16583     1.76993     1.82606      1.7072
     44910     2.16113     1.76081     1.82886      1.7017
     44940     2.16696      1.7663     1.83278     1.70661
     44970     2.16921     1.77822     1.83188     1.70091
     45000     2.16147     1.75995     1.82872      1.7036
     45030     2.16038     1.77158     1.82356      1.6943
     45060     2.16299     1.76796     1.82331     1.70495
     45090      2.1638     1.77499     1.82023     1.70302
     45120     2.16742     1.77998     1.82592     1.70092
     45150     2.16265     1.77416     1.81813     1.70319
     45180     2.16805      1.7762     1.82508     1.70736
     45210     2.15833     1.78491     1.80553      1.6944
     45240     2.16135     1.78909     1.80407     1.69922
     45270     2.16668     1.79452     1.81202     1.69861
     45300     2.16168     1.78538     1.81363     1.69379
     45330     2.16332     1.78971     1.81844     1.68822
     45360      2.1686     1.79603     1.81732     1.69626
     45390     2.16161     1.79128     1.81263     1.68843
     45420     2.16114     1.80242     1.80675     1.68165
     45450     2.16183     1.79695     1.80178     1.69459
     45480     2.16523     1.81487     1.80216     1.68371
     45510      2.1625     1.80986     1.80163     1.68266
     45540      2.1687     1.80711      1.8113     1.69118
     45570     2.16841     1.81067     1.81109     1.68683
     45600     2.16846     1.80975     1.81201     1.68697
     45630     2.17047      1.8094     1.81711     1.68703
     45660     2.16016     1.80491     1.80738     1.67578
     45690     2.16097     1.80403      1.8098     1.67621
     45720      2.1644     1.81059     1.82175       1.665
     45750      2.1582     1.80069     1.81613     1.66578
     45780      2.1648      1.8048     1.82291     1.67104
     45810     2.16238     1.80155     1.81538     1.67648
     45840     2.16141     1.79703     1.82829     1.66477
     45870     2.15372     1.78915     1.82577     1.65604
     45900     2.15053     1.78756     1.82255     1.65302
     45930     2.15546     1.79014      1.8308     1.65397
     45960     2.15704     1.79952     1.82855     1.65039
     45990     2.16009     1.81005     1.82913     1.64619
     46020     2.16206     1.82092     1.83051     1.63783
     46050      2.1676     1.82834     1.83952      1.6341
     46080     2.15441     1.80761     1.82545     1.63806
     46110      2.1605     1.81066      1.8374     1.63736
     46140     2.15743     1.81107     1.82965     1.63749
     46170     2.15962     1.80284     1.83975     1.64103
     46200     2.16063      1.8065     1.83724     1.64249
     46230     2.15571     1.80515     1.82977     1.63938
     46260     2.15787     1.79742     1.83334     1.64952
     46290     2.15698     1.79265     1.82981      1.6563
     46320     2.15853     1.79627      1.8313     1.65477
     46350     2.15528     1.79278      1.8253     1.65672
     46380     2.15711     1.79588     1.82796     1.65519
     46410     2.16178     1.78945     1.83449     1.66706
     46440     2.16519     1.79775     1.82859     1.67346
     46470     2.15948     1.78559     1.82194     1.67897
     46500     2.16727      1.7851      1.8271     1.69389
     46530     2.16491     1.77842     1.82427     1.69793
     46560     2.16723      1.7828     1.82638     1.69698
     46590     2.16532     1.78264      1.8269      1.6917
     46620     2.16704     1.77344     1.82663     1.70599
     46650     2.16138     1.77539     1.81883     1.69792
     46680     2.15499     1.76425     1.81449     1.69795
     46710     2.16535     1.77384     1.82638     1.70156
     46740     2.16246     1.76577     1.82619     1.70281
     46770     2.16477     1.77541     1.83627     1.68775
     46800     2.16283     1.77708      1.8335     1.68401
     46830     2.16222     1.76707     1.83596      1.6903
     46860     2.15783     1.76881     1.82863     1.68519
     46890     2.16167     1.77601     1.83859     1.67661
     46920     2.16243     1.78738     1.82978     1.67613
     46950     2.16465     1.79089     1.83392     1.67359
     46980     2.16846     1.79599     1.84391       1.667
     47010     2.16521     1.79946     1.84275     1.65604
     47040      2.1607     1.80006     1.83335     1.65405
     47070     2.16396     1.80103     1.83703     1.65743
     47100     2.15904     1.79985     1.82991     1.65375
     47130     2.15998     1.79228     1.83398      1.6599
     47160     2.15674      1.7901     1.83161     1.65646
     47190     2.15442     1.78894     1.83058     1.65279
     47220     2.16272     1.79946     1.84423     1.64787
     47250     2.15405     1.78429     1.84155     1.64465
     47280     2.16193     1.79316     1.85137     1.64466
     47310     2.15625     1.79055     1.83871     1.64679
     47340     2.15454     1.79499     1.83245     1.64445
     47370     2.15786     1.79804     1.84012     1.64124
     47400     2.14938     1.79605     1.82646     1.63645
     47430     2.15331     1.79904     1.82366     1.64657
     47460     2.15325     1.79904     1.82048     1.64994
     47490     2.16407     1.81009     1.83429     1.65085
     47520     2.15281     1.79805     1.82574     1.64405
     47550     2.15457     1.80253      1.8264     1.64302
     47580     2.15033     1.80824     1.82088     1.63172
     47610     2.15581     1.81741     1.82486     1.63156
     47640     2.15942     1.81932     1.82762     1.63587
     47670     2.15499     1.81293     1.82215     1.63738
     47700     2.15794     1.81382      1.8246     1.64145
     47730     2.15941     1.82149     1.82108      1.6407
     47760     2.16732     1.83602     1.82534     1.64065
     47790     2.16207     1.83286     1.81934       1.637
     47820     2.15913     1.82608     1.81772     1.63859
     47850     2.15839     1.81852     1.82489     1.63709
     47880     2.16075     1.81091     1.83855     1.63647
     47910     2.15687     1.80056     1.83271     1.64418
     47940     2.16136     1.80922     1.82996     1.64951
     47970     2.16307     1.81489     1.82841      1.6495
     48000     2.16199     1.81511     1.82721     1.64775
     48030     2.16157     1.81582     1.81738     1.65672
     48060     2.15591     1.81693     1.81866     1.63925
     48090     2.16207     1.80755     1.82902     1.65425
     48120     2.16052     1.80454     1.82792      1.6547
     48150     2.16542     1.80895     1.83209     1.65807
     48180     2.16211     1.81179     1.83599     1.64195
     48210     2.16337     1.82142     1.83097     1.64021
     48240     2.16608     1.81311     1.84477     1.64112
     48270     2.15593     1.80448     1.82843     1.64219
     48300     2.16185     1.80958     1.83377     1.64618
     48330     2.15927      1.8165     1.83217      1.6335
     48360     2.16391     1.82477     1.83485     1.63358
     48390     2.17023     1.83001     1.84609     1.63182
     48420     2.16839     1.82347     1.84097        1.64
     48450      2.1672     1.83019     1.83902     1.63154
     48480      2.1619      1.8173     1.83937     1.63147
     48510     2.15994      1.8142     1.83195     1.63809
     48540     2.16041     1.80929     1.83963     1.63614
     48570     2.16185     1.81318     1.84956     1.62442
     48600     2.16223     1.80357     1.84945     1.63621
     48630     2.16071     1.80869     1.84356     1.63317
     48660      2.1577     1.80648      1.8399     1.63179
     48690     2.16105     1.81394     1.83776     1.63479
     48720      2.1584     1.81233     1.83765      1.6297
     48750     2.14906     1.80117     1.83337     1.62217
     48780     2.16134     1.80627     1.84824     1.63223
     48810      2.1578     1.81061     1.84045     1.62685
     48840     2.15911     1.81596     1.84348     1.62092
     48870      2.1551     1.81461     1.83757     1.61848
     48900     2.16271     1.81321     1.85239     1.62344
     48930      2.1587      1.8043     1.84906     1.62649
     48960     2.16372     1.81057     1.85386     1.62741
     48990     2.16031     1.80264     1.85219     1.62903
     49020     2.15881     1.79644     1.85164     1.63254
     49050      2.1579     1.79874     1.85026     1.62916
     49080     2.15716     1.80402      1.8544      1.6166
     49110     2.16135     1.80831     1.84722     1.63114
     49140     2.16246     1.80813     1.84555     1.63617
     49170     2.16501     1.81348     1.85156     1.63019
     49200     2.16107     1.81774     1.84666     1.62053
     49230     2.16227     1.81749     1.84321     1.62793
     49260     2.15627     1.80879     1.83596     1.62988
     49290     2.15468     1.80387     1.83631     1.63074
     49320      2.1588     1.81398     1.84373     1.62202
     49350     2.15849     1.80501     1.84176     1.63341
     49380     2.16988     1.81955      1.8488     1.63948
     49410     2.16771     1.81595      1.8552     1.63049
     49440     2.16637     1.81564     1.85063     1.63248
     49470     2.16393     1.81048     1.84163     1.64186
     49500     2.15752     1.80487     1.83989      1.6331
     49530     2.15333     1.80952     1.83334     1.62424
     49560     2.16141     1.81951     1.83733     1.63002
     49590     2.15283      1.8125     1.82879     1.62473
     49620     2.15376     1.81565     1.83606     1.61546
     49650     2.15751     1.81701     1.83589     1.62409
     49680     2.16179      1.8154     1.84194     1.63041
     49710      2.1633     1.81435     1.84291      1.6345
     49740     2.15816     1.81526     1.83859     1.62473
     49770     2.16355     1.82056     1.83937     1.63224
     49800     2.15547     1.81519     1.82984     1.62753
     49830     2.15952     1.81724     1.83318     1.63223
     49860     2.16685     1.82302     1.83934     1.63825
     49890     2.16024     1.81587     1.83163     1.63738
     49920     2.16521     1.81982     1.83929     1.63752
     49950     2.15734     1.81047     1.83268     1.63455
     49980     2.15841     1.80558     1.83306     1.64233
     50010     2.16363     1.81098     1.84378     1.63811
     50040     2.16457     1.81507     1.84667     1.63281
     50070     2.15747       1.799     1.83909     1.64034
     50100     2.16781     1.81497     1.85265     1.63472
     50130     2.16413     1.81575     1.84563     1.63207
     50160     2.16966     1.82012     1.85178      1.6349
     50190     2.16386     1.81817     1.84752     1.62651
     50220     2.16119     1.80736     1.84493     1.63438
     50250     2.16155     1.80821     1.84311     1.63644
     50280     2.16419      1.7992     1.85372     1.64133
     50310       2.165     1.79849     1.85436     1.64356
     50340     2.16233     1.79114     1.85823     1.64016
     50370     2.16719      1.7968     1.86192     1.64261
     50400     2.16523      1.7959      1.8661     1.63368
     50430      2.1725     1.79935      1.8731     1.64115
     50460     2.16183     1.78263     1.86464     1.64084
     50490     2.15986     1.78497     1.86172     1.63642
     50520     2.15595     1.77699     1.85979     1.63699
     50550     2.16334     1.79208     1.86595     1.63302
     50580     2.15548     1.77153     1.86009     1.64132
     50610     2.16339     1.78294     1.86791     1.64089
     50640     2.16532     1.78502     1.87141     1.63975
     50670     2.16652     1.79231     1.87104     1.63538
     50700     2.15886     1.78903     1.85981     1.63152
     50730     2.15744     1.79253     1.86107     1.62245
     50760     2.15372     1.77801     1.85805     1.63198
     50790      2.1622     1.78886      1.8701     1.62879
     50820      2.1581      1.7855     1.85787     1.63557
     50850     2.15521     1.78456      1.8643      1.6216
     50880     2.15973     1.79753     1.86151     1.62251
     50910      2.1595     1.79047     1.86235     1.62872
     50940     2.16132     1.79068     1.85964      1.6364
     50970     2.16052     1.78664     1.85671     1.64202
     51000     2.16123     1.79335     1.86552     1.62651
     51030     2.15621     1.78796     1.85675     1.62917
     51060     2.16451      1.7982     1.86595     1.62939
     51090      2.1547     1.78623     1.85464     1.62948
     51120     2.15832     1.79153     1.85644     1.63119
     51150     2.15273     1.78102     1.85248     1.63242
     51180     2.15503     1.78061      1.8573     1.63347
     51210        2.16     1.78764     1.85983     1.63604
     51240     2.15892     1.78068      1.8545     1.64679
     51270     2.15485     1.77434     1.85394     1.64359
     51300     2.15623     1.78038     1.85364     1.64101
     51330     2.15802     1.77332      1.8584     1.64797
     51360     2.16195     1.77897     1.85742     1.65328
     51390     2.15652     1.77486      1.8536      1.6478
     51420     2.15588     1.76185      1.8509     1.66305
     51450     2.15976      1.7706     1.84765     1.66742
     51480      2.1513      1.7561     1.84899     1.65937
     51510      2.1584     1.75996     1.85707     1.66468
     51540     2.14896     1.75145     1.84659     1.66092
     51570     2.15145     1.75563     1.84936     1.65985
     51600     2.15471     1.75597     1.85789     1.65841
     51630     2.15767     1.76028     1.86381     1.65492
     51660     2.15294     1.76665     1.85821     1.64204
     51690     2.15072     1.75677     1.85526     1.65014
     51720     2.15491     1.75628     1.86062     1.65557
     51750     2.15866     1.75674     1.85958     1.66597
     51780     2.15508     1.75921     1.85617     1.65787
     51810     2.15848     1.75585     1.86143     1.66438
     51840     2.16159     1.75991     1.86569     1.66339
     51870     2.16262      1.7704     1.85918     1.66222
     51900     2.15894      1.7587      1.8591     1.66517
     51930      2.1664     1.76357     1.86006     1.67825
     51960     2.16166     1.76487     1.84687     1.67924
     51990     2.15185     1.75032      1.8415     1.67517
     52020     2.16272     1.76064     1.85637     1.67594
     52050      2.1552      1.7526     1.84551     1.67697
     52080     2.15159     1.74253     1.84379     1.68011
     52110     2.15833     1.75176     1.85699     1.67323
     52140     2.15949     1.75862     1.85501     1.67122
     52170      2.1498     1.74796     1.85335     1.65922
     52200     2.15241       1.749      1.8559     1.66204
     52230      2.1555     1.74899     1.84545     1.68157
     52260     2.15851     1.75491     1.84517     1.68345
     52290      2.1557     1.74764     1.85644     1.67138
     52320     2.16192     1.75711     1.86101     1.67242
     52350      2.1573      1.7465     1.85773     1.67524
     52380     2.15186     1.74221     1.85061      1.6736
     52410     2.15613     1.74808     1.84504     1.68458
     52440      2.1595     1.76428     1.84065     1.68115
     52470     2.15995     1.75876     1.83672     1.69233
     52500      2.1572     1.77122      1.8372     1.67168
     52530     2.15574     1.76934     1.83188     1.67574
     52560     2.16059     1.76674     1.83096      1.6919
     52590     2.16092     1.77154     1.82729      1.6917
     52620      2.1604     1.76325     1.82624     1.70012
     52650     2.15669     1.75734     1.82817     1.69474
     52680     2.16337     1.77342     1.83869     1.68361
     52710     2.16577     1.77005     1.84248     1.68917
     52740     2.16239     1.76619      1.8456     1.68112
     52770     2.15284     1.76339     1.82724     1.67961
     52800     2.16611     1.77638      1.8398     1.68633
     52830     2.16159     1.77659     1.82805     1.68727
     52860     2.16058     1.77665     1.83099     1.68144
     52890     2.16798     1.78579     1.83861     1.68248
     52920       2.156     1.76795     1.82355     1.68692
     52950     2.16242     1.77923     1.83363     1.68054
     52980     2.16281     1.78351     1.82068     1.69106
     53010     2.15929     1.77149     1.82443     1.69066
     53040     2.16676     1.78155     1.83069     1.69245
     53070     2.16075     1.77296     1.81111      1.7071
     53100     2.15834     1.75898     1.82324     1.70256
     53130     2.15454     1.75446     1.81358      1.7079
     53160     2.16441     1.75529      1.8386     1.70525
     53190     2.15293     1.75223     1.82502     1.69389
     53220     2.15669     1.75226     1.83978     1.68742
     53250     2.15311     1.73961     1.84235     1.68857
     53280     2.15707     1.74228     1.84676     1.69111
     53310     2.16324     1.74396     1.85844     1.69234
     53340     2.16404      1.7476     1.85712     1.69207
     53370     2.17467     1.75606     1.87066     1.69566
     53400     2.16875     1.74336     1.87619     1.68748
     53430     2.15866     1.74732     1.85645     1.67932
     53460     2.16746     1.74567     1.87173     1.68673
     53490     2.15882     1.75285     1.85999     1.67001
     53520     2.16257     1.75466     1.87135     1.66513
     53550     2.16134     1.75054     1.87057     1.66716
     53580     2.16254     1.74845     1.87234     1.67046
     53610     2.15874     1.74331     1.86131     1.67831
     53640     2.15885     1.74339     1.86793     1.67114
     53670       2.159     1.75161      1.8559     1.67631
     53700     2.15532     1.75535     1.85404     1.66496
     53730     2.16022     1.76758     1.85727     1.66112
     53760     2.15435     1.75733     1.84991     1.66496
     53790     2.15584     1.76662     1.84076     1.66913
     53820     2.16121     1.76611     1.84933     1.67406
     53850     2.16325     1.77938     1.85085     1.66358
     53880     2.15842      1.7651     1.85171     1.66527
     53910     2.16249     1.76901     1.85139     1.67201
     53940     2.16503     1.77585     1.85684      1.6653
     53970     2.15727     1.76586     1.84743     1.66624
     54000     2.15736     1.77262     1.84776     1.65891
     54030     2.15862     1.78137     1.84793     1.65263
     54060      2.1642     1.77847     1.85673     1.66046
     54090       2.157     1.78043     1.84811     1.64919
     54120     2.15592     1.78342     1.85277     1.63787
     54150     2.15958     1.78354     1.85335      1.6467
     54180     2.15827     1.78007     1.85575     1.64432
     54210      2.1579     1.78252     1.85706     1.63922
     54240     2.15955      1.7813     1.86175     1.63956
     54270     2.16152     1.78183     1.86154     1.64442
     54300     2.16264     1.78109     1.86444     1.64488
     54330     2.16032     1.77995     1.86324     1.64137
     54360     2.16025       1.783     1.86154      1.6398
     54390      2.1618     1.78325     1.86134     1.64383
     54420     2.15919     1.77527     1.85891     1.64835
     54450     2.16242     1.78112     1.85845     1.65102
     54480     2.15827     1.78844     1.85852     1.63207
     54510      2.1698     1.79663     1.86467     1.64658
     54540      2.1659     1.79343     1.86304     1.64162
     54570      2.1717     1.80037     1.87585     1.63476
     54600     2.16859     1.80132     1.86815     1.63428
     54630     2.17091     1.80735     1.86893     1.63287
     54660     2.16866     1.80052     1.86261     1.64165
     54690     2.17191     1.80823     1.86828      1.6353
     54720     2.16679     1.79274     1.86392     1.64373
     54750     2.16574     1.79228     1.86035      1.6455
     54780      2.1653     1.79423     1.85474     1.64855
     54810     2.16344     1.79996     1.86076     1.63053
     54840     2.16951     1.80833     1.86394     1.63378
     54870     2.16456     1.80358     1.85463      1.6365
     54900     2.16103     1.80153     1.85352     1.63067
     54930     2.16002     1.80385     1.84694     1.63288
     54960     2.16347     1.80972     1.84657     1.63595
     54990     2.17054      1.8194      1.8512      1.6387
     55020     2.17036     1.82789     1.84211       1.639
     55050     2.16185     1.80801      1.8415     1.63926
     55080     2.16523     1.81864     1.84326     1.63443
     55110     2.16427     1.80898     1.84631     1.63915
     55140     2.15882     1.80098     1.83769     1.64329
     55170     2.16686     1.81146     1.84862     1.64068
     55200     2.16116     1.80518     1.84528     1.63631
     55230     2.16405     1.80483     1.84615     1.64331
     55260     2.15973     1.80703     1.84325     1.63276
     55290     2.16202     1.80191     1.84659      1.6407
     55320     2.17065     1.81092     1.86159     1.63662
     55350     2.17067     1.80543     1.85387     1.65143
     55380     2.16089     1.79664     1.84217     1.64844
     55410     2.16666     1.79972     1.84747     1.65431
     55440     2.16464      1.7946     1.84315     1.65939
     55470     2.16389      1.7953      1.8467     1.65271
     55500     2.16815      1.7963     1.85626     1.65208
     55530      2.1719     1.80422     1.85673     1.65279
     55560     2.17499     1.80135     1.86399     1.65584
     55590     2.16827     1.79553     1.85612     1.65339
     55620     2.16865      1.7869     1.85548      1.6644
     55650     2.16256     1.77982     1.85021       1.662
     55680     2.17436     1.79309     1.86079     1.66674
     55710      2.1651     1.78161      1.8569     1.65925
     55740     2.16987     1.78873     1.85669     1.66429
     55770     2.17029     1.79628      1.8538     1.66045
     55800     2.17266     1.80551     1.85624      1.6539
     55830     2.17723     1.80567     1.86066     1.66076
     55860     2.16175     1.78553     1.84614     1.65829
     55890     2.16591     1.79652     1.84156     1.66237
     55920     2.15933     1.79195     1.83066     1.66223
     55950     2.15778     1.78609     1.83506     1.65967
     55980     2.17121      1.7983     1.85556      1.6587
     56010      2.1605     1.79739     1.83704     1.65233
     56040     2.16527     1.80609     1.84151     1.65036
     56070     2.16056     1.80485      1.8349     1.64672
     56100     2.16165     1.80992     1.83275     1.64641
     56130     2.16266     1.81763     1.82827     1.64557
     56160     2.17278     1.83296     1.84236     1.63948
     56190     2.16439     1.82031     1.84189     1.63189
     56220     2.16248     1.82232     1.83376     1.63375
     56250     2.16177     1.82631      1.8318     1.62959
     56280      2.1666     1.82804     1.83991     1.63136
     56310     2.17233     1.83478     1.85012     1.62749
     56340     2.16901     1.84003     1.83651     1.62809
     56370     2.16155     1.83442      1.8306     1.62123
     56400     2.16312     1.83416     1.82653     1.63028
     56430     2.17435     1.84416      1.8436     1.62968
     56460     2.16689     1.84958     1.82242     1.62745
     56490     2.17127     1.84603     1.83962     1.62383
     56520     2.16186     1.83918     1.82465     1.62339
     56550     2.16712     1.84494     1.83074     1.62403
     56580     2.17075     1.84574     1.83377     1.62937
     56610     2.16963     1.84981     1.83127     1.62459
     56640     2.17205     1.85367     1.83319     1.62446
     56670      2.1735     1.85351     1.83948     1.62142
     56700     2.17879     1.85951     1.84043     1.62766
     56730     2.17348     1.85335      1.8343      1.6274
     56760     2.16802     1.84443     1.83068     1.62706
     56790     2.17105     1.85292     1.83013      1.6261
     56820     2.16833      1.8433     1.82551     1.63497
     56850     2.16924     1.84431     1.83432     1.62634
     56880     2.16593     1.84593     1.82277     1.62867
     56910     2.16934     1.85367     1.82783     1.62328
     56940     2.17442     1.86451     1.83117     1.62069
     56970     2.17554     1.86136     1.83715     1.62055
     57000     2.17122     1.85321     1.83218     1.62393
     57030     2.17273     1.85179     1.83468     1.62676
     57060     2.16717      1.8455     1.83038     1.62392
     57090     2.17555     1.86243     1.83447     1.62236
     57120     2.17635      1.8537     1.83772     1.63082
     57150     2.17489     1.85057     1.83946     1.62851
     57180     2.16929     1.84006      1.8369     1.62836
     57210     2.17214       1.843      1.8433     1.62542
     57240      2.1803     1.85711     1.84753     1.62641
     57270     2.17752      1.8482     1.84748     1.62915
     57300     2.16809     1.83792     1.83754     1.62687
     57330     2.17534     1.84606     1.84905     1.62397
     57360     2.17033     1.83961     1.84256     1.62527
     57390     2.17169     1.83783     1.84937     1.62317
     57420     2.17135     1.84748     1.84387     1.61755
     57450     2.16516     1.83375     1.83323     1.62863
     57480     2.16033     1.83124     1.82212      1.6311
     57510     2.15597     1.82588     1.81381     1.63482
     57540     2.16701     1.83898     1.82314     1.63894
     57570     2.17065     1.84216        1.83     1.63737
     57600     2.16993     1.83952     1.83125     1.63703
     57630     2.16727     1.84372      1.8337     1.62245
     57660     2.17126     1.84483     1.82665     1.63971
     57690      2.1707     1.85259     1.82885     1.62697
     57720      2.1742     1.85857     1.82475     1.63411
     57750     2.16458     1.84068     1.82403      1.6296
     57780     2.17115      1.8476     1.82786     1.63497
     57810     2.17216     1.84806     1.83494     1.62918
     57840     2.16966     1.84258     1.84417     1.61828
     57870     2.17713     1.84989     1.85132     1.62182
     57900     2.17826     1.84392     1.85697     1.62517
     57930     2.17789     1.84567     1.85918     1.61969
     57960      2.1795     1.84368     1.86163     1.62348
     57990     2.17835     1.83684     1.86179     1.62793
     58020     2.17749     1.83807     1.85889     1.62756
     58050     2.17841     1.84467     1.85848     1.62303
     58080     2.17691     1.83978     1.85443     1.62916
     58110     2.18116     1.84449     1.86159     1.62703
     58140     2.17435     1.83078     1.85507     1.63172
     58170     2.16873     1.82453     1.85067     1.62877
     58200     2.17471     1.83037      1.8535     1.63494
     58230     2.17139       1.831     1.84717     1.63258
     58260     2.17733     1.83936     1.85438     1.63082
     58290     2.17168     1.82943      1.8506     1.63121
     58320     2.17301     1.83006     1.84987     1.63488
     58350     2.17147     1.82469     1.85657     1.62917
     58380     2.17708     1.83552     1.85404     1.63485
     58410     2.16777     1.81829     1.84171     1.64328
     58440     2.16847     1.81775     1.84197     1.64543
     58470     2.16904     1.82659     1.83861      1.6409
     58500     2.17693     1.83466     1.84727     1.64307
     58530     2.16781     1.81949     1.84858     1.63431
     58560     2.18161     1.83474     1.86401     1.63647
     58590     2.15965     1.81235      1.8366     1.63415
     58620     2.16874       1.824     1.84524     1.63553
     58650     2.16492     1.82617     1.83517     1.63431
     58680     2.17416     1.84138     1.84541     1.63025
     58710     2.16685     1.82367     1.84024     1.63653
     58740     2.16818     1.82949     1.84703     1.62588
     58770     2.16538     1.82517     1.84045     1.63071
     58800     2.17152      1.8279     1.84949     1.63377
     58830     2.16991     1.83345     1.84479     1.62857
     58860     2.16646     1.83025     1.83421     1.63493
     58890     2.17236     1.83372     1.84333     1.63642
     58920     2.17105     1.83403     1.84051     1.63578
     58950     2.16236       1.826     1.82194     1.64253
     58980     2.15829     1.82721     1.81879     1.63392
     59010     2.16378     1.83264     1.81963     1.64143
     59040     2.16829     1.83849     1.83079     1.63437
     59070     2.16634     1.83191     1.82084     1.64764
     59100     2.16127     1.83517     1.81911     1.63253
     59130     2.16241     1.83015     1.82349     1.63631
     59160     2.16906     1.84235     1.82389     1.63976
     59190     2.16383     1.84592     1.82064     1.62547
     59220     2.16619     1.84757     1.81971     1.63091
     59250     2.16495     1.84537     1.81796     1.63207
     59280      2.1609     1.83663     1.81359     1.63606
     59310     2.15897     1.84103       1.806      1.6344
     59340     2.16122     1.84442     1.81244     1.62939
     59370     2.17388     1.85981     1.81995     1.63719
     59400     2.16997     1.85257     1.81707     1.63822
     59430     2.16946     1.84749      1.8175     1.64213
     59460     2.16522     1.84577     1.81594     1.63459
     59490     2.16576     1.84697     1.81356      1.6373
     59520     2.16222      1.8443     1.80718     1.63799
     59550      2.1649     1.84808     1.81143     1.63612
     59580     2.15685     1.83587     1.80201       1.639
     59610      2.1641     1.84453     1.81005     1.63954
     59640     2.16738     1.84837       1.812     1.64172
     59670     2.17108     1.84779     1.81937     1.64401
     59700     2.16602     1.84475     1.81098     1.64333
     59730     2.16887      1.8502     1.81277     1.64275
     59760     2.17116     1.84902      1.8191     1.64312
     59790     2.16598     1.84775      1.8145     1.63595
     59820     2.16214     1.84672     1.80388      1.6387
     59850      2.1589     1.83509       1.809     1.63758
     59880      2.1526     1.82724     1.80878        1.63
     59910     2.15866     1.83248     1.81461     1.63365
     59940     2.15844     1.84237     1.80623     1.63124
     59970     2.16074     1.84127        1.82     1.62326
     60000     2.16842     1.85024     1.82295     1.63019
     60030     2.16511     1.83976     1.82185     1.63449
     60060     2.16568     1.83746     1.82086     1.63968
     60090     2.16067     1.83494     1.81596     1.63471
     60120     2.16066     1.82943     1.81912     1.63733
     60150     2.16312     1.82533     1.81667     1.65108
     60180     2.15768     1.82675     1.81036     1.64217
     60210     2.16022     1.83295     1.80093     1.65229
     60240      2.1674     1.82948     1.81636     1.65803
     60270     2.16026     1.81405     1.81188     1.66125
     60300     2.16116     1.80815     1.81962     1.66158
     60330     2.16349     1.80854     1.83001     1.65577
     60360     2.17197     1.82737      1.8368     1.64977
     60390     2.16871     1.82605     1.83441     1.64532
     60420     2.16928     1.82057     1.83658     1.65048
     60450      2.1783     1.83137     1.84274     1.65542
     60480     2.16448     1.81266     1.82953      1.6544
     60510     2.16534     1.82183     1.82933     1.64679
     60540     2.16654      1.8174     1.82782     1.65648
     60570      2.1741     1.82982     1.84077     1.64824
     60600     2.16661     1.81426     1.83444     1.65278
     60630     2.16631     1.82066     1.83525     1.64402
     60660     2.16304     1.81144     1.83057      1.6508
     60690     2.17139     1.82904     1.84801     1.63381
     60720     2.16737     1.82603     1.84317     1.63198
     60750     2.17235     1.83243     1.84708     1.63363
     60780     2.16648     1.81843     1.84273     1.63858
     60810     2.16473     1.82441     1.83674     1.63403
     60840     2.16703     1.82062     1.84452     1.63558
     60870     2.16879     1.82537     1.84077     1.63917
     60900     2.16611     1.82755     1.83315      1.6382
     60930     2.17309     1.83568     1.83561     1.64482
     60960     2.16977     1.83195     1.83605     1.63972
     60990     2.17163      1.8285     1.83863      1.6456
     61020     2.17026     1.83427     1.83675     1.63765
     61050     2.16462     1.82967     1.82909     1.63643
     61080     2.15726     1.81652     1.82666     1.63435
     61110     2.16636     1.81771     1.84302     1.63875
     61140     2.16368     1.81935     1.83498     1.63885
     61170     2.17137     1.82977     1.83854      1.6436
     61200     2.16638     1.82574     1.83191     1.64232
     61230     2.16778     1.82712     1.82913     1.64757
     61260     2.16643     1.84066     1.81923     1.63987
     61290     2.16854      1.8371     1.82269      1.6456
     61320     2.16279     1.83498     1.81899     1.63691
     61350     2.16228     1.83352     1.82127     1.63464
     61380     2.16166     1.82671     1.82549     1.63593
     61410     2.16055     1.82051     1.82116     1.64471
     61440     2.16887     1.83288     1.82991     1.64315
     61470     2.16211     1.82602     1.82535     1.63805
     61500     2.16007     1.83362     1.81705     1.63338
     61530     2.16316     1.83186     1.81882     1.64156
     61560     2.16405     1.82961      1.8272      1.6371
     61590     2.16207     1.83182     1.82018     1.63722
     61620     2.16631     1.84553      1.8227     1.63021
     61650     2.16219     1.83926     1.81479     1.63518
     61680     2.16795     1.84983     1.82669     1.62523
     61710     2.17068     1.85083     1.82637     1.63172
     61740     2.17216     1.85961     1.81683     1.63633
     61770      2.1713     1.84646     1.82564     1.63912
     61800     2.17637     1.85437     1.82469     1.64468
     61830     2.17045     1.84986     1.82786     1.63054
     61860     2.16863     1.84704     1.82075     1.63683
     61890     2.16125     1.83799     1.81413     1.63484
     61920     2.16578     1.83981     1.81816      1.6403
     61950      2.1665     1.83905     1.82018     1.64082
     61980     2.15923     1.82987     1.81153      1.6415
     62010     2.16424     1.83699     1.82104     1.63622
     62040     2.16617     1.83859      1.8158     1.64532
     62070     2.16919     1.84105     1.81892     1.64708
     62100     2.16749     1.83812     1.81549     1.64964
     62130     2.17044     1.84039     1.82021     1.64968
     62160     2.16455     1.82978     1.81871     1.64765
     62190     2.16936     1.83187     1.82982     1.64569
     62220     2.16719     1.83793     1.82394     1.63972
     62250     2.16825     1.83608     1.82905     1.63892
     62280     2.16859     1.83729     1.82829     1.63929
     62310     2.16402     1.83689     1.82039     1.63645
     62340     2.16303     1.83501     1.82442     1.63144
     62370     2.16365     1.83423     1.82396     1.63449
     62400     2.16202     1.82553     1.82089     1.64332
     62430     2.16028     1.83045     1.82399     1.62976
     62460     2.16318     1.83407     1.82799      1.6289
     62490     2.16421     1.83455     1.83296     1.62551
     62520     2.16865     1.84338     1.83038     1.63025
     62550     2.16943     1.84491     1.82872     1.63246
     62580     2.17105     1.84757     1.83315      1.6288
     62610     2.16327     1.83171     1.82547     1.63463
     62640     2.16242     1.82964     1.82898     1.63077
     62670     2.16787     1.83858     1.83281     1.63088
     62700     2.17309     1.84613     1.83273     1.63631
     62730     2.16039     1.83165     1.81784     1.63557
     62760     2.16587     1.83934     1.82469      1.6338
     62790     2.16993     1.84401     1.82816     1.63544
     62820     2.16904     1.83768     1.83243     1.63544
     62850     2.16696     1.85028     1.82488     1.62409
     62880     2.16296     1.82615     1.82847     1.63667
     62910     2.16912      1.8392     1.82972     1.63697
     62940     2.17146     1.84286     1.83212     1.63635
     62970     2.17258     1.85063     1.82467     1.63889
     63000     2.16877     1.84353     1.82167     1.64015
     63030     2.17012       1.843     1.82488     1.64073
     63060     2.17056     1.84463     1.82512     1.63981
     63090     2.17342     1.84873     1.82765     1.63993
     63120     2.17252     1.84843     1.82941     1.63594
     63150     2.17822      1.8557     1.83851     1.63264
     63180     2.17025     1.84866     1.82313     1.63666
     63210     2.16806     1.84711     1.82146     1.63446
     63240     2.17548      1.8575     1.83845     1.62334
     63270     2.16936     1.84795      1.8267      1.6311
     63300     2.16836     1.84955     1.81797     1.63636
     63330      2.1722     1.84788     1.83064     1.63433
     63360     2.17086     1.85764     1.82533     1.62562
     63390     2.17127     1.84932     1.82148     1.64044
     63420     2.16783     1.84758     1.82029     1.63461
     63450     2.17319     1.86122     1.81948     1.63429
     63480     2.17044     1.86165     1.81756     1.62859
     63510     2.16755     1.85329     1.82209     1.62537
     63540     2.16976      1.8623     1.81946     1.62392
     63570     2.17932     1.87262     1.82971     1.62614
     63600     2.17127     1.86478     1.82166     1.62263
     63630     2.17519     1.86861     1.82836      1.6212
     63660     2.16959     1.86702     1.81333      1.6249
     63690     2.17485     1.86869     1.82267     1.62661
     63720     2.17268     1.86992     1.81411     1.62895
     63750     2.16797     1.86301     1.81486     1.62347
     63780     2.16936     1.85961     1.81663     1.62912
     63810     2.16675     1.85788     1.81881     1.62168
     63840     2.16911     1.85659     1.82082      1.6272
     63870     2.17051     1.85913     1.82236      1.6263
     63900     2.16261     1.84478     1.80994     1.63545
     63930     2.16419     1.84784     1.81571     1.62977
     63960     2.16152     1.84751     1.81179      1.6274
     63990     2.17061     1.86329     1.81694     1.62787
     64020     2.16329     1.85579     1.80755     1.62742
     64050     2.17045     1.86021     1.81861     1.62911
     64080     2.17039     1.85591     1.82309     1.62885
     64110     2.16495     1.84649     1.82175     1.62657
     64140      2.1646     1.84318     1.82064     1.63063
     64170     2.17415      1.8628     1.83097     1.62215
     64200     2.17202     1.86335     1.81958     1.62862
     64230     2.16333     1.84783      1.8103      1.6335
     64260     2.17625     1.86369     1.82638     1.63191
     64290     2.17642     1.86173     1.83237     1.62787
     64320     2.17474     1.86171     1.82909     1.62709
     64350     2.17831      1.8647      1.8337     1.62803
     64380     2.17838     1.85334     1.83444     1.64033
     64410     2.18194     1.85494     1.83973     1.64205
     64440     2.17771     1.85397     1.83909      1.6326
     64470      2.1725     1.84938       1.829     1.63525
     64500      2.1807     1.85416     1.83935     1.64007
     64530     2.16659     1.83285     1.83782     1.62829
     64560     2.17032     1.83995     1.83644     1.63177
     64590     2.17317     1.83786     1.83323     1.64526
     64620     2.17682     1.84199     1.84097     1.64163
     64650     2.17432     1.84394     1.83053     1.64451
     64680     2.17255     1.84446     1.82329     1.64728
     64710     2.15951     1.82529     1.81273       1.646
     64740       2.169     1.84343     1.80861     1.65522
     64770     2.17423     1.84825     1.80891     1.66324
     64800     2.17077     1.84525      1.8134     1.65262
     64830     2.16752     1.83787     1.81293      1.6528
     64860     2.16819      1.8478     1.80245     1.65497
     64890     2.16328     1.83235     1.79668     1.66553
     64920     2.16542     1.82795     1.79782     1.67467
     64950     2.16802     1.82634     1.79805     1.68289
     64980     2.17248      1.8306     1.79996     1.68773
     65010     2.17523     1.83279     1.81142     1.68016
     65040      2.1688     1.82583     1.79116     1.69278
     65070     2.16935     1.82994     1.79618     1.68441
     65100      2.1698     1.83339     1.79885     1.67895
     65130     2.17118     1.83446     1.79971     1.68044
     65160     2.16542     1.82969     1.78414     1.68735
     65190     2.17646     1.84552     1.79868     1.68307
     65220     2.17464     1.83086      1.7972     1.69591
     65250     2.17691     1.82504      1.8058     1.69888
     65280     2.17717      1.8214     1.82035     1.68788
     65310     2.18126      1.8234     1.81412     1.70293
     65340     2.17477     1.81597     1.80917     1.69954
     65370     2.17798     1.82277     1.81098     1.69855
     65400     2.18278     1.83309      1.8335     1.67545
     65430     2.17506     1.82414      1.8283     1.67082
     65460     2.17315      1.8245     1.81172     1.68346
     65490     2.17652     1.82852     1.81887     1.68008
     65520     2.17001     1.82824     1.80767     1.67564
     65550     2.17867     1.83714     1.81094     1.68481
     65580     2.18009     1.83596     1.82765     1.67168
     65610     2.17671     1.83605     1.81927     1.67192
     65640     2.17497     1.83037     1.82408     1.66837
     65670     2.17601     1.83042     1.82535     1.66965
     65700     2.16951       1.818     1.82354     1.66828
     65730     2.17806     1.82935     1.82493      1.6766
     65760     2.17981     1.82614      1.8245      1.6851
     65790     2.17385     1.82161     1.82505     1.67396
     65820     2.16719     1.81671     1.81211     1.67609
     65850     2.17458     1.82456     1.82363      1.6742
     65880     2.17047     1.81857     1.81418      1.6803
     65910      2.1725     1.82413     1.81181     1.68207
     65940     2.16548     1.81977     1.79962     1.68178
     65970     2.16667     1.80824     1.80644     1.68996
     66000      2.1673     1.82092     1.80189     1.68281
     66030     2.16518     1.81611     1.79694     1.68783
     66060     2.16474     1.81886     1.81264     1.66682
     66090     2.17204     1.82987     1.80555      1.6814
     66120     2.17332     1.81998     1.81641     1.68373
     66150     2.17352     1.81116     1.81665     1.69347
     66180     2.17322     1.80588     1.81314     1.70207
     66210     2.18065     1.81541      1.8158     1.70811
     66240     2.17376     1.80365     1.82218     1.69616
     66270     2.16903     1.79903     1.81675     1.69479
     66300      2.1732     1.80036     1.82998      1.6898
     66330     2.17368     1.80833      1.8245     1.68847
     66360     2.17697     1.81239     1.83281     1.68359
     66390     2.17022     1.80763        1.83     1.67429
     66420     2.17297     1.81054     1.83557     1.67219
     66450     2.16795      1.8087     1.82474     1.67301
     66480     2.17576     1.81188     1.82585     1.68855
     66510     2.17106     1.81205     1.83111     1.67049
     66540     2.17057     1.80975     1.83577     1.66659
     66570     2.16533     1.80234      1.8325     1.66457
     66600     2.16818     1.80784     1.83077     1.66793
     66630      2.1728     1.80387      1.8359     1.67858
     66660     2.15958     1.79713     1.82246     1.66628
     66690     2.16323     1.79969     1.83368     1.66067
     66720     2.16903     1.80779     1.83157     1.66933
     66750     2.17343      1.8161     1.83621     1.66663
     66780     2.16951     1.80321     1.83259     1.67439
     66810     2.17986     1.81873     1.83935     1.67708
     66840     2.17396     1.81455     1.83432     1.67178
     66870     2.16696     1.81163     1.82122      1.6711
     66900     2.17384     1.81302     1.83244      1.6752
     66930     2.17001     1.81066     1.82709     1.67367
     66960     2.16656     1.80874     1.81773     1.67699
     66990     2.16234     1.79923     1.82086     1.67291
     67020       2.164     1.80851     1.80813     1.68101
     67050      2.1604     1.80026     1.81207     1.67635
     67080     2.16766     1.80471     1.82544     1.67581
     67110     2.17079     1.80407     1.82712     1.68273
     67140     2.16903     1.81283     1.82115     1.67523
     67170     2.16842     1.80502     1.82335      1.6797
     67200      2.1677     1.80801     1.82609     1.67164
     67230     2.16333     1.80091     1.82427     1.66996
     67260     2.16107     1.79945     1.82286      1.6672
     67290     2.16916     1.80659     1.83463      1.6676
     67320     2.16475     1.79505      1.8319      1.6716
     67350      2.1664     1.80229     1.82641     1.67408
     67380     2.16966     1.80786     1.83174     1.67068
     67410      2.1651     1.80181     1.82353     1.67437
     67440     2.15969     1.79442     1.82033     1.67182
     67470     2.16183      1.8029     1.82011     1.66847
     67500     2.16819     1.80668     1.82901     1.67113
     67530     2.16672     1.81448     1.82657     1.66151
     67560     2.16229     1.79725     1.83147     1.66331
     67590     2.16059     1.79431     1.82398     1.67028
     67620     2.16041     1.79021     1.82109     1.67735
     67650     2.16448     1.80377      1.8253     1.66872
     67680     2.16767     1.80066     1.82166     1.68426
     67710     2.17049     1.80297     1.83066     1.67928
     67740     2.17242     1.79804     1.83024        1.69
     67770       2.165     1.79574     1.81783     1.68679
     67800     2.16801     1.80167     1.82258     1.68307
     67830     2.16163     1.79384     1.81379     1.68451
     67860     2.16021     1.78812     1.81581     1.68479
     67890     2.16121     1.79714     1.80644     1.68782
     67920     2.15997     1.79132      1.8026     1.69492
     67950     2.16311     1.79322     1.81455     1.68816
     67980      2.1565     1.77886     1.80259      1.6992
     68010     2.17006     1.79417     1.81985     1.69923
     68040     2.16111     1.78697     1.80795      1.6967
     68070     2.15608     1.77224     1.80439     1.70314
     68100     2.16578     1.77731     1.80965     1.71685
     68130     2.16211     1.77076     1.81261     1.71124
     68160     2.16176     1.76443     1.82211     1.70677
     68190       2.162     1.76003      1.8115     1.72316
     68220     2.17499     1.77666     1.82496     1.72458
     68250     2.16222     1.76625       1.828     1.69974
     68280     2.16347     1.77371     1.82923     1.69384
     68310     2.16537     1.77456     1.82251     1.70502
     68340     2.16418     1.77955     1.81962     1.69986
     68370     2.15864     1.77786     1.81468     1.69281
     68400     2.16355      1.7879     1.81796     1.69127
     68430     2.15276     1.77732     1.81245     1.68076
     68460     2.16467     1.77881     1.83016     1.69055
     68490     2.15848     1.77736     1.82562     1.68113
     68520     2.16447     1.77512      1.8341     1.68964
     68550     2.16101     1.77577     1.82905     1.68557
     68580     2.15316     1.75832     1.81714     1.69661
     68610     2.16667     1.77156     1.83405     1.69904
     68640     2.16372     1.77387     1.83533     1.68769
     68670     2.16745      1.7707     1.84892     1.68576
     68700     2.16225     1.77147     1.83679     1.68486
     68730     2.16133     1.76813     1.82072     1.70336
     68760     2.16104     1.75521     1.82743     1.70878
     68790     2.16317     1.76302     1.82739     1.70617
     68820     2.15809     1.76273     1.82649     1.69451
     68850     2.16052     1.77022     1.82304     1.69662
     68880     2.16778     1.77211     1.82961     1.70609
     68910     2.16383     1.76164      1.8243     1.71257
     68940     2.15997     1.76507     1.82194     1.70176
     68970     2.16364     1.75962     1.82348     1.71504
     69000     2.16727      1.7691     1.83093     1.70648
     69030     2.16407     1.77063     1.82043     1.70802
     69060     2.16184      1.7661      1.8153     1.71249
     69090     2.16187     1.77087     1.82271     1.69974
     69120     2.15497     1.76798     1.80726     1.70172
     69150     2.15545     1.76651     1.81072     1.70077
     69180       2.167     1.77001     1.81729     1.71939
     69210     2.16186     1.76263     1.81476     1.71668
     69240     2.15913     1.76377     1.81754      1.7057
     69270     2.16122     1.76622     1.81776      1.7082
     69300     2.15938     1.76481     1.81354      1.7095
     69330     2.15904     1.76583     1.81184     1.70938
     69360     2.16416     1.77567     1.81508     1.70871
     69390     2.16139     1.77401     1.80678     1.71221
     69420     2.16661     1.78611     1.80562     1.71404
     69450     2.16473     1.77853     1.81233     1.71007
     69480     2.15943     1.78145      1.7955      1.7114
     69510     2.15779     1.78361     1.80015     1.70009
     69540     2.16084     1.77582     1.81103     1.70443
     69570     2.15995     1.77414     1.81089     1.70408
     69600     2.16285     1.77311     1.81157     1.71177
     69630     2.15975     1.76594     1.81416      1.7086
     69660     2.16474     1.78508     1.81812     1.69709
     69690      2.1681     1.79473     1.82452     1.68859
     69720     2.16553     1.79062     1.82678     1.68394
     69750     2.16725     1.80021     1.82413     1.68101
     69780     2.17022     1.79882     1.81902     1.69562
     69810     2.16554     1.79418     1.81742     1.69028
     69840     2.15773      1.7926     1.80123      1.6893
     69870     2.16006     1.79591     1.80042     1.69261
     69900     2.15756     1.78501     1.79864     1.69965
     69930     2.16622     1.78957     1.81138     1.70334
     69960     2.16734     1.78341     1.81843     1.70512
     69990     2.16087     1.78842     1.80612     1.69653
     70020     2.16736     1.79663     1.81943     1.69018
     70050     2.15911     1.79224     1.79658     1.69814
     70080     2.15942     1.79546     1.78771     1.70488
     70110     2.15338     1.78815     1.78815      1.6968
     70140     2.16283     1.79046     1.80058     1.70524
     70170     2.16472     1.79084     1.79853     1.71179
     70200     2.16554     1.80578     1.80093     1.69557
     70230     2.16444      1.8194     1.79924     1.67991
     70260     2.16486     1.83013     1.80389     1.66428
     70290     2.16132     1.82557     1.80597     1.65784
     70320     2.16799     1.83808     1.81475     1.65181
     70350     2.16729     1.83174     1.81223     1.65978
     70380     2.16944     1.83667     1.80914      1.6633
     70410     2.16518     1.83601     1.80222     1.66044
     70440     2.16605     1.83231      1.8095     1.65888
     70470     2.16667     1.83297     1.80922     1.66008
     70500     2.16658     1.83422     1.80366      1.6645
     70530     2.16355     1.83412     1.79236     1.66893
     70560     2.17444       1.846      1.8035     1.67215
     70590     2.16802     1.83538     1.79908     1.67193
     70620     2.16698     1.84702     1.79994     1.65538
     70650     2.17313     1.85869     1.80967     1.64782
     70680     2.16684     1.84464     1.80341     1.65392
     70710     2.17085     1.83795     1.80521     1.66984
     70740     2.16852     1.83943     1.80498     1.66238
     70770     2.16801     1.83254      1.7995     1.67455
     70800     2.17001     1.83616     1.79792     1.67746
     70830     2.16483     1.82831     1.79824      1.6723
     70860     2.17175     1.83589     1.80816     1.67124
     70890     2.15794     1.81977     1.79129     1.67125
     70920      2.1583     1.81911     1.79331     1.67075
     70950     2.16815     1.82709      1.8008     1.67946
     70980     2.16746     1.82845     1.81042     1.66581
     71010     2.16973     1.82933     1.80569     1.67586
     71040     2.16445     1.82747     1.80033        1.67
     71070     2.16272     1.82116     1.79778     1.67512
     71100     2.16555     1.82528     1.79307     1.68299
     71130     2.17274     1.83382     1.79989     1.68496
     71160     2.16544     1.82771     1.78535     1.68827
     71190     2.16175     1.82639      1.7709     1.69546
     71220     2.15919     1.82763     1.77229     1.68612
     71250     2.15707     1.82288     1.76257     1.69598
     71280      2.1655     1.83977     1.77445     1.68683
     71310     2.16484     1.83583     1.77393     1.68998
     71340     2.16669     1.83451     1.77206     1.69808
     71370     2.15872     1.83489     1.77434     1.67482
     71400     2.15988     1.84257       1.767     1.67714
     71430     2.15824     1.83739     1.77205     1.67326
     71460     2.15964     1.83245     1.76882     1.68567
     71490     2.15603     1.81941     1.77077      1.6885
     71520     2.15859     1.81766      1.7758     1.69163
     71550     2.16081     1.82616     1.76823     1.69609
     71580     2.15845      1.8186     1.76979     1.69658
     71610     2.16131     1.82162     1.77643     1.69368
     71640     2.16656     1.82681     1.77379     1.70423
     71670     2.16094     1.82366     1.76258     1.70495
     71700     2.16472     1.82853     1.77291     1.69861
     71730     2.15708     1.83442     1.76359     1.68245
     71760     2.15706     1.83189     1.75603     1.69302
     71790     2.16391     1.84009      1.7626      1.6948
     71820     2.16178     1.83475     1.76464     1.69302
     71850     2.16346      1.8378      1.7617     1.69705
     71880     2.15372     1.82809     1.76083     1.68362
     71910     2.16395       1.841     1.77634      1.6795
     71940     2.15689     1.83306     1.76097     1.68618
     71970     2.15948     1.82795     1.77128     1.68756
     72000     2.16239     1.83106     1.76515     1.69805
     72030     2.15194     1.82489     1.75064     1.69315
     72060     2.16416     1.83212      1.7625     1.70415
     72090     2.16401       1.826     1.76903     1.70358
     72120     2.15812     1.82635     1.75311      1.7047
     72150     2.16757      1.8379     1.76139     1.70774
     72180     2.16021     1.82774     1.75839     1.70309
     72210     2.16475      1.8391     1.75091     1.71006
     72240     2.16367     1.83086     1.74532     1.72185
     72270     2.16096     1.83823     1.74324     1.70926
     72300     2.17101     1.83889     1.76728     1.70933
     72330     2.16761      1.8371     1.75717     1.71304
     72360     2.16926      1.8412     1.75578     1.71423
     72390     2.16434     1.83575     1.75337     1.71011
     72420     2.15867     1.83429     1.75105     1.69968
     72450     2.16426     1.84327     1.75992     1.69503
     72480     2.16463     1.83423      1.7649     1.70058
     72510     2.17296     1.84447     1.77281     1.70251
     72540     2.16674     1.83877     1.77262     1.69299
     72570     2.16399     1.84992     1.77131     1.67509
     72600     2.16199     1.85116     1.76397      1.6763
     72630     2.16599     1.85693     1.76971      1.6742
     72660     2.16438     1.85555     1.76772     1.67367
     72690     2.16349     1.85402     1.76741     1.67339
     72720     2.16089     1.85622     1.76264     1.66926
     72750     2.15966     1.86127     1.75655     1.66687
     72780     2.15698      1.8548     1.75484     1.66894
     72810     2.16049     1.85905     1.76291     1.66478
     72840     2.16137     1.85713      1.7612     1.67102
     72870     2.16629     1.86929     1.76312     1.66817
     72900      2.1625     1.86075     1.76649     1.66432
     72930     2.16164     1.85625     1.77354     1.65959
     72960     2.16051     1.84762     1.76669     1.67353
     72990     2.16021     1.85291     1.76491     1.66879
     73020     2.15644     1.84782     1.76242     1.66729
     73050     2.15898     1.84825     1.76287     1.67292
     73080     2.16321     1.86276     1.76593     1.66451
     73110      2.1579     1.85672     1.76607     1.65729
     73140     2.15666     1.85781     1.76829     1.65047
     73170     2.16214     1.86265     1.77914      1.6477
     73200     2.15748     1.85959     1.77141     1.64728
     73230     2.15017     1.85024     1.76887     1.64138
     73260     2.15628     1.86293     1.77618     1.63517
     73290     2.15199     1.86232     1.76733     1.63415
     73320     2.15454     1.85951     1.76938     1.64181
     73350     2.15008     1.86078     1.75726     1.64172
     73380     2.14946     1.86264     1.75985     1.63519
     73410     2.14846     1.85908     1.75844     1.63814
     73440     2.15275      1.8634      1.7653     1.63708
     73470     2.14726     1.85604     1.76289     1.63364
     73500      2.1485     1.85549      1.7666     1.63351
     73530     2.15087     1.86324     1.76463     1.63305
     73560     2.16472     1.88373     1.77194     1.63824
     73590     2.15964      1.8699     1.77372     1.63875
     73620     2.15588     1.86473     1.76863     1.64022
     73650     2.16201     1.86523       1.777     1.64675
     73680     2.15302     1.85716     1.76185     1.64859
     73710     2.14871     1.85501     1.75724     1.64467
     73740     2.15301     1.84901     1.76862     1.65046
     73770     2.15317     1.85532     1.76149     1.65144
     73800     2.16651     1.86536     1.77001     1.66585
     73830     2.15875     1.85852     1.75974     1.66421
     73860     2.15626     1.86397     1.75869     1.65274
     73890     2.15219     1.85846     1.74793     1.65972
     73920      2.1628     1.86594     1.76152     1.66455
     73950     2.15681     1.85568     1.76249     1.65942
     73980     2.15297      1.8534     1.75067     1.66451
     74010     2.15998     1.86037     1.76517     1.65958
     74040     2.16066     1.86467     1.75847     1.66364
     74070     2.15822      1.8544     1.75557     1.67182
     74100     2.15767     1.85758      1.7498     1.67292
     74130     2.15992     1.85908     1.75456     1.67208
     74160     2.15803     1.86566     1.75228     1.66224
     74190     2.16067     1.86741     1.75639      1.6628
     74220     2.16223      1.8612     1.75716     1.67297
     74250     2.16242     1.86994     1.74539     1.67604
     74280     2.15967     1.86619     1.74702     1.67141
     74310     2.15727     1.86417     1.74665     1.66784
     74340     2.15866      1.8664     1.75136     1.66402
     74370     2.16163     1.87025     1.75116      1.6676
     74400     2.15548     1.86226     1.74551     1.66654
     74430     2.16055     1.86727     1.74511     1.67446
     74460     2.15683     1.87259      1.7464     1.65749
     74490     2.15672     1.86916     1.74626     1.66123
     74520     2.15131      1.8614     1.74193     1.66047
     74550     2.15174      1.8623     1.74388     1.65852
     74580     2.16313     1.87701     1.75554     1.65926
     74610     2.16145     1.86324     1.75148     1.67463
     74640     2.15429     1.85737     1.73571     1.67911
     74670     2.15326     1.85878     1.74058     1.66984
     74700      2.1585     1.86062     1.74614     1.67551
     74730     2.15847      1.8686     1.73725     1.67581
     74760     2.15884     1.86697     1.73619     1.67966
     74790     2.15138     1.85381     1.72908     1.68242
     74820     2.15852     1.86619     1.74176     1.67394
     74850     2.15569     1.86689     1.73281     1.67515
     74880     2.15195      1.8638     1.72424     1.67781
     74910     2.16233      1.8701     1.73454     1.68685
     74940     2.16133     1.86372     1.73508     1.69078
     74970     2.15617     1.85985     1.73917     1.67761
     75000     2.16057     1.85822     1.74663     1.68297
     75030     2.15531     1.84895     1.74123     1.68529
     75060     2.16088     1.85697     1.73937     1.69264
     75090      2.1551     1.85773     1.73254     1.68405
     75120     2.14838     1.84573     1.71356     1.69944
     75150     2.15249     1.85399     1.72113     1.69318
     75180     2.15805     1.85266     1.72724     1.70253
     75210     2.16402     1.85815     1.72576     1.71318
     75240     2.15981     1.86135     1.72795      1.6968
     75270      2.1521     1.85426      1.7132      1.6999
     75300     2.15748     1.85513     1.71666      1.7091
     75330     2.16361     1.86654     1.71145     1.71737
     75360     2.16348     1.87341     1.71529      1.7057
     75390      2.1587     1.86033     1.72084     1.70231
     75420     2.15792     1.86307      1.7129     1.70534
     75450     2.16239     1.86848     1.70664       1.717
     75480     2.15323     1.85918     1.70286     1.70778
     75510     2.15582     1.86025     1.71309     1.70291
     75540     2.15692     1.86735     1.70526     1.70579
     75570      2.1581     1.86364     1.72198     1.69601
     75600     2.15756     1.87062     1.71918     1.68976
     75630     2.14894     1.85292     1.71784     1.68866
     75660     2.14982     1.85935      1.7199     1.68172
     75690     2.15436     1.85795     1.72538     1.68927
     75720     2.15502     1.85204     1.73111     1.69158
     75750     2.16512      1.8655     1.74814     1.68506
     75780     2.16488     1.86806     1.75017     1.67948
     75810     2.15584     1.86188     1.73387     1.68001
     75840     2.16284     1.86978      1.7427     1.68008
     75870     2.15975      1.8701     1.74086     1.67366
     75900     2.15866     1.86073     1.73638     1.68593
     75930     2.16229     1.87174     1.73888     1.68044
     75960     2.16098     1.86469     1.73844     1.68537
     75990     2.15446     1.85493     1.73777     1.68012
     76020     2.16184      1.8659     1.74553     1.67887
     76050      2.1578     1.85872     1.74842     1.67344
     76080      2.1669     1.87332     1.75414     1.67468
     76110      2.1547     1.85166     1.74298     1.67894
     76140     2.15197     1.84996     1.73874      1.6782
     76170     2.15807     1.86039     1.74302     1.67789
     76200     2.15703     1.85566      1.7397     1.68391
     76230     2.15475     1.84852     1.73387      1.6919
     76260     2.16153     1.85466      1.7433     1.69281
     76290     2.16014      1.8515     1.73941      1.6967
     76320     2.15924     1.85438     1.73714      1.6936
     76350     2.15218     1.84846     1.73635     1.68286
     76380     2.15603     1.85252     1.73345     1.69124
     76410     2.16226     1.85719     1.74222       1.693
     76440     2.16556     1.84674     1.75586     1.69878
     76470     2.15263     1.83035     1.74795      1.6918
     76500     2.16261     1.85022     1.75475     1.68858
     76530      2.1561     1.84337      1.7527     1.68155
     76560     2.15673     1.85813     1.74099     1.67906
     76590      2.1555     1.85502     1.73911     1.68129
     76620     2.15724     1.85399     1.75293     1.67253
     76650     2.15459     1.84987     1.75188     1.67135
     76680     2.15708     1.85439     1.75507     1.66942
     76710     2.15606     1.85429     1.75896      1.6628
     76740     2.15274     1.84399     1.75376     1.67112
     76770     2.16011     1.85342     1.76222     1.67079
     76800     2.15523     1.84912     1.75269     1.67298
     76830       2.157     1.84691     1.75897      1.6734
     76860     2.16267     1.84419     1.76558     1.68405
     76890     2.16326     1.84746     1.76668     1.68081
     76920     2.16196     1.83903     1.76546     1.68799
     76950     2.16218     1.84456      1.7633     1.68477
     76980     2.15918     1.83999     1.76439     1.68093
     77010     2.15764     1.84377     1.75167     1.68612
     77040     2.16085     1.83769      1.7645      1.6876
     77070     2.15538     1.82923     1.75357     1.69418
     77100     2.15801      1.8298      1.7607     1.69285
     77130      2.1607     1.83396     1.77492     1.68034
     77160     2.16213     1.83918     1.77402     1.67925
     77190     2.15508     1.84316     1.76736     1.66371
     77220     2.16113     1.84077     1.77152     1.67757
     77250     2.15811     1.84299     1.76541     1.67381
     77280     2.15556     1.84484      1.7666      1.6639
     77310     2.15323     1.84213     1.77121     1.65593
     77340     2.16442     1.85078     1.77008     1.67656
     77370     2.15097     1.84704     1.77135     1.64444
     77400     2.15575     1.84149     1.78325     1.65028
     77430     2.15644     1.84603     1.77209     1.65902
     77460     2.16147     1.84949     1.78293     1.65664
     77490      2.1576     1.83818     1.78837     1.65326
     77520     2.15983     1.83703     1.78175     1.66747
     77550     2.16124     1.84499     1.78472     1.65912
     77580     2.15379     1.83572     1.77889     1.65629
     77610     2.15914     1.85292     1.77567     1.65452
     77640      2.1551     1.83585     1.77698     1.66158
     77670     2.15888     1.83778     1.78382     1.66196
     77700     2.15486     1.82527     1.78209     1.66715
     77730     2.15766     1.82861      1.7845     1.66814
     77760      2.1598     1.82438     1.78944     1.67303
     77790     2.15774     1.81354     1.79142     1.67737
     77820     2.16086     1.82445     1.79729     1.66727
     77850     2.15843     1.81727     1.79053     1.67606
     77880     2.16821     1.81551     1.81275     1.67933
     77910     2.15997     1.81745     1.80655     1.66259
     77940     2.16481     1.82301     1.81667     1.65807
     77970     2.15936     1.81131     1.80929     1.66471
     78000     2.15657     1.80426     1.80532     1.66946
     78030     2.16049     1.80879     1.81308     1.66625
     78060     2.16102     1.80314     1.80495     1.68251
     78090     2.16203     1.81875     1.80757      1.6654
     78120     2.16363     1.81495     1.80532     1.67612
     78150     2.16458     1.81902     1.80644     1.67295
     78180     2.16937      1.8225     1.81212     1.67541
     78210     2.16554     1.81472     1.81277     1.67325
     78240     2.16352     1.80678     1.81072     1.67883
     78270     2.15861     1.79851     1.80893       1.677
     78300     2.16003     1.81123     1.80836     1.66756
     78330       2.151     1.79775     1.80482     1.66264
     78360     2.15573     1.79213     1.81361     1.67134
     78390      2.1614      1.7919     1.82032     1.67893
     78420     2.15961     1.78714     1.81374     1.68652
     78450      2.1551     1.77693     1.81417      1.6853
     78480     2.16009     1.78724     1.81242     1.68904
     78510     2.16077     1.78903     1.81479     1.68635
     78540      2.1637     1.79619     1.81642      1.6845
     78570     2.15488     1.79094      1.8104     1.67391
     78600     2.15864     1.80289     1.80418      1.6775
     78630     2.14649     1.79765     1.79285     1.66402
     78660     2.15646     1.79926     1.80812     1.67152
     78690     2.15496     1.80001      1.8102     1.66459
     78720     2.15507     1.79325     1.81517     1.66675
     78750     2.14666     1.79271     1.80735     1.65407
     78780     2.15404     1.80656     1.81392       1.651
     78810     2.15961     1.80232     1.82091     1.66245
     78840     2.15717     1.79201     1.82626     1.66139
     78870      2.1526     1.79963     1.81551     1.65307
     78900     2.15497     1.80895     1.81392      1.6508
     78930     2.15534     1.79521     1.81797      1.6623
     78960     2.15793     1.79481     1.81696     1.67053
     78990     2.15957     1.80305     1.81753     1.66526
     79020     2.15627     1.80608      1.8048     1.66727
     79050      2.1653     1.81844     1.81632     1.66471
     79080      2.1577     1.80453      1.8089     1.66819
     79110     2.15612     1.80451     1.81247     1.66023
     79140     2.15065     1.79548      1.8086     1.66007
     79170     2.15376     1.80119     1.80916     1.66134
     79200     2.15368     1.79736     1.80714     1.66746
     79230     2.15153     1.80253     1.79437     1.67011
     79260     2.16176      1.8215     1.80623     1.66316
     79290     2.15486     1.82032     1.80022     1.65303
     79320     2.15143     1.81882     1.79096      1.6558
     79350     2.15048     1.82419     1.77714      1.6623
     79380     2.15887     1.83367     1.78371     1.66658
     79410     2.15637     1.83119     1.79038     1.65565
     79440     2.16049     1.82809     1.79328     1.66663
     79470     2.16043     1.83028     1.79164     1.66583
     79500     2.16167     1.82891     1.79671     1.66509
     79530     2.16364     1.83786     1.79484     1.66239
     79560     2.15648     1.83605     1.79379     1.64683
     79590     2.15843     1.83241     1.79251     1.65735
     79620      2.1589     1.84085     1.79343      1.6482
     79650     2.15584     1.83823     1.78997     1.64686
     79680     2.16195     1.84683     1.79058      1.6526
     79710     2.15796     1.83856     1.78484     1.65759
     79740      2.1677     1.84673     1.79374     1.66432
     79770     2.16134     1.84187     1.78645     1.66098
     79800       2.164     1.84767     1.78334     1.66481
     79830     2.16463     1.84467     1.79593     1.65624
     79860     2.16636     1.85015     1.79416     1.65654
     79890     2.17085     1.86597     1.79068     1.65433
     79920     2.15763     1.84497     1.78764     1.64655
     79950     2.15951     1.84682     1.77674     1.66116
     79980     2.16552     1.85315     1.78928     1.65629
     80010      2.1676     1.85388     1.78874     1.66148
     80040     2.17206     1.85689     1.79345     1.66469
     80070     2.17044     1.85698     1.78792     1.66631
     80100     2.16492     1.85233     1.78442     1.66087
     80130     2.15466     1.85141     1.77087     1.64967
     80160     2.16189     1.85809     1.78411     1.64679
     80190      2.1496      1.8506     1.76668     1.64185
     80220     2.16097     1.85621     1.77583     1.65545
     80250     2.16121     1.86464     1.77894     1.64322
     80280     2.16162     1.85439     1.78432     1.65004
     80310      2.1672     1.86291     1.79046     1.64844
     80340       2.165     1.86661     1.77974     1.65007
     80370      2.1542      1.8584     1.76477     1.64714
     80400     2.15712     1.85396      1.7725     1.65148
     80430     2.16148     1.86758      1.7717     1.64841
     80460     2.16032      1.8652     1.76538     1.65481
     80490      2.1697     1.88106       1.786      1.6392
     80520     2.16241     1.86402     1.77418     1.65218
     80550     2.15362     1.85597     1.75921     1.65429
     80580      2.1654      1.8794     1.77237     1.64453
     80610     2.17078     1.87798     1.78085     1.65115
     80640     2.16453     1.87442      1.7773     1.64261
     80670     2.16398     1.87409      1.7767     1.64218
     80700     2.16157     1.87506     1.76838      1.6437
     80730     2.15951     1.87085     1.76824     1.64324
     80760     2.16091     1.87286      1.7651       1.648
     80790      2.1663     1.87926     1.76624     1.65364
     80820     2.16631     1.88601     1.77448     1.63708
     80850     2.17069     1.88298      1.7776     1.64874
     80880     2.16568     1.87813     1.76968      1.6496
     80910      2.1658     1.88102     1.77338     1.64265
     80940     2.17517     1.88756     1.77366      1.6595
     80970     2.17226     1.88529     1.77368     1.65445
     81000     2.17268     1.88875     1.77141     1.65401
     81030     2.17229     1.88629     1.76976     1.65757
     81060     2.16507     1.87506     1.75556      1.6665
     81090     2.17397     1.89213     1.76068     1.66498
     81120     2.16817     1.88481     1.76519     1.65334
     81150     2.16794     1.88419     1.76398     1.65472
     81180     2.16763     1.87936     1.76765     1.65549
     81210      2.1676     1.88342     1.76657     1.65196
     81240     2.16782     1.88177     1.76316     1.65803
     81270     2.16323      1.8737     1.75485     1.66398
     81300       2.167     1.87959     1.76447     1.65697
     81330     2.15895     1.87102     1.75444      1.6563
     81360     2.17194     1.88938     1.77342     1.64921
     81390     2.16151     1.88099     1.76391     1.64158
     81420     2.16408     1.87873       1.767      1.6476
     81450     2.16675     1.87997     1.77337     1.64634
     81480     2.16456     1.87006     1.77799     1.64689
     81510     2.16856     1.87053     1.77709     1.65784
     81540     2.16532     1.86768     1.77783     1.65175
     81570     2.16139      1.8603     1.76684     1.66156
     81600      2.1635      1.8631     1.77307     1.65728
     81630     2.16375     1.86195     1.77255     1.65978
     81660     2.16674       1.875     1.76616     1.65968
     81690     2.16607     1.87545     1.76928     1.65412
     81720     2.16428     1.87241     1.75739      1.6655
     81750     2.16187     1.86813     1.76151     1.65969
     81780     2.16043     1.86801     1.76325     1.65422
     81810     2.16199     1.86692     1.75812     1.66493
     81840     2.16353     1.85791     1.76665     1.66997
     81870     2.16808     1.86647      1.7656     1.67335
     81900      2.1749     1.87977     1.77743     1.66361
     81930     2.15768     1.85954      1.7668     1.65278
     81960       2.159     1.86318     1.75671     1.66286
     81990     2.15141     1.85964     1.74837     1.65592
     82020     2.15999     1.86995     1.75758      1.6569
     82050     2.14397     1.85297     1.74277     1.64999
     82080     2.16166     1.86673     1.76217     1.66001
     82110     2.16231     1.86374     1.76743     1.65946
     82140     2.15643     1.85712     1.76539     1.65374
     82170     2.15544     1.85813     1.75815     1.65773
     82200     2.16359     1.86366     1.76717     1.66316
     82230     2.16098     1.84918     1.77009     1.66943
     82260     2.16898      1.8638     1.77601     1.66763
     82290     2.16093     1.85524     1.77168     1.66088
     82320     2.16019     1.84915     1.77018     1.66732
     82350     2.15966     1.85689     1.77395     1.65327
     82380     2.16237     1.85019     1.78322      1.6579
     82410      2.1523      1.8347     1.77761     1.65491
     82440     2.16261     1.83777     1.79633     1.65818
     82470     2.16005     1.84123     1.79627     1.64769
     82500     2.16412     1.84435     1.79873      1.6522
     82530     2.16557     1.84376     1.79468     1.66103
     82560     2.15717     1.84177     1.78797     1.64858
     82590     2.15953     1.83811     1.79191     1.65456
     82620      2.1511     1.82982     1.78929     1.64458
     82650     2.15633     1.83084     1.80359     1.64153
     82680     2.16152      1.8336     1.81512     1.63938
     82710     2.16212       1.833     1.81062     1.64662
     82740     2.16852     1.83514     1.82334     1.64702
     82770     2.16306      1.8394     1.81447     1.63767
     82800     2.16984     1.84315     1.82665     1.63784
     82830     2.16505     1.84749     1.80816     1.64081
     82860     2.16791     1.84172     1.81913     1.64271
     82890     2.16028     1.82995     1.81182     1.64383
     82920     2.15261     1.82925      1.7951     1.64284
     82950     2.16342     1.84018     1.80793     1.64496
     82980     2.16253     1.84516     1.80355     1.64185
     83010     2.16303     1.84541     1.81325     1.63217
     83040     2.16169     1.84358     1.80827     1.63621
     83070     2.16788     1.84747      1.8209     1.63419
     83100     2.16313     1.83953     1.82023      1.6313
     83130     2.15925     1.83324     1.81327     1.63586
     83160     2.16443     1.83536     1.82174     1.63774
     83190     2.16461     1.82587     1.82035     1.65032
     83220     2.16301     1.82507     1.81851     1.64904
     83250     2.16676     1.84004     1.81775      1.6431
     83280     2.16844     1.84185     1.82277     1.63993
     83310      2.1691     1.84036     1.82533     1.64049
     83340     2.16396     1.84213     1.80895     1.64307
     83370     2.16114     1.83321     1.81275     1.64144
     83400     2.16483     1.83434     1.82266     1.63894
     83430     2.16445     1.83503     1.82603     1.63339
     83460     2.16694      1.8377     1.82687     1.63605
     83490     2.16617     1.83702     1.82794     1.63359
     83520     2.16926     1.83995     1.83739     1.62788
     83550     2.16514     1.83079     1.83077     1.63466
     83580     2.17229     1.84482     1.83327     1.63508
     83610     2.17527     1.84363     1.83521     1.64214
     83640     2.16157     1.83539     1.81677     1.63569
     83670     2.16012     1.82446     1.82174     1.63854
     83700     2.15931     1.82177     1.82078     1.64048
     83730     2.16185     1.82378     1.82921     1.63555
     83760     2.16587     1.82836     1.82662     1.64393
     83790     2.15876     1.81174     1.82234     1.64839
     83820     2.15822     1.81087     1.82127     1.64911
     83850     2.15873     1.81324     1.81928     1.65003
     83880     2.15268     1.80172     1.81715     1.64918
     83910     2.16192     1.81215     1.81782     1.66115
     83940     2.16034     1.81519     1.81384     1.65808
     83970     2.16026     1.82043     1.81271     1.65335
     84000     2.16201     1.82371     1.82078     1.64543
     84030     2.15704     1.81901     1.81378     1.64531
     84060     2.15837     1.83234     1.80074     1.64833
     84090     2.15785       1.814     1.80961     1.65752
     84120     2.15963     1.81597     1.81099     1.65849
     84150     2.17081     1.82015     1.82859     1.66376
     84180      2.1587     1.80109     1.82317     1.65896
     84210     2.15865     1.79705     1.83097     1.65459
     84240     2.16066     1.79626     1.83702     1.65399
     84270      2.1605      1.7994     1.83056     1.65733
     84300     2.16111     1.79723     1.84122     1.64944
     84330     2.16067     1.80005     1.83609     1.65094
     84360     2.15921     1.79996     1.83331     1.65031
     84390     2.15882     1.78997     1.83359     1.65981
     84420     2.16614     1.80008     1.84645     1.65369
     84450     2.16189     1.79066     1.83879      1.6613
     84480     2.16347     1.80314     1.82517     1.66693
     84510     2.16308      1.8018     1.82508     1.66747
     84540      2.1562     1.79128     1.82517     1.66088
     84570     2.15408     1.79352     1.82285     1.65548
     84600     2.16397      1.8065      1.8308     1.65839
     84630     2.15743     1.79213     1.83325     1.65423
     84660     2.15939     1.78816     1.84032     1.65578
     84690     2.15831     1.79014     1.83912     1.65216
     84720     2.15773     1.78749     1.83861     1.65407
     84750     2.15882     1.78353     1.84799     1.65076
     84780     2.16506     1.79804     1.84756     1.65183
     84810     2.15857     1.79926     1.83978     1.64218
     84840     2.16455     1.79398      1.8505     1.65161
     84870     2.16052     1.78556     1.84814     1.65283
     84900     2.15246     1.78342     1.83708     1.64642
     84930     2.15934     1.78633     1.84849      1.6485
     84960     2.16457      1.7831     1.85309     1.66053
     84990     2.16616     1.79474     1.85338     1.65179
     85020     2.15947     1.78759     1.84042     1.65651
     85050     2.16982     1.80219      1.8497      1.6574
     85080     2.16486     1.80984     1.82734      1.6609
     85110     2.16626     1.80111     1.83584     1.66464
     85140     2.16279       1.802     1.82951     1.66163
     85170      2.1699     1.81394     1.83961     1.65601
     85200     2.16738     1.80386     1.85143     1.64722
     85230     2.16029     1.78869      1.8394     1.65858
     85260     2.16558     1.80402     1.84667     1.64766
     85290     2.16189     1.78724     1.84242     1.66098
     85320     2.15538     1.78828     1.83677     1.64914
     85350     2.14969     1.78795     1.82855     1.64376
     85380     2.14839     1.77847     1.83414     1.64443
     85410     2.15822     1.79265     1.83884     1.64951
     85440     2.15823     1.79334     1.84336     1.64374
     85470     2.16525     1.79664     1.85615      1.6442
     85500     2.17053     1.80687     1.85743     1.64548
     85530      2.1585     1.79642      1.8391     1.64586
     85560     2.15677      1.7892     1.84488     1.64271
     85590     2.16038     1.79695     1.84752     1.64076
     85620      2.1603     1.79897     1.84724     1.63867
     85650     2.15395     1.79318     1.84371     1.63225
     85680     2.15922     1.79659     1.85022     1.63507
     85710      2.1522     1.78841     1.83771     1.63961
     85740        2.15     1.78733      1.8318     1.64162
     85770     2.15487     1.78811     1.84852      1.6348
     85800     2.15194     1.78519     1.84215     1.63746
     85830     2.14606     1.78522     1.83412     1.63101
     85860      2.1559     1.78812     1.85079     1.63495
     85890     2.15502      1.7868     1.85043     1.63445
     85920     2.15578     1.79361     1.84943     1.63013
     85950     2.15315     1.78452     1.85276     1.62939
     85980      2.1554     1.79452      1.8479     1.62987
     86010     2.14928     1.79194     1.82539     1.64187
     86040     2.15323     1.79447     1.83125     1.64292
     86070     2.15671     1.80247     1.83477     1.63935
     86100     2.15276     1.80282     1.81945     1.64567
     86130     2.15155     1.79921      1.8204      1.6454
     86160     2.15027     1.79678     1.82808     1.63616
     86190     2.14611     1.78562     1.82984      1.6355
     86220     2.14974      1.7949     1.82185     1.64377
     86250     2.14631     1.79363     1.81655     1.64206
     86280     2.15083     1.79892     1.81694     1.64765
     86310     2.15338     1.80556     1.81725     1.64672
     86340     2.15261     1.80056     1.81816     1.64916
     86370     2.15363     1.80426     1.81107     1.65557
     86400     2.15135     1.80104     1.80627     1.65839
     86430     2.15906     1.81729     1.80609     1.66089
     86460      2.1637     1.82495     1.81949      1.6499
     86490     2.16071     1.81281     1.81709     1.65808
     86520     2.14922     1.80379     1.79818     1.65867
     86550     2.15213     1.81223     1.79898     1.65616
     86580     2.15382     1.80895     1.80748     1.65486
     86610     2.15237     1.80424     1.80457     1.65941
     86640     2.15174     1.80208     1.80659     1.65792
     86670     2.15642     1.80741     1.81371     1.65651
     86700     2.15552     1.80479     1.80769      1.6636
     86730     2.15267     1.80384     1.80716      1.6578
     86760     2.14755     1.79875     1.80098     1.65677
     86790     2.15716     1.81233      1.8137     1.65306
     86820     2.16029     1.81155     1.81797     1.65739
     86850     2.15488     1.80131     1.81153     1.66154
     86880      2.1552     1.79989      1.8154     1.65966
     86910     2.16007      1.8116     1.82479     1.64925
     86940     2.16142     1.79504     1.82909     1.66606
     86970     2.15724      1.8014     1.82923     1.64809
     87000     2.15278     1.79134     1.81813     1.65966
     87030     2.15546      1.7954     1.82224     1.65772
     87060     2.15298     1.79644     1.80935     1.66423
     87090      2.1537     1.79853      1.8205     1.65166
     87120     2.15996     1.80551     1.82301     1.65758
     87150     2.15664     1.79714     1.82147     1.65972
     87180     2.16008     1.79795     1.82461     1.66434
     87210     2.14744     1.78641     1.82375     1.64489
     87240     2.14737     1.79197     1.80893     1.65501
     87270     2.15541     1.79498     1.82615     1.65374
     87300     2.15313     1.79455     1.82546     1.64901
     87330     2.15855     1.81338     1.82346     1.64479
     87360     2.15159     1.81062     1.81416     1.63986
     87390     2.15312     1.81433     1.81395     1.64001
     87420      2.1576     1.81264     1.82755     1.63856
     87450     2.15193     1.81704     1.81614     1.63144
     87480     2.15476     1.81831     1.82029     1.63286
     87510     2.15924     1.81973     1.81847     1.64509
     87540     2.16115     1.81549     1.82039     1.65267
     87570     2.15602     1.80882     1.81701      1.6503
     87600     2.15707      1.8019     1.82068     1.65656
     87630     2.15335     1.79388     1.81912      1.6573
     87660     2.15496     1.80632     1.81163     1.65617
     87690      2.1526     1.80165     1.81526     1.65114
     87720     2.15202     1.80179      1.8113     1.65382
     87750     2.14967     1.80528     1.81309     1.64189
     87780     2.14753     1.79847     1.81346     1.64336
     87810     2.15298     1.80385      1.8127     1.65256
     87840     2.14969     1.79885     1.81316     1.64891
     87870     2.14619     1.79632     1.80638        1.65
     87900     2.14954      1.8042     1.80416     1.65255
     87930     2.15407     1.80798     1.81321      1.6503
     87960     2.15056     1.80977     1.81146     1.64109
     87990      2.1551     1.80592     1.81614     1.65203
     88020     2.15311     1.80509     1.81674     1.64708
     88050     2.15101     1.80838     1.80552     1.65032
     88080     2.15083     1.79557     1.81118     1.65761
     88110     2.15858     1.79858     1.82429     1.66013
     88140     2.16153     1.80413     1.82355     1.66259
     88170     2.15442     1.80177     1.82424     1.64584
     88200      2.1549      1.7939     1.82873     1.65072
     88230     2.16033     1.80077     1.83893     1.64609
     88260     2.15951     1.80254     1.84341     1.63696
     88290     2.14813     1.78413     1.83342      1.6384
     88320     2.15021     1.78487     1.83872     1.63712
     88350     2.15511     1.80283     1.83387     1.63576
     88380      2.1563     1.79597     1.83974     1.63986
     88410     2.15828     1.79867     1.83281     1.64984
     88440     2.16055     1.79589      1.8424      1.6481
     88470     2.16045     1.79207     1.84479     1.64934
     88500     2.15764     1.78677     1.83744     1.65592
     88530     2.15543     1.78738     1.84097     1.64555
     88560     2.14882     1.78026     1.83587     1.64167
     88590     2.15302     1.78251     1.83441     1.65184
     88620     2.15449     1.78081     1.82759     1.66501
     88650     2.14793     1.77886     1.82335     1.65478
     88680     2.15489     1.79184     1.83348     1.64764
     88710     2.15341     1.80021     1.83357      1.6345
     88740     2.16022     1.80348     1.84382     1.63736
     88770     2.15405     1.79163     1.83282      1.6464
     88800     2.14538     1.77837     1.82786     1.64367
     88830      2.1495     1.77693     1.83336     1.64985
     88860     2.15143     1.78026     1.83335     1.65131
     88890     2.15094     1.78198     1.82244     1.66023
     88920     2.16089     1.79046     1.83415     1.66403
     88950     2.16022     1.78739     1.83669     1.66281
     88980     2.15655       1.787     1.84102     1.64886
     89010     2.16358     1.79368     1.85078     1.64907
     89040     2.15831     1.78241      1.8506     1.64768
     89070     2.15089     1.76953     1.84253     1.65121
     89100     2.15754     1.77335     1.85856     1.64649
     89130     2.15198      1.7736     1.84768     1.64392
     89160     2.15167     1.77636     1.84963     1.63793
     89190     2.16171     1.78691     1.86817     1.63184
     89220     2.15634     1.77388      1.8651     1.63534
     89250      2.1593     1.78095     1.86139     1.63969
     89280     2.14846     1.77336     1.84184     1.64152
     89310     2.15066      1.7749     1.85651     1.62904
     89340     2.15416     1.78211     1.85269     1.63476
     89370     2.15131     1.77442      1.8494     1.63932
     89400     2.15057     1.77769     1.85259     1.63021
     89430     2.15427     1.78109     1.85533     1.63315
     89460     2.15492     1.78016     1.85132     1.64041
     89490     2.15464      1.7831      1.8562     1.63095
     89520     2.15053     1.77644     1.84668     1.63817
     89550     2.15258     1.78155     1.84892     1.63546
     89580     2.15539     1.78535     1.84892     1.63873
     89610     2.15792     1.78364     1.85317     1.64246
     89640     2.15282     1.77845     1.84562      1.6432
     89670     2.15755     1.78399     1.85255     1.64178
     89700     2.15612     1.78144     1.85492     1.63814
     89730     2.15699       1.781     1.86014     1.63499
     89760     2.14383     1.77015     1.84208     1.63257
     89790     2.14955     1.77288     1.84427     1.64217
     89820     2.15437      1.7807     1.84943     1.64054
     89850     2.15392     1.77641     1.85557     1.63706
     89880     2.15266     1.77942     1.84648     1.64076
     89910     2.15605     1.78614     1.84734     1.64139
     89940     2.15564     1.77815     1.84634      1.6501
     89970     2.15681     1.77977     1.85633     1.64015
     90000     2.16175     1.78677     1.86247     1.63859
     90030     2.14379     1.76032     1.83969     1.64576
     90060     2.15943     1.78317     1.85625     1.64344
     90090     2.15839     1.77925     1.84865     1.65349
     90120     2.15604     1.77977     1.84594     1.64983
     90150     2.15365     1.77743     1.84618     1.64584
     90180     2.15975     1.79032     1.85139     1.64199
     90210      2.1618     1.78616       1.856      1.6467
     90240      2.1647     1.79254     1.85982     1.64307
     90270      2.1576     1.79239     1.85106     1.63443
     90300     2.14996     1.77906     1.84681     1.63368
     90330     2.16109     1.79444     1.86219     1.62876
     90360     2.15753     1.79106     1.85695     1.62903
     90390     2.15155     1.78053     1.85236     1.62996
     90420     2.15619     1.78972     1.85264     1.63186
     90450     2.15862     1.78619      1.8551     1.63933
     90480     2.15251     1.78041      1.8478      1.6378
     90510     2.15261      1.7751     1.85041     1.64086
     90540     2.15497     1.77408     1.85938     1.63801
     90570     2.15875     1.79221     1.85345     1.63496
     90600     2.15994     1.78334     1.86189     1.63821
     90630     2.15963     1.79793       1.856     1.62809
     90660     2.15848     1.78933     1.85462     1.63607
     90690     2.15818      1.7844     1.85674     1.63827
     90720     2.16252     1.79609     1.86036     1.63281
     90750     2.17121     1.80275     1.86588     1.64222
     90780     2.16521     1.79693     1.85398     1.64623
     90810     2.16809     1.79683     1.85391     1.65399
     90840     2.16461     1.79285     1.84885     1.65485
     90870     2.16105     1.78772     1.84505     1.65534
     90900     2.16151      1.7863     1.83721     1.66675
     90930     2.16538     1.78834     1.84658     1.66425
     90960     2.16645     1.79084     1.83794     1.67388
     90990     2.16348     1.78839     1.83556     1.67142
     91020     2.15676     1.78204     1.83515     1.66127
     91050     2.16858     1.79248     1.84159     1.67362
     91080     2.16527     1.78931     1.83931     1.67096
     91110      2.1601     1.78401     1.83864     1.66396
     91140     2.15943     1.78139     1.83583     1.66813
     91170     2.16503     1.79074     1.83685     1.67152
     91200     2.16929      1.7969     1.83867     1.67394
     91230     2.16323     1.79657     1.83593     1.66157
     91260     2.16061     1.79356     1.83519     1.65883
     91290     2.16297     1.79431     1.83593     1.66333
     91320     2.16119     1.78835     1.83338     1.66794
     91350     2.15805     1.79211     1.83095      1.6584
     91380     2.16399     1.79786     1.84196     1.65547
     91410     2.15782     1.79324     1.83727     1.64958
     91440     2.16408     1.79329     1.85127     1.65027
     91470     2.16219     1.79759     1.84808     1.64422
     91500     2.15974     1.79068     1.84554     1.64816
     91530     2.16452      1.7971      1.8491     1.64972
     91560     2.15456     1.77776     1.84375     1.65058
     91590     2.15492     1.78123      1.8529     1.63749
     91620     2.16841     1.79969     1.87077     1.63258
     91650     2.16154     1.79503     1.85867     1.63332
     91680     2.15821     1.78672     1.85605      1.6366
     91710     2.15965     1.79358     1.85683       1.632
     91740     2.15806     1.79203     1.84152     1.64679
     91770     2.16332     1.79874     1.84935     1.64449
     91800     2.16123     1.79662     1.84525      1.6459
     91830     2.16264     1.79696     1.84326     1.65147
     91860     2.15506     1.79213     1.83233     1.64908
     91890      2.1636     1.79976     1.84395     1.65016
     91920     2.16429      1.7962      1.8501     1.64896
     91950     2.16503     1.80186     1.84654     1.64873
     91980     2.15868     1.80005     1.83609     1.64571
     92010     2.16128     1.80908     1.84421      1.6335
     92040     2.16074     1.80275     1.84186     1.64171
     92070     2.15858     1.80364     1.83191     1.64619
     92100     2.16029     1.80942     1.83348     1.64258
     92130     2.15816     1.80506     1.83256      1.6428
     92160     2.16286     1.80489     1.84416     1.64235
     92190     2.15455     1.79096     1.84058     1.63978
     92220     2.15643      1.8039      1.8364     1.63522
     92250     2.15333     1.79264     1.83077     1.64573
     92280     2.15624     1.79844     1.84033     1.63632
     92310     2.15987     1.80383     1.83997     1.64037
     92340     2.16623     1.80927     1.85013     1.63973
     92370     2.15309     1.79727      1.8408     1.62875
     92400     2.15317     1.79929      1.8344     1.63394
     92430     2.15453     1.80019     1.83487     1.63601
     92460     2.14851     1.79177     1.83396     1.63045
     92490     2.16285     1.80723     1.84914     1.63416
     92520     2.15408     1.79759     1.84045     1.63143
     92550     2.15603     1.80049     1.84571     1.62742
     92580     2.15839     1.80208     1.85149     1.62536
     92610     2.15465      1.8015      1.8489     1.61901
     92640     2.16401     1.81005      1.8602      1.6215
     92670     2.15437     1.80041      1.8498     1.61844
     92700     2.15371     1.80123     1.84586     1.62028
     92730     2.15592     1.79562      1.8542     1.62286
     92760     2.15422     1.81049     1.83788     1.62038
     92790     2.15666     1.80747     1.84313     1.62428
     92820     2.14847     1.80221     1.83407     1.61868
     92850     2.14934       1.807     1.82781      1.6227
     92880     2.14942     1.81128     1.82763     1.61836
     92910     2.15239     1.80851     1.83557     1.62037
     92940     2.15655      1.8166     1.83252     1.62582
     92970     2.15674     1.81456      1.8342      1.6267
     93000     2.15955     1.82149     1.83707     1.62315
     93030     2.15597     1.81779     1.83639     1.61855
     93060     2.15831     1.81492     1.83685     1.62745
     93090     2.15491     1.81819     1.82981     1.62273
     93120     2.15652      1.8154     1.83131     1.62843
     93150      2.1615      1.8266     1.83199     1.62834
     93180      2.1655     1.82514     1.84174     1.62962
     93210     2.15548     1.81636     1.83316     1.62252
     93240     2.15374     1.81557     1.82767     1.62496
     93270     2.15957     1.81761     1.83193     1.63335
     93300     2.15671     1.81811     1.82666     1.63111
     93330     2.15788       1.819      1.8304     1.62905
     93360       2.165     1.81662      1.8423     1.63716
     93390     2.16323     1.81409     1.84085     1.63692
     93420     2.14858     1.80068     1.82944     1.62588
     93450     2.15131      1.7932     1.83406     1.63614
     93480     2.15217     1.79523     1.83577     1.63426
     93510     2.15621     1.79872     1.84111     1.63505
     93540     2.15567     1.79867     1.84098     1.63382
     93570     2.15027     1.79008     1.83943     1.63076
     93600      2.1551     1.80283     1.84392      1.6244
     93630     2.15742     1.80594     1.84591     1.62485
     93660     2.15819     1.80647     1.84553     1.62674
     93690     2.15272     1.80791     1.82876     1.62957
     93720     2.15721     1.80262     1.84036     1.63424
     93750      2.1547     1.80727     1.83794     1.62519
     93780     2.15356     1.81265     1.82705     1.62845
     93810     2.15309     1.81293     1.82563     1.62848
     93840     2.15511       1.814     1.83245     1.62496
     93870     2.16407     1.82232     1.83973     1.63126
     93900     2.15501     1.82046     1.83011      1.6201
     93930     2.15416     1.81792     1.82521     1.62623
     93960     2.15723     1.83135     1.82057     1.62449
     93990     2.15669     1.83018     1.81697     1.62841
     94020     2.15006      1.8237     1.81458     1.62077
     94050      2.1515     1.82083     1.81724     1.62486
     94080     2.15904     1.83153     1.82806     1.62068
     94110     2.16598     1.84835     1.83179     1.61588
     94140     2.15657     1.83513     1.81228     1.62774
     94170     2.15369     1.83344     1.81018     1.62436
     94200     2.15994     1.84759     1.81731     1.61694
     94230     2.15292     1.83482     1.80585     1.62558
     94260     2.15601     1.84383     1.79969     1.63038
     94290     2.15873     1.85065     1.80836     1.62024
     94320     2.15801      1.8435      1.8064     1.62862
     94350     2.15641     1.83759      1.8113     1.62564
     94380     2.15936     1.84232     1.81338     1.62578
     94410     2.16014     1.84174     1.81384     1.62801
     94440     2.15751     1.83436     1.81164     1.63179
     94470     2.14961     1.83432     1.80064     1.62315
     94500     2.15621     1.83164     1.81335     1.62953
     94530     2.14966     1.82184     1.80729     1.62993
     94560     2.15069     1.82375     1.80732     1.63048
     94590     2.15162     1.82404     1.80815      1.6317
     94620     2.15273     1.82803     1.80711     1.63131
     94650     2.15936     1.83954     1.80509      1.6381
     94680     2.15606      1.8395     1.81243     1.62129
     94710     2.14461     1.83067     1.79487     1.62044
     94740     2.14967     1.83072     1.80133     1.62662
     94770     2.15147     1.83508     1.79768     1.63048
     94800     2.14817     1.83593     1.79237     1.62667
     94830     2.14839     1.84009     1.78842     1.62691
     94860     2.15287     1.84107     1.80204     1.62259
     94890      2.1497     1.83374     1.79784     1.62714
     94920     2.15332     1.83435     1.80503     1.62805
     94950     2.16125     1.84028     1.80633     1.64091
     94980     2.15945     1.84042     1.80922      1.6328
     95010     2.15205     1.83448      1.8049      1.6247
     95040     2.15431     1.83647     1.80815     1.62481
     95070     2.15775     1.84048     1.80879     1.62871
     95100     2.15576     1.83108     1.81071     1.63189
     95130     2.15619     1.83726     1.81417      1.6222
     95160     2.15622     1.84044       1.807     1.62669
     95190     2.15738     1.83664     1.80953     1.63124
     95220     2.15779     1.84049      1.8047     1.63332
     95250     2.16268     1.85114     1.80299     1.63614
     95280     2.16138     1.84676     1.80633     1.63395
     95310     2.15961     1.84161     1.80352     1.63817
     95340     2.16003     1.85187     1.80408     1.62706
     95370     2.15545     1.83906     1.79774     1.63645
     95400     2.15263     1.83855     1.79881     1.62839
     95430     2.15878     1.85369      1.7981     1.62831
     95460      2.1535     1.84851     1.78922     1.62998
     95490     2.15548     1.84046     1.79847     1.63415
     95520     2.14828     1.83183     1.79212     1.63184
     95550     2.15429     1.83487     1.80174     1.63369
     95580     2.15999     1.84795     1.80814      1.6269
     95610     2.15327     1.83824     1.79792     1.63139
     95640      2.1606     1.84749     1.80214     1.63568
     95670     2.15784     1.84617     1.80108     1.63104
     95700     2.15563     1.83904     1.79795     1.63671
     95730     2.15757     1.84265      1.8012     1.63418
     95760     2.15956     1.84633     1.80406     1.63212
     95790     2.16011      1.8481     1.81059     1.62432
     95820     2.15774     1.84534     1.80381      1.6287
     95850     2.15664     1.84183     1.80907      1.6239
     95880     2.15838     1.84637     1.80711     1.62557
     95910     2.16094     1.85351     1.80679      1.6246
     95940     2.15014     1.84687     1.79131     1.62064
     95970     2.15774     1.85203     1.80129     1.62389
     96000     2.15651     1.84175     1.80715     1.62579
     96030     2.15686     1.84652     1.80582      1.6228
     96060      2.1535     1.83846     1.80687     1.62185
     96090     2.15207     1.83281     1.80689     1.62444
     96120     2.15202     1.83385     1.80395     1.62638
     96150     2.14758     1.83111     1.79763     1.62475
     96180     2.15414     1.83935     1.80499     1.62465
     96210     2.15008     1.83411     1.80296     1.62206
     96240      2.1542     1.83724     1.80642     1.62558
     96270     2.15129     1.83751     1.79942     1.62536
     96300      2.1489     1.84156     1.79683     1.61727
     96330     2.15409     1.84058     1.80158     1.62688
     96360     2.16439     1.85358     1.81752     1.62173
     96390     2.15323     1.84728     1.79094     1.62876
     96420     2.14868     1.83958     1.79403     1.62204
     96450     2.14904     1.84204     1.78154     1.63394
     96480     2.14607     1.83679     1.78981     1.62296
     96510     2.15258     1.84294     1.79519     1.62728
     96540     2.14926     1.84303     1.78653     1.62795
     96570     2.14841     1.84535     1.77732     1.63315
     96600     2.15422      1.8382     1.79542     1.63671
     96630     2.15689     1.84356     1.79712     1.63586
     96660     2.15834     1.84752     1.80191     1.62994
     96690     2.15748      1.8475     1.79744      1.6326
     96720     2.15651     1.85354     1.80007     1.62025
     96750     2.15395     1.83973     1.79565     1.63402
     96780     2.15848     1.84477     1.80431     1.63076
     96810     2.15379     1.84599     1.79899     1.62283
     96840     2.15278      1.8473     1.78919      1.6295
     96870     2.15021     1.83876     1.79158     1.62973
     96900     2.15666     1.85348     1.80256     1.61794
     96930     2.15487     1.84787     1.79513     1.62784
     96960     2.15801     1.85478     1.80311     1.61945
     96990     2.15638     1.84532     1.80129     1.62793
     97020     2.14873     1.83862     1.79675     1.62026
     97050     2.15612     1.84565      1.8071     1.62039
     97080     2.15297     1.84053      1.8057      1.6194
     97110     2.14936      1.8334     1.80184      1.6222
     97140     2.15386     1.83693     1.80947     1.62164
     97170     2.15774     1.84867     1.80518     1.62341
     97200     2.15322     1.83067     1.80753     1.62917
     97230     2.14628     1.82408     1.79512     1.63196
     97260      2.1492     1.83735     1.80213     1.61698
     97290      2.1458     1.82062     1.79894     1.63034
     97320     2.14873     1.81664     1.81348     1.62642
     97350     2.15049     1.82096     1.80945     1.63072
     97380     2.15236     1.82352     1.81963     1.62143
     97410     2.14532      1.8243     1.80221     1.62134
     97440     2.15482     1.83348     1.81321     1.62393
     97470     2.15264     1.82532      1.8186     1.62129
     97500     2.14917     1.82472     1.81322      1.6188
     97530     2.15095     1.82352     1.82414     1.61258
     97560     2.15884     1.82947     1.82723     1.62341
     97590     2.14971     1.82467     1.81383      1.6196
     97620     2.14821     1.82606     1.80567     1.62318
     97650      2.1479     1.82235       1.804     1.62839
     97680     2.15017     1.82596     1.81249     1.62089
     97710     2.15249     1.82482     1.81937     1.62059
     97740     2.16748     1.85012     1.83163     1.61807
     97770     2.15939     1.84162     1.82064     1.61852
     97800     2.15362     1.82726     1.80997     1.63135
     97830     2.15853     1.83719     1.81384     1.62887
     97860      2.1543     1.81853     1.82184     1.62967
     97890     2.16188     1.82413     1.82963     1.63476
     97920     2.15469     1.81514     1.82309     1.63309
     97950     2.16049     1.82257     1.82892     1.63363
     97980      2.1537      1.8178     1.81635     1.63503
     98010     2.15642     1.81806     1.81939     1.63853
     98040      2.1537     1.81495     1.81908     1.63516
     98070      2.1562     1.81691     1.81669     1.64222
     98100      2.1635      1.8321     1.82494     1.63538
     98130     2.16284     1.82913     1.82434     1.63762
     98160     2.16349     1.83338     1.81808     1.64154
     98190     2.15738     1.82451     1.80988     1.64439
     98220     2.15528     1.81517     1.81722     1.64115
     98250     2.14666     1.81029     1.80182     1.64091
     98280     2.16068     1.81807     1.82139      1.6475
     98310     2.15849     1.82096     1.81976     1.64035
     98340     2.15482     1.81221     1.82486     1.63472
     98370     2.15931     1.82568     1.82336     1.63324
     98400     2.16029     1.82489     1.82733     1.63228
     98430     2.15399     1.81678     1.81509     1.63833
     98460     2.15338     1.82322     1.81987     1.62419
     98490     2.15702     1.82258     1.81971     1.63473
     98520     2.16103     1.82075     1.83051     1.63529
     98550     2.16432     1.82373     1.83165     1.63939
     98580     2.16796     1.83654     1.83435     1.63169
     98610     2.15663     1.83548     1.81167     1.62817
     98640     2.15671     1.83305     1.81181     1.63097
     98670     2.15209     1.82531     1.81064     1.62875
     98700     2.15469     1.81941     1.80709     1.64608
     98730     2.15275     1.82776     1.79789     1.64181
     98760     2.15543     1.82562     1.80818     1.63992
     98790       2.157     1.83396     1.80278     1.64068
     98820     2.16192     1.83204     1.81665      1.6405
     98850     2.15825      1.8308     1.80451      1.6456
     98880     2.16052     1.83359     1.81083     1.64151
     98910      2.1541     1.83069     1.80532     1.63391
     98940     2.16497     1.84418      1.8164      1.6352
     98970     2.16174     1.83928     1.81343     1.63549
     99000     2.15731     1.83404     1.80188     1.64241
     99030     2.15604     1.83716     1.80464     1.63254
     99060     2.15986     1.83353     1.81309     1.63734
     99090     2.15996     1.83656     1.80896     1.63875
     99120     2.16482     1.84726     1.81663     1.63107
     99150     2.15944      1.8429     1.81232     1.62652
     99180     2.16358     1.83707     1.82719      1.6275
     99210     2.16172     1.83177     1.82315     1.63303
     99240     2.15689     1.82711      1.8193     1.62978
     99270     2.15665     1.82673     1.81584     1.63342
     99300     2.15854     1.82714      1.8129     1.64121
     99330     2.15536     1.81776     1.80965     1.64682
     99360     2.15701     1.82113     1.81403      1.6426
     99390     2.15388     1.82109     1.81305      1.6355
     99420     2.15563     1.81252      1.8143      1.6482
     99450     2.15498     1.81629     1.81118     1.64578
     99480     2.16304     1.82318     1.82134     1.64808
     99510     2.16314     1.81239     1.83327     1.64704
     99540     2.15646     1.81524     1.82431      1.6363
     99570     2.15641     1.82302     1.81593     1.63684
     99600     2.16275     1.83713       1.824     1.62877
     99630     2.15548     1.82592     1.81766     1.62922
     99660     2.15684     1.82369     1.82649     1.62543
     99690     2.15232     1.81968     1.81549     1.63024
     99720     2.15638      1.8289     1.81199     1.63455
     99750     2.15625     1.83663     1.80895      1.6289
     99780     2.15844     1.83042     1.80987     1.64063
     99810      2.1576     1.84437     1.80115     1.63236
     99840     2.15634     1.83938     1.79945     1.63654
     99870     2.16112     1.84146     1.80671      1.6388
     99900     2.15548     1.83541     1.79825     1.64006
     99930     2.15355     1.83279     1.79816       1.638
     99960     2.15431     1.82932     1.79944     1.64248
     99990     2.15554     1.83226     1.80075     1.64099
    100020     2.15481     1.83404      1.7993     1.63867
    100050     2.15557     1.83412     1.80415     1.63526
    100080      2.1566     1.84002     1.79876     1.63726
    100110     2.16167     1.83297     1.80578     1.65076
    100140     2.16229     1.84468     1.80191     1.64357
    100170     2.16549     1.84337     1.81288     1.64139
    100200     2.15509     1.82656     1.80157     1.64525
    100230     2.15898     1.83212     1.80214     1.64864
    100260     2.15492     1.82924     1.79242     1.65182
    100290     2.16131     1.82971     1.81071     1.64803
    100320     2.15741     1.82991     1.80651     1.64218
    100350     2.15232     1.82246     1.80126     1.64289
    100380     2.15578     1.82828     1.81769     1.62731
    100410     2.15704     1.82275     1.81838     1.63608
    100440     2.15335       1.818     1.81203     1.63866
    100470     2.15554     1.81984     1.81174      1.6427
    100500     2.15647     1.82049     1.80503      1.6518
    100530     2.15834     1.82797     1.79693     1.65723
    100560     2.16014     1.83913     1.80071     1.64543
    100590     2.15488      1.8298     1.79266     1.65081
    100620     2.15295      1.8228     1.79094      1.6554
    100650      2.1539     1.82347     1.78625     1.66219
    100680     2.15209     1.82805     1.78581      1.6529
    100710     2.16069     1.84139     1.78712     1.65909
    100740     2.16026     1.83666     1.79996     1.64932
    100770     2.17072      1.8348     1.80593     1.67218
    100800     2.16384     1.83176     1.81086     1.65222
    100830     2.15658     1.82951     1.80206     1.64534
    100860     2.15719     1.82614     1.80271     1.64996
    100890     2.15812     1.82489     1.80089     1.65576
    100920     2.16069     1.83133      1.8004     1.65588
    100950     2.16036     1.83811     1.78937     1.65947
    100980     2.15631     1.83374     1.78416     1.65937
    101010     2.16624     1.85133     1.79166     1.65763
    101040     2.16402      1.8536     1.78599     1.65542
    101070     2.15915     1.85058     1.77771     1.65499
    101100     2.15029     1.83385     1.77635       1.652
    101130     2.15283     1.84333      1.7706     1.65422
    101160     2.14713     1.82554     1.76408     1.66606
    101190     2.15601     1.83268     1.78475     1.65911
    101220     2.15105     1.82875     1.77863     1.65716
    101250     2.16112     1.83963     1.78379     1.66576
    101280     2.15096     1.83627     1.77635     1.65104
    101310     2.15665     1.84304     1.77841     1.65613
    101340     2.15708     1.84673     1.77461     1.65721
    101370     2.15142     1.84145     1.76278       1.661
    101400     2.15732     1.85054     1.76297       1.666
    101430     2.15402     1.85518     1.76309     1.65209
    101460     2.15693     1.85582     1.76942     1.65222
    101490     2.15922     1.85544     1.77005     1.65792
    101520     2.15358     1.84548     1.76161     1.66336
    101550     2.15588     1.84771     1.76598      1.6622
    101580     2.15977     1.85355     1.76251     1.66947
    101610     2.15601     1.84106     1.75836     1.67793
    101640     2.15701      1.8334     1.76476     1.68214
    101670     2.16072     1.83813     1.76433     1.68695
    101700     2.15638     1.83227     1.77828     1.66747
    101730     2.16137     1.83962     1.78083     1.66958
    101760     2.16488     1.83823     1.79442     1.66565
    101790     2.16043     1.82819      1.7919     1.66786
    101820     2.15981     1.82711     1.79701     1.66192
    101850     2.15758      1.8233     1.78559     1.67258
    101880     2.15915     1.82992     1.79021     1.66444
    101910     2.15735     1.82641     1.79235     1.66133
    101940     2.15702     1.82468     1.79388     1.66073
    101970     2.15461     1.81581     1.78837      1.6701
    102000     2.15711     1.81871     1.78901     1.67272
    102030     2.16082     1.82823     1.79442     1.66609
    102060     2.16344     1.82739     1.79943     1.66843
    102090      2.1576     1.82156      1.7861       1.674
    102120     2.16182     1.82543     1.80046     1.66525
    102150     2.16058     1.82391     1.79742     1.66699
    102180     2.15805     1.83277     1.78163     1.66768
    102210     2.16366     1.84007     1.77521     1.68097
    102240     2.15863     1.83089     1.76676     1.68696
    102270     2.15752     1.83657     1.76728     1.67735
    102300      2.1645     1.84975     1.76913     1.67891
    102330     2.16039     1.83167     1.77261     1.68448
    102360     2.16641     1.84116     1.78769     1.67361
    102390     2.16565     1.84057     1.77455     1.68622
    102420     2.16565      1.8412     1.76451     1.69606
    102450      2.1659      1.8443     1.76199     1.69594
    102480     2.16221     1.84244     1.75887     1.69176
    102510     2.15764     1.84016     1.76271     1.67854
    102540     2.16004     1.83781     1.75949     1.69062
    102570     2.16053     1.83519     1.75952     1.69467
    102600     2.16489      1.8355     1.77104     1.69346
    102630     2.16264     1.83434      1.7587     1.70182
    102660     2.15819     1.83006     1.76146     1.69225
    102690     2.15633     1.81862     1.76093     1.70037
    102720     2.16161     1.82661     1.77483     1.69074
    102750     2.15672     1.81687     1.76168     1.70247
    102780     2.16373     1.82407     1.77535     1.69834
    102810     2.16485     1.82655     1.78218     1.69137
    102840     2.15852     1.81871     1.77858     1.68742
    102870     2.15695     1.81606     1.78228     1.68235
    102900      2.1634     1.83069     1.77478     1.69096
    102930     2.16202     1.82787     1.78002     1.68495
    102960     2.16212     1.83393     1.78091     1.67766
    102990     2.16892     1.82866     1.78376     1.69783
    103020     2.17047     1.83221     1.80661     1.67362
    103050     2.16503     1.81465     1.80676     1.67849
    103080     2.15544     1.80529     1.80031     1.67082
    103110     2.16235     1.81456     1.81052      1.6676
    103140      2.1705     1.82934     1.81351     1.66939
    103170     2.16163     1.82947     1.81413     1.64538
    103200     2.16578     1.83167     1.80726     1.66133
    103230     2.16156     1.82511     1.80275     1.66246
    103260     2.16349     1.82827     1.80603     1.66045
    103290     2.15864     1.82096     1.80423     1.65779
    103320     2.16327       1.828     1.80251     1.66399
    103350     2.16534     1.83836     1.79745     1.66343
    103380     2.16052     1.82532     1.80496     1.65712
    103410     2.16382     1.81569     1.81963     1.66026
    103440     2.15788     1.81204     1.81508     1.65375
    103470     2.15924     1.80567     1.81636     1.66284
    103500     2.15948     1.81112        1.82     1.65354
    103530     2.17039     1.82254     1.82764     1.66111
    103560     2.16175     1.81411     1.81797     1.65841
    103590     2.16319     1.81468      1.8208     1.65842
    103620     2.16058     1.82118      1.8067     1.65991
    103650     2.15905     1.81666     1.80156     1.66646
    103680     2.16239     1.81841     1.80723     1.66708
    103710     2.16201     1.81338     1.80983     1.66876
    103740     2.15803     1.80519     1.80784     1.66948
    103770     2.15784     1.80726     1.80273     1.67227
    103800     2.15629       1.805     1.80917     1.66374
    103830     2.16181     1.80112     1.81754     1.67314
    103860     2.16321     1.80694     1.82608     1.66113
    103890     2.16955     1.81499     1.82889     1.66578
    103920     2.16174     1.80587     1.81404     1.67162
    103950     2.15909     1.81445     1.80407     1.66626
    103980     2.15338     1.80136     1.79576     1.67464
    104010     2.15475     1.80223     1.78525     1.68842
    104040     2.16217      1.8102     1.79592     1.68754
    104070     2.15932     1.81187     1.77637     1.69912
    104100     2.15672     1.80366     1.78697      1.6901
    104130     2.15471     1.80524     1.78599     1.68432
    104160     2.16358        1.81     1.79755     1.68964
    104190      2.1595     1.81019     1.79833     1.67812
    104220     2.16139     1.81765     1.81156     1.66061
    104250     2.15039     1.79934      1.8013     1.66316
    104280     2.15449     1.80265     1.80555     1.66557
    104310     2.15638     1.80889     1.79956     1.67017
    104340      2.1587     1.80657     1.80081      1.6773
    104370     2.16094     1.81711     1.80093     1.67156
    104400     2.15651      1.8122     1.79541     1.67137
    104430     2.17035     1.82424     1.79976     1.68934
    104460     2.16366     1.80993     1.79348     1.69423
    104490     2.16019     1.80612     1.80392      1.6783
    104520      2.1534     1.80059     1.80443     1.66618
    104550     2.15886      1.8108      1.8081     1.66528
    104580     2.16571     1.82221     1.80683     1.67199
    104610     2.15509     1.81164     1.79082     1.67324
    104640     2.15357     1.80841     1.79601     1.66725
    104670     2.15775     1.81562     1.79296     1.67349
    104700     2.15975     1.81156     1.80157     1.67381
    104730     2.15729     1.80999     1.79785     1.67316
    104760     2.15381     1.80149     1.79171     1.67994
    104790     2.15348     1.79606     1.80267     1.67318
    104820     2.15604     1.80403     1.79967     1.67441
    104850     2.15903     1.81428     1.79694     1.67398
    104880     2.16048     1.81194     1.81167     1.66435
    104910     2.15386     1.79965      1.8057       1.667
    104940      2.1607     1.80681     1.80914     1.67323
    104970     2.15063      1.7975     1.81132     1.65485
    105000      2.1571     1.80525     1.81691     1.65712
    105030       2.147     1.79765     1.80293     1.65441
    105060       2.159      1.8146     1.80675     1.66296
    105090     2.15792     1.81503     1.80306     1.66368
    105120     2.15678     1.81794     1.79708     1.66402
    105150     2.15306       1.813     1.79675     1.66013
    105180     2.14795      1.8112     1.79446     1.65131
    105210     2.15204     1.81426     1.80048     1.65206
    105240     2.15238     1.81611     1.80942     1.64112
    105270     2.15714     1.82261     1.79901     1.65776
    105300      2.1594     1.81764     1.80962     1.65756
    105330     2.16085     1.81989       1.818     1.64968
    105360     2.15875     1.82303     1.81505     1.64394
    105390     2.15481     1.80966     1.81031     1.65356
    105420     2.14936     1.80829     1.80579     1.64581
    105450     2.15421     1.81251     1.81473     1.64401
    105480     2.15697     1.82444     1.81837     1.63401
    105510     2.15394     1.81793     1.81551     1.63646
    105540     2.16342     1.83003     1.82218     1.64054
    105570     2.15861     1.81698     1.82822     1.63567
    105600      2.1621     1.82059      1.8286     1.64043
    105630     2.16253     1.82316     1.82652     1.64105
    105660      2.1612     1.81775     1.82801     1.64185
    105690     2.15237     1.80825     1.81554       1.643
    105720     2.15279     1.81172     1.81388     1.64212
    105750     2.15631     1.81367     1.82176     1.64047
    105780     2.14861     1.80808     1.81277     1.63638
    105810     2.15168     1.80932     1.82101     1.63394
    105840      2.1596      1.8268     1.82068     1.63577
    105870     2.15684     1.82226     1.80776     1.64781
    105900     2.16034     1.82884     1.80532     1.65237
    105930     2.16151     1.83368     1.79726     1.65884
    105960     2.16352     1.82642     1.81592     1.65174
    105990     2.15475      1.8127     1.80327     1.65777
    106020     2.15665     1.81709     1.79831     1.66328
    106050     2.15225      1.8104     1.79878     1.65868
    106080     2.15843     1.80658     1.80974     1.66696
    106110     2.15772     1.80604     1.80964      1.6658
    106140     2.15559     1.80914     1.79996     1.66743
    106170      2.1583      1.8138     1.80584       1.663
    106200     2.15409     1.80866     1.79018     1.67457
    106230     2.15927     1.81457     1.78778     1.68408
    106260      2.1516     1.81039     1.78605     1.67072
    106290     2.15865     1.81186     1.79139     1.68156
    106320     2.14361     1.80444     1.77624     1.66706
    106350      2.1594      1.8148     1.79225     1.67938
    106380      2.1583     1.81839      1.7945     1.67023
    106410     2.16393     1.82754     1.79457     1.67477
    106440      2.1673     1.83187     1.80906      1.6631
    106470     2.15829     1.81996       1.797     1.66582
    106500     2.15698     1.80967     1.80236     1.66785
    106530     2.16348     1.82152     1.80966     1.66387
    106560     2.16131     1.82465      1.8035      1.6615
    106590     2.15397     1.81666     1.78572     1.67036
    106620     2.15769     1.81302     1.79254      1.6766
    106650     2.15311     1.80971     1.78934     1.67181
    106680     2.15451     1.81356     1.78507      1.6758
    106710     2.15047     1.81051     1.77772     1.67656
    106740     2.15613     1.81504     1.77081     1.69342
    106770     2.15529     1.82026     1.77203     1.68437
    106800     2.15939     1.81694     1.77605      1.6942
    106830     2.15673     1.81363     1.76685     1.70056
    106860     2.15919      1.8216     1.75994     1.70545
    106890     2.15942     1.81613     1.75754     1.71433
    106920     2.16089     1.82164     1.75708     1.71265
    106950     2.16207      1.8198      1.7621     1.71243
    106980     2.15698     1.80984     1.74478     1.72782
    107010     2.16235      1.8157     1.76254     1.71704
    107040     2.16135     1.81647     1.75849     1.71786
    107070      2.1643     1.81529     1.75902     1.72598
    107100     2.16073     1.79833     1.74837     1.74549
    107130     2.15432     1.79538     1.74083     1.74021
    107160      2.1576      1.7984     1.73798     1.74806
    107190      2.1585     1.79571     1.73891     1.75209
    107220     2.15961     1.79514     1.74221     1.75213
    107250     2.16841      1.8037      1.7495     1.75782
    107280      2.1744     1.81461     1.75873     1.75217
    107310     2.16271     1.79761     1.74609      1.7534
    107340     2.15989     1.78511     1.75611     1.74921
    107370     2.16765     1.78479     1.75986     1.76488
    107400     2.15595     1.77232     1.75996     1.74861
    107430     2.16868     1.78858     1.76097     1.76249
    107460     2.16127     1.77929     1.75486     1.75977
    107490     2.15941     1.77537     1.76176     1.75225
    107520     2.17067     1.78011     1.77227     1.76462
    107550     2.16737     1.78829     1.77124      1.7492
    107580     2.15707     1.77463     1.75687     1.75214
    107610     2.15901     1.77959     1.75665     1.75211
    107640     2.15834     1.77474     1.76475     1.74723
    107670     2.16108     1.77277     1.77176     1.74891
    107700     2.15713     1.78349     1.77131     1.72859
    107730     2.16019     1.79104     1.77138     1.72835
    107760     2.16123     1.79209     1.77552     1.72562
    107790     2.16119     1.79356      1.7765       1.723
    107820     2.15617     1.78637     1.76645      1.7282
    107850     2.15755     1.78346     1.77395     1.72697
    107880     2.15845     1.78013     1.76853     1.73817
    107910     2.15891      1.7834     1.76779     1.73671
    107940     2.15734     1.78245     1.76359     1.73806
    107970     2.15802     1.78642     1.76645     1.73277
    108000     2.16207     1.78152     1.77016     1.74407
    108030     2.15811     1.78296     1.76275      1.7403
    108060     2.16604     1.78812     1.77621     1.74102
    108090     2.16548     1.78671     1.77791     1.73934
    108120     2.16406     1.78291     1.77096     1.74679
    108150     2.16225     1.76742     1.77225     1.75671
    108180      2.1622     1.76544     1.77691     1.75386
    108210     2.15282     1.75495     1.77227       1.746
    108240     2.15814     1.76611      1.7769     1.74317
    108270      2.1551     1.75974     1.77183     1.74725
    108300     2.15866     1.76346     1.78208     1.74184
    108330     2.15764     1.76939     1.78687     1.72834
    108360     2.16209     1.77815     1.79081     1.72639
    108390     2.15812     1.77429     1.77704     1.73463
    108420     2.16051     1.78185     1.77535     1.73458
    108450     2.15305     1.77809     1.76574     1.72969
    108480     2.14886     1.77489     1.76115     1.72723
    108510     2.15276     1.77235     1.76859     1.73193
    108540     2.15225     1.77035     1.76014      1.7413
    108570      2.1535     1.77298     1.76095     1.74089
    108600     2.15525     1.77383     1.75955     1.74578
    108630     2.15878     1.77983     1.76664     1.74121
    108660      2.1523     1.77649      1.7583     1.73702
    108690     2.15125     1.76991     1.74808     1.75141
    108720      2.1508     1.77209     1.75102     1.74516
    108750     2.15603     1.78156     1.75791     1.74147
    108780     2.15114     1.77995     1.76293     1.72589
    108810     2.15629     1.78121     1.76091     1.73944
    108840     2.15818     1.79047     1.76209     1.73342
    108870     2.15392     1.78783     1.76713     1.72036
    108900     2.14891     1.78408      1.7661     1.71277
    108930     2.15642     1.78789      1.7718     1.72177
    108960     2.15904     1.79095     1.77201     1.72494
    108990     2.15613     1.79357     1.78233     1.70417
    109020      2.1539     1.79771     1.77394     1.70292
    109050      2.1462     1.79185      1.7587     1.70546
    109080     2.15547     1.79702     1.77139     1.71026
    109110     2.15255     1.80203      1.7702     1.69882
    109140     2.16773     1.81452     1.78277     1.71096
    109170     2.15541     1.80983     1.76602     1.70213
    109200      2.1605     1.80377     1.77166     1.71557
    109230     2.15864     1.80388     1.76226     1.72044
    109260     2.17057     1.82692     1.77979     1.70807
    109290     2.15462     1.80702     1.76957     1.69944
    109320     2.16131     1.81759     1.76922     1.70551
    109350     2.16031     1.81653      1.7661     1.70733
    109380     2.15563     1.80439     1.76635     1.70812
    109410     2.15274     1.80492     1.75779      1.7091
    109440     2.15794     1.79811      1.7597     1.72733
    109470     2.15398     1.80136     1.74755      1.7264
    109500     2.15092     1.81275     1.74463     1.70971
    109530     2.15948       1.816     1.75428     1.71796
    109560     2.15806     1.80985     1.75456     1.72058
    109590     2.16381     1.80931     1.75493     1.73516
    109620     2.16127     1.80064     1.74892     1.74389
    109650      2.1599     1.80063     1.74786     1.74156
    109680      2.1646      1.8032      1.7513     1.74712
    109710     2.15485      1.7906     1.73936     1.74789
    109740     2.15595     1.77761     1.75008     1.75317
    109770     2.15884      1.7876     1.74636     1.75381
    109800     2.15679     1.79052     1.74774     1.74441
    109830     2.15011     1.78513     1.73911     1.74206
    109860     2.15709     1.78819     1.74845     1.74682
    109890     2.15676     1.80207     1.74749     1.73264
    109920     2.15386     1.79227      1.7445     1.73859
    109950     2.15088     1.78474     1.73998     1.74348
    109980     2.15348      1.7832     1.73724      1.7542
    110010     2.15557     1.79084     1.73696     1.75181
    110040     2.15291     1.79347     1.73211     1.74736
    110070     2.16129     1.81302     1.73644     1.74359
    110100     2.16291     1.82149      1.7376     1.73761
    110130      2.1609     1.81951     1.74031     1.73195
    110160     2.15772     1.81175     1.73195     1.74051
    110190     2.15801     1.81185     1.73614     1.73696
    110220     2.16647     1.82243     1.73501     1.74805
    110250     2.16105     1.82186     1.72335     1.74677
    110280     2.16181     1.82923     1.73324     1.73109
    110310     2.15556     1.82111     1.72795     1.72935
    110340     2.15496     1.81136     1.72251     1.74345
    110370     2.16392     1.82102     1.73725     1.74095
    110400     2.17139     1.82562     1.73364     1.75824
    110430     2.16477     1.82491     1.73885     1.73739
    110460     2.15764     1.81241     1.73839      1.7332
    110490     2.15717     1.81088     1.73283      1.7392
    110520     2.15421     1.81647     1.73334     1.72547
    110550     2.15431     1.81067      1.7359     1.72922
    110580     2.16116     1.81068     1.74512     1.73701
    110610     2.16218     1.81221     1.74486     1.73821
    110640     2.16184      1.8118     1.75497     1.72759
    110670     2.15957     1.81377      1.7539     1.72093
    110700     2.17069     1.81546     1.76239     1.73835
    110730      2.1617     1.81457     1.75429     1.72502
    110760     2.16513      1.8166     1.75555      1.7302
    110790     2.15473      1.8006     1.74602     1.73059
    110820     2.15598     1.79766     1.74919     1.73357
    110850       2.159     1.80044     1.74538     1.74202
    110880     2.16286      1.8002     1.75346     1.74374
    110910     2.15421     1.78908     1.74759     1.73965
    110940     2.16234     1.81514     1.73553     1.74487
    110970     2.15705     1.81022     1.73302     1.73938
    111000     2.16547      1.8179     1.75197     1.73331
    111030     2.16027     1.81954     1.73866     1.73203
    111060      2.1616     1.81307     1.74256     1.73819
    111090     2.15852     1.80607     1.74238       1.738
    111120     2.16073     1.81142     1.74586     1.73442
    111150     2.16728     1.82419     1.74399     1.73925
    111180      2.1647      1.8274      1.7293     1.74412
    111210     2.16207     1.82676      1.7365     1.73107
    111240       2.166     1.83789     1.73736     1.72824
    111270     2.15991     1.83581     1.74005     1.71244
    111300     2.16036     1.83465      1.7324     1.72254
    111330      2.1579      1.8392     1.72175     1.72221
    111360     2.16075     1.84215      1.7278     1.72013
    111390     2.15719     1.82986     1.73412     1.71794
    111420     2.16267       1.838     1.75177     1.70509
    111450     2.16168     1.84521      1.7415     1.70531
    111480     2.15502     1.83026     1.73317     1.71303
    111510     2.16139     1.83493     1.72793     1.72931
    111540     2.16185     1.83201     1.73688     1.72458
    111570     2.15925     1.83655     1.72894     1.72121
    111600     2.16091     1.82686     1.74766     1.71678
    111630     2.15653     1.83085     1.74529     1.70387
    111660     2.16129     1.83369     1.75012     1.70794
    111690     2.15839     1.83205     1.74642     1.70614
    111720     2.15605     1.81912     1.74437     1.71613
    111750     2.16178     1.82387     1.74306     1.72681
    111780     2.16647     1.84119     1.75439      1.7086
    111810     2.16555      1.8361     1.75166     1.71453
    111840     2.16337     1.82648       1.749     1.72199
    111870     2.17152     1.83665     1.75366     1.72695
    111900      2.1696     1.83716     1.75609     1.71911
    111930     2.16557     1.83497     1.75629     1.71105
    111960     2.15638     1.83014     1.74508     1.70448
    111990     2.15747     1.83182     1.75447     1.69576
    112020     2.16354     1.83046     1.76382     1.70299
    112050     2.15761     1.82344     1.75978     1.69964
    112080     2.16441     1.84186     1.76648      1.6901
    112110     2.16036     1.84314     1.76763     1.67709
    112140     2.15978     1.85045     1.76096     1.67457
    112170     2.15611     1.84092     1.75195     1.68503
    112200     2.16396     1.84865     1.76558     1.68245
    112230      2.1599     1.83519     1.76551     1.68684
    112260     2.15879     1.84044     1.76482     1.67896
    112290     2.16828     1.85148     1.77034     1.68546
    112320       2.166     1.84829     1.76691     1.68671
    112350      2.1678     1.85561     1.78685     1.66211
    112380     2.16779     1.85702     1.77855     1.66938
    112410     2.16319     1.84967     1.77639     1.66791
    112440     2.16009     1.84616     1.77508     1.66516
    112470     2.16651     1.84143     1.79075      1.6703
    112500     2.16338     1.84128     1.78108     1.67268
    112530     2.16837     1.84844     1.79396     1.66391
    112560     2.16733     1.85195     1.79558     1.65554
    112590     2.15971      1.8457     1.78839     1.65038
    112620     2.15773     1.83918     1.78219     1.65916
    112650     2.15717     1.84452     1.77572     1.65873
    112680     2.15976     1.83964     1.78289     1.66316
    112710     2.15738     1.83417      1.7893     1.65615
    112740     2.16112     1.84657     1.78521     1.65652
    112770     2.16771       1.843     1.80273     1.65875
    112800     2.17235     1.85252      1.8029      1.6601
    112830      2.1712     1.84188     1.80333     1.66844
    112860     2.16628        1.84      1.7914     1.67056
    112890     2.16769     1.84329     1.78354     1.67899
    112920      2.1719     1.83661     1.80353     1.67586
    112950     2.16837     1.83835     1.79601     1.67285
    112980     2.15859     1.82386     1.79369     1.66591
    113010     2.16074     1.83516     1.80329     1.64862
    113040     2.16315     1.83844     1.80421     1.65027
    113070     2.16483     1.84275     1.80368     1.65045
    113100     2.15639     1.83301     1.80679     1.63573
    113130     2.15478     1.83437     1.80174     1.63553
    113160     2.15817     1.84589     1.79588     1.63794
    113190     2.16306     1.84411     1.80686     1.64079
    113220     2.16381     1.84075     1.80833     1.64492
    113250     2.15969     1.84452      1.8063     1.63204
    113280     2.16691     1.84477     1.81519     1.64101
    113310     2.16131     1.83783      1.8087     1.64118
    113340     2.16008     1.82889     1.81025     1.64624
    113370     2.15215     1.80881     1.80377     1.65472
    113400     2.15646     1.82324     1.80202     1.65201
    113430     2.15026     1.81776     1.79325     1.65144
    113460     2.15764     1.81771     1.80582     1.65705
    113490     2.16093     1.82047     1.81025     1.65775
    113520      2.1574     1.81323     1.82094     1.64473
    113550     2.16407     1.82452     1.82369     1.64673
    113580     2.16205     1.82408     1.81395     1.65266
    113610      2.1618     1.82283     1.82084     1.64577
    113640     2.15977     1.81762     1.81422     1.65349
    113670      2.1524       1.807     1.80735     1.65344
    113700     2.16001     1.81073     1.80324     1.67356
    113730     2.15596     1.81461     1.79024      1.6729
    113760     2.16311      1.8247     1.79231     1.67816
    113790      2.1529     1.80902     1.78734     1.67415
    113820     2.15724     1.82592     1.79782     1.65567
    113850      2.1676     1.83183      1.8047     1.66866
    113880     2.15888     1.82631     1.79879     1.65847
    113910     2.15717     1.82038     1.79045     1.66952
    113940     2.16521     1.83423     1.78126     1.68493
    113970     2.16087     1.83181     1.77163     1.68657
    114000     2.15928     1.83004      1.7744     1.68149
    114030     2.15982     1.82382     1.77464     1.68936
    114060      2.1556     1.81816     1.77547     1.68382
    114090     2.15978     1.83276     1.77979     1.67411
    114120     2.15973     1.82722     1.79029     1.66883
    114150     2.15606     1.82337     1.77828     1.67638
    114180     2.16129     1.83101     1.78345     1.67603
    114210     2.16021     1.82528     1.77994     1.68322
    114240     2.16821     1.83494     1.77277     1.70075
    114270      2.1623     1.82464     1.76946     1.70021
    114300     2.15984     1.81436     1.77838     1.69566
    114330     2.15584     1.80315     1.75876     1.71777
    114360     2.16341      1.7958     1.77362     1.72918
    114390     2.16224     1.79627     1.77288     1.72651
    114420     2.15566     1.78198     1.77891     1.71866
    114450     2.16114     1.79102     1.77891     1.72302
    114480     2.16542      1.7829     1.78302     1.73788
    114510     2.16286       1.778      1.7832     1.73633
    114540     2.15926     1.77242     1.78069     1.73566
    114570     2.15176     1.76501     1.77143     1.73406
    114600     2.15099      1.7684     1.77023     1.72991
    114630     2.15914     1.77068     1.77033      1.7477
    114660     2.15442     1.76656     1.76209     1.74853
    114690     2.15881     1.77085     1.76774     1.74932
    114720     2.16101     1.76841     1.76617     1.75878
    114750     2.15407     1.75859     1.75699     1.76078
    114780     2.15482     1.77136     1.75153     1.75525
    114810     2.15536     1.76555     1.76012     1.75385
    114840     2.15585     1.76373     1.76049     1.75651
    114870     2.15772     1.76605     1.75971     1.75955
    114900     2.16149     1.76504     1.76709     1.76242
    114930      2.1561     1.76281     1.76114      1.7574
    114960     2.15717     1.78248     1.77175     1.72929
    114990     2.15673     1.77217     1.77518     1.73527
    115020      2.1571     1.78038     1.77662     1.72627
    115050     2.15931     1.78191     1.76963     1.73739
    115080     2.15752     1.78264     1.77305     1.72866
    115110     2.15495     1.77406     1.76125     1.74307
    115140     2.16146     1.77847     1.75895     1.75699
    115170     2.16108     1.77685     1.75938     1.75724
    115200     2.15199     1.75772     1.74523     1.76826
    115230     2.16419     1.77626     1.75977     1.76509
    115260     2.14756     1.75704     1.74065     1.76268
    115290     2.16062     1.76029     1.76349     1.76863
    115320     2.15655     1.76344     1.76329     1.75572
    115350     2.15807     1.75638     1.76866     1.76112
    115380       2.155     1.75881     1.77088      1.7489
    115410     2.15625     1.76831     1.76937     1.74391
    115440     2.15547     1.75525     1.78307     1.74121
    115470     2.15836      1.7612     1.78594     1.73943
    115500     2.15255     1.74418     1.78656     1.74154
    115530     2.15631      1.7477     1.79415     1.73952
    115560     2.16077     1.76545     1.79151     1.73538
    115590      2.1576     1.75406     1.79671     1.73366
    115620     2.15738     1.74536     1.79394     1.74474
    115650     2.15471     1.75239     1.78864     1.73649
    115680     2.16324     1.74798     1.80463     1.74558
    115710     2.14826     1.74575     1.78787     1.72799
    115740     2.15766     1.74851      1.8046     1.73122
    115770     2.15263      1.7523     1.79402     1.72586
    115800     2.14616     1.74088     1.78881      1.7267
    115830     2.14632     1.73625     1.78413     1.73659
    115860     2.14508     1.74013     1.78885     1.72473
    115890     2.15203     1.74377     1.79856     1.72827
    115920     2.14624     1.73961     1.79653     1.72017
    115950     2.15445     1.74308     1.80047       1.733
    115980     2.15697     1.73695     1.80106     1.74477
    116010     2.15129     1.73408     1.79833     1.73639
    116040     2.15893     1.75623     1.80269     1.72854
    116070     2.15197     1.75342     1.80251      1.7142
    116100     2.15778     1.75248     1.80318     1.72898
    116130     2.16005      1.7537     1.79891     1.73785
    116160     2.16144     1.74867      1.8059     1.73912
    116190     2.16075     1.75049     1.80488     1.73662
    116220     2.16318     1.74912     1.80788     1.74094
    116250     2.16126     1.74923     1.81445     1.72917
    116280     2.15495     1.74523     1.80221     1.73027
    116310     2.15327     1.74095     1.79763     1.73515
    116340     2.15221     1.74679     1.79095     1.73356
    116370     2.16438     1.75875     1.79971     1.74268
    116400     2.16495     1.75164     1.81649     1.73382
    116430     2.15754     1.75089     1.80241     1.73079
    116460     2.15326     1.74058     1.80216      1.7308
    116490     2.15058     1.74161     1.80665     1.71837
    116520     2.15295     1.74325     1.80637     1.72292
    116550       2.158     1.74122     1.81776     1.72565
    116580     2.15905     1.74488      1.8151     1.72738
    116610     2.15795     1.74302     1.81103     1.73076
    116640     2.16361     1.75508     1.81502     1.72854
    116670     2.15848     1.73669     1.80764     1.74196
    116700     2.15506     1.74931     1.80632     1.72211
    116730     2.15834     1.75588     1.80353     1.72656
    116760     2.16507      1.7711     1.80953     1.72158
    116790     2.14864     1.75902     1.79709     1.70575
    116820     2.16038     1.77967     1.80642     1.70414
    116850     2.16702     1.78848     1.81146     1.70642
    116880     2.15518     1.77588     1.80056     1.70112
    116910     2.15931     1.78077     1.79746     1.70975
    116940     2.16152     1.78861     1.79646     1.70819
    116970     2.15741     1.78101     1.79026     1.71226
    117000     2.15799     1.77365     1.79072     1.72085
    117030     2.15394     1.76227     1.78386     1.72951
    117060     2.15812     1.77913     1.78417     1.72233
    117090     2.15979     1.78542      1.7863     1.71779
    117120     2.16592     1.77954     1.78837     1.73706
    117150     2.16227     1.78067     1.78763     1.72755
    117180     2.16004     1.76767      1.7769     1.74627
    117210     2.16929     1.78356     1.79359     1.73597
    117240     2.16404     1.77172     1.78754     1.74123
    117270     2.16419     1.76645     1.78134     1.75327
    117300     2.15733     1.74264     1.76828     1.77328
    117330     2.16599     1.76861     1.77104     1.76592
    117360     2.15533     1.75709     1.77894     1.74324
    117390     2.15738     1.76259     1.77747     1.74427
    117420     2.15882     1.76438     1.78579      1.7375
    117450     2.16403     1.76787     1.79636     1.73603
    117480     2.15773     1.77018     1.79014     1.72437
    117510     2.15835     1.76246     1.78916     1.73482
    117540     2.15493     1.76877     1.78185     1.72741
    117570     2.15007     1.76063     1.79158     1.71347
    117600     2.16246     1.76464     1.79777     1.73394
    117630     2.15338     1.77251     1.78975     1.71146
    117660     2.16072     1.77574      1.8048      1.7108
    117690      2.1575     1.77973     1.80903       1.694
    117720      2.1597      1.7755     1.80178     1.71167
    117750      2.1619     1.77718     1.80324     1.71393
    117780     2.16854     1.78372     1.80803     1.71886
    117810     2.15524     1.76479     1.79729      1.7162
    117840     2.15661     1.76691     1.80746     1.70676
    117870     2.15702      1.7622     1.81534      1.7043
    117900     2.15965     1.77758     1.80557     1.70538
    117930     2.15852     1.76854     1.80902     1.70827
    117960     2.15603     1.76818     1.81167     1.69951
    117990     2.14982     1.76126     1.81072     1.69195
    118020     2.15351     1.76489     1.81659     1.69126
    118050     2.15928     1.76931     1.81472     1.70331
    118080      2.1605     1.77436     1.81411     1.70183
    118110     2.16467      1.7843     1.81864     1.69718
    118140     2.16073     1.78106     1.81462     1.69484
    118170     2.16341     1.78802     1.81099     1.69823
    118200     2.15784      1.7848     1.80164     1.69738
    118230     2.15601     1.78116      1.8078        1.69
    118260     2.16245     1.78278     1.81415     1.69793
    118290     2.15821     1.78524      1.8016     1.69792
    118320     2.14999     1.78296     1.80209     1.67883
    118350     2.15674     1.79016     1.81169     1.67813
    118380     2.15269     1.78158     1.81083      1.6778
    118410     2.15636     1.78483     1.80967     1.68501
    118440     2.15625     1.78072     1.80761     1.69128
    118470     2.15574     1.78235     1.79987     1.69649
    118500     2.15711     1.77871      1.8007     1.70292
    118530     2.15974     1.77707     1.80678     1.70486
    118560     2.16471     1.79094     1.81238     1.69699
    118590     2.15644     1.77876     1.80808     1.69331
    118620     2.15943     1.78027     1.80816     1.69926
    118650      2.1629     1.78788     1.81032      1.6978
    118680     2.15886     1.77894     1.79725     1.71072
    118710     2.16771     1.79218     1.79988     1.71652
    118740     2.16738     1.79462     1.79721     1.71593
    118770     2.16262       1.792     1.79192      1.7122
    118800      2.1553     1.78655     1.77294     1.71918
    118830     2.15922     1.78473     1.78345     1.72002
    118860     2.16631     1.79819     1.78668      1.7205
    118890     2.16328     1.79604      1.7816     1.72037
    118920      2.1626     1.79283     1.78982     1.71345
    118950     2.15463     1.78621     1.78113     1.70936
    118980     2.16184     1.79233     1.79867     1.70278
    119010     2.15632     1.78452      1.7899     1.70623
    119040     2.16297     1.79589     1.80233     1.69801
    119070     2.15304     1.78189     1.78746     1.70324
    119100     2.15263      1.7935     1.78593     1.69158
    119130     2.16562     1.80056     1.79356     1.70907
    119160      2.1662      1.7982     1.78962     1.71714
    119190     2.16014     1.78624     1.78329     1.72094
    119220     2.15885     1.77968     1.77854      1.7294
    119250     2.16179     1.77929      1.7824     1.73317
    119280     2.15917     1.77817     1.78706     1.72294
    119310     2.15794     1.77505     1.77794      1.7325
    119340       2.162     1.77607     1.79589     1.72304
    119370     2.16455     1.78933      1.7953     1.71632
    119400     2.16753     1.78764     1.80574     1.71465
    119430     2.16574     1.78495     1.81119     1.70715
    119460     2.16954     1.79273     1.81837     1.70101
    119490     2.16526     1.79117     1.81393     1.69649
    119520     2.16616     1.79055     1.81565     1.69759
    119550     2.16985     1.79135     1.81363     1.70831
    119580     2.16145     1.77873     1.79907     1.71559
    119610     2.17155     1.79885     1.79836     1.72084
    119640     2.16671     1.79137     1.79353     1.72148
    119670     2.17413     1.79803     1.79961     1.72689
    119700      2.1775     1.79643     1.80655     1.72982
    119730     2.17302     1.79194     1.78928      1.7411
    119760     2.17702     1.79432     1.79118     1.74669
    119790       2.163     1.77689     1.76534     1.75596
    119820     2.17062     1.77927     1.79243     1.74487
    119850      2.1736     1.79267      1.7896     1.74148
    119880     2.17102     1.78933     1.77314     1.75525
    119910     2.15948     1.78112     1.75629     1.75207
    119940     2.16484     1.77544     1.77064     1.75663
    119970     2.16382     1.78237     1.76315     1.75463
    120000     2.16203     1.76894     1.75416     1.77273
    120030     2.16962     1.78414     1.75473     1.77547
    120060     2.16515     1.78228     1.76428     1.75686
    120090     2.16323     1.78912     1.76122     1.74824
    120120      2.1648      1.7814     1.78094     1.73999
    120150     2.16435     1.77958     1.76062     1.76128
    120180     2.16858     1.78139     1.77516     1.75526
    120210     2.16357     1.77596     1.77724     1.74627
    120240     2.16256     1.77413     1.78706     1.73557
    120270     2.17218     1.78907     1.79077     1.74044
    120300     2.16954     1.79236     1.79244     1.72871
    120330     2.17397     1.79396     1.80056     1.72972
    120360      2.1703     1.78916     1.80463     1.72123
    120390     2.16865     1.78435     1.80268     1.72408
    120420     2.16292     1.77121     1.80226     1.72369
    120450     2.16354     1.77138     1.79723     1.73033
    120480     2.16728     1.78008     1.80491     1.72272
    120510     2.16535      1.7834     1.80498     1.71435
    120540     2.16892     1.77701     1.81006     1.72464
    120570     2.16239      1.7796      1.7922     1.72421
    120600     2.16443     1.77906     1.78593     1.73634
    120630     2.17026     1.78719     1.78998     1.73839
    120660     2.15802      1.7759     1.77466     1.73517
    120690     2.16396     1.78265     1.78492     1.73254
    120720     2.17077     1.79133     1.78442     1.74111
    120750     2.16457     1.78198     1.78149     1.73827
    120780      2.1678     1.78739     1.77563     1.74673
    120810     2.16822     1.79416     1.78037     1.73599
    120840     2.16739     1.79257     1.76753     1.74863
    120870     2.17229     1.79995     1.78178     1.73873
    120900     2.16336     1.78169     1.76515     1.75217
    120930     2.16328     1.78107     1.76461     1.75313
    120960      2.1727     1.79399     1.77364     1.75415
    120990     2.17131     1.79608     1.77366     1.74854
    121020     2.16241     1.78652     1.77109     1.73885
    121050     2.16927     1.79606     1.76794      1.7493
    121080     2.17127     1.79417      1.7595     1.76464
    121110     2.17221     1.79207     1.75336     1.77517
    121140     2.16701     1.78813     1.74486     1.77479
    121170     2.16719     1.78589     1.74765     1.77476
    121200     2.16991     1.79418     1.73539     1.78502
    121230     2.16747     1.78942     1.73834     1.78103
    121260     2.17155     1.79371      1.7306     1.79411
    121290     2.16457     1.78898     1.71309     1.79877
    121320      2.1774      1.8003     1.72011     1.81172
    121350     2.16903     1.79107     1.70315      1.8168
    121380     2.17335     1.79712     1.70783     1.81674
    121410     2.16991      1.7934     1.70424     1.81557
    121440     2.16674     1.79503     1.70718     1.80359
    121470      2.1707     1.79453      1.7166     1.80467
    121500     2.17711     1.80289     1.70092     1.82648
    121530     2.17571      1.8108     1.70455     1.81188
    121560       2.172     1.79509     1.70086     1.82206
    121590      2.1624     1.78116     1.69303     1.82018
    121620     2.16131     1.77943     1.68617     1.82566
    121650     2.16517     1.78782     1.68006     1.83221
    121680     2.16102     1.78195     1.66954     1.83773
    121710     2.15663     1.77264     1.66788     1.83793
    121740     2.16045     1.77986     1.66304     1.84432
    121770     2.16431     1.78295     1.66501      1.8486
    121800     2.16188      1.7777     1.67275     1.84095
    121830     2.16997     1.78788     1.69267     1.83191
    121860     2.16609     1.78755     1.69411     1.82169
    121890     2.16787     1.78956     1.69546     1.82269
    121920     2.17149     1.79405     1.70215     1.82066
    121950       2.164     1.79012     1.69477     1.81356
    121980     2.16146     1.78313     1.70078     1.80875
    122010     2.16165     1.78309     1.70494     1.80532
    122040     2.16558     1.79226     1.69584     1.81423
    122070     2.16896     1.78851     1.71143     1.81136
    122100     2.17079     1.79217     1.70426     1.81887
    122130     2.16798     1.78996     1.71415       1.805
    122160     2.16854     1.78905     1.71752     1.80404
    122190     2.16141     1.78527     1.70251     1.80489
    122220     2.16439     1.79015     1.70781      1.8022
    122250     2.16542     1.78762      1.7087     1.80635
    122280     2.17042      1.8045     1.71356     1.79692
    122310     2.16975     1.79726     1.70702     1.80876
    122340      2.1584     1.78132     1.70217     1.80191
    122370     2.16458     1.79696     1.69325      1.8096
    122400     2.16885     1.79925     1.69398     1.81686
    122430     2.16765     1.80822     1.69756     1.80169
    122460      2.1743     1.80527     1.70783     1.81094
    122490     2.16362     1.79341     1.68775     1.81594
    122520     2.16419     1.79322     1.69026     1.81516
    122550     2.16349     1.79194     1.69262     1.81256
    122580     2.16224     1.79752     1.67811     1.81755
    122610     2.16417     1.79651     1.67336     1.82747
    122640     2.17293     1.80039     1.68177     1.83669
    122670     2.16591     1.79393     1.68152     1.82664
    122700     2.16038     1.78524      1.6775     1.82575
    122730     2.16741     1.79059     1.69975     1.81658
    122760     2.16911     1.79833     1.67733     1.83375
    122790     2.16753     1.79295      1.6677     1.84404
    122820     2.17285     1.80412     1.67121     1.84249
    122850     2.16065     1.78838      1.6712     1.82911
    122880     2.16233     1.77496      1.6777     1.84015
    122910     2.16179     1.78022     1.67031     1.84053
    122940     2.17039     1.79388     1.66958     1.84816
    122970     2.17463     1.80551     1.67197     1.84464
    123000     2.17509      1.8006     1.67665     1.84626
    123030     2.16481     1.79072     1.66941     1.83826
    123060     2.15949     1.78425     1.67616     1.82586
    123090     2.16356      1.7891     1.67416     1.83256
    123120     2.17442     1.79705     1.67875     1.84624
    123150      2.1671     1.78844     1.67516     1.84063
    123180     2.16468     1.78814     1.68219     1.82879
    123210     2.16583     1.78698      1.6852     1.82988
    123240     2.16403     1.79285     1.68998     1.81542
    123270     2.16397     1.78511     1.69373     1.81939
    123300     2.15902     1.77735     1.70073     1.80866
    123330      2.1704     1.79123     1.70226     1.82073
    123360     2.16009     1.78456      1.6896     1.81455
    123390     2.15243     1.77234     1.68216     1.81523
    123420     2.16154     1.79198     1.69031     1.81003
    123450     2.16592     1.79066     1.71638     1.79722
    123480     2.16033     1.78729     1.70628     1.79674
    123510     2.17935     1.80932     1.71845     1.80899
    123540     2.16336      1.7933     1.70714     1.79722
    123570     2.17264      1.8024     1.72232     1.79602
    123600     2.16821     1.79947     1.70198      1.8076
    123630     2.16627     1.79195      1.7094     1.80341
    123660     2.17132     1.79461      1.7124     1.81007
    123690     2.16653     1.78372     1.71062     1.81103
    123720     2.16873     1.79019     1.71043      1.8101
    123750     2.16591     1.78665     1.70178     1.81499
    123780     2.16682     1.78324     1.69192     1.82967
    123810     2.16183     1.78606     1.69218     1.81481
    123840     2.16913     1.79167     1.68552      1.8328
    123870     2.17307     1.79267     1.68789     1.83897
    123900     2.16975     1.78518      1.6744     1.85071
    123930     2.16607     1.78525     1.66987     1.84611
    123960      2.1693     1.78737     1.66897     1.85244
    123990     2.16524       1.783     1.66746     1.84852
    124020     2.17445     1.79536     1.66476     1.86058
    124050     2.17582     1.79643     1.67751     1.85128
    124080     2.16839     1.79424     1.66759     1.84491
    124110     2.16663     1.79175     1.66367     1.84672
    124140     2.15989      1.7785     1.67575     1.83277
    124170      2.1721     1.78778     1.67633     1.85198
    124200     2.16653     1.78958     1.65587     1.85557
    124230     2.16736     1.78819     1.67484     1.84179
    124260     2.16357     1.78441      1.6719     1.83922
    124290     2.16742     1.79574     1.66838     1.84044
    124320     2.15995     1.77803     1.66438      1.8437
    124350     2.16325      1.7841     1.66533     1.84471
    124380     2.15649     1.77611     1.66171     1.83986
    124410     2.16766     1.79528     1.66686     1.84284
    124440     2.17031         1.8     1.65899     1.85155
    124470     2.16528     1.79351     1.67511     1.83144
    124500     2.16148     1.78264     1.67932     1.82924
    124530     2.16642     1.79071     1.68532     1.82752
    124560     2.16731     1.78683     1.67575     1.84218
    124590     2.16155     1.77638     1.67323     1.84102
    124620     2.16228     1.78098     1.67489     1.83679
    124650     2.16331     1.78155     1.67169     1.84158
    124680     2.15888     1.77154     1.68581      1.8279
    124710     2.15835     1.77778     1.68674     1.81971
    124740      2.1686     1.78374     1.69629     1.82934
    124770     2.16287      1.7775     1.67944     1.83739
    124800      2.1618     1.78376     1.66667     1.84043
    124830     2.16884      1.7791      1.6809     1.84854
    124860     2.16363     1.77922     1.66339     1.85206
    124890     2.16181     1.77225     1.66822     1.85015
    124920     2.16405     1.78228       1.658     1.85494
    124950     2.16791      1.7885     1.66188     1.85448
    124980     2.16008     1.77186     1.65346     1.85969
    125010     2.17112      1.7919     1.65746     1.86265
    125040     2.16857     1.79532     1.64706     1.86263
    125070     2.16657     1.78696     1.65227      1.8614
    125100     2.16932     1.78965     1.66212     1.85646
    125130     2.16487     1.78789     1.65326     1.85567
    125160     2.16361     1.78526     1.65581     1.85298
    125190     2.16417     1.78704       1.649     1.85864
    125220     2.16475      1.7853      1.6496     1.86113
    125250     2.17177     1.79313     1.65515     1.86502
    125280     2.16924     1.78356     1.65235     1.87079
    125310     2.17517     1.79064     1.65582     1.87472
    125340     2.17011     1.79676     1.64078     1.87036
    125370     2.16623      1.7848      1.6391     1.87428
    125400     2.16988     1.79519     1.63499      1.8764
    125430     2.17051     1.78793     1.64621     1.87496
    125460     2.16606     1.78199     1.63909     1.87658
    125490     2.16605     1.78687     1.63258     1.87758
    125520     2.16059     1.78169     1.63047     1.87175
    125550     2.15808      1.7809     1.62534     1.87117
    125580       2.175     1.81149      1.6194     1.88608
    125610      2.1579     1.78458     1.62318     1.86912
    125640     2.16338     1.78697      1.6354     1.86887
    125670     2.16248     1.78329      1.6345     1.87107
    125700     2.16545     1.79471     1.62859     1.87218
    125730     2.17203      1.8089     1.62033     1.88093
    125760     2.16564     1.79995     1.62247      1.8729
    125790     2.17042     1.80069     1.62035     1.88506
    125820     2.17419     1.80044     1.63193       1.884
    125850     2.16713     1.78919     1.63314     1.87737
    125880     2.16533     1.79182     1.62605     1.87686
    125910     2.16609     1.78797     1.63444     1.87501
    125940     2.15819     1.77434      1.6382     1.86645
    125970     2.16683     1.79163     1.63377      1.8738
    126000      2.1628     1.78874     1.62405     1.87571
    126030     2.16685     1.78821     1.63792     1.87351
    126060     2.16739     1.79005     1.64487     1.86689
    126090     2.16874     1.79153     1.65095     1.86323
    126120     2.16236     1.78185     1.64442     1.86347
    126150     2.16678     1.78542     1.64852     1.86669
    126180     2.15806     1.77311     1.63774      1.8677
    126210     2.16262     1.78071     1.63706     1.87162
    126240     2.16646       1.783     1.63546     1.87971
    126270     2.16566     1.78727     1.63996     1.86987
    126300     2.15939     1.77783     1.64158     1.86292
    126330      2.1602      1.7885     1.63588     1.85959
    126360      2.1631     1.78667     1.63174     1.87171
    126390     2.15983     1.79025     1.62105     1.87002
    126420     2.15332     1.77682     1.62695     1.86266
    126450     2.15715     1.78572     1.62516     1.86459
    126480     2.15814     1.78507      1.6262     1.86659
    126510     2.15469     1.77878     1.62331     1.86713
    126540     2.16058     1.79111     1.63367     1.85991
    126570     2.16822      1.8089      1.6271     1.86621
    126600     2.16633     1.80643     1.62745     1.86391
    126630     2.15889     1.80148      1.6307     1.84854
    126660     2.16936     1.81873     1.62395     1.86206
    126690     2.16894      1.8069     1.63477     1.86313
    126720     2.17007     1.80653     1.63103     1.86938
    126750     2.17078      1.8159     1.62854     1.86412
    126780     2.16824     1.80925     1.63286      1.8609
    126810     2.16023     1.80512     1.62798     1.85052
    126840     2.16348     1.80965     1.62232     1.85862
    126870     2.16038     1.80138     1.63099     1.85186
    126900     2.16419      1.8095     1.63314     1.85094
    126930     2.15478     1.80062     1.62307      1.8465
    126960     2.15436     1.79191     1.62527     1.85204
    126990     2.15738     1.79897     1.63023     1.84788
    127020     2.15848     1.79898     1.62926     1.85128
    127050     2.16361     1.79952     1.63135     1.86087
    127080     2.16936     1.80759     1.62909      1.8684
    127110     2.17241     1.80829     1.63262     1.87172
    127140     2.16653     1.79973     1.62907     1.86942
    127170     2.16586     1.80504     1.62591     1.86551
    127200     2.16725     1.80465     1.62203     1.87247
    127230     2.17309     1.81943     1.62155     1.87213
    127260      2.1716     1.81668     1.62418     1.86908
    127290     2.16523     1.81489     1.62286     1.85714
    127320     2.17084     1.81918     1.63038     1.85944
    127350     2.16212     1.80945     1.63498     1.84453
    127380      2.1625     1.81415     1.62801     1.84696
    127410     2.15819     1.80601     1.62333     1.84896
    127440     2.15756     1.80232     1.62498     1.84965
    127470     2.16324     1.81651      1.6197     1.85366
    127500     2.16179     1.80956     1.62145     1.85556
    127530     2.16085      1.8021     1.62379     1.85856
    127560     2.15992     1.80336     1.62093     1.85768
    127590      2.1612     1.80607     1.61445     1.86366
    127620     2.17096     1.82161     1.61437     1.87128
    127650     2.16199     1.80855     1.61569     1.86202
    127680     2.17091     1.82904     1.61397     1.86424
    127710     2.16678     1.82093     1.61802     1.85904
    127740     2.16876     1.82059     1.62194     1.86059
    127770     2.16622     1.81765     1.61765     1.86128
    127800     2.16286     1.80343     1.62136     1.86408
    127830     2.16239      1.8104     1.61188     1.86446
    127860     2.17188     1.81262     1.62376     1.87402
    127890     2.16884     1.80844     1.62552     1.86948
    127920     2.16442     1.80104     1.62584     1.86611
    127950     2.16788     1.79682     1.63642     1.86895
    127980     2.17521     1.80758     1.63495     1.87689
    128010     2.16157     1.80199     1.62946     1.85539
    128040     2.16421     1.80309     1.62824     1.86153
    128070     2.16097     1.79882     1.62572     1.86033
    128100     2.16552      1.8015     1.62881     1.86563
    128130       2.162     1.80072      1.6256     1.86099
    128160      2.1694     1.81094     1.63086     1.86371
    128190     2.16581     1.81268     1.62695     1.85706
    128220     2.17391     1.82554     1.62193     1.86777
    128250     2.16369     1.80951     1.62298     1.85868
    128280     2.16764      1.8106     1.62457     1.86542
    128310     2.16717     1.81009     1.62671     1.86297
    128340     2.17251     1.81641     1.63223     1.86443
    128370     2.17323     1.81574     1.63505     1.86429
    128400     2.16395     1.80815     1.62346     1.86019
    128430     2.16395     1.81671     1.62217     1.85296
    128460     2.15698     1.79584     1.63114     1.84917
    128490     2.15309     1.79932       1.629     1.83858
    128520     2.15674     1.79714      1.6336     1.84518
    128550     2.16226     1.80781     1.62984       1.851
    128580     2.15169     1.79403     1.62261     1.84612
    128610     2.16221     1.80055     1.62713     1.86031
    128640     2.15786     1.79209     1.62907     1.85668
    128670     2.16037     1.79638      1.6284     1.85896
    128700     2.16417     1.80377     1.62956     1.85963
    128730     2.16392     1.79847     1.63132     1.86262
    128760     2.15758     1.79537     1.62927     1.85268
    128790     2.16004     1.79906     1.63322     1.85136
    128820     2.15468     1.79449     1.63027     1.84588
    128850     2.16441      1.8079     1.63232     1.85375
    128880     2.15793     1.79644     1.63245     1.84965
    128910     2.15269     1.78727     1.62863     1.84969
    128940     2.15308     1.78054     1.63736      1.8494
    128970     2.16472     1.79834     1.62802     1.86749
    129000      2.1562     1.78712     1.63428     1.85305
    129030     2.15627     1.78598     1.63663     1.85223
    129060     2.15923     1.79518     1.63677      1.8501
    129090     2.15955     1.79805     1.64147     1.84387
    129120     2.16537     1.79783     1.63991     1.85906
    129150      2.1532     1.79071     1.63339     1.84334
    129180      2.1558     1.79042      1.6473     1.83731
    129210     2.16215      1.7898     1.65479     1.84609
    129240     2.15778     1.77952     1.65901     1.84202
    129270      2.1686     1.79647     1.65605     1.85359
    129300     2.16729     1.79445     1.66443     1.84497
    129330     2.16026     1.79375     1.65678     1.83604
    129360     2.16791     1.79495     1.66728     1.84336
    129390     2.15743     1.78511     1.65041     1.84351
    129420     2.16533     1.79685     1.66278     1.83951
    129450     2.16588     1.79978     1.66664     1.83445
    129480     2.16443      1.7973     1.66015     1.83933
    129510     2.15662     1.79433      1.6573      1.8264
    129540     2.15685     1.79727     1.66764      1.8146
    129570     2.16291     1.78699     1.66986     1.83701
    129600     2.15969     1.79704     1.65036     1.83724
    129630     2.15862     1.79088     1.65921     1.83277
    129660     2.15172     1.78815     1.65202     1.82567
    129690     2.15936     1.79022     1.65544     1.83855
    129720     2.16284     1.79413     1.65993     1.83888
    129750     2.16276     1.78914     1.66466     1.83929
    129780     2.15567     1.78501     1.65287     1.83727
    129810     2.15315     1.78985     1.64427     1.83436
    129840     2.15325     1.78035     1.65003     1.83868
    129870     2.16576     1.79064     1.65793     1.85093
    129900     2.15836     1.79337     1.64591     1.84168
    129930     2.16339     1.79537      1.6404     1.85642
    129960     2.16204     1.78963     1.64491     1.85482
    129990      2.1591     1.78788      1.6438     1.85062
    130020     2.15098     1.77779     1.64116     1.84378
    130050     2.15169     1.77716     1.63357     1.85276
    130080     2.16221     1.79625     1.64002     1.85314
    130110     2.15888     1.79055     1.63974     1.85115
    130140     2.16714     1.80787      1.6405     1.85293
    130170     2.16738     1.80265     1.64479     1.85478
    130200     2.16355     1.79737     1.64933      1.8469
    130230     2.16527     1.80914     1.64583     1.84256
    130260      2.1579     1.79033     1.64269     1.84644
    130290      2.1582     1.78292     1.65401      1.8442
    130320     2.16446     1.79566     1.64335     1.85602
    130350     2.15771     1.78612     1.63708     1.85505
    130380      2.1642      1.7914     1.64333     1.85953
    130410     2.16122     1.79383     1.63848     1.85453
    130440     2.15853     1.78312      1.6494     1.84891
    130470     2.15417     1.77835      1.6536     1.83954
    130500     2.15698      1.7831     1.65261     1.84243
    130530     2.15127      1.7702     1.65138     1.84263
    130560     2.15825       1.777     1.65564     1.84857
    130590     2.15257      1.7738       1.655     1.83894
    130620     2.16427     1.78425     1.65658     1.85481
    130650     2.15776      1.7832     1.65273     1.84404
    130680     2.15418     1.76973     1.65701     1.84482
    130710     2.15983     1.77445     1.66579     1.84559
    130740     2.16007     1.76884     1.67005     1.84769
    130770      2.1569     1.76822     1.66911     1.84172
    130800     2.15026     1.76147     1.66696      1.8346
    130830     2.15196     1.76242     1.66666     1.83792
    130860     2.15465     1.76577     1.66953     1.83842
    130890     2.15035     1.75719     1.67188     1.83442
    130920     2.15192     1.74991     1.67956     1.83804
    130950     2.15252     1.75475     1.68325     1.83145
    130980     2.14909     1.75419     1.67464     1.83182
    131010     2.15253     1.75266     1.67778     1.83848
    131040     2.15361     1.74541     1.69084     1.83595
    131070     2.14763     1.74164     1.68971     1.82654
    131100     2.15295     1.74262     1.68919     1.83856
    131130     2.15119     1.74318     1.68891     1.83416
    131160     2.15033     1.74019     1.68995     1.83401
    131190     2.15131     1.74114     1.70014     1.82599
    131220     2.15343     1.75395     1.69151     1.82674
    131250     2.15968      1.7642     1.69957     1.82413
    131280     2.15453      1.7553     1.69756     1.82242
    131310     2.15948     1.76351     1.69028     1.83294
    131340      2.1589     1.76202     1.69887     1.82505
    131370     2.15798      1.7597     1.70144     1.82273
    131400     2.16238     1.76215     1.70381     1.82855
    131430     2.15792     1.75353     1.70239     1.82763
    131460     2.16171     1.75451     1.69551     1.84198
    131490     2.16619     1.76341      1.6922     1.84705
    131520     2.16029     1.74179     1.69932     1.84721
    131550     2.16716     1.76279     1.69036      1.8516
    131580     2.16048     1.75186     1.69922      1.8382
    131610     2.16439     1.76028      1.6898     1.84802
    131640     2.15665     1.74819     1.69149     1.83983
    131670      2.1618     1.75882     1.69365      1.8398
    131700     2.15091     1.73236      1.6979     1.83547
    131730     2.15782     1.73537     1.69875     1.84801
    131760     2.15774     1.73267     1.69595     1.85292
    131790     2.15777     1.73632     1.69835     1.84735
    131820     2.14919     1.73764     1.68606     1.83733
    131850     2.15272     1.73779     1.68477     1.84663
    131880     2.15922     1.74327     1.68919     1.85259
    131910     2.16157     1.74468     1.69033     1.85571
    131940     2.16382     1.75141     1.70248     1.84347
    131970     2.15452     1.74321     1.68606     1.84455
    132000      2.1494     1.73881     1.68166     1.84076
    132030     2.15211      1.7495     1.67468     1.84333
    132060      2.1526     1.75565     1.67099     1.84198
    132090     2.14629     1.74668     1.67838       1.829
    132120     2.15529     1.76101     1.68003      1.8349
    132150     2.16005     1.75846     1.68594     1.84311
    132180     2.15969     1.75513     1.68691     1.84455
    132210     2.15667     1.74945     1.68684     1.84294
    132240     2.16694     1.76271      1.6875     1.85377
    132270     2.15655     1.76273     1.68196     1.83446
    132300     2.16122     1.76903     1.68001     1.84115
    132330     2.15054     1.76039     1.67731     1.82684
    132360     2.16129     1.76414     1.69132     1.83566
    132390     2.15547     1.76189      1.6755     1.83861
    132420     2.15221     1.75407     1.67859     1.83564
    132450      2.1534     1.75989     1.67684     1.83447
    132480     2.16067     1.76606      1.6834     1.83962
    132510     2.16572     1.77784     1.67959     1.84362
    132540     2.16397     1.77555      1.6806      1.8408
    132570     2.15822     1.76312     1.68415     1.83599
    132600     2.15639     1.76216     1.68459     1.83221
    132630     2.16763     1.78143      1.6877     1.83722
    132660     2.16551      1.7757     1.68674     1.83867
    132690     2.15901     1.77678     1.68482     1.82403
    132720     2.15915     1.78291     1.69392      1.8099
    132750     2.15941     1.78031     1.70256     1.80497
    132780     2.15964      1.7791     1.69245     1.81617
    132810     2.15058     1.77238     1.68296     1.81005
    132840     2.16177     1.78803     1.69457     1.81048
    132870     2.16004     1.78198     1.69007     1.81654
    132900     2.16135     1.78648     1.70189     1.80415
    132930     2.16075      1.7819     1.68998     1.81838
    132960      2.1524     1.78316     1.68086     1.80572
    132990     2.15629     1.78098     1.69013     1.80852
    133020     2.15196     1.79392     1.69069     1.78474
    133050      2.1504     1.77632     1.69009      1.7991
    133080     2.15074     1.78586     1.69619     1.78467
    133110     2.15575     1.80448     1.70329     1.77122
    133140     2.15116     1.80146     1.70001     1.76626
    133170     2.14805     1.78604     1.69841     1.77587
    133200     2.15265     1.79126     1.70772     1.77281
    133230     2.15047     1.79518     1.71227     1.75913
    133260     2.15434     1.80171     1.72515     1.74931
    133290     2.15795     1.79412     1.72615     1.76494
    133320     2.14727     1.78691     1.71897     1.75317
    133350     2.15492     1.79768     1.72581     1.75421
    133380     2.15373     1.80411     1.71825     1.75213
    133410     2.15686     1.80696     1.72369     1.75154
    133440     2.16384     1.81233     1.71717     1.76952
    133470     2.15764     1.81331     1.71206     1.75828
    133500     2.15571     1.80876     1.70805     1.76214
    133530     2.14837      1.8044      1.7041     1.75248
    133560     2.14684      1.8037     1.70008     1.75335
    133590     2.15027     1.80434      1.6973     1.76377
    133620     2.14457      1.8042     1.69686     1.75039
    133650     2.15168     1.81182      1.7009     1.75604
    133680     2.15462      1.8159      1.7179     1.74243
    133710     2.15044     1.81629     1.70815     1.74128
    133740     2.16024     1.81944     1.73257     1.73813
    133770     2.15725     1.81367     1.72239     1.74685
    133800     2.15803     1.80203     1.72999     1.75328
    133830     2.16103     1.80603     1.73643     1.75019
    133860     2.15034     1.78886     1.73388       1.744
    133890     2.15077     1.78881     1.73283     1.74615
    133920     2.14879     1.78012     1.72877     1.75418
    133950     2.15528     1.78681     1.73958     1.75261
    133980     2.15554     1.77859     1.74878     1.75246
    134010     2.15377     1.79256     1.74995     1.73259
    134040     2.15117     1.78916     1.74452     1.73511
    134070     2.15106     1.78754      1.7523     1.72866
    134100      2.1562     1.78305     1.74991      1.7484
    134130     2.15015     1.76039      1.7545     1.75186
    134160     2.13697     1.75967     1.74461     1.73008
    134190     2.15145     1.76959     1.75329       1.747
    134220     2.15289     1.77052     1.74578     1.75709
    134250     2.15541     1.77711     1.75857     1.74382
    134280     2.15439     1.78035     1.75039     1.74622
    134310     2.15405     1.78388     1.74565     1.74651
    134340     2.15115     1.77517     1.74852     1.74538
    134370     2.14994     1.76827     1.75351     1.74438
    134400     2.15639      1.7871      1.7622     1.73233
    134430     2.15408     1.78716     1.75701     1.73178
    134460     2.16617     1.79902     1.76572     1.74078
    134490     2.15876     1.78971     1.75755     1.74025
    134520     2.15305     1.77851     1.74757     1.74762
    134550     2.15408     1.77123       1.757     1.74809
    134580     2.14985     1.76969     1.74742     1.74884
    134610      2.1531     1.76976      1.7554     1.74878
    134640     2.14859     1.76937     1.74784     1.74564
    134670     2.15397     1.78206     1.74665     1.74719
    134700     2.15414     1.78232     1.74689      1.7471
    134730     2.14968     1.78728     1.72819     1.74963
    134760     2.14841     1.79304     1.72267     1.74608
    134790     2.14867     1.79154     1.72024     1.75064
    134820     2.15352     1.80009      1.7203     1.75371
    134850      2.1584     1.79349     1.72553     1.76729
    134880     2.15799     1.80065     1.72344     1.76104
    134910     2.16034     1.81632     1.72651     1.74765
    134940     2.15297     1.80574     1.73097     1.73597
    134970     2.16289     1.81653     1.73476     1.74556
    135000     2.15794     1.81691     1.72873     1.73889
    135030     2.16295     1.82509     1.72967     1.74183
    135060       2.154      1.8059     1.73604      1.7333
    135090      2.1493     1.80636     1.72639     1.73078
    135120     2.15509     1.80973     1.72845      1.7396
    135150     2.15084     1.80806     1.72756     1.73166
    135180     2.14433     1.79762     1.72449     1.72946
    135210     2.14405     1.79987     1.72235     1.72855
    135240     2.15554     1.81523     1.73902     1.72437
    135270     2.15639     1.81019     1.74368     1.72708
    135300     2.14915     1.80352     1.74187     1.71782
    135330     2.14745     1.80675     1.73638     1.71574
    135360     2.15327     1.81447     1.74205     1.71643
    135390     2.14456      1.8126     1.74217     1.69635
    135420      2.1481     1.81717     1.74487     1.69765
    135450     2.15126     1.81381     1.75215     1.70175
    135480     2.14077     1.80202     1.73394     1.70644
    135510     2.14599      1.8241     1.75031     1.67917
    135540     2.15219     1.82931     1.74599     1.69382
    135570     2.15031     1.82653     1.74047      1.6977
    135600     2.15677      1.8331      1.7479      1.6994
    135630     2.15611     1.83417     1.75431     1.68992
    135660     2.16167     1.83644     1.75788     1.69794
    135690     2.15668     1.83536     1.75609     1.68825
    135720     2.16342     1.83401       1.764     1.69867
    135750     2.15161     1.82294     1.76201     1.68257
    135780     2.15715     1.82162     1.76312     1.69695
    135810     2.15405     1.81918     1.76237     1.69248
    135840     2.15748     1.82084     1.76274     1.69906
    135870     2.14869     1.81148     1.75394     1.69586
    135900     2.15791     1.82399     1.75609     1.70362
    135930     2.14566     1.81248     1.74849     1.69276
    135960     2.14872     1.82544     1.75499     1.67981
    135990      2.1478     1.82244     1.76005     1.67543
    136020     2.16561     1.84364     1.77652     1.68069
    136050      2.1644     1.84514     1.76525      1.6878
    136080     2.15201     1.82721     1.74741     1.69416
    136110     2.15084     1.83508     1.74966      1.6803
    136140     2.16052     1.84426     1.74968       1.695
    136170     2.15459     1.83879     1.75228     1.68311
    136200     2.15574     1.84165     1.76031     1.67452
    136230     2.15117     1.83331     1.76306     1.66904
    136260      2.1528     1.83968     1.75215     1.67768
    136290     2.14795     1.83043     1.74967     1.67795
    136320     2.15716      1.8399     1.76099     1.67939
    136350     2.15095     1.83942      1.7545     1.67076
    136380      2.1419     1.82324     1.74493     1.67527
    136410     2.15098     1.83159     1.75653     1.67728
    136440     2.15054     1.83412     1.76191     1.66773
    136470     2.14962     1.83579     1.76709     1.65801
    136500     2.14935     1.83803     1.77156     1.65005
    136530     2.15076     1.83956     1.77096     1.65266
    136560     2.15641     1.84608     1.77848     1.65203
    136590     2.15107     1.83974     1.76727      1.6572
    136620     2.16305     1.84864      1.7805      1.6643
    136650     2.15696       1.843     1.77987     1.65541
    136680     2.14524     1.83279     1.76806     1.64893
    136710     2.15687     1.84661     1.77241     1.65914
    136740     2.15427     1.83709     1.77516        1.66
    136770     2.15446     1.84392     1.77174     1.65659
    136800     2.15441     1.84413     1.77537     1.65233
    136830     2.15467     1.84551     1.78016      1.6463
    136860     2.15441     1.84553     1.77793     1.64801
    136890     2.15739     1.84516     1.78803     1.64529
    136920      2.1478     1.82992     1.77672     1.64946
    136950      2.1533     1.83568     1.77913      1.6548
    136980     2.14786     1.83166     1.76952     1.65543
    137010      2.1357     1.81802     1.76488     1.64393
    137040     2.14853     1.83032     1.78174     1.64552
    137070     2.14467     1.82661     1.77489     1.64694
    137100      2.1443     1.82515     1.77431     1.64823
    137130     2.14289     1.82061     1.77734     1.64632
    137160     2.14348     1.82083     1.77742     1.64752
    137190     2.14224     1.83129     1.77052     1.64014
    137220     2.14654     1.83156     1.78281     1.63777
    137250     2.14879     1.83254     1.77804     1.64771
    137280     2.15567      1.8395     1.78521     1.65019
    137310     2.15067     1.83423     1.78291     1.64548
    137340     2.15199     1.83732     1.77981     1.64884
    137370     2.15441      1.8328       1.786     1.65349
    137400     2.15691     1.83857       1.785     1.65466
    137430     2.15038     1.82609     1.78497     1.65153
    137460     2.14871     1.82943     1.78453     1.64395
    137490     2.15156     1.82421     1.79183     1.64926
    137520     2.14837     1.82035     1.79013     1.64704
    137550     2.14772     1.82699     1.79152     1.63645
    137580     2.15765     1.82815      1.8069     1.64434
    137610      2.1555     1.82677     1.81088     1.63584
    137640     2.15103     1.81584     1.80186     1.64618
    137670     2.14937     1.81571     1.81274     1.62994
    137700     2.15476     1.81763     1.81876     1.63532
    137730     2.15173     1.81587     1.81886     1.62919
    137760     2.15074     1.81078      1.8204     1.63053
    137790     2.14557     1.80187     1.81492     1.63287
    137820     2.14121     1.80388     1.80977     1.62489
    137850     2.15004     1.81911     1.81079     1.63008
    137880     2.14893     1.80935     1.81992     1.62787
    137910     2.14912     1.81053     1.81326     1.63448
    137940      2.1495     1.80864     1.81198     1.63897
    137970     2.15133     1.81138     1.81479     1.63766
    138000     2.15369     1.82111     1.81992     1.62735
    138030     2.14362     1.80414     1.80529     1.63592
    138060     2.14788     1.80876     1.80329     1.64417
    138090      2.1435     1.81082      1.7974      1.6369
    138120     2.13491     1.80835     1.78251     1.63347
    138150      2.1462     1.81337     1.79697     1.64162
    138180     2.14348     1.81637     1.78741     1.64165
    138210     2.15181     1.83004     1.79639     1.63844
    138240     2.15054     1.82954     1.79028     1.64235
    138270     2.14912     1.82761     1.78853     1.64268
    138300     2.15828     1.83792     1.79449     1.64868
    138330     2.15272     1.83127     1.79241     1.64382
    138360      2.1508     1.82987     1.79344     1.63923
    138390     2.15059     1.82461     1.79409     1.64381
    138420      2.1507     1.81556     1.79296      1.6553
    138450     2.14797     1.80377     1.79315     1.66089
    138480     2.13917     1.79578     1.78176     1.65909
    138510     2.14442     1.81446     1.78478     1.64904
    138540     2.14693     1.81122      1.7947     1.64838
    138570     2.14843     1.81285     1.79509     1.65007
    138600     2.15676     1.81494     1.80756     1.65587
    138630     2.15694     1.81956     1.80038      1.6591
    138660     2.15708     1.82322     1.80264     1.65299
    138690     2.15166      1.8183     1.79848      1.6488
    138720      2.1487     1.81846     1.79543     1.64423
    138750     2.15361     1.82603     1.79828     1.64556
    138780     2.15522      1.8336     1.79971     1.63978
    138810     2.15622     1.83637     1.80136     1.63749
    138840     2.15619     1.84009     1.80244     1.63206
    138870     2.14459     1.82255      1.7911     1.63363
    138900     2.15015     1.82921     1.79277     1.63899
    138930     2.15218     1.82949     1.79683     1.63955
    138960     2.16383     1.84319     1.81798     1.63155
    138990     2.16198     1.84765     1.81287     1.62727
    139020     2.16059     1.83901      1.8187     1.62686
    139050     2.15802     1.83387     1.81256     1.63268
    139080     2.15439     1.83414      1.8056      1.6305
    139110     2.16075     1.83691     1.81016     1.63913
    139140     2.16485     1.84218     1.81834     1.63497
    139170     2.16753     1.84367     1.81843      1.6403
    139200     2.15973     1.83513     1.81541     1.63262
    139230     2.15904     1.83482     1.81368     1.63308
    139260     2.15553     1.83325     1.80858     1.63121
    139290     2.15719     1.83691     1.81271      1.6269
    139320     2.15876     1.83262     1.81629     1.63189
    139350     2.16114     1.83119     1.81412     1.64218
    139380     2.16017     1.83817     1.80831     1.63823
    139410     2.15872     1.84061     1.80218     1.63843
    139440     2.15971     1.84469     1.81051     1.62722
    139470     2.16157     1.85126     1.81164     1.62344
    139500     2.15302     1.84036      1.7962     1.63026
    139530     2.15485      1.8476     1.80214     1.62031
    139560     2.15933     1.85208     1.80066     1.62875
    139590     2.16319     1.85533     1.80426      1.6313
    139620     2.16093     1.85642     1.80777     1.62017
    139650     2.16164       1.855     1.80216     1.62989
    139680     2.15599     1.84618     1.79893      1.6285
    139710     2.15772     1.84861     1.80073     1.62833
    139740     2.15287     1.84433     1.80103     1.62001
    139770     2.15371     1.85166     1.80095     1.61396
    139800     2.15492     1.85011     1.80035     1.61963
    139830     2.15718     1.84953     1.81319     1.61195
    139860      2.1585     1.84265     1.81234     1.62429
    139890     2.15731     1.83604     1.81542     1.62518
    139920     2.15628      1.8387     1.81982     1.61446
    139950     2.15301     1.83805     1.81144     1.61591
    139980     2.15586     1.84484     1.81353     1.61342
    140010     2.14797     1.84043     1.80303     1.60919
    140040     2.16248     1.86016     1.81562      1.6112
    140070     2.17043     1.86566     1.82505     1.61557
    140100     2.16754     1.86854     1.82052     1.60957
    140130     2.16395     1.85436      1.8158     1.62159
    140160      2.1679     1.86546     1.82778     1.60588
    140190      2.1685     1.86897     1.82385      1.6079
    140220     2.17021     1.86898     1.82127      1.6154
    140250     2.16996      1.8719     1.82134     1.61125
    140280     2.16836     1.86764     1.81355     1.62066
    140310     2.16706     1.86835     1.81835     1.61097
    140340     2.16716     1.86458     1.82075      1.6129
    140370      2.1778     1.87691     1.83013     1.61662
    140400     2.16039     1.85224     1.80994     1.62106
    140430     2.16252     1.85434     1.81235     1.62168
    140460     2.16473     1.85843     1.81343     1.62167
    140490     2.16543     1.86196     1.81762     1.61477
    140520     2.16275      1.8577     1.81243     1.61835
    140550     2.16243     1.86097     1.80472     1.62234
    140580     2.16103      1.8559     1.80635     1.62258
    140610     2.16091     1.85704     1.80493     1.62258
    140640     2.16129     1.86031      1.8081     1.61628
    140670     2.16388     1.86332     1.81214     1.61521
    140700     2.15713     1.85878      1.7987     1.61742
    140730     2.15617     1.85461     1.79953     1.61872
    140760     2.16971     1.87111     1.80306     1.63193
    140790      2.1696     1.86955     1.80545     1.63079
    140820     2.16643     1.87384     1.80235     1.62084
    140850     2.16827     1.87456     1.80284     1.62437
    140880     2.16136     1.87035     1.78756     1.62768
    140910     2.16338      1.8687     1.79092     1.63126
    140940     2.17381     1.88088     1.81336     1.62015
    140970     2.16997     1.87262     1.80348     1.63043
    141000     2.17221     1.87819     1.80383      1.6296
    141030     2.16552     1.87094     1.78593     1.63983
    141060     2.17394     1.88116     1.79832     1.63686
    141090     2.16334     1.87088     1.78592     1.63413
    141120     2.16715      1.8728     1.79092     1.63656
    141150     2.17859     1.88048     1.80073     1.64731
    141180     2.16505     1.86924     1.78387     1.64275
    141210     2.16998     1.87625     1.79667      1.6338
    141240     2.16945     1.87505     1.79401     1.63668
    141270     2.16473     1.86391     1.79374     1.63721
    141300     2.17089     1.86945     1.79593     1.64479
    141330     2.16571     1.86339     1.78902     1.64553
    141360      2.1635     1.85818     1.78991     1.64464
    141390     2.16492     1.86724     1.77984     1.64902
    141420     2.16202     1.86365     1.77303     1.65282
    141450     2.16659     1.87181     1.78799     1.63939
    141480     2.16034     1.86125      1.7853     1.63787
    141510     2.15778     1.84723     1.77957     1.65314
    141540     2.16738     1.85439     1.79052     1.65841
    141570     2.16709     1.85978       1.785     1.65757
    141600     2.16296     1.85068     1.77993     1.66242
    141630      2.1651     1.85624     1.77471     1.66735
    141660      2.1678      1.8607     1.77377      1.6704
    141690     2.16787     1.86644     1.78024     1.65724
    141720      2.1755     1.86662     1.79596     1.66007
    141750     2.17068     1.86546     1.78584     1.65969
    141780     2.16574     1.85875     1.78108     1.65941
    141810     2.16374     1.85223     1.77593     1.66699
    141840     2.17055     1.86042     1.77438     1.67718
    141870     2.17332     1.86219     1.78027     1.67616
    141900     2.15958     1.85536     1.76997     1.65905
    141930     2.16976     1.86181     1.77516     1.67277
    141960     2.16806      1.8609     1.77988     1.66434
    141990     2.15978      1.8442     1.76905     1.67294
    142020     2.17004     1.85383     1.78391     1.67305
    142050     2.16655     1.85263     1.77991     1.66959
    142080     2.17157     1.85861     1.78228     1.67346
    142110     2.16149     1.84605     1.77875     1.66499
    142140     2.16103     1.85047     1.77465     1.66325
    142170     2.16783     1.85702     1.77971     1.66824
    142200     2.16814     1.85421     1.77692     1.67515
    142230     2.16026     1.84545     1.77915     1.66203
    142260     2.16902     1.85337     1.78556     1.66916
    142290     2.16347     1.84641     1.78912     1.65861
    142320     2.16352      1.8515     1.77761     1.66543
    142350     2.17148     1.85754     1.78332     1.67332
    142380     2.15842     1.84098     1.76878     1.67327
    142410     2.16639     1.85437     1.77309     1.67449
    142440     2.16257     1.84678     1.77001     1.67627
    142470     2.16014     1.84788     1.77039     1.66836
    142500     2.15573     1.84144     1.76715     1.66751
    142530     2.15739     1.84574     1.76433     1.67006
    142560     2.15538     1.83691     1.76763      1.6711
    142590     2.16669     1.85368      1.7805     1.66817
    142620     2.16263     1.84468     1.77565     1.67277
    142650      2.1667     1.84449     1.77305     1.68621
    142680     2.15315     1.82672     1.76311     1.68127
    142710     2.15906     1.84255      1.7544     1.68824
    142740     2.16214     1.84284     1.75984     1.69015
    142770     2.15225     1.83035     1.74983     1.68886
    142800     2.15987     1.84164     1.75472     1.69097
    142830     2.15463     1.83791     1.76094     1.67512
    142860     2.16256     1.84775     1.77915     1.66546
    142890       2.159     1.83869     1.77216     1.67368
    142920     2.15971     1.83839     1.77827     1.66937
    142950     2.15512      1.8357     1.77513      1.6638
    142980     2.15839     1.83406     1.78389     1.66471
    143010      2.1536     1.83181     1.78082     1.65805
    143040     2.15039      1.8337     1.77608      1.6527
    143070     2.15252     1.83342     1.77603      1.6586
    143100     2.15848     1.84753     1.77576     1.65874
    143130     2.15573        1.84     1.77464     1.66114
    143160      2.1602     1.84278     1.77957     1.66441
    143190     2.16072     1.84839     1.77319     1.66633
    143220     2.16418     1.84762     1.79083     1.65728
    143250     2.15289     1.83811      1.7768     1.65355
    143280     2.16016     1.84451     1.78197     1.65981
    143310     2.17003     1.85498     1.79265     1.66237
    143340     2.15804     1.83947     1.78193     1.65992
    143370     2.15009     1.83028     1.78373     1.64746
    143400     2.15628     1.83105     1.79129     1.65457
    143430     2.15924     1.83885      1.7892      1.6559
    143460     2.15871     1.83901     1.78988     1.65362
    143490     2.15508     1.84327     1.78266     1.64719
    143520     2.16244     1.84746     1.80199     1.64074
    143550     2.15212     1.83562     1.79886     1.63029
    143580     2.15871     1.84426     1.79343     1.64388
    143610     2.15332     1.83235     1.79537     1.64093
    143640     2.15244     1.83447      1.7887     1.64357
    143670     2.15831      1.8343     1.80412     1.64229
    143700     2.14716     1.83009     1.78986     1.63333
    143730     2.14927     1.83281     1.79049     1.63514
    143760     2.15808     1.83923     1.80012     1.64054
    143790     2.16526     1.84338     1.79591     1.65932
    143820     2.15745      1.8416      1.7979     1.63866
    143850     2.15607     1.83372     1.78759     1.65508
    143880     2.15766     1.83096     1.79245     1.65701
    143910     2.16228     1.83518     1.79873     1.65757
    143940     2.14558     1.81986     1.77798     1.65346
    143970     2.15092     1.82766     1.77488     1.66203
    144000     2.15505     1.82967     1.78181     1.66312
    144030     2.15781     1.83585     1.77807     1.66746
    144060     2.15027     1.82546     1.77921     1.65814
    144090     2.15686     1.82734     1.79037     1.66116
    144120     2.16141     1.83478     1.79757     1.65702
    144150      2.1567     1.82683     1.79107     1.66057
    144180     2.15908     1.83337     1.78151     1.66979
    144210       2.154     1.82913     1.77876     1.66424
    144240     2.15745     1.83448     1.77861     1.66745
    144270     2.16225     1.83994     1.76637     1.68677
    144300     2.16424     1.83605     1.77967     1.68213
    144330     2.15458     1.81847     1.77058     1.68601
    144360     2.15386     1.82278     1.77453     1.67532
    144390     2.14979     1.81223     1.76458     1.68678
    144420     2.15505     1.81812      1.7744     1.68357
    144450     2.16027     1.82449     1.78214     1.68189
    144480     2.15802     1.82232     1.77918     1.68161
    144510     2.16094     1.82305     1.79161     1.67509
    144540     2.16248     1.82644     1.79351     1.67335
    144570     2.15508     1.81305     1.79762     1.66438
    144600     2.15762     1.82298     1.79653     1.66129
    144630     2.15785     1.82324     1.79243     1.66602
    144660     2.16244     1.82626     1.80544     1.66056
    144690     2.15641     1.82152     1.79762     1.65857
    144720     2.15692     1.81115      1.7984     1.67036
    144750     2.15612     1.81451     1.80824     1.65395
    144780     2.15466     1.81812     1.79449     1.66113
    144810     2.16264     1.81696     1.80009     1.67702
    144840     2.14978     1.80594     1.78518     1.67176
    144870     2.15747      1.8181     1.79946     1.66306
    144900     2.15315     1.81568     1.78239     1.67286
    144930     2.15402     1.81572     1.77765     1.68009
    144960     2.16116     1.81893      1.7851     1.68704
    144990      2.1648     1.82778     1.78954     1.68212
    145020      2.1553      1.8131     1.78319     1.68033
    145050     2.15704     1.81811     1.77819     1.68467
    145080     2.15846     1.82119     1.77826     1.68492
    145110     2.15936     1.82143     1.78341     1.68152
    145140     2.16063     1.82413     1.78557     1.67956
    145170     2.15837     1.82012     1.78537     1.67832
    145200     2.16722     1.83064     1.79948      1.6746
    145230     2.16124     1.82566     1.79334     1.67119
    145260      2.1629     1.82593     1.79599     1.67232
    145290     2.16131       1.834      1.7928     1.66277
    145320      2.1581     1.82598     1.80117      1.6542
    145350     2.15754     1.83086      1.7946     1.65449
    145380     2.16339      1.8305     1.80514     1.65871
    145410     2.16233     1.82894     1.80305     1.65993
    145440     2.15875     1.82645       1.802     1.65448
    145470      2.1597       1.825     1.79881     1.66199
    145500     2.16202     1.83155     1.78583      1.6748
    145530     2.16326     1.83505     1.77771     1.68278
    145560     2.15829     1.82809      1.7737     1.68183
    145590     2.16296     1.83752     1.76636     1.69124
    145620     2.15866     1.82871     1.77325     1.68258
    145650     2.16535       1.842     1.77307     1.68544
    145680     2.16764      1.8397     1.78234     1.68408
    145710     2.15703     1.82917     1.77213     1.67905
    145740     2.16701     1.83812     1.77605      1.6908
    145770     2.17097     1.84184     1.77602     1.69694
    145800     2.15978     1.83532     1.76212     1.68991
    145830     2.16392     1.83274     1.76846     1.69669
    145860     2.16643      1.8428     1.76842     1.69222
    145890     2.16958     1.84885     1.76256     1.69979
    145920     2.16053     1.83692     1.75208     1.70052
    145950     2.15808     1.83517     1.74615     1.70227
    145980     2.16073     1.82978      1.7536     1.70714
    146010     2.15562     1.82643      1.7569     1.69437
    146040     2.15586     1.82765     1.76101     1.68937
    146070     2.15804     1.82662     1.75783     1.69934
    146100     2.15179     1.81725     1.75682     1.69456
    146130       2.153     1.81806     1.76314      1.6902
    146160     2.15642     1.81897     1.76453     1.69647
    146190     2.15779      1.8213     1.76616     1.69577
    146220      2.1598     1.83215     1.77353     1.68145
    146250     2.16008     1.82804      1.7692     1.69118
    146280     2.16742     1.83711     1.76906     1.70027
    146310      2.1648     1.83336     1.76812     1.69862
    146340     2.17185     1.84792     1.76708     1.70191
    146370     2.17106     1.83663     1.77582       1.703
    146400     2.17087     1.84004     1.76157     1.71361
    146430     2.16846     1.83859     1.75432     1.71649
    146460     2.15929      1.8195     1.76645     1.70121
    146490     2.16199     1.82363      1.7589     1.71145
    146520     2.16014     1.81415     1.76333     1.71229
    146550     2.15896      1.8159     1.75068     1.72042
    146580      2.1597     1.81612     1.74707     1.72572
    146610     2.15769     1.81573     1.74539     1.72278
    146640     2.16055     1.81148     1.75014     1.72958
    146670     2.15742     1.80449     1.75843     1.72064
    146700     2.15897     1.81503     1.76647     1.70515
    146730     2.15415     1.80411     1.76898     1.70194
    146760     2.15725     1.81416     1.75739     1.71109
    146790     2.15449     1.80997     1.75163      1.7145
    146820     2.15964     1.81056     1.76471      1.7134
    146850     2.15644     1.81242      1.7534     1.71498
    146880     2.15837      1.8114     1.75543     1.71883
    146910      2.1558     1.80956     1.76334     1.70619
    146940     2.15868     1.80511     1.77982     1.70107
    146970     2.15852     1.81187     1.77845     1.69489
    147000     2.16038     1.80634     1.78139     1.70243
    147030     2.15996     1.80979     1.77383     1.70559
    147060     2.15646     1.80285      1.7722     1.70579
    147090     2.15531     1.79928      1.7779     1.70069
    147120     2.16218     1.80896     1.78446     1.70102
    147150     2.15672     1.80412     1.76659     1.71091
    147180      2.1572     1.80956     1.74468     1.72875
    147210     2.15971      1.8064     1.74902     1.73394
    147240     2.15357     1.79849     1.74454     1.73139
    147270     2.15983     1.79668     1.74761      1.7457
    147300     2.16345      1.8051     1.73431     1.75921
    147330     2.15735     1.79576     1.72432      1.7636
    147360      2.1625     1.80317     1.75001     1.74324
    147390     2.16059     1.80086     1.74084     1.75005
    147420     2.16059     1.79759     1.74017     1.75407
    147450     2.15618     1.79326     1.73444     1.75334
    147480     2.16288      1.8017     1.72816     1.76733
    147510     2.15482     1.80122     1.72772     1.74845
    147540     2.15542     1.80574     1.72332      1.7496
    147570     2.15681      1.8003     1.72523     1.75675
    147600     2.15915     1.80411     1.71698     1.76664
    147630     2.15767     1.80159     1.71541     1.76712
    147660     2.15989     1.79427     1.72775     1.76796
    147690       2.154     1.79313     1.73514     1.74739
    147720     2.15921     1.79287     1.74199     1.75368
    147750     2.15651     1.79547     1.72923     1.75701
    147780     2.14906     1.78433     1.73262     1.74674
    147810     2.16055     1.80101     1.74379     1.74686
    147840     2.15754      1.7937     1.74744     1.74329
    147870     2.15488     1.78505     1.75636      1.7366
    147900     2.15239     1.78569     1.75304     1.73311
    147930     2.15945     1.79412     1.76436      1.7305
    147960     2.16019     1.79889     1.75696     1.73493
    147990     2.14813     1.78098     1.75409     1.72632
    148020     2.15869     1.79204     1.75419     1.74105
    148050     2.16111     1.79701     1.75258     1.74355
    148080     2.15332     1.78757     1.75596     1.73054
    148110     2.16128     1.79288     1.75945     1.74132
    148140     2.15377     1.79196     1.74722     1.73596
    148170     2.15654     1.78875      1.7459     1.74745
    148200     2.15389     1.79653     1.75026     1.72845
    148230     2.15866       1.799     1.75651     1.73145
    148260     2.15669     1.79051     1.76274     1.72901
    148290     2.15546     1.78989     1.76233     1.72699
    148320     2.15903     1.79264     1.75746     1.73799
    148350     2.16098     1.79339     1.75553     1.74402
    148380     2.15453     1.78929     1.74978     1.73801
    148410      2.1499     1.78039     1.75331     1.73213
    148440     2.15868     1.78535     1.75516     1.74692
    148470     2.15877     1.78532     1.76489     1.73733
    148500     2.16393     1.78421     1.77953      1.7364
    148530     2.16426     1.79005     1.77736     1.73342
    148560     2.15844      1.7778     1.77626     1.73264
    148590     2.16079     1.79266     1.76336     1.73637
    148620     2.16739     1.80279     1.75869     1.74704
    148650     2.17018     1.80463     1.76666     1.74401
    148680     2.16125     1.79275     1.76031     1.74052
    148710     2.16177     1.79169      1.7526     1.75064
    148740     2.15775     1.78931     1.74932     1.74642
    148770     2.16032     1.79192     1.74194     1.75744
    148800     2.16201     1.79689       1.749      1.7495
    148830     2.16237     1.79815     1.74098     1.75707
    148860     2.15759     1.79384     1.73866     1.75203
    148890     2.15343      1.7893     1.72644     1.75851
    148920     2.16338      1.7958     1.71949     1.78293
    148950     2.16116     1.79842      1.7159     1.77837
    148980      2.1641     1.79761     1.72717     1.77543
    149010     2.16544     1.81035     1.72562     1.76723
    149040     2.15652     1.79138     1.73621     1.75434
    149070     2.16514     1.80325     1.73668     1.76293
    149100     2.16125     1.80098     1.72703     1.76516
    149130     2.16463     1.80107     1.73192     1.76856
    149160     2.15582     1.79961     1.72492     1.75534
    149190     2.16067     1.80187     1.73386     1.75614
    149220     2.15905     1.79585     1.73014     1.76196
    149250     2.16025     1.79646     1.72006     1.77412
    149280     2.16226     1.80111     1.72924     1.76536
    149310     2.14964     1.79068     1.70654     1.76723
    149340     2.14889     1.78782     1.70792     1.76696
    149370     2.16059     1.79706     1.70769     1.78625
    149400     2.15838     1.79766     1.69394     1.79338
    149430     2.15454     1.79545      1.6851     1.79469
    149460     2.15583     1.79199     1.68713     1.79932
    149490     2.16239     1.80107     1.69239     1.80106
    149520     2.16571     1.80314      1.6988     1.80094
    149550      2.1599     1.79522     1.70256     1.79131
    149580     2.16008     1.79816     1.70491     1.78655
    149610     2.15608     1.78875      1.7178     1.77396
    149640     2.15623     1.78999     1.71715      1.7737
    149670     2.16018     1.80432     1.70951     1.77615
    149700     2.16085     1.79854     1.71528      1.7781
    149730     2.16114     1.80102     1.71171     1.77973
    149760        2.16     1.79644     1.71027     1.78297
    149790      2.1529     1.78398     1.70638     1.78205
    149820     2.15429     1.78868     1.70231     1.78456
    149850     2.15678     1.78908     1.71756     1.77554
    149880      2.1567     1.78038     1.72214     1.77968
    149910     2.15007      1.7842     1.70433     1.77693
    149940     2.15929     1.79604      1.7017     1.78983
    149970     2.15735     1.79127     1.72031     1.77206
    150000     2.16025     1.79312     1.72528     1.77241
    150030     2.16301     1.79388     1.73728     1.76665
    150060     2.16111     1.79196     1.74444     1.75688
    150090     2.16613     1.79576      1.7378     1.77187
    150120     2.16613     1.79988     1.73013      1.7752
    150150     2.16234      1.7986     1.73419     1.76324
    150180     2.15204     1.78634     1.72854     1.75605
    150210     2.16118      1.7971     1.73558     1.76058
    150240     2.16029     1.79473     1.74759     1.74889
    150270     2.15912     1.79556     1.74953     1.74318
    150300      2.1598        1.79     1.75555     1.74454
    150330     2.15915     1.79614     1.75363     1.73853
    150360      2.1511      1.7887     1.74361     1.73634
    150390     2.15947     1.79504     1.74585     1.74826
    150420     2.15699     1.79259     1.75484     1.73562
    150450     2.14873     1.77493     1.75514     1.73297
    150480     2.14877     1.77734      1.7658     1.71973
    150510     2.15625     1.78397     1.75729     1.74018
    150540     2.15573     1.78625     1.75923     1.73458
    150570     2.15722     1.78863     1.74791     1.74723
    150600     2.16514     1.79541     1.76188     1.74585
    150630     2.15491     1.78529     1.75785     1.73492
    150660     2.15696     1.79094     1.75118     1.74092
    150690     2.16324     1.79726     1.75961     1.74152
    150720     2.15551     1.79121     1.75706      1.7311
    150750     2.15518     1.78587     1.75544     1.73743
    150780     2.15182     1.78667     1.75353     1.73021
    150810     2.15315     1.78601     1.74705     1.74072
    150840      2.1434     1.77704     1.72844     1.74441
    150870     2.15072     1.78431     1.73924     1.74427
    150900     2.15402     1.79064     1.73514     1.75001
    150930     2.15457     1.78831     1.73612     1.75277
    150960     2.14794     1.78198     1.73273     1.74627
    150990     2.14839     1.78116     1.73322     1.74772
    151020     2.15411     1.77872     1.75634      1.7412
    151050     2.15211     1.78357     1.75198     1.73567
    151080     2.14192     1.77563     1.71857     1.75193
    151110     2.14779     1.78264      1.7168     1.76091
    151140     2.14434      1.7731     1.71684     1.76208
    151170     2.15123     1.78048     1.72211     1.76631
    151200     2.14276     1.78473      1.7113     1.75185
    151230     2.14164      1.7745     1.70491      1.7657
    151260     2.13976     1.77964     1.69649     1.76406
    151290     2.14634     1.78357     1.70003     1.77265
    151320     2.14519     1.78401     1.71172     1.75812
    151350     2.14192     1.77781     1.70836     1.75971
    151380     2.14401     1.77539     1.70146     1.77385
    151410     2.15222     1.78596     1.70821     1.77665
    151440     2.14797     1.77788     1.70943     1.77329
    151470     2.15089     1.78351     1.72141     1.76308
    151500     2.14666     1.78703     1.71334     1.75706
    151530       2.153     1.79189     1.73712     1.74424
    151560     2.15694     1.80177     1.73919     1.74173
    151590     2.15243     1.79745     1.73142     1.74277
    151620     2.15392     1.79524      1.7502     1.72994
    151650     2.15261     1.79436     1.75464     1.72307
    151680     2.15503     1.79069     1.74118     1.74644
    151710     2.15106     1.79079     1.73363     1.74407
    151740       2.153     1.79964     1.73677     1.73659
    151770     2.15345     1.80147     1.73471     1.73787
    151800      2.1567     1.80024     1.73144     1.75043
    151830     2.15427     1.79773      1.7218      1.7565
    151860      2.1556     1.79953     1.73032     1.74954
    151890     2.15542     1.79552     1.73107     1.75247
    151920     2.15405     1.80053     1.72499     1.74997
    151950     2.15203     1.79438     1.72494     1.75134
    151980     2.15521     1.79705     1.72798     1.75345
    152010     2.14645     1.79641     1.71426     1.74606
    152040     2.14997     1.80067     1.71878     1.74589
    152070     2.14525     1.79465     1.72282     1.73648
    152100     2.15291     1.80039     1.72467     1.74761
    152130     2.15719     1.80408     1.73042     1.74868
    152160     2.15503     1.79939      1.7213     1.75716
    152190     2.15343     1.79479      1.7216     1.75767
    152220     2.15487     1.79792     1.72561     1.75405
    152250     2.15265     1.79341     1.72823     1.75062
    152280     2.15027     1.79288      1.7311     1.74247
    152310     2.14783     1.79854      1.7292     1.73247
    152340     2.15064      1.7964     1.72958     1.74127
    152370     2.15367     1.79945      1.7289     1.74627
    152400     2.15766     1.81117     1.73316     1.73977
    152430     2.16169     1.81758     1.72686     1.74935
    152460      2.1668     1.82396     1.72604     1.75614
    152490     2.16113     1.81699     1.72107     1.75427
    152520     2.15363      1.8063     1.71895     1.74892
    152550      2.1535     1.81116     1.70981     1.75254
    152580      2.1491     1.80711     1.71279     1.74298
    152610     2.15668     1.81152     1.72242     1.74763
    152640     2.15213     1.81225     1.72077     1.73725
    152670     2.15004     1.80758     1.71786      1.7398
    152700      2.1545     1.80875     1.72666     1.74093
    152730     2.15491     1.80464     1.72681     1.74603
    152760     2.15661     1.81695     1.72906     1.73523
    152790     2.15543     1.81335     1.73907     1.72603
    152820     2.15528     1.80696     1.73721     1.73421
    152850     2.14715     1.80421      1.7192     1.73483
    152880     2.14745     1.80829     1.71442     1.73607
    152910     2.15506     1.81671     1.72796     1.73271
    152940     2.15597     1.81841     1.72718     1.73396
    152970     2.15727     1.81249     1.72092     1.74956
    153000     2.15818     1.81532     1.72401     1.74582
    153030     2.15689     1.81258     1.71808     1.75132
    153060     2.15476     1.80992       1.723     1.74397
    153090     2.13758     1.79324      1.7024     1.73915
    153120     2.16377     1.81291     1.70912     1.77655
    153150     2.14994     1.80256     1.69512     1.76685
    153180     2.15313     1.79462     1.70876     1.76958
    153210     2.15235     1.79864     1.70215     1.76996
    153240     2.15434      1.8022     1.69686     1.77626
    153270     2.15352     1.79962     1.71152     1.76277
    153300     2.14882     1.78378     1.70834     1.77045
    153330     2.15113     1.78286     1.71013     1.77528
    153360     2.14101     1.77358     1.70698     1.76309
    153390     2.14627     1.78464     1.71143     1.76039
    153420     2.14515     1.77674     1.70632     1.77059
    153450     2.16001     1.79628     1.72305      1.7708
    153480      2.1539     1.78804     1.71055     1.77637
    153510     2.15323     1.78651      1.7233     1.76392
    153540     2.15084      1.7887     1.72604     1.75315
    153570     2.15438     1.78741     1.74588     1.74349
    153600     2.16021     1.78736     1.74049     1.76325
    153630     2.15694     1.79097     1.72084     1.77086
    153660     2.15165     1.79234     1.72637      1.7511
    153690     2.15406     1.78577     1.73145     1.75869
    153720     2.15522     1.78919     1.73506     1.75452
    153750     2.15948     1.79606     1.73853     1.75453
    153780     2.15193     1.79089     1.73765     1.74209
    153810     2.15828     1.79424     1.75438     1.73759
    153840     2.15761     1.80371     1.75439     1.72607
    153870     2.15582     1.80506     1.75133      1.7233
    153900     2.15722     1.80106      1.7583     1.72387
    153930     2.16189     1.79938     1.76747     1.72796
    153960     2.16249     1.80748     1.75309     1.73564
    153990     2.16001     1.80658     1.75465      1.7288
    154020     2.15457     1.79435      1.7491     1.73358
    154050     2.15676     1.80702     1.74636     1.72863
    154080     2.15746     1.80924     1.73312     1.74132
    154110     2.14675     1.78616     1.73063     1.74115
    154140     2.14768     1.78402     1.74045     1.73584
    154170      2.1471     1.78272     1.74226     1.73393
    154200      2.1501     1.78418     1.73325     1.74882
    154230      2.1546     1.78558     1.73671     1.75502
    154260     2.15849      1.7892     1.74863     1.74905
    154290     2.16106     1.79649     1.73249     1.76393
    154320     2.15831     1.79074     1.73136     1.76416
    154350     2.15625     1.78668     1.71873     1.77556
    154380     2.15712     1.78885     1.72382     1.77052
    154410     2.15844     1.78111      1.7316     1.77397
    154440      2.1595      1.7942     1.72495     1.76984
    154470     2.16261     1.79211     1.72396     1.78045
    154500     2.16365     1.79969     1.71969     1.77947
    154530     2.15797     1.79903     1.72774     1.75842
    154560     2.16447     1.79445     1.72896     1.77777
    154590     2.16111     1.79007     1.73597     1.76716
    154620     2.15417     1.78264     1.72992     1.76365
    154650     2.16364     1.79392     1.73941     1.76607
    154680     2.16178     1.79184     1.74164     1.76141
    154710     2.16034     1.78189     1.73973     1.76983
    154740     2.16325     1.78624     1.73931     1.77299
    154770     2.16467     1.79127     1.74532     1.76544
    154800     2.16322     1.78905     1.74152      1.7679
    154830     2.16245     1.78695     1.74769     1.76203
    154860     2.15906     1.78295     1.74598     1.75948
    154890     2.16064     1.77445     1.74695     1.77095
    154920     2.15822     1.77727      1.7555     1.75366
    154950       2.163     1.77476      1.7654     1.75806
    154980      2.1574      1.7657     1.74891     1.76984
    155010     2.15905     1.77033     1.75676     1.76146
    155040     2.16217     1.77612     1.75004     1.76996
    155070     2.15579     1.77095     1.74752     1.76204
    155100     2.15734     1.76303     1.75976     1.76157
    155130     2.15523      1.7666     1.75357     1.75903
    155160     2.16729     1.78052     1.74593     1.78207
    155190     2.16079     1.77585     1.74488     1.77194
    155220     2.16154     1.76993     1.74088     1.78358
    155250     2.15651     1.77594      1.7333     1.77278
    155280     2.15803     1.77639      1.7319     1.77739
    155310     2.15796     1.76131     1.72908      1.7949
    155340     2.15174      1.7645       1.721     1.78455
    155370     2.16324     1.77783     1.74777      1.7731
    155400       2.156     1.77301     1.75169     1.75632
    155430     2.15472     1.76855     1.75621     1.75316
    155460     2.15282     1.77175     1.74666     1.75481
    155490     2.16557     1.78414      1.7731     1.74709
    155520     2.15278     1.77058     1.76111      1.7414
    155550     2.15552     1.77419     1.75108     1.75457
    155580     2.15333     1.77474     1.74138     1.75827
    155610     2.16073     1.77572     1.74867     1.76817
    155640     2.15736     1.77534     1.73394     1.77484
    155670     2.15567     1.77708     1.72259     1.78003
    155700     2.15523      1.7727      1.7192      1.7866
    155730     2.15969     1.77594     1.71994     1.79342
    155760      2.1559     1.76599     1.72192     1.79224
    155790     2.15003     1.76336     1.71865     1.78383
    155820     2.14826     1.76532     1.73114     1.76547
    155850     2.14805      1.7678     1.72504     1.76843
    155880      2.1559     1.77837     1.72189     1.77998
    155910     2.15534     1.76845     1.71394      1.7961
    155940     2.15359     1.76514     1.71193     1.79709
    155970      2.1566     1.77751      1.7041     1.79955
    156000     2.15118     1.76518     1.70639     1.79653
    156030     2.14512     1.76375     1.70197     1.78761
    156060     2.15132     1.77379     1.69681     1.79745
    156090     2.14749     1.76959     1.70201     1.78749
    156120     2.14408     1.76448     1.70609     1.78046
    156150     2.15079     1.76846     1.70979     1.78913
    156180     2.15287     1.78072     1.70373     1.78775
    156210     2.15384     1.77875     1.72797     1.76869
    156240     2.15228     1.77704     1.71871     1.77561
    156270     2.15745     1.78174       1.708      1.7937
    156300     2.14534     1.76586     1.70128     1.78672
    156330     2.14581     1.76778      1.6942     1.79267
    156360     2.15156     1.77568     1.71319     1.78055
    156390     2.14147     1.76435      1.7187      1.7621
    156420      2.1501     1.77277     1.72941     1.76417
    156450     2.14433     1.76809     1.72063     1.76341
    156480     2.15036     1.77272     1.72952     1.76475
    156510     2.14332     1.76344     1.73851       1.748
    156540     2.15493     1.77784     1.73409     1.76626
    156570     2.14878     1.76723     1.72705     1.76882
    156600     2.15094     1.76843     1.72946     1.77052
    156630     2.14491      1.7676     1.72118     1.76477
    156660     2.14072     1.77056     1.70407     1.76823
    156690     2.15027     1.77138     1.70572     1.78887
    156720     2.14103     1.75915     1.70975     1.77488
    156750        2.14     1.76962     1.71533     1.75649
    156780     2.13779     1.76731     1.71038     1.75827
    156810     2.13967     1.76225     1.72282     1.75578
    156840     2.14124      1.7602      1.7198      1.7646
    156870     2.13565     1.75598     1.71029      1.7645
    156900     2.13504     1.75431     1.70696     1.76791
    156930     2.13952     1.75287     1.72046     1.76708
    156960      2.1446     1.76394     1.72359     1.76532
    156990     2.13631     1.75951     1.72265      1.7505
    157020     2.14394     1.76579     1.73074     1.75484
    157050     2.14134     1.76779     1.73211     1.74511
    157080     2.14473     1.76677     1.73567     1.75091
    157110     2.14821     1.77835     1.73881     1.74461
    157140     2.15555     1.77901     1.73872     1.76203
    157170     2.14871     1.77898     1.74662     1.73737
    157200     2.14126     1.76664     1.72966      1.7485
    157230     2.13686     1.76534     1.73459      1.7341
    157260     2.15103     1.77509     1.74543     1.74823
    157290     2.14231     1.77395     1.73417     1.73917
    157320     2.14415     1.76728      1.7462     1.73848
    157350     2.14166     1.76795     1.74538     1.73245
    157380     2.14429     1.76798      1.7612     1.72289
    157410     2.14115     1.76026     1.77437     1.70943
    157440     2.14226      1.7633     1.77507     1.70836
    157470     2.14412     1.76019     1.78672     1.70408
    157500     2.14992     1.77019      1.7805     1.71481
    157530       2.147     1.77107     1.78034     1.70674
    157560     2.14873     1.76664     1.77885     1.71719
    157590     2.15863     1.78825     1.78924     1.70885
    157620     2.14516     1.76716     1.77098     1.71587
    157650     2.15403     1.77842     1.76388     1.73367
    157680     2.15378     1.77979     1.76367     1.73186
    157710     2.15493     1.78623     1.76162     1.73019
    157740     2.14763     1.77269     1.76564     1.72183
    157770      2.1426     1.76816     1.76889     1.71059
    157800      2.1512     1.77435     1.76591     1.72874
    157830     2.15538     1.77499     1.78131     1.72268
    157860     2.15159     1.76929      1.7915     1.70847
    157890     2.15525     1.77655     1.78356     1.71843
    157920     2.15252      1.7755      1.7677     1.72903
    157950      2.1513     1.77282     1.77725     1.71892
    157980     2.14984     1.77306     1.76633     1.72626
    158010     2.15186       1.777     1.77211     1.72131
    158040     2.14579     1.77075     1.76097     1.72402
    158070     2.14345     1.76202     1.76429     1.72374
    158100      2.1449     1.76796     1.75793     1.72778
    158130     2.14899     1.77734     1.76522     1.72086
    158160     2.15053     1.77616     1.76152      1.7297
    158190     2.14747     1.76885     1.75422     1.73698
    158220     2.14203     1.76086     1.74777     1.73817
    158250     2.14935      1.7739     1.74066     1.75008
    158280     2.15122     1.77029     1.73889     1.76006
    158310     2.15062     1.76986     1.74734     1.75063
    158340     2.15248     1.77293     1.75007     1.74938
    158370      2.1407     1.76357     1.72962     1.75025
    158400     2.14503     1.76114     1.74057     1.75246
    158430     2.15305     1.77761     1.75372     1.74237
    158460     2.14498     1.76199     1.74534     1.74674
    158490      2.1424      1.7601     1.74461     1.74304
    158520     2.14541     1.76928     1.73683      1.7489
    158550     2.14805     1.77494      1.7186     1.76755
    158580     2.14409     1.76259     1.72131     1.76765
    158610     2.14375     1.76592     1.71139     1.77313
    158640     2.15557     1.78212     1.74246     1.75524
    158670     2.14353     1.76773     1.72934     1.75327
    158700     2.13686     1.75903     1.71043     1.76425
    158730      2.1408     1.75786     1.70432      1.7808
    158760     2.14311     1.76831     1.70121     1.77899
    158790     2.14564     1.76696     1.70986     1.77814
    158820     2.14649     1.76756     1.71918     1.77059
    158850     2.14666     1.76728     1.70767     1.78237
    158880     2.15193     1.76659     1.70357     1.79962
    158910     2.14602     1.76273     1.69378     1.79852
    158940        2.14     1.75277     1.68909     1.79834
    158970     2.14651     1.75753     1.69033     1.80801
    159000     2.13886     1.74592     1.69167     1.79984
    159030     2.14114     1.74855     1.68987     1.80441
    159060     2.14342     1.74743     1.69327     1.80771
    159090      2.1435     1.74454     1.70469     1.79994
    159120     2.13687     1.74228      1.6988     1.79192
    159150     2.14327     1.75373     1.69629     1.79841
    159180       2.141     1.75839     1.68988     1.79446
    159210     2.15036     1.76031     1.70039     1.80501
    159240     2.14933     1.75684     1.68871     1.81686
    159270     2.14535     1.74024     1.69275     1.81967
    159300     2.13936     1.74147     1.69492      1.8023
    159330      2.1427     1.74367     1.69784     1.80534
    159360     2.13885     1.73763     1.69379     1.80584
    159390     2.14913     1.75419     1.69645     1.81173
    159420     2.14133     1.73778      1.6939     1.81146
    159450     2.14362     1.74464     1.69201     1.81207
    159480     2.14406     1.74724     1.69741     1.80552
    159510     2.15029     1.75278     1.70086     1.81173
    159540     2.14377     1.74656     1.68946     1.81295
    159570     2.14652     1.74671     1.69594     1.81326
    159600     2.14528     1.75183     1.69998     1.80155
    159630     2.14496     1.75478     1.71035     1.78806
    159660      2.1439      1.7557     1.70916     1.78575
    159690     2.14328     1.75581     1.71287     1.78058
    159720      2.1461     1.75594     1.70264       1.797
    159750     2.13753     1.75085     1.70649     1.77777
    159780     2.13268     1.74617      1.6985     1.77838
    159810     2.13526     1.74222     1.71078     1.77668
    159840     2.13927     1.74813     1.71229     1.77905
    159870     2.13927     1.74353      1.7163     1.77972
    159900     2.14451     1.75225     1.72145     1.77879
    159930     2.14236     1.75372     1.72159     1.77201
    159960     2.14929     1.75733     1.73434     1.77278
    159990     2.14766     1.75885     1.73147     1.77014
    160020     2.14643      1.7549     1.72025     1.78194
    160050     2.14011      1.7428      1.7251     1.77392
    160080     2.14709     1.74741     1.72399     1.78729
    160110     2.13428      1.7336     1.73341     1.76076
    160140      2.1312     1.72644     1.73133     1.76238
    160170     2.13933     1.74105     1.74451     1.75467
    160200     2.14325     1.74525     1.72513     1.77907
    160230     2.14018     1.74453     1.70841     1.78847
    160260     2.14101     1.75015     1.70748     1.78587
    160290     2.14375     1.75339      1.7104     1.78648
    160320     2.14199     1.75554     1.71249     1.77812
    160350     2.14044     1.74918     1.71905     1.77433
    160380     2.14582     1.75456     1.72016     1.78091
    160410     2.15049     1.75726     1.73054     1.77947
    160440     2.14088     1.75299     1.71865       1.772
    160470     2.13846     1.74787      1.7129     1.77677
    160500     2.14365     1.75457     1.71289     1.78269
    160530     2.14697     1.76501     1.71075     1.78243
    160560     2.13994     1.75292      1.7081     1.77999
    160590      2.1493     1.75592     1.71846     1.78958
    160620     2.14504     1.75743     1.72121     1.77518
    160650     2.14687     1.76161     1.71929     1.77731
    160680      2.1473     1.75954     1.71047     1.78887
    160710     2.14853     1.76023     1.70922     1.79235
    160740     2.14466     1.76368     1.70031     1.78817
    160770     2.14198     1.75705     1.71509      1.7741
    160800     2.14494     1.76518      1.7126     1.77557
    160830     2.13974     1.75318     1.70447     1.78271
    160860     2.14499     1.77011     1.71251     1.77088
    160890     2.15048     1.77494     1.72054     1.77156
    160920     2.13977     1.76418     1.70671     1.76975
    160950     2.13474      1.7504     1.69348     1.78394
    160980     2.13444     1.75033     1.70202     1.77513
    161010     2.14141     1.75445     1.70434      1.7856
    161040     2.13602     1.75636     1.70531     1.76983
    161070     2.14651     1.76854       1.709     1.77948
    161100     2.14547     1.76577     1.70478     1.78378
    161130     2.13897      1.7552      1.6915     1.79124
    161160     2.13833     1.76063     1.68904     1.78668
    161190     2.14364     1.76378     1.70689     1.77933
    161220     2.14488     1.76096     1.70703     1.78497
    161250      2.1466     1.77132     1.69951     1.78602
    161280     2.14855     1.76226     1.70813     1.79146
    161310     2.14632      1.7691     1.68622     1.80009
    161340     2.14071     1.75961     1.68351     1.79858
    161370       2.154      1.7758     1.69032     1.80798
    161400     2.15107     1.77323     1.68929     1.80447
    161430     2.15418     1.77522     1.69502     1.80457
    161460     2.14255     1.75693     1.68962     1.79983
    161490     2.15192     1.77026     1.69627     1.80288
    161520     2.14208     1.76443     1.68916      1.7918
    161550     2.14988     1.76814     1.70305     1.79367
    161580     2.14703     1.76928     1.69055     1.79755
    161610     2.13896     1.76827     1.67781     1.79123
    161640     2.14216     1.76116     1.68188     1.80204
    161670      2.1449     1.76746       1.687     1.79759
    161700     2.14684     1.76919     1.69123     1.79654
    161730     2.14645     1.77026     1.69423     1.79173
    161760     2.14079     1.77387     1.68475     1.78354
    161790     2.15011     1.78003     1.68578     1.79876
    161820     2.15192     1.78095      1.6869     1.80115
    161850     2.14459     1.77718     1.66734     1.80557
    161880     2.14506     1.77659     1.68121     1.79439
    161910     2.14286     1.78048     1.67591     1.79023
    161940     2.14774     1.78628     1.68828      1.7845
    161970     2.15204     1.78356     1.68774     1.79804
    162000     2.15337     1.77717     1.68389     1.81114
    162030     2.14462     1.77115     1.68328     1.79677
    162060     2.15053     1.76833     1.68566     1.81139
    162090     2.14904     1.77048     1.69246     1.79938
    162120     2.15443     1.77174      1.6916     1.81179
    162150     2.14978     1.76837     1.68472     1.81044
    162180     2.14954     1.76905     1.69107     1.80327
    162210     2.14183     1.76214     1.68706     1.79543
    162240     2.14796     1.77029     1.68492     1.80404
    162270     2.14537     1.76571     1.68941     1.79817
    162300     2.14326     1.76718     1.68206     1.79858
    162330     2.15215     1.77388     1.69455     1.80149
    162360     2.15164     1.78045     1.70042     1.78819
    162390     2.14893     1.76723      1.7153     1.78059
    162420     2.14304     1.76933     1.71006     1.76928
    162450     2.14325     1.76503     1.70751     1.77654
    162480     2.15395      1.7795     1.71008      1.7855
    162510     2.14731     1.76692     1.71582     1.77646
    162540     2.15462      1.7746     1.72469     1.77793
    162570     2.15378     1.77612     1.70897     1.78951
    162600     2.15435      1.7665     1.70063     1.80825
    162630     2.15473     1.77184     1.69772     1.80666
    162660     2.15042     1.77217     1.70392     1.79017
    162690     2.15019     1.77401     1.70893     1.78299
    162720     2.15541     1.77573     1.71429     1.78874
    162750     2.15046     1.76516     1.72788     1.77416
    162780     2.15406     1.76582     1.74103     1.76938
    162810     2.14776     1.76934     1.74134     1.75011
    162840     2.15338     1.77156     1.75697     1.74607
    162870     2.14386     1.76297     1.74889     1.73941
    162900     2.14973     1.76945     1.75552     1.74065
    162930     2.14818      1.7699     1.75128     1.74062
    162960     2.14514     1.76511     1.75144     1.73784
    162990      2.1486     1.76858      1.7433     1.75101
    163020     2.15166     1.76496     1.75854     1.74692
    163050     2.14644     1.76522     1.74922     1.74316
    163080     2.15473     1.78295     1.75859     1.73614
    163110     2.14846     1.76732     1.75832     1.73686
    163140     2.13581     1.75451     1.74192     1.73516
    163170     2.13917     1.76101     1.74648     1.73227
    163200     2.14224      1.7638     1.75509     1.72831
    163230      2.1481     1.77036     1.75188     1.73937
    163260     2.13891     1.76002     1.74412     1.73502
    163290     2.14391     1.75974     1.75075     1.74094
    163320      2.1496     1.77331       1.746     1.74598
    163350     2.14653     1.76266     1.74631     1.74888
    163380     2.15399     1.77448       1.751     1.75058
    163410     2.15055      1.7699     1.75731     1.74042
    163440     2.14767     1.76785     1.74577     1.74698
    163470     2.14476     1.75787     1.74944     1.74624
    163500     2.13763     1.75489     1.74193     1.73925
    163530     2.13978     1.74923     1.74232     1.74982
    163560     2.14981     1.76701     1.74688     1.75198
    163590      2.1487     1.76372     1.73969     1.75972
    163620     2.14626     1.76623     1.72966     1.76113
    163650     2.15057     1.76453     1.73505     1.76804
    163680     2.14327     1.76339      1.7167     1.76934
    163710     2.15162     1.76917     1.73099     1.76993
    163740     2.14577     1.75911     1.73854     1.75831
    163770     2.14845     1.76651     1.74189     1.75412
    163800     2.15142     1.76042     1.75671     1.75274
    163830     2.14718     1.75841     1.74291     1.75814
    163860     2.15331     1.75852     1.75266     1.76332
    163890     2.15237     1.76817     1.75252     1.75148
    163920     2.14931     1.76229     1.75038     1.75202
    163950     2.14956     1.75789     1.75299     1.75443
    163980     2.15419     1.76324     1.76647     1.74689
    164010     2.15078     1.75744      1.7636     1.74725
    164040     2.14486     1.75517     1.76092     1.73763
    164070     2.15014     1.75785     1.77747     1.73112
    164100     2.14867     1.75643     1.76915     1.73743
    164130     2.14484     1.75029      1.7732     1.73001
    164160     2.15747     1.76411     1.77861     1.74178
    164190     2.15515     1.76935      1.7779     1.73143
    164220     2.15212     1.76409     1.77246     1.73481
    164250      2.1457     1.74898     1.77452     1.73212
    164280     2.14757     1.76129     1.75517     1.74393
    164310     2.15379     1.75911     1.75229     1.76427
    164340     2.14666     1.76113     1.75208     1.74497
    164370     2.15367     1.76176     1.75208     1.76154
    164400     2.15058     1.75511     1.75539     1.75732
    164430     2.14459     1.75888     1.74959     1.74465
    164460     2.15385      1.7614     1.75188     1.76254
    164490     2.15186     1.75731     1.75236     1.76128
    164520     2.14232     1.74822     1.74987     1.74952
    164550     2.14791     1.75884     1.75385     1.74859
    164580     2.14964     1.75471     1.75179     1.75902
    164610     2.14828     1.75146     1.74819     1.76251
    164640     2.14261     1.74681     1.73915     1.76227
    164670     2.14224     1.73959     1.75476       1.753
    164700     2.14339      1.7476     1.74112     1.76141
    164730     2.14172     1.74996     1.74028     1.75585
    164760     2.14852     1.75573     1.75061     1.75642
    164790     2.14419     1.75597     1.74224     1.75393
    164820     2.14534     1.74873     1.74146     1.76472
    164850     2.14268     1.75554     1.73734     1.75553
    164880     2.14066     1.74887     1.73328     1.76126
    164910     2.13913     1.75458     1.73903     1.74614
    164940     2.14803     1.76478     1.73065     1.76592
    164970     2.14642     1.75888     1.72472     1.77369
    165000     2.14621     1.75342     1.73328     1.77023
    165030     2.14443     1.75118     1.73918     1.76232
    165060     2.14981     1.76193     1.73784     1.76602
    165090     2.14143     1.75027     1.72647     1.76842
    165120     2.14543     1.75438      1.7282     1.77235
    165150      2.1516     1.75885     1.73798     1.77331
    165180     2.14308     1.74809     1.72628     1.77474
    165210     2.15227     1.75715     1.74095     1.77371
    165240     2.14281     1.74491     1.73486     1.76886
    165270      2.1437     1.74344     1.73396     1.77333
    165300     2.14064     1.74092     1.72498     1.77718
    165330     2.14348     1.74828      1.7286     1.77328
    165360     2.14483     1.74134     1.73506     1.77704
    165390      2.1435     1.73449     1.74438     1.77141
    165420      2.1513     1.75719     1.74649     1.76585
    165450     2.14942     1.74214     1.75522     1.76752
    165480     2.15112     1.75616     1.74983     1.76313
    165510     2.15447      1.7564     1.74791     1.77296
    165540     2.14454     1.75273     1.74186      1.7584
    165570      2.1488     1.75685     1.74176     1.76477
    165600     2.15211     1.75759     1.74648     1.76744
    165630     2.14455     1.75547       1.738     1.75951
    165660     2.14301     1.74854     1.73745     1.76321
    165690     2.15101     1.75195     1.75318     1.76371
    165720      2.1555     1.75968      1.7595     1.76071
    165750     2.15315     1.75524     1.76709     1.75175
    165780     2.14406     1.75431     1.74886     1.74868
    165810     2.14839     1.76029     1.75849     1.74363
    165840     2.14666     1.75978     1.76079     1.73755
    165870     2.14777      1.7673     1.73942     1.75411
    165900     2.15419     1.77343     1.73417     1.76881
    165930     2.14613     1.77325     1.73528     1.74819
    165960     2.14997     1.77966     1.72733     1.75894
    165990      2.1451     1.76905     1.73658     1.74862
    166020     2.15096     1.77239     1.73856     1.75764
    166050       2.151     1.78326     1.74173     1.74354
    166080     2.14244     1.77557     1.73288     1.73912
    166110      2.1524     1.78428     1.74344     1.74425
    166140     2.15261     1.79015     1.73222     1.74992
    166170     2.15634     1.79213     1.73739     1.75195
    166200     2.15406     1.79089     1.72362      1.7612
    166230     2.14373      1.7706     1.72094     1.75912
    166260     2.14785     1.77271     1.72245     1.76556
    166290     2.15071     1.78612      1.7154     1.76587
    166320     2.14411     1.77201     1.71709     1.76239
    166350     2.14519     1.77246     1.70556     1.77569
    166380     2.15351     1.77799     1.72727     1.76933
    166410     2.14617     1.76971     1.72329     1.76366
    166440     2.15456     1.77951     1.73852     1.75929
    166470     2.15097     1.78062     1.74369     1.74421
    166500     2.14695     1.77804     1.73404     1.74655
    166530     2.14609     1.77665     1.73299      1.7469
    166560     2.15164     1.78722     1.72383     1.75879
    166590     2.15303     1.79307     1.72583     1.75426
    166620       2.147     1.78541     1.72633     1.74679
    166650     2.14742      1.7924     1.72767     1.73933
    166680     2.14928     1.79383     1.73252     1.73764
    166710     2.14752     1.79137     1.73386     1.73448
    166740     2.15217     1.79245     1.73528     1.74345
    166770     2.14108     1.78283     1.72995     1.73125
    166800     2.14319     1.78038     1.72982     1.73912
    166830     2.14327     1.78452     1.73122     1.73368
    166860     2.14467     1.77832     1.73596     1.73876
    166890     2.14692     1.77894     1.74328     1.73635
    166920     2.14563     1.77664     1.73727     1.74153
    166950      2.1439       1.776     1.72774     1.74737
    166980     2.13893     1.77811     1.72555     1.73517
    167010     2.13804     1.77117     1.72614     1.73949
    167040     2.14278     1.78142     1.72303     1.74378
    167070     2.14541     1.78255     1.71926     1.75277
    167100     2.15009     1.79665     1.70807     1.76079
    167130     2.14339     1.78576     1.71041     1.75321
    167160     2.14012     1.78507     1.70872     1.74757
    167190     2.14511     1.79301     1.69389     1.76602
    167220     2.14922     1.79539     1.69819     1.76948
    167250     2.15689     1.81168     1.70102     1.76881
    167280     2.14962     1.80312     1.69381     1.76678
    167310     2.14289     1.78679     1.69771     1.76327
    167340     2.14272      1.7863     1.69564     1.76534
    167370     2.14633     1.79334     1.69676      1.7659
    167400     2.14583     1.79227     1.69616     1.76634
    167430      2.1434     1.78228     1.70293     1.76406
    167460     2.14215     1.77582     1.69625     1.77393
    167490     2.14354     1.78775     1.69857     1.76304
    167520     2.14458      1.7962      1.7039      1.7518
    167550     2.15139     1.79887     1.71125      1.7586
    167580     2.14807     1.80528     1.70447     1.75048
    167610     2.14994     1.79729     1.71302     1.75493
    167640     2.15174     1.80262     1.70661     1.76011
    167670     2.14594     1.79458     1.69634      1.7641
    167700     2.15211     1.80338     1.69543     1.77102
    167730     2.15327     1.81032     1.70223     1.76018
    167760     2.15587     1.81184     1.71833     1.74932
    167790      2.1557     1.80918     1.71393     1.75597
    167820     2.15624     1.82437     1.71555     1.73991
    167850     2.15274     1.81036     1.72497     1.73657
    167880     2.15748     1.81907     1.72841      1.7358
    167910     2.14771     1.80814     1.71893      1.7324
    167940     2.15128     1.80762     1.73226     1.72852
    167970     2.14995     1.80188      1.7304     1.73306
    168000     2.15761     1.80483     1.73286     1.74654
    168030     2.16023     1.81214     1.75045      1.7278
    168060     2.15314     1.80741     1.75023     1.71523
    168090     2.14475     1.80098       1.738      1.7134
    168120     2.15433     1.79844     1.75505     1.72271
    168150     2.14802     1.79521     1.74747       1.718
    168180     2.15539     1.79915     1.77193     1.70724
    168210      2.1539     1.80438     1.77501     1.69473
    168240     2.15042     1.79088     1.76981      1.7056
    168270     2.15146     1.79887      1.7696     1.70003
    168300     2.14925      1.7857     1.77537     1.70233
    168330     2.15287     1.80254     1.76181     1.70779
    168360     2.14856      1.7902     1.76482     1.70681
    168390      2.1503     1.78836     1.77096     1.70676
    168420     2.15036     1.78613     1.77492     1.70514
    168450     2.15327      1.7936     1.77332     1.70632
    168480      2.1495     1.79564     1.77162     1.69639
    168510     2.14622     1.78237     1.77265     1.70099
    168540     2.15402     1.78252     1.78217     1.71059
    168570     2.14998     1.78395     1.77496     1.70643
    168600     2.15235     1.78723     1.78039      1.7033
    168630     2.14963     1.78235     1.77798     1.70407
    168660     2.14786     1.77736     1.77982      1.7029
    168690     2.14946     1.78343     1.78895     1.69097
    168720      2.1587     1.79448     1.80388     1.68696
    168750     2.15577     1.79365        1.81     1.67373
    168780     2.14964     1.78436     1.80126     1.67733
    168810     2.15271     1.78341     1.80707     1.67997
    168840     2.15783     1.78033     1.81005      1.6931
    168870     2.15182     1.78015     1.80636     1.68191
    168900     2.16032     1.78866     1.81451      1.6859
    168930        2.15     1.78024     1.79389     1.69046
    168960     2.15969     1.79503     1.79768      1.6955
    168990       2.154      1.7903     1.77795     1.70679
    169020      2.1579     1.78936     1.80021     1.69424
    169050     2.15722     1.78894     1.79016      1.7036
    169080     2.15653     1.79003      1.7889     1.70203
    169110     2.15532      1.7864     1.78645     1.70534
    169140     2.16282     1.79781     1.78105     1.71793
    169170     2.15557     1.77963     1.78366     1.71594
    169200     2.15687     1.78171     1.78365     1.71706
    169230     2.16197     1.78943     1.78352     1.72199
    169260     2.15919     1.78454     1.77704     1.72679
    169290     2.15996     1.78925     1.77006       1.731
    169320     2.15347     1.77809     1.76118     1.73537
    169350      2.1629     1.79343      1.7798     1.72402
    169380     2.15776     1.78267     1.78102     1.72102
    169410     2.15875     1.78322      1.7752     1.72893
    169440     2.16686     1.79232     1.77463     1.74035
    169470     2.15852     1.77795      1.7737     1.73532
    169500     2.15473     1.78081     1.76938     1.72735
    169530     2.15565     1.77707     1.76629     1.73663
    169560     2.15337     1.77699     1.75996     1.73747
    169590     2.15992     1.78418     1.75737     1.74895
    169620     2.15911     1.77773     1.75572     1.75516
    169650     2.16272     1.78907     1.75784     1.75041
    169680     2.16689     1.79558     1.74555     1.76629
    169710     2.15669     1.78327     1.74286     1.75641
    169740     2.15786     1.77896     1.73909     1.76737
    169770     2.16327     1.78146     1.74561     1.77165
    169800       2.162     1.78735     1.75048     1.75774
    169830     2.16007     1.77848     1.74155     1.77083
    169860     2.16014     1.78561     1.74813     1.75729
    169890     2.16013     1.78141     1.75484     1.75484
    169920     2.16307     1.78681     1.75631     1.75512
    169950      2.1652     1.78647     1.76086     1.75615
    169980     2.16192     1.78182     1.75824     1.75542
    170010     2.15812     1.78194     1.74753     1.75665
    170040     2.15856     1.78338      1.7528       1.751
    170070     2.15962     1.78548     1.75795      1.7463
    170100     2.15321     1.78381     1.73592     1.75419
    170130     2.15594     1.78304     1.73497     1.76262
    170160     2.15659     1.79036     1.72972     1.76194
    170190     2.16168     1.78896     1.73104      1.7745
    170220     2.15332     1.78793     1.72379     1.76222
    170250      2.1596     1.78305     1.72984     1.77655
    170280      2.1588     1.78958     1.73356     1.76438
    170310     2.16176     1.78824     1.74516     1.76155
    170340     2.15944     1.78106     1.74051     1.76771
    170370     2.15454      1.7826     1.72926     1.76524
    170400     2.15774     1.78797     1.72906     1.76782
    170430     2.16285     1.78914     1.74542     1.76305
    170460     2.15994     1.78432     1.74188      1.7643
    170490     2.15775     1.78837     1.73226     1.76431
    170520     2.16037     1.77784     1.73609     1.77755
    170550     2.16004     1.79048     1.73402     1.76605
    170580     2.15463     1.77795     1.73191     1.76756
    170610     2.15264     1.77645     1.73059      1.7655
    170640     2.15579     1.78577       1.725     1.76927
    170670     2.15989     1.78678     1.73116     1.77221
    170700     2.15871     1.78926     1.72909     1.76887
    170730     2.16138     1.79938     1.71913      1.7748
    170760     2.15935     1.79131     1.71072     1.78612
    170790     2.15945     1.78638     1.72093     1.78148
    170820     2.15308     1.78601     1.71366     1.77342
    170850     2.16158     1.79348     1.72322     1.77731
    170880     2.15715     1.79171      1.7083      1.7827
    170910     2.15697     1.78661     1.70688     1.78874
    170940     2.15155     1.77639     1.71068     1.78222
    170970     2.15671     1.78812     1.71633     1.77753
    171000     2.14737     1.77372     1.70928     1.77613
    171030     2.14643     1.76645     1.70815      1.7822
    171060     2.14402     1.77233     1.69067     1.78721
    171090     2.14374     1.76586     1.69761     1.78637
    171120     2.15193     1.77867     1.69559     1.79526
    171150     2.14838     1.77128     1.68811     1.80108
    171180     2.15025      1.7692     1.69259     1.80339
    171210     2.14506     1.77655     1.69159     1.78465
    171240      2.1514     1.78466     1.69952     1.78429
    171270     2.15264     1.76932     1.71477     1.78797
    171300     2.15352     1.77305     1.71342     1.78768
    171330     2.15019     1.77231     1.71751     1.77642
    171360     2.14525     1.76958     1.70441     1.77981
    171390     2.14872     1.77731        1.71     1.77512
    171420     2.14863     1.76973     1.71378     1.77884
    171450     2.15022     1.76844     1.72249     1.77553
    171480     2.15144      1.7691     1.72362     1.77674
    171510     2.15098      1.7723     1.73623     1.76008
    171540     2.15124     1.76707     1.73608     1.76612
    171570     2.15376     1.77041     1.74097     1.76411
    171600      2.1496     1.76902     1.72917     1.76695
    171630     2.15449     1.77729     1.74264     1.75728
    171660     2.14777     1.77516     1.73064     1.75486
    171690     2.14665     1.77249     1.72757     1.75784
    171720     2.14825     1.77558     1.73053     1.75571
    171750      2.1537     1.77529     1.73644     1.76352
    171780     2.14947      1.7703     1.71149     1.78248
    171810     2.14966     1.77385     1.70034     1.79009
    171840     2.15419     1.77407     1.70127     1.79985
    171870     2.14516     1.76518     1.69667     1.79134
    171900      2.1466     1.76852     1.69024     1.79755
    171930     2.14939     1.76842     1.69215     1.80253
    171960     2.14543     1.76107     1.69152     1.80087
    171990     2.15356     1.77596     1.70213     1.79566
    172020     2.15511     1.77931     1.71575     1.78305
    172050     2.15657     1.77411     1.71199     1.79532
    172080     2.15531     1.77816     1.70384     1.79606
    172110     2.14951     1.77108     1.69291     1.79947
    172140     2.15332     1.77663     1.69048      1.8054
    172170     2.15336     1.77067     1.68758     1.81404
    172200       2.158      1.7753     1.69217     1.81626
    172230     2.15451     1.77709     1.67888     1.81856
    172260     2.14675     1.76953     1.67604     1.81017
    172290     2.15604     1.77901     1.68595     1.81376
    172320     2.15481     1.77646      1.6835      1.8156
    172350     2.15023       1.764     1.68825     1.81247
    172380     2.15121     1.77484     1.66905     1.82197
    172410     2.14955     1.77006     1.67489     1.81735
    172440     2.14581     1.77099     1.66786     1.81407
    172470     2.14547     1.77355     1.66749     1.81112
    172500     2.15064     1.77982     1.65445     1.82908
    172530     2.15367     1.77603      1.6695     1.82622
    172560      2.1453      1.7693     1.65934     1.82232
    172590     2.14654     1.77799     1.66963     1.80731
    172620     2.14701     1.77118     1.66511     1.81924
    172650     2.15187      1.7796     1.65827     1.82872
    172680     2.14841     1.77402      1.6634     1.82135
    172710     2.14876     1.77212     1.67111     1.81695
    172740     2.15049     1.77048     1.66915     1.82442
    172770      2.1584      1.7928     1.66375     1.82625
    172800     2.15731     1.78224     1.66166     1.83588
    172830     2.15188     1.77735     1.66535     1.82452
    172860     2.15394     1.77326      1.6655     1.83319
    172890     2.15935     1.77752     1.66818     1.83935
    172920     2.14745     1.76728     1.65613     1.83222
    172950     2.15201     1.77054     1.65332     1.84229
    172980     2.15609     1.77854     1.65587     1.84182
    173010      2.1508     1.77246     1.65286     1.83802
    173040     2.16095     1.78222     1.65999     1.84596
    173070     2.14888     1.76869     1.66115     1.82966
    173100     2.15367     1.77439      1.6611     1.83546
    173130     2.16223     1.78443     1.66852     1.83911
    173160     2.16157     1.78565     1.65916     1.84484
    173190     2.15899     1.78038     1.66039     1.84279
    173220      2.1562     1.78182     1.65003     1.84414
    173250     2.15382     1.77538     1.64961     1.84517
    173280     2.15048     1.77527     1.64794     1.83898
    173310     2.14915      1.7757     1.64507     1.83802
    173340     2.15044     1.77456     1.64685     1.84056
    173370     2.15692     1.78109     1.65456     1.84249
    173400      2.1491     1.76867      1.6594     1.83181
    173430     2.15034     1.77273     1.65925      1.8309
    173460     2.14902     1.77214     1.66229     1.82561
    173490     2.14404     1.75231     1.67006     1.82596
    173520     2.14678      1.7634     1.65234     1.83781
    173550     2.15188     1.77288     1.65078       1.842
    173580     2.15279     1.76444     1.66253     1.84168
    173610     2.14819     1.76457     1.64431     1.84716
    173640     2.14651     1.76065     1.64448     1.84684
    173670     2.14553     1.75508     1.65197     1.84318
    173700     2.14973     1.75685     1.66681     1.83791
    173730     2.15107     1.76531      1.6654     1.83421
    173760     2.14678     1.75622      1.6716     1.82723
    173790      2.1449      1.7491     1.66937     1.83168
    173820     2.14664     1.74832     1.67059     1.83539
    173850     2.15455     1.75867       1.684     1.83179
    173880     2.14693     1.74134     1.69569     1.81962
    173910     2.15669     1.76152     1.70103     1.81828
    173940     2.14936     1.75227     1.70182      1.8091
    173970     2.16126     1.75587     1.72059      1.8162
    174000     2.15326     1.75037     1.70595     1.81631
    174030     2.15179     1.75929     1.69075     1.81844
    174060     2.15532     1.76164       1.699     1.81682
    174090      2.1405     1.74276     1.68156     1.81622
    174120     2.14483     1.75226     1.68182     1.81704
    174150     2.14033     1.74533     1.67994     1.81485
    174180     2.14925     1.75294       1.683     1.82572
    174210     2.14939     1.75391     1.69013     1.81851
    174240     2.15108     1.75979     1.68447     1.82208
    174270     2.15566     1.75686     1.69587     1.82517
    174300     2.15812     1.76028     1.70827     1.81609
    174330     2.15304      1.7618     1.69811     1.81208
    174360     2.14865     1.75783     1.69587     1.80761
    174390     2.14995     1.75894      1.6957     1.80978
    174420     2.14709     1.75545     1.69876     1.80351
    174450     2.15282     1.75886      1.6871     1.82466
    174480     2.15285     1.76053     1.68333     1.82659
    174510     2.15104     1.76332     1.68117     1.82162
    174540     2.15133     1.75949     1.68055     1.82659
    174570     2.15134     1.76343     1.66433     1.83762
    174600     2.14556     1.75703     1.67407     1.82132
    174630     2.14888     1.76379     1.65876     1.83656
    174660     2.14982     1.76497     1.67046     1.82698
    174690     2.15951     1.77521     1.67421     1.83648
    174720     2.15381      1.7778     1.66697     1.82715
    174750     2.15839      1.7716      1.6743     1.83724
    174780     2.15514      1.7732     1.67843     1.82424
    174810     2.15395     1.76211     1.67958     1.83112
    174840      2.1581     1.76674      1.6857      1.8308
    174870     2.15104     1.75704     1.69684     1.81314
    174900     2.15129     1.76536     1.68981     1.81223
    174930     2.15584     1.76843     1.69657     1.81373
    174960     2.15531     1.77532     1.68441     1.81708
    174990     2.16138     1.77904     1.69061     1.82208
    175020     2.15871       1.772     1.68974     1.82342
    175050     2.16015     1.76473     1.69163     1.83212
    175080     2.16298     1.76977     1.68969     1.83571
    175110     2.15753     1.77186      1.6781     1.83151
    175140     2.16623     1.78984     1.67999     1.83282
    175170     2.15432     1.77415     1.67236     1.82696
    175200     2.15435     1.76642     1.68094     1.82665
    175230     2.15237     1.76553     1.68498      1.8191
    175260     2.15496     1.77138     1.69595     1.80933
    175290     2.15196     1.76212     1.68304     1.82322
    175320     2.15068     1.75589     1.67942     1.82957
    175350     2.15296     1.76518     1.68949     1.81665
    175380     2.15322     1.76491     1.69215     1.81505
    175410     2.15844     1.76298     1.68694      1.8341
    175440     2.15403     1.76831     1.68275     1.82239
    175470     2.15235     1.76664     1.67856      1.8239
    175500     2.15491     1.76459     1.68954      1.8218
    175530     2.15857     1.76679     1.68734     1.83034
    175560     2.15124     1.76177      1.6882     1.81711
    175590     2.14833     1.76225     1.69035     1.80772
    175620     2.15355     1.76544      1.6974     1.81043
    175650     2.15868     1.77478     1.70485     1.80651
    175680     2.15713     1.77771     1.70016     1.80432
    175710     2.14878     1.75811     1.70243     1.80146
    175740     2.15701     1.76618     1.70928     1.80674
    175770      2.1539     1.77478      1.7094     1.79072
    175800     2.15657     1.76862     1.70465      1.8077
    175830     2.15604     1.76219     1.70762     1.80988
    175860     2.15006     1.75867     1.70351     1.80296
    175890     2.15124     1.76945     1.70566     1.79317
    175920     2.15549     1.77148     1.71253     1.79483
    175950     2.15371     1.77547     1.69819     1.80022
    175980     2.15303     1.76977     1.69714      1.8052
    176010     2.15365     1.78359     1.69189     1.79799
    176040     2.15325     1.78143     1.69356     1.79761
    176070     2.15947     1.78763     1.68854     1.81103
    176100      2.1594     1.78787      1.6858     1.81319
    176130     2.16144     1.78119     1.68699     1.82348
    176160     2.15837     1.77747     1.70064     1.80708
    176190     2.16374     1.78675     1.69884     1.81247
    176220     2.16307     1.77659     1.71651     1.80419
    176250     2.15887     1.77079     1.70758     1.80829
    176280     2.15601     1.78119     1.71531     1.78378
    176310     2.15823     1.78055     1.70943     1.79538
    176340     2.15441      1.7731     1.71445     1.78877
    176370     2.15662     1.77245     1.72363     1.78592
    176400     2.15763     1.77252     1.71685     1.79481
    176430     2.16133     1.78369     1.72001     1.78962
    176460     2.16017     1.77987     1.70968     1.80049
    176490     2.15936     1.78442     1.71041     1.79332
    176520     2.16468     1.78535     1.73183     1.78464
    176550     2.15594     1.78047     1.72555     1.77442
    176580     2.15821     1.77977     1.73568     1.77074
    176610     2.15407     1.78239     1.72507     1.76841
    176640     2.15453      1.7745     1.72151     1.78088
    176670     2.15802     1.77408     1.71986     1.79132
    176700     2.15975     1.77783     1.72771     1.78419
    176730     2.14957     1.76626     1.72778     1.77098
    176760     2.15056     1.76911     1.73186     1.76655
    176790     2.14522     1.76393     1.72667     1.76383
    176820      2.1519     1.77546     1.73447     1.76087
    176850      2.1498     1.76487     1.72715     1.77353
    176880     2.15086     1.76792     1.72644     1.77377
    176910     2.15662     1.78071     1.73296      1.7686
    176940     2.15821     1.77949     1.73453     1.77216
    176970     2.15683     1.77715     1.73982     1.76595
    177000     2.15681     1.78011     1.73302      1.7696
    177030     2.16254     1.77889     1.72982     1.78787
    177060     2.15614     1.76621     1.73699     1.77798
    177090     2.15407     1.77292     1.72939      1.7737
    177120     2.15636      1.7794     1.72481     1.77724
    177150     2.15856     1.77949     1.73526     1.77229
    177180     2.16295     1.78386     1.74234     1.77166
    177210     2.15711        1.78     1.73119     1.77223
    177240     2.15719     1.78243     1.72358     1.77741
    177270     2.15201     1.77286     1.73082     1.76735
    177300      2.1523     1.77475     1.72458     1.77224
    177330      2.1547     1.78044     1.72196     1.77494
    177360     2.15358     1.78116      1.7199     1.77348
    177390     2.15722     1.78079     1.72023     1.78235
    177420     2.15676     1.78435     1.72402     1.77399
    177450     2.15064      1.7766     1.70842     1.78199
    177480     2.15728     1.78423      1.7073     1.79147
    177510     2.15641     1.78417     1.71296     1.78401
    177540      2.1556     1.78365      1.7096     1.78579
    177570     2.15257     1.78488     1.70647     1.78024
    177600     2.15364     1.77928     1.71804      1.7773
    177630     2.15618      1.7883     1.71734     1.77508
    177660     2.15462     1.79013     1.71492     1.77179
    177690     2.15209     1.78384     1.71496     1.77195
    177720      2.1577     1.78563     1.72239     1.77657
    177750     2.14784     1.77975     1.69976     1.78037
    177780     2.15158     1.77589     1.70703     1.78631
    177810     2.15509     1.77452     1.72055     1.78316
    177840     2.15083     1.77344     1.70453     1.78931
    177870     2.15137     1.77301     1.71318     1.78276
    177900     2.15788     1.78264     1.71624     1.78596
    177930     2.15258     1.78009     1.71042     1.78128
    177960     2.15514     1.78533     1.70738     1.78513
    177990     2.14709     1.77124     1.71486     1.77255
    178020     2.15612     1.78462     1.71502     1.78089
    178050     2.15632      1.7843      1.7177     1.77911
    178080     2.15333     1.78708     1.72845     1.75854
    178110     2.15248     1.78509     1.71661     1.77003
    178140     2.15519     1.78482     1.71963     1.77398
    178170     2.14775      1.7776     1.70552     1.77678
    178200     2.14962     1.77668     1.69786     1.78953
    178230     2.14919     1.77577     1.70554     1.78208
    178260        2.15     1.77502     1.70982     1.78067
    178290       2.151     1.77582     1.70513     1.78678
    178320     2.15043      1.7796     1.71215     1.77491
    178350     2.14779     1.77637     1.69933     1.78404
    178380     2.15379     1.77596     1.70415     1.79427
    178410     2.15749     1.77969     1.71957     1.78473
    178440     2.15852     1.78273     1.71427     1.78928
    178470     2.15095      1.7742     1.71579     1.77805
    178500     2.15538     1.78394     1.72501     1.77008
    178530     2.15776     1.78106     1.74449     1.75967
    178560     2.15868     1.78421     1.74236     1.76084
    178590     2.15398      1.7772      1.7472      1.7516
    178620     2.15624     1.77941     1.75569     1.74642
    178650     2.15703     1.78413     1.76418     1.73497
    178680     2.15865     1.78958     1.75287     1.74482
    178710     2.14793     1.76009     1.74568     1.75554
    178740     2.15701     1.77641      1.7519     1.75517
    178770     2.14746     1.75852     1.74666     1.75497
    178800       2.146     1.75536     1.75759     1.74362
    178830     2.15231     1.77145     1.77174     1.72852
    178860     2.14712     1.76581     1.75834     1.73504
    178890     2.15685     1.76906     1.76319     1.75088
    178920     2.14676     1.77223     1.74383     1.74225
    178950     2.15014     1.77016     1.73957     1.75688
    178980     2.14885     1.77042     1.74561     1.74744
    179010     2.15487     1.77707     1.74001     1.76106
    179040     2.15259     1.76857     1.73751      1.7665
    179070     2.15241     1.76626      1.7407     1.76523
    179100     2.14606     1.75961     1.73566     1.76136
    179130      2.1528     1.76982     1.72173     1.78114
    179160     2.15285     1.75523     1.72018     1.79713
    179190     2.15442     1.76736      1.7045     1.80392
    179220     2.15349     1.76249     1.70742      1.8037
    179250     2.15119     1.76588     1.69184     1.80957
    179280     2.15784     1.77166     1.68993     1.82151
    179310     2.15036     1.76383     1.68932     1.81196
    179340     2.15295     1.76955     1.67913     1.82199
    179370     2.15249       1.769      1.6874     1.81377
    179400     2.15325     1.76641     1.67296     1.83139
    179430       2.151     1.76856     1.67765     1.81968
    179460      2.1495     1.76441     1.68215     1.81601
    179490     2.15531     1.77712     1.67193     1.82682
    179520      2.1534     1.76955      1.6789     1.82324
    179550     2.15186     1.75873     1.68117     1.82799
    179580     2.15268     1.75802     1.68109     1.83067
    179610     2.15787      1.7594     1.68319     1.83961
    179640     2.16137      1.7615     1.68417      1.8449
    179670     2.15015     1.75121     1.68024     1.83203
    179700     2.15502     1.75404     1.68825     1.83342
    179730     2.15259     1.75153     1.68586      1.8323
    179760     2.14862     1.74878     1.67982     1.83116
    179790     2.15429     1.75023     1.68536     1.83797
    179820     2.15637     1.75566     1.68301     1.83984
    179850     2.14368     1.73783     1.67469     1.83469
    179880       2.149     1.75129     1.67986      1.8296
    179910     2.15411     1.76237     1.67142     1.83869
    179940      2.1569     1.76831     1.67167     1.83929
    179970     2.15957     1.76566     1.68271     1.83806
    180000     2.15958     1.75759     1.69124     1.83798
    180030     2.15227     1.74088     1.69055     1.83736
    180060     2.15873     1.75263      1.6883     1.84342
    180090      2.1488     1.74737     1.68301        1.83
    180120      2.1567     1.75171     1.69058     1.83742
    180150     2.15482     1.74027     1.69586     1.83903
    180180      2.1505     1.73869     1.69934     1.82716
    180210     2.15629     1.74966     1.69535     1.83401
    180240     2.15224     1.74469     1.69995     1.82496
    180270     2.15639     1.74568     1.71168     1.82284
    180300     2.15393      1.7368     1.71035     1.82677
    180330     2.16253     1.74625     1.71791     1.83097
    180360     2.15702      1.7495     1.70093     1.83073
    180390     2.15604      1.7351     1.71199     1.83181
    180420      2.1601     1.74226     1.70798     1.83832
    180450     2.15714     1.73434     1.70177     1.84458
    180480     2.15589     1.73386     1.70606     1.83815
    180510     2.15301     1.74139     1.68987     1.83923
    180540     2.16236     1.74622     1.70487     1.84275
    180570     2.16214     1.74268     1.70639     1.84417
    180600     2.15476     1.73519     1.69996      1.8399
    180630     2.15509     1.72209     1.71911     1.83519
    180660     2.15291     1.73553      1.7119     1.82412
    180690     2.16308     1.74766     1.71986     1.82911
    180720     2.15444     1.73655     1.71688     1.82207
    180750     2.16076     1.74591     1.72647     1.81903
    180780     2.15676      1.7402     1.72671     1.81477
    180810     2.15914     1.74172     1.72443     1.82112
    180840     2.16199     1.74756     1.71721     1.82911
    180870     2.16307      1.7447      1.7165     1.83503
    180900      2.1669     1.74181     1.71792     1.84548
    180930     2.16988     1.75274     1.70712     1.85214
    180960     2.16891     1.74396     1.71185     1.85378
    180990     2.16503     1.74771     1.70353     1.84884
    181020      2.1553     1.73594     1.69907     1.84127
    181050     2.15843     1.73747     1.70078     1.84559
    181080     2.15722     1.73664     1.69051     1.85295
    181110     2.15976     1.73157     1.69695     1.85774
    181140     2.16366      1.7403     1.70039      1.8555
    181170     2.15839     1.72869     1.70455     1.85025
    181200     2.15145       1.729     1.69389     1.84358
    181230     2.16191     1.73204     1.70285     1.85688
    181260     2.15858     1.72247     1.69857     1.86195
    181290     2.16587     1.72837     1.71218     1.86095
    181320     2.16001     1.71708     1.72152     1.84913
    181350     2.16053     1.72428     1.70781     1.85634
    181380     2.16544     1.72417     1.71472     1.86151
    181410     2.16274     1.71691     1.72141     1.85577
    181440     2.16147     1.70685     1.72317     1.86045
    181470        2.16     1.71526     1.71802     1.85404
    181500     2.16534     1.71739     1.71786     1.86464
    181530     2.15917     1.71018      1.7078     1.86622
    181560     2.15754     1.70112     1.70807     1.87045
    181590     2.15858       1.711     1.71999     1.85284
    181620       2.152     1.69908      1.7144     1.85369
    181650     2.15231     1.70121     1.71349      1.8533
    181680     2.15313     1.68728     1.72405     1.85813
    181710     2.14806     1.68354     1.71397     1.85911
    181740     2.15131     1.68265     1.72112     1.86084
    181770     2.15027     1.68686     1.72244     1.85338
    181800     2.14166     1.68522     1.71386     1.84287
    181830     2.15088     1.68395     1.72478     1.85528
    181860     2.15474     1.69187     1.72516     1.85668
    181890     2.15208     1.68087     1.72563     1.86006
    181920     2.15524     1.68539     1.72826     1.86083
    181950     2.15884     1.69545     1.72326     1.86468
    181980     2.15963      1.6998      1.7225     1.86325
    182010     2.15514     1.68857     1.72463     1.86108
    182040     2.16161     1.68755     1.73635     1.86611
    182070     2.15462     1.67918     1.73013     1.86328
    182100     2.15331     1.68196     1.73095     1.85697
    182130      2.1551     1.68015     1.73335     1.86051
    182160     2.16164     1.68039     1.73729     1.87176
    182190     2.16223     1.69146     1.74284     1.85795
    182220     2.15359     1.67743     1.73741     1.85567
    182250     2.15415     1.68335     1.72915     1.85933
    182280     2.15537     1.68284     1.73729     1.85501
    182310     2.15568     1.67366     1.73969      1.8618
    182340     2.15441     1.67182      1.7442     1.85628
    182370      2.1491     1.66942     1.74588     1.84451
    182400      2.1585     1.67774      1.7562     1.84911
    182430     2.15215     1.68727     1.73908      1.8418
    182460     2.15682     1.68647     1.74377     1.84901
    182490     2.15705     1.69276     1.74125     1.84617
    182520     2.15213     1.68535     1.74637     1.83659
    182550     2.15076     1.68092     1.73587     1.84739
    182580     2.15722     1.67629     1.74475     1.85827
    182610     2.15757     1.68828     1.74204     1.85074
    182640     2.14985     1.67834     1.73683     1.84671
    182670     2.15678     1.68615     1.74658     1.84656
    182700     2.15346     1.68676     1.73574     1.84848
    182730     2.14804     1.68361     1.73149     1.84272
    182760     2.14745     1.67515     1.73764     1.84325
    182790     2.15306     1.67864      1.7414      1.8496
    182820     2.15433     1.68895     1.74101     1.84353
    182850     2.15692     1.68006      1.7506     1.84861
    182880     2.15003     1.67273      1.7432     1.84621
    182910     2.14866     1.68057     1.73177     1.84666
    182940     2.15207     1.68034     1.72653     1.85968
    182970     2.15315     1.68828     1.72881     1.85285
    183000     2.15708     1.68899     1.72547     1.86441
    183030     2.15512     1.68354     1.73465     1.85627
    183060     2.15479     1.68708     1.72782     1.85867
    183090     2.15623      1.6955     1.72199     1.85975
    183120     2.15817     1.69598     1.71693     1.86849
    183150     2.15882     1.70286     1.72481     1.85641
    183180     2.15864     1.70445     1.72926      1.8504
    183210     2.14947     1.71432     1.71633     1.83187
    183240     2.15966      1.7105     1.73534     1.84148
    183270     2.15188     1.70245     1.72416     1.84123
    183300     2.15273     1.68369     1.72949     1.85541
    183330     2.16033     1.70641      1.7274     1.85427
    183360     2.16367     1.71223     1.73336     1.85113
    183390     2.15263     1.69861     1.72568     1.84509
    183420     2.16073      1.6977     1.73183     1.85905
    183450     2.16295       1.701      1.7381     1.85535
    183480     2.16436     1.71418     1.72895     1.85505
    183510     2.16123     1.69984     1.71953     1.86967
    183540     2.16146      1.7026     1.72408     1.86346
    183570     2.15653     1.69852     1.72323     1.85654
    183600      2.1642     1.71096     1.72201     1.86409
    183630     2.15863     1.70922     1.72802     1.84714
    183660     2.16029     1.71007      1.7223     1.85555
    183690     2.15276     1.70244     1.72391     1.84352
    183720     2.15942     1.70223     1.72355     1.85957
    183750     2.15921     1.70688     1.72274     1.85555
    183780     2.16309     1.71164     1.71867     1.86398
    183810     2.15788     1.71233      1.7106     1.85869
    183840     2.16281     1.70781     1.71873     1.86678
    183870     2.16155     1.70157      1.7254      1.8634
    183900     2.17407     1.71319     1.73564     1.87236
    183930     2.16771     1.70172     1.73619     1.86755
    183960     2.16529     1.70536     1.73033     1.86404
    183990     2.16686     1.70665     1.72855     1.86816
    184020     2.15455     1.69471     1.72478     1.85398
    184050      2.1549      1.6962       1.722     1.85602
    184080     2.16072     1.71067     1.72787     1.85081
    184110     2.15363     1.69065     1.73408     1.84686
    184140     2.15347     1.69594     1.71979     1.85499
    184170     2.15068     1.69998      1.7123     1.85175
    184200     2.15452     1.70429     1.71618     1.85311
    184230      2.1628     1.70814     1.72779     1.85806
    184260     2.15614     1.70763     1.71121     1.85839
    184290     2.16272     1.70536     1.72092     1.86679
    184320     2.16339     1.69964     1.71945     1.87489
    184350     2.15821     1.69322     1.72194     1.86647
    184380     2.16245     1.69237     1.73391     1.86595
    184410     2.15426     1.69409     1.72119     1.85721
    184440     2.15361     1.67467     1.73081     1.86436
    184470     2.15959     1.67403     1.73762     1.87242
    184500     2.16119     1.67705     1.73468     1.87613
    184530     2.15565     1.67538     1.73782     1.86192
    184560     2.15374     1.67053     1.73144     1.86779
    184590     2.15914     1.67762     1.73448     1.87108
    184620     2.16298     1.68832     1.74147     1.86381
    184650     2.15359     1.67393     1.73803     1.85825
    184680     2.15255     1.67321     1.73065     1.86338
    184710     2.16068     1.66539     1.74961     1.87147
    184740     2.16085     1.66993     1.74228     1.87466
    184770     2.16483     1.67629     1.75303     1.86814
    184800     2.16902     1.69309     1.75219     1.86348
    184830      2.1588     1.68017     1.74244     1.86058
    184860     2.16954     1.68304     1.75312     1.87291
    184890     2.16522     1.68668     1.74739     1.86496
    184920     2.16533     1.68744     1.74909     1.86295
    184950     2.16492     1.67153      1.7453     1.87981
    184980     2.16477     1.68399     1.73677     1.87625
    185010      2.1567     1.67213     1.73286     1.87186
    185040     2.15713      1.6751     1.73274     1.87031
    185070     2.15314     1.66676     1.73194     1.86931
    185100     2.16129     1.67425      1.7413     1.87274
    185130      2.1635     1.68196     1.73174     1.87977
    185160     2.15345     1.66842     1.73368     1.86694
    185190     2.15926     1.67646     1.73636     1.87066
    185220     2.15614     1.66746     1.74095     1.86724
    185250     2.16106     1.67689     1.74237     1.86883
    185280     2.15793     1.66623     1.74762     1.86622
    185310     2.16089     1.68272     1.74004     1.86538
    185340     2.16195     1.67381     1.74917     1.86731
    185370     2.16326      1.6834      1.7444     1.86617
    185400      2.1653     1.68754     1.74327     1.86822
    185430     2.16214     1.67757     1.73944     1.87344
    185460     2.16445     1.69157     1.72528     1.87927
    185490     2.15593     1.67407     1.72103     1.87926
    185520     2.15816     1.68496     1.72174     1.87399
    185550     2.15921     1.68368     1.71715     1.88176
    185580     2.15482     1.67867      1.7195     1.87401
    185610      2.1552     1.68643     1.71775     1.86952
    185640     2.15438     1.67956     1.71721     1.87428
    185670     2.15976     1.68229     1.72589     1.87627
    185700     2.15458     1.67383     1.72764     1.87029
    185730     2.16341     1.67754     1.74182      1.8742
    185760     2.16236     1.67697     1.73884     1.87504
    185790     2.15383     1.66683     1.73181     1.87095
    185820     2.15175     1.66007     1.73689     1.86748
    185850       2.154      1.6628     1.73278     1.87403
    185880     2.15003     1.65511     1.73195     1.87249
    185910      2.1544     1.66357     1.73323     1.87386
    185940     2.15717     1.66972     1.73751     1.87078
    185970     2.16018     1.67708     1.73214     1.87612
    186000     2.15208     1.67073     1.72809     1.86688
    186030     2.16131     1.66977     1.73873     1.87915
    186060     2.15785     1.66804     1.74398     1.86782
    186090     2.15764     1.65916     1.74678     1.87265
    186120     2.15297      1.6535     1.74653     1.86712
    186150     2.16317     1.66174     1.74918     1.88085
    186180     2.15233     1.66187     1.73248      1.8713
    186210     2.15666     1.66806     1.73812     1.87054
    186240     2.15529     1.67776     1.72807     1.86801
    186270     2.15748      1.6673     1.73233     1.87845
    186300     2.15547     1.66882     1.72844     1.87607
    186330      2.1618     1.66704      1.7381     1.88328
    186360     2.15824     1.66555     1.73248     1.88161
    186390     2.15824     1.65317     1.74078     1.88486
    186420     2.15201     1.66621     1.72454     1.87402
    186450     2.16148     1.65971     1.74261     1.88484
    186480     2.15797     1.65594     1.74782     1.87528
    186510     2.16541      1.6635     1.75077     1.88297
    186540     2.17248     1.67615     1.74446     1.89388
    186570     2.16447      1.6636     1.74291       1.888
    186600     2.15277     1.66875     1.72875     1.86963
    186630     2.16174     1.66439     1.74461     1.87946
    186660     2.16094     1.66582     1.73814     1.88235
    186690     2.15654     1.66592     1.73402     1.87596
    186720     2.16085     1.67647     1.73653     1.87417
    186750     2.15227     1.65535     1.73712     1.87263
    186780     2.15417     1.65644     1.73778     1.87542
    186810     2.15962     1.65601     1.74842     1.87843
    186840     2.15392     1.65704     1.74289     1.86956
    186870      2.1597     1.66027     1.74961     1.87375
    186900     2.15696     1.65968      1.7394     1.87748
    186930     2.16215      1.6644     1.75046     1.87495
    186960     2.15023     1.65805     1.73809     1.86464
    186990     2.15812     1.65804     1.74526     1.87615
    187020      2.1614     1.66745     1.74119     1.87915
    187050     2.16215     1.64986     1.75364     1.88482
    187080     2.15687     1.65089     1.75111     1.87412
    187110     2.15806     1.65732     1.74423      1.8776
    187140     2.15636     1.66467     1.73612     1.87471
    187170     2.15633     1.66396     1.73486     1.87643
    187200     2.15453     1.66674     1.73203     1.87245
    187230     2.15873     1.66468     1.73704      1.8793
    187260     2.16247     1.66483     1.73914     1.88581
    187290     2.15781     1.66113     1.73906     1.87846
    187320     2.16266     1.66845     1.73646     1.88551
    187350     2.16033      1.6758     1.72826     1.88119
    187380     2.16267     1.68431      1.7268      1.8803
    187410     2.16702     1.68386     1.73135     1.88654
    187440     2.16385     1.68914     1.72041     1.88453
    187470     2.16143      1.6686     1.73914     1.88009
    187500     2.16111     1.67781     1.73142     1.87829
    187530     2.16264       1.692     1.72138     1.87831
    187560      2.1534     1.69145     1.70793     1.86982
    187590     2.15909     1.69938     1.71117      1.8728
    187620     2.15498     1.69534     1.70861     1.86932
    187650     2.15924     1.68961     1.71471     1.87873
    187680     2.15976     1.68587     1.72447     1.87435
    187710     2.16065     1.69059     1.72552     1.87118
    187740     2.15398     1.68315     1.72251     1.86527
    187770     2.16088     1.68298     1.72801     1.87626
    187800     2.16127     1.68735     1.72236     1.87844
    187830     2.16052     1.67133     1.73402     1.88031
    187860     2.16371     1.67496     1.73652      1.8821
    187890     2.16368     1.67436     1.73811     1.88109
    187920     2.16249     1.67229     1.73823     1.88009
    187950      2.1631     1.67176     1.74193     1.87854
    187980     2.15578      1.6759     1.72491     1.87373
    188010     2.15957     1.68109     1.72576     1.87702
    188040     2.16569     1.67634     1.73493     1.88689
    188070     2.17166     1.69092     1.73248     1.88984
    188100     2.17154     1.69777     1.73296     1.88298
    188130     2.16727     1.68169     1.73884     1.88215
    188160     2.16838     1.67456      1.7439     1.88637
    188190     2.16989     1.69376     1.73049     1.88505
    188220     2.17145     1.67851     1.73989     1.89362
    188250     2.16567      1.6726     1.74257      1.8831
    188280      2.1659     1.66839     1.74363     1.88638
    188310       2.168     1.67659     1.74407     1.88355
    188340     2.17099     1.67778     1.74368     1.88972
    188370     2.16613     1.68162     1.74029     1.87823
    188400     2.16525     1.67264     1.74563     1.87926
    188430     2.17087     1.66497     1.75968     1.88594
    188460     2.16394     1.67059      1.7501     1.87391
    188490     2.17207     1.68184     1.74086      1.8912
    188520      2.1678     1.68063     1.74109     1.88223
    188550     2.17148     1.68095     1.74441     1.88737
    188580     2.17403      1.6739     1.75484     1.88981
    188610     2.17628     1.68007     1.75151      1.8926
    188640     2.17107     1.67644     1.75278     1.88266
    188670     2.17188     1.67086     1.75858     1.88407
    188700     2.17755     1.66978     1.76107     1.89575
    188730     2.17361     1.67479     1.75252     1.89022
    188760     2.17306      1.6784     1.75411     1.88427
    188790     2.17348     1.66919     1.75742     1.89031
    188820     2.17891     1.66409      1.7685     1.89698
    188850     2.17024     1.66152     1.76285     1.88456
    188880     2.17735     1.66422     1.76709     1.89459
    188910     2.17701      1.6655     1.76117     1.89819
    188940     2.17174     1.66273      1.7564     1.89297
    188970     2.17472     1.66804      1.7586      1.8931
    189000     2.17685     1.67197     1.75067     1.90186
    189030     2.17443       1.678     1.74689     1.89447
    189060     2.16408     1.67528     1.73721     1.88203
    189090     2.17458     1.66467     1.76118     1.89333
    189120     2.17037     1.65075     1.76474     1.89255
    189150     2.15896     1.65069      1.7451     1.88469
    189180     2.17377     1.65525     1.76878     1.89264
    189210     2.16436     1.63932     1.76932     1.88441
    189240     2.16062     1.63555      1.7673       1.881
    189270     2.16661     1.64154     1.76907     1.88789
    189300     2.16191     1.62902     1.77006     1.88703
    189330     2.16829     1.63115      1.7783     1.89208
    189360     2.16486     1.62943     1.78005     1.88404
    189390     2.16708     1.63293     1.77563     1.89027
    189420     2.15958     1.63401     1.77225     1.87529
    189450     2.16099     1.62867     1.77929     1.87651
    189480     2.17053     1.63355     1.78814     1.88585
    189510     2.16955      1.6338     1.78433       1.887
    189540     2.17302     1.63861     1.78882     1.88655
    189570     2.16924      1.6453     1.77125     1.88862
    189600     2.16249     1.64419     1.76479     1.88014
    189630     2.16726     1.65343     1.76128      1.8863
    189660     2.16515     1.64094     1.76793     1.88612
    189690      2.1703     1.63938     1.78174     1.88632
    189720     2.17165      1.6521     1.77566     1.88408
    189750     2.16539     1.64606     1.76811     1.88205
    189780     2.17458     1.63928     1.78658      1.8917
    189810     2.17191       1.641     1.78139     1.88896
    189840     2.17208     1.63901     1.77925     1.89309
    189870     2.16621     1.65037     1.76064     1.88715
    189900     2.16606     1.64903     1.76576     1.88319
    189930     2.16944     1.65238     1.76774     1.88619
    189960     2.16672     1.65071     1.76175     1.88699
    189990     2.16165     1.64354     1.76537     1.87824
    190020     2.17129      1.6487     1.77158     1.89004
    190050     2.16305     1.64344      1.7673     1.87972
    190080     2.16668      1.6521      1.7714     1.87663
    190110     2.16017     1.63556     1.77042     1.87704
    190140     2.16193     1.63613     1.77333     1.87783
    190170     2.16632     1.63918     1.78117     1.87787
    190200     2.16224     1.65119     1.76259     1.87547
    190230     2.15709     1.64831     1.75517     1.87312
    190260     2.16423      1.6552     1.76157     1.87749
    190290     2.15544     1.64876     1.75146     1.87238
    190320      2.1664     1.66213     1.75887     1.87891
    190350     2.16566     1.65587     1.75834     1.88323
    190380     2.16366     1.65352     1.75817     1.88084
    190410     2.16347     1.65129     1.76198      1.8788
    190440     2.15928     1.65472     1.75123     1.87618
    190470     2.16486       1.662     1.75513     1.87897
    190500     2.15556     1.64879     1.75166     1.87245
    190530     2.16707     1.64333      1.7625     1.89353
    190560     2.16095      1.6464     1.75507     1.88375
    190590     2.15716     1.63955     1.75878     1.87756
    190620     2.16055      1.6424      1.7632     1.87872
    190650     2.15896     1.63719     1.76451     1.87838
    190680     2.15718     1.64324     1.75788     1.87524
    190710     2.16301     1.64246     1.77166     1.87637
    190740     2.15857     1.63329     1.77349     1.87241
    190770     2.16865     1.63548     1.78091      1.8867
    190800     2.16987     1.63943     1.77918     1.88771
    190830     2.16725     1.63809     1.77574      1.8861
    190860     2.16536     1.63277     1.78125     1.88116
    190890     2.16852     1.63127     1.78798     1.88335
    190920     2.15701     1.63583     1.76915      1.8707
    190950     2.16391     1.63173     1.78419     1.87592
    190980     2.16036     1.63427     1.78062     1.86892
    191010     2.16279     1.63347     1.77736     1.87833
    191040     2.15062      1.6243     1.76607     1.86895
    191070     2.16288      1.6387     1.77315     1.87794
    191100     2.16483     1.62341     1.78803     1.88162
    191130     2.16186     1.63073      1.7745     1.88127
    191160     2.16419     1.61996     1.78932     1.88189
    191190     2.16009     1.62559     1.77868      1.8777
    191220     2.16057     1.62787     1.77725     1.87819
    191250     2.15442     1.62286     1.77557     1.86995
    191280     2.15911     1.62823     1.77458     1.87704
    191310     2.16369     1.62708     1.78067     1.88281
    191340     2.16028     1.62074     1.77897     1.88204
    191370      2.1579     1.62643     1.77662     1.87389
    191400     2.15808     1.62373     1.77627     1.87697
    191430     2.16397     1.62254     1.78292     1.88524
    191460     2.16064     1.62439     1.78118     1.87763
    191490     2.15424      1.6291     1.77035     1.86907
    191520     2.15741     1.62882     1.77583     1.87141
    191550     2.14957     1.62908     1.76147     1.86671
    191580     2.16083     1.63655     1.76969     1.87837
    191610     2.15842     1.63749     1.76551     1.87594
    191640      2.1558     1.63921     1.76323     1.87056
    191670     2.15524     1.63404     1.76202     1.87492
    191700     2.15849     1.63469     1.76452     1.87947
    191730     2.16373     1.62799     1.77817     1.88448
    191760     2.15861     1.63446     1.77032     1.87449
    191790     2.16207     1.62994     1.77366     1.88322
    191820      2.1639     1.63397     1.77138     1.88609
    191850     2.16327     1.63361     1.77783     1.87885
    191880     2.16962     1.63512     1.78468     1.88568
    191910     2.15398     1.63979     1.75562     1.87301
    191940     2.15703     1.65178     1.75424     1.87078
    191970     2.15549     1.64891     1.74884     1.87481
    192000     2.15604     1.65936     1.74197     1.87326
    192030     2.15682     1.65546     1.74598     1.87478
    192060     2.15375     1.64843     1.74645     1.87347
    192090     2.15213     1.64962     1.74016     1.87455
    192120     2.15854     1.65313     1.74835     1.87856
    192150     2.15629     1.65752     1.74256     1.87491
    192180     2.16464     1.65261     1.75122     1.89036
    192210     2.15782     1.65702     1.74346     1.87804
    192240     2.16555     1.65715     1.75338     1.88646
    192270     2.15939     1.65071     1.74631     1.88454
    192300      2.1583     1.65282     1.74517     1.88125
    192330     2.15288     1.66544     1.73501     1.86704
    192360     2.15473     1.66516      1.7313     1.87499
    192390     2.15619     1.66657     1.72975     1.87852
    192420     2.15969     1.66551     1.74054     1.87753
    192450     2.14966     1.65467     1.73634     1.86797
    192480     2.15661     1.64797      1.7543     1.87312
    192510     2.14766     1.63854      1.7457     1.86884
    192540     2.14895     1.64503     1.74492     1.86685
    192570     2.15414     1.63795     1.75762     1.87311
    192600     2.16164     1.64467     1.76464      1.8779
    192630     2.15641     1.64117     1.75955      1.8737
    192660     2.15997     1.64461     1.75844     1.87992
    192690     2.16048     1.64831     1.76042       1.876
    192720     2.15864     1.65035     1.76184     1.86862
    192750     2.15893     1.64392      1.7688     1.86837
    192780     2.15604     1.64946      1.7724     1.85335
    192810     2.15583      1.6582     1.76338     1.85366
    192840     2.15549     1.64543      1.7696     1.85832
    192870     2.15181      1.6554     1.76118      1.8489
    192900     2.15439     1.64511     1.76355     1.86181
    192930     2.16143     1.64982     1.76964     1.86817
    192960     2.15853     1.65334     1.76529     1.86246
    192990     2.15357     1.64195     1.76512      1.8612
    193020     2.15152     1.63578      1.7591      1.8676
    193050     2.16086     1.63124     1.77912     1.87414
    193080     2.15787     1.63954     1.77048     1.86818
    193110     2.15981     1.64041      1.7793     1.86353
    193140     2.15324     1.64015     1.77728     1.85043
    193170     2.15327      1.6333     1.78118      1.8528
    193200     2.15824     1.63735     1.78056     1.86136
    193230     2.15991     1.63419     1.78719     1.86167
    193260     2.15206     1.63305     1.77631     1.85488
    193290     2.15253     1.62778     1.77478     1.86206
    193320     2.16079     1.64112     1.77791     1.86649
    193350     2.15288     1.64059     1.76566     1.86029
    193380     2.15551     1.63833     1.77561     1.85889
    193410     2.15056     1.62499     1.77519     1.85955
    193440     2.15474     1.63211     1.77314     1.86495
    193470     2.16458     1.64291     1.77852     1.87311
    193500     2.15114     1.62801     1.77462     1.85879
    193530      2.1522     1.63112     1.76875      1.8641
    193560     2.14835     1.63024     1.76085     1.86348
    193590      2.1604     1.63114     1.77546     1.87663
    193620     2.15353     1.62792     1.77237     1.86655
    193650     2.15336     1.63402     1.77051     1.86259
    193680     2.14896      1.6167     1.77613     1.86219
    193710     2.15392     1.62566     1.77471      1.8672
    193740     2.15542     1.61557      1.7814     1.87303
    193770     2.15779     1.62635     1.78006     1.87043
    193800     2.15061     1.62282     1.77678     1.86004
    193830     2.14916     1.61825     1.77826     1.85926
    193860     2.15675     1.61937     1.78832     1.86619
    193890     2.15531     1.62566     1.77997     1.86538
    193920     2.15817     1.62563     1.78731     1.86501
    193950     2.15932     1.62393      1.7937     1.86302
    193980     2.15949     1.62392     1.79196     1.86508
    194010      2.1571     1.62546     1.78793      1.8621
    194040     2.15919     1.62877     1.78277     1.86898
    194070     2.15608     1.63108     1.77907      1.8633
    194100     2.16492     1.62838     1.79025     1.87539
    194130     2.16349       1.634     1.78577     1.87147
    194160     2.15659     1.61908     1.78129     1.87279
    194190        2.16     1.62451     1.79262     1.86513
    194220     2.17144     1.63829     1.79925     1.87323
    194250     2.16849     1.63556     1.79925     1.86879
    194280     2.16016     1.64189     1.79175     1.85106
    194310     2.16289     1.63251     1.79524     1.86231
    194340     2.15632     1.63296     1.78362     1.85783
    194370      2.1535     1.63363     1.78151     1.85273
    194400     2.15506     1.62661     1.79422     1.85025
    194430     2.16358     1.62185     1.79217     1.87613
    194460     2.15959     1.61933     1.78921     1.87193
    194490     2.16606     1.63091     1.79786     1.86855
    194520     2.15563     1.62907     1.78458     1.85873
    194550     2.15845     1.62487     1.79519     1.85874
    194580     2.16053     1.63168     1.79833     1.85456
    194610     2.16341     1.64304     1.80057     1.84908
    194640     2.16458     1.63756     1.80033      1.8569
    194670      2.1618     1.64136     1.79084     1.85623
    194700     2.16346     1.64239     1.79917     1.85113
    194730     2.16149     1.64052     1.79993     1.84744
    194760     2.15927      1.6386     1.79942     1.84444
    194790      2.1669     1.64023     1.80386     1.85651
    194820     2.15994      1.6531     1.80353     1.82899
    194850     2.15707     1.65205     1.79537      1.8312
    194880     2.15518      1.6577     1.79127     1.82565
    194910     2.15672      1.6529     1.79448     1.83047
    194940     2.16183     1.66879     1.79625     1.82637
    194970     2.15623     1.67521     1.79612     1.80729
    195000     2.15525     1.69162     1.78835     1.79734
    195030      2.1543      1.6827     1.78615      1.8056
    195060     2.15876      1.6839     1.78989     1.81144
    195090     2.15311     1.68109     1.78266      1.8077
    195120     2.15329     1.69114     1.78287     1.79854
    195150     2.15651     1.69247     1.79212      1.7958
    195180     2.16145     1.69511     1.79623     1.80108
    195210     2.15883     1.68742     1.78903     1.80917
    195240      2.1602     1.68413     1.79101     1.81354
    195270     2.15725     1.69069     1.78391     1.80739
    195300     2.15899     1.68593     1.78749     1.81244
    195330     2.16151     1.68256     1.78733     1.82173
    195360     2.15173     1.68322     1.77744     1.80758
    195390     2.16382     1.67892      1.7978     1.82026
    195420     2.15737     1.67467     1.79546     1.81115
    195450     2.15723     1.67192      1.7958     1.81303
    195480     2.15884     1.67236     1.79386     1.81837
    195510     2.15214     1.67103     1.78499     1.81243
    195540     2.15124     1.66016      1.7916     1.81376
    195570     2.15542     1.66502     1.79863     1.81226
    195600     2.16169     1.66813     1.79585     1.82704
    195630     2.16271     1.68236     1.79219     1.81999
    195660     2.16554     1.68574     1.80029     1.81558
    195690     2.16995     1.68377     1.80986     1.81843
    195720     2.16477     1.68023     1.80889      1.8103
    195750     2.15713     1.67945     1.80632     1.79529
    195780     2.16072     1.68612     1.80133     1.80267
    195810     2.16055      1.6861     1.80372     1.79989
    195840     2.16299     1.68487     1.79168     1.81884
    195870     2.15973     1.68248     1.78878     1.81614
    195900     2.15586     1.68068     1.78213     1.81517
    195930     2.15646     1.67963     1.77857     1.82103
    195960     2.15463     1.68477     1.77681     1.81367
    195990     2.16131     1.68807     1.78619     1.81727
    196020     2.16422     1.68695     1.80488     1.80674
    196050     2.16736     1.69344     1.80858     1.80448
    196080     2.16639     1.70752     1.80215     1.79532
    196110     2.16904     1.72081     1.78789     1.80326
    196140     2.15901     1.70902     1.79075     1.78748
    196170     2.16892      1.7199     1.79647      1.7953
    196200     2.16257     1.72292     1.79086     1.78262
    196230     2.15403     1.71485     1.78905     1.77153
    196260     2.15039      1.7137     1.78348      1.7694
    196290     2.15123     1.71387     1.77764     1.77714
    196320      2.1558     1.71233     1.78279     1.78451
    196350     2.15602     1.72708     1.78382     1.76974
    196380     2.15765     1.72898     1.78319     1.77251
    196410     2.15725     1.71363     1.79009     1.77948
    196440     2.15981     1.72117     1.78594     1.78257
    196470     2.15274     1.72578     1.78439     1.76244
    196500     2.16209     1.73682     1.78349     1.77534
    196530     2.15634     1.73079     1.78235      1.7684
    196560     2.15507     1.72908     1.77641     1.77295
    196590     2.16258     1.73607     1.79728     1.76332
    196620      2.1605     1.73666     1.79586     1.75908
    196650     2.16176     1.72811     1.79193     1.77456
    196680       2.153     1.72091     1.79184     1.76029
    196710     2.15566     1.71453     1.79781     1.76692
    196740     2.15563     1.73542     1.79273     1.75155
    196770     2.16019     1.73814     1.80113     1.75146
    196800     2.15703     1.73525     1.80364     1.74394
    196830     2.15757     1.73586     1.79607     1.75248
    196860     2.15876     1.73799     1.79743     1.75189
    196890     2.16013     1.74448      1.8113     1.73444
    196920     2.16703     1.73839     1.81942     1.74922
    196950     2.16558     1.73453     1.82113     1.74767
    196980     2.17099     1.74171     1.82206     1.75297
    197010     2.16699     1.73891     1.82192     1.74599
    197040     2.16327      1.7354     1.83093     1.73078
    197070     2.16748     1.73998     1.83053      1.7371
    197100      2.1607     1.73824     1.82037     1.73263
    197130      2.1689      1.7409     1.82694      1.7435
    197160     2.16808      1.7369     1.81988     1.75281
    197190     2.15504     1.74244     1.81808     1.71664
    197220     2.16176      1.7432     1.83278     1.71714
    197250     2.16519     1.74729     1.83141     1.72309
    197280      2.1697     1.75797     1.83398     1.72083
    197310     2.17635     1.77356     1.83739     1.71798
    197340     2.16432     1.76995     1.82731     1.70201
    197370     2.15921     1.76613     1.82068     1.70008
    197400     2.16209      1.7732     1.81831     1.70258
    197430     2.16058     1.76214      1.8228     1.70542
    197460     2.15921     1.75698     1.81904     1.71127
    197490     2.15079     1.75108     1.80967     1.70605
    197520     2.16368     1.76065     1.80961     1.72871
    197550     2.16349     1.75531      1.8133     1.72981
    197580     2.16109     1.75202     1.81444     1.72593
    197610      2.1597     1.75361     1.81661     1.71855
    197640     2.16195      1.7691       1.821     1.70362
    197670      2.1566     1.75837     1.80418       1.719
    197700     2.15976     1.76267     1.82029      1.7055
    197730     2.16296     1.74113     1.82299     1.73261
    197760     2.16185     1.74871     1.82909     1.71569
    197790     2.16127     1.75818     1.82323     1.71079
    197820     2.15267       1.754     1.81631     1.70072
    197850       2.153     1.75678     1.80974     1.70568
    197880     2.16281     1.77031     1.81151     1.71461
    197910     2.16539     1.76594     1.81166     1.72545
    197940     2.16166     1.76292     1.81226     1.71854
    197970     2.16025     1.76835     1.80978     1.71202
    198000     2.15539     1.76031     1.79739      1.7211
    198030     2.15466     1.75914     1.80083     1.71683
    198060     2.16159     1.76333     1.80848     1.72192
    198090     2.15334     1.76457     1.80176     1.70697
    198120     2.16175     1.77119     1.81559     1.70671
    198150      2.1541     1.75889     1.80436     1.71197
    198180     2.14735     1.75216      1.7868     1.72031
    198210     2.15171      1.7566     1.78567     1.72786
    198240     2.14949     1.75011     1.79674     1.71741
    198270     2.15091     1.74124      1.7944     1.73235
    198300      2.1541     1.73861     1.78327     1.75428
    198330     2.15398     1.72068     1.79866     1.75593
    198360      2.1475     1.71922     1.77717     1.76335
    198390     2.14984     1.72862     1.77375     1.76333
    198420     2.15606     1.72222     1.77281     1.78558
    198450     2.14773      1.7129     1.77317     1.77406
    198480     2.15178     1.71055     1.77571     1.78358
    198510      2.1457     1.71777     1.75711     1.78041
    198540     2.15264     1.72513      1.7611     1.78609
    198570     2.15219     1.72943     1.75699     1.78491
    198600     2.14303     1.71791     1.75202     1.77886
    198630     2.15024     1.71612     1.74797     1.80183
    198660     2.15178     1.73026     1.75339     1.78666
    198690     2.14892     1.72581     1.74946     1.78792
    198720     2.15097     1.73558     1.74209     1.79059
    198750     2.15167     1.73642     1.74313     1.79046
    198780     2.15064     1.72759     1.76479     1.77524
    198810     2.15439     1.73832     1.76574      1.7729
    198840     2.15465     1.74905     1.75811     1.77056
    198870     2.15119     1.74313     1.75271     1.77333
    198900     2.15392     1.73944       1.758     1.77836
    198930     2.15116     1.73586     1.76375     1.76944
    198960     2.14886     1.73418     1.76976     1.75948
    198990     2.15281     1.72396     1.75985     1.78888
    199020     2.15372      1.7257     1.75998     1.78926
    199050     2.14846     1.72196     1.75608     1.78403
    199080     2.14599      1.7258     1.74442     1.78584
    199110     2.15419     1.72751     1.74549      1.8028
    199140     2.15451     1.73654     1.73855     1.80159
    199170     2.15681     1.73337     1.74308     1.80575
    199200     2.15581     1.74392     1.73275     1.80316
    199230     2.15576     1.74001     1.73835     1.80142
    199260     2.15443     1.74668     1.74374     1.78651
    199290     2.15413     1.73023     1.74475     1.80075
    199320       2.146      1.7129     1.74726     1.79545
    199350     2.15753      1.7289     1.75437     1.80083
    199380      2.1539     1.71989     1.74489     1.80994
    199410     2.15927       1.728     1.74484     1.81506
    199440     2.14601     1.71326     1.74599     1.79638
    199470     2.15292     1.72049     1.74999     1.80211
    199500     2.15779     1.72584     1.75325     1.80547
    199530     2.15807     1.72712     1.76319     1.79521
    199560     2.15467     1.72814     1.75684     1.79226
    199590     2.16142     1.72262     1.77464     1.79629
    199620     2.16489     1.72846     1.77638     1.79733
    199650     2.16033      1.7265     1.77908     1.78552
    199680     2.15849     1.72512     1.75778     1.80343
    199710     2.16291     1.73041     1.76926     1.79771
    199740      2.1671     1.73661     1.77615     1.79504
    199770     2.16012      1.7243     1.77397     1.79222
    199800     2.16665     1.73568     1.76316     1.80759
    199830     2.16847     1.73296      1.7647     1.81307
    199860     2.16738     1.73249     1.75324       1.822
    199890     2.15143     1.72617     1.74393     1.79898
    199920     2.15793     1.72834     1.74666     1.80979
    199950     2.15698     1.72274     1.74953      1.8101
    199980     2.15767     1.71827     1.74635     1.81905
