# Supplementary material for: Mechanism of salidroside promoting testosterone secretion induced by H2O2 in TM3 Leydig cells based on metabolomics and network pharmacology
Source: Front Chem. 2025 Feb 27;13:1544876. doi: 10.3389/fchem.2025.1544876 (PMC11904911; doi:10.3389/fchem.2025.1544876)
Supplement: Supplementary file 1 [file DataSheet1.ZIP › Supplementary document/Molecular dynamics simulation/TYR/hbond_num.xvg]

# This file was created Fri Nov 29 15:44:05 2024
# Created by:
#                  :-) GROMACS - gmx hbond, 2020.3-MODIFIED (-:
# 
# Executable:   D:\����ѧģ�ⰲװ��\gmx2020.3_AVX_CUDA_win64\gmx2020.3_GPU\bin\gmx.exe
# Data prefix:  D:\����ѧģ�ⰲװ��\gmx2020.3_AVX_CUDA_win64\gmx2020.3_GPU
# Working dir:  D:\���Ӷ���ѧģ���ܳ�������\TYY\fxq\TYR
# Command line:
#   gmx hbond -s md_0_1.tpr -f md_0_1nopbc.xtc -n index.ndx -num hbond_num.xvg -dt 10 -life hbond_life.xvg -ac hbond_ac.xvg
# gmx hbond is part of G R O M A C S:
#
# Grunge ROck MAChoS
#
@    title "Hydrogen Bonds"
@    xaxis  label "Time (ps)"
@    yaxis  label "Number"
@TYPE xy
@ view 0.15, 0.15, 0.75, 0.85
@ legend on
@ legend box on
@ legend loctype view
@ legend 0.78, 0.8
@ legend length 2
@ s0 legend "Hydrogen bonds"
@ s1 legend "Pairs within 0.35 nm"
         0           0           0
        30           0           2
        60           0           2
        90           1           0
       120           0           1
       150           0           0
       180           0           0
       210           0           4
       240           1           1
       270           0           2
       300           0           4
       330           0           2
       360           0           0
       390           1           1
       420           0           0
       450           0           0
       480           0           2
       510           0           0
       540           0           0
       570           0           0
       600           0           0
       630           0           2
       660           1           1
       690           1           1
       720           2           2
       750           1           1
       780           0           0
       810           0           0
       840           0           2
       870           0           0
       900           0           2
       930           0           2
       960           0           2
       990           0           0
      1020           0           1
      1050           0           0
      1080           0           0
      1110           0           0
      1140           1           1
      1170           0           4
      1200           0           0
      1230           0           2
      1260           0           2
      1290           0           0
      1320           0           0
      1350           0           3
      1380           1           4
      1410           0           1
      1440           1           4
      1470           0           4
      1500           1           4
      1530           0           0
      1560           1           0
      1590           0           3
      1620           1           1
      1650           0           0
      1680           0           0
      1710           1           2
      1740           0           1
      1770           1           0
      1800           0           3
      1830           0           0
      1860           0           0
      1890           0           0
      1920           0           1
      1950           1           7
      1980           0           2
      2010           0           4
      2040           1           5
      2070           1          10
      2100           0           2
      2130           1           2
      2160           0           0
      2190           0           0
      2220           0           1
      2250           1           4
      2280           0           2
      2310           0           2
      2340           0           0
      2370           0           0
      2400           1           3
      2430           0           0
      2460           0           4
      2490           2           5
      2520           0           0
      2550           0           0
      2580           0           0
      2610           0           0
      2640           0           0
      2670           0           0
      2700           0           0
      2730           0           0
      2760           0           0
      2790           0           0
      2820           0           0
      2850           0           3
      2880           0           0
      2910           0           1
      2940           0           2
      2970           0           0
      3000           0           2
      3030           0           4
      3060           2           3
      3090           1           4
      3120           0           1
      3150           0           0
      3180           0           2
      3210           0           2
      3240           0           6
      3270           1           5
      3300           1           5
      3330           0           1
      3360           0           2
      3390           1           4
      3420           0           0
      3450           0           1
      3480           1           5
      3510           0           3
      3540           0           5
      3570           1           3
      3600           0           1
      3630           2           2
      3660           0           1
      3690           0           2
      3720           0           3
      3750           0           1
      3780           0           3
      3810           1           4
      3840           0           3
      3870           0           6
      3900           0           5
      3930           0           1
      3960           0           2
      3990           1           5
      4020           1           4
      4050           0           2
      4080           0           1
      4110           0           2
      4140           1           0
      4170           1           2
      4200           0           2
      4230           0           2
      4260           0           2
      4290           0           4
      4320           0           3
      4350           0           3
      4380           0           4
      4410           0           4
      4440           0           4
      4470           0           5
      4500           1           6
      4530           0           1
      4560           0           4
      4590           0           3
      4620           0           4
      4650           1           1
      4680           1           7
      4710           3           5
      4740           2           3
      4770           1           6
      4800           0           6
      4830           2           3
      4860           2           3
      4890           1           6
      4920           2           7
      4950           0           4
      4980           1           7
      5010           1           6
      5040           1           8
      5070           1           4
      5100           0           0
      5130           1           2
      5160           1           6
      5190           2           7
      5220           3           4
      5250           1           8
      5280           2          12
      5310           2           2
      5340           2           3
      5370           0           4
      5400           0           5
      5430           1          10
      5460           0           3
      5490           0           1
      5520           0           1
      5550           1           5
      5580           0           2
      5610           1           3
      5640           1           4
      5670           0           5
      5700           0           6
      5730           1           2
      5760           1           3
      5790           1           3
      5820           1           6
      5850           0           3
      5880           1           3
      5910           0           0
      5940           1           3
      5970           0           3
      6000           0           3
      6030           0           0
      6060           0           3
      6090           0           1
      6120           0           5
      6150           1           2
      6180           2           1
      6210           0           4
      6240           0           2
      6270           1           2
      6300           0           1
      6330           0           0
      6360           0           2
      6390           0           5
      6420           0           3
      6450           1           3
      6480           0           2
      6510           0           2
      6540           1           2
      6570           0           0
      6600           1           2
      6630           2           2
      6660           2           0
      6690           1           3
      6720           0           3
      6750           1           1
      6780           0           3
      6810           1           3
      6840           1           3
      6870           0           1
      6900           1           0
      6930           1           1
      6960           0           3
      6990           1           1
      7020           2           2
      7050           1           2
      7080           1           3
      7110           0           3
      7140           1           3
      7170           1           4
      7200           2           0
      7230           1           3
      7260           1           2
      7290           1           2
      7320           0           2
      7350           0           3
      7380           0           1
      7410           0           2
      7440           0           0
      7470           0           0
      7500           0           2
      7530           0           0
      7560           0           2
      7590           1           0
      7620           2           1
      7650           1           1
      7680           1           0
      7710           1           1
      7740           1           2
      7770           0           3
      7800           0           2
      7830           2           1
      7860           0           2
      7890           0           1
      7920           0           1
      7950           0           0
      7980           0           0
      8010           0           2
      8040           0           2
      8070           0           2
      8100           1           3
      8130           0           3
      8160           0           2
      8190           0           1
      8220           0           1
      8250           0           3
      8280           0           0
      8310           0           2
      8340           0           1
      8370           1           2
      8400           0           4
      8430           0           1
      8460           0           1
      8490           1           0
      8520           0           3
      8550           0           3
      8580           1           1
      8610           0           1
      8640           0           6
      8670           1           0
      8700           0           1
      8730           0           1
      8760           0           4
      8790           0           2
      8820           0           5
      8850           1           0
      8880           1           2
      8910           1           5
      8940           0           7
      8970           1           4
      9000           0           8
      9030           1           4
      9060           0           1
      9090           1           0
      9120           0           1
      9150           1           8
      9180           0           5
      9210           0           8
      9240           0           1
      9270           0           4
      9300           0           1
      9330           0           7
      9360           2           1
      9390           0           2
      9420           0           0
      9450           0           2
      9480           0           0
      9510           1           0
      9540           1           8
      9570           0           4
      9600           0           4
      9630           2           4
      9660           0           1
      9690           0           5
      9720           0           5
      9750           0           1
      9780           0           4
      9810           0           2
      9840           0           1
      9870           1           2
      9900           0           5
      9930           0           2
      9960           0           6
      9990           1           6
     10020           1           4
     10050           2           2
     10080           1           2
     10110           0           4
     10140           1           4
     10170           1           5
     10200           1           5
     10230           1           7
     10260           0           4
     10290           1           3
     10320           1           4
     10350           1           4
     10380           1           5
     10410           1           4
     10440           1           7
     10470           1           6
     10500           0           4
     10530           0           5
     10560           1           6
     10590           1           8
     10620           0           5
     10650           0           4
     10680           1           2
     10710           1           4
     10740           0           3
     10770           0           8
     10800           0           4
     10830           0           6
     10860           0           8
     10890           0           6
     10920           0           7
     10950           1           4
     10980           1           6
     11010           0           6
     11040           0           5
     11070           1           5
     11100           0           3
     11130           0           5
     11160           1           4
     11190           1           4
     11220           1           0
     11250           2           5
     11280           0           7
     11310           0           6
     11340           0           4
     11370           0           6
     11400           0           4
     11430           1           3
     11460           2           3
     11490           2           7
     11520           0           6
     11550           1           3
     11580           0           4
     11610           1           6
     11640           0           2
     11670           1           3
     11700           2           5
     11730           0           4
     11760           0           5
     11790           0           1
     11820           0           2
     11850           0           7
     11880           1           6
     11910           1           2
     11940           1           3
     11970           1           6
     12000           1           3
     12030           0           5
     12060           1           5
     12090           0           0
     12120           0           4
     12150           0           8
     12180           1           6
     12210           1           3
     12240           0           4
     12270           0           6
     12300           1           3
     12330           0           5
     12360           0           4
     12390           0           4
     12420           2           3
     12450           1           4
     12480           0           3
     12510           2           3
     12540           1           6
     12570           0           3
     12600           0           6
     12630           0           6
     12660           0           3
     12690           2           5
     12720           0           3
     12750           0           3
     12780           2           3
     12810           0           3
     12840           0           5
     12870           0           4
     12900           0           4
     12930           1           0
     12960           1           3
     12990           0           3
     13020           0           5
     13050           0           5
     13080           0           3
     13110           0           0
     13140           0           5
     13170           0           4
     13200           0           4
     13230           1           5
     13260           0           5
     13290           1           0
     13320           0           5
     13350           1           0
     13380           0           4
     13410           0           7
     13440           0           5
     13470           2           4
     13500           0           3
     13530           2           3
     13560           1           3
     13590           0           7
     13620           0           5
     13650           0           5
     13680           0           4
     13710           1           5
     13740           0           4
     13770           0           4
     13800           0           7
     13830           1           4
     13860           0           5
     13890           0           4
     13920           0           4
     13950           1           5
     13980           0           6
     14010           2           4
     14040           0           7
     14070           0           6
     14100           1           4
     14130           0           4
     14160           0           5
     14190           0           3
     14220           1           6
     14250           0           4
     14280           0           4
     14310           0           2
     14340           0           6
     14370           1           4
     14400           1           3
     14430           0           4
     14460           0           8
     14490           0           8
     14520           0           2
     14550           0           3
     14580           0           3
     14610           1           3
     14640           0           5
     14670           0           5
     14700           0           5
     14730           0           3
     14760           1           2
     14790           0           1
     14820           1           0
     14850           0           0
     14880           0           0
     14910           0           2
     14940           1           0
     14970           0           1
     15000           0           4
     15030           0           4
     15060           0           3
     15090           0           6
     15120           0           1
     15150           0           6
     15180           0           1
     15210           0           7
     15240           1           6
     15270           1           8
     15300           0           6
     15330           0           3
     15360           0           5
     15390           0           4
     15420           0           4
     15450           0           2
     15480           0           4
     15510           0           4
     15540           0           3
     15570           0           5
     15600           0           4
     15630           1           3
     15660           0           4
     15690           1           5
     15720           1           2
     15750           0           4
     15780           0           3
     15810           0           3
     15840           0           4
     15870           1           3
     15900           0           1
     15930           1           3
     15960           0           5
     15990           0           4
     16020           1           5
     16050           1           4
     16080           0           4
     16110           1           5
     16140           0           3
     16170           0           6
     16200           0           3
     16230           1           5
     16260           0           1
     16290           0           6
     16320           0           1
     16350           0           3
     16380           0           5
     16410           0           1
     16440           0           5
     16470           0           2
     16500           1           3
     16530           1           3
     16560           0           7
     16590           0           2
     16620           0           5
     16650           0           5
     16680           0           1
     16710           0           1
     16740           1           4
     16770           0           4
     16800           0           5
     16830           0           4
     16860           1           1
     16890           0           3
     16920           0           1
     16950           1           4
     16980           0           4
     17010           1           3
     17040           1           4
     17070           0           6
     17100           1           5
     17130           0           5
     17160           1           2
     17190           0           3
     17220           3           3
     17250           2           9
     17280           1           6
     17310           2           3
     17340           4           3
     17370           2           5
     17400           4           6
     17430           2           8
     17460           1           5
     17490           1           0
     17520           2           7
     17550           1           7
     17580           1           5
     17610           0           5
     17640           2           5
     17670           1           4
     17700           1           4
     17730           1           3
     17760           2           6
     17790           1           5
     17820           4           2
     17850           2           6
     17880           0           2
     17910           0           2
     17940           0           2
     17970           2           4
     18000           0           3
     18030           1           7
     18060           1           4
     18090           0           4
     18120           0           5
     18150           0           5
     18180           1           0
     18210           0           1
     18240           0           5
     18270           0           8
     18300           0           1
     18330           0           3
     18360           0           6
     18390           1           0
     18420           0           3
     18450           0           7
     18480           0           1
     18510           0           4
     18540           0           3
     18570           0           2
     18600           1           4
     18630           0           4
     18660           0           1
     18690           1           3
     18720           0           4
     18750           0           1
     18780           1           3
     18810           0           4
     18840           2           3
     18870           1           4
     18900           0           3
     18930           0           3
     18960           2           6
     18990           2           3
     19020           0           3
     19050           1           3
     19080           1           0
     19110           0           1
     19140           1           3
     19170           3           3
     19200           1           7
     19230           0           5
     19260           1           1
     19290           0           4
     19320           0           4
     19350           0           4
     19380           1           1
     19410           0           0
     19440           1           0
     19470           1           1
     19500           0           7
     19530           1           3
     19560           1           4
     19590           1           5
     19620           1           4
     19650           0           4
     19680           1           4
     19710           0           2
     19740           1           6
     19770           0           1
     19800           0           0
     19830           0           1
     19860           0           2
     19890           0           5
     19920           1           6
     19950           1           3
     19980           1           5
     20010           2           5
     20040           0           1
     20070           1           1
     20100           0           3
     20130           0           4
     20160           1           3
     20190           0           5
     20220           0           4
     20250           0           4
     20280           0           5
     20310           0           5
     20340           1           2
     20370           1           3
     20400           1           3
     20430           1           4
     20460           0           5
     20490           0           5
     20520           0           4
     20550           1           5
     20580           2           2
     20610           1           6
     20640           1           2
     20670           1           4
     20700           0           1
     20730           0           4
     20760           0           1
     20790           1           3
     20820           0           4
     20850           0           5
     20880           0           4
     20910           0           1
     20940           1           5
     20970           1           3
     21000           0           4
     21030           0           2
     21060           0           3
     21090           1           4
     21120           0           4
     21150           0           5
     21180           1           4
     21210           1           1
     21240           1           1
     21270           1           5
     21300           0           2
     21330           0           4
     21360           1           4
     21390           0           1
     21420           0           4
     21450           1           3
     21480           0           5
     21510           2           2
     21540           1           5
     21570           2           3
     21600           1           4
     21630           1           5
     21660           1           3
     21690           1           0
     21720           0           9
     21750           0           4
     21780           0           2
     21810           0           6
     21840           0           5
     21870           0           4
     21900           0           3
     21930           0           5
     21960           1           4
     21990           1           3
     22020           0           0
     22050           0           4
     22080           0           5
     22110           1           4
     22140           1           6
     22170           0           4
     22200           2           5
     22230           2           2
     22260           2           3
     22290           0           7
     22320           1           4
     22350           1           5
     22380           0           2
     22410           1           2
     22440           0           5
     22470           1           4
     22500           0           5
     22530           0           6
     22560           0           5
     22590           1           5
     22620           0           3
     22650           0           5
     22680           1           1
     22710           1           0
     22740           0           4
     22770           1           7
     22800           0           5
     22830           0           3
     22860           1           7
     22890           1           6
     22920           0           5
     22950           0           4
     22980           0           5
     23010           0           4
     23040           1           1
     23070           0           1
     23100           0           6
     23130           0           1
     23160           1           0
     23190           0           4
     23220           0           3
     23250           1           4
     23280           0           1
     23310           0           1
     23340           1           4
     23370           0           7
     23400           1           4
     23430           0           2
     23460           1           3
     23490           0           5
     23520           0           5
     23550           0           2
     23580           1           1
     23610           1           2
     23640           1           2
     23670           0           3
     23700           1           4
     23730           1           3
     23760           2           9
     23790           1           3
     23820           1           3
     23850           0           5
     23880           0           6
     23910           1           5
     23940           1           2
     23970           1           2
     24000           1           0
     24030           0           1
     24060           0           1
     24090           0           2
     24120           0           1
     24150           0           1
     24180           0           0
     24210           0           0
     24240           0           0
     24270           1           0
     24300           0           0
     24330           0           0
     24360           1           1
     24390           0           0
     24420           0           0
     24450           0           0
     24480           0           1
     24510           0           1
     24540           1           0
     24570           1           0
     24600           0           0
     24630           0           2
     24660           1           2
     24690           0           0
     24720           0           0
     24750           0           0
     24780           1           0
     24810           0           0
     24840           0           4
     24870           0           1
     24900           0           0
     24930           0           2
     24960           0           2
     24990           0           0
     25020           0           0
     25050           0           1
     25080           0           0
     25110           0           1
     25140           0           0
     25170           1           0
     25200           1           0
     25230           0           0
     25260           1           0
     25290           0           1
     25320           0           0
     25350           0           0
     25380           1           1
     25410           0           2
     25440           0           2
     25470           0           0
     25500           0           3
     25530           0           1
     25560           2           1
     25590           1           1
     25620           0           0
     25650           1           2
     25680           0           2
     25710           0           0
     25740           0           3
     25770           0           0
     25800           0           1
     25830           0           1
     25860           0           1
     25890           2           0
     25920           0           0
     25950           0           2
     25980           0           0
     26010           0           0
     26040           0           0
     26070           2           1
     26100           0           0
     26130           1           4
     26160           1           4
     26190           1           3
     26220           0           2
     26250           2           5
     26280           1           3
     26310           1           6
     26340           2           4
     26370           1           4
     26400           3           2
     26430           1           3
     26460           2           4
     26490           3           2
     26520           1           4
     26550           2           2
     26580           1           4
     26610           2           6
     26640           4           3
     26670           3           6
     26700           2           8
     26730           1           4
     26760           1           5
     26790           2           1
     26820           4           8
     26850           1           1
     26880           1           1
     26910           2           2
     26940           4           2
     26970           0           3
     27000           3           5
     27030           2          10
     27060           3           2
     27090           0           0
     27120           0           4
     27150           1           5
     27180           1           4
     27210           2           2
     27240           0           2
     27270           3          10
     27300           1           3
     27330           1           3
     27360           1           5
     27390           2           2
     27420           2           4
     27450           3           3
     27480           1           4
     27510           1           5
     27540           1           4
     27570           1           6
     27600           1           4
     27630           3           2
     27660           2           4
     27690           3           1
     27720           1           1
     27750           2           1
     27780           1           2
     27810           3           3
     27840           1           1
     27870           3           3
     27900           1           5
     27930           2           2
     27960           3           4
     27990           2           5
     28020           3           2
     28050           2           4
     28080           3           2
     28110           1           3
     28140           1           3
     28170           3           3
     28200           4           2
     28230           3           3
     28260           2           3
     28290           3           5
     28320           4           2
     28350           3           5
     28380           1           2
     28410           3           2
     28440           4           4
     28470           2           4
     28500           2           1
     28530           3           3
     28560           2           3
     28590           2           5
     28620           2           2
     28650           2           2
     28680           2           3
     28710           2           2
     28740           1           4
     28770           1           1
     28800           1           3
     28830           1           3
     28860           0           2
     28890           1           4
     28920           1           3
     28950           2           2
     28980           3           5
     29010           2           2
     29040           1           3
     29070           0           6
     29100           3           5
     29130           2           8
     29160           3           5
     29190           1           7
     29220           1           7
     29250           1           3
     29280           2           4
     29310           2           2
     29340           3           7
     29370           0           9
     29400           2           4
     29430           2           6
     29460           1           7
     29490           1           7
     29520           2           6
     29550           3           5
     29580           2           2
     29610           0           3
     29640           3           6
     29670           1           6
     29700           1           6
     29730           2           2
     29760           1           1
     29790           1           6
     29820           2           7
     29850           3           4
     29880           2           5
     29910           2           5
     29940           1           4
     29970           1           5
     30000           0           6
     30030           1           2
     30060           0           4
     30090           1           6
     30120           2           7
     30150           1           3
     30180           1           7
     30210           2           5
     30240           3           5
     30270           1           6
     30300           2           9
     30330           3           6
     30360           1           7
     30390           2           8
     30420           1           3
     30450           2           3
     30480           1           4
     30510           2           2
     30540           1           3
     30570           1           4
     30600           1           5
     30630           1           6
     30660           1           4
     30690           2           4
     30720           1           3
     30750           2           5
     30780           3           5
     30810           3           5
     30840           2           3
     30870           2           7
     30900           3           2
     30930           0           7
     30960           1           4
     30990           1           7
     31020           3           6
     31050           1           3
     31080           1           2
     31110           1           2
     31140           1           4
     31170           2           2
     31200           1           2
     31230           1           2
     31260           1           2
     31290           1           2
     31320           1           3
     31350           1           2
     31380           2           7
     31410           2           4
     31440           1           6
     31470           3           7
     31500           1           2
     31530           1           3
     31560           1           2
     31590           1           7
     31620           2           4
     31650           0           5
     31680           3           7
     31710           1           8
     31740           2           6
     31770           3           5
     31800           2           7
     31830           3           5
     31860           1           4
     31890           1           5
     31920           2           9
     31950           2           5
     31980           1           4
     32010           2           3
     32040           3           6
     32070           1           1
     32100           2           3
     32130           2           3
     32160           1           3
     32190           1           2
     32220           1           2
     32250           1           4
     32280           1           3
     32310           0           3
     32340           0           4
     32370           1           5
     32400           0           4
     32430           1           4
     32460           1           3
     32490           0           4
     32520           1           6
     32550           0           4
     32580           1           3
     32610           1           4
     32640           3           7
     32670           1           1
     32700           0           5
     32730           1           5
     32760           0           0
     32790           1           0
     32820           1           0
     32850           0           1
     32880           0           0
     32910           0           1
     32940           0           1
     32970           1           0
     33000           0           1
     33030           0           1
     33060           0           2
     33090           0           3
     33120           0           1
     33150           2           1
     33180           0           1
     33210           2           7
     33240           1           3
     33270           3           8
     33300           1           9
     33330           3           7
     33360           1           4
     33390           2           3
     33420           0           3
     33450           2           4
     33480           0           1
     33510           1           4
     33540           2           4
     33570           1           4
     33600           0           5
     33630           0           3
     33660           1           1
     33690           0           5
     33720           0           1
     33750           0           2
     33780           0           5
     33810           0           1
     33840           0           2
     33870           0           2
     33900           2           2
     33930           0           0
     33960           0           2
     33990           0           1
     34020           2           4
     34050           0           4
     34080           0           6
     34110           0           1
     34140           0           3
     34170           1           3
     34200           0           2
     34230           0           1
     34260           1           2
     34290           0           0
     34320           0           5
     34350           0           6
     34380           2           5
     34410           3           3
     34440           1           4
     34470           1           3
     34500           1           3
     34530           1           4
     34560           2           3
     34590           3           3
     34620           1           4
     34650           1           2
     34680           0           2
     34710           1           4
     34740           1           2
     34770           1           1
     34800           1           5
     34830           1           4
     34860           1           1
     34890           1           2
     34920           2           2
     34950           1           3
     34980           1           7
     35010           0           6
     35040           2           5
     35070           1           4
     35100           2           1
     35130           1           4
     35160           1           4
     35190           2           3
     35220           2           3
     35250           1           5
     35280           2           7
     35310           4           7
     35340           2           7
     35370           1           1
     35400           0          11
     35430           2           4
     35460           2           4
     35490           3           6
     35520           4           6
     35550           2           4
     35580           2           6
     35610           3           6
     35640           2           9
     35670           2           3
     35700           1           3
     35730           2           8
     35760           3           6
     35790           3           4
     35820           3           6
     35850           4           1
     35880           3           5
     35910           1           8
     35940           2           4
     35970           2           7
     36000           2           5
     36030           2           3
     36060           2           4
     36090           0          10
     36120           1          10
     36150           1           2
     36180           2           6
     36210           2           6
     36240           1           6
     36270           1           5
     36300           1           7
     36330           2           5
     36360           3           6
     36390           2           4
     36420           2           5
     36450           2           3
     36480           2           3
     36510           2           4
     36540           2           5
     36570           1           5
     36600           1           4
     36630           2           2
     36660           1           5
     36690           3           5
     36720           1           5
     36750           1           5
     36780           2           4
     36810           1           5
     36840           1           7
     36870           3           6
     36900           2           5
     36930           1           8
     36960           3           6
     36990           2           4
     37020           2           9
     37050           3           3
     37080           2           3
     37110           2           5
     37140           2           3
     37170           3           4
     37200           2           3
     37230           1           6
     37260           0           5
     37290           2           5
     37320           3           2
     37350           1           7
     37380           2           3
     37410           3           4
     37440           2           5
     37470           2           9
     37500           1           7
     37530           3           6
     37560           1           7
     37590           2           4
     37620           1           6
     37650           1           7
     37680           3           3
     37710           1           8
     37740           2           7
     37770           1           6
     37800           2           7
     37830           2           2
     37860           1           3
     37890           2           8
     37920           2           6
     37950           2           2
     37980           1           7
     38010           2           2
     38040           1           6
     38070           3           4
     38100           3           6
     38130           1          11
     38160           2           2
     38190           2           4
     38220           2           7
     38250           2           2
     38280           2           5
     38310           4           7
     38340           1           7
     38370           1           4
     38400           2           5
     38430           1           2
     38460           3           6
     38490           2           5
     38520           1           6
     38550           2           6
     38580           1           2
     38610           1           5
     38640           2           2
     38670           3           1
     38700           1           4
     38730           1           4
     38760           2           4
     38790           2           3
     38820           2           2
     38850           2           4
     38880           1           2
     38910           2           3
     38940           1           9
     38970           2           4
     39000           3           4
     39030           3           5
     39060           1           7
     39090           2           6
     39120           1           5
     39150           0           5
     39180           1           7
     39210           3          10
     39240           3           2
     39270           3           5
     39300           2           8
     39330           1           8
     39360           2           4
     39390           3           5
     39420           2           6
     39450           2           7
     39480           3           4
     39510           2           7
     39540           2           4
     39570           1           6
     39600           1           4
     39630           3           6
     39660           1           5
     39690           2           5
     39720           3           5
     39750           3           5
     39780           3           4
     39810           2           8
     39840           2           2
     39870           1           3
     39900           3           3
     39930           1           3
     39960           0           6
     39990           1           9
     40020           1           7
     40050           0           8
     40080           2           5
     40110           1           5
     40140           2           6
     40170           3           4
     40200           2           5
     40230           2           5
     40260           1           8
     40290           3           5
     40320           1           7
     40350           1           5
     40380           2           5
     40410           2           3
     40440           3           4
     40470           1           8
     40500           1           5
     40530           3           5
     40560           2           5
     40590           2           4
     40620           3           2
     40650           2           5
     40680           1           4
     40710           2           5
     40740           2           4
     40770           2           3
     40800           2           3
     40830           2           2
     40860           0           3
     40890           0           1
     40920           3           4
     40950           1           6
     40980           1           5
     41010           0           4
     41040           2           5
     41070           2           3
     41100           1           1
     41130           2           2
     41160           1           4
     41190           2           4
     41220           2           3
     41250           2           3
     41280           1           3
     41310           3           3
     41340           2           3
     41370           2           4
     41400           3           2
     41430           2           3
     41460           2           1
     41490           2           1
     41520           1           2
     41550           1           2
     41580           2           4
     41610           2           5
     41640           2           2
     41670           2           2
     41700           1           6
     41730           1           3
     41760           1           6
     41790           3           3
     41820           2           2
     41850           2           3
     41880           2           4
     41910           2           3
     41940           1           4
     41970           2           3
     42000           0           7
     42030           0           3
     42060           2           5
     42090           1           2
     42120           2           1
     42150           1           2
     42180           1           3
     42210           1           1
     42240           1           2
     42270           0           9
     42300           2           3
     42330           1           3
     42360           3           2
     42390           1           6
     42420           1           3
     42450           2           2
     42480           2           4
     42510           0           4
     42540           1           6
     42570           2           3
     42600           2           4
     42630           4           5
     42660           2           5
     42690           2           4
     42720           1           2
     42750           1           4
     42780           3           4
     42810           1           3
     42840           3           3
     42870           2           5
     42900           2           5
     42930           2           7
     42960           2           3
     42990           3           7
     43020           3           5
     43050           1           7
     43080           3           5
     43110           1           6
     43140           4           6
     43170           1           8
     43200           2           8
     43230           3           2
     43260           2           5
     43290           1           4
     43320           2           2
     43350           3           6
     43380           3           5
     43410           3           4
     43440           1           5
     43470           2           6
     43500           2           6
     43530           2           7
     43560           5           3
     43590           3           6
     43620           4           5
     43650           2           4
     43680           2           3
     43710           4           6
     43740           2           5
     43770           1           5
     43800           3           4
     43830           1           4
     43860           1           5
     43890           3           2
     43920           1           4
     43950           2           5
     43980           2           4
     44010           2           7
     44040           1           5
     44070           2           3
     44100           3           6
     44130           1           3
     44160           3           2
     44190           1           4
     44220           4           4
     44250           1           4
     44280           2           8
     44310           2           6
     44340           1           7
     44370           3           2
     44400           3           8
     44430           3           6
     44460           1           3
     44490           2           4
     44520           3           5
     44550           4           9
     44580           2          10
     44610           4           8
     44640           3           4
     44670           4           6
     44700           3           7
     44730           3           8
     44760           2           8
     44790           2           9
     44820           3           9
     44850           2          11
     44880           2           9
     44910           2           7
     44940           2           5
     44970           3           5
     45000           4           5
     45030           2           3
     45060           1          11
     45090           2           9
     45120           3           4
     45150           1           7
     45180           1           6
     45210           4           6
     45240           4           4
     45270           3           6
     45300           3           6
     45330           4           5
     45360           3           6
     45390           3           2
     45420           3           4
     45450           3           3
     45480           5           6
     45510           3           2
     45540           4           4
     45570           2           9
     45600           1           5
     45630           3           4
     45660           3           8
     45690           2           8
     45720           3           7
     45750           2           5
     45780           4           6
     45810           4           9
     45840           3           8
     45870           5           7
     45900           6           5
     45930           4           5
     45960           3          11
     45990           2           3
     46020           3           8
     46050           3           6
     46080           3           5
     46110           4          10
     46140           5           3
     46170           3           6
     46200           4           4
     46230           4           7
     46260           6           7
     46290           4           9
     46320           3           6
     46350           5           5
     46380           4          10
     46410           4           7
     46440           4           7
     46470           3           5
     46500           2           7
     46530           1           8
     46560           4           6
     46590           3           9
     46620           2           7
     46650           4           8
     46680           4           9
     46710           4           9
     46740           3           8
     46770           3           7
     46800           3           6
     46830           4           6
     46860           3           6
     46890           5           6
     46920           4          10
     46950           4           8
     46980           4           5
     47010           2           6
     47040           4           3
     47070           4           6
     47100           2           6
     47130           4           7
     47160           3           4
     47190           3           7
     47220           4           6
     47250           3           7
     47280           4           8
     47310           4           9
     47340           4           7
     47370           3           8
     47400           5           6
     47430           3           8
     47460           3           3
     47490           4           4
     47520           4           7
     47550           3           3
     47580           2           4
     47610           1           5
     47640           3           5
     47670           4           5
     47700           3           8
     47730           4           6
     47760           4           8
     47790           4           5
     47820           5           7
     47850           5           6
     47880           4           6
     47910           3           5
     47940           4           4
     47970           5           5
     48000           4           7
     48030           4           6
     48060           2           9
     48090           4           8
     48120           3           7
     48150           4           7
     48180           2           9
     48210           3           9
     48240           4           6
     48270           5           6
     48300           3           8
     48330           3          10
     48360           3           8
     48390           3           6
     48420           3           7
     48450           4           4
     48480           4           8
     48510           2          11
     48540           4           6
     48570           4           4
     48600           4           6
     48630           3           7
     48660           3           8
     48690           3           8
     48720           2           7
     48750           5           5
     48780           3           9
     48810           5           8
     48840           3           3
     48870           3           6
     48900           4           4
     48930           3           7
     48960           3           7
     48990           4           8
     49020           3           3
     49050           4           4
     49080           4           2
     49110           3           5
     49140           5           8
     49170           4           4
     49200           5           9
     49230           4          10
     49260           3           6
     49290           5           4
     49320           5           6
     49350           3           3
     49380           3           7
     49410           3           9
     49440           3           1
     49470           3           5
     49500           3           5
     49530           4           6
     49560           4           6
     49590           4           2
     49620           3           3
     49650           4           4
     49680           3           4
     49710           3           2
     49740           5           4
     49770           3          10
     49800           4           3
     49830           3           6
     49860           2           6
     49890           3           6
     49920           3          12
     49950           2           7
     49980           1           5
     50010           3           5
     50040           3           4
     50070           3           7
     50100           3           5
     50130           2           7
     50160           2           3
     50190           3           3
     50220           3           6
     50250           4           6
     50280           3           8
     50310           3           3
     50340           4           5
     50370           2          10
     50400           3           7
     50430           3           5
     50460           4           6
     50490           3           5
     50520           4           5
     50550           4           5
     50580           4           4
     50610           3           2
     50640           4           7
     50670           3           7
     50700           4          10
     50730           2          12
     50760           1           9
     50790           0           6
     50820           4          10
     50850           3           7
     50880           3           9
     50910           2          10
     50940           4           7
     50970           3           8
     51000           3           3
     51030           3           6
     51060           3           6
     51090           2           4
     51120           4           7
     51150           2           4
     51180           0           7
     51210           3           4
     51240           2           3
     51270           3           4
     51300           3           4
     51330           2           4
     51360           2           5
     51390           3           4
     51420           3           4
     51450           3           3
     51480           3           3
     51510           1           2
     51540           2           4
     51570           3           5
     51600           2           9
     51630           3           4
     51660           2           4
     51690           2           2
     51720           3           2
     51750           3           2
     51780           3           5
     51810           3           2
     51840           2           1
     51870           3           3
     51900           1           5
     51930           3           2
     51960           3           1
     51990           3           2
     52020           3           3
     52050           3           3
     52080           3           3
     52110           2           5
     52140           3           3
     52170           2           2
     52200           1           5
     52230           2           1
     52260           2           2
     52290           3           1
     52320           3           2
     52350           2           2
     52380           2           1
     52410           3           3
     52440           2           2
     52470           0           3
     52500           2           3
     52530           2           2
     52560           2           3
     52590           1           4
     52620           1           5
     52650           1           4
     52680           1           4
     52710           1           5
     52740           1           3
     52770           2           3
     52800           1           4
     52830           2           4
     52860           1           4
     52890           0           2
     52920           3           4
     52950           1           4
     52980           3           1
     53010           1           3
     53040           1           4
     53070           3           1
     53100           2           2
     53130           3           3
     53160           2           2
     53190           2           2
     53220           3           4
     53250           3           2
     53280           2           3
     53310           1           4
     53340           3           1
     53370           2           2
     53400           2           1
     53430           2           2
     53460           2           2
     53490           4           3
     53520           1           4
     53550           2           3
     53580           3           3
     53610           2           2
     53640           2           4
     53670           4           3
     53700           1           3
     53730           2           4
     53760           2           2
     53790           2           3
     53820           2           4
     53850           2           2
     53880           3           3
     53910           4           2
     53940           1           2
     53970           1           4
     54000           2           2
     54030           3           3
     54060           3           4
     54090           3           6
     54120           3           4
     54150           2           5
     54180           3           2
     54210           2           1
     54240           1           3
     54270           1           6
     54300           3           3
     54330           2           3
     54360           1           3
     54390           2           2
     54420           4           3
     54450           2           2
     54480           3           1
     54510           2           8
     54540           2           4
     54570           1           5
     54600           2           2
     54630           2           3
     54660           3           2
     54690           3           3
     54720           2           3
     54750           1           4
     54780           2           6
     54810           2           3
     54840           2           6
     54870           2           3
     54900           1           5
     54930           0           4
     54960           0           1
     54990           0           0
     55020           1           5
     55050           2           5
     55080           1           5
     55110           2           1
     55140           1           0
     55170           1           5
     55200           3           4
     55230           3           7
     55260           1           3
     55290           1           1
     55320           1           2
     55350           1           6
     55380           3           5
     55410           1           5
     55440           3           2
     55470           1           3
     55500           1           5
     55530           1           2
     55560           3           0
     55590           2           2
     55620           1           2
     55650           0           3
     55680           0           1
     55710           1           1
     55740           1           0
     55770           2           4
     55800           1           2
     55830           2           5
     55860           0           7
     55890           1           6
     55920           3           3
     55950           1           5
     55980           2           4
     56010           2           6
     56040           2           5
     56070           2           1
     56100           2           2
     56130           3           6
     56160           2           3
     56190           2           0
     56220           1           1
     56250           2           1
     56280           1           6
     56310           3           1
     56340           2           3
     56370           3           1
     56400           2           6
     56430           0           2
     56460           3           6
     56490           2           3
     56520           3           3
     56550           2           8
     56580           3           4
     56610           2           5
     56640           2           1
     56670           3           4
     56700           3           2
     56730           2           3
     56760           4           2
     56790           1           2
     56820           2           4
     56850           2           2
     56880           1           3
     56910           2           5
     56940           2           3
     56970           2           2
     57000           2           6
     57030           1           2
     57060           4           4
     57090           1           4
     57120           2           4
     57150           2           5
     57180           3           3
     57210           2           1
     57240           2           3
     57270           2           2
     57300           2           3
     57330           2           2
     57360           3           3
     57390           2           4
     57420           1           6
     57450           2           5
     57480           2           5
     57510           2           2
     57540           1           3
     57570           1           3
     57600           2           2
     57630           1           4
     57660           1           4
     57690           2           3
     57720           2           5
     57750           1           1
     57780           3           2
     57810           2           3
     57840           3           4
     57870           3           2
     57900           3           3
     57930           1           4
     57960           1           4
     57990           2           2
     58020           3           2
     58050           3           4
     58080           0           3
     58110           2           3
     58140           1           3
     58170           2           3
     58200           2           3
     58230           1           3
     58260           1           3
     58290           2           3
     58320           2           4
     58350           2           4
     58380           1           3
     58410           2           6
     58440           0           5
     58470           0           8
     58500           1           6
     58530           1          10
     58560           2           5
     58590           0           4
     58620           0           6
     58650           0           4
     58680           2           5
     58710           2           4
     58740           0           5
     58770           2           6
     58800           3           2
     58830           2           2
     58860           3           4
     58890           3           4
     58920           0           4
     58950           1           5
     58980           0           2
     59010           2           5
     59040           1           4
     59070           2           6
     59100           1           3
     59130           1           3
     59160           3           1
     59190           2           6
     59220           2           5
     59250           1           7
     59280           1           8
     59310           3           5
     59340           2           3
     59370           2           4
     59400           1           0
     59430           1           3
     59460           2           4
     59490           1           6
     59520           2           3
     59550           1           2
     59580           2           2
     59610           2           2
     59640           2           5
     59670           2           3
     59700           0           5
     59730           2           4
     59760           3           3
     59790           2           3
     59820           1           5
     59850           1           3
     59880           2           4
     59910           3           4
     59940           2           5
     59970           2           6
     60000           0           8
     60030           0           6
     60060           1           3
     60090           2           3
     60120           3           2
     60150           0           3
     60180           1           6
     60210           0           6
     60240           0           5
     60270           1           5
     60300           0           4
     60330           2           7
     60360           2           6
     60390           3           2
     60420           3           3
     60450           2           8
     60480           2           3
     60510           2           6
     60540           2           5
     60570           1           4
     60600           2           7
     60630           1           7
     60660           2           6
     60690           2           5
     60720           1           3
     60750           1           7
     60780           2           4
     60810           1           7
     60840           2           6
     60870           2           6
     60900           2          10
     60930           1           2
     60960           1           6
     60990           2           2
     61020           2           3
     61050           2           7
     61080           3           8
     61110           2           9
     61140           2           3
     61170           1           5
     61200           1           4
     61230           4           7
     61260           3           2
     61290           3           2
     61320           1           6
     61350           2           2
     61380           1           5
     61410           3           4
     61440           2           6
     61470           3           3
     61500           2           6
     61530           2           3
     61560           1           6
     61590           2           4
     61620           2           3
     61650           1           6
     61680           1           5
     61710           1           4
     61740           1           2
     61770           2           5
     61800           2           4
     61830           1           7
     61860           3           4
     61890           2           8
     61920           3           2
     61950           2           2
     61980           2           5
     62010           1           2
     62040           1           9
     62070           1           6
     62100           3           3
     62130           2           6
     62160           1           5
     62190           1           7
     62220           2           5
     62250           2           5
     62280           1           2
     62310           1           5
     62340           1           4
     62370           2           5
     62400           4           4
     62430           2           8
     62460           4           4
     62490           2           5
     62520           2           4
     62550           3           5
     62580           2           7
     62610           1           4
     62640           3           6
     62670           2           1
     62700           1           6
     62730           1           4
     62760           1           5
     62790           1           4
     62820           1           2
     62850           0           7
     62880           1           4
     62910           1           6
     62940           0           3
     62970           1           5
     63000           1           3
     63030           0           5
     63060           2           4
     63090           2           8
     63120           1           4
     63150           0           5
     63180           1           4
     63210           1           3
     63240           1           5
     63270           1           3
     63300           1           5
     63330           0           2
     63360           0           7
     63390           0           4
     63420           0           5
     63450           2           2
     63480           1           4
     63510           1           6
     63540           1           5
     63570           1           5
     63600           1           6
     63630           1           5
     63660           1           6
     63690           1           2
     63720           2           5
     63750           1           2
     63780           2           3
     63810           1           7
     63840           2           4
     63870           2           6
     63900           2           5
     63930           1           6
     63960           1           5
     63990           0           6
     64020           1           4
     64050           1           4
     64080           2           5
     64110           2           3
     64140           3           3
     64170           2           4
     64200           0           3
     64230           1           1
     64260           1           2
     64290           1           5
     64320           1           6
     64350           2           3
     64380           1           5
     64410           2           5
     64440           1           4
     64470           3           6
     64500           2           4
     64530           2           4
     64560           1           7
     64590           0           3
     64620           1           5
     64650           3           4
     64680           1           4
     64710           1           3
     64740           2           4
     64770           1           3
     64800           1           6
     64830           1           4
     64860           1           5
     64890           1           5
     64920           2           3
     64950           1           5
     64980           3           5
     65010           1           5
     65040           1           7
     65070           0           2
     65100           1           3
     65130           1           4
     65160           2           5
     65190           0           9
     65220           3           5
     65250           1           5
     65280           1           2
     65310           2           4
     65340           1           5
     65370           0           6
     65400           1           2
     65430           1           2
     65460           1           1
     65490           2           3
     65520           2           1
     65550           1           2
     65580           1           6
     65610           2           2
     65640           1           2
     65670           1           2
     65700           2           3
     65730           2           2
     65760           2           2
     65790           1           0
     65820           0           0
     65850           0           4
     65880           0           0
     65910           1           1
     65940           0           1
     65970           1           0
     66000           1           1
     66030           0           0
     66060           0           0
     66090           0           3
     66120           1           0
     66150           2           0
     66180           0           3
     66210           1           4
     66240           0           0
     66270           0           4
     66300           1           1
     66330           3           0
     66360           0           1
     66390           0           0
     66420           0           4
     66450           0           1
     66480           0           1
     66510           0           1
     66540           0           0
     66570           1           1
     66600           0           1
     66630           1           0
     66660           1           1
     66690           0           1
     66720           0           0
     66750           0           1
     66780           2           1
     66810           0           2
     66840           1           1
     66870           2           0
     66900           2           0
     66930           1           1
     66960           2           0
     66990           0           0
     67020           0           1
     67050           0           0
     67080           0           0
     67110           0           2
     67140           0           1
     67170           0           0
     67200           0           1
     67230           2           0
     67260           1           0
     67290           0           1
     67320           0           1
     67350           0           0
     67380           0           4
     67410           0           4
     67440           1           3
     67470           2           1
     67500           1           4
     67530           0           4
     67560           0           3
     67590           1           3
     67620           0           1
     67650           1           0
     67680           0           2
     67710           0           2
     67740           1           1
     67770           2           1
     67800           0           2
     67830           1           3
     67860           0           2
     67890           1           1
     67920           1           3
     67950           0           5
     67980           1           3
     68010           0           7
     68040           1           1
     68070           0           2
     68100           2           6
     68130           1           3
     68160           1           4
     68190           1           3
     68220           0           3
     68250           0           4
     68280           2           2
     68310           0           6
     68340           1           2
     68370           1           0
     68400           0           2
     68430           0           2
     68460           0           1
     68490           0           5
     68520           1           8
     68550           0           3
     68580           0           0
     68610           1           3
     68640           0           3
     68670           0           2
     68700           2           2
     68730           2           2
     68760           2           4
     68790           2           3
     68820           1           0
     68850           2           2
     68880           1           3
     68910           1           0
     68940           2           2
     68970           1           0
     69000           1           1
     69030           2           3
     69060           1           4
     69090           1           0
     69120           1           4
     69150           1           4
     69180           0           2
     69210           1           5
     69240           2           2
     69270           0           1
     69300           2           2
     69330           0           0
     69360           1           1
     69390           0           0
     69420           1           1
     69450           1           1
     69480           2           1
     69510           0           0
     69540           2           0
     69570           2           2
     69600           2           2
     69630           1           0
     69660           1           0
     69690           2           0
     69720           1           3
     69750           1           1
     69780           1           1
     69810           1           4
     69840           1           2
     69870           1           0
     69900           0           0
     69930           1           1
     69960           1           1
     69990           2           2
     70020           1           5
     70050           1           2
     70080           1           2
     70110           2           3
     70140           2           4
     70170           2           0
     70200           1           2
     70230           1           4
     70260           1           2
     70290           2           3
     70320           1           2
     70350           1           1
     70380           1           2
     70410           2           5
     70440           3           2
     70470           2           1
     70500           2           3
     70530           1           2
     70560           3           4
     70590           1           1
     70620           1           1
     70650           1           0
     70680           0           1
     70710           2           0
     70740           0           4
     70770           3           2
     70800           1           3
     70830           1           2
     70860           1           1
     70890           1           1
     70920           1           0
     70950           1           3
     70980           0           0
     71010           0           0
     71040           0           1
     71070           1           2
     71100           1           5
     71130           1           0
     71160           0           2
     71190           0           1
     71220           1           1
     71250           1           1
     71280           2           1
     71310           1           1
     71340           0           0
     71370           0           1
     71400           1           1
     71430           1           2
     71460           0           1
     71490           1           2
     71520           2           0
     71550           1           3
     71580           1           1
     71610           1           4
     71640           1           2
     71670           1           3
     71700           0           2
     71730           0           3
     71760           0           1
     71790           1           0
     71820           0           3
     71850           2           2
     71880           1           2
     71910           0           2
     71940           0           4
     71970           2           4
     72000           0           3
     72030           2           5
     72060           0           3
     72090           0           1
     72120           0           0
     72150           0           1
     72180           0           1
     72210           0           1
     72240           1           0
     72270           0           0
     72300           2           0
     72330           0           2
     72360           0           1
     72390           1           4
     72420           0           3
     72450           1           2
     72480           2           2
     72510           0           2
     72540           1           2
     72570           0           4
     72600           0           1
     72630           0           1
     72660           2           2
     72690           1           4
     72720           0           3
     72750           1           2
     72780           3           2
     72810           0           1
     72840           0           1
     72870           2           1
     72900           0           3
     72930           0           2
     72960           0           1
     72990           0           3
     73020           0           2
     73050           2           2
     73080           0           3
     73110           0           3
     73140           1           2
     73170           0           2
     73200           1           4
     73230           0           3
     73260           2           3
     73290           2           3
     73320           3           3
     73350           1           3
     73380           1           2
     73410           0           3
     73440           3           1
     73470           2           1
     73500           0           2
     73530           1           3
     73560           0           0
     73590           0           0
     73620           1           0
     73650           1           0
     73680           1           2
     73710           0           0
     73740           0           1
     73770           0           0
     73800           0           2
     73830           0           0
     73860           0           0
     73890           0           3
     73920           0           0
     73950           0           0
     73980           0           0
     74010           1           3
     74040           0           4
     74070           1           3
     74100           0           3
     74130           0           3
     74160           1           1
     74190           0           0
     74220           0           2
     74250           0           3
     74280           1           2
     74310           0           1
     74340           0           1
     74370           1           0
     74400           0           1
     74430           1           3
     74460           1           1
     74490           0           3
     74520           0           1
     74550           1           1
     74580           0           1
     74610           1           0
     74640           1           1
     74670           0           0
     74700           0           0
     74730           1           0
     74760           0           3
     74790           0           1
     74820           1           0
     74850           1           2
     74880           1           1
     74910           0           0
     74940           0           0
     74970           0           0
     75000           1           2
     75030           1           2
     75060           1           3
     75090           1           2
     75120           0           0
     75150           0           0
     75180           0           2
     75210           0           2
     75240           0           3
     75270           0           0
     75300           0           0
     75330           0           0
     75360           0           1
     75390           1           0
     75420           0           2
     75450           0           1
     75480           0           3
     75510           0           4
     75540           0           2
     75570           0           0
     75600           0           1
     75630           0           0
     75660           0           1
     75690           0           3
     75720           0           0
     75750           1           2
     75780           1           3
     75810           0           0
     75840           0           0
     75870           0           2
     75900           0           4
     75930           0           0
     75960           0           0
     75990           1           0
     76020           0           2
     76050           1           3
     76080           2           8
     76110           0           2
     76140           1           3
     76170           0           6
     76200           1           2
     76230           0           6
     76260           0           0
     76290           1           5
     76320           0           2
     76350           1           0
     76380           1           1
     76410           0           0
     76440           0           4
     76470           0           2
     76500           0           3
     76530           1           1
     76560           1           3
     76590           0           5
     76620           0           2
     76650           0           0
     76680           0           0
     76710           0           0
     76740           0           2
     76770           2           2
     76800           0           4
     76830           2           4
     76860           1           6
     76890           1           6
     76920           0           2
     76950           0           1
     76980           1           1
     77010           1           5
     77040           0           0
     77070           0           1
     77100           0           6
     77130           0           1
     77160           1           0
     77190           1           2
     77220           1           4
     77250           1           2
     77280           1           4
     77310           0           4
     77340           1           2
     77370           1           3
     77400           2           1
     77430           1           0
     77460           1           6
     77490           0           0
     77520           2           3
     77550           0           1
     77580           1           2
     77610           0           3
     77640           0           2
     77670           0           2
     77700           0           1
     77730           1           0
     77760           0           4
     77790           1           1
     77820           0           1
     77850           0           1
     77880           1           0
     77910           2           1
     77940           1           2
     77970           0           1
     78000           1           1
     78030           1           0
     78060           1           0
     78090           1           1
     78120           0           1
     78150           1           0
     78180           0           0
     78210           0           0
     78240           0           0
     78270           0           0
     78300           0           0
     78330           0           0
     78360           0           0
     78390           0           0
     78420           0           0
     78450           0           0
     78480           0           0
     78510           0           0
     78540           0           0
     78570           0           0
     78600           0           0
     78630           0           0
     78660           0           0
     78690           0           0
     78720           0           0
     78750           0           0
     78780           0           0
     78810           0           0
     78840           1           1
     78870           2           2
     78900           1           1
     78930           1           3
     78960           1           1
     78990           1           1
     79020           2           5
     79050           3           2
     79080           2           1
     79110           1           6
     79140           1           2
     79170           0           0
     79200           1           1
     79230           1           1
     79260           1           1
     79290           1           1
     79320           1           1
     79350           1           1
     79380           1           1
     79410           2           3
     79440           1           2
     79470           1           1
     79500           1           1
     79530           2           5
     79560           1           1
     79590           1           4
     79620           1           5
     79650           1           1
     79680           1           5
     79710           0           2
     79740           1           5
     79770           1           1
     79800           1           1
     79830           2           0
     79860           1           1
     79890           1           2
     79920           2           1
     79950           1           2
     79980           1           0
     80010           2           3
     80040           2           1
     80070           3           3
     80100           0           0
     80130           1           2
     80160           1           1
     80190           1           2
     80220           0           0
     80250           0           0
     80280           0           0
     80310           0           2
     80340           0           5
     80370           1           1
     80400           2           1
     80430           0           4
     80460           0           4
     80490           0           2
     80520           0           0
     80550           0           1
     80580           1           1
     80610           1           2
     80640           1           0
     80670           0           1
     80700           2           1
     80730           2           2
     80760           2           1
     80790           0           1
     80820           1           4
     80850           0           2
     80880           0           1
     80910           0           0
     80940           0           0
     80970           2           1
     81000           2           2
     81030           2           3
     81060           1           5
     81090           2           2
     81120           3           5
     81150           2           4
     81180           2           7
     81210           1           4
     81240           1           4
     81270           3           2
     81300           1           3
     81330           1           5
     81360           1           5
     81390           3           3
     81420           1           5
     81450           2           2
     81480           1           5
     81510           1           3
     81540           0           2
     81570           1           6
     81600           1           4
     81630           2           5
     81660           1           0
     81690           0           3
     81720           1           4
     81750           2           2
     81780           2           3
     81810           1           1
     81840           0           0
     81870           0           1
     81900           2           3
     81930           1           2
     81960           1           1
     81990           2           2
     82020           2           3
     82050           1           2
     82080           1           0
     82110           2           3
     82140           0           1
     82170           1           4
     82200           1           3
     82230           1           1
     82260           0           7
     82290           2           6
     82320           0           2
     82350           0           3
     82380           1           5
     82410           0           1
     82440           1           3
     82470           3           3
     82500           0           2
     82530           0           0
     82560           2           0
     82590           1           5
     82620           3           1
     82650           2           2
     82680           1           2
     82710           1           6
     82740           1           1
     82770           0           2
     82800           1           2
     82830           0           4
     82860           2           6
     82890           0           7
     82920           1           7
     82950           1           1
     82980           1           4
     83010           1           3
     83040           0           4
     83070           0           4
     83100           0           3
     83130           0           3
     83160           1           0
     83190           0           1
     83220           1           1
     83250           2           3
     83280           1           0
     83310           0           0
     83340           0           1
     83370           2           1
     83400           1           1
     83430           1           3
     83460           2           5
     83490           1           5
     83520           1           2
     83550           1           1
     83580           1           4
     83610           1           3
     83640           2           2
     83670           1           7
     83700           2           5
     83730           2           6
     83760           3           3
     83790           3           3
     83820           2           2
     83850           1           1
     83880           2           1
     83910           1           7
     83940           3           3
     83970           1           4
     84000           3           1
     84030           2           5
     84060           2           2
     84090           3           5
     84120           2           7
     84150           4           5
     84180           0           7
     84210           1           8
     84240           2           6
     84270           2           1
     84300           2           7
     84330           1           1
     84360           0           3
     84390           2           5
     84420           4           7
     84450           0           4
     84480           1           4
     84510           0           3
     84540           2           3
     84570           4           5
     84600           2           5
     84630           1           5
     84660           4           4
     84690           2           3
     84720           2           3
     84750           0           2
     84780           0           2
     84810           0           3
     84840           0           1
     84870           0           0
     84900           0           5
     84930           0           1
     84960           1           3
     84990           1           8
     85020           1           5
     85050           1           3
     85080           1           3
     85110           1           3
     85140           1           1
     85170           1           2
     85200           0           0
     85230           0           4
     85260           0           0
     85290           2           5
     85320           0           6
     85350           0           0
     85380           2           8
     85410           0           8
     85440           0           2
     85470           0           0
     85500           1           4
     85530           0           2
     85560           1           5
     85590           0           2
     85620           0           4
     85650           1           0
     85680           0           6
     85710           0           0
     85740           1           5
     85770           0           0
     85800           0           0
     85830           0           0
     85860           1           0
     85890           0           0
     85920           0           0
     85950           0           0
     85980           0           0
     86010           0           1
     86040           0           0
     86070           0           1
     86100           0           0
     86130           0           2
     86160           0           2
     86190           1           0
     86220           1           0
     86250           1           4
     86280           1           1
     86310           0           0
     86340           2           7
     86370           0           2
     86400           1           1
     86430           0           0
     86460           0           1
     86490           0           0
     86520           0           0
     86550           1           0
     86580           0           0
     86610           0           2
     86640           1           0
     86670           0           1
     86700           0           1
     86730           1           1
     86760           0           0
     86790           0           0
     86820           0           1
     86850           1           0
     86880           0           0
     86910           0           1
     86940           0           0
     86970           0           5
     87000           1           7
     87030           1           6
     87060           0          10
     87090           0           2
     87120           2           7
     87150           0           6
     87180           0           3
     87210           1           4
     87240           1           2
     87270           1           3
     87300           1           0
     87330           0           2
     87360           1           1
     87390           0           1
     87420           1           3
     87450           1           6
     87480           1           3
     87510           4           3
     87540           1           6
     87570           2           3
     87600           2           4
     87630           2           0
     87660           2           3
     87690           1           0
     87720           1           1
     87750           2           0
     87780           1           3
     87810           1           0
     87840           2           2
     87870           2           0
     87900           1           3
     87930           0           3
     87960           1           5
     87990           1           1
     88020           2           2
     88050           1           0
     88080           2           4
     88110           1           1
     88140           2           3
     88170           1           3
     88200           1           1
     88230           2           1
     88260           0           2
     88290           1           2
     88320           1           2
     88350           1           1
     88380           2           4
     88410           2           1
     88440           0           8
     88470           1           1
     88500           1           1
     88530           2           3
     88560           0           6
     88590           1           7
     88620           2           3
     88650           4           2
     88680           1           6
     88710           2           3
     88740           2           1
     88770           2           5
     88800           0           4
     88830           2           1
     88860           2           1
     88890           1           4
     88920           1           5
     88950           1           2
     88980           1           2
     89010           1           2
     89040           1           3
     89070           2           3
     89100           2           2
     89130           3           2
     89160           2           2
     89190           0           1
     89220           2           2
     89250           0           5
     89280           0           5
     89310           3           6
     89340           1           5
     89370           3           7
     89400           3           1
     89430           4           4
     89460           1           2
     89490           2           3
     89520           1           3
     89550           3           5
     89580           2           5
     89610           1           3
     89640           2           6
     89670           2           2
     89700           3           8
     89730           3           3
     89760           1           3
     89790           2           4
     89820           3           3
     89850           2           5
     89880           2           4
     89910           3           5
     89940           3           5
     89970           3           0
     90000           2           4
     90030           1           6
     90060           2           6
     90090           2           3
     90120           1           3
     90150           0           3
     90180           0           4
     90210           1           0
     90240           1           2
     90270           0           1
     90300           0           5
     90330           0           7
     90360           0           4
     90390           1           7
     90420           2           6
     90450           2           3
     90480           3           6
     90510           1           7
     90540           1           4
     90570           0           1
     90600           1           5
     90630           2           6
     90660           2           5
     90690           1           5
     90720           1           3
     90750           1           4
     90780           0           3
     90810           0           4
     90840           0           4
     90870           1           0
     90900           0           3
     90930           1           2
     90960           0           1
     90990           1           3
     91020           0           3
     91050           0           1
     91080           1           3
     91110           0           2
     91140           1           5
     91170           0           2
     91200           0           2
     91230           0           2
     91260           0           1
     91290           0           2
     91320           0           3
     91350           0           2
     91380           2           4
     91410           0           8
     91440           0           8
     91470           1           2
     91500           1           1
     91530           1           1
     91560           1           2
     91590           1           3
     91620           1           1
     91650           0           3
     91680           0           1
     91710           0           6
     91740           0           2
     91770           0           0
     91800           1           5
     91830           1           2
     91860           0           2
     91890           1           2
     91920           1           4
     91950           1           0
     91980           0           2
     92010           1           0
     92040           1           1
     92070           0           1
     92100           0           2
     92130           0           3
     92160           0           3
     92190           0           4
     92220           1           4
     92250           1           4
     92280           2           5
     92310           1           2
     92340           0           5
     92370           0           4
     92400           0           3
     92430           2           0
     92460           2           1
     92490           1           1
     92520           2           2
     92550           2           1
     92580           2           4
     92610           2           4
     92640           2           0
     92670           0           0
     92700           1           0
     92730           1           2
     92760           1           4
     92790           1           1
     92820           2           3
     92850           2           2
     92880           1           7
     92910           3           1
     92940           1           5
     92970           1           2
     93000           1           1
     93030           0           5
     93060           0           2
     93090           1           1
     93120           0           3
     93150           1           3
     93180           0           3
     93210           0           2
     93240           0           2
     93270           0           0
     93300           0           1
     93330           1           0
     93360           0           0
     93390           1           4
     93420           2           2
     93450           2           1
     93480           2           6
     93510           1           0
     93540           0           2
     93570           0           1
     93600           0           1
     93630           2           1
     93660           0           1
     93690           0           3
     93720           0           0
     93750           0           0
     93780           0           1
     93810           0           4
     93840           0           0
     93870           0           1
     93900           3           4
     93930           0           2
     93960           1           5
     93990           2           4
     94020           3           2
     94050           2           3
     94080           2           1
     94110           1           5
     94140           2           6
     94170           4           0
     94200           2           2
     94230           2           3
     94260           2           1
     94290           2           5
     94320           2           1
     94350           2           2
     94380           1           2
     94410           2           0
     94440           2           0
     94470           1           3
     94500           3           3
     94530           2           2
     94560           1           4
     94590           0           1
     94620           1           1
     94650           1           0
     94680           0           1
     94710           0           6
     94740           0           6
     94770           1           2
     94800           2           0
     94830           2           4
     94860           2           5
     94890           2           1
     94920           2           2
     94950           0           2
     94980           2           0
     95010           1           2
     95040           1           1
     95070           1           1
     95100           1           2
     95130           0           2
     95160           1           0
     95190           0           5
     95220           0           5
     95250           1           3
     95280           1           0
     95310           2           5
     95340           0           6
     95370           1           4
     95400           0           1
     95430           0           5
     95460           1           2
     95490           0           8
     95520           1           3
     95550           1           5
     95580           1           4
     95610           2           3
     95640           2           2
     95670           1           4
     95700           0           3
     95730           1           3
     95760           1           6
     95790           1           4
     95820           1           4
     95850           3           2
     95880           2           5
     95910           2           1
     95940           2           4
     95970           2           3
     96000           1           7
     96030           2           2
     96060           2           2
     96090           3           2
     96120           2           1
     96150           2           4
     96180           1           1
     96210           0           8
     96240           0           2
     96270           0           0
     96300           0           0
     96330           0           2
     96360           0           0
     96390           0           0
     96420           0           1
     96450           1           0
     96480           1           0
     96510           0           1
     96540           0           0
     96570           0           3
     96600           0           2
     96630           1           1
     96660           0           0
     96690           1           1
     96720           2           3
     96750           0           1
     96780           1           2
     96810           1           1
     96840           2           1
     96870           1           2
     96900           0           1
     96930           0           3
     96960           1           2
     96990           0           2
     97020           1           1
     97050           1           0
     97080           0           1
     97110           1           0
     97140           0           0
     97170           1           1
     97200           0           3
     97230           0           1
     97260           1           3
     97290           2           3
     97320           1           2
     97350           1           5
     97380           1           1
     97410           1           1
     97440           0           2
     97470           1           0
     97500           0           2
     97530           0           2
     97560           1           1
     97590           1           1
     97620           0           2
     97650           0           2
     97680           1           0
     97710           2           3
     97740           2           1
     97770           1           3
     97800           0           1
     97830           1           2
     97860           0           3
     97890           1           1
     97920           1           0
     97950           2           1
     97980           1           2
     98010           0           1
     98040           0           1
     98070           1           0
     98100           1           0
     98130           0           3
     98160           1           1
     98190           1           0
     98220           0           3
     98250           0           1
     98280           1           0
     98310           1           0
     98340           1           0
     98370           0           0
     98400           0           1
     98430           0           1
     98460           0           1
     98490           0           1
     98520           0           0
     98550           0           0
     98580           1           1
     98610           0           0
     98640           0           2
     98670           0           3
     98700           0           1
     98730           0           0
     98760           1           3
     98790           0           3
     98820           0           0
     98850           0           1
     98880           1           1
     98910           0           2
     98940           1           0
     98970           0           2
     99000           0           0
     99030           0           0
     99060           0           0
     99090           0           0
     99120           0           1
     99150           0           5
     99180           0           3
     99210           0           5
     99240           0           0
     99270           1           0
     99300           0           1
     99330           1           1
     99360           0           2
     99390           0           0
     99420           0           2
     99450           0           0
     99480           0           1
     99510           0           0
     99540           0           2
     99570           2           4
     99600           1           0
     99630           0           3
     99660           0           1
     99690           1           0
     99720           0           1
     99750           2           3
     99780           0           2
     99810           0           3
     99840           0           1
     99870           0           0
     99900           1           0
     99930           0           2
     99960           0           0
     99990           1           2
    100020           0           2
    100050           1           3
    100080           0           0
    100110           1           2
    100140           0           1
    100170           0           1
    100200           0           0
    100230           1           4
    100260           1           2
    100290           0           2
    100320           0           3
    100350           1           1
    100380           1           2
    100410           2           5
    100440           1           0
    100470           1           1
    100500           1           1
    100530           1           1
    100560           0           2
    100590           0           2
    100620           1           1
    100650           1           2
    100680           1           1
    100710           0           0
    100740           0           0
    100770           1           1
    100800           0           2
    100830           0           2
    100860           1           4
    100890           1           1
    100920           0           2
    100950           1           2
    100980           1           0
    101010           1           0
    101040           0           1
    101070           0           0
    101100           1           3
    101130           0           8
    101160           0           6
    101190           0           6
    101220           0           2
    101250           1           1
    101280           0           0
    101310           0           2
    101340           0           2
    101370           0           4
    101400           1           1
    101430           0           2
    101460           0           0
    101490           0           0
    101520           0           0
    101550           0           2
    101580           0           0
    101610           0           0
    101640           0           0
    101670           0           2
    101700           0           0
    101730           0           4
    101760           0           4
    101790           0           0
    101820           0           1
    101850           0           0
    101880           2           7
    101910           1           8
    101940           1          10
    101970           1           7
    102000           1           5
    102030           2           5
    102060           0           3
    102090           0           5
    102120           0           2
    102150           0           3
    102180           0           3
    102210           0           0
    102240           0           2
    102270           1           1
    102300           1           2
    102330           0           1
    102360           0           1
    102390           1           0
    102420           1           1
    102450           1           3
    102480           0           1
    102510           0           1
    102540           0           3
    102570           0           0
    102600           1           1
    102630           0           0
    102660           0           1
    102690           0           0
    102720           0           1
    102750           0           2
    102780           0           2
    102810           0           4
    102840           0           5
    102870           0           1
    102900           0           2
    102930           0           8
    102960           0           1
    102990           1           5
    103020           0           3
    103050           0           3
    103080           0           3
    103110           0           0
    103140           0           1
    103170           1           1
    103200           1           0
    103230           1           3
    103260           1           0
    103290           1           0
    103320           1           4
    103350           1           4
    103380           0           4
    103410           0           2
    103440           0           0
    103470           0           1
    103500           0           2
    103530           0           4
    103560           0           3
    103590           0           0
    103620           0           3
    103650           0           3
    103680           3           8
    103710           1           6
    103740           2           6
    103770           0           2
    103800           0           2
    103830           1           1
    103860           1           4
    103890           0           4
    103920           0           0
    103950           1           2
    103980           0           0
    104010           0           2
    104040           1           1
    104070           1           1
    104100           0           0
    104130           1           1
    104160           0           3
    104190           0           0
    104220           0           2
    104250           0           1
    104280           0           0
    104310           0           0
    104340           0           2
    104370           0           5
    104400           1           4
    104430           0           3
    104460           0           1
    104490           0           5
    104520           0           1
    104550           0           2
    104580           0           0
    104610           1           1
    104640           0           3
    104670           1           3
    104700           0           3
    104730           0           2
    104760           0           1
    104790           0           0
    104820           0           1
    104850           0           3
    104880           0           0
    104910           0           1
    104940           0           2
    104970           0           0
    105000           0           7
    105030           0           3
    105060           1           3
    105090           0           0
    105120           0           0
    105150           0           1
    105180           0           1
    105210           0           2
    105240           0           1
    105270           1           2
    105300           1           7
    105330           2           9
    105360           1           3
    105390           1           5
    105420           2           7
    105450           2           8
    105480           1           6
    105510           2           9
    105540           2           1
    105570           2           9
    105600           1           6
    105630           1           8
    105660           2          13
    105690           0           1
    105720           2          12
    105750           3          13
    105780           2           8
    105810           1           9
    105840           1           3
    105870           1           9
    105900           2          10
    105930           1           9
    105960           1          10
    105990           3           7
    106020           2           6
    106050           0          12
    106080           1           6
    106110           1           5
    106140           2          11
    106170           1           1
    106200           0           5
    106230           2           9
    106260           1           4
    106290           3           4
    106320           2          10
    106350           2           7
    106380           1           6
    106410           3           8
    106440           0          10
    106470           3           6
    106500           2           7
    106530           1           6
    106560           1           6
    106590           1           5
    106620           2          12
    106650           2           9
    106680           2           6
    106710           1           5
    106740           1           5
    106770           2          10
    106800           2           6
    106830           1           5
    106860           2           9
    106890           1           2
    106920           3           6
    106950           1           4
    106980           2           2
    107010           2           7
    107040           0           6
    107070           1           1
    107100           1           2
    107130           1           5
    107160           2           6
    107190           2          10
    107220           3           4
    107250           3           9
    107280           1           3
    107310           2          10
    107340           0           6
    107370           1           5
    107400           0           7
    107430           3           5
    107460           2           6
    107490           2           6
    107520           2           3
    107550           1           7
    107580           2           6
    107610           1           8
    107640           0           6
    107670           0           4
    107700           1           9
    107730           0           2
    107760           1           1
    107790           2           6
    107820           1           6
    107850           1           6
    107880           0           4
    107910           1           2
    107940           1           5
    107970           1          10
    108000           0           7
    108030           1           4
    108060           0           4
    108090           0           2
    108120           0           4
    108150           0           3
    108180           0           0
    108210           0           3
    108240           0           0
    108270           0           0
    108300           1           2
    108330           1           1
    108360           0           1
    108390           0           4
    108420           0           0
    108450           0           0
    108480           0           1
    108510           0           3
    108540           1           3
    108570           0           3
    108600           0           3
    108630           1           4
    108660           0           4
    108690           0           6
    108720           0           1
    108750           0           3
    108780           1           3
    108810           0           3
    108840           0           0
    108870           0           2
    108900           0           3
    108930           0           3
    108960           0           3
    108990           0           3
    109020           0           1
    109050           0           1
    109080           0           0
    109110           0           1
    109140           1           1
    109170           1           1
    109200           2           3
    109230           0           2
    109260           4           1
    109290           1           5
    109320           4           5
    109350           4           2
    109380           3           5
    109410           1           5
    109440           1           5
    109470           2           5
    109500           2           2
    109530           1           1
    109560           2           1
    109590           0           0
    109620           1           1
    109650           2           2
    109680           2           1
    109710           1           1
    109740           1           1
    109770           0           3
    109800           2           1
    109830           1           2
    109860           0           4
    109890           1           1
    109920           1           2
    109950           2           1
    109980           0           4
    110010           2           6
    110040           1           5
    110070           1           3
    110100           1           3
    110130           2           1
    110160           1           2
    110190           1           3
    110220           1           4
    110250           2           4
    110280           1           5
    110310           0           6
    110340           2           6
    110370           1           4
    110400           2           5
    110430           0           2
    110460           1           4
    110490           0           2
    110520           0           2
    110550           2           1
    110580           0           3
    110610           1           5
    110640           1           3
    110670           1           5
    110700           1           5
    110730           1           7
    110760           1           6
    110790           2           1
    110820           2           4
    110850           0           6
    110880           1           5
    110910           1           2
    110940           0           4
    110970           0           5
    111000           1           5
    111030           1           1
    111060           0           0
    111090           1           3
    111120           2           5
    111150           1           3
    111180           0           4
    111210           1           3
    111240           0           0
    111270           2           8
    111300           1           1
    111330           0           7
    111360           1           6
    111390           0           8
    111420           2           2
    111450           0           3
    111480           2           6
    111510           0           5
    111540           1           6
    111570           0          10
    111600           0           4
    111630           1           4
    111660           1           5
    111690           0           6
    111720           1           9
    111750           0           6
    111780           0           0
    111810           2           5
    111840           1           5
    111870           2           3
    111900           0           6
    111930           1           4
    111960           0           8
    111990           0          11
    112020           2           3
    112050           3           1
    112080           1           2
    112110           1           1
    112140           1           1
    112170           0           2
    112200           1           5
    112230           0           5
    112260           0           0
    112290           1           0
    112320           2           2
    112350           2           3
    112380           2           5
    112410           2           3
    112440           1           6
    112470           2           1
    112500           2           1
    112530           0           3
    112560           1           5
    112590           0           1
    112620           1           4
    112650           1           4
    112680           0           1
    112710           1           4
    112740           1           6
    112770           2           0
    112800           0           3
    112830           0           0
    112860           0           2
    112890           1           2
    112920           1           4
    112950           0           4
    112980           0           3
    113010           1           0
    113040           1           5
    113070           0           4
    113100           2           1
    113130           2           6
    113160           1           3
    113190           1           2
    113220           0           5
    113250           0           1
    113280           2           6
    113310           0           6
    113340           1           3
    113370           2           4
    113400           0           3
    113430           1           6
    113460           1           3
    113490           2           6
    113520           1           4
    113550           1           4
    113580           0           3
    113610           3           4
    113640           1           1
    113670           0           6
    113700           1           0
    113730           1           2
    113760           0           2
    113790           1           2
    113820           0           2
    113850           0           3
    113880           0           0
    113910           0           2
    113940           2           5
    113970           0           3
    114000           1           1
    114030           0           6
    114060           1           6
    114090           0           1
    114120           1           1
    114150           1           2
    114180           0           2
    114210           1           2
    114240           0           2
    114270           0           2
    114300           1           3
    114330           2           4
    114360           1           1
    114390           0           0
    114420           0           0
    114450           0           3
    114480           1           4
    114510           0           5
    114540           0           3
    114570           0           0
    114600           0           0
    114630           0           3
    114660           0           2
    114690           0           5
    114720           0           4
    114750           1           7
    114780           1           1
    114810           0           5
    114840           0           4
    114870           0           3
    114900           0           2
    114930           1           5
    114960           0           5
    114990           0           4
    115020           1           1
    115050           0           5
    115080           0           2
    115110           1           1
    115140           0           3
    115170           0           3
    115200           0           2
    115230           1           3
    115260           0           3
    115290           0           4
    115320           0           6
    115350           0           3
    115380           0           2
    115410           0           7
    115440           1           4
    115470           1           8
    115500           1           5
    115530           0           4
    115560           0           0
    115590           0           1
    115620           0           1
    115650           0           4
    115680           1           7
    115710           2           7
    115740           0           5
    115770           0           5
    115800           0           8
    115830           1           2
    115860           1           3
    115890           0           5
    115920           1           6
    115950           1           9
    115980           1           3
    116010           0           6
    116040           0           5
    116070           0           1
    116100           0           1
    116130           0           2
    116160           0           0
    116190           0           1
    116220           2           1
    116250           0           7
    116280           0           2
    116310           0           0
    116340           0           4
    116370           0           0
    116400           0           0
    116430           1           6
    116460           0           4
    116490           2           4
    116520           1           6
    116550           0           5
    116580           2           6
    116610           1           4
    116640           0           5
    116670           1           1
    116700           0           4
    116730           0           5
    116760           1           5
    116790           0           2
    116820           0           4
    116850           0           3
    116880           0           0
    116910           0           4
    116940           1           2
    116970           0           0
    117000           1           0
    117030           0           1
    117060           1           0
    117090           0           0
    117120           0           0
    117150           1           3
    117180           1           3
    117210           0           5
    117240           0           6
    117270           0           3
    117300           0           6
    117330           1           3
    117360           1           3
    117390           1           3
    117420           0           6
    117450           0           1
    117480           0           4
    117510           1           5
    117540           0           5
    117570           0           0
    117600           0           2
    117630           0           1
    117660           0           2
    117690           0           2
    117720           2           4
    117750           1           6
    117780           1           7
    117810           0           5
    117840           0           5
    117870           2           2
    117900           1           1
    117930           1           2
    117960           2           3
    117990           3           4
    118020           1           5
    118050           0           9
    118080           1           4
    118110           0           5
    118140           0           7
    118170           1           2
    118200           0           8
    118230           1           3
    118260           0           3
    118290           0           2
    118320           1           1
    118350           0           2
    118380           0           2
    118410           0           1
    118440           1           2
    118470           1           4
    118500           0           4
    118530           0           2
    118560           0           2
    118590           1           4
    118620           1           5
    118650           1           3
    118680           0           4
    118710           1           3
    118740           0           4
    118770           0           0
    118800           2           1
    118830           1           7
    118860           1           3
    118890           1           4
    118920           1           2
    118950           1           4
    118980           0           4
    119010           0           1
    119040           0           3
    119070           1           3
    119100           0           2
    119130           0           3
    119160           1           2
    119190           1           3
    119220           1           6
    119250           0           2
    119280           1           1
    119310           0           3
    119340           0           2
    119370           0           6
    119400           0           3
    119430           0           1
    119460           0           2
    119490           1           3
    119520           0           0
    119550           0           6
    119580           0           2
    119610           0           9
    119640           1           4
    119670           1           5
    119700           1           2
    119730           1           3
    119760           1           5
    119790           0           5
    119820           0           5
    119850           2           1
    119880           1           3
    119910           3           3
    119940           0           2
    119970           0           1
    120000           0           4
    120030           0           4
    120060           1           2
    120090           0           6
    120120           0           6
    120150           2           4
    120180           1           3
    120210           0           4
    120240           0           1
    120270           1           5
    120300           1           2
    120330           2           2
    120360           1           6
    120390           0           2
    120420           1           2
    120450           0           5
    120480           0           4
    120510           2           5
    120540           3           4
    120570           0           1
    120600           0           1
    120630           0           3
    120660           0           4
    120690           0           4
    120720           0           4
    120750           2           5
    120780           1           6
    120810           1           1
    120840           1           5
    120870           0           4
    120900           1           3
    120930           0           4
    120960           0           4
    120990           0           4
    121020           2           2
    121050           1           5
    121080           1           3
    121110           1           5
    121140           0           0
    121170           1           4
    121200           0           5
    121230           1           3
    121260           1           7
    121290           1           3
    121320           0           3
    121350           3           7
    121380           0           8
    121410           1           5
    121440           2          10
    121470           0           3
    121500           0           3
    121530           2           6
    121560           1           4
    121590           0           3
    121620           0           2
    121650           0           0
    121680           0           2
    121710           0           0
    121740           0           4
    121770           0           5
    121800           0           0
    121830           0           4
    121860           0           3
    121890           1           5
    121920           2           6
    121950           1           5
    121980           0           9
    122010           2           5
    122040           1          12
    122070           0           7
    122100           1           6
    122130           1          12
    122160           1           7
    122190           1           8
    122220           1           5
    122250           1           5
    122280           2           7
    122310           2           9
    122340           1           4
    122370           1           9
    122400           1           3
    122430           2           5
    122460           2           8
    122490           3           6
    122520           1           7
    122550           0           5
    122580           1           7
    122610           3           6
    122640           2           8
    122670           2           4
    122700           3           5
    122730           2           5
    122760           2           7
    122790           2           6
    122820           0           0
    122850           0           0
    122880           0           0
    122910           0           1
    122940           0           1
    122970           0           0
    123000           0           0
    123030           0           3
    123060           1           0
    123090           0           1
    123120           0           2
    123150           1           2
    123180           0           2
    123210           0           0
    123240           1           0
    123270           0           0
    123300           1           0
    123330           1           0
    123360           1           0
    123390           0           1
    123420           1           0
    123450           0           3
    123480           0           2
    123510           0           3
    123540           0           2
    123570           0           0
    123600           0           1
    123630           0           1
    123660           0           0
    123690           0           3
    123720           1           0
    123750           0           0
    123780           0           0
    123810           1           0
    123840           0           2
    123870           0           0
    123900           0           1
    123930           0           0
    123960           0           1
    123990           0           0
    124020           0           0
    124050           0           2
    124080           1           0
    124110           2           1
    124140           0           1
    124170           1           0
    124200           1           6
    124230           1           3
    124260           1           1
    124290           0           2
    124320           0           0
    124350           1           1
    124380           0           3
    124410           1           3
    124440           0           2
    124470           1           0
    124500           2           3
    124530           1           0
    124560           0           2
    124590           0           1
    124620           0           1
    124650           0           1
    124680           2           0
    124710           0           1
    124740           1           1
    124770           0           2
    124800           0           2
    124830           0           0
    124860           0           2
    124890           0           0
    124920           0           2
    124950           0           2
    124980           0           3
    125010           0           2
    125040           0           2
    125070           0           2
    125100           0           3
    125130           0           2
    125160           0           0
    125190           0           0
    125220           0           0
    125250           0           2
    125280           1           1
    125310           0           4
    125340           1           2
    125370           0           1
    125400           1           1
    125430           0           1
    125460           2           0
    125490           0           2
    125520           0           2
    125550           0           1
    125580           0           0
    125610           1           3
    125640           1           3
    125670           1           0
    125700           0           1
    125730           0           2
    125760           2           1
    125790           1           4
    125820           0           3
    125850           1           2
    125880           0           2
    125910           0           2
    125940           0           1
    125970           0           2
    126000           0           5
    126030           0           0
    126060           1           2
    126090           1           2
    126120           1           4
    126150           0           1
    126180           0           1
    126210           1           0
    126240           0           3
    126270           1           2
    126300           0           3
    126330           0           0
    126360           0           4
    126390           1           0
    126420           0           3
    126450           0           4
    126480           3          11
    126510           1           7
    126540           0           4
    126570           0           3
    126600           2           7
    126630           2           1
    126660           0           3
    126690           0           0
    126720           1           6
    126750           0           7
    126780           0           2
    126810           1           0
    126840           1           0
    126870           1           2
    126900           0           1
    126930           1           0
    126960           0           2
    126990           0           3
    127020           0           2
    127050           0           3
    127080           1           2
    127110           1           4
    127140           0           3
    127170           0           0
    127200           0           1
    127230           1           1
    127260           0           1
    127290           0           0
    127320           0           2
    127350           0           3
    127380           1           0
    127410           0           0
    127440           0           1
    127470           0           1
    127500           1           0
    127530           0           0
    127560           0           2
    127590           1           2
    127620           2           4
    127650           0           0
    127680           1           2
    127710           0           4
    127740           0           4
    127770           0           4
    127800           1           1
    127830           1           0
    127860           0           2
    127890           1           2
    127920           0           3
    127950           0           2
    127980           0           4
    128010           0           2
    128040           0           2
    128070           1           2
    128100           1           0
    128130           0           2
    128160           0           2
    128190           0           0
    128220           0           2
    128250           0           2
    128280           0           0
    128310           0           2
    128340           0           2
    128370           0           0
    128400           0           0
    128430           0           0
    128460           1           1
    128490           0           0
    128520           0           0
    128550           0           2
    128580           0           4
    128610           1           0
    128640           1           2
    128670           1           2
    128700           0           3
    128730           1           1
    128760           1           0
    128790           1           2
    128820           1           0
    128850           0           1
    128880           0           1
    128910           1           2
    128940           1           0
    128970           1           0
    129000           0           0
    129030           1           0
    129060           0           1
    129090           0           3
    129120           1           0
    129150           0           3
    129180           1           2
    129210           0           3
    129240           0           2
    129270           0           1
    129300           1           0
    129330           0           5
    129360           1           0
    129390           1           0
    129420           0           2
    129450           0           2
    129480           0           3
    129510           1           0
    129540           1           2
    129570           1           5
    129600           0           3
    129630           0           2
    129660           1           2
    129690           0           2
    129720           0           3
    129750           1           2
    129780           1           6
    129810           0           4
    129840           0           2
    129870           0           3
    129900           0           1
    129930           0           0
    129960           0           2
    129990           0           0
    130020           0           2
    130050           0           3
    130080           0           1
    130110           0           1
    130140           1           2
    130170           0           5
    130200           0           3
    130230           2           8
    130260           0           0
    130290           1           9
    130320           0           2
    130350           0           2
    130380           0           3
    130410           0           2
    130440           0           5
    130470           1           2
    130500           1           0
    130530           0           2
    130560           0           2
    130590           1           3
    130620           2           4
    130650           1           0
    130680           1           0
    130710           0           2
    130740           1           2
    130770           2           4
    130800           1           4
    130830           1           4
    130860           3           8
    130890           2           5
    130920           1           3
    130950           1           3
    130980           0           1
    131010           1           4
    131040           0           0
    131070           1           0
    131100           2           3
    131130           0           2
    131160           0           3
    131190           1           2
    131220           0           0
    131250           0           0
    131280           0           0
    131310           1           0
    131340           0           2
    131370           0           2
    131400           0           2
    131430           0           2
    131460           0           0
    131490           0           0
    131520           0           2
    131550           1           6
    131580           1           2
    131610           1           6
    131640           1           0
    131670           1           2
    131700           1           2
    131730           1           2
    131760           1           2
    131790           1           6
    131820           1           2
    131850           1           0
    131880           0           2
    131910           0           0
    131940           0           0
    131970           0           1
    132000           0           1
    132030           0           0
    132060           0           4
    132090           0           1
    132120           1           5
    132150           0           4
    132180           0           0
    132210           0           2
    132240           0           4
    132270           0           6
    132300           0           2
    132330           0           1
    132360           0           2
    132390           0           2
    132420           0           2
    132450           0           4
    132480           0           0
    132510           0           4
    132540           0           2
    132570           0           3
    132600           0           4
    132630           0           6
    132660           0           2
    132690           0           5
    132720           0           3
    132750           0           3
    132780           1           4
    132810           0           1
    132840           0           0
    132870           0           1
    132900           2           1
    132930           0           3
    132960           0           4
    132990           0           2
    133020           0           5
    133050           0           0
    133080           0           3
    133110           1           4
    133140           1           4
    133170           0           2
    133200           0           0
    133230           1           1
    133260           0           3
    133290           0           4
    133320           0           0
    133350           0           1
    133380           0           4
    133410           0           0
    133440           0           0
    133470           0           0
    133500           0           2
    133530           0           0
    133560           0           0
    133590           0           0
    133620           0           0
    133650           0           6
    133680           0           0
    133710           0           0
    133740           1           0
    133770           1           2
    133800           1           2
    133830           1           2
    133860           0           4
    133890           0           5
    133920           1           2
    133950           0           5
    133980           1           2
    134010           1           4
    134040           1           0
    134070           1           2
    134100           1           4
    134130           0           0
    134160           1           0
    134190           0           0
    134220           0           0
    134250           0           0
    134280           1           0
    134310           0           2
    134340           0           3
    134370           0           5
    134400           1           2
    134430           1           0
    134460           0           0
    134490           1           2
    134520           0           1
    134550           1           2
    134580           2           1
    134610           2           2
    134640           0           3
    134670           1           1
    134700           0           3
    134730           1           2
    134760           1           0
    134790           1           2
    134820           1           2
    134850           1           0
    134880           1           4
    134910           1           4
    134940           1           2
    134970           1           4
    135000           0           1
    135030           1           0
    135060           1           0
    135090           1           0
    135120           1           2
    135150           1           3
    135180           1           2
    135210           1           0
    135240           1           4
    135270           1           2
    135300           1           2
    135330           1           2
    135360           0           6
    135390           2           6
    135420           0           6
    135450           1           0
    135480           0           5
    135510           2           5
    135540           1           4
    135570           1           6
    135600           1           2
    135630           0           2
    135660           1           4
    135690           1           8
    135720           1           2
    135750           2           3
    135780           0           7
    135810           0           1
    135840           1           6
    135870           1           0
    135900           2           7
    135930           2           1
    135960           1           6
    135990           1           4
    136020           1           2
    136050           1           4
    136080           1           6
    136110           0           1
    136140           0           5
    136170           1           2
    136200           1           0
    136230           1           2
    136260           0           1
    136290           0           0
    136320           1           0
    136350           0           1
    136380           1           2
    136410           1           2
    136440           1           0
    136470           1           2
    136500           1           0
    136530           1           4
    136560           1           0
    136590           1           0
    136620           0           0
    136650           0           3
    136680           0           4
    136710           1           2
    136740           0           7
    136770           1           1
    136800           0           4
    136830           0           3
    136860           2           4
    136890           0           3
    136920           0           3
    136950           0           6
    136980           1           1
    137010           1           6
    137040           0           3
    137070           1           5
    137100           2           3
    137130           1           3
    137160           0           0
    137190           0           0
    137220           0           3
    137250           1           2
    137280           1           5
    137310           0           1
    137340           1           3
    137370           0           3
    137400           1           2
    137430           1           0
    137460           0           0
    137490           0           2
    137520           1           1
    137550           0           1
    137580           0           5
    137610           0           5
    137640           0           3
    137670           0           6
    137700           1           7
    137730           1           6
    137760           0           3
    137790           0           4
    137820           1           0
    137850           1           4
    137880           0           1
    137910           1           1
    137940           0           1
    137970           1           0
    138000           1           0
    138030           1           2
    138060           1           7
    138090           1           2
    138120           0           1
    138150           2           1
    138180           1           2
    138210           1           0
    138240           1           0
    138270           2           0
    138300           1           2
    138330           0           0
    138360           0           2
    138390           0           2
    138420           1           2
    138450           1           1
    138480           0           0
    138510           1           3
    138540           0           2
    138570           1           5
    138600           2           6
    138630           1           6
    138660           2           5
    138690           0           7
    138720           0           2
    138750           2           3
    138780           1           4
    138810           1           5
    138840           1           3
    138870           0           2
    138900           1           0
    138930           0           4
    138960           1           2
    138990           1           1
    139020           1           4
    139050           1           1
    139080           0           4
    139110           0           6
    139140           0           4
    139170           0           4
    139200           0           5
    139230           2           4
    139260           1           2
    139290           2           4
    139320           0           2
    139350           0           0
    139380           0           2
    139410           0           7
    139440           0           2
    139470           0           2
    139500           0           4
    139530           0           1
    139560           0           6
    139590           0           2
    139620           1           3
    139650           1           2
    139680           0           4
    139710           0           2
    139740           0           0
    139770           0           2
    139800           0           6
    139830           0           3
    139860           0           3
    139890           1           3
    139920           0           4
    139950           0           3
    139980           0           3
    140010           1           3
    140040           1           0
    140070           0           1
    140100           0           2
    140130           0           4
    140160           0           2
    140190           0           3
    140220           1           0
    140250           0           3
    140280           0           5
    140310           1           2
    140340           0           2
    140370           0           3
    140400           1           1
    140430           0           2
    140460           0           8
    140490           1           0
    140520           0           6
    140550           0           4
    140580           0           4
    140610           0           2
    140640           0           3
    140670           0           2
    140700           0           2
    140730           0           1
    140760           1           2
    140790           0           2
    140820           0           5
    140850           0           0
    140880           0           0
    140910           0           3
    140940           1           1
    140970           0           1
    141000           0           0
    141030           0           4
    141060           0           2
    141090           0           4
    141120           1           0
    141150           1           0
    141180           1           0
    141210           0           1
    141240           0           0
    141270           2           1
    141300           0           3
    141330           1           5
    141360           0           5
    141390           0           3
    141420           0           5
    141450           0           2
    141480           0           3
    141510           0           0
    141540           0           2
    141570           0           0
    141600           1           0
    141630           0           3
    141660           0           2
    141690           0           0
    141720           0           3
    141750           0           0
    141780           0           1
    141810           0           0
    141840           0           0
    141870           0           2
    141900           1           3
    141930           0           2
    141960           0           1
    141990           1           3
    142020           1           2
    142050           1           5
    142080           1           0
    142110           1           1
    142140           1           1
    142170           0           3
    142200           0           0
    142230           1           1
    142260           0           4
    142290           1           1
    142320           1           0
    142350           2           0
    142380           0           2
    142410           1           1
    142440           0           0
    142470           1           0
    142500           0           3
    142530           1           0
    142560           0           4
    142590           0           2
    142620           0           9
    142650           0           2
    142680           0           1
    142710           1           0
    142740           0           4
    142770           1           0
    142800           1           0
    142830           0           4
    142860           0           1
    142890           0           1
    142920           0           1
    142950           1           0
    142980           0           2
    143010           0           2
    143040           1           3
    143070           1           1
    143100           0           1
    143130           0           1
    143160           0           2
    143190           1           0
    143220           0           0
    143250           0           2
    143280           0           0
    143310           0           0
    143340           0           3
    143370           0           1
    143400           0           0
    143430           2           1
    143460           1           0
    143490           0           2
    143520           0           0
    143550           0           1
    143580           0           1
    143610           0           2
    143640           0           2
    143670           0           1
    143700           0           0
    143730           0           1
    143760           1           0
    143790           0           2
    143820           0           1
    143850           0           1
    143880           1           0
    143910           0           3
    143940           1           0
    143970           1           1
    144000           1           1
    144030           0           2
    144060           1           0
    144090           0           0
    144120           0           2
    144150           0           1
    144180           0           0
    144210           0           1
    144240           0           0
    144270           0           1
    144300           0           1
    144330           0           0
    144360           0           2
    144390           0           3
    144420           0           0
    144450           1           4
    144480           0           5
    144510           1           0
    144540           0           2
    144570           0           4
    144600           0           3
    144630           0           2
    144660           0           2
    144690           0           2
    144720           1           6
    144750           0           3
    144780           0           3
    144810           1           0
    144840           0           2
    144870           1           2
    144900           0           2
    144930           0           4
    144960           1           3
    144990           0           3
    145020           0           3
    145050           1           4
    145080           0           2
    145110           0           2
    145140           0           4
    145170           1           2
    145200           0           3
    145230           1           5
    145260           0           0
    145290           0           2
    145320           1           7
    145350           0           2
    145380           0           2
    145410           0           0
    145440           1           1
    145470           0           4
    145500           0           3
    145530           0           3
    145560           0           5
    145590           0           2
    145620           1           0
    145650           0           2
    145680           0           2
    145710           0           0
    145740           0           2
    145770           0           1
    145800           0           2
    145830           0           4
    145860           0           2
    145890           0           0
    145920           0           2
    145950           0           1
    145980           0           3
    146010           0           3
    146040           0           6
    146070           2           7
    146100           0           4
    146130           0           3
    146160           0           4
    146190           1           0
    146220           0           3
    146250           0           4
    146280           0           4
    146310           0           4
    146340           0           2
    146370           1           2
    146400           0           2
    146430           1           4
    146460           0           6
    146490           0           4
    146520           0           5
    146550           0           6
    146580           0           5
    146610           0           6
    146640           0           4
    146670           0           4
    146700           0           5
    146730           1           2
    146760           0           3
    146790           1           4
    146820           0           2
    146850           1           5
    146880           0           3
    146910           1           4
    146940           0           6
    146970           1           1
    147000           1           1
    147030           1           2
    147060           0           3
    147090           0           4
    147120           0           2
    147150           0           2
    147180           0           2
    147210           0           2
    147240           1           2
    147270           0           3
    147300           0           2
    147330           1           2
    147360           0           5
    147390           0           6
    147420           1           8
    147450           2           5
    147480           1           7
    147510           0           4
    147540           1           4
    147570           1           4
    147600           0           8
    147630           1           2
    147660           0           3
    147690           1           4
    147720           0           4
    147750           1           6
    147780           1           3
    147810           2           1
    147840           1           7
    147870           1           2
    147900           0           6
    147930           3           2
    147960           0           2
    147990           1           2
    148020           0           2
    148050           1           0
    148080           0           3
    148110           0           1
    148140           0           2
    148170           0           4
    148200           1           2
    148230           0           0
    148260           0           5
    148290           1           3
    148320           0           3
    148350           1           4
    148380           0           3
    148410           1           5
    148440           0           4
    148470           0           2
    148500           0           3
    148530           1           1
    148560           1           3
    148590           1           3
    148620           0           3
    148650           2           3
    148680           0           7
    148710           0           2
    148740           1           1
    148770           1           4
    148800           0           0
    148830           1           2
    148860           0           4
    148890           0           2
    148920           1           2
    148950           0           2
    148980           1           2
    149010           0           2
    149040           1           2
    149070           0           2
    149100           0           2
    149130           1           2
    149160           0           3
    149190           0           2
    149220           1           4
    149250           0           0
    149280           0           2
    149310           1           5
    149340           0           4
    149370           0           2
    149400           0           3
    149430           0           2
    149460           0           5
    149490           0           2
    149520           0           2
    149550           0           2
    149580           1           4
    149610           0           3
    149640           1           2
    149670           1           2
    149700           1           4
    149730           0           2
    149760           0           2
    149790           0           2
    149820           0           2
    149850           2           4
    149880           0           2
    149910           1           1
    149940           1           1
    149970           0           2
    150000           0           2
    150030           0           1
    150060           1           1
    150090           1           4
    150120           1           0
    150150           2           3
    150180           1           4
    150210           0           2
    150240           2           3
    150270           3           4
    150300           0           5
    150330           1           0
    150360           1           0
    150390           1           0
    150420           1           2
    150450           0           3
    150480           1           0
    150510           1           0
    150540           0           1
    150570           1           3
    150600           1           5
    150630           1           0
    150660           2           3
    150690           4           4
    150720           1           1
    150750           1           3
    150780           0           1
    150810           1           0
    150840           1           0
    150870           1           0
    150900           0           0
    150930           0           2
    150960           0           1
    150990           1           0
    151020           0           3
    151050           1           0
    151080           0           0
    151110           0           0
    151140           0           1
    151170           0           1
    151200           0           1
    151230           1           2
    151260           1           1
    151290           0           1
    151320           0           0
    151350           0           1
    151380           1           0
    151410           1           0
    151440           0           1
    151470           1           0
    151500           1           0
    151530           0           1
    151560           0           1
    151590           0           3
    151620           0           1
    151650           0           0
    151680           0           0
    151710           1           0
    151740           0           2
    151770           0           1
    151800           0           3
    151830           1           4
    151860           0           3
    151890           0           3
    151920           1           0
    151950           0           1
    151980           1           0
    152010           1           2
    152040           1           2
    152070           2           1
    152100           1           4
    152130           0           5
    152160           0           2
    152190           0           1
    152220           0           5
    152250           0           3
    152280           0           3
    152310           0           4
    152340           0           1
    152370           1           1
    152400           0           2
    152430           1           0
    152460           0           1
    152490           2           1
    152520           0           1
    152550           0           2
    152580           2           0
    152610           0           0
    152640           0           3
    152670           0           0
    152700           0           2
    152730           0           1
    152760           1           1
    152790           1           3
    152820           1           4
    152850           0           2
    152880           2           1
    152910           0           1
    152940           1           4
    152970           0           3
    153000           1           1
    153030           1           4
    153060           1           5
    153090           1           5
    153120           0           8
    153150           0           5
    153180           0           3
    153210           1           1
    153240           1           0
    153270           0           0
    153300           0           0
    153330           1           0
    153360           0           0
    153390           0           0
    153420           0           0
    153450           0           0
    153480           1           1
    153510           0           2
    153540           0           0
    153570           0           0
    153600           1           1
    153630           1           0
    153660           0           1
    153690           0           1
    153720           0           3
    153750           0           4
    153780           0           0
    153810           0           3
    153840           0           0
    153870           1           0
    153900           0           0
    153930           0           0
    153960           0           0
    153990           0           0
    154020           0           0
    154050           0           0
    154080           0           0
    154110           0           0
    154140           0           0
    154170           0           0
    154200           0           0
    154230           0           0
    154260           0           0
    154290           0           0
    154320           0           0
    154350           0           0
    154380           0           0
    154410           0           0
    154440           0           0
    154470           0           0
    154500           0           0
    154530           0           0
    154560           0           0
    154590           0           0
    154620           0           0
    154650           0           0
    154680           0           0
    154710           0           0
    154740           0           0
    154770           0           0
    154800           0           0
    154830           0           0
    154860           0           0
    154890           0           0
    154920           0           0
    154950           0           0
    154980           0           0
    155010           0           0
    155040           0           0
    155070           0           0
    155100           0           0
    155130           0           0
    155160           0           0
    155190           0           0
    155220           0           0
    155250           0           0
    155280           0           0
    155310           0           0
    155340           0           0
    155370           0           0
    155400           0           0
    155430           0           0
    155460           0           0
    155490           0           0
    155520           0           0
    155550           0           0
    155580           0           0
    155610           0           0
    155640           0           0
    155670           0           0
    155700           0           0
    155730           0           0
    155760           0           0
    155790           0           0
    155820           0           0
    155850           0           0
    155880           0           0
    155910           0           2
    155940           0           0
    155970           0           0
    156000           0           0
    156030           0           0
    156060           0           0
    156090           0           0
    156120           0           0
    156150           0           0
    156180           0           0
    156210           0           0
    156240           0           0
    156270           2           4
    156300           1           0
    156330           1           6
    156360           0          10
    156390           0           3
    156420           0           2
    156450           1           2
    156480           0           1
    156510           1           0
    156540           0           0
    156570           0           0
    156600           1           0
    156630           0           0
    156660           1           1
    156690           0           0
    156720           0           0
    156750           0           0
    156780           0           0
    156810           0           0
    156840           0           0
    156870           0           0
    156900           0           0
    156930           0           0
    156960           0           0
    156990           0           0
    157020           0           0
    157050           0           0
    157080           0           0
    157110           0           0
    157140           0           0
    157170           0           0
    157200           0           0
    157230           0           0
    157260           0           0
    157290           0           0
    157320           0           0
    157350           0           0
    157380           0           0
    157410           0           0
    157440           0           0
    157470           0           0
    157500           0           0
    157530           0           0
    157560           0           0
    157590           0           0
    157620           0           0
    157650           0           0
    157680           0           0
    157710           0           0
    157740           0           0
    157770           0           0
    157800           0           0
    157830           0           0
    157860           0           0
    157890           0           0
    157920           0           0
    157950           0           0
    157980           0           0
    158010           0           0
    158040           0           0
    158070           0           0
    158100           0           0
    158130           0           0
    158160           0           0
    158190           0           0
    158220           0           0
    158250           0           0
    158280           0           0
    158310           0           0
    158340           0           0
    158370           0           0
    158400           0           0
    158430           0           0
    158460           0           0
    158490           0           0
    158520           0           0
    158550           0           0
    158580           0           0
    158610           0           0
    158640           0           0
    158670           0           0
    158700           0           0
    158730           0           0
    158760           0           0
    158790           0           0
    158820           0           0
    158850           0           0
    158880           0           0
    158910           0           0
    158940           0           0
    158970           0           0
    159000           0           0
    159030           0           0
    159060           0           0
    159090           0           0
    159120           0           0
    159150           0           0
    159180           0           0
    159210           0           0
    159240           0           0
    159270           0           0
    159300           0           0
    159330           0           0
    159360           0           0
    159390           0           0
    159420           0           0
    159450           0           0
    159480           0           0
    159510           0           0
    159540           0           0
    159570           0           0
    159600           0           0
    159630           0           0
    159660           0           0
    159690           0           0
    159720           0           0
    159750           0           0
    159780           0           0
    159810           0           0
    159840           0           0
    159870           0           0
    159900           0           0
    159930           0           0
    159960           0           0
    159990           0           0
    160020           0           0
    160050           0           0
    160080           0           0
    160110           0           0
    160140           0           0
    160170           0           0
    160200           0           0
    160230           0           0
    160260           0           0
    160290           0           0
    160320           0           0
    160350           0           0
    160380           0           0
    160410           0           0
    160440           0           0
    160470           0           0
    160500           0           0
    160530           0           0
    160560           0           0
    160590           0           0
    160620           0           0
    160650           0           0
    160680           0           0
    160710           0           0
    160740           0           0
    160770           0           0
    160800           0           0
    160830           0           0
    160860           0           0
    160890           0           0
    160920           0           0
    160950           0           0
    160980           0           0
    161010           0           0
    161040           0           0
    161070           0           0
    161100           0           0
    161130           0           0
    161160           0           0
    161190           0           0
    161220           0           0
    161250           0           0
    161280           0           0
    161310           0           0
    161340           0           0
    161370           0           0
    161400           0           0
    161430           0           0
    161460           0           0
    161490           0           0
    161520           0           0
    161550           0           0
    161580           0           0
    161610           0           0
    161640           0           0
    161670           0           0
    161700           0           0
    161730           0           0
    161760           0           0
    161790           0           0
    161820           0           0
    161850           0           0
    161880           0           0
    161910           0           0
    161940           0           0
    161970           0           0
    162000           0           0
    162030           0           0
    162060           0           0
    162090           0           0
    162120           0           0
    162150           0           0
    162180           0           0
    162210           0           0
    162240           0           0
    162270           0           0
    162300           0           0
    162330           0           0
    162360           0           0
    162390           0           0
    162420           0           0
    162450           0           0
    162480           0           0
    162510           0           0
    162540           0           0
    162570           0           0
    162600           0           0
    162630           0           0
    162660           0           0
    162690           0           0
    162720           0           0
    162750           0           0
    162780           0           0
    162810           0           0
    162840           0           0
    162870           0           0
    162900           0           0
    162930           0           0
    162960           0           0
    162990           0           0
    163020           0           0
    163050           0           0
    163080           0           0
    163110           0           0
    163140           0           0
    163170           0           0
    163200           0           0
    163230           0           0
    163260           0           0
    163290           0           0
    163320           0           0
    163350           0           0
    163380           0           0
    163410           0           0
    163440           0           0
    163470           0           0
    163500           0           0
    163530           0           0
    163560           0           0
    163590           0           0
    163620           0           0
    163650           0           0
    163680           0           0
    163710           0           0
    163740           0           0
    163770           0           0
    163800           0           0
    163830           0           0
    163860           0           0
    163890           0           0
    163920           0           0
    163950           0           0
    163980           0           0
    164010           0           0
    164040           0           0
    164070           0           0
    164100           0           0
    164130           0           0
    164160           0           0
    164190           0           0
    164220           0           0
    164250           0           0
    164280           0           0
    164310           0           0
    164340           0           0
    164370           0           0
    164400           0           0
    164430           0           0
    164460           0           0
    164490           0           0
    164520           0           0
    164550           0           0
    164580           0           0
    164610           0           0
    164640           0           0
    164670           0           0
    164700           0           0
    164730           0           0
    164760           0           0
    164790           0           0
    164820           0           0
    164850           0           0
    164880           0           0
    164910           0           0
    164940           0           0
    164970           0           0
    165000           0           0
    165030           0           0
    165060           0           0
    165090           0           0
    165120           0           0
    165150           0           0
    165180           0           0
    165210           0           0
    165240           0           0
    165270           0           0
    165300           0           0
    165330           0           0
    165360           0           0
    165390           0           0
    165420           0           0
    165450           0           0
    165480           0           0
    165510           0           0
    165540           0           0
    165570           0           0
    165600           0           0
    165630           0           0
    165660           0           0
    165690           0           0
    165720           0           0
    165750           0           0
    165780           0           0
    165810           0           0
    165840           0           0
    165870           0           0
    165900           0           0
    165930           0           0
    165960           0           0
    165990           0           0
    166020           0           0
    166050           0           0
    166080           0           0
    166110           0           0
    166140           0           0
    166170           0           0
    166200           0           0
    166230           0           0
    166260           0           0
    166290           0           0
    166320           0           0
    166350           0           0
    166380           0           0
    166410           0           0
    166440           0           0
    166470           0           0
    166500           0           0
    166530           0           0
    166560           0           0
    166590           0           0
    166620           0           0
    166650           0           0
    166680           0           0
    166710           0           0
    166740           0           0
    166770           0           0
    166800           0           0
    166830           0           0
    166860           0           0
    166890           0           0
    166920           0           0
    166950           0           0
    166980           0           0
    167010           0           0
    167040           0           0
    167070           0           0
    167100           0           0
    167130           0           0
    167160           0           0
    167190           0           0
    167220           0           0
    167250           0           0
    167280           0           0
    167310           0           0
    167340           0           0
    167370           0           0
    167400           0           0
    167430           0           0
    167460           0           0
    167490           0           0
    167520           0           0
    167550           0           0
    167580           0           0
    167610           0           0
    167640           0           0
    167670           0           0
    167700           0           0
    167730           0           0
    167760           0           0
    167790           0           0
    167820           0           0
    167850           0           0
    167880           0           0
    167910           0           0
    167940           0           0
    167970           0           0
    168000           0           0
    168030           0           0
    168060           0           0
    168090           0           0
    168120           0           0
    168150           0           0
    168180           0           0
    168210           0           0
    168240           0           0
    168270           0           0
    168300           0           0
    168330           0           0
    168360           0           0
    168390           0           0
    168420           0           0
    168450           0           0
    168480           0           0
    168510           0           0
    168540           0           0
    168570           0           0
    168600           0           0
    168630           0           0
    168660           0           0
    168690           0           0
    168720           0           0
    168750           0           0
    168780           0           0
    168810           0           0
    168840           0           0
    168870           0           0
    168900           0           0
    168930           0           0
    168960           0           0
    168990           0           0
    169020           0           0
    169050           0           0
    169080           0           0
    169110           0           0
    169140           0           0
    169170           0           0
    169200           0           0
    169230           0           0
    169260           0           0
    169290           0           0
    169320           0           0
    169350           0           0
    169380           0           0
    169410           0           0
    169440           0           0
    169470           0           0
    169500           0           0
    169530           0           0
    169560           0           0
    169590           0           0
    169620           0           0
    169650           0           0
    169680           0           0
    169710           0           0
    169740           0           0
    169770           0           0
    169800           0           0
    169830           0           0
    169860           0           0
    169890           0           0
    169920           0           0
    169950           0           0
    169980           0           0
    170010           0           0
    170040           0           0
    170070           0           0
    170100           0           0
    170130           0           0
    170160           0           0
    170190           0           0
    170220           0           0
    170250           0           0
    170280           0           0
    170310           0           0
    170340           0           0
    170370           0           0
    170400           0           0
    170430           0           0
    170460           0           0
    170490           0           0
    170520           0           0
    170550           0           0
    170580           0           0
    170610           0           0
    170640           0           0
    170670           0           0
    170700           0           0
    170730           0           0
    170760           0           0
    170790           0           0
    170820           0           0
    170850           0           0
    170880           0           0
    170910           0           0
    170940           0           0
    170970           0           0
    171000           0           0
    171030           0           0
    171060           0           0
    171090           0           0
    171120           0           0
    171150           0           0
    171180           0           0
    171210           0           0
    171240           0           0
    171270           0           0
    171300           0           0
    171330           0           0
    171360           0           0
    171390           0           0
    171420           0           0
    171450           0           0
    171480           0           0
    171510           0           0
    171540           0           0
    171570           0           0
    171600           0           0
    171630           0           0
    171660           0           0
    171690           0           0
    171720           0           0
    171750           0           0
    171780           0           0
    171810           0           0
    171840           0           0
    171870           0           0
    171900           0           0
    171930           0           0
    171960           0           0
    171990           0           0
    172020           0           0
    172050           0           0
    172080           0           0
    172110           0           0
    172140           0           0
    172170           0           0
    172200           0           0
    172230           0           0
    172260           0           0
    172290           0           0
    172320           0           0
    172350           0           0
    172380           0           0
    172410           0           0
    172440           0           0
    172470           0           0
    172500           0           0
    172530           0           0
    172560           0           0
    172590           0           0
    172620           0           0
    172650           0           0
    172680           0           0
    172710           0           0
    172740           0           0
    172770           0           0
    172800           0           0
    172830           0           0
    172860           0           0
    172890           0           0
    172920           0           0
    172950           0           0
    172980           0           0
    173010           0           0
    173040           0           0
    173070           0           0
    173100           0           0
    173130           0           0
    173160           0           0
    173190           0           0
    173220           0           0
    173250           0           0
    173280           0           0
    173310           0           0
    173340           0           0
    173370           0           0
    173400           0           0
    173430           0           0
    173460           0           0
    173490           0           0
    173520           0           0
    173550           0           0
    173580           0           0
    173610           0           0
    173640           0           0
    173670           0           0
    173700           0           0
    173730           0           0
    173760           0           0
    173790           0           0
    173820           0           0
    173850           0           0
    173880           0           0
    173910           0           0
    173940           0           0
    173970           0           0
    174000           0           0
    174030           0           0
    174060           0           0
    174090           0           0
    174120           0           0
    174150           0           0
    174180           0           0
    174210           0           0
    174240           0           0
    174270           0           0
    174300           0           0
    174330           0           0
    174360           0           0
    174390           0           0
    174420           0           0
    174450           0           0
    174480           0           0
    174510           0           0
    174540           0           0
    174570           0           0
    174600           0           0
    174630           0           0
    174660           0           0
    174690           0           0
    174720           0           0
    174750           0           0
    174780           0           0
    174810           0           0
    174840           0           0
    174870           0           0
    174900           0           0
    174930           0           0
    174960           0           0
    174990           0           0
    175020           0           0
    175050           0           0
    175080           0           0
    175110           0           0
    175140           0           0
    175170           0           0
    175200           0           0
    175230           0           0
    175260           0           0
    175290           0           0
    175320           0           0
    175350           0           0
    175380           0           0
    175410           0           0
    175440           0           0
    175470           0           0
    175500           0           0
    175530           0           0
    175560           0           0
    175590           0           0
    175620           0           0
    175650           0           0
    175680           0           0
    175710           0           0
    175740           0           0
    175770           0           0
    175800           0           0
    175830           0           0
    175860           0           0
    175890           0           0
    175920           0           0
    175950           0           0
    175980           0           0
    176010           0           0
    176040           0           0
    176070           0           0
    176100           0           0
    176130           0           0
    176160           0           0
    176190           0           0
    176220           0           0
    176250           0           0
    176280           0           0
    176310           0           0
    176340           0           0
    176370           0           0
    176400           0           0
    176430           0           0
    176460           0           0
    176490           0           0
    176520           0           0
    176550           0           0
    176580           0           0
    176610           0           0
    176640           0           0
    176670           0           0
    176700           0           0
    176730           0           0
    176760           0           0
    176790           0           0
    176820           0           0
    176850           0           0
    176880           0           0
    176910           0           0
    176940           1           0
    176970           0           0
    177000           0           1
    177030           0           0
    177060           0           0
    177090           0           0
    177120           0           0
    177150           0           0
    177180           0           0
    177210           0           0
    177240           0           3
    177270           2           2
    177300           2           1
    177330           1           2
    177360           2           2
    177390           0           0
    177420           2           0
    177450           0           1
    177480           1           3
    177510           0           0
    177540           0           0
    177570           0           0
    177600           0           1
    177630           0           1
    177660           0           0
    177690           0           1
    177720           0           0
    177750           1           1
    177780           1           0
    177810           1           0
    177840           2           0
    177870           0           2
    177900           1           1
    177930           0           2
    177960           1           0
    177990           0           1
    178020           0           0
    178050           0           0
    178080           0           0
    178110           0           0
    178140           0           0
    178170           0           0
    178200           1           2
    178230           0           3
    178260           0           0
    178290           0           0
    178320           0           0
    178350           0           0
    178380           0           1
    178410           0           0
    178440           0           0
    178470           0           0
    178500           0           0
    178530           0           0
    178560           0           2
    178590           0           0
    178620           0           2
    178650           0           0
    178680           0           0
    178710           0           0
    178740           0           0
    178770           0           0
    178800           0           0
    178830           0           1
    178860           0           1
    178890           1           0
    178920           0           0
    178950           0           0
    178980           0           1
    179010           0           5
    179040           0           3
    179070           0           0
    179100           0           1
    179130           0           0
    179160           0           0
    179190           0           0
    179220           0           0
    179250           0           0
    179280           0           0
    179310           0           0
    179340           0           5
    179370           1           2
    179400           0           0
    179430           0           0
    179460           0           2
    179490           0           7
    179520           0           3
    179550           0           3
    179580           0           2
    179610           0           3
    179640           1           2
    179670           0           0
    179700           0           2
    179730           0           1
    179760           0           1
    179790           0           2
    179820           1           4
    179850           0           3
    179880           1           2
    179910           0           2
    179940           1           2
    179970           0           1
    180000           0           5
    180030           1           1
    180060           0           0
    180090           0           3
    180120           1           0
    180150           0           0
    180180           0           0
    180210           0           0
    180240           1           1
    180270           1           4
    180300           1           0
    180330           0           0
    180360           1           4
    180390           0           3
    180420           0           1
    180450           1           2
    180480           1           5
    180510           0           4
    180540           0           2
    180570           1           4
    180600           0           3
    180630           0           1
    180660           1           2
    180690           0           2
    180720           0           5
    180750           0           1
    180780           1           2
    180810           0           2
    180840           1           2
    180870           0           1
    180900           0           3
    180930           0           2
    180960           1           2
    180990           0           3
    181020           0           2
    181050           0           0
    181080           0           0
    181110           1           0
    181140           0           0
    181170           1           2
    181200           0           0
    181230           0           0
    181260           0           1
    181290           0           3
    181320           0           0
    181350           1           0
    181380           0           0
    181410           0           0
    181440           0           3
    181470           0           1
    181500           0           0
    181530           0           0
    181560           0           0
    181590           0           2
    181620           0           6
    181650           0           2
    181680           0           1
    181710           1           3
    181740           0           2
    181770           1           0
    181800           0           2
    181830           0           0
    181860           0           2
    181890           0           0
    181920           0           0
    181950           0           0
    181980           0           1
    182010           0           0
    182040           1           2
    182070           1           1
    182100           0           0
    182130           0           0
    182160           0           0
    182190           0           0
    182220           0           0
    182250           0           2
    182280           0           0
    182310           0           0
    182340           0           0
    182370           0           2
    182400           0           3
    182430           0           0
    182460           0           0
    182490           1           2
    182520           2           2
    182550           0           1
    182580           1           3
    182610           1           3
    182640           2           3
    182670           2           5
    182700           4           6
    182730           1           3
    182760           2           8
    182790           2           4
    182820           2           5
    182850           3           3
    182880           4           4
    182910           4           6
    182940           2           4
    182970           3           4
    183000           1           7
    183030           1           4
    183060           4           3
    183090           3           4
    183120           4           4
    183150           4           6
    183180           2           7
    183210           5           3
    183240           2           5
    183270           4           3
    183300           3           5
    183330           2           5
    183360           2           1
    183390           3           2
    183420           2           5
    183450           4           6
    183480           2           2
    183510           4           3
    183540           3           4
    183570           4           4
    183600           2           3
    183630           4           4
    183660           3           4
    183690           3           3
    183720           3           5
    183750           1           3
    183780           1           4
    183810           1           5
    183840           1           3
    183870           1           6
    183900           1           4
    183930           2           4
    183960           1           5
    183990           1           6
    184020           1           2
    184050           1           1
    184080           1           6
    184110           1           1
    184140           1           5
    184170           1           1
    184200           2           4
    184230           1           6
    184260           1           4
    184290           1           4
    184320           0           3
    184350           1           6
    184380           1           1
    184410           1           5
    184440           1           5
    184470           1           2
    184500           2           3
    184530           1           5
    184560           1           3
    184590           0           4
    184620           1           4
    184650           1           5
    184680           0           5
    184710           0           4
    184740           4           4
    184770           3           5
    184800           3           4
    184830           3           2
    184860           3           5
    184890           5           4
    184920           3           3
    184950           4           4
    184980           3           4
    185010           3           4
    185040           3           2
    185070           4           3
    185100           3           3
    185130           4           5
    185160           4           4
    185190           1           3
    185220           3           5
    185250           3           4
    185280           1           5
    185310           2           3
    185340           4           5
    185370           1           4
    185400           2           4
    185430           0           1
    185460           1           1
    185490           0           1
    185520           0           2
    185550           1           1
    185580           1           1
    185610           2           3
    185640           3           5
    185670           2           3
    185700           2           4
    185730           2           2
    185760           5           5
    185790           3           4
    185820           3           4
    185850           3           3
    185880           3           4
    185910           2           6
    185940           1           5
    185970           4           4
    186000           1           2
    186030           1           2
    186060           1           2
    186090           1           5
    186120           1           6
    186150           1           2
    186180           1           5
    186210           1           2
    186240           1           2
    186270           1           4
    186300           2           2
    186330           1           2
    186360           0           0
    186390           3           5
    186420           1           6
    186450           0           5
    186480           3           4
    186510           0           2
    186540           1           5
    186570           1           1
    186600           1           4
    186630           1           1
    186660           1           4
    186690           1           4
    186720           1           1
    186750           1           1
    186780           1           2
    186810           1           4
    186840           1           2
    186870           0           4
    186900           1           1
    186930           1           2
    186960           1           4
    186990           1           5
    187020           1           2
    187050           1           1
    187080           0           0
    187110           1           1
    187140           1           3
    187170           0           4
    187200           0           4
    187230           0           3
    187260           0           1
    187290           1           3
    187320           1           5
    187350           1           1
    187380           1           1
    187410           1           3
    187440           1           2
    187470           1           3
    187500           1           5
    187530           0           3
    187560           0           3
    187590           2           4
    187620           2           2
    187650           0           3
    187680           1           5
    187710           1           3
    187740           1           5
    187770           1           4
    187800           1           6
    187830           0           5
    187860           1           4
    187890           1           6
    187920           1           5
    187950           1           6
    187980           1           4
    188010           1           3
    188040           1           3
    188070           0           5
    188100           1           2
    188130           1           2
    188160           1           4
    188190           1           3
    188220           1           6
    188250           1           5
    188280           0           2
    188310           2           3
    188340           1           2
    188370           0           0
    188400           1           2
    188430           1           6
    188460           1           5
    188490           0           4
    188520           1           5
    188550           1           1
    188580           1           4
    188610           1           5
    188640           1           6
    188670           0           3
    188700           1           6
    188730           1           4
    188760           0           2
    188790           1           5
    188820           1           3
    188850           1           4
    188880           1           3
    188910           0           3
    188940           0           2
    188970           1           5
    189000           1           3
    189030           1           2
    189060           1           4
    189090           0           4
    189120           1           2
    189150           1           5
    189180           1           4
    189210           0           3
    189240           0           4
    189270           1           5
    189300           1           4
    189330           1           5
    189360           2           5
    189390           1           2
    189420           0           3
    189450           1           5
    189480           0           1
    189510           1           3
    189540           1           5
    189570           1           4
    189600           1           5
    189630           0           4
    189660           2           3
    189690           2           4
    189720           1           4
    189750           1           6
    189780           0           2
    189810           1           4
    189840           1           2
    189870           1           5
    189900           2           4
    189930           1           5
    189960           2           5
    189990           1           2
    190020           1           6
    190050           1           4
    190080           1           2
    190110           1           5
    190140           2           4
    190170           1           3
    190200           1           5
    190230           1           4
    190260           2           4
    190290           1           2
    190320           1           2
    190350           1           5
    190380           0           1
    190410           2           2
    190440           1           3
    190470           1           2
    190500           0           2
    190530           1           1
    190560           1           5
    190590           1           5
    190620           1           4
    190650           1           3
    190680           1           5
    190710           1           5
    190740           1           2
    190770           1           4
    190800           2           3
    190830           1           4
    190860           1           5
    190890           1           5
    190920           1           3
    190950           0           5
    190980           1           2
    191010           0           4
    191040           1           7
    191070           1           1
    191100           1           2
    191130           1           4
    191160           2           3
    191190           0           3
    191220           1           2
    191250           0           2
    191280           1           5
    191310           1           6
    191340           1           3
    191370           1           2
    191400           1           2
    191430           4           3
    191460           1           5
    191490           0           5
    191520           1           5
    191550           1           4
    191580           1           2
    191610           1           6
    191640           2           5
    191670           1           2
    191700           1           6
    191730           1           3
    191760           1           5
    191790           1           5
    191820           1           4
    191850           1           3
    191880           1           5
    191910           0           6
    191940           1           6
    191970           1           6
    192000           0           0
    192030           1           5
    192060           1           4
    192090           1           5
    192120           1           2
    192150           1           3
    192180           1           5
    192210           1           1
    192240           1           3
    192270           1           2
    192300           2           3
    192330           2           7
    192360           1           2
    192390           0           3
    192420           1           5
    192450           1           5
    192480           1           2
    192510           2           5
    192540           1           3
    192570           1           1
    192600           1           6
    192630           0           3
    192660           1           4
    192690           2           3
    192720           1           5
    192750           1           4
    192780           1           5
    192810           1           1
    192840           1           2
    192870           2           7
    192900           0           6
    192930           0           0
    192960           1           5
    192990           1           1
    193020           0           4
    193050           0           3
    193080           1           3
    193110           1           3
    193140           2           4
    193170           2           4
    193200           1           5
    193230           1           3
    193260           1           4
    193290           4           3
    193320           1           5
    193350           1           2
    193380           1           4
    193410           1           4
    193440           1           2
    193470           2           3
    193500           1           5
    193530           1           6
    193560           0           4
    193590           1           6
    193620           0           5
    193650           0           4
    193680           1           4
    193710           1           1
    193740           0           3
    193770           1           1
    193800           1           3
    193830           1           7
    193860           1           2
    193890           2           5
    193920           2           3
    193950           1           3
    193980           1           2
    194010           1           4
    194040           1           5
    194070           1           1
    194100           1           4
    194130           0           3
    194160           1           5
    194190           1           4
    194220           1           4
    194250           1           4
    194280           0           3
    194310           0           7
    194340           2           6
    194370           0           1
    194400           1           2
    194430           1           3
    194460           1           2
    194490           1           4
    194520           1           5
    194550           0           3
    194580           1           1
    194610           0           5
    194640           0           5
    194670           2           5
    194700           1           4
    194730           1           2
    194760           0           4
    194790           1           4
    194820           1           3
    194850           1           2
    194880           1           5
    194910           1           6
    194940           1           3
    194970           1           6
    195000           1           5
    195030           1           5
    195060           0           4
    195090           0           5
    195120           1           5
    195150           0           3
    195180           1           5
    195210           2           4
    195240           1           4
    195270           1           4
    195300           1           2
    195330           2           3
    195360           2           2
    195390           3           2
    195420           2           2
    195450           1           0
    195480           1           4
    195510           1           4
    195540           4           3
    195570           3           3
    195600           2           3
    195630           1           3
    195660           1           4
    195690           3           2
    195720           2           1
    195750           3           3
    195780           1           2
    195810           0           0
    195840           1           2
    195870           0           3
    195900           0           0
    195930           0           0
    195960           1           2
    195990           0           0
    196020           2           2
    196050           0           0
    196080           0           0
    196110           0           0
    196140           0           1
    196170           1           0
    196200           0           0
    196230           0           3
    196260           0           1
    196290           1           6
    196320           0           2
    196350           1           2
    196380           0           3
    196410           0           0
    196440           0           0
    196470           0           0
    196500           0           3
    196530           0           0
    196560           0           5
    196590           0           0
    196620           0           2
    196650           0           0
    196680           0           5
    196710           1           3
    196740           1           0
    196770           0           0
    196800           1           3
    196830           0           2
    196860           0           5
    196890           1           0
    196920           0           0
    196950           0           0
    196980           0           0
    197010           0           1
    197040           0           2
    197070           1           1
    197100           1           0
    197130           0           1
    197160           1           1
    197190           1           1
    197220           0           0
    197250           1           1
    197280           0           1
    197310           2           0
    197340           0           0
    197370           1           0
    197400           0           1
    197430           0           1
    197460           2           3
    197490           0           1
    197520           0           2
    197550           0           0
    197580           0           2
    197610           0           1
    197640           1           1
    197670           1           3
    197700           0           0
    197730           1           0
    197760           0           1
    197790           2           0
    197820           1           5
    197850           0           1
    197880           0           1
    197910           1           5
    197940           0           3
    197970           0           4
    198000           1           4
    198030           0           0
    198060           1           3
    198090           0           0
    198120           0           1
    198150           1           2
    198180           1           0
    198210           0           0
    198240           1           0
    198270           2           1
    198300           0           0
    198330           1           1
    198360           0           0
    198390           1           1
    198420           1           1
    198450           0           4
    198480           0           2
    198510           0           1
    198540           1           0
    198570           0           3
    198600           1           4
    198630           1           4
    198660           0           0
    198690           0           5
    198720           1           2
    198750           1           1
    198780           1           1
    198810           0           2
    198840           0           2
    198870           0           2
    198900           0           1
    198930           0           0
    198960           0           1
    198990           0           0
    199020           1           2
    199050           0           0
    199080           0           0
    199110           0           2
    199140           0           0
    199170           0           0
    199200           1           0
    199230           0           5
    199260           0           0
    199290           0           1
    199320           0           2
    199350           0           0
    199380           0           0
    199410           0           0
    199440           0           0
    199470           1           0
    199500           1           0
    199530           0           0
    199560           0           0
    199590           0           0
    199620           0           0
    199650           0           1
    199680           0           0
    199710           0           0
    199740           0           0
    199770           0           1
    199800           0           1
    199830           0           0
    199860           0           0
    199890           1           0
    199920           0           0
    199950           0           1
    199980           0           0
