# Supplementary material for: Mechanism of salidroside promoting testosterone secretion induced by H2O2 in TM3 Leydig cells based on metabolomics and network pharmacology
Source: Front Chem. 2025 Feb 27;13:1544876. doi: 10.3389/fchem.2025.1544876 (PMC11904911; doi:10.3389/fchem.2025.1544876)
Supplement: Supplementary file 1 [file DataSheet1.ZIP › Supplementary document/Molecular dynamics simulation/TYR/rmsd.xvg]

# This file was created Fri Nov 29 15:41:41 2024
# Created by:
#                   :-) GROMACS - gmx rms, 2020.3-MODIFIED (-:
# 
# Executable:   D:\����ѧģ�ⰲװ��\gmx2020.3_AVX_CUDA_win64\gmx2020.3_GPU\bin\gmx.exe
# Data prefix:  D:\����ѧģ�ⰲװ��\gmx2020.3_AVX_CUDA_win64\gmx2020.3_GPU
# Working dir:  D:\���Ӷ���ѧģ���ܳ�������\TYY\fxq\TYR
# Command line:
#   gmx rms -s md_0_1.tpr -f md_0_1nopbc.xtc -o rmsd.xvg -tu ns
# gmx rms is part of G R O M A C S:
#
# GROningen Mixture of Alchemy and Childrens' Stories
#
@    title "RMSD"
@    xaxis  label "Time (ns)"
@    yaxis  label "RMSD (nm)"
@TYPE xy
@ subtitle "Backbone after lsq fit to Backbone"
   0.0000000    0.0004942
   0.0300000    0.1338447
   0.0600000    0.1483250
   0.0900000    0.1449256
   0.1200000    0.1561650
   0.1500000    0.1449404
   0.1800000    0.1634936
   0.2100000    0.1739295
   0.2400000    0.1722805
   0.2700000    0.1832355
   0.3000000    0.1998807
   0.3300000    0.1932377
   0.3600000    0.1903693
   0.3900000    0.2045372
   0.4200000    0.1945087
   0.4500000    0.2018478
   0.4800000    0.1918034
   0.5100001    0.2039029
   0.5400000    0.2020833
   0.5700001    0.2024339
   0.6000000    0.2085706
   0.6300001    0.2019665
   0.6600000    0.2122969
   0.6900001    0.2211265
   0.7200000    0.2146402
   0.7500001    0.2049225
   0.7800000    0.2140749
   0.8100001    0.2124885
   0.8400000    0.2158425
   0.8700001    0.2088713
   0.9000000    0.2219563
   0.9300001    0.2145902
   0.9600000    0.2243115
   0.9900001    0.2232099
   1.0200001    0.2255252
   1.0500001    0.2036483
   1.0800000    0.2068673
   1.1100000    0.1934860
   1.1400001    0.2022880
   1.1700001    0.2099103
   1.2000000    0.2032604
   1.2300000    0.2177451
   1.2600001    0.1962169
   1.2900001    0.1934039
   1.3200001    0.2014417
   1.3500000    0.1966778
   1.3800001    0.2055711
   1.4100001    0.2009037
   1.4400001    0.1966839
   1.4700000    0.2011153
   1.5000001    0.2060071
   1.5300001    0.2041890
   1.5600001    0.1992622
   1.5900000    0.2024133
   1.6200001    0.2108904
   1.6500001    0.2028665
   1.6800001    0.2172580
   1.7100000    0.1991782
   1.7400001    0.2118478
   1.7700001    0.2090487
   1.8000001    0.2029825
   1.8300000    0.2083893
   1.8600001    0.2070849
   1.8900001    0.2089480
   1.9200001    0.2079927
   1.9500000    0.2160280
   1.9800001    0.2156151
   2.0100000    0.2149495
   2.0400002    0.2153846
   2.0700002    0.2159458
   2.1000001    0.2111471
   2.1300001    0.2115271
   2.1600001    0.2156564
   2.1900001    0.2190064
   2.2200000    0.2205580
   2.2500000    0.2246114
   2.2800002    0.2215719
   2.3100002    0.2347258
   2.3400002    0.2144358
   2.3700001    0.2131574
   2.4000001    0.2166364
   2.4300001    0.2047898
   2.4600000    0.2231972
   2.4900000    0.2179888
   2.5200002    0.2013869
   2.5500002    0.2146133
   2.5800002    0.2193849
   2.6100001    0.2377383
   2.6400001    0.2352480
   2.6700001    0.2285190
   2.7000000    0.2413543
   2.7300000    0.2374427
   2.7600002    0.2445588
   2.7900002    0.2470405
   2.8200002    0.2529818
   2.8500001    0.2480918
   2.8800001    0.2405141
   2.9100001    0.2434837
   2.9400001    0.2449159
   2.9700000    0.2417791
   3.0000002    0.2502631
   3.0300002    0.2563864
   3.0600002    0.2444602
   3.0900002    0.2633018
   3.1200001    0.2781417
   3.1500001    0.2756264
   3.1800001    0.2738148
   3.2100000    0.2561309
   3.2400002    0.2581408
   3.2700002    0.2503909
   3.3000002    0.2575664
   3.3300002    0.2348241
   3.3600001    0.2372179
   3.3900001    0.2488472
   3.4200001    0.2740815
   3.4500000    0.2724430
   3.4800003    0.2638024
   3.5100002    0.2632009
   3.5400002    0.2773324
   3.5700002    0.2527669
   3.6000001    0.2424414
   3.6300001    0.2589980
   3.6600001    0.2583121
   3.6900001    0.2726407
   3.7200003    0.2693947
   3.7500002    0.2684121
   3.7800002    0.2587862
   3.8100002    0.2914685
   3.8400002    0.2627422
   3.8700001    0.2693175
   3.9000001    0.2666770
   3.9300003    0.2646129
   3.9600003    0.2629602
   3.9900002    0.2570271
   4.0200000    0.2707058
   4.0500002    0.2701396
   4.0800004    0.2593625
   4.1100001    0.2566441
   4.1400003    0.2487918
   4.1700001    0.2581464
   4.2000003    0.2537581
   4.2300000    0.2726941
   4.2600002    0.2605580
   4.2900004    0.2590742
   4.3200002    0.2592498
   4.3500004    0.2555791
   4.3800001    0.2499364
   4.4100003    0.2565956
   4.4400001    0.2726018
   4.4700003    0.2524603
   4.5000000    0.2482419
   4.5300002    0.2447017
   4.5600004    0.2381437
   4.5900002    0.2413268
   4.6200004    0.2472427
   4.6500001    0.2396705
   4.6800003    0.2240939
   4.7100000    0.2368760
   4.7400002    0.2481405
   4.7700005    0.2460562
   4.8000002    0.2559007
   4.8300004    0.2661655
   4.8600001    0.2640052
   4.8900003    0.2646715
   4.9200001    0.2482825
   4.9500003    0.2642401
   4.9800000    0.2622043
   5.0100002    0.2642373
   5.0400004    0.2676113
   5.0700002    0.2801977
   5.1000004    0.2667722
   5.1300001    0.2658781
   5.1600003    0.2703674
   5.1900001    0.2580001
   5.2200003    0.2534028
   5.2500005    0.2707232
   5.2800002    0.2532294
   5.3100004    0.2565047
   5.3400002    0.2646248
   5.3700004    0.2639207
   5.4000001    0.2584826
   5.4300003    0.2714911
   5.4600000    0.2763382
   5.4900002    0.2671918
   5.5200005    0.2681369
   5.5500002    0.2690911
   5.5800004    0.2794976
   5.6100001    0.2700873
   5.6400003    0.2665170
   5.6700001    0.2744505
   5.7000003    0.2609787
   5.7300005    0.2631347
   5.7600002    0.2703083
   5.7900004    0.2790725
   5.8200002    0.2774443
   5.8500004    0.2757995
   5.8800001    0.2823636
   5.9100003    0.2521977
   5.9400001    0.2599973
   5.9700003    0.2524739
   6.0000005    0.2592528
   6.0300002    0.2634772
   6.0600004    0.2647399
   6.0900002    0.2618122
   6.1200004    0.2616261
   6.1500001    0.2620749
   6.1800003    0.2330323
   6.2100005    0.2260087
   6.2400002    0.2295346
   6.2700005    0.2422067
   6.3000002    0.2485937
   6.3300004    0.2615557
   6.3600001    0.2607192
   6.3900003    0.2456799
   6.4200001    0.2581562
   6.4500003    0.2577243
   6.4800005    0.2648435
   6.5100002    0.2410578
   6.5400004    0.2507721
   6.5700002    0.2658210
   6.6000004    0.2805867
   6.6300001    0.2781202
   6.6600003    0.2808111
   6.6900005    0.2760906
   6.7200003    0.2714555
   6.7500005    0.2508774
   6.7800002    0.2828529
   6.8100004    0.2516365
   6.8400002    0.2621004
   6.8700004    0.2518577
   6.9000001    0.2393550
   6.9300003    0.2316534
   6.9600005    0.2444355
   6.9900002    0.2393429
   7.0200005    0.2449635
   7.0500002    0.2363050
   7.0800004    0.2420325
   7.1100001    0.2323449
   7.1400003    0.2528839
   7.1700006    0.2298417
   7.2000003    0.2415066
   7.2300005    0.2575675
   7.2600002    0.2365622
   7.2900004    0.2452646
   7.3200002    0.2542173
   7.3500004    0.2345705
   7.3800001    0.2521277
   7.4100003    0.2356237
   7.4400005    0.2208607
   7.4700003    0.2232184
   7.5000005    0.2233898
   7.5300002    0.2283265
   7.5600004    0.2260465
   7.5900002    0.2160186
   7.6200004    0.2276833
   7.6500006    0.2214233
   7.6800003    0.2071355
   7.7100005    0.2089306
   7.7400002    0.2067610
   7.7700005    0.2117975
   7.8000002    0.2175271
   7.8300004    0.2192640
   7.8600006    0.2065521
   7.8900003    0.2193854
   7.9200006    0.2090528
   7.9500003    0.2149946
   7.9800005    0.2249929
   8.0100002    0.2212659
   8.0400000    0.2252421
   8.0700006    0.2206434
   8.1000004    0.2252416
   8.1300001    0.2313183
   8.1600008    0.2384565
   8.1900005    0.2306449
   8.2200003    0.2164140
   8.2500000    0.2139373
   8.2800007    0.2111748
   8.3100004    0.2203596
   8.3400002    0.2274172
   8.3700008    0.2156723
   8.4000006    0.2263648
   8.4300003    0.2295090
   8.4600000    0.2105717
   8.4900007    0.2310991
   8.5200005    0.2151536
   8.5500002    0.2214536
   8.5800009    0.2296738
   8.6100006    0.2371905
   8.6400003    0.2283056
   8.6700001    0.2304109
   8.7000008    0.2197392
   8.7300005    0.2366706
   8.7600002    0.2283425
   8.7900000    0.2374807
   8.8200006    0.2433731
   8.8500004    0.2461352
   8.8800001    0.2358093
   8.9100008    0.2417352
   8.9400005    0.2278787
   8.9700003    0.2297169
   9.0000000    0.2426615
   9.0300007    0.2371052
   9.0600004    0.2374605
   9.0900002    0.2218990
   9.1200008    0.2403158
   9.1500006    0.2367331
   9.1800003    0.2546687
   9.2100000    0.2489592
   9.2400007    0.2450099
   9.2700005    0.2529687
   9.3000002    0.2515350
   9.3300009    0.2523106
   9.3600006    0.2774246
   9.3900003    0.2704294
   9.4200001    0.2714656
   9.4500008    0.2413354
   9.4800005    0.2398916
   9.5100002    0.2487482
   9.5400009    0.2658830
   9.5700006    0.2750233
   9.6000004    0.2748446
   9.6300001    0.2501061
   9.6600008    0.2601075
   9.6900005    0.2819155
   9.7200003    0.2679031
   9.7500000    0.2566139
   9.7800007    0.2515415
   9.8100004    0.2529828
   9.8400002    0.2487231
   9.8700008    0.2276731
   9.9000006    0.2357084
   9.9300003    0.2276037
   9.9600000    0.2251893
   9.9900007    0.2165152
  10.0200005    0.2301457
  10.0500002    0.2351948
  10.0800009    0.2288845
  10.1100006    0.2160744
  10.1400003    0.2244904
  10.1700001    0.2334332
  10.2000008    0.2094797
  10.2300005    0.2421122
  10.2600002    0.2291899
  10.2900009    0.2475244
  10.3200006    0.2450783
  10.3500004    0.2513081
  10.3800001    0.2295420
  10.4100008    0.2498708
  10.4400005    0.2482939
  10.4700003    0.2396524
  10.5000010    0.2272120
  10.5300007    0.2153990
  10.5600004    0.2038313
  10.5900002    0.2098561
  10.6200008    0.2220275
  10.6500006    0.2209019
  10.6800003    0.2266001
  10.7100000    0.2093319
  10.7400007    0.2177791
  10.7700005    0.2298136
  10.8000002    0.2217216
  10.8300009    0.2322145
  10.8600006    0.2270155
  10.8900003    0.2353071
  10.9200001    0.2181261
  10.9500008    0.2037354
  10.9800005    0.2144506
  11.0100002    0.2089868
  11.0400009    0.2173117
  11.0700006    0.2119059
  11.1000004    0.2165567
  11.1300001    0.2207897
  11.1600008    0.2113634
  11.1900005    0.2141829
  11.2200003    0.2049851
  11.2500010    0.2074721
  11.2800007    0.1981120
  11.3100004    0.1959603
  11.3400002    0.1961989
  11.3700008    0.2000387
  11.4000006    0.2020843
  11.4300003    0.1933266
  11.4600010    0.1918778
  11.4900007    0.2016863
  11.5200005    0.1985058
  11.5500002    0.1924540
  11.5800009    0.1894761
  11.6100006    0.2043405
  11.6400003    0.1978968
  11.6700010    0.1910492
  11.7000008    0.1948191
  11.7300005    0.2069318
  11.7600002    0.1955996
  11.7900009    0.2097240
  11.8200006    0.2033056
  11.8500004    0.1992399
  11.8800001    0.2089542
  11.9100008    0.2135952
  11.9400005    0.1971638
  11.9700003    0.2049518
  12.0000010    0.2091434
  12.0300007    0.2110645
  12.0600004    0.2204910
  12.0900002    0.2145471
  12.1200008    0.2275613
  12.1500006    0.2222871
  12.1800003    0.2192139
  12.2100010    0.2212201
  12.2400007    0.2194549
  12.2700005    0.2214849
  12.3000002    0.2163207
  12.3300009    0.2311698
  12.3600006    0.2153561
  12.3900003    0.2173711
  12.4200010    0.2283451
  12.4500008    0.2302027
  12.4800005    0.2248658
  12.5100002    0.2171950
  12.5400009    0.2298676
  12.5700006    0.2152433
  12.6000004    0.2054446
  12.6300011    0.2049564
  12.6600008    0.2210168
  12.6900005    0.2225508
  12.7200003    0.2251871
  12.7500010    0.2267976
  12.7800007    0.2410662
  12.8100004    0.2369721
  12.8400002    0.2525086
  12.8700008    0.2294477
  12.9000006    0.2299642
  12.9300003    0.2357430
  12.9600010    0.2341693
  12.9900007    0.2344240
  13.0200005    0.2344902
  13.0500002    0.2398991
  13.0800009    0.2517092
  13.1100006    0.2343279
  13.1400003    0.2449329
  13.1700010    0.2435045
  13.2000008    0.2160256
  13.2300005    0.2375180
  13.2600002    0.2358262
  13.2900009    0.2184449
  13.3200006    0.2107023
  13.3500004    0.2181979
  13.3800011    0.2125767
  13.4100008    0.2071118
  13.4400005    0.2107821
  13.4700003    0.2182172
  13.5000010    0.2182393
  13.5300007    0.2052628
  13.5600004    0.2019958
  13.5900011    0.2013650
  13.6200008    0.2106200
  13.6500006    0.2169636
  13.6800003    0.2178868
  13.7100010    0.2217948
  13.7400007    0.2035365
  13.7700005    0.1969487
  13.8000002    0.2001600
  13.8300009    0.1993468
  13.8600006    0.1988100
  13.8900003    0.1890512
  13.9200010    0.1939383
  13.9500008    0.1949041
  13.9800005    0.2025026
  14.0100002    0.2045654
  14.0400009    0.1919261
  14.0700006    0.1994770
  14.1000004    0.1994100
  14.1300011    0.2100579
  14.1600008    0.2122805
  14.1900005    0.2034726
  14.2200003    0.2054407
  14.2500010    0.2081928
  14.2800007    0.2035758
  14.3100004    0.1977998
  14.3400011    0.1955160
  14.3700008    0.1990342
  14.4000006    0.1922442
  14.4300003    0.1927513
  14.4600010    0.1805289
  14.4900007    0.1957197
  14.5200005    0.2077276
  14.5500011    0.1892489
  14.5800009    0.1932280
  14.6100006    0.1945942
  14.6400003    0.1975454
  14.6700010    0.1960753
  14.7000008    0.2028873
  14.7300005    0.2020632
  14.7600002    0.1983195
  14.7900009    0.2049481
  14.8200006    0.2006936
  14.8500004    0.2004730
  14.8800011    0.1995067
  14.9100008    0.2048252
  14.9400005    0.2031153
  14.9700003    0.1961696
  15.0000010    0.2081509
  15.0300007    0.2076568
  15.0600004    0.1968914
  15.0900011    0.2034964
  15.1200008    0.2171856
  15.1500006    0.2056017
  15.1800003    0.2124571
  15.2100010    0.2164318
  15.2400007    0.1991528
  15.2700005    0.2079566
  15.3000011    0.2042361
  15.3300009    0.1989378
  15.3600006    0.1988118
  15.3900003    0.2009333
  15.4200010    0.2032687
  15.4500008    0.2079430
  15.4800005    0.2103329
  15.5100012    0.1941707
  15.5400009    0.1928773
  15.5700006    0.1984482
  15.6000004    0.2025682
  15.6300011    0.2068067
  15.6600008    0.2142687
  15.6900005    0.2058811
  15.7200012    0.2189400
  15.7500010    0.2422840
  15.7800007    0.2203620
  15.8100004    0.2101745
  15.8400011    0.2067458
  15.8700008    0.1956073
  15.9000006    0.2035350
  15.9300003    0.2006744
  15.9600010    0.1913644
  15.9900007    0.1982777
  16.0200005    0.1967347
  16.0500011    0.2003851
  16.0799999    0.2045753
  16.1100006    0.1981279
  16.1400013    0.2066545
  16.1700001    0.2038185
  16.2000008    0.2013867
  16.2300014    0.2050049
  16.2600002    0.1984881
  16.2900009    0.2131964
  16.3200016    0.2119916
  16.3500004    0.2141382
  16.3800011    0.1998124
  16.4099998    0.2085745
  16.4400005    0.2028250
  16.4700012    0.2032424
  16.5000000    0.2020208
  16.5300007    0.1938340
  16.5600014    0.2013119
  16.5900002    0.2018539
  16.6200008    0.1974217
  16.6500015    0.2149677
  16.6800003    0.2124251
  16.7100010    0.2093177
  16.7400017    0.1973309
  16.7700005    0.2071170
  16.8000011    0.2040104
  16.8299999    0.2066248
  16.8600006    0.2108401
  16.8900013    0.2074481
  16.9200001    0.2013731
  16.9500008    0.2032124
  16.9800014    0.2162753
  17.0100002    0.1993307
  17.0400009    0.2059913
  17.0700016    0.1995202
  17.1000004    0.2020612
  17.1300011    0.2083002
  17.1600018    0.2029909
  17.1900005    0.1999947
  17.2200012    0.1950638
  17.2500000    0.1930909
  17.2800007    0.1888857
  17.3100014    0.2034537
  17.3400002    0.2065154
  17.3700008    0.2054178
  17.4000015    0.2136254
  17.4300003    0.2160279
  17.4600010    0.2119062
  17.4900017    0.2033774
  17.5200005    0.2069090
  17.5500011    0.2044489
  17.5799999    0.2039214
  17.6100006    0.2039085
  17.6400013    0.2037330
  17.6700001    0.2032139
  17.7000008    0.2133721
  17.7300014    0.2138032
  17.7600002    0.2078700
  17.7900009    0.2165237
  17.8200016    0.2214000
  17.8500004    0.2280281
  17.8800011    0.2235615
  17.9100018    0.2179387
  17.9400005    0.2072804
  17.9700012    0.2046909
  18.0000000    0.2038822
  18.0300007    0.1994463
  18.0600014    0.2011180
  18.0900002    0.2040299
  18.1200008    0.2150079
  18.1500015    0.2059028
  18.1800003    0.2176630
  18.2100010    0.2151326
  18.2400017    0.2154906
  18.2700005    0.2035623
  18.3000011    0.2141205
  18.3299999    0.2070533
  18.3600006    0.2049076
  18.3900013    0.2134798
  18.4200001    0.2057658
  18.4500008    0.2090630
  18.4800014    0.2079686
  18.5100002    0.2157882
  18.5400009    0.2104836
  18.5700016    0.2107752
  18.6000004    0.2099392
  18.6300011    0.2031052
  18.6600018    0.2068396
  18.6900005    0.2061405
  18.7200012    0.2189814
  18.7500000    0.2131968
  18.7800007    0.2079219
  18.8100014    0.2213028
  18.8400002    0.2132249
  18.8700008    0.2103114
  18.9000015    0.2103982
  18.9300003    0.2123953
  18.9600010    0.2142677
  18.9900017    0.2102667
  19.0200005    0.2097043
  19.0500011    0.2090383
  19.0800018    0.2187919
  19.1100006    0.2095141
  19.1400013    0.2139121
  19.1700001    0.2121199
  19.2000008    0.2178657
  19.2300014    0.2103957
  19.2600002    0.2072364
  19.2900009    0.2008578
  19.3200016    0.2028691
  19.3500004    0.2038038
  19.3800011    0.2078803
  19.4100018    0.2058239
  19.4400005    0.2034633
  19.4700012    0.2002209
  19.5000000    0.2081702
  19.5300007    0.2028058
  19.5600014    0.2089927
  19.5900002    0.2039798
  19.6200008    0.2102965
  19.6500015    0.2062246
  19.6800003    0.2038559
  19.7100010    0.2124752
  19.7400017    0.2060903
  19.7700005    0.2096991
  19.8000011    0.2056183
  19.8300018    0.2074854
  19.8600006    0.2102657
  19.8900013    0.2209460
  19.9200001    0.2171729
  19.9500008    0.2126330
  19.9800014    0.2052140
  20.0100002    0.2084669
  20.0400009    0.2051179
  20.0700016    0.2097307
  20.1000004    0.2120075
  20.1300011    0.2160632
  20.1600018    0.2112058
  20.1900005    0.1956874
  20.2200012    0.2039574
  20.2500019    0.2121559
  20.2800007    0.2093809
  20.3100014    0.2103285
  20.3400002    0.2049092
  20.3700008    0.2114780
  20.4000015    0.2039408
  20.4300003    0.2032532
  20.4600010    0.2046971
  20.4900017    0.2100783
  20.5200005    0.2120319
  20.5500011    0.2236649
  20.5800018    0.2122101
  20.6100006    0.2111163
  20.6400013    0.2011647
  20.6700001    0.2047253
  20.7000008    0.2176205
  20.7300014    0.2123850
  20.7600002    0.2007619
  20.7900009    0.2007256
  20.8200016    0.2087053
  20.8500004    0.2112437
  20.8800011    0.2021791
  20.9100018    0.2029099
  20.9400005    0.2124005
  20.9700012    0.2095015
  21.0000019    0.2095985
  21.0300007    0.2120899
  21.0600014    0.2116887
  21.0900002    0.2051111
  21.1200008    0.2148717
  21.1500015    0.2080323
  21.1800003    0.2071879
  21.2100010    0.2118602
  21.2400017    0.2003500
  21.2700005    0.2071349
  21.3000011    0.2101226
  21.3300018    0.2053577
  21.3600006    0.2049729
  21.3900013    0.2160088
  21.4200001    0.2035686
  21.4500008    0.2024158
  21.4800014    0.2067761
  21.5100002    0.2130265
  21.5400009    0.2124721
  21.5700016    0.2033928
  21.6000004    0.2203636
  21.6300011    0.2085154
  21.6600018    0.2104070
  21.6900005    0.2179870
  21.7200012    0.2145925
  21.7500019    0.2071658
  21.7800007    0.2147402
  21.8100014    0.2105981
  21.8400002    0.2047262
  21.8700008    0.2069578
  21.9000015    0.2075627
  21.9300003    0.2091954
  21.9600010    0.2065803
  21.9900017    0.2074941
  22.0200005    0.2034455
  22.0500011    0.2001396
  22.0800018    0.2076317
  22.1100006    0.2041302
  22.1400013    0.2050924
  22.1700020    0.1926394
  22.2000008    0.2093474
  22.2300014    0.2145399
  22.2600002    0.2163722
  22.2900009    0.2094642
  22.3200016    0.2110613
  22.3500004    0.2093073
  22.3800011    0.2073374
  22.4100018    0.2103725
  22.4400005    0.2125962
  22.4700012    0.2108996
  22.5000019    0.2074545
  22.5300007    0.2093092
  22.5600014    0.2154267
  22.5900002    0.2073474
  22.6200008    0.2145209
  22.6500015    0.2164599
  22.6800003    0.2114332
  22.7100010    0.2170733
  22.7400017    0.2270810
  22.7700005    0.2155725
  22.8000011    0.2093790
  22.8300018    0.2165046
  22.8600006    0.2078471
  22.8900013    0.2080873
  22.9200020    0.2019897
  22.9500008    0.2196501
  22.9800014    0.2113108
  23.0100002    0.2103662
  23.0400009    0.2133429
  23.0700016    0.2141069
  23.1000004    0.1999190
  23.1300011    0.2019785
  23.1600018    0.2121516
  23.1900005    0.2116638
  23.2200012    0.2123877
  23.2500019    0.2139624
  23.2800007    0.2084762
  23.3100014    0.2027216
  23.3400021    0.2109400
  23.3700008    0.2133169
  23.4000015    0.2247443
  23.4300003    0.2073395
  23.4600010    0.2136376
  23.4900017    0.2167250
  23.5200005    0.2069904
  23.5500011    0.2110188
  23.5800018    0.2088042
  23.6100006    0.2203210
  23.6400013    0.2107046
  23.6700020    0.2180246
  23.7000008    0.2068616
  23.7300014    0.2095146
  23.7600002    0.2070604
  23.7900009    0.2126857
  23.8200016    0.2032879
  23.8500004    0.2019084
  23.8800011    0.2075596
  23.9100018    0.1970449
  23.9400005    0.2055588
  23.9700012    0.2122811
  24.0000019    0.2054095
  24.0300007    0.2016240
  24.0600014    0.2136344
  24.0900021    0.2127418
  24.1200008    0.2050450
  24.1500015    0.2161104
  24.1800003    0.2117736
  24.2100010    0.2127798
  24.2400017    0.2209093
  24.2700005    0.2076465
  24.3000011    0.1962104
  24.3300018    0.2100951
  24.3600006    0.2225975
  24.3900013    0.2264033
  24.4200020    0.2322417
  24.4500008    0.2162144
  24.4800014    0.2192282
  24.5100002    0.2193901
  24.5400009    0.2250393
  24.5700016    0.2179384
  24.6000004    0.2186531
  24.6300011    0.2064290
  24.6600018    0.2119543
  24.6900005    0.2237430
  24.7200012    0.2237465
  24.7500019    0.2381846
  24.7800007    0.2231027
  24.8100014    0.2310871
  24.8400021    0.2230432
  24.8700008    0.2155204
  24.9000015    0.2179417
  24.9300003    0.2118267
  24.9600010    0.2243227
  24.9900017    0.2134029
  25.0200005    0.2188944
  25.0500011    0.2181015
  25.0800018    0.2189834
  25.1100006    0.2202225
  25.1400013    0.2311920
  25.1700020    0.2180972
  25.2000008    0.2236747
  25.2300014    0.2079546
  25.2600021    0.2140189
  25.2900009    0.2157268
  25.3200016    0.2128525
  25.3500004    0.2050012
  25.3800011    0.2098277
  25.4100018    0.2082394
  25.4400005    0.2179848
  25.4700012    0.2225508
  25.5000019    0.2210594
  25.5300007    0.2231558
  25.5600014    0.2093127
  25.5900021    0.2139407
  25.6200008    0.2166394
  25.6500015    0.2227343
  25.6800003    0.2191294
  25.7100010    0.2240865
  25.7400017    0.2154941
  25.7700005    0.2193779
  25.8000011    0.2188395
  25.8300018    0.2113846
  25.8600006    0.1995533
  25.8900013    0.2195385
  25.9200020    0.2157096
  25.9500008    0.2178933
  25.9800014    0.2207016
  26.0100021    0.2243233
  26.0400009    0.2171710
  26.0700016    0.2179441
  26.1000004    0.2166217
  26.1300011    0.2180368
  26.1600018    0.2115971
  26.1900005    0.2128666
  26.2200012    0.2145193
  26.2500019    0.2165101
  26.2800007    0.2129004
  26.3100014    0.2130880
  26.3400021    0.2191924
  26.3700008    0.2158334
  26.4000015    0.2157700
  26.4300003    0.2118511
  26.4600010    0.2133743
  26.4900017    0.2078287
  26.5200005    0.2107937
  26.5500011    0.2156296
  26.5800018    0.2204973
  26.6100006    0.2150152
  26.6400013    0.2021671
  26.6700020    0.2119532
  26.7000008    0.2060939
  26.7300014    0.2150104
  26.7600021    0.2126267
  26.7900009    0.2172634
  26.8200016    0.2022418
  26.8500004    0.2118175
  26.8800011    0.2107419
  26.9100018    0.2121378
  26.9400005    0.2137101
  26.9700012    0.2031613
  27.0000019    0.2110462
  27.0300007    0.2144952
  27.0600014    0.2163669
  27.0900021    0.2088192
  27.1200008    0.2111657
  27.1500015    0.2184074
  27.1800022    0.2116143
  27.2100010    0.2118591
  27.2400017    0.2083051
  27.2700005    0.2136256
  27.3000011    0.2215913
  27.3300018    0.2230969
  27.3600006    0.2092753
  27.3900013    0.2198100
  27.4200020    0.2093188
  27.4500008    0.2184005
  27.4800014    0.2213974
  27.5100021    0.2099226
  27.5400009    0.2127263
  27.5700016    0.2118158
  27.6000004    0.1995468
  27.6300011    0.2059466
  27.6600018    0.2146568
  27.6900005    0.2201960
  27.7200012    0.2183313
  27.7500019    0.2105977
  27.7800007    0.2194367
  27.8100014    0.2181953
  27.8400021    0.2281663
  27.8700008    0.2148508
  27.9000015    0.2164278
  27.9300022    0.2239343
  27.9600010    0.2273095
  27.9900017    0.2241205
  28.0200005    0.2273635
  28.0500011    0.2192733
  28.0800018    0.2167989
  28.1100006    0.2224922
  28.1400013    0.2205293
  28.1700020    0.2247013
  28.2000008    0.2192379
  28.2300014    0.2319483
  28.2600021    0.2319688
  28.2900009    0.2136270
  28.3200016    0.2207480
  28.3500023    0.2211030
  28.3800011    0.2076529
  28.4100018    0.2163170
  28.4400005    0.2116470
  28.4700012    0.2059305
  28.5000019    0.2230769
  28.5300007    0.2248496
  28.5600014    0.2340302
  28.5900021    0.2273982
  28.6200008    0.2321731
  28.6500015    0.2314983
  28.6800022    0.2306935
  28.7100010    0.2358557
  28.7400017    0.2312220
  28.7700005    0.2293434
  28.8000011    0.2342840
  28.8300018    0.2280124
  28.8600006    0.2205340
  28.8900013    0.2272717
  28.9200020    0.2371245
  28.9500008    0.2331304
  28.9800014    0.2286743
  29.0100021    0.2353293
  29.0400009    0.2298187
  29.0700016    0.2329964
  29.1000023    0.2219005
  29.1300011    0.2205287
  29.1600018    0.2355897
  29.1900005    0.2284426
  29.2200012    0.2254943
  29.2500019    0.2177357
  29.2800007    0.2192340
  29.3100014    0.2168151
  29.3400021    0.2187976
  29.3700008    0.2250409
  29.4000015    0.2193987
  29.4300022    0.2227915
  29.4600010    0.2211336
  29.4900017    0.2120425
  29.5200005    0.2091483
  29.5500011    0.2079954
  29.5800018    0.2291278
  29.6100006    0.2192682
  29.6400013    0.2124214
  29.6700020    0.2062060
  29.7000008    0.2065470
  29.7300014    0.2095246
  29.7600021    0.2063042
  29.7900009    0.2154717
  29.8200016    0.2207349
  29.8500023    0.2197944
  29.8800011    0.2196261
  29.9100018    0.2180898
  29.9400005    0.2146870
  29.9700012    0.2180099
  30.0000019    0.2153307
  30.0300007    0.2203314
  30.0600014    0.2301690
  30.0900021    0.2187324
  30.1200008    0.2201128
  30.1500015    0.2151801
  30.1800022    0.2150481
  30.2100010    0.2200344
  30.2400017    0.2162306
  30.2700024    0.2148158
  30.3000011    0.2199518
  30.3300018    0.2266200
  30.3600006    0.2267148
  30.3900013    0.2302863
  30.4200020    0.2351801
  30.4500008    0.2225936
  30.4800014    0.2308715
  30.5100021    0.2305090
  30.5400009    0.2198117
  30.5700016    0.2280570
  30.6000023    0.2190689
  30.6300011    0.2147390
  30.6600018    0.2273322
  30.6900005    0.2343505
  30.7200012    0.2317943
  30.7500019    0.2146153
  30.7800007    0.2254401
  30.8100014    0.2242936
  30.8400021    0.2371861
  30.8700008    0.2286349
  30.9000015    0.2133727
  30.9300022    0.2075583
  30.9600010    0.2265667
  30.9900017    0.2117258
  31.0200024    0.2151795
  31.0500011    0.2125286
  31.0800018    0.2175596
  31.1100006    0.2176885
  31.1400013    0.2083938
  31.1700020    0.2095445
  31.2000008    0.1962532
  31.2300014    0.2136414
  31.2600021    0.2058137
  31.2900009    0.2030176
  31.3200016    0.2090576
  31.3500023    0.2085696
  31.3800011    0.2018612
  31.4100018    0.2019380
  31.4400024    0.1998660
  31.4700012    0.2031061
  31.5000019    0.2027110
  31.5300007    0.2085127
  31.5600014    0.2011235
  31.5900021    0.2018327
  31.6200008    0.2164065
  31.6500015    0.2117701
  31.6800022    0.2040466
  31.7100010    0.2046026
  31.7400017    0.2091466
  31.7700024    0.2260361
  31.8000011    0.2168757
  31.8300018    0.2145767
  31.8600006    0.2318358
  31.8900013    0.2176433
  31.9200020    0.2262428
  31.9500008    0.2174919
  31.9800014    0.2151042
  32.0100021    0.2271202
  32.0400009    0.2257508
  32.0699997    0.2296942
  32.1000023    0.2318786
  32.1300011    0.2233427
  32.1599998    0.2389169
  32.1900024    0.2339721
  32.2200012    0.2335497
  32.2500000    0.2346263
  32.2800026    0.2302852
  32.3100014    0.2390026
  32.3400002    0.2325126
  32.3700027    0.2407027
  32.4000015    0.2430000
  32.4300003    0.2394453
  32.4600029    0.2355906
  32.4900017    0.2270457
  32.5200005    0.2278772
  32.5500031    0.2321498
  32.5800018    0.2297759
  32.6100006    0.2304468
  32.6400032    0.2198390
  32.6700020    0.2198431
  32.7000008    0.2286960
  32.7300034    0.2233473
  32.7600021    0.2319352
  32.7900009    0.2126754
  32.8199997    0.2125772
  32.8500023    0.2187999
  32.8800011    0.2244806
  32.9099998    0.2285810
  32.9400024    0.2228018
  32.9700012    0.2238728
  33.0000000    0.2243235
  33.0300026    0.2241321
  33.0600014    0.2344842
  33.0900002    0.2211946
  33.1200027    0.2238405
  33.1500015    0.2173199
  33.1800003    0.2225291
  33.2100029    0.2247009
  33.2400017    0.2200602
  33.2700005    0.2239987
  33.3000031    0.2268348
  33.3300018    0.2185428
  33.3600006    0.2203115
  33.3900032    0.2177364
  33.4200020    0.2178024
  33.4500008    0.2234917
  33.4800034    0.2330021
  33.5100021    0.2339821
  33.5400009    0.2323048
  33.5699997    0.2273351
  33.6000023    0.2313396
  33.6300011    0.2302372
  33.6599998    0.2238714
  33.6900024    0.2237890
  33.7200012    0.2189415
  33.7500000    0.2281426
  33.7800026    0.2235668
  33.8100014    0.2171795
  33.8400002    0.2177854
  33.8700027    0.2267784
  33.9000015    0.2243752
  33.9300003    0.2163014
  33.9600029    0.2195972
  33.9900017    0.2065750
  34.0200005    0.2179764
  34.0500031    0.2177922
  34.0800018    0.2132784
  34.1100006    0.2155700
  34.1400032    0.2177937
  34.1700020    0.2217854
  34.2000008    0.2223608
  34.2300034    0.2233969
  34.2600021    0.2283979
  34.2900009    0.2104914
  34.3200035    0.2366922
  34.3500023    0.2229922
  34.3800011    0.2211936
  34.4099998    0.2325646
  34.4400024    0.2272650
  34.4700012    0.2137651
  34.5000000    0.2248141
  34.5300026    0.2243232
  34.5600014    0.2323901
  34.5900002    0.2342234
  34.6200027    0.2355366
  34.6500015    0.2357180
  34.6800003    0.2316286
  34.7100029    0.2394691
  34.7400017    0.2347460
  34.7700005    0.2402852
  34.8000031    0.2352826
  34.8300018    0.2274024
  34.8600006    0.2343495
  34.8900032    0.2183848
  34.9200020    0.2334381
  34.9500008    0.2286889
  34.9800034    0.2283663
  35.0100021    0.2301841
  35.0400009    0.2244349
  35.0700035    0.2226441
  35.1000023    0.2200482
  35.1300011    0.2224852
  35.1599998    0.2328015
  35.1900024    0.2210071
  35.2200012    0.2283142
  35.2500000    0.2204993
  35.2800026    0.2244233
  35.3100014    0.2232616
  35.3400002    0.2266709
  35.3700027    0.2278060
  35.4000015    0.2301775
  35.4300003    0.2236252
  35.4600029    0.2187204
  35.4900017    0.2197484
  35.5200005    0.2179254
  35.5500031    0.2284258
  35.5800018    0.2189272
  35.6100006    0.2228990
  35.6400032    0.2238264
  35.6700020    0.2182639
  35.7000008    0.2336092
  35.7300034    0.2242044
  35.7600021    0.2254677
  35.7900009    0.2206177
  35.8200035    0.2335436
  35.8500023    0.2304667
  35.8800011    0.2408586
  35.9099998    0.2384717
  35.9400024    0.2243382
  35.9700012    0.2244083
  36.0000000    0.2148690
  36.0300026    0.2131041
  36.0600014    0.2186720
  36.0900002    0.2137400
  36.1200027    0.2183447
  36.1500015    0.2149485
  36.1800003    0.2209855
  36.2100029    0.2201218
  36.2400017    0.2192296
  36.2700005    0.2177944
  36.3000031    0.2247944
  36.3300018    0.2290978
  36.3600006    0.2212947
  36.3900032    0.2205954
  36.4200020    0.2200847
  36.4500008    0.2076557
  36.4800034    0.2111392
  36.5100021    0.2105380
  36.5400009    0.2081103
  36.5700035    0.2146927
  36.6000023    0.2115053
  36.6300011    0.2190244
  36.6599998    0.2230900
  36.6900024    0.2255718
  36.7200012    0.2313007
  36.7500000    0.2283530
  36.7800026    0.2107338
  36.8100014    0.2246755
  36.8400002    0.2272106
  36.8700027    0.2146742
  36.9000015    0.2110188
  36.9300003    0.2081288
  36.9600029    0.2260363
  36.9900017    0.2193545
  37.0200005    0.2079416
  37.0500031    0.2155571
  37.0800018    0.2191337
  37.1100006    0.2150904
  37.1400032    0.2216752
  37.1700020    0.2297668
  37.2000008    0.2305492
  37.2300034    0.2197847
  37.2600021    0.2254923
  37.2900009    0.2223038
  37.3200035    0.2191968
  37.3500023    0.2112670
  37.3800011    0.2073960
  37.4100037    0.2080641
  37.4400024    0.2127112
  37.4700012    0.2080471
  37.5000000    0.2184208
  37.5300026    0.2132344
  37.5600014    0.2101826
  37.5900002    0.2113593
  37.6200027    0.2213738
  37.6500015    0.2100192
  37.6800003    0.2174547
  37.7100029    0.2243876
  37.7400017    0.2244604
  37.7700005    0.2135766
  37.8000031    0.2133324
  37.8300018    0.2108483
  37.8600006    0.2261076
  37.8900032    0.2247609
  37.9200020    0.2204041
  37.9500008    0.2241538
  37.9800034    0.2199497
  38.0100021    0.2171720
  38.0400009    0.2285293
  38.0700035    0.2262677
  38.1000023    0.2290381
  38.1300011    0.2381598
  38.1600037    0.2224782
  38.1900024    0.2215270
  38.2200012    0.2145678
  38.2500000    0.2242921
  38.2800026    0.2105061
  38.3100014    0.2108035
  38.3400002    0.2197129
  38.3700027    0.2255824
  38.4000015    0.2228008
  38.4300003    0.2255241
  38.4600029    0.2267178
  38.4900017    0.2150132
  38.5200005    0.2193188
  38.5500031    0.2262423
  38.5800018    0.2197174
  38.6100006    0.2249919
  38.6400032    0.2200224
  38.6700020    0.2287201
  38.7000008    0.2305491
  38.7300034    0.2291917
  38.7600021    0.2187676
  38.7900009    0.2215731
  38.8200035    0.2110897
  38.8500023    0.2112588
  38.8800011    0.2085361
  38.9100037    0.2102094
  38.9400024    0.2110611
  38.9700012    0.2185997
  39.0000000    0.2183771
  39.0300026    0.2179317
  39.0600014    0.2117552
  39.0900002    0.2150879
  39.1200027    0.2102375
  39.1500015    0.2142515
  39.1800003    0.2066120
  39.2100029    0.2108799
  39.2400017    0.2120605
  39.2700005    0.2218240
  39.3000031    0.2117827
  39.3300018    0.2180784
  39.3600006    0.2274331
  39.3900032    0.2265119
  39.4200020    0.2298403
  39.4500008    0.2281298
  39.4800034    0.2297742
  39.5100021    0.2177853
  39.5400009    0.2195538
  39.5700035    0.2241105
  39.6000023    0.2248663
  39.6300011    0.2061560
  39.6600037    0.2221604
  39.6900024    0.2302567
  39.7200012    0.2196869
  39.7500000    0.2156279
  39.7800026    0.2062144
  39.8100014    0.2286212
  39.8400002    0.2231409
  39.8700027    0.2250214
  39.9000015    0.2302497
  39.9300003    0.2136118
  39.9600029    0.2358424
  39.9900017    0.2307132
  40.0200005    0.2241236
  40.0500031    0.2170409
  40.0800018    0.2213236
  40.1100006    0.2230701
  40.1400032    0.2206279
  40.1700020    0.2225550
  40.2000008    0.2194450
  40.2300034    0.2201939
  40.2600021    0.2165604
  40.2900009    0.2252175
  40.3200035    0.2173995
  40.3500023    0.2148563
  40.3800011    0.2187629
  40.4100037    0.2111224
  40.4400024    0.2139021
  40.4700012    0.2201733
  40.5000038    0.2245682
  40.5300026    0.2096900
  40.5600014    0.2049054
  40.5900002    0.2095802
  40.6200027    0.2133913
  40.6500015    0.2156057
  40.6800003    0.2144393
  40.7100029    0.2166972
  40.7400017    0.2116780
  40.7700005    0.2158243
  40.8000031    0.2101868
  40.8300018    0.2124112
  40.8600006    0.2208448
  40.8900032    0.2277849
  40.9200020    0.2235975
  40.9500008    0.2096534
  40.9800034    0.2097480
  41.0100021    0.2239817
  41.0400009    0.2157896
  41.0700035    0.2114541
  41.1000023    0.2240438
  41.1300011    0.2295433
  41.1600037    0.2236606
  41.1900024    0.2272661
  41.2200012    0.2199618
  41.2500038    0.2180408
  41.2800026    0.2198586
  41.3100014    0.2204030
  41.3400002    0.2258571
  41.3700027    0.2217676
  41.4000015    0.2203784
  41.4300003    0.2181706
  41.4600029    0.2232469
  41.4900017    0.2346457
  41.5200005    0.2232548
  41.5500031    0.2308570
  41.5800018    0.2422417
  41.6100006    0.2498208
  41.6400032    0.2351893
  41.6700020    0.2309120
  41.7000008    0.2213381
  41.7300034    0.2215309
  41.7600021    0.2271103
  41.7900009    0.2113886
  41.8200035    0.2292499
  41.8500023    0.2289607
  41.8800011    0.2213702
  41.9100037    0.2321103
  41.9400024    0.2279122
  41.9700012    0.2366665
  42.0000038    0.2371366
  42.0300026    0.2432508
  42.0600014    0.2274702
  42.0900002    0.2252791
  42.1200027    0.2285215
  42.1500015    0.2352281
  42.1800003    0.2498066
  42.2100029    0.2457176
  42.2400017    0.2475072
  42.2700005    0.2360290
  42.3000031    0.2422602
  42.3300018    0.2440269
  42.3600006    0.2418183
  42.3900032    0.2468071
  42.4200020    0.2405334
  42.4500008    0.2403247
  42.4800034    0.2317967
  42.5100021    0.2357146
  42.5400009    0.2414665
  42.5700035    0.2450045
  42.6000023    0.2449926
  42.6300011    0.2442971
  42.6600037    0.2431153
  42.6900024    0.2340279
  42.7200012    0.2361620
  42.7500038    0.2475767
  42.7800026    0.2418656
  42.8100014    0.2337362
  42.8400002    0.2338977
  42.8700027    0.2282607
  42.9000015    0.2521775
  42.9300003    0.2511864
  42.9600029    0.2361900
  42.9900017    0.2408903
  43.0200005    0.2438778
  43.0500031    0.2327544
  43.0800018    0.2497973
  43.1100006    0.2278872
  43.1400032    0.2368710
  43.1700020    0.2397684
  43.2000008    0.2314571
  43.2300034    0.2443061
  43.2600021    0.2431881
  43.2900009    0.2302751
  43.3200035    0.2401754
  43.3500023    0.2465655
  43.3800011    0.2427557
  43.4100037    0.2251697
  43.4400024    0.2307450
  43.4700012    0.2449678
  43.5000038    0.2438771
  43.5300026    0.2400232
  43.5600014    0.2485779
  43.5900040    0.2449406
  43.6200027    0.2383890
  43.6500015    0.2346908
  43.6800003    0.2363472
  43.7100029    0.2403378
  43.7400017    0.2313651
  43.7700005    0.2254418
  43.8000031    0.2215293
  43.8300018    0.2162262
  43.8600006    0.2181734
  43.8900032    0.2204663
  43.9200020    0.2234817
  43.9500008    0.2303606
  43.9800034    0.2421810
  44.0100021    0.2505876
  44.0400009    0.2350170
  44.0700035    0.2302149
  44.1000023    0.2393313
  44.1300011    0.2364030
  44.1600037    0.2337677
  44.1900024    0.2164846
  44.2200012    0.2230150
  44.2500038    0.2236042
  44.2800026    0.2130256
  44.3100014    0.2236826
  44.3400040    0.2192899
  44.3700027    0.2123605
  44.4000015    0.2120901
  44.4300003    0.2335448
  44.4600029    0.2233806
  44.4900017    0.2306179
  44.5200005    0.2227260
  44.5500031    0.2138733
  44.5800018    0.2199462
  44.6100006    0.2150420
  44.6400032    0.2230768
  44.6700020    0.2161841
  44.7000008    0.2289801
  44.7300034    0.2212455
  44.7600021    0.2210042
  44.7900009    0.2266270
  44.8200035    0.2214193
  44.8500023    0.2211417
  44.8800011    0.2199777
  44.9100037    0.2265123
  44.9400024    0.2185778
  44.9700012    0.2256695
  45.0000038    0.2188168
  45.0300026    0.2135272
  45.0600014    0.2203098
  45.0900040    0.2191174
  45.1200027    0.2232947
  45.1500015    0.2195621
  45.1800003    0.2177556
  45.2100029    0.2093661
  45.2400017    0.2218362
  45.2700005    0.2267465
  45.3000031    0.2253270
  45.3300018    0.2241368
  45.3600006    0.2253567
  45.3900032    0.2190157
  45.4200020    0.2214564
  45.4500008    0.2179675
  45.4800034    0.2169487
  45.5100021    0.2269105
  45.5400009    0.2227822
  45.5700035    0.2205141
  45.6000023    0.2245071
  45.6300011    0.2236759
  45.6600037    0.2168987
  45.6900024    0.2178055
  45.7200012    0.2188855
  45.7500038    0.2166594
  45.7800026    0.2112835
  45.8100014    0.2212091
  45.8400040    0.2173987
  45.8700027    0.2083869
  45.9000015    0.2195869
  45.9300003    0.2198535
  45.9600029    0.2177503
  45.9900017    0.2194769
  46.0200005    0.2197189
  46.0500031    0.2218498
  46.0800018    0.2221484
  46.1100006    0.2232590
  46.1400032    0.2124761
  46.1700020    0.2173688
  46.2000008    0.2159273
  46.2300034    0.2142865
  46.2600021    0.2114257
  46.2900009    0.2193742
  46.3200035    0.2149556
  46.3500023    0.2154945
  46.3800011    0.2161064
  46.4100037    0.2162755
  46.4400024    0.2203879
  46.4700012    0.2206800
  46.5000038    0.2232170
  46.5300026    0.2190922
  46.5600014    0.2145701
  46.5900040    0.2108710
  46.6200027    0.2180135
  46.6500015    0.2142553
  46.6800041    0.2201275
  46.7100029    0.2124428
  46.7400017    0.2164475
  46.7700005    0.2148628
  46.8000031    0.2146627
  46.8300018    0.2073348
  46.8600006    0.2133730
  46.8900032    0.2115443
  46.9200020    0.2084693
  46.9500008    0.2164195
  46.9800034    0.2097099
  47.0100021    0.2086954
  47.0400009    0.2127594
  47.0700035    0.2136575
  47.1000023    0.2215255
  47.1300011    0.2109077
  47.1600037    0.2181768
  47.1900024    0.2191322
  47.2200012    0.2174343
  47.2500038    0.2082901
  47.2800026    0.2136251
  47.3100014    0.2065770
  47.3400040    0.2144336
  47.3700027    0.2149427
  47.4000015    0.2123609
  47.4300041    0.2089986
  47.4600029    0.2085637
  47.4900017    0.2131747
  47.5200005    0.2113405
  47.5500031    0.2111953
  47.5800018    0.2069434
  47.6100006    0.2093087
  47.6400032    0.2172224
  47.6700020    0.2070126
  47.7000008    0.2104219
  47.7300034    0.2153098
  47.7600021    0.2180573
  47.7900009    0.2075751
  47.8200035    0.2029059
  47.8500023    0.2087274
  47.8800011    0.2186871
  47.9100037    0.2132310
  47.9400024    0.2154677
  47.9700012    0.2253664
  48.0000038    0.2128067
  48.0300026    0.2204194
  48.0600014    0.2173214
  48.0900040    0.2143585
  48.1200027    0.2225565
  48.1500015    0.2097170
  48.1800041    0.2159099
  48.2100029    0.2188901
  48.2400017    0.2090403
  48.2700005    0.2104652
  48.3000031    0.2204726
  48.3300018    0.2133372
  48.3600006    0.2204673
  48.3900032    0.2264332
  48.4200020    0.2168950
  48.4500008    0.2202303
  48.4800034    0.2187929
  48.5100021    0.2117050
  48.5400009    0.2112679
  48.5700035    0.2199132
  48.6000023    0.2117498
  48.6300011    0.2115127
  48.6600037    0.2164963
  48.6900024    0.2155959
  48.7200012    0.2205868
  48.7500038    0.2071766
  48.7800026    0.2088449
  48.8100014    0.2105262
  48.8400040    0.2035196
  48.8700027    0.2078826
  48.9000015    0.2026672
  48.9300041    0.1971970
  48.9600029    0.2109660
  48.9900017    0.2128245
  49.0200005    0.2101706
  49.0500031    0.2107073
  49.0800018    0.2134957
  49.1100006    0.2062622
  49.1400032    0.2106812
  49.1700020    0.2114456
  49.2000008    0.2126511
  49.2300034    0.2075581
  49.2600021    0.1996709
  49.2900009    0.1927596
  49.3200035    0.2070549
  49.3500023    0.2045724
  49.3800011    0.2113210
  49.4100037    0.2156388
  49.4400024    0.2101245
  49.4700012    0.2096152
  49.5000038    0.2067521
  49.5300026    0.2041571
  49.5600014    0.2039392
  49.5900040    0.2067477
  49.6200027    0.2035094
  49.6500015    0.2134264
  49.6800041    0.2116160
  49.7100029    0.2075189
  49.7400017    0.2063253
  49.7700005    0.2060551
  49.8000031    0.2040804
  49.8300018    0.2073184
  49.8600006    0.2092583
  49.8900032    0.2073724
  49.9200020    0.2109645
  49.9500008    0.2195086
  49.9800034    0.2131857
  50.0100021    0.2103470
  50.0400009    0.2050904
  50.0700035    0.2075366
  50.1000023    0.1987743
  50.1300011    0.2091292
  50.1600037    0.2056602
  50.1900024    0.2063505
  50.2200012    0.2001412
  50.2500038    0.2017897
  50.2800026    0.1993314
  50.3100014    0.2086443
  50.3400040    0.2042146
  50.3700027    0.2062667
  50.4000015    0.2100669
  50.4300041    0.2153139
  50.4600029    0.2044743
  50.4900017    0.2055458
  50.5200043    0.1955943
  50.5500031    0.2036408
  50.5800018    0.1963443
  50.6100006    0.2081743
  50.6400032    0.2093011
  50.6700020    0.2117061
  50.7000008    0.2035232
  50.7300034    0.2004487
  50.7600021    0.1955659
  50.7900009    0.2056642
  50.8200035    0.2053789
  50.8500023    0.2049357
  50.8800011    0.2010227
  50.9100037    0.2027964
  50.9400024    0.2038605
  50.9700012    0.2094584
  51.0000038    0.2057399
  51.0300026    0.2123260
  51.0600014    0.2141890
  51.0900040    0.2045320
  51.1200027    0.2138786
  51.1500015    0.2182561
  51.1800041    0.2159240
  51.2100029    0.2175400
  51.2400017    0.2144181
  51.2700043    0.2130217
  51.3000031    0.2168664
  51.3300018    0.2121556
  51.3600006    0.2246830
  51.3900032    0.2124929
  51.4200020    0.2007022
  51.4500008    0.2154724
  51.4800034    0.2067202
  51.5100021    0.2062685
  51.5400009    0.2053936
  51.5700035    0.2027597
  51.6000023    0.2046454
  51.6300011    0.2001324
  51.6600037    0.2100788
  51.6900024    0.2040011
  51.7200012    0.2069346
  51.7500038    0.2046896
  51.7800026    0.2060456
  51.8100014    0.2059913
  51.8400040    0.2100102
  51.8700027    0.2208736
  51.9000015    0.2155789
  51.9300041    0.2077754
  51.9600029    0.2212583
  51.9900017    0.2115198
  52.0200043    0.2082682
  52.0500031    0.2097080
  52.0800018    0.2213288
  52.1100006    0.2137624
  52.1400032    0.2288188
  52.1700020    0.2167080
  52.2000008    0.2242024
  52.2300034    0.2187878
  52.2600021    0.2193654
  52.2900009    0.2134396
  52.3200035    0.2131329
  52.3500023    0.2125305
  52.3800011    0.2164291
  52.4100037    0.2200887
  52.4400024    0.2237336
  52.4700012    0.2193444
  52.5000038    0.2211812
  52.5300026    0.2098051
  52.5600014    0.2145155
  52.5900040    0.2116499
  52.6200027    0.2190093
  52.6500015    0.2122247
  52.6800041    0.2116952
  52.7100029    0.2164156
  52.7400017    0.2158425
  52.7700043    0.2023185
  52.8000031    0.2106752
  52.8300018    0.2127628
  52.8600006    0.1978402
  52.8900032    0.2139200
  52.9200020    0.2067561
  52.9500008    0.2048637
  52.9800034    0.2247424
  53.0100021    0.2208204
  53.0400009    0.2257533
  53.0700035    0.2207461
  53.1000023    0.2152760
  53.1300011    0.2107338
  53.1600037    0.2005776
  53.1900024    0.2084824
  53.2200012    0.1995442
  53.2500038    0.2042419
  53.2800026    0.1998467
  53.3100014    0.2160461
  53.3400040    0.2095548
  53.3700027    0.2191548
  53.4000015    0.2080287
  53.4300041    0.2074019
  53.4600029    0.2073205
  53.4900017    0.1970385
  53.5200043    0.2127320
  53.5500031    0.2093857
  53.5800018    0.2166081
  53.6100044    0.2148295
  53.6400032    0.2062735
  53.6700020    0.2122087
  53.7000008    0.2050956
  53.7300034    0.2066164
  53.7600021    0.2055722
  53.7900009    0.2076221
  53.8200035    0.2088068
  53.8500023    0.2012909
  53.8800011    0.2034175
  53.9100037    0.2075336
  53.9400024    0.2014788
  53.9700012    0.2087449
  54.0000038    0.2092359
  54.0300026    0.2058922
  54.0600014    0.2061532
  54.0900040    0.2031482
  54.1200027    0.2078440
  54.1500015    0.2076589
  54.1800041    0.2113608
  54.2100029    0.2083222
  54.2400017    0.2112234
  54.2700043    0.2117047
  54.3000031    0.2107091
  54.3300018    0.2109313
  54.3600044    0.2157359
  54.3900032    0.2130320
  54.4200020    0.2108571
  54.4500008    0.2121539
  54.4800034    0.2090496
  54.5100021    0.2088284
  54.5400009    0.2128241
  54.5700035    0.2109079
  54.6000023    0.2219714
  54.6300011    0.2144656
  54.6600037    0.2258269
  54.6900024    0.2436776
  54.7200012    0.2321556
  54.7500038    0.2237597
  54.7800026    0.2137718
  54.8100014    0.2120691
  54.8400040    0.2123893
  54.8700027    0.2138102
  54.9000015    0.2071192
  54.9300041    0.2078424
  54.9600029    0.2180190
  54.9900017    0.2229251
  55.0200043    0.2050913
  55.0500031    0.2117485
  55.0800018    0.2124430
  55.1100044    0.2061416
  55.1400032    0.2110623
  55.1700020    0.2216077
  55.2000008    0.2171619
  55.2300034    0.2184410
  55.2600021    0.2250245
  55.2900009    0.2126885
  55.3200035    0.2296585
  55.3500023    0.2179104
  55.3800011    0.2186949
  55.4100037    0.2306210
  55.4400024    0.2325142
  55.4700012    0.2247476
  55.5000038    0.2293696
  55.5300026    0.2260536
  55.5600014    0.2363111
  55.5900040    0.2298271
  55.6200027    0.2249754
  55.6500015    0.2188296
  55.6800041    0.2267851
  55.7100029    0.2305218
  55.7400017    0.2351303
  55.7700043    0.2360499
  55.8000031    0.2330035
  55.8300018    0.2460495
  55.8600044    0.2188375
  55.8900032    0.2287528
  55.9200020    0.2107175
  55.9500008    0.2182719
  55.9800034    0.2280298
  56.0100021    0.2178958
  56.0400009    0.2220355
  56.0700035    0.2182246
  56.1000023    0.2213292
  56.1300011    0.2151830
  56.1600037    0.2267565
  56.1900024    0.2301359
  56.2200012    0.2132757
  56.2500038    0.2159966
  56.2800026    0.2074525
  56.3100014    0.2248590
  56.3400040    0.2147090
  56.3700027    0.2200661
  56.4000015    0.2178061
  56.4300041    0.2244847
  56.4600029    0.2153491
  56.4900017    0.2149391
  56.5200043    0.2147926
  56.5500031    0.2263305
  56.5800018    0.2289926
  56.6100044    0.2221173
  56.6400032    0.2192044
  56.6700020    0.2206946
  56.7000046    0.2229971
  56.7300034    0.2247248
  56.7600021    0.2170593
  56.7900009    0.2089131
  56.8200035    0.2104328
  56.8500023    0.2112408
  56.8800011    0.2108313
  56.9100037    0.2137439
  56.9400024    0.2134703
  56.9700012    0.2186857
  57.0000038    0.2194192
  57.0300026    0.2163022
  57.0600014    0.2136316
  57.0900040    0.2146762
  57.1200027    0.2283362
  57.1500015    0.2218069
  57.1800041    0.2061669
  57.2100029    0.2134943
  57.2400017    0.2247000
  57.2700043    0.2298084
  57.3000031    0.2171267
  57.3300018    0.2283470
  57.3600044    0.2119361
  57.3900032    0.2253172
  57.4200020    0.2215769
  57.4500046    0.2157071
  57.4800034    0.2252111
  57.5100021    0.2186185
  57.5400009    0.2330339
  57.5700035    0.2236115
  57.6000023    0.2215441
  57.6300011    0.2323758
  57.6600037    0.2232686
  57.6900024    0.2266158
  57.7200012    0.2179339
  57.7500038    0.2204162
  57.7800026    0.2204087
  57.8100014    0.2195114
  57.8400040    0.2113845
  57.8700027    0.2118170
  57.9000015    0.2209641
  57.9300041    0.2283442
  57.9600029    0.2334754
  57.9900017    0.2299463
  58.0200043    0.2197468
  58.0500031    0.2189144
  58.0800018    0.2307966
  58.1100044    0.2285500
  58.1400032    0.2275792
  58.1700020    0.2203306
  58.2000046    0.2259087
  58.2300034    0.2199672
  58.2600021    0.2284900
  58.2900009    0.2284543
  58.3200035    0.2237543
  58.3500023    0.2256407
  58.3800011    0.2266377
  58.4100037    0.2182268
  58.4400024    0.2112225
  58.4700012    0.2090225
  58.5000038    0.2268640
  58.5300026    0.2177827
  58.5600014    0.2225112
  58.5900040    0.2038788
  58.6200027    0.2157087
  58.6500015    0.2041582
  58.6800041    0.2049095
  58.7100029    0.2001110
  58.7400017    0.2090905
  58.7700043    0.2031383
  58.8000031    0.2052907
  58.8300018    0.2154533
  58.8600044    0.2030879
  58.8900032    0.2125697
  58.9200020    0.2172352
  58.9500046    0.2054571
  58.9800034    0.2116383
  59.0100021    0.2160725
  59.0400009    0.2164784
  59.0700035    0.2083685
  59.1000023    0.2074347
  59.1300011    0.2181180
  59.1600037    0.2155597
  59.1900024    0.2195396
  59.2200012    0.2121717
  59.2500038    0.2159816
  59.2800026    0.1997836
  59.3100014    0.2059729
  59.3400040    0.2074075
  59.3700027    0.2197458
  59.4000015    0.2098731
  59.4300041    0.2089422
  59.4600029    0.2054516
  59.4900017    0.2066367
  59.5200043    0.2019958
  59.5500031    0.2034290
  59.5800018    0.2014377
  59.6100044    0.2199908
  59.6400032    0.2127636
  59.6700020    0.2188614
  59.7000046    0.2121415
  59.7300034    0.2157682
  59.7600021    0.2144624
  59.7900047    0.2147605
  59.8200035    0.2103887
  59.8500023    0.2033309
  59.8800011    0.2010864
  59.9100037    0.2122184
  59.9400024    0.1958153
  59.9700012    0.2074068
  60.0000038    0.2081534
  60.0300026    0.2088888
  60.0600014    0.2033994
  60.0900040    0.2053988
  60.1200027    0.2000335
  60.1500015    0.1999496
  60.1800041    0.2022074
  60.2100029    0.2057059
  60.2400017    0.2077208
  60.2700043    0.2142624
  60.3000031    0.2062927
  60.3300018    0.1999833
  60.3600044    0.2083144
  60.3900032    0.2106214
  60.4200020    0.2116490
  60.4500046    0.2229709
  60.4800034    0.2051072
  60.5100021    0.2097571
  60.5400047    0.2144520
  60.5700035    0.2204272
  60.6000023    0.2144372
  60.6300011    0.2162741
  60.6600037    0.2088786
  60.6900024    0.2107225
  60.7200012    0.2042957
  60.7500038    0.2137507
  60.7800026    0.2082061
  60.8100014    0.2115143
  60.8400040    0.2110740
  60.8700027    0.2182258
  60.9000015    0.2098325
  60.9300041    0.2004774
  60.9600029    0.2065298
  60.9900017    0.2012361
  61.0200043    0.2020276
  61.0500031    0.2023150
  61.0800018    0.1991254
  61.1100044    0.2114552
  61.1400032    0.2030455
  61.1700020    0.2185726
  61.2000046    0.2213089
  61.2300034    0.2115050
  61.2600021    0.2076655
  61.2900047    0.2161234
  61.3200035    0.2033728
  61.3500023    0.2016502
  61.3800011    0.2017621
  61.4100037    0.1943774
  61.4400024    0.2028048
  61.4700012    0.1970175
  61.5000038    0.1965751
  61.5300026    0.2052320
  61.5600014    0.2030319
  61.5900040    0.2010061
  61.6200027    0.2064006
  61.6500015    0.2082188
  61.6800041    0.2051008
  61.7100029    0.2076056
  61.7400017    0.2107487
  61.7700043    0.2127292
  61.8000031    0.2110142
  61.8300018    0.2069021
  61.8600044    0.2102311
  61.8900032    0.2060359
  61.9200020    0.2055271
  61.9500046    0.2005781
  61.9800034    0.1977168
  62.0100021    0.2058454
  62.0400047    0.2059084
  62.0700035    0.2168093
  62.1000023    0.2029976
  62.1300011    0.2012286
  62.1600037    0.2014911
  62.1900024    0.2143154
  62.2200012    0.2146500
  62.2500038    0.2183783
  62.2800026    0.2040447
  62.3100014    0.2022351
  62.3400040    0.2050506
  62.3700027    0.2081225
  62.4000015    0.2010404
  62.4300041    0.1970229
  62.4600029    0.2046043
  62.4900017    0.2000316
  62.5200043    0.2045736
  62.5500031    0.2031237
  62.5800018    0.2069881
  62.6100044    0.2067832
  62.6400032    0.2002085
  62.6700020    0.2079143
  62.7000046    0.2187127
  62.7300034    0.2119495
  62.7600021    0.2065116
  62.7900047    0.2101017
  62.8200035    0.2064219
  62.8500023    0.2089258
  62.8800049    0.1972125
  62.9100037    0.2096474
  62.9400024    0.2038388
  62.9700012    0.2061090
  63.0000038    0.2032267
  63.0300026    0.2084699
  63.0600014    0.2048910
  63.0900040    0.2129689
  63.1200027    0.2051702
  63.1500015    0.2054148
  63.1800041    0.2113780
  63.2100029    0.2137311
  63.2400017    0.2095021
  63.2700043    0.2003604
  63.3000031    0.2073581
  63.3300018    0.2132950
  63.3600044    0.2204751
  63.3900032    0.2109656
  63.4200020    0.2047278
  63.4500046    0.2075004
  63.4800034    0.2040621
  63.5100021    0.2103832
  63.5400047    0.2077104
  63.5700035    0.2124919
  63.6000023    0.2121958
  63.6300049    0.2133210
  63.6600037    0.2069718
  63.6900024    0.2181220
  63.7200012    0.2076985
  63.7500038    0.2092996
  63.7800026    0.2041823
  63.8100014    0.2042834
  63.8400040    0.2043067
  63.8700027    0.2026379
  63.9000015    0.2104443
  63.9300041    0.2096267
  63.9600029    0.2093143
  63.9900017    0.2063323
  64.0200043    0.1981154
  64.0500031    0.1993257
  64.0800018    0.1966113
  64.1100006    0.1993490
  64.1399994    0.2009539
  64.1700058    0.2009439
  64.2000046    0.2026692
  64.2300034    0.1970978
  64.2600021    0.2048634
  64.2900009    0.2091589
  64.3199997    0.2076915
  64.3500061    0.2102199
  64.3800049    0.2121918
  64.4100037    0.2191872
  64.4400024    0.2224745
  64.4700012    0.2153894
  64.5000000    0.2208025
  64.5300064    0.2157530
  64.5600052    0.2151164
  64.5900040    0.2183466
  64.6200027    0.2234960
  64.6500015    0.2196036
  64.6800003    0.2117333
  64.7100067    0.2076911
  64.7400055    0.2086395
  64.7700043    0.2185936
  64.8000031    0.2035162
  64.8300018    0.2103226
  64.8600006    0.2096037
  64.8899994    0.2040043
  64.9200058    0.2049483
  64.9500046    0.2098681
  64.9800034    0.2193179
  65.0100021    0.2159697
  65.0400009    0.2121633
  65.0699997    0.2094827
  65.1000061    0.2056487
  65.1300049    0.2074643
  65.1600037    0.2096221
  65.1900024    0.2053947
  65.2200012    0.2027700
  65.2500000    0.1967900
  65.2800064    0.2010572
  65.3100052    0.2023865
  65.3400040    0.2083026
  65.3700027    0.2105914
  65.4000015    0.2162272
  65.4300003    0.2143642
  65.4600067    0.2020555
  65.4900055    0.2114186
  65.5200043    0.2056972
  65.5500031    0.2099366
  65.5800018    0.2203202
  65.6100006    0.2188443
  65.6399994    0.2163896
  65.6700058    0.2171423
  65.7000046    0.2193963
  65.7300034    0.2197915
  65.7600021    0.2236760
  65.7900009    0.2215201
  65.8199997    0.2216289
  65.8500061    0.2182993
  65.8800049    0.2073877
  65.9100037    0.2111651
  65.9400024    0.2061308
  65.9700012    0.2063389
  66.0000000    0.2068422
  66.0300064    0.2021201
  66.0600052    0.2034495
  66.0900040    0.1995026
  66.1200027    0.2133217
  66.1500015    0.2094412
  66.1800003    0.2080099
  66.2100067    0.2163283
  66.2400055    0.2096656
  66.2700043    0.2030138
  66.3000031    0.2061634
  66.3300018    0.2066762
  66.3600006    0.2144430
  66.3899994    0.2159621
  66.4200058    0.2169723
  66.4500046    0.2181983
  66.4800034    0.2255457
  66.5100021    0.2126768
  66.5400009    0.2064841
  66.5699997    0.2099166
  66.6000061    0.2092620
  66.6300049    0.2116671
  66.6600037    0.1974809
  66.6900024    0.2052957
  66.7200012    0.2049553
  66.7500000    0.2080467
  66.7800064    0.2030884
  66.8100052    0.2205594
  66.8400040    0.2103286
  66.8700027    0.2035754
  66.9000015    0.2121934
  66.9300003    0.2045622
  66.9600067    0.2005383
  66.9900055    0.2141441
  67.0200043    0.2117238
  67.0500031    0.2018647
  67.0800018    0.2089584
  67.1100006    0.2121066
  67.1399994    0.2083487
  67.1700058    0.2154537
  67.2000046    0.2085432
  67.2300034    0.2060531
  67.2600021    0.2029576
  67.2900009    0.2090113
  67.3199997    0.2106244
  67.3500061    0.2173421
  67.3800049    0.2010505
  67.4100037    0.2119623
  67.4400024    0.2026267
  67.4700012    0.2116826
  67.5000000    0.2162654
  67.5300064    0.2098068
  67.5600052    0.2194397
  67.5900040    0.2120429
  67.6200027    0.2080923
  67.6500015    0.2131894
  67.6800003    0.2073812
  67.7100067    0.2181191
  67.7400055    0.2166466
  67.7700043    0.2119150
  67.8000031    0.2098972
  67.8300018    0.2071786
  67.8600006    0.2092153
  67.8900070    0.2051691
  67.9200058    0.2086906
  67.9500046    0.2073258
  67.9800034    0.2080704
  68.0100021    0.2112508
  68.0400009    0.2097996
  68.0699997    0.2044397
  68.1000061    0.2075673
  68.1300049    0.2044698
  68.1600037    0.2109269
  68.1900024    0.2132946
  68.2200012    0.2092915
  68.2500000    0.2026344
  68.2800064    0.2063509
  68.3100052    0.2036068
  68.3400040    0.2164740
  68.3700027    0.2057350
  68.4000015    0.2159735
  68.4300003    0.1951475
  68.4600067    0.2040593
  68.4900055    0.2076650
  68.5200043    0.2148287
  68.5500031    0.2043555
  68.5800018    0.2043742
  68.6100006    0.2077949
  68.6400070    0.2066452
  68.6700058    0.2132249
  68.7000046    0.2053662
  68.7300034    0.1958212
  68.7600021    0.2035544
  68.7900009    0.2013424
  68.8199997    0.2000544
  68.8500061    0.2064190
  68.8800049    0.2089781
  68.9100037    0.2107033
  68.9400024    0.2121941
  68.9700012    0.2077690
  69.0000000    0.2063120
  69.0300064    0.2033485
  69.0600052    0.2033961
  69.0900040    0.2033347
  69.1200027    0.1960524
  69.1500015    0.2057822
  69.1800003    0.2111582
  69.2100067    0.2042041
  69.2400055    0.2130256
  69.2700043    0.2066504
  69.3000031    0.2188754
  69.3300018    0.2141179
  69.3600006    0.2138298
  69.3900070    0.1985085
  69.4200058    0.2073313
  69.4500046    0.2102436
  69.4800034    0.2017527
  69.5100021    0.2115042
  69.5400009    0.2050035
  69.5699997    0.2110417
  69.6000061    0.2199248
  69.6300049    0.2134099
  69.6600037    0.2138966
  69.6900024    0.2118012
  69.7200012    0.2150304
  69.7500000    0.2107758
  69.7800064    0.2078182
  69.8100052    0.2110988
  69.8400040    0.2074606
  69.8700027    0.2087841
  69.9000015    0.2025024
  69.9300003    0.2195867
  69.9600067    0.2064801
  69.9900055    0.1970290
  70.0200043    0.2077432
  70.0500031    0.1992704
  70.0800018    0.2035581
  70.1100006    0.2009428
  70.1400070    0.2104812
  70.1700058    0.2122042
  70.2000046    0.2148814
  70.2300034    0.2157228
  70.2600021    0.2132870
  70.2900009    0.2160546
  70.3199997    0.2230134
  70.3500061    0.2176013
  70.3800049    0.2174474
  70.4100037    0.2129477
  70.4400024    0.2239009
  70.4700012    0.2117773
  70.5000000    0.2131857
  70.5300064    0.2149547
  70.5600052    0.2178643
  70.5900040    0.2204202
  70.6200027    0.2100281
  70.6500015    0.2163694
  70.6800003    0.2147636
  70.7100067    0.2112072
  70.7400055    0.2078410
  70.7700043    0.2039271
  70.8000031    0.2158681
  70.8300018    0.2216410
  70.8600006    0.2155685
  70.8900070    0.2075206
  70.9200058    0.2094435
  70.9500046    0.2137375
  70.9800034    0.2022637
  71.0100021    0.2150718
  71.0400009    0.2050368
  71.0699997    0.2050173
  71.1000061    0.2028994
  71.1300049    0.2171026
  71.1600037    0.2117574
  71.1900024    0.2086368
  71.2200012    0.2106397
  71.2500000    0.2047315
  71.2800064    0.2081974
  71.3100052    0.2016703
  71.3400040    0.2084477
  71.3700027    0.1976747
  71.4000015    0.2040372
  71.4300003    0.2001567
  71.4600067    0.2079562
  71.4900055    0.2110336
  71.5200043    0.2116935
  71.5500031    0.2028649
  71.5800018    0.2071664
  71.6100006    0.2037737
  71.6400070    0.2166068
  71.6700058    0.2142313
  71.7000046    0.2121540
  71.7300034    0.2108517
  71.7600021    0.2178486
  71.7900009    0.2162998
  71.8199997    0.2134113
  71.8500061    0.2017010
  71.8800049    0.2086476
  71.9100037    0.2034247
  71.9400024    0.1953356
  71.9700012    0.2013662
  72.0000000    0.2000614
  72.0300064    0.1994531
  72.0600052    0.2110029
  72.0900040    0.2028217
  72.1200027    0.2098111
  72.1500015    0.2081012
  72.1800003    0.1982836
  72.2100067    0.2045902
  72.2400055    0.2109891
  72.2700043    0.2080076
  72.3000031    0.2001224
  72.3300018    0.2068201
  72.3600006    0.2015061
  72.3900070    0.2055944
  72.4200058    0.2110632
  72.4500046    0.2060093
  72.4800034    0.2100382
  72.5100021    0.2126050
  72.5400009    0.2133093
  72.5699997    0.2039165
  72.6000061    0.1984923
  72.6300049    0.2096060
  72.6600037    0.2006863
  72.6900024    0.2028230
  72.7200012    0.1951952
  72.7500000    0.1870371
  72.7800064    0.1933457
  72.8100052    0.1947125
  72.8400040    0.1965314
  72.8700027    0.2009143
  72.9000015    0.1940697
  72.9300003    0.1935018
  72.9600067    0.2022957
  72.9900055    0.2039716
  73.0200043    0.2021212
  73.0500031    0.1894099
  73.0800018    0.2020846
  73.1100006    0.1986899
  73.1400070    0.1948379
  73.1700058    0.1961853
  73.2000046    0.1937581
  73.2300034    0.1990376
  73.2600021    0.1951805
  73.2900009    0.1934839
  73.3199997    0.1969618
  73.3500061    0.1958630
  73.3800049    0.1984599
  73.4100037    0.1985503
  73.4400024    0.2070019
  73.4700012    0.1936577
  73.5000000    0.1899603
  73.5300064    0.1936771
  73.5600052    0.1943439
  73.5900040    0.2041379
  73.6200027    0.1959166
  73.6500015    0.1987820
  73.6800003    0.2007090
  73.7100067    0.1976997
  73.7400055    0.1920470
  73.7700043    0.1910987
  73.8000031    0.2049811
  73.8300018    0.1984731
  73.8600006    0.1925362
  73.8900070    0.1940638
  73.9200058    0.2056967
  73.9500046    0.1999496
  73.9800034    0.1985619
  74.0100021    0.1993538
  74.0400009    0.1986074
  74.0700073    0.1986365
  74.1000061    0.2010713
  74.1300049    0.1950117
  74.1600037    0.1999134
  74.1900024    0.2041565
  74.2200012    0.2034899
  74.2500000    0.1933429
  74.2800064    0.1940001
  74.3100052    0.1947267
  74.3400040    0.2019834
  74.3700027    0.1947479
  74.4000015    0.2028048
  74.4300003    0.1980364
  74.4600067    0.1989372
  74.4900055    0.2003328
  74.5200043    0.1940744
  74.5500031    0.1959570
  74.5800018    0.2023533
  74.6100006    0.2047130
  74.6400070    0.1895993
  74.6700058    0.1984255
  74.7000046    0.2050184
  74.7300034    0.1857449
  74.7600021    0.1858279
  74.7900009    0.1856378
  74.8200073    0.1929807
  74.8500061    0.1840836
  74.8800049    0.1888105
  74.9100037    0.1910445
  74.9400024    0.1971695
  74.9700012    0.1958892
  75.0000000    0.2016364
  75.0300064    0.1959290
  75.0600052    0.1989678
  75.0900040    0.1953963
  75.1200027    0.1902987
  75.1500015    0.1894869
  75.1800003    0.1946318
  75.2100067    0.1994779
  75.2400055    0.1962034
  75.2700043    0.1881569
  75.3000031    0.1845840
  75.3300018    0.1976328
  75.3600006    0.1909999
  75.3900070    0.1983897
  75.4200058    0.1837799
  75.4500046    0.1872144
  75.4800034    0.1874172
  75.5100021    0.1881394
  75.5400009    0.1794728
  75.5700073    0.1922065
  75.6000061    0.1822795
  75.6300049    0.1869101
  75.6600037    0.1912120
  75.6900024    0.1921602
  75.7200012    0.2048977
  75.7500000    0.2046752
  75.7800064    0.2055279
  75.8100052    0.1916891
  75.8400040    0.2030745
  75.8700027    0.2085447
  75.9000015    0.2018498
  75.9300003    0.1963902
  75.9600067    0.1952397
  75.9900055    0.1953257
  76.0200043    0.1967231
  76.0500031    0.2003160
  76.0800018    0.2073115
  76.1100006    0.2001365
  76.1400070    0.1990422
  76.1700058    0.1971226
  76.2000046    0.1932862
  76.2300034    0.1955137
  76.2600021    0.1991615
  76.2900009    0.1938107
  76.3200073    0.1934762
  76.3500061    0.1939732
  76.3800049    0.2001882
  76.4100037    0.1969479
  76.4400024    0.1996524
  76.4700012    0.1864557
  76.5000000    0.1963141
  76.5300064    0.1968179
  76.5600052    0.1927157
  76.5900040    0.2028558
  76.6200027    0.1929215
  76.6500015    0.1972822
  76.6800003    0.1948144
  76.7100067    0.1976944
  76.7400055    0.1869690
  76.7700043    0.1882344
  76.8000031    0.1975315
  76.8300018    0.1961479
  76.8600006    0.1989022
  76.8900070    0.2029959
  76.9200058    0.1920667
  76.9500046    0.1982589
  76.9800034    0.1915584
  77.0100021    0.1997744
  77.0400009    0.1879467
  77.0700073    0.1850620
  77.1000061    0.2003578
  77.1300049    0.2012424
  77.1600037    0.1993473
  77.1900024    0.1898420
  77.2200012    0.1993313
  77.2500000    0.1965789
  77.2800064    0.1921236
  77.3100052    0.1916890
  77.3400040    0.1934440
  77.3700027    0.1985441
  77.4000015    0.1984354
  77.4300003    0.1952263
  77.4600067    0.1897831
  77.4900055    0.2007020
  77.5200043    0.1967235
  77.5500031    0.2093804
  77.5800018    0.1999918
  77.6100006    0.1959525
  77.6400070    0.1919667
  77.6700058    0.1946088
  77.7000046    0.1983628
  77.7300034    0.2009170
  77.7600021    0.1956201
  77.7900009    0.2036303
  77.8200073    0.2015237
  77.8500061    0.2069543
  77.8800049    0.2110572
  77.9100037    0.1991005
  77.9400024    0.2128990
  77.9700012    0.2037330
  78.0000000    0.2045237
  78.0300064    0.2041237
  78.0600052    0.1956203
  78.0900040    0.2037184
  78.1200027    0.2012706
  78.1500015    0.2002184
  78.1800003    0.2168262
  78.2100067    0.2074989
  78.2400055    0.2129482
  78.2700043    0.2013012
  78.3000031    0.1951159
  78.3300018    0.1917531
  78.3600006    0.1924789
  78.3900070    0.1952093
  78.4200058    0.1950282
  78.4500046    0.2015094
  78.4800034    0.1976302
  78.5100021    0.1968135
  78.5400009    0.1963693
  78.5700073    0.2029174
  78.6000061    0.2020995
  78.6300049    0.2007696
  78.6600037    0.1943757
  78.6900024    0.1999365
  78.7200012    0.2050106
  78.7500000    0.1895324
  78.7800064    0.1977855
  78.8100052    0.1969618
  78.8400040    0.2116607
  78.8700027    0.1975297
  78.9000015    0.2046026
  78.9300003    0.1886595
  78.9600067    0.1943047
  78.9900055    0.1920988
  79.0200043    0.1847038
  79.0500031    0.1924104
  79.0800018    0.1828285
  79.1100006    0.1933124
  79.1400070    0.1862847
  79.1700058    0.1999517
  79.2000046    0.1923418
  79.2300034    0.1925355
  79.2600021    0.1963837
  79.2900009    0.2037662
  79.3200073    0.1906170
  79.3500061    0.1884716
  79.3800049    0.1914554
  79.4100037    0.1889981
  79.4400024    0.2000788
  79.4700012    0.2001700
  79.5000000    0.2000026
  79.5300064    0.2073082
  79.5600052    0.1982499
  79.5900040    0.1911900
  79.6200027    0.1895339
  79.6500015    0.1998702
  79.6800003    0.1915061
  79.7100067    0.1895773
  79.7400055    0.2008653
  79.7700043    0.1973677
  79.8000031    0.1942147
  79.8300018    0.2008740
  79.8600006    0.2163992
  79.8900070    0.2077353
  79.9200058    0.1991059
  79.9500046    0.2112158
  79.9800034    0.2079403
  80.0100021    0.2081181
  80.0400009    0.2289903
  80.0700073    0.2219384
  80.1000061    0.2160297
  80.1300049    0.1969327
  80.1600037    0.2062997
  80.1900024    0.2073185
  80.2200012    0.1875471
  80.2500000    0.1986253
  80.2800064    0.1974702
  80.3100052    0.2052381
  80.3400040    0.2010760
  80.3700027    0.1979322
  80.4000015    0.2075131
  80.4300003    0.2015209
  80.4600067    0.1980163
  80.4900055    0.2049154
  80.5200043    0.1965954
  80.5500031    0.1999878
  80.5800018    0.2034600
  80.6100006    0.1959445
  80.6400070    0.1964102
  80.6700058    0.1953274
  80.7000046    0.1914491
  80.7300034    0.1936762
  80.7600021    0.1930953
  80.7900009    0.1921251
  80.8200073    0.2056053
  80.8500061    0.2049859
  80.8800049    0.2024968
  80.9100037    0.2119996
  80.9400024    0.2104651
  80.9700012    0.2044057
  81.0000076    0.2048551
  81.0300064    0.2002546
  81.0600052    0.1986279
  81.0900040    0.2051458
  81.1200027    0.2085097
  81.1500015    0.2004305
  81.1800003    0.1950358
  81.2100067    0.1983199
  81.2400055    0.2018517
  81.2700043    0.2048336
  81.3000031    0.2084650
  81.3300018    0.2008982
  81.3600006    0.2058366
  81.3900070    0.2048542
  81.4200058    0.1927696
  81.4500046    0.2041812
  81.4800034    0.2058659
  81.5100021    0.1978935
  81.5400009    0.1962000
  81.5700073    0.1876460
  81.6000061    0.1954526
  81.6300049    0.2013857
  81.6600037    0.1875669
  81.6900024    0.1982260
  81.7200012    0.1892391
  81.7500076    0.1868668
  81.7800064    0.1907731
  81.8100052    0.1865009
  81.8400040    0.1979010
  81.8700027    0.2034350
  81.9000015    0.1975924
  81.9300003    0.1958999
  81.9600067    0.1867144
  81.9900055    0.1785805
  82.0200043    0.1822544
  82.0500031    0.1888152
  82.0800018    0.1877648
  82.1100006    0.1970723
  82.1400070    0.1928117
  82.1700058    0.1892116
  82.2000046    0.1976110
  82.2300034    0.1885502
  82.2600021    0.1929631
  82.2900009    0.1893225
  82.3200073    0.1803166
  82.3500061    0.1834163
  82.3800049    0.1840697
  82.4100037    0.1764442
  82.4400024    0.1857687
  82.4700012    0.1918772
  82.5000076    0.1904023
  82.5300064    0.1928340
  82.5600052    0.1894378
  82.5900040    0.1821268
  82.6200027    0.1878233
  82.6500015    0.1870934
  82.6800003    0.1807586
  82.7100067    0.1881157
  82.7400055    0.1862509
  82.7700043    0.1913044
  82.8000031    0.1959484
  82.8300018    0.1916045
  82.8600006    0.2004792
  82.8900070    0.1944060
  82.9200058    0.1969894
  82.9500046    0.2039892
  82.9800034    0.1984656
  83.0100021    0.2138241
  83.0400009    0.2101796
  83.0700073    0.2028240
  83.1000061    0.2007958
  83.1300049    0.1943006
  83.1600037    0.2010050
  83.1900024    0.1992761
  83.2200012    0.2061740
  83.2500076    0.2081681
  83.2800064    0.2132207
  83.3100052    0.2108439
  83.3400040    0.2192981
  83.3700027    0.2072483
  83.4000015    0.2070859
  83.4300003    0.2053750
  83.4600067    0.2014799
  83.4900055    0.2033826
  83.5200043    0.2150586
  83.5500031    0.2077307
  83.5800018    0.2085343
  83.6100006    0.2084068
  83.6400070    0.2073695
  83.6700058    0.2120571
  83.7000046    0.2179331
  83.7300034    0.2264266
  83.7600021    0.2299332
  83.7900009    0.2119876
  83.8200073    0.2193283
  83.8500061    0.2164248
  83.8800049    0.2133584
  83.9100037    0.2163380
  83.9400024    0.2142557
  83.9700012    0.2010099
  84.0000076    0.2148112
  84.0300064    0.2105022
  84.0600052    0.2148619
  84.0900040    0.2052419
  84.1200027    0.2016261
  84.1500015    0.1982735
  84.1800003    0.1951564
  84.2100067    0.1986573
  84.2400055    0.2031349
  84.2700043    0.2084405
  84.3000031    0.2058906
  84.3300018    0.2011919
  84.3600006    0.1960696
  84.3900070    0.1963610
  84.4200058    0.2056470
  84.4500046    0.2117588
  84.4800034    0.2000120
  84.5100021    0.2034415
  84.5400009    0.1932395
  84.5700073    0.1966326
  84.6000061    0.1989999
  84.6300049    0.1967812
  84.6600037    0.1933922
  84.6900024    0.1847726
  84.7200012    0.1875281
  84.7500076    0.1887935
  84.7800064    0.1910182
  84.8100052    0.1953510
  84.8400040    0.1984164
  84.8700027    0.1943522
  84.9000015    0.1991841
  84.9300003    0.1951438
  84.9600067    0.1922573
  84.9900055    0.2009305
  85.0200043    0.1987061
  85.0500031    0.1974478
  85.0800018    0.1991221
  85.1100006    0.1978475
  85.1400070    0.1934622
  85.1700058    0.2089173
  85.2000046    0.2139418
  85.2300034    0.2006910
  85.2600021    0.2080200
  85.2900009    0.2001204
  85.3200073    0.1950726
  85.3500061    0.1891431
  85.3800049    0.1888889
  85.4100037    0.1957976
  85.4400024    0.2116019
  85.4700012    0.1953821
  85.5000076    0.2036724
  85.5300064    0.1960248
  85.5600052    0.1956645
  85.5900040    0.2022954
  85.6200027    0.2036598
  85.6500015    0.1944520
  85.6800003    0.2000126
  85.7100067    0.2020191
  85.7400055    0.1867917
  85.7700043    0.1925086
  85.8000031    0.1911457
  85.8300018    0.1903968
  85.8600006    0.1915510
  85.8900070    0.1904498
  85.9200058    0.1934949
  85.9500046    0.1937969
  85.9800034    0.1958035
  86.0100021    0.2034094
  86.0400009    0.1974275
  86.0700073    0.1958016
  86.1000061    0.1983256
  86.1300049    0.1920500
  86.1600037    0.2025020
  86.1900024    0.1940735
  86.2200012    0.1986121
  86.2500076    0.1963415
  86.2800064    0.1999632
  86.3100052    0.1993294
  86.3400040    0.2072013
  86.3700027    0.2122462
  86.4000015    0.2043812
  86.4300003    0.1953207
  86.4600067    0.2088765
  86.4900055    0.2011072
  86.5200043    0.1902725
  86.5500031    0.2114437
  86.5800018    0.2129157
  86.6100006    0.2019201
  86.6400070    0.1991999
  86.6700058    0.2039094
  86.7000046    0.2081984
  86.7300034    0.2061694
  86.7600021    0.2046324
  86.7900009    0.2161283
  86.8200073    0.2115388
  86.8500061    0.2013373
  86.8800049    0.1958949
  86.9100037    0.1998624
  86.9400024    0.1966554
  86.9700012    0.2049074
  87.0000076    0.1898065
  87.0300064    0.1951493
  87.0600052    0.1848066
  87.0900040    0.1972251
  87.1200027    0.1997861
  87.1500015    0.1952942
  87.1800079    0.2021149
  87.2100067    0.1987585
  87.2400055    0.1909254
  87.2700043    0.1898950
  87.3000031    0.2013660
  87.3300018    0.2029598
  87.3600006    0.1961637
  87.3900070    0.2010114
  87.4200058    0.2001172
  87.4500046    0.1917417
  87.4800034    0.2007468
  87.5100021    0.2021040
  87.5400009    0.2090837
  87.5700073    0.2085071
  87.6000061    0.2048007
  87.6300049    0.2051651
  87.6600037    0.1969850
  87.6900024    0.1988643
  87.7200012    0.1966818
  87.7500076    0.2099039
  87.7800064    0.1978734
  87.8100052    0.2006200
  87.8400040    0.1962616
  87.8700027    0.1924954
  87.9000015    0.1970435
  87.9300079    0.1982959
  87.9600067    0.2147161
  87.9900055    0.2026049
  88.0200043    0.2052213
  88.0500031    0.2159722
  88.0800018    0.2086508
  88.1100006    0.2118199
  88.1400070    0.2102184
  88.1700058    0.2140672
  88.2000046    0.1973137
  88.2300034    0.2036704
  88.2600021    0.2025397
  88.2900009    0.1992398
  88.3200073    0.1936476
  88.3500061    0.1985572
  88.3800049    0.2037882
  88.4100037    0.2021386
  88.4400024    0.2032841
  88.4700012    0.2004963
  88.5000076    0.2086654
  88.5300064    0.2069018
  88.5600052    0.2107014
  88.5900040    0.2084780
  88.6200027    0.2049118
  88.6500015    0.2040901
  88.6800079    0.2024802
  88.7100067    0.2010319
  88.7400055    0.2075659
  88.7700043    0.1945871
  88.8000031    0.1962999
  88.8300018    0.1950270
  88.8600006    0.1988793
  88.8900070    0.1952197
  88.9200058    0.1949065
  88.9500046    0.1991542
  88.9800034    0.1999790
  89.0100021    0.2113543
  89.0400009    0.1988471
  89.0700073    0.1986186
  89.1000061    0.2007740
  89.1300049    0.2091534
  89.1600037    0.1990546
  89.1900024    0.2117678
  89.2200012    0.2022516
  89.2500076    0.2060092
  89.2800064    0.2036175
  89.3100052    0.1975544
  89.3400040    0.2047338
  89.3700027    0.2137953
  89.4000015    0.2070604
  89.4300079    0.2087566
  89.4600067    0.2042515
  89.4900055    0.2112887
  89.5200043    0.2059144
  89.5500031    0.2149729
  89.5800018    0.2023039
  89.6100006    0.1997569
  89.6400070    0.2053998
  89.6700058    0.2046391
  89.7000046    0.2018197
  89.7300034    0.2082473
  89.7600021    0.2060371
  89.7900009    0.2047403
  89.8200073    0.2112379
  89.8500061    0.2085334
  89.8800049    0.2026624
  89.9100037    0.2060593
  89.9400024    0.2184463
  89.9700012    0.2137789
  90.0000076    0.2138216
  90.0300064    0.2048319
  90.0600052    0.2171672
  90.0900040    0.2093306
  90.1200027    0.1998053
  90.1500015    0.1979322
  90.1800079    0.2085443
  90.2100067    0.2083236
  90.2400055    0.2188844
  90.2700043    0.2113896
  90.3000031    0.2092486
  90.3300018    0.2088317
  90.3600006    0.2078114
  90.3900070    0.2028506
  90.4200058    0.2030386
  90.4500046    0.1979167
  90.4800034    0.1983757
  90.5100021    0.2009857
  90.5400009    0.2018583
  90.5700073    0.2037396
  90.6000061    0.2077473
  90.6300049    0.2074691
  90.6600037    0.2055969
  90.6900024    0.2069588
  90.7200012    0.2124234
  90.7500076    0.2137029
  90.7800064    0.2086523
  90.8100052    0.2214810
  90.8400040    0.2111684
  90.8700027    0.2133943
  90.9000015    0.2113295
  90.9300079    0.2082906
  90.9600067    0.2041109
  90.9900055    0.2104546
  91.0200043    0.2018008
  91.0500031    0.2172265
  91.0800018    0.2133648
  91.1100006    0.2104549
  91.1400070    0.2099535
  91.1700058    0.2123000
  91.2000046    0.2126261
  91.2300034    0.2048737
  91.2600021    0.2057015
  91.2900009    0.2007185
  91.3200073    0.2042292
  91.3500061    0.2056680
  91.3800049    0.2083139
  91.4100037    0.2012383
  91.4400024    0.2105783
  91.4700012    0.2051233
  91.5000076    0.2053600
  91.5300064    0.1978128
  91.5600052    0.2058764
  91.5900040    0.2048604
  91.6200027    0.2146661
  91.6500015    0.2048744
  91.6800079    0.2071183
  91.7100067    0.2034716
  91.7400055    0.2062228
  91.7700043    0.2025410
  91.8000031    0.2083158
  91.8300018    0.2060200
  91.8600006    0.2060821
  91.8900070    0.2066081
  91.9200058    0.1986110
  91.9500046    0.2102366
  91.9800034    0.2050254
  92.0100021    0.2074424
  92.0400009    0.2040532
  92.0700073    0.2004450
  92.1000061    0.2069923
  92.1300049    0.2040278
  92.1600037    0.2071937
  92.1900024    0.1994658
  92.2200012    0.1986378
  92.2500076    0.1965498
  92.2800064    0.1962406
  92.3100052    0.1975849
  92.3400040    0.1967815
  92.3700027    0.2009388
  92.4000015    0.2022166
  92.4300079    0.1973177
  92.4600067    0.2096834
  92.4900055    0.2156012
  92.5200043    0.2044989
  92.5500031    0.2077946
  92.5800018    0.2083149
  92.6100006    0.2046060
  92.6400070    0.2083112
  92.6700058    0.1925874
  92.7000046    0.1912313
  92.7300034    0.2038945
  92.7600021    0.2020381
  92.7900009    0.1931225
  92.8200073    0.2017437
  92.8500061    0.1934491
  92.8800049    0.1957735
  92.9100037    0.2008955
  92.9400024    0.1927662
  92.9700012    0.1966771
  93.0000076    0.1955573
  93.0300064    0.1950908
  93.0600052    0.2046877
  93.0900040    0.1926074
  93.1200027    0.2029710
  93.1500015    0.2031539
  93.1800079    0.2114311
  93.2100067    0.2036456
  93.2400055    0.2074143
  93.2700043    0.2008748
  93.3000031    0.1940206
  93.3300018    0.1973510
  93.3600082    0.2019390
  93.3900070    0.2042847
  93.4200058    0.2030424
  93.4500046    0.2039371
  93.4800034    0.2012592
  93.5100021    0.2015151
  93.5400009    0.2053259
  93.5700073    0.2064661
  93.6000061    0.2004514
  93.6300049    0.2033903
  93.6600037    0.1897615
  93.6900024    0.2019581
  93.7200012    0.1993056
  93.7500076    0.2079320
  93.7800064    0.2030628
  93.8100052    0.1968562
  93.8400040    0.2003530
  93.8700027    0.2090603
  93.9000015    0.2037695
  93.9300079    0.2123479
  93.9600067    0.2167005
  93.9900055    0.2060609
  94.0200043    0.2060602
  94.0500031    0.1970399
  94.0800018    0.2048932
  94.1100082    0.1948841
  94.1400070    0.2049775
  94.1700058    0.2059012
  94.2000046    0.2078049
  94.2300034    0.1978562
  94.2600021    0.2005875
  94.2900009    0.1933972
  94.3200073    0.1912645
  94.3500061    0.1937668
  94.3800049    0.1898880
  94.4100037    0.1933812
  94.4400024    0.1950242
  94.4700012    0.1926240
  94.5000076    0.2081718
  94.5300064    0.2052888
  94.5600052    0.2028789
  94.5900040    0.1892365
  94.6200027    0.1963843
  94.6500015    0.2072272
  94.6800079    0.1934862
  94.7100067    0.2002699
  94.7400055    0.1937653
  94.7700043    0.1951431
  94.8000031    0.1898387
  94.8300018    0.1993005
  94.8600082    0.1920250
  94.8900070    0.1872664
  94.9200058    0.1947723
  94.9500046    0.1974985
  94.9800034    0.1997096
  95.0100021    0.1920377
  95.0400009    0.1965200
  95.0700073    0.1999754
  95.1000061    0.2026695
  95.1300049    0.2024279
  95.1600037    0.2007904
  95.1900024    0.2029454
  95.2200012    0.2033151
  95.2500076    0.2123726
  95.2800064    0.1990572
  95.3100052    0.2052253
  95.3400040    0.1971982
  95.3700027    0.1924636
  95.4000015    0.1869157
  95.4300079    0.1986329
  95.4600067    0.1935979
  95.4900055    0.1901490
  95.5200043    0.1894667
  95.5500031    0.1906968
  95.5800018    0.1985710
  95.6100082    0.1923815
  95.6400070    0.1965491
  95.6700058    0.1941358
  95.7000046    0.1871474
  95.7300034    0.1915013
  95.7600021    0.1917605
  95.7900009    0.1953187
  95.8200073    0.1991986
  95.8500061    0.2062020
  95.8800049    0.2052265
  95.9100037    0.1951464
  95.9400024    0.1895636
  95.9700012    0.1966306
  96.0000076    0.1991994
  96.0300064    0.1956661
  96.0600052    0.1998194
  96.0900040    0.1908690
  96.1200027    0.1994960
  96.1500015    0.2009804
  96.1800079    0.2083573
  96.2100067    0.2001436
  96.2400055    0.2123494
  96.2700043    0.2118454
  96.3000031    0.2071421
  96.3300018    0.2117140
  96.3600082    0.2122416
  96.3900070    0.2158368
  96.4200058    0.1978365
  96.4500046    0.2037239
  96.4800034    0.1998433
  96.5100021    0.2051687
  96.5400009    0.2098000
  96.5700073    0.2107773
  96.6000061    0.1952962
  96.6300049    0.2077665
  96.6600037    0.2038899
  96.6900024    0.1936156
  96.7200012    0.2032441
  96.7500076    0.2059756
  96.7800064    0.2074805
  96.8100052    0.2003196
  96.8400040    0.2109308
  96.8700027    0.2100279
  96.9000015    0.2219480
  96.9300079    0.2112480
  96.9600067    0.2061665
  96.9900055    0.2021410
  97.0200043    0.2081135
  97.0500031    0.2076346
  97.0800018    0.2041556
  97.1100082    0.2043967
  97.1400070    0.2115710
  97.1700058    0.1972522
  97.2000046    0.2022390
  97.2300034    0.2090837
  97.2600021    0.2010508
  97.2900009    0.1989718
  97.3200073    0.1977791
  97.3500061    0.2008453
  97.3800049    0.2027001
  97.4100037    0.1917635
  97.4400024    0.2050653
  97.4700012    0.2054343
  97.5000076    0.1981409
  97.5300064    0.1994180
  97.5600052    0.2059633
  97.5900040    0.2101842
  97.6200027    0.2010353
  97.6500015    0.2040302
  97.6800079    0.1966040
  97.7100067    0.2077008
  97.7400055    0.2221397
  97.7700043    0.2037735
  97.8000031    0.2067173
  97.8300018    0.1986057
  97.8600082    0.1882808
  97.8900070    0.2092104
  97.9200058    0.2004895
  97.9500046    0.1954967
  97.9800034    0.2088945
  98.0100021    0.2008911
  98.0400009    0.1914093
  98.0700073    0.1975177
  98.1000061    0.1917224
  98.1300049    0.1883243
  98.1600037    0.2029024
  98.1900024    0.2017188
  98.2200012    0.2010291
  98.2500076    0.1897404
  98.2800064    0.1991858
  98.3100052    0.1958706
  98.3400040    0.1951536
  98.3700027    0.1984411
  98.4000015    0.1999140
  98.4300079    0.1902859
  98.4600067    0.1931112
  98.4900055    0.1981236
  98.5200043    0.2015467
  98.5500031    0.1974832
  98.5800018    0.2025768
  98.6100082    0.1876280
  98.6400070    0.1923063
  98.6700058    0.1892752
  98.7000046    0.1825718
  98.7300034    0.1932261
  98.7600021    0.1909434
  98.7900009    0.1860011
  98.8200073    0.2132777
  98.8500061    0.1934452
  98.8800049    0.1951979
  98.9100037    0.2021686
  98.9400024    0.1915503
  98.9700012    0.1914186
  99.0000076    0.1968475
  99.0300064    0.1942766
  99.0600052    0.2086675
  99.0900040    0.2050902
  99.1200027    0.2042066
  99.1500015    0.2008232
  99.1800079    0.1957343
  99.2100067    0.1935152
  99.2400055    0.1941530
  99.2700043    0.1994323
  99.3000031    0.1986750
  99.3300018    0.1973785
  99.3600082    0.1960884
  99.3900070    0.1914711
  99.4200058    0.1863916
  99.4500046    0.1920434
  99.4800034    0.1977237
  99.5100021    0.1919740
  99.5400009    0.1999087
  99.5700073    0.1958747
  99.6000061    0.2102427
  99.6300049    0.1950050
  99.6600037    0.1870527
  99.6900024    0.1876234
  99.7200012    0.1878076
  99.7500076    0.2033722
  99.7800064    0.1866380
  99.8100052    0.1974470
  99.8400040    0.1950938
  99.8700027    0.1901162
  99.9000015    0.1855437
  99.9300079    0.1793943
  99.9600067    0.1842011
  99.9900055    0.1803414
 100.0200043    0.1814858
 100.0500031    0.1901153
 100.0800018    0.1957954
 100.1100082    0.1907842
 100.1400070    0.2008576
 100.1700058    0.1946443
 100.2000046    0.1956078
 100.2300034    0.1914471
 100.2600021    0.1823478
 100.2900085    0.1870469
 100.3200073    0.1909115
 100.3500061    0.1793098
 100.3800049    0.1914165
 100.4100037    0.1908585
 100.4400024    0.1918291
 100.4700012    0.1935959
 100.5000076    0.1926253
 100.5300064    0.1832868
 100.5600052    0.1906731
 100.5900040    0.1839707
 100.6200027    0.1846113
 100.6500015    0.1837917
 100.6800079    0.1904283
 100.7100067    0.1960316
 100.7400055    0.1957052
 100.7700043    0.1919642
 100.8000031    0.1995671
 100.8300018    0.1854053
 100.8600082    0.1922988
 100.8900070    0.1942369
 100.9200058    0.1874049
 100.9500046    0.1842422
 100.9800034    0.1935811
 101.0100021    0.1921863
 101.0400085    0.1942766
 101.0700073    0.1811341
 101.1000061    0.1786440
 101.1300049    0.1756195
 101.1600037    0.1694756
 101.1900024    0.1791698
 101.2200012    0.1803319
 101.2500076    0.1891190
 101.2800064    0.1850228
 101.3100052    0.1818282
 101.3400040    0.1876613
 101.3700027    0.1799195
 101.4000015    0.1877127
 101.4300079    0.1962356
 101.4600067    0.1939925
 101.4900055    0.1935319
 101.5200043    0.1881292
 101.5500031    0.1892361
 101.5800018    0.1921822
 101.6100082    0.1903939
 101.6400070    0.1837317
 101.6700058    0.1867331
 101.7000046    0.1827582
 101.7300034    0.1848871
 101.7600021    0.1971538
 101.7900085    0.1960988
 101.8200073    0.1911553
 101.8500061    0.1861550
 101.8800049    0.1970830
 101.9100037    0.1857004
 101.9400024    0.1951566
 101.9700012    0.1872766
 102.0000076    0.1867966
 102.0300064    0.1909319
 102.0600052    0.1906346
 102.0900040    0.1773179
 102.1200027    0.1898057
 102.1500015    0.1915020
 102.1800079    0.1948291
 102.2100067    0.1951541
 102.2400055    0.1848803
 102.2700043    0.1948975
 102.3000031    0.1957435
 102.3300018    0.1823093
 102.3600082    0.2010652
 102.3900070    0.1915442
 102.4200058    0.1981345
 102.4500046    0.1924783
 102.4800034    0.1825171
 102.5100021    0.1836800
 102.5400085    0.1793674
 102.5700073    0.1838920
 102.6000061    0.1852441
 102.6300049    0.1807033
 102.6600037    0.1848850
 102.6900024    0.1851380
 102.7200012    0.1939739
 102.7500076    0.1890600
 102.7800064    0.1916548
 102.8100052    0.1908601
 102.8400040    0.1850252
 102.8700027    0.1886934
 102.9000015    0.1925107
 102.9300079    0.1903142
 102.9600067    0.2082091
 102.9900055    0.1964220
 103.0200043    0.2054002
 103.0500031    0.1926317
 103.0800018    0.1856757
 103.1100082    0.1917377
 103.1400070    0.1990295
 103.1700058    0.1950930
 103.2000046    0.1957325
 103.2300034    0.1917870
 103.2600021    0.1983059
 103.2900085    0.1936376
 103.3200073    0.1953011
 103.3500061    0.2045460
 103.3800049    0.1956240
 103.4100037    0.1942946
 103.4400024    0.1920605
 103.4700012    0.1909615
 103.5000076    0.1951375
 103.5300064    0.1999878
 103.5600052    0.1995873
 103.5900040    0.1926878
 103.6200027    0.1849572
 103.6500015    0.1880739
 103.6800079    0.1842817
 103.7100067    0.1827184
 103.7400055    0.1913741
 103.7700043    0.1831196
 103.8000031    0.1918492
 103.8300018    0.1899980
 103.8600082    0.1935514
 103.8900070    0.1926820
 103.9200058    0.1830347
 103.9500046    0.1896134
 103.9800034    0.1860766
 104.0100021    0.1809780
 104.0400085    0.1909521
 104.0700073    0.1865554
 104.1000061    0.1875138
 104.1300049    0.1838666
 104.1600037    0.1914838
 104.1900024    0.1830158
 104.2200012    0.1963179
 104.2500076    0.1835815
 104.2800064    0.1885794
 104.3100052    0.1912390
 104.3400040    0.1858150
 104.3700027    0.1946546
 104.4000015    0.1856896
 104.4300079    0.1956569
 104.4600067    0.1928938
 104.4900055    0.1889419
 104.5200043    0.1877271
 104.5500031    0.1901854
 104.5800018    0.1845319
 104.6100082    0.1776502
 104.6400070    0.1793712
 104.6700058    0.1875911
 104.7000046    0.1851245
 104.7300034    0.1811390
 104.7600021    0.1734544
 104.7900085    0.1797485
 104.8200073    0.1892314
 104.8500061    0.1874252
 104.8800049    0.1899998
 104.9100037    0.1850294
 104.9400024    0.1879673
 104.9700012    0.1824212
 105.0000076    0.1820849
 105.0300064    0.1776083
 105.0600052    0.1817428
 105.0900040    0.1859561
 105.1200027    0.1911251
 105.1500015    0.1969440
 105.1800079    0.1887847
 105.2100067    0.1969774
 105.2400055    0.1897006
 105.2700043    0.1953546
 105.3000031    0.1819751
 105.3300018    0.1975292
 105.3600082    0.2034458
 105.3900070    0.1954886
 105.4200058    0.1888883
 105.4500046    0.1927071
 105.4800034    0.1970164
 105.5100021    0.1876809
 105.5400085    0.1946618
 105.5700073    0.1856773
 105.6000061    0.1868089
 105.6300049    0.1903270
 105.6600037    0.1868161
 105.6900024    0.1810681
 105.7200012    0.1700352
 105.7500076    0.1814873
 105.7800064    0.1797151
 105.8100052    0.1743682
 105.8400040    0.1735553
 105.8700027    0.1860948
 105.9000015    0.1894472
 105.9300079    0.1934446
 105.9600067    0.1886757
 105.9900055    0.1887285
 106.0200043    0.1869999
 106.0500031    0.1929883
 106.0800018    0.1969492
 106.1100082    0.1931058
 106.1400070    0.1947410
 106.1700058    0.1914895
 106.2000046    0.1793859
 106.2300034    0.1855886
 106.2600021    0.1828920
 106.2900085    0.1847013
 106.3200073    0.1819331
 106.3500061    0.1881277
 106.3800049    0.1903138
 106.4100037    0.1912566
 106.4400024    0.1892207
 106.4700089    0.1820955
 106.5000076    0.1854242
 106.5300064    0.1951534
 106.5600052    0.1925487
 106.5900040    0.1794685
 106.6200027    0.1786794
 106.6500015    0.1731267
 106.6800079    0.1834248
 106.7100067    0.1795727
 106.7400055    0.1796696
 106.7700043    0.1861041
 106.8000031    0.1788196
 106.8300018    0.1733836
 106.8600082    0.1817263
 106.8900070    0.1814315
 106.9200058    0.1807970
 106.9500046    0.1775648
 106.9800034    0.1775428
 107.0100021    0.1865279
 107.0400085    0.1970974
 107.0700073    0.1948800
 107.1000061    0.1848641
 107.1300049    0.1808077
 107.1600037    0.1782145
 107.1900024    0.1869252
 107.2200089    0.1859967
 107.2500076    0.1998558
 107.2800064    0.2041861
 107.3100052    0.1946038
 107.3400040    0.1948563
 107.3700027    0.1998027
 107.4000015    0.1908290
 107.4300079    0.1940392
 107.4600067    0.1941945
 107.4900055    0.1852998
 107.5200043    0.1812305
 107.5500031    0.1841966
 107.5800018    0.1803936
 107.6100082    0.1896986
 107.6400070    0.1883974
 107.6700058    0.1831559
 107.7000046    0.1845775
 107.7300034    0.1916345
 107.7600021    0.1867464
 107.7900085    0.1912907
 107.8200073    0.1838712
 107.8500061    0.1907270
 107.8800049    0.1831682
 107.9100037    0.1878858
 107.9400024    0.1997288
 107.9700089    0.1989214
 108.0000076    0.1951854
 108.0300064    0.1964590
 108.0600052    0.1917122
 108.0900040    0.2032419
 108.1200027    0.2024800
 108.1500015    0.1966410
 108.1800079    0.2023091
 108.2100067    0.1814481
 108.2400055    0.1841039
 108.2700043    0.1850064
 108.3000031    0.1848778
 108.3300018    0.1892360
 108.3600082    0.1939526
 108.3900070    0.1861050
 108.4200058    0.1983372
 108.4500046    0.1804324
 108.4800034    0.1808534
 108.5100021    0.1869079
 108.5400085    0.1756231
 108.5700073    0.1867068
 108.6000061    0.1833063
 108.6300049    0.1909645
 108.6600037    0.1898466
 108.6900024    0.1894877
 108.7200089    0.1881746
 108.7500076    0.1966505
 108.7800064    0.1916269
 108.8100052    0.1896740
 108.8400040    0.1925862
 108.8700027    0.1938243
 108.9000015    0.1890933
 108.9300079    0.1822742
 108.9600067    0.1930304
 108.9900055    0.1885806
 109.0200043    0.1915580
 109.0500031    0.1818763
 109.0800018    0.1891505
 109.1100082    0.1890390
 109.1400070    0.1968597
 109.1700058    0.1994087
 109.2000046    0.2027045
 109.2300034    0.1951625
 109.2600021    0.2148266
 109.2900085    0.1908310
 109.3200073    0.2012472
 109.3500061    0.1966853
 109.3800049    0.1940820
 109.4100037    0.2013451
 109.4400024    0.1936221
 109.4700089    0.2005123
 109.5000076    0.1878303
 109.5300064    0.2051965
 109.5600052    0.1917172
 109.5900040    0.1887141
 109.6200027    0.1954531
 109.6500015    0.1989473
 109.6800079    0.1960051
 109.7100067    0.2007462
 109.7400055    0.1898058
 109.7700043    0.1905167
 109.8000031    0.1925406
 109.8300018    0.1860221
 109.8600082    0.1918063
 109.8900070    0.1948027
 109.9200058    0.1939754
 109.9500046    0.1901083
 109.9800034    0.1985556
 110.0100021    0.2050015
 110.0400085    0.1918539
 110.0700073    0.1901803
 110.1000061    0.1923057
 110.1300049    0.1907261
 110.1600037    0.1855315
 110.1900024    0.1888331
 110.2200089    0.2018552
 110.2500076    0.1886299
 110.2800064    0.2125636
 110.3100052    0.1986133
 110.3400040    0.1845565
 110.3700027    0.2040191
 110.4000015    0.2201752
 110.4300079    0.2067719
 110.4600067    0.2133586
 110.4900055    0.2019766
 110.5200043    0.1848901
 110.5500031    0.1890123
 110.5800018    0.2029780
 110.6100082    0.2037466
 110.6400070    0.2071443
 110.6700058    0.2011586
 110.7000046    0.1977565
 110.7300034    0.1922017
 110.7600021    0.1879652
 110.7900085    0.1800151
 110.8200073    0.1804581
 110.8500061    0.1930483
 110.8800049    0.1828725
 110.9100037    0.1879172
 110.9400024    0.1919563
 110.9700089    0.1991225
 111.0000076    0.2095821
 111.0300064    0.1977173
 111.0600052    0.1998329
 111.0900040    0.2002981
 111.1200027    0.2040969
 111.1500015    0.1978932
 111.1800079    0.2116328
 111.2100067    0.2004925
 111.2400055    0.2006354
 111.2700043    0.1966490
 111.3000031    0.1953553
 111.3300018    0.2101842
 111.3600082    0.1956442
 111.3900070    0.1980193
 111.4200058    0.2006106
 111.4500046    0.1916597
 111.4800034    0.1958889
 111.5100021    0.1937145
 111.5400085    0.1931175
 111.5700073    0.1948027
 111.6000061    0.2001996
 111.6300049    0.1909132
 111.6600037    0.1968827
 111.6900024    0.2022906
 111.7200089    0.1934029
 111.7500076    0.1966959
 111.7800064    0.2120069
 111.8100052    0.2029133
 111.8400040    0.2005939
 111.8700027    0.2029359
 111.9000015    0.1892300
 111.9300079    0.1980581
 111.9600067    0.1983556
 111.9900055    0.1946920
 112.0200043    0.1944674
 112.0500031    0.1907859
 112.0800018    0.1933904
 112.1100082    0.1991309
 112.1400070    0.1993299
 112.1700058    0.1985285
 112.2000046    0.2011878
 112.2300034    0.2011624
 112.2600021    0.2119605
 112.2900085    0.2059454
 112.3200073    0.1976000
 112.3500061    0.2172588
 112.3800049    0.1987588
 112.4100037    0.2057415
 112.4400024    0.2029582
 112.4700089    0.1895425
 112.5000076    0.2039095
 112.5300064    0.2041195
 112.5600052    0.2115445
 112.5900040    0.2040724
 112.6200027    0.1975790
 112.6500092    0.1976489
 112.6800079    0.1980448
 112.7100067    0.2039547
 112.7400055    0.2124695
 112.7700043    0.2097806
 112.8000031    0.2119969
 112.8300018    0.2057952
 112.8600082    0.2050406
 112.8900070    0.1994389
 112.9200058    0.2095903
 112.9500046    0.2055684
 112.9800034    0.2078549
 113.0100021    0.1934585
 113.0400085    0.2013443
 113.0700073    0.2026998
 113.1000061    0.2028128
 113.1300049    0.1923637
 113.1600037    0.1979798
 113.1900024    0.2053409
 113.2200089    0.2075814
 113.2500076    0.2096965
 113.2800064    0.2087450
 113.3100052    0.2156284
 113.3400040    0.2189041
 113.3700027    0.2065864
 113.4000092    0.2056165
 113.4300079    0.2055877
 113.4600067    0.1993830
 113.4900055    0.2121315
 113.5200043    0.2009728
 113.5500031    0.2118754
 113.5800018    0.2113748
 113.6100082    0.2027270
 113.6400070    0.1961056
 113.6700058    0.2013047
 113.7000046    0.1994231
 113.7300034    0.1871056
 113.7600021    0.1889632
 113.7900085    0.1856641
 113.8200073    0.1969503
 113.8500061    0.2002648
 113.8800049    0.2117411
 113.9100037    0.1922774
 113.9400024    0.1917060
 113.9700089    0.1932577
 114.0000076    0.1902183
 114.0300064    0.1811964
 114.0600052    0.1896933
 114.0900040    0.1852926
 114.1200027    0.1847020
 114.1500092    0.1785375
 114.1800079    0.1942693
 114.2100067    0.1905914
 114.2400055    0.1924839
 114.2700043    0.1996819
 114.3000031    0.1996722
 114.3300018    0.1929515
 114.3600082    0.2014626
 114.3900070    0.2013416
 114.4200058    0.1908562
 114.4500046    0.2019613
 114.4800034    0.1935911
 114.5100021    0.2042630
 114.5400085    0.2077660
 114.5700073    0.1898711
 114.6000061    0.1867452
 114.6300049    0.1926818
 114.6600037    0.1897103
 114.6900024    0.1981055
 114.7200089    0.1997952
 114.7500076    0.1886599
 114.7800064    0.1882313
 114.8100052    0.1977930
 114.8400040    0.1937289
 114.8700027    0.1938692
 114.9000092    0.1927887
 114.9300079    0.1955600
 114.9600067    0.2035769
 114.9900055    0.2056817
 115.0200043    0.2011093
 115.0500031    0.1921553
 115.0800018    0.2015267
 115.1100082    0.1912268
 115.1400070    0.2022949
 115.1700058    0.1996656
 115.2000046    0.1944483
 115.2300034    0.1962721
 115.2600021    0.1737356
 115.2900085    0.1856162
 115.3200073    0.1940310
 115.3500061    0.1858159
 115.3800049    0.1889053
 115.4100037    0.1886826
 115.4400024    0.1874660
 115.4700089    0.1826578
 115.5000076    0.1879051
 115.5300064    0.1871775
 115.5600052    0.1785042
 115.5900040    0.1918110
 115.6200027    0.1837378
 115.6500092    0.1857188
 115.6800079    0.1882266
 115.7100067    0.1847590
 115.7400055    0.1840306
 115.7700043    0.1813619
 115.8000031    0.1783874
 115.8300018    0.1811837
 115.8600082    0.1726559
 115.8900070    0.1707581
 115.9200058    0.1713740
 115.9500046    0.1745583
 115.9800034    0.1840053
 116.0100021    0.1792500
 116.0400085    0.1803052
 116.0700073    0.1828947
 116.1000061    0.1747872
 116.1300049    0.1820714
 116.1600037    0.1810274
 116.1900024    0.1862753
 116.2200089    0.1755776
 116.2500076    0.1845384
 116.2800064    0.1734087
 116.3100052    0.1812484
 116.3400040    0.1795758
 116.3700027    0.1845352
 116.4000092    0.1868163
 116.4300079    0.1792789
 116.4600067    0.1749417
 116.4900055    0.1785402
 116.5200043    0.1803745
 116.5500031    0.1820131
 116.5800018    0.1798759
 116.6100082    0.1805264
 116.6400070    0.1946444
 116.6700058    0.1867462
 116.7000046    0.1815455
 116.7300034    0.1786272
 116.7600021    0.1820504
 116.7900085    0.1686451
 116.8200073    0.1861869
 116.8500061    0.1812093
 116.8800049    0.1785773
 116.9100037    0.1823289
 116.9400024    0.1905381
 116.9700089    0.1860374
 117.0000076    0.1772576
 117.0300064    0.1752636
 117.0600052    0.1856982
 117.0900040    0.1867571
 117.1200027    0.1851968
 117.1500092    0.1887599
 117.1800079    0.1824552
 117.2100067    0.1974999
 117.2400055    0.2007675
 117.2700043    0.1980755
 117.3000031    0.1930885
 117.3300018    0.1950676
 117.3600082    0.1908640
 117.3900070    0.1831632
 117.4200058    0.1941981
 117.4500046    0.2130573
 117.4800034    0.2042235
 117.5100021    0.2058920
 117.5400085    0.2086852
 117.5700073    0.2090277
 117.6000061    0.2062977
 117.6300049    0.2094553
 117.6600037    0.2112230
 117.6900024    0.2106185
 117.7200089    0.2021156
 117.7500076    0.2042966
 117.7800064    0.2056572
 117.8100052    0.1994659
 117.8400040    0.2018367
 117.8700027    0.1950650
 117.9000092    0.1930336
 117.9300079    0.1834495
 117.9600067    0.1850530
 117.9900055    0.1915804
 118.0200043    0.1926199
 118.0500031    0.1913632
 118.0800018    0.1945944
 118.1100082    0.2015232
 118.1400070    0.1952451
 118.1700058    0.1950357
 118.2000046    0.1893012
 118.2300034    0.1872833
 118.2600021    0.1922311
 118.2900085    0.1869280
 118.3200073    0.1904357
 118.3500061    0.1831785
 118.3800049    0.1836345
 118.4100037    0.1892148
 118.4400024    0.1894848
 118.4700089    0.1834618
 118.5000076    0.1903010
 118.5300064    0.1917167
 118.5600052    0.1922260
 118.5900040    0.1883868
 118.6200027    0.1895504
 118.6500092    0.1922856
 118.6800079    0.1974918
 118.7100067    0.2036146
 118.7400055    0.1880478
 118.7700043    0.1891578
 118.8000031    0.1988533
 118.8300018    0.1891562
 118.8600082    0.1887890
 118.8900070    0.1883854
 118.9200058    0.1992617
 118.9500046    0.1882548
 118.9800034    0.1948338
 119.0100021    0.1914008
 119.0400085    0.1908039
 119.0700073    0.1839702
 119.1000061    0.1912239
 119.1300049    0.1934980
 119.1600037    0.2038412
 119.1900024    0.1985596
 119.2200089    0.1943661
 119.2500076    0.2013423
 119.2800064    0.1909810
 119.3100052    0.1871034
 119.3400040    0.1900403
 119.3700027    0.1931452
 119.4000092    0.1976726
 119.4300079    0.1894405
 119.4600067    0.1934877
 119.4900055    0.1825542
 119.5200043    0.1964905
 119.5500031    0.1991812
 119.5800095    0.1862095
 119.6100082    0.1992802
 119.6400070    0.2034977
 119.6700058    0.1963840
 119.7000046    0.2077485
 119.7300034    0.2128055
 119.7600021    0.2057370
 119.7900085    0.1944537
 119.8200073    0.1905057
 119.8500061    0.1947120
 119.8800049    0.1886974
 119.9100037    0.1857744
 119.9400024    0.1847545
 119.9700089    0.1844248
 120.0000076    0.1872038
 120.0300064    0.1833385
 120.0600052    0.1867227
 120.0900040    0.1890622
 120.1200027    0.1936644
 120.1500092    0.1946795
 120.1800079    0.2021172
 120.2100067    0.1982830
 120.2400055    0.1829854
 120.2700043    0.1959495
 120.3000031    0.1999970
 120.3300095    0.2063953
 120.3600082    0.1980875
 120.3900070    0.2016814
 120.4200058    0.1981771
 120.4500046    0.1986419
 120.4800034    0.1959775
 120.5100021    0.1966290
 120.5400085    0.2057276
 120.5700073    0.1978845
 120.6000061    0.1969476
 120.6300049    0.2059070
 120.6600037    0.1981718
 120.6900024    0.1979142
 120.7200089    0.2075991
 120.7500076    0.2039098
 120.7800064    0.2036673
 120.8100052    0.2040886
 120.8400040    0.1886082
 120.8700027    0.1978678
 120.9000092    0.1896541
 120.9300079    0.1896181
 120.9600067    0.1974584
 120.9900055    0.2088546
 121.0200043    0.2144441
 121.0500031    0.2119267
 121.0800095    0.2098624
 121.1100082    0.2002256
 121.1400070    0.1918968
 121.1700058    0.2018057
 121.2000046    0.2047223
 121.2300034    0.1995058
 121.2600021    0.2039827
 121.2900085    0.1959869
 121.3200073    0.2042491
 121.3500061    0.2089887
 121.3800049    0.1926046
 121.4100037    0.2023907
 121.4400024    0.2027425
 121.4700089    0.1964390
 121.5000076    0.2021756
 121.5300064    0.2107723
 121.5600052    0.1966205
 121.5900040    0.1888984
 121.6200027    0.1820568
 121.6500092    0.1868340
 121.6800079    0.1901582
 121.7100067    0.1812568
 121.7400055    0.1816252
 121.7700043    0.1793870
 121.8000031    0.1719910
 121.8300095    0.1839746
 121.8600082    0.1819093
 121.8900070    0.1852695
 121.9200058    0.1835527
 121.9500046    0.1894498
 121.9800034    0.1822586
 122.0100021    0.1997793
 122.0400085    0.2067284
 122.0700073    0.1946156
 122.1000061    0.1851418
 122.1300049    0.1973128
 122.1600037    0.1877216
 122.1900024    0.1904529
 122.2200089    0.1931356
 122.2500076    0.1900173
 122.2800064    0.1984632
 122.3100052    0.1894749
 122.3400040    0.1858896
 122.3700027    0.1953360
 122.4000092    0.2009543
 122.4300079    0.2032793
 122.4600067    0.2023600
 122.4900055    0.1913328
 122.5200043    0.1934205
 122.5500031    0.1951673
 122.5800095    0.2035991
 122.6100082    0.1981404
 122.6400070    0.1990954
 122.6700058    0.1927405
 122.7000046    0.2077301
 122.7300034    0.2072754
 122.7600021    0.2074416
 122.7900085    0.2154872
 122.8200073    0.2043009
 122.8500061    0.2028681
 122.8800049    0.1864695
 122.9100037    0.1866417
 122.9400024    0.2092824
 122.9700089    0.2091181
 123.0000076    0.1964934
 123.0300064    0.1848853
 123.0600052    0.1897907
 123.0900040    0.2031457
 123.1200027    0.2078123
 123.1500092    0.1860120
 123.1800079    0.1965007
 123.2100067    0.1958163
 123.2400055    0.1978645
 123.2700043    0.2026867
 123.3000031    0.1952961
 123.3300095    0.1923666
 123.3600082    0.1843994
 123.3900070    0.1922629
 123.4200058    0.2008444
 123.4500046    0.2019116
 123.4800034    0.1886167
 123.5100021    0.2130003
 123.5400085    0.1999066
 123.5700073    0.2086462
 123.6000061    0.1946920
 123.6300049    0.1953043
 123.6600037    0.1981614
 123.6900024    0.1980980
 123.7200089    0.2003342
 123.7500076    0.1917119
 123.7800064    0.1892525
 123.8100052    0.2021794
 123.8400040    0.1903887
 123.8700027    0.1889258
 123.9000092    0.1889131
 123.9300079    0.1929530
 123.9600067    0.1948722
 123.9900055    0.1925536
 124.0200043    0.1939540
 124.0500031    0.2018974
 124.0800095    0.1948095
 124.1100082    0.1983943
 124.1400070    0.1768214
 124.1700058    0.1911755
 124.2000046    0.1874616
 124.2300034    0.1949549
 124.2600021    0.1971339
 124.2900085    0.1957921
 124.3200073    0.1982565
 124.3500061    0.1929419
 124.3800049    0.1951273
 124.4100037    0.1894143
 124.4400024    0.1988335
 124.4700089    0.2032700
 124.5000076    0.1918929
 124.5300064    0.2074293
 124.5600052    0.2064972
 124.5900040    0.1889162
 124.6200027    0.1892015
 124.6500092    0.1891067
 124.6800079    0.1942458
 124.7100067    0.2038114
 124.7400055    0.2062859
 124.7700043    0.1988815
 124.8000031    0.2042885
 124.8300095    0.2103937
 124.8600082    0.2059669
 124.8900070    0.1911909
 124.9200058    0.1802030
 124.9500046    0.1932027
 124.9800034    0.1856834
 125.0100021    0.1991087
 125.0400085    0.1953116
 125.0700073    0.2023081
 125.1000061    0.2015973
 125.1300049    0.2031169
 125.1600037    0.1943754
 125.1900024    0.1973292
 125.2200089    0.1918318
 125.2500076    0.2000693
 125.2800064    0.1900622
 125.3100052    0.1992535
 125.3400040    0.2092126
 125.3700027    0.2060525
 125.4000092    0.1966081
 125.4300079    0.1978067
 125.4600067    0.1881263
 125.4900055    0.1907074
 125.5200043    0.1913446
 125.5500031    0.1985176
 125.5800095    0.2108483
 125.6100082    0.2009552
 125.6400070    0.2005585
 125.6700058    0.2062447
 125.7000046    0.2075738
 125.7300034    0.2110330
 125.7600098    0.2113434
 125.7900085    0.2049204
 125.8200073    0.2073155
 125.8500061    0.1914261
 125.8800049    0.1990121
 125.9100037    0.1984094
 125.9400024    0.1907482
 125.9700089    0.2109084
 126.0000076    0.2046221
 126.0300064    0.2049356
 126.0600052    0.2033840
 126.0900040    0.2084556
 126.1200027    0.2028490
 126.1500092    0.2071046
 126.1800079    0.1996282
 126.2100067    0.1953628
 126.2400055    0.1941188
 126.2700043    0.2039084
 126.3000031    0.1919175
 126.3300095    0.1918927
 126.3600082    0.2030810
 126.3900070    0.2009364
 126.4200058    0.1905821
 126.4500046    0.1997537
 126.4800034    0.1962146
 126.5100098    0.1915038
 126.5400085    0.1943208
 126.5700073    0.1892258
 126.6000061    0.1939635
 126.6300049    0.1862261
 126.6600037    0.1962942
 126.6900024    0.1815279
 126.7200089    0.1858519
 126.7500076    0.1947949
 126.7800064    0.1883059
 126.8100052    0.1845856
 126.8400040    0.1857051
 126.8700027    0.1857529
 126.9000092    0.1973178
 126.9300079    0.1807154
 126.9600067    0.1849016
 126.9900055    0.1982967
 127.0200043    0.1956585
 127.0500031    0.1850421
 127.0800095    0.1885391
 127.1100082    0.1919817
 127.1400070    0.1969687
 127.1700058    0.1873046
 127.2000046    0.1888011
 127.2300034    0.2000931
 127.2600098    0.1945732
 127.2900085    0.1913927
 127.3200073    0.1865046
 127.3500061    0.1829992
 127.3800049    0.1961067
 127.4100037    0.1901283
 127.4400024    0.1960270
 127.4700089    0.2034163
 127.5000076    0.1966115
 127.5300064    0.1967705
 127.5600052    0.1914475
 127.5900040    0.1980036
 127.6200027    0.2044457
 127.6500092    0.1815187
 127.6800079    0.2011118
 127.7100067    0.2008753
 127.7400055    0.2014574
 127.7700043    0.1961660
 127.8000031    0.1955687
 127.8300095    0.1946364
 127.8600082    0.1917431
 127.8900070    0.1891495
 127.9200058    0.1891381
 127.9500046    0.1960798
 127.9800034    0.2060103
 128.0100098    0.1973425
 128.0400085    0.2018346
 128.0700073    0.1914458
 128.1000061    0.1903864
 128.1300049    0.1903165
 128.1600037    0.2015346
 128.1900024    0.1942438
 128.2200012    0.2092990
 128.2500000    0.1948382
 128.2799988    0.1971053
 128.3100128    0.1998239
 128.3400116    0.2037438
 128.3700104    0.2068281
 128.4000092    0.1977431
 128.4300079    0.2053424
 128.4600067    0.1918100
 128.4900055    0.1976586
 128.5200043    0.1974667
 128.5500031    0.1962779
 128.5800018    0.1942561
 128.6100006    0.2094321
 128.6399994    0.2043494
 128.6700134    0.2148191
 128.7000122    0.2112694
 128.7300110    0.2033916
 128.7600098    0.1993354
 128.7900085    0.1919547
 128.8200073    0.2037812
 128.8500061    0.2085370
 128.8800049    0.2000959
 128.9100037    0.2092850
 128.9400024    0.1923328
 128.9700012    0.1992898
 129.0000000    0.1929444
 129.0299988    0.1952579
 129.0600128    0.1975645
 129.0900116    0.1901106
 129.1200104    0.1910951
 129.1500092    0.1889363
 129.1800079    0.1905198
 129.2100067    0.1858182
 129.2400055    0.1931164
 129.2700043    0.1954519
 129.3000031    0.1899468
 129.3300018    0.1854538
 129.3600006    0.1842544
 129.3899994    0.1773091
 129.4200134    0.1870179
 129.4500122    0.1783127
 129.4800110    0.1867892
 129.5100098    0.1906461
 129.5400085    0.1912339
 129.5700073    0.1975922
 129.6000061    0.1986202
 129.6300049    0.1961811
 129.6600037    0.1927712
 129.6900024    0.1881854
 129.7200012    0.2049515
 129.7500000    0.1942971
 129.7799988    0.1839080
 129.8100128    0.1937551
 129.8400116    0.1833170
 129.8700104    0.1923234
 129.9000092    0.1893936
 129.9300079    0.1929767
 129.9600067    0.1993587
 129.9900055    0.1989897
 130.0200043    0.1846298
 130.0500031    0.1778533
 130.0800018    0.1935339
 130.1100006    0.1969807
 130.1399994    0.2021573
 130.1700134    0.1910157
 130.2000122    0.1951178
 130.2300110    0.1987374
 130.2600098    0.1881357
 130.2900085    0.1986335
 130.3200073    0.1920065
 130.3500061    0.1903567
 130.3800049    0.1980196
 130.4100037    0.1865320
 130.4400024    0.1843664
 130.4700012    0.1873986
 130.5000000    0.2009512
 130.5299988    0.1874795
 130.5600128    0.1998061
 130.5900116    0.2012736
 130.6200104    0.2018336
 130.6500092    0.2108168
 130.6800079    0.1982348
 130.7100067    0.1938885
 130.7400055    0.1923078
 130.7700043    0.2007356
 130.8000031    0.1879714
 130.8300018    0.1853462
 130.8600006    0.1869385
 130.8899994    0.1840732
 130.9200134    0.1864578
 130.9500122    0.1821977
 130.9800110    0.1798678
 131.0100098    0.1749014
 131.0400085    0.1807619
 131.0700073    0.1780378
 131.1000061    0.1860011
 131.1300049    0.1802690
 131.1600037    0.1797197
 131.1900024    0.1925291
 131.2200012    0.1856629
 131.2500000    0.1940211
 131.2799988    0.1882623
 131.3100128    0.1930187
 131.3400116    0.1914484
 131.3700104    0.1962822
 131.4000092    0.1961522
 131.4300079    0.1903291
 131.4600067    0.1961093
 131.4900055    0.1928556
 131.5200043    0.1939260
 131.5500031    0.1976183
 131.5800018    0.1923567
 131.6100006    0.1779627
 131.6399994    0.1893417
 131.6700134    0.2001225
 131.7000122    0.1794356
 131.7300110    0.1980155
 131.7600098    0.1907645
 131.7900085    0.1844155
 131.8200073    0.1893450
 131.8500061    0.1843039
 131.8800049    0.1978430
 131.9100037    0.2078265
 131.9400024    0.2125869
 131.9700012    0.1993670
 132.0000000    0.1886968
 132.0299988    0.1958601
 132.0600128    0.1899839
 132.0900116    0.1999180
 132.1200104    0.2019820
 132.1500092    0.2061473
 132.1800079    0.1986529
 132.2100067    0.2014773
 132.2400055    0.1975115
 132.2700043    0.2018175
 132.3000031    0.2036694
 132.3300018    0.1973524
 132.3600006    0.2005221
 132.3899994    0.1976479
 132.4200134    0.1992608
 132.4500122    0.1966980
 132.4800110    0.1982374
 132.5100098    0.2017706
 132.5400085    0.2036839
 132.5700073    0.2043297
 132.6000061    0.1947061
 132.6300049    0.2050154
 132.6600037    0.1966196
 132.6900024    0.1826950
 132.7200012    0.1950147
 132.7500000    0.1944152
 132.7799988    0.1910255
 132.8100128    0.1881591
 132.8400116    0.1946353
 132.8700104    0.1990411
 132.9000092    0.1960869
 132.9300079    0.1962321
 132.9600067    0.1976074
 132.9900055    0.1909104
 133.0200043    0.1912029
 133.0500031    0.1853368
 133.0800018    0.1900294
 133.1100006    0.1926457
 133.1399994    0.1840344
 133.1700134    0.1811076
 133.2000122    0.1907004
 133.2300110    0.1896982
 133.2600098    0.2051697
 133.2900085    0.1858693
 133.3200073    0.1913509
 133.3500061    0.1841098
 133.3800049    0.1931114
 133.4100037    0.2003429
 133.4400024    0.1907738
 133.4700012    0.1978326
 133.5000000    0.1914657
 133.5299988    0.1882891
 133.5600128    0.2012466
 133.5900116    0.1914401
 133.6200104    0.1859360
 133.6500092    0.2039762
 133.6800079    0.2035916
 133.7100067    0.1906598
 133.7400055    0.2012008
 133.7700043    0.2030734
 133.8000031    0.2049078
 133.8300018    0.1915916
 133.8600006    0.1879596
 133.8899994    0.1839940
 133.9200134    0.1872660
 133.9500122    0.1887749
 133.9800110    0.1940183
 134.0100098    0.2036534
 134.0400085    0.1982135
 134.0700073    0.1997284
 134.1000061    0.2035385
 134.1300049    0.1870234
 134.1600037    0.1916047
 134.1900024    0.1998606
 134.2200012    0.1943502
 134.2500000    0.1891323
 134.2799988    0.1872659
 134.3100128    0.1865955
 134.3400116    0.1834623
 134.3700104    0.1875886
 134.4000092    0.1941456
 134.4300079    0.1919362
 134.4600067    0.1956219
 134.4900055    0.1885789
 134.5200043    0.1815134
 134.5500031    0.1926201
 134.5800018    0.1900544
 134.6100006    0.1853234
 134.6399994    0.1934109
 134.6700134    0.1843449
 134.7000122    0.1773276
 134.7300110    0.1828950
 134.7600098    0.1813336
 134.7900085    0.1910992
 134.8200073    0.1789331
 134.8500061    0.1747675
 134.8800049    0.1777482
 134.9100037    0.1807905
 134.9400024    0.1859304
 134.9700012    0.1872043
 135.0000000    0.1803688
 135.0300140    0.1834809
 135.0600128    0.1867480
 135.0900116    0.1859960
 135.1200104    0.1785967
 135.1500092    0.1937676
 135.1800079    0.1877705
 135.2100067    0.1843957
 135.2400055    0.1974095
 135.2700043    0.1952627
 135.3000031    0.1940672
 135.3300018    0.1852105
 135.3600006    0.1904354
 135.3899994    0.1815802
 135.4200134    0.1781050
 135.4500122    0.1751456
 135.4800110    0.1891960
 135.5100098    0.1901153
 135.5400085    0.1842978
 135.5700073    0.1919861
 135.6000061    0.1946734
 135.6300049    0.1884466
 135.6600037    0.1928701
 135.6900024    0.1938415
 135.7200012    0.1826852
 135.7500000    0.1763830
 135.7800140    0.1794007
 135.8100128    0.1763455
 135.8400116    0.1810022
 135.8700104    0.1893616
 135.9000092    0.1882050
 135.9300079    0.1801213
 135.9600067    0.1977892
 135.9900055    0.1868230
 136.0200043    0.1876553
 136.0500031    0.2072760
 136.0800018    0.1849932
 136.1100006    0.1889978
 136.1399994    0.1802067
 136.1700134    0.1821591
 136.2000122    0.1858985
 136.2300110    0.1841384
 136.2600098    0.1806086
 136.2900085    0.1803222
 136.3200073    0.1916132
 136.3500061    0.1895175
 136.3800049    0.1780000
 136.4100037    0.1808694
 136.4400024    0.1850755
 136.4700012    0.1859339
 136.5000000    0.1839643
 136.5300140    0.1816301
 136.5600128    0.1897118
 136.5900116    0.1819937
 136.6200104    0.1854811
 136.6500092    0.1824496
 136.6800079    0.1763885
 136.7100067    0.1844007
 136.7400055    0.1759842
 136.7700043    0.1833673
 136.8000031    0.1865110
 136.8300018    0.1866129
 136.8600006    0.1886122
 136.8899994    0.1880484
 136.9200134    0.1773054
 136.9500122    0.1859332
 136.9800110    0.1796539
 137.0100098    0.1907128
 137.0400085    0.1801500
 137.0700073    0.1786296
 137.1000061    0.1888293
 137.1300049    0.1911199
 137.1600037    0.1893681
 137.1900024    0.1814691
 137.2200012    0.1920982
 137.2500000    0.1852676
 137.2800140    0.1832308
 137.3100128    0.1888831
 137.3400116    0.1914172
 137.3700104    0.1894181
 137.4000092    0.1911226
 137.4300079    0.1900160
 137.4600067    0.1811167
 137.4900055    0.1781465
 137.5200043    0.1791276
 137.5500031    0.1736923
 137.5800018    0.1798912
 137.6100006    0.1846402
 137.6399994    0.1713532
 137.6700134    0.1839908
 137.7000122    0.1787838
 137.7300110    0.1809763
 137.7600098    0.1791998
 137.7900085    0.1787733
 137.8200073    0.1812091
 137.8500061    0.1718132
 137.8800049    0.1783465
 137.9100037    0.1842099
 137.9400024    0.1929307
 137.9700012    0.1792274
 138.0000000    0.1876698
 138.0300140    0.1779118
 138.0600128    0.1789823
 138.0900116    0.1851389
 138.1200104    0.1899165
 138.1500092    0.1758088
 138.1800079    0.1735006
 138.2100067    0.1839091
 138.2400055    0.1744237
 138.2700043    0.1744360
 138.3000031    0.1832346
 138.3300018    0.1785807
 138.3600006    0.1810436
 138.3899994    0.1818399
 138.4200134    0.1765168
 138.4500122    0.1813310
 138.4800110    0.1725398
 138.5100098    0.1733515
 138.5400085    0.1764155
 138.5700073    0.1748511
 138.6000061    0.1787504
 138.6300049    0.1723875
 138.6600037    0.1896800
 138.6900024    0.1777948
 138.7200012    0.1760794
 138.7500000    0.1704966
 138.7800140    0.1753558
 138.8100128    0.1714479
 138.8400116    0.1827961
 138.8700104    0.1791907
 138.9000092    0.1720003
 138.9300079    0.1759992
 138.9600067    0.1847683
 138.9900055    0.1878694
 139.0200043    0.1874241
 139.0500031    0.1791843
 139.0800018    0.1824102
 139.1100006    0.1862699
 139.1399994    0.1866031
 139.1700134    0.1779608
 139.2000122    0.1869509
 139.2300110    0.1812039
 139.2600098    0.1823689
 139.2900085    0.1883510
 139.3200073    0.1876626
 139.3500061    0.1864870
 139.3800049    0.1930985
 139.4100037    0.1917203
 139.4400024    0.1843296
 139.4700012    0.1852044
 139.5000000    0.1860851
 139.5300140    0.1950427
 139.5600128    0.1950902
 139.5900116    0.1915837
 139.6200104    0.1934393
 139.6500092    0.1881798
 139.6800079    0.1895285
 139.7100067    0.1889349
 139.7400055    0.1861892
 139.7700043    0.1867472
 139.8000031    0.1948964
 139.8300018    0.1847573
 139.8600006    0.1826705
 139.8899994    0.1855161
 139.9200134    0.1895683
 139.9500122    0.1793742
 139.9800110    0.1929874
 140.0100098    0.1828491
 140.0400085    0.1828946
 140.0700073    0.1935167
 140.1000061    0.1996381
 140.1300049    0.1995856
 140.1600037    0.2049559
 140.1900024    0.2181880
 140.2200012    0.2274700
 140.2500000    0.2168854
 140.2800140    0.2082508
 140.3100128    0.2045480
 140.3400116    0.2009849
 140.3700104    0.2185968
 140.4000092    0.1981574
 140.4300079    0.1919866
 140.4600067    0.1906190
 140.4900055    0.1832108
 140.5200043    0.1787740
 140.5500031    0.1926972
 140.5800018    0.1898675
 140.6100006    0.1894881
 140.6399994    0.1920812
 140.6700134    0.2009805
 140.7000122    0.1906557
 140.7300110    0.1869494
 140.7600098    0.1830828
 140.7900085    0.1912459
 140.8200073    0.1949284
 140.8500061    0.1977245
 140.8800049    0.1869056
 140.9100037    0.1926091
 140.9400024    0.2081044
 140.9700012    0.2066110
 141.0000000    0.2120751
 141.0300140    0.1968800
 141.0600128    0.1993344
 141.0900116    0.1962436
 141.1200104    0.2024437
 141.1500092    0.2196359
 141.1800079    0.1984158
 141.2100067    0.1933684
 141.2400055    0.1975640
 141.2700043    0.1995298
 141.3000031    0.2123258
 141.3300018    0.1984691
 141.3600006    0.2014826
 141.3899994    0.1962106
 141.4200134    0.1871403
 141.4500122    0.2018879
 141.4800110    0.1936048
 141.5100098    0.1869231
 141.5400085    0.1962519
 141.5700073    0.1962561
 141.6000061    0.1962808
 141.6300049    0.1940659
 141.6600037    0.1964940
 141.6900024    0.2020811
 141.7200012    0.2147069
 141.7500000    0.2132770
 141.7800140    0.2015571
 141.8100128    0.1950825
 141.8400116    0.2132942
 141.8700104    0.2105272
 141.9000092    0.2026555
 141.9300079    0.2004282
 141.9600067    0.1992151
 141.9900055    0.1999124
 142.0200043    0.1937785
 142.0500031    0.1997977
 142.0800018    0.1945595
 142.1100006    0.2000231
 142.1399994    0.1955420
 142.1700134    0.1932755
 142.2000122    0.1922773
 142.2300110    0.2019597
 142.2600098    0.1937924
 142.2900085    0.1905484
 142.3200073    0.1982525
 142.3500061    0.1996755
 142.3800049    0.1868837
 142.4100037    0.1942465
 142.4400024    0.1965935
 142.4700012    0.1996257
 142.5000000    0.1935515
 142.5300140    0.1928977
 142.5600128    0.1836616
 142.5900116    0.1950523
 142.6200104    0.1932006
 142.6500092    0.1957859
 142.6800079    0.1832118
 142.7100067    0.1849916
 142.7400055    0.1988261
 142.7700043    0.1918435
 142.8000031    0.1989984
 142.8300018    0.1947837
 142.8600006    0.1930050
 142.8899994    0.1899823
 142.9200134    0.1947776
 142.9500122    0.2003369
 142.9800110    0.2003387
 143.0100098    0.1858888
 143.0400085    0.1954712
 143.0700073    0.1936447
 143.1000061    0.2041709
 143.1300049    0.2013532
 143.1600037    0.2021069
 143.1900024    0.1983706
 143.2200012    0.1965657
 143.2500000    0.1934486
 143.2800140    0.1935016
 143.3100128    0.2078128
 143.3400116    0.1914347
 143.3700104    0.1986265
 143.4000092    0.1951025
 143.4300079    0.1942585
 143.4600067    0.1998813
 143.4900055    0.1899295
 143.5200043    0.1980689
 143.5500031    0.1928680
 143.5800018    0.1878039
 143.6100006    0.1931987
 143.6399994    0.1945876
 143.6700134    0.2010419
 143.7000122    0.1956236
 143.7300110    0.1964330
 143.7600098    0.1991191
 143.7900085    0.1927341
 143.8200073    0.2064695
 143.8500061    0.1966513
 143.8800049    0.1887299
 143.9100037    0.1938054
 143.9400024    0.1857405
 143.9700012    0.1900009
 144.0000000    0.1919897
 144.0300140    0.1927512
 144.0600128    0.1873488
 144.0900116    0.1943849
 144.1200104    0.1876056
 144.1500092    0.1801644
 144.1800079    0.1976329
 144.2100067    0.1947333
 144.2400055    0.1944700
 144.2700043    0.1943338
 144.3000031    0.2048714
 144.3300018    0.1800182
 144.3600006    0.1810337
 144.3899994    0.1816162
 144.4200134    0.1875030
 144.4500122    0.1814648
 144.4800110    0.1816836
 144.5100098    0.1844859
 144.5400085    0.1987866
 144.5700073    0.1923748
 144.6000061    0.2017881
 144.6300049    0.1863015
 144.6600037    0.1890627
 144.6900024    0.1947186
 144.7200012    0.1907274
 144.7500000    0.1887372
 144.7800140    0.2002152
 144.8100128    0.1815925
 144.8400116    0.1828835
 144.8700104    0.1806572
 144.9000092    0.1820466
 144.9300079    0.1955081
 144.9600067    0.1950715
 144.9900055    0.2084690
 145.0200043    0.2011383
 145.0500031    0.1889226
 145.0800018    0.1975964
 145.1100006    0.1932063
 145.1399994    0.1869627
 145.1700134    0.1823704
 145.2000122    0.1909292
 145.2300110    0.1907336
 145.2600098    0.1949494
 145.2900085    0.1896236
 145.3200073    0.2037880
 145.3500061    0.2071702
 145.3800049    0.2031900
 145.4100037    0.2122419
 145.4400024    0.2034462
 145.4700012    0.2090285
 145.5000000    0.2008169
 145.5300140    0.1996795
 145.5600128    0.2064435
 145.5900116    0.2002546
 145.6200104    0.1998241
 145.6500092    0.1953773
 145.6800079    0.1995887
 145.7100067    0.1902288
 145.7400055    0.1981975
 145.7700043    0.1957110
 145.8000031    0.1967137
 145.8300018    0.1995298
 145.8600006    0.2034303
 145.8899994    0.2002444
 145.9200134    0.1914543
 145.9500122    0.1902406
 145.9800110    0.1945291
 146.0100098    0.1882202
 146.0400085    0.1956798
 146.0700073    0.1832921
 146.1000061    0.1783426
 146.1300049    0.1868190
 146.1600037    0.1899049
 146.1900024    0.1795843
 146.2200012    0.1888708
 146.2500000    0.2003830
 146.2800140    0.2045098
 146.3100128    0.2077992
 146.3400116    0.2121652
 146.3700104    0.2097116
 146.4000092    0.2166534
 146.4300079    0.2085943
 146.4600067    0.1879331
 146.4900055    0.2008114
 146.5200043    0.1910477
 146.5500031    0.1838194
 146.5800018    0.1872082
 146.6100006    0.1836611
 146.6399994    0.1759251
 146.6700134    0.1739786
 146.7000122    0.1879184
 146.7300110    0.1951431
 146.7600098    0.1987835
 146.7900085    0.1970783
 146.8200073    0.1918474
 146.8500061    0.1899507
 146.8800049    0.1893136
 146.9100037    0.1918221
 146.9400024    0.1889608
 146.9700012    0.1973058
 147.0000000    0.1911933
 147.0300140    0.1861301
 147.0600128    0.1912772
 147.0900116    0.1866350
 147.1200104    0.1935390
 147.1500092    0.1922290
 147.1800079    0.1986761
 147.2100067    0.2037832
 147.2400055    0.2099457
 147.2700043    0.2003722
 147.3000031    0.2049669
 147.3300018    0.1974883
 147.3600006    0.2154150
 147.3899994    0.2081330
 147.4200134    0.2037945
 147.4500122    0.2009321
 147.4800110    0.2102434
 147.5100098    0.1972281
 147.5400085    0.2035357
 147.5700073    0.1944433
 147.6000061    0.1928882
 147.6300049    0.1997630
 147.6600037    0.1905580
 147.6900024    0.1953270
 147.7200012    0.1879758
 147.7500000    0.1936989
 147.7800140    0.1858178
 147.8100128    0.1965745
 147.8400116    0.1838261
 147.8700104    0.1861697
 147.9000092    0.1892369
 147.9300079    0.1901916
 147.9600067    0.1926703
 147.9900055    0.1693654
 148.0200043    0.1862155
 148.0500031    0.1920033
 148.0800018    0.1858087
 148.1100006    0.1891884
 148.1400146    0.1840028
 148.1700134    0.1773465
 148.2000122    0.1969179
 148.2300110    0.2018795
 148.2600098    0.1999009
 148.2900085    0.1924477
 148.3200073    0.1945526
 148.3500061    0.1904119
 148.3800049    0.1871252
 148.4100037    0.2056501
 148.4400024    0.2056182
 148.4700012    0.2126140
 148.5000000    0.2069567
 148.5300140    0.2153188
 148.5600128    0.2126054
 148.5900116    0.2046954
 148.6200104    0.1991190
 148.6500092    0.2095994
 148.6800079    0.2038810
 148.7100067    0.2066225
 148.7400055    0.2037424
 148.7700043    0.1907232
 148.8000031    0.2033187
 148.8300018    0.2123557
 148.8600006    0.1995159
 148.8900146    0.1923545
 148.9200134    0.1954256
 148.9500122    0.1913755
 148.9800110    0.2054443
 149.0100098    0.2037524
 149.0400085    0.1977201
 149.0700073    0.1943876
 149.1000061    0.2014599
 149.1300049    0.1929831
 149.1600037    0.2037542
 149.1900024    0.2041341
 149.2200012    0.1992474
 149.2500000    0.1977956
 149.2800140    0.2016548
 149.3100128    0.1872131
 149.3400116    0.1967194
 149.3700104    0.1893523
 149.4000092    0.1955893
 149.4300079    0.1911631
 149.4600067    0.1905829
 149.4900055    0.1911668
 149.5200043    0.1982239
 149.5500031    0.1969837
 149.5800018    0.2022771
 149.6100006    0.1869137
 149.6400146    0.1963497
 149.6700134    0.2042154
 149.7000122    0.2010608
 149.7300110    0.1845216
 149.7600098    0.1908521
 149.7900085    0.1945949
 149.8200073    0.1860497
 149.8500061    0.1878897
 149.8800049    0.1825044
 149.9100037    0.1779993
 149.9400024    0.1794852
 149.9700012    0.1925676
 150.0000000    0.1868652
 150.0300140    0.2036458
 150.0600128    0.1903402
 150.0900116    0.1957484
 150.1200104    0.1982312
 150.1500092    0.2080082
 150.1800079    0.1974436
 150.2100067    0.1968280
 150.2400055    0.1919356
 150.2700043    0.1987908
 150.3000031    0.1958275
 150.3300018    0.1922925
 150.3600006    0.1994500
 150.3900146    0.1932731
 150.4200134    0.1989315
 150.4500122    0.1899597
 150.4800110    0.1961205
 150.5100098    0.1999528
 150.5400085    0.1905722
 150.5700073    0.1880202
 150.6000061    0.1950657
 150.6300049    0.1911483
 150.6600037    0.1983878
 150.6900024    0.1938232
 150.7200012    0.1761892
 150.7500000    0.1898140
 150.7800140    0.1809381
 150.8100128    0.1724596
 150.8400116    0.1651761
 150.8700104    0.1705308
 150.9000092    0.1708366
 150.9300079    0.1799357
 150.9600067    0.1681410
 150.9900055    0.1805486
 151.0200043    0.1745271
 151.0500031    0.1800381
 151.0800018    0.1777986
 151.1100006    0.1773608
 151.1400146    0.1668827
 151.1700134    0.1818209
 151.2000122    0.1933607
 151.2300110    0.1743212
 151.2600098    0.1846173
 151.2900085    0.1824601
 151.3200073    0.1791813
 151.3500061    0.1855121
 151.3800049    0.1867989
 151.4100037    0.1897678
 151.4400024    0.1815271
 151.4700012    0.1760089
 151.5000000    0.1808238
 151.5300140    0.1888581
 151.5600128    0.1983536
 151.5900116    0.1876260
 151.6200104    0.1813915
 151.6500092    0.1852891
 151.6800079    0.1833663
 151.7100067    0.1994080
 151.7400055    0.1992016
 151.7700043    0.1974495
 151.8000031    0.2030399
 151.8300018    0.1993798
 151.8600006    0.1973358
 151.8900146    0.1956346
 151.9200134    0.1981495
 151.9500122    0.2100165
 151.9800110    0.1951784
 152.0100098    0.1998662
 152.0400085    0.1878722
 152.0700073    0.1933118
 152.1000061    0.2036844
 152.1300049    0.1998414
 152.1600037    0.1992067
 152.1900024    0.1868274
 152.2200012    0.1951940
 152.2500000    0.1774665
 152.2800140    0.1793865
 152.3100128    0.1822472
 152.3400116    0.1865846
 152.3700104    0.1869443
 152.4000092    0.1972716
 152.4300079    0.1901509
 152.4600067    0.2024576
 152.4900055    0.2008637
 152.5200043    0.1953409
 152.5500031    0.1989909
 152.5800018    0.1979365
 152.6100006    0.1974618
 152.6400146    0.1925896
 152.6700134    0.1847227
 152.7000122    0.1860581
 152.7300110    0.1897090
 152.7600098    0.1930978
 152.7900085    0.1894465
 152.8200073    0.1929591
 152.8500061    0.1952617
 152.8800049    0.1867145
 152.9100037    0.1916777
 152.9400024    0.1947758
 152.9700012    0.1944850
 153.0000000    0.2080147
 153.0300140    0.2065685
 153.0600128    0.1963054
 153.0900116    0.1878502
 153.1200104    0.1949184
 153.1500092    0.1933476
 153.1800079    0.1969225
 153.2100067    0.1834915
 153.2400055    0.1921972
 153.2700043    0.1924578
 153.3000031    0.1858512
 153.3300018    0.1933098
 153.3600006    0.1950032
 153.3900146    0.1867171
 153.4200134    0.1849255
 153.4500122    0.2009888
 153.4800110    0.1867234
 153.5100098    0.1734699
 153.5400085    0.1894565
 153.5700073    0.1855509
 153.6000061    0.1823016
 153.6300049    0.1990562
 153.6600037    0.1873809
 153.6900024    0.1955902
 153.7200012    0.1986499
 153.7500000    0.2046905
 153.7800140    0.2052520
 153.8100128    0.2041258
 153.8400116    0.2252742
 153.8700104    0.2241686
 153.9000092    0.2109398
 153.9300079    0.2144728
 153.9600067    0.2109452
 153.9900055    0.2190763
 154.0200043    0.1968490
 154.0500031    0.2030300
 154.0800018    0.2079962
 154.1100006    0.1978603
 154.1400146    0.1970855
 154.1700134    0.1830240
 154.2000122    0.1812875
 154.2300110    0.1999397
 154.2600098    0.1985549
 154.2900085    0.1923486
 154.3200073    0.1947187
 154.3500061    0.1962066
 154.3800049    0.1952008
 154.4100037    0.2100141
 154.4400024    0.2113444
 154.4700012    0.2115983
 154.5000000    0.2062681
 154.5300140    0.2083936
 154.5600128    0.2124820
 154.5900116    0.1965917
 154.6200104    0.1925830
 154.6500092    0.2037257
 154.6800079    0.2033970
 154.7100067    0.2121501
 154.7400055    0.2020244
 154.7700043    0.2132521
 154.8000031    0.2097268
 154.8300018    0.2108988
 154.8600006    0.2067272
 154.8900146    0.2098834
 154.9200134    0.2209796
 154.9500122    0.2225900
 154.9800110    0.2015927
 155.0100098    0.2023005
 155.0400085    0.2157198
 155.0700073    0.1990451
 155.1000061    0.2025755
 155.1300049    0.2096982
 155.1600037    0.2086980
 155.1900024    0.1932382
 155.2200012    0.1935634
 155.2500000    0.1993489
 155.2800140    0.1962105
 155.3100128    0.2002832
 155.3400116    0.1932681
 155.3700104    0.1975819
 155.4000092    0.1973041
 155.4300079    0.1805331
 155.4600067    0.1926260
 155.4900055    0.2043490
 155.5200043    0.2044477
 155.5500031    0.1991478
 155.5800018    0.2039392
 155.6100006    0.2018394
 155.6400146    0.2050406
 155.6700134    0.2062811
 155.7000122    0.2039385
 155.7300110    0.1998042
 155.7600098    0.2034925
 155.7900085    0.1941320
 155.8200073    0.2024783
 155.8500061    0.1930826
 155.8800049    0.2022716
 155.9100037    0.1908926
 155.9400024    0.1963122
 155.9700012    0.1977502
 156.0000000    0.1969756
 156.0300140    0.1924029
 156.0600128    0.1951430
 156.0900116    0.1747498
 156.1200104    0.1811942
 156.1500092    0.1917849
 156.1800079    0.1976940
 156.2100067    0.2071910
 156.2400055    0.2140381
 156.2700043    0.2037493
 156.3000031    0.1937096
 156.3300018    0.1973645
 156.3600006    0.1982934
 156.3900146    0.1970110
 156.4200134    0.1931620
 156.4500122    0.1936676
 156.4800110    0.1990435
 156.5100098    0.1991954
 156.5400085    0.1991854
 156.5700073    0.1909662
 156.6000061    0.1854748
 156.6300049    0.1907104
 156.6600037    0.1995312
 156.6900024    0.1963800
 156.7200012    0.1865087
 156.7500000    0.1950967
 156.7800140    0.1922268
 156.8100128    0.1931132
 156.8400116    0.1975730
 156.8700104    0.1890348
 156.9000092    0.1815404
 156.9300079    0.1792863
 156.9600067    0.1845857
 156.9900055    0.1817268
 157.0200043    0.1828850
 157.0500031    0.1894505
 157.0800018    0.1789560
 157.1100006    0.1915101
 157.1400146    0.1816039
 157.1700134    0.1861145
 157.2000122    0.1885550
 157.2300110    0.1786065
 157.2600098    0.1958869
 157.2900085    0.1879869
 157.3200073    0.1790114
 157.3500061    0.1849061
 157.3800049    0.1934002
 157.4100037    0.1850488
 157.4400024    0.1832045
 157.4700012    0.1828770
 157.5000000    0.1969563
 157.5300140    0.1966656
 157.5600128    0.1803421
 157.5900116    0.1957363
 157.6200104    0.1870242
 157.6500092    0.1840716
 157.6800079    0.1868963
 157.7100067    0.1922973
 157.7400055    0.1841429
 157.7700043    0.1824236
 157.8000031    0.1916978
 157.8300018    0.1895678
 157.8600006    0.1880301
 157.8900146    0.1907266
 157.9200134    0.1874973
 157.9500122    0.1850386
 157.9800110    0.1842607
 158.0100098    0.1870766
 158.0400085    0.1973146
 158.0700073    0.1746074
 158.1000061    0.1740174
 158.1300049    0.1853615
 158.1600037    0.1909887
 158.1900024    0.1827584
 158.2200012    0.1919206
 158.2500000    0.1855840
 158.2800140    0.1858814
 158.3100128    0.1762987
 158.3400116    0.1831769
 158.3700104    0.1992445
 158.4000092    0.1915433
 158.4300079    0.1917608
 158.4600067    0.1866601
 158.4900055    0.1861089
 158.5200043    0.1901618
 158.5500031    0.1820077
 158.5800018    0.1836021
 158.6100006    0.1792689
 158.6400146    0.1849170
 158.6700134    0.1791157
 158.7000122    0.1800252
 158.7300110    0.1725650
 158.7600098    0.1740413
 158.7900085    0.1788924
 158.8200073    0.1760860
 158.8500061    0.1826956
 158.8800049    0.1665975
 158.9100037    0.1710787
 158.9400024    0.1651354
 158.9700012    0.1722915
 159.0000000    0.1755145
 159.0300140    0.1692988
 159.0600128    0.1774844
 159.0900116    0.1774372
 159.1200104    0.1696948
 159.1500092    0.1818875
 159.1800079    0.1736856
 159.2100067    0.1848107
 159.2400055    0.1810301
 159.2700043    0.1802025
 159.3000031    0.1756326
 159.3300018    0.1795062
 159.3600006    0.1728848
 159.3900146    0.1808769
 159.4200134    0.1824787
 159.4500122    0.1729489
 159.4800110    0.1732067
 159.5100098    0.1854526
 159.5400085    0.1814194
 159.5700073    0.1798882
 159.6000061    0.1706167
 159.6300049    0.1721712
 159.6600037    0.1751133
 159.6900024    0.1706820
 159.7200012    0.1679623
 159.7500000    0.1779649
 159.7800140    0.1663085
 159.8100128    0.1858574
 159.8400116    0.1779030
 159.8700104    0.1777902
 159.9000092    0.1799015
 159.9300079    0.1833607
 159.9600067    0.1805743
 159.9900055    0.1889934
 160.0200043    0.1886549
 160.0500031    0.1820558
 160.0800018    0.1893501
 160.1100006    0.1872856
 160.1400146    0.1881203
 160.1700134    0.1983527
 160.2000122    0.1891473
 160.2300110    0.1915136
 160.2600098    0.1910536
 160.2900085    0.1933268
 160.3200073    0.1885380
 160.3500061    0.1840037
 160.3800049    0.1823595
 160.4100037    0.1844333
 160.4400024    0.1853884
 160.4700012    0.1812112
 160.5000000    0.1857000
 160.5300140    0.1855496
 160.5600128    0.1806361
 160.5900116    0.1911624
 160.6200104    0.1918003
 160.6500092    0.1886923
 160.6800079    0.1877209
 160.7100067    0.1833696
 160.7400055    0.1818954
 160.7700043    0.1855655
 160.8000031    0.1963144
 160.8300018    0.1906430
 160.8600006    0.1880959
 160.8900146    0.1983284
 160.9200134    0.1813356
 160.9500122    0.1803807
 160.9800110    0.1875759
 161.0100098    0.1884549
 161.0400085    0.1915695
 161.0700073    0.1967205
 161.1000061    0.1907758
 161.1300049    0.1870521
 161.1600037    0.1751384
 161.1900024    0.1865789
 161.2200012    0.1747643
 161.2500153    0.1826339
 161.2800140    0.1844372
 161.3100128    0.1780616
 161.3400116    0.1821462
 161.3700104    0.1945234
 161.4000092    0.1934840
 161.4300079    0.1918294
 161.4600067    0.1894522
 161.4900055    0.1871345
 161.5200043    0.1818128
 161.5500031    0.1878293
 161.5800018    0.1820357
 161.6100006    0.1690179
 161.6400146    0.1735670
 161.6700134    0.1789643
 161.7000122    0.1822722
 161.7300110    0.1999554
 161.7600098    0.1915908
 161.7900085    0.1867712
 161.8200073    0.1851210
 161.8500061    0.1861685
 161.8800049    0.1920362
 161.9100037    0.1906663
 161.9400024    0.1985085
 161.9700012    0.1944513
 162.0000153    0.1951484
 162.0300140    0.1875869
 162.0600128    0.1959053
 162.0900116    0.1933731
 162.1200104    0.1961828
 162.1500092    0.1959499
 162.1800079    0.1968567
 162.2100067    0.1979516
 162.2400055    0.2036012
 162.2700043    0.1875326
 162.3000031    0.1899633
 162.3300018    0.1984279
 162.3600006    0.2047807
 162.3900146    0.1964051
 162.4200134    0.2017540
 162.4500122    0.1868055
 162.4800110    0.2001173
 162.5100098    0.2001801
 162.5400085    0.2048694
 162.5700073    0.2072906
 162.6000061    0.2036545
 162.6300049    0.1988189
 162.6600037    0.1995931
 162.6900024    0.2039694
 162.7200012    0.2092775
 162.7500153    0.2005350
 162.7800140    0.1996431
 162.8100128    0.1958895
 162.8400116    0.1994095
 162.8700104    0.1908998
 162.9000092    0.1938193
 162.9300079    0.1895259
 162.9600067    0.1808728
 162.9900055    0.1941070
 163.0200043    0.2029510
 163.0500031    0.1911905
 163.0800018    0.1881996
 163.1100006    0.1805868
 163.1400146    0.1740215
 163.1700134    0.1798917
 163.2000122    0.1852095
 163.2300110    0.1980862
 163.2600098    0.1874885
 163.2900085    0.1914977
 163.3200073    0.2035556
 163.3500061    0.1960967
 163.3800049    0.2034603
 163.4100037    0.1919081
 163.4400024    0.1933135
 163.4700012    0.1764463
 163.5000153    0.1825920
 163.5300140    0.1680031
 163.5600128    0.1805146
 163.5900116    0.1830399
 163.6200104    0.1708747
 163.6500092    0.1750543
 163.6800079    0.1801332
 163.7100067    0.1817464
 163.7400055    0.1873043
 163.7700043    0.1967095
 163.8000031    0.1979917
 163.8300018    0.1962905
 163.8600006    0.1943605
 163.8900146    0.1881146
 163.9200134    0.1821167
 163.9500122    0.1810192
 163.9800110    0.1935857
 164.0100098    0.1860742
 164.0400085    0.1854269
 164.0700073    0.1898642
 164.1000061    0.1947262
 164.1300049    0.1835776
 164.1600037    0.1887577
 164.1900024    0.1870301
 164.2200012    0.1820660
 164.2500153    0.1775313
 164.2800140    0.1776304
 164.3100128    0.1839721
 164.3400116    0.1686863
 164.3700104    0.1751703
 164.4000092    0.1791128
 164.4300079    0.1712611
 164.4600067    0.1677660
 164.4900055    0.1790044
 164.5200043    0.1692476
 164.5500031    0.1745950
 164.5800018    0.1761516
 164.6100006    0.1754764
 164.6400146    0.1742402
 164.6700134    0.1796004
 164.7000122    0.1800847
 164.7300110    0.1792569
 164.7600098    0.1826397
 164.7900085    0.1880305
 164.8200073    0.1747104
 164.8500061    0.1784765
 164.8800049    0.1777917
 164.9100037    0.1783008
 164.9400024    0.1808094
 164.9700012    0.1804961
 165.0000153    0.1908495
 165.0300140    0.1784587
 165.0600128    0.1874152
 165.0900116    0.1745335
 165.1200104    0.1747090
 165.1500092    0.1849032
 165.1800079    0.1881975
 165.2100067    0.1803260
 165.2400055    0.1731702
 165.2700043    0.1747509
 165.3000031    0.1628637
 165.3300018    0.1744909
 165.3600006    0.1708947
 165.3900146    0.1745007
 165.4200134    0.1743646
 165.4500122    0.1759651
 165.4800110    0.1842312
 165.5100098    0.1805383
 165.5400085    0.1760887
 165.5700073    0.1813738
 165.6000061    0.1816458
 165.6300049    0.1872107
 165.6600037    0.1824796
 165.6900024    0.1867970
 165.7200012    0.2020103
 165.7500153    0.1895679
 165.7800140    0.1828222
 165.8100128    0.1842090
 165.8400116    0.1848831
 165.8700104    0.1814513
 165.9000092    0.1960253
 165.9300079    0.1903856
 165.9600067    0.1808311
 165.9900055    0.1901449
 166.0200043    0.1883518
 166.0500031    0.1897299
 166.0800018    0.1949416
 166.1100006    0.1934880
 166.1400146    0.1989865
 166.1700134    0.2028302
 166.2000122    0.2040366
 166.2300110    0.1859543
 166.2600098    0.1891136
 166.2900085    0.1946459
 166.3200073    0.1936636
 166.3500061    0.1908845
 166.3800049    0.1869936
 166.4100037    0.1853950
 166.4400024    0.1924289
 166.4700012    0.1931787
 166.5000153    0.1953088
 166.5300140    0.1924604
 166.5600128    0.1864843
 166.5900116    0.1973614
 166.6200104    0.1787988
 166.6500092    0.1818541
 166.6800079    0.1891556
 166.7100067    0.1737692
 166.7400055    0.1826670
 166.7700043    0.1820544
 166.8000031    0.1747689
 166.8300018    0.1665478
 166.8600006    0.1686440
 166.8900146    0.1778463
 166.9200134    0.1776388
 166.9500122    0.1785740
 166.9800110    0.1736095
 167.0100098    0.1674166
 167.0400085    0.1755959
 167.0700073    0.1783337
 167.1000061    0.1794561
 167.1300049    0.1726435
 167.1600037    0.1689785
 167.1900024    0.1742157
 167.2200012    0.1797033
 167.2500153    0.1796038
 167.2800140    0.1689347
 167.3100128    0.1699184
 167.3400116    0.1687649
 167.3700104    0.1805793
 167.4000092    0.1885232
 167.4300079    0.1768054
 167.4600067    0.1726465
 167.4900055    0.1695673
 167.5200043    0.1773306
 167.5500031    0.1797085
 167.5800018    0.1831827
 167.6100006    0.1756300
 167.6400146    0.1847823
 167.6700134    0.1842729
 167.7000122    0.1732686
 167.7300110    0.1641038
 167.7600098    0.1915073
 167.7900085    0.1871782
 167.8200073    0.1852182
 167.8500061    0.1798520
 167.8800049    0.1793600
 167.9100037    0.1764406
 167.9400024    0.1769622
 167.9700012    0.1758764
 168.0000153    0.1726926
 168.0300140    0.1862337
 168.0600128    0.1803080
 168.0900116    0.1754391
 168.1200104    0.1896791
 168.1500092    0.1868894
 168.1800079    0.1880086
 168.2100067    0.1938647
 168.2400055    0.1830379
 168.2700043    0.1986686
 168.3000031    0.1749753
 168.3300018    0.1800068
 168.3600006    0.1834040
 168.3900146    0.1792706
 168.4200134    0.1904017
 168.4500122    0.1796145
 168.4800110    0.1780533
 168.5100098    0.1908905
 168.5400085    0.1957593
 168.5700073    0.1863583
 168.6000061    0.1879386
 168.6300049    0.1897504
 168.6600037    0.1843882
 168.6900024    0.1902212
 168.7200012    0.2075839
 168.7500153    0.2099553
 168.7800140    0.1999641
 168.8100128    0.1911435
 168.8400116    0.1869237
 168.8700104    0.1865383
 168.9000092    0.1942341
 168.9300079    0.1997187
 168.9600067    0.1905778
 168.9900055    0.1885592
 169.0200043    0.1891825
 169.0500031    0.2006973
 169.0800018    0.2006830
 169.1100006    0.1938380
 169.1400146    0.1992337
 169.1700134    0.1901296
 169.2000122    0.1979271
 169.2300110    0.1897369
 169.2600098    0.1840591
 169.2900085    0.1929352
 169.3200073    0.1857748
 169.3500061    0.1977015
 169.3800049    0.1896000
 169.4100037    0.1963431
 169.4400024    0.1981620
 169.4700012    0.1918895
 169.5000153    0.1959869
 169.5300140    0.1955408
 169.5600128    0.1859357
 169.5900116    0.1893640
 169.6200104    0.1839494
 169.6500092    0.1970169
 169.6800079    0.2086992
 169.7100067    0.1911956
 169.7400055    0.1965996
 169.7700043    0.1915791
 169.8000031    0.2008294
 169.8300018    0.1826639
 169.8600006    0.1950295
 169.8900146    0.2009993
 169.9200134    0.1952589
 169.9500122    0.1875954
 169.9800110    0.1875598
 170.0100098    0.1874459
 170.0400085    0.1881030
 170.0700073    0.1878798
 170.1000061    0.1937809
 170.1300049    0.1906665
 170.1600037    0.1988050
 170.1900024    0.1929842
 170.2200012    0.1884630
 170.2500153    0.1940784
 170.2800140    0.1897617
 170.3100128    0.1973247
 170.3400116    0.1950624
 170.3700104    0.1939358
 170.4000092    0.1985911
 170.4300079    0.2009874
 170.4600067    0.1884373
 170.4900055    0.2071581
 170.5200043    0.1898536
 170.5500031    0.1833389
 170.5800018    0.1869048
 170.6100006    0.1903392
 170.6400146    0.1900723
 170.6700134    0.1986279
 170.7000122    0.2024594
 170.7300110    0.2069004
 170.7600098    0.2090594
 170.7900085    0.2060793
 170.8200073    0.2038082
 170.8500061    0.2009637
 170.8800049    0.1901819
 170.9100037    0.1943913
 170.9400024    0.2056089
 170.9700012    0.2015102
 171.0000153    0.1971939
 171.0300140    0.1951796
 171.0600128    0.1944617
 171.0900116    0.1971548
 171.1200104    0.1922192
 171.1500092    0.1905715
 171.1800079    0.1885514
 171.2100067    0.1906906
 171.2400055    0.2006168
 171.2700043    0.1861278
 171.3000031    0.1966730
 171.3300018    0.2021339
 171.3600006    0.2018822
 171.3900146    0.1944674
 171.4200134    0.1958522
 171.4500122    0.1835155
 171.4800110    0.1908856
 171.5100098    0.1884076
 171.5400085    0.1864776
 171.5700073    0.2004627
 171.6000061    0.1986263
 171.6300049    0.2060529
 171.6600037    0.1989475
 171.6900024    0.2009713
 171.7200012    0.2005625
 171.7500153    0.1965069
 171.7800140    0.1868705
 171.8100128    0.1998052
 171.8400116    0.1903661
 171.8700104    0.1987495
 171.9000092    0.1964882
 171.9300079    0.1957383
 171.9600067    0.2074701
 171.9900055    0.2107250
 172.0200043    0.2175387
 172.0500031    0.1988700
 172.0800018    0.2026225
 172.1100006    0.1853497
 172.1400146    0.1865331
 172.1700134    0.1814443
 172.2000122    0.1852573
 172.2300110    0.1954421
 172.2600098    0.1911777
 172.2900085    0.1926003
 172.3200073    0.1980279
 172.3500061    0.1885568
 172.3800049    0.2017952
 172.4100037    0.2010315
 172.4400024    0.1959496
 172.4700012    0.1887298
 172.5000153    0.1949091
 172.5300140    0.2018760
 172.5600128    0.1919243
 172.5900116    0.2065657
 172.6200104    0.1988775
 172.6500092    0.1996704
 172.6800079    0.2125750
 172.7100067    0.2089452
 172.7400055    0.2062697
 172.7700043    0.2192909
 172.8000031    0.2146922
 172.8300018    0.1983950
 172.8600006    0.2018157
 172.8900146    0.2094863
 172.9200134    0.2074137
 172.9500122    0.2009290
 172.9800110    0.2192564
 173.0100098    0.1980235
 173.0400085    0.2001816
 173.0700073    0.2051808
 173.1000061    0.1980219
 173.1300049    0.2124404
 173.1600037    0.2117485
 173.1900024    0.2032083
 173.2200012    0.2032802
 173.2500153    0.2055918
 173.2800140    0.2033928
 173.3100128    0.2000893
 173.3400116    0.2014080
 173.3700104    0.2159648
 173.4000092    0.2050386
 173.4300079    0.2053051
 173.4600067    0.2160595
 173.4900055    0.2080173
 173.5200043    0.1979266
 173.5500031    0.2088782
 173.5800018    0.2047942
 173.6100159    0.2209572
 173.6400146    0.2101514
 173.6700134    0.1893279
 173.7000122    0.1940150
 173.7300110    0.2013405
 173.7600098    0.1977945
 173.7900085    0.1834729
 173.8200073    0.1938281
 173.8500061    0.2029056
 173.8800049    0.2036812
 173.9100037    0.2032788
 173.9400024    0.2012105
 173.9700012    0.1980805
 174.0000153    0.2019588
 174.0300140    0.1913922
 174.0600128    0.2013065
 174.0900116    0.1865728
 174.1200104    0.1854731
 174.1500092    0.1938154
 174.1800079    0.1950353
 174.2100067    0.1866266
 174.2400055    0.1864055
 174.2700043    0.1989972
 174.3000031    0.2018779
 174.3300018    0.2022832
 174.3600159    0.1959661
 174.3900146    0.1943072
 174.4200134    0.1951838
 174.4500122    0.2034420
 174.4800110    0.2054948
 174.5100098    0.1928912
 174.5400085    0.2015868
 174.5700073    0.1973650
 174.6000061    0.1902069
 174.6300049    0.1986962
 174.6600037    0.1977656
 174.6900024    0.2049429
 174.7200012    0.2089451
 174.7500153    0.2006856
 174.7800140    0.2114849
 174.8100128    0.2028195
 174.8400116    0.2028039
 174.8700104    0.1988032
 174.9000092    0.2014126
 174.9300079    0.2050844
 174.9600067    0.2114717
 174.9900055    0.2113788
 175.0200043    0.2134266
 175.0500031    0.2050223
 175.0800018    0.2064079
 175.1100159    0.2045995
 175.1400146    0.2006428
 175.1700134    0.1922957
 175.2000122    0.2062123
 175.2300110    0.2039811
 175.2600098    0.2067725
 175.2900085    0.1881751
 175.3200073    0.1900236
 175.3500061    0.1957518
 175.3800049    0.1959454
 175.4100037    0.1993748
 175.4400024    0.1922196
 175.4700012    0.1886697
 175.5000153    0.1903679
 175.5300140    0.1959879
 175.5600128    0.1914725
 175.5900116    0.1861253
 175.6200104    0.1877713
 175.6500092    0.1905568
 175.6800079    0.1936959
 175.7100067    0.1923830
 175.7400055    0.1855547
 175.7700043    0.1827625
 175.8000031    0.1786606
 175.8300018    0.1897016
 175.8600159    0.1825040
 175.8900146    0.1885432
 175.9200134    0.1791912
 175.9500122    0.1893024
 175.9800110    0.1856137
 176.0100098    0.1926110
 176.0400085    0.1964429
 176.0700073    0.2014980
 176.1000061    0.2000446
 176.1300049    0.1882361
 176.1600037    0.1942908
 176.1900024    0.2036037
 176.2200012    0.1968354
 176.2500153    0.1867953
 176.2800140    0.2014880
 176.3100128    0.1949776
 176.3400116    0.1869318
 176.3700104    0.1948655
 176.4000092    0.1905123
 176.4300079    0.2057153
 176.4600067    0.1961660
 176.4900055    0.1861598
 176.5200043    0.1942149
 176.5500031    0.2026182
 176.5800018    0.1907522
 176.6100159    0.1939835
 176.6400146    0.1900368
 176.6700134    0.1872617
 176.7000122    0.2109145
 176.7300110    0.2057156
 176.7600098    0.2030399
 176.7900085    0.2063879
 176.8200073    0.2036866
 176.8500061    0.1991905
 176.8800049    0.1889970
 176.9100037    0.1970456
 176.9400024    0.2019455
 176.9700012    0.1997003
 177.0000153    0.2010286
 177.0300140    0.1890331
 177.0600128    0.1870423
 177.0900116    0.1890745
 177.1200104    0.1845928
 177.1500092    0.2059505
 177.1800079    0.2085566
 177.2100067    0.2059647
 177.2400055    0.2076943
 177.2700043    0.2077424
 177.3000031    0.1904800
 177.3300018    0.2064742
 177.3600159    0.2055577
 177.3900146    0.2122708
 177.4200134    0.2023486
 177.4500122    0.2003175
 177.4800110    0.2079445
 177.5100098    0.2040078
 177.5400085    0.2041058
 177.5700073    0.2052181
 177.6000061    0.2015954
 177.6300049    0.2041671
 177.6600037    0.2067134
 177.6900024    0.1986418
 177.7200012    0.2048223
 177.7500153    0.1983768
 177.7800140    0.1901973
 177.8100128    0.1890341
 177.8400116    0.1923036
 177.8700104    0.1946657
 177.9000092    0.1925225
 177.9300079    0.1947085
 177.9600067    0.1924756
 177.9900055    0.1947304
 178.0200043    0.1922070
 178.0500031    0.1900952
 178.0800018    0.1960674
 178.1100159    0.1914097
 178.1400146    0.1885046
 178.1700134    0.1825061
 178.2000122    0.1953035
 178.2300110    0.1867604
 178.2600098    0.1942704
 178.2900085    0.1895089
 178.3200073    0.1904507
 178.3500061    0.1938957
 178.3800049    0.1979806
 178.4100037    0.1986925
 178.4400024    0.2017540
 178.4700012    0.1962181
 178.5000153    0.2041284
 178.5300140    0.1957884
 178.5600128    0.2023892
 178.5900116    0.1997046
 178.6200104    0.1963567
 178.6500092    0.2023111
 178.6800079    0.2007715
 178.7100067    0.1972416
 178.7400055    0.1967172
 178.7700043    0.1860879
 178.8000031    0.1861158
 178.8300018    0.2016495
 178.8600159    0.1967770
 178.8900146    0.2010155
 178.9200134    0.1910210
 178.9500122    0.1965591
 178.9800110    0.1943779
 179.0100098    0.2070947
 179.0400085    0.2091122
 179.0700073    0.2058229
 179.1000061    0.2012173
 179.1300049    0.1953441
 179.1600037    0.1994025
 179.1900024    0.1960266
 179.2200012    0.1837672
 179.2500153    0.1924362
 179.2800140    0.2008294
 179.3100128    0.2017750
 179.3400116    0.1969808
 179.3700104    0.1977799
 179.4000092    0.1953175
 179.4300079    0.2024517
 179.4600067    0.1930783
 179.4900055    0.1958480
 179.5200043    0.2131847
 179.5500031    0.1958363
 179.5800018    0.1963346
 179.6100159    0.2054686
 179.6400146    0.1931531
 179.6700134    0.1900520
 179.7000122    0.1865317
 179.7300110    0.1928868
 179.7600098    0.1934323
 179.7900085    0.1987236
 179.8200073    0.2020593
 179.8500061    0.1875494
 179.8800049    0.1936180
 179.9100037    0.1988768
 179.9400024    0.2002645
 179.9700012    0.2001606
 180.0000153    0.1892980
 180.0300140    0.1943503
 180.0600128    0.2023426
 180.0900116    0.1965890
 180.1200104    0.1907208
 180.1500092    0.1878522
 180.1800079    0.1971577
 180.2100067    0.1904228
 180.2400055    0.1790341
 180.2700043    0.1971586
 180.3000031    0.2030496
 180.3300018    0.1993088
 180.3600159    0.2101563
 180.3900146    0.1988486
 180.4200134    0.1947755
 180.4500122    0.2145701
 180.4800110    0.2089855
 180.5100098    0.1952697
 180.5400085    0.1975510
 180.5700073    0.2070520
 180.6000061    0.2093690
 180.6300049    0.2031075
 180.6600037    0.1974853
 180.6900024    0.2181938
 180.7200012    0.2087438
 180.7500153    0.2119189
 180.7800140    0.2054799
 180.8100128    0.1957720
 180.8400116    0.2058562
 180.8700104    0.2247429
 180.9000092    0.2251011
 180.9300079    0.2247202
 180.9600067    0.2309921
 180.9900055    0.2331771
 181.0200043    0.2179421
 181.0500031    0.2203289
 181.0800018    0.2193085
 181.1100159    0.2124639
 181.1400146    0.2062389
 181.1700134    0.1909797
 181.2000122    0.1874186
 181.2300110    0.2037341
 181.2600098    0.1974382
 181.2900085    0.2185228
 181.3200073    0.2152476
 181.3500061    0.2107919
 181.3800049    0.2152856
 181.4100037    0.2013583
 181.4400024    0.1988921
 181.4700012    0.2256673
 181.5000153    0.2160439
 181.5300140    0.2070645
 181.5600128    0.2103876
 181.5900116    0.2044983
 181.6200104    0.1927767
 181.6500092    0.1917682
 181.6800079    0.2038518
 181.7100067    0.1898735
 181.7400055    0.1928315
 181.7700043    0.1912467
 181.8000031    0.1930678
 181.8300018    0.1896885
 181.8600159    0.1937477
 181.8900146    0.2008713
 181.9200134    0.1992732
 181.9500122    0.1918375
 181.9800110    0.1910145
 182.0100098    0.2016375
 182.0400085    0.1912592
 182.0700073    0.1838406
 182.1000061    0.1873096
 182.1300049    0.1952596
 182.1600037    0.1919380
 182.1900024    0.1878345
 182.2200012    0.1973850
 182.2500153    0.1937169
 182.2800140    0.1923767
 182.3100128    0.1930679
 182.3400116    0.1941810
 182.3700104    0.1896714
 182.4000092    0.1970498
 182.4300079    0.1995588
 182.4600067    0.1949101
 182.4900055    0.2018897
 182.5200043    0.1996591
 182.5500031    0.1927969
 182.5800018    0.2089637
 182.6100159    0.1915706
 182.6400146    0.2054443
 182.6700134    0.2053976
 182.7000122    0.1960175
 182.7300110    0.1996975
 182.7600098    0.1886472
 182.7900085    0.1924721
 182.8200073    0.1884180
 182.8500061    0.2028252
 182.8800049    0.1889207
 182.9100037    0.1911435
 182.9400024    0.2018775
 182.9700012    0.1968080
 183.0000153    0.1952625
 183.0300140    0.2048071
 183.0600128    0.2053424
 183.0900116    0.2038692
 183.1200104    0.2126896
 183.1500092    0.1985936
 183.1800079    0.2068026
 183.2100067    0.1878730
 183.2400055    0.2014610
 183.2700043    0.1972718
 183.3000031    0.1925937
 183.3300018    0.1992922
 183.3600159    0.1915134
 183.3900146    0.1895940
 183.4200134    0.1972041
 183.4500122    0.1991300
 183.4800110    0.2131986
 183.5100098    0.1986841
 183.5400085    0.2097300
 183.5700073    0.1971938
 183.6000061    0.2023851
 183.6300049    0.2009145
 183.6600037    0.2065044
 183.6900024    0.2006339
 183.7200012    0.1977793
 183.7500153    0.1882662
 183.7800140    0.2006724
 183.8100128    0.2000395
 183.8400116    0.2014657
 183.8700104    0.2078870
 183.9000092    0.2114960
 183.9300079    0.2044887
 183.9600067    0.2084862
 183.9900055    0.2084800
 184.0200043    0.2004672
 184.0500031    0.1870887
 184.0800018    0.2020324
 184.1100159    0.2097252
 184.1400146    0.2023772
 184.1700134    0.2032526
 184.2000122    0.1989575
 184.2300110    0.2088543
 184.2600098    0.1957784
 184.2900085    0.2039008
 184.3200073    0.2043528
 184.3500061    0.2186934
 184.3800049    0.2122539
 184.4100037    0.1996623
 184.4400024    0.2091023
 184.4700012    0.1981328
 184.5000153    0.2117951
 184.5300140    0.1925937
 184.5600128    0.2031237
 184.5900116    0.2073899
 184.6200104    0.2178782
 184.6500092    0.2080623
 184.6800079    0.2047721
 184.7100067    0.2063190
 184.7400055    0.2071409
 184.7700043    0.2082599
 184.8000031    0.2087328
 184.8300018    0.2076590
 184.8600159    0.2170035
 184.8900146    0.2030879
 184.9200134    0.2105227
 184.9500122    0.2224900
 184.9800110    0.2045386
 185.0100098    0.2083001
 185.0400085    0.1919127
 185.0700073    0.1961363
 185.1000061    0.2088595
 185.1300049    0.2035686
 185.1600037    0.2056385
 185.1900024    0.1991658
 185.2200012    0.2003349
 185.2500153    0.2095466
 185.2800140    0.1998357
 185.3100128    0.2112581
 185.3400116    0.1972862
 185.3700104    0.2048393
 185.4000092    0.2117458
 185.4300079    0.2088231
 185.4600067    0.2197104
 185.4900055    0.2072966
 185.5200043    0.2059156
 185.5500031    0.2012806
 185.5800018    0.2122837
 185.6100159    0.2106084
 185.6400146    0.2129827
 185.6700134    0.2052465
 185.7000122    0.2001836
 185.7300110    0.2015029
 185.7600098    0.2092849
 185.7900085    0.1878503
 185.8200073    0.2045963
 185.8500061    0.1958979
 185.8800049    0.1987908
 185.9100037    0.1856886
 185.9400024    0.1914993
 185.9700012    0.2023721
 186.0000153    0.1823248
 186.0300140    0.1932241
 186.0600128    0.2046998
 186.0900116    0.1939622
 186.1200104    0.1955184
 186.1500092    0.1989309
 186.1800079    0.1889520
 186.2100067    0.2011150
 186.2400055    0.1958429
 186.2700043    0.2003758
 186.3000031    0.1969876
 186.3300018    0.2055958
 186.3600159    0.1914927
 186.3900146    0.2027920
 186.4200134    0.1977005
 186.4500122    0.2054929
 186.4800110    0.1964145
 186.5100098    0.2038579
 186.5400085    0.2054509
 186.5700073    0.1943705
 186.6000061    0.1811863
 186.6300049    0.1888836
 186.6600037    0.2109538
 186.6900024    0.1931019
 186.7200165    0.1945570
 186.7500153    0.2068173
 186.7800140    0.1963566
 186.8100128    0.2014412
 186.8400116    0.1966293
 186.8700104    0.1989991
 186.9000092    0.1985013
 186.9300079    0.1978069
 186.9600067    0.1909198
 186.9900055    0.1955260
 187.0200043    0.2002021
 187.0500031    0.2026624
 187.0800018    0.1997797
 187.1100159    0.1943755
 187.1400146    0.1910898
 187.1700134    0.1984061
 187.2000122    0.1964581
 187.2300110    0.2058020
 187.2600098    0.2099224
 187.2900085    0.1961987
 187.3200073    0.2115925
 187.3500061    0.2097210
 187.3800049    0.2009327
 187.4100037    0.2002261
 187.4400024    0.2008281
 187.4700165    0.2006956
 187.5000153    0.2162275
 187.5300140    0.2069459
 187.5600128    0.1975183
 187.5900116    0.1999935
 187.6200104    0.2012864
 187.6500092    0.2170060
 187.6800079    0.2155486
 187.7100067    0.2073427
 187.7400055    0.1941464
 187.7700043    0.2059270
 187.8000031    0.2104359
 187.8300018    0.2181673
 187.8600159    0.2062122
 187.8900146    0.2235727
 187.9200134    0.2133795
 187.9500122    0.2064327
 187.9800110    0.1987113
 188.0100098    0.1984209
 188.0400085    0.2006189
 188.0700073    0.1970043
 188.1000061    0.2055560
 188.1300049    0.2031889
 188.1600037    0.2087853
 188.1900024    0.2160954
 188.2200165    0.2029437
 188.2500153    0.2176182
 188.2800140    0.2086502
 188.3100128    0.2107829
 188.3400116    0.2139954
 188.3700104    0.2061940
 188.4000092    0.2113868
 188.4300079    0.2250498
 188.4600067    0.2115072
 188.4900055    0.2145736
 188.5200043    0.2058198
 188.5500031    0.2119739
 188.5800018    0.2285277
 188.6100159    0.2289467
 188.6400146    0.2153809
 188.6700134    0.2256844
 188.7000122    0.2337633
 188.7300110    0.2140086
 188.7600098    0.2260926
 188.7900085    0.2365068
 188.8200073    0.2291193
 188.8500061    0.2246598
 188.8800049    0.2255154
 188.9100037    0.2083292
 188.9400024    0.2186192
 188.9700165    0.2202417
 189.0000153    0.2226021
 189.0300140    0.2089446
 189.0600128    0.2180777
 189.0900116    0.2247198
 189.1200104    0.2191460
 189.1500092    0.2133986
 189.1800079    0.2301281
 189.2100067    0.2140250
 189.2400055    0.2087060
 189.2700043    0.2140910
 189.3000031    0.2257246
 189.3300018    0.2223039
 189.3600159    0.2118516
 189.3900146    0.2116428
 189.4200134    0.2059118
 189.4500122    0.2093215
 189.4800110    0.2256119
 189.5100098    0.2205230
 189.5400085    0.2183825
 189.5700073    0.2248042
 189.6000061    0.2082553
 189.6300049    0.2150740
 189.6600037    0.2133935
 189.6900024    0.2168726
 189.7200165    0.2189742
 189.7500153    0.2163375
 189.7800140    0.2329551
 189.8100128    0.2361136
 189.8400116    0.2388701
 189.8700104    0.2067971
 189.9000092    0.2141840
 189.9300079    0.2259151
 189.9600067    0.2212410
 189.9900055    0.2116532
 190.0200043    0.2134225
 190.0500031    0.2057370
 190.0800018    0.2064779
 190.1100159    0.2051610
 190.1400146    0.2105981
 190.1700134    0.2091348
 190.2000122    0.2064898
 190.2300110    0.1915828
 190.2600098    0.2130661
 190.2900085    0.2124453
 190.3200073    0.2160349
 190.3500061    0.2032685
 190.3800049    0.2188787
 190.4100037    0.2173943
 190.4400024    0.2194194
 190.4700165    0.2224287
 190.5000153    0.2127258
 190.5300140    0.2330720
 190.5600128    0.2065506
 190.5900116    0.2104939
 190.6200104    0.2140719
 190.6500092    0.2139371
 190.6800079    0.2012038
 190.7100067    0.1962261
 190.7400055    0.2017582
 190.7700043    0.2121758
 190.8000031    0.2189215
 190.8300018    0.2168058
 190.8600159    0.2187559
 190.8900146    0.2148402
 190.9200134    0.2004765
 190.9500122    0.2030202
 190.9800110    0.1959005
 191.0100098    0.1962813
 191.0400085    0.1891044
 191.0700073    0.1949715
 191.1000061    0.2063471
 191.1300049    0.2001956
 191.1600037    0.2152082
 191.1900024    0.2057758
 191.2200165    0.2072465
 191.2500153    0.2024124
 191.2800140    0.2004688
 191.3100128    0.2138636
 191.3400116    0.2161028
 191.3700104    0.2107102
 191.4000092    0.2055719
 191.4300079    0.2018698
 191.4600067    0.1981232
 191.4900055    0.1965076
 191.5200043    0.1996390
 191.5500031    0.1891850
 191.5800018    0.1944975
 191.6100159    0.1908785
 191.6400146    0.1882757
 191.6700134    0.1999557
 191.7000122    0.2083446
 191.7300110    0.2078724
 191.7600098    0.1982524
 191.7900085    0.2087144
 191.8200073    0.2027035
 191.8500061    0.2146540
 191.8800049    0.2103017
 191.9100037    0.1977939
 191.9400024    0.1991093
 191.9700165    0.2067479
 192.0000153    0.2085201
 192.0300140    0.2048326
 192.0600128    0.2051398
 192.0900116    0.2012752
 192.1200104    0.2126557
 192.1500092    0.2087807
 192.1800079    0.2083462
 192.2100067    0.1997495
 192.2400055    0.2085115
 192.2700043    0.2083104
 192.3000031    0.2106626
 192.3300018    0.1831764
 192.3600159    0.2086307
 192.3900146    0.2082857
 192.4200134    0.2239903
 192.4500122    0.2112043
 192.4800110    0.2073924
 192.5100098    0.1999345
 192.5400085    0.1901546
 192.5700073    0.2025626
 192.6000061    0.2030443
 192.6300049    0.2051013
 192.6600037    0.2166385
 192.6900024    0.2119726
 192.7200165    0.2150509
 192.7500153    0.2229519
 192.7800140    0.2113690
 192.8100128    0.2069644
 192.8400116    0.2112499
 192.8700104    0.2021349
 192.9000092    0.1877107
 192.9300079    0.1983864
 192.9600067    0.2047266
 192.9900055    0.2042771
 193.0200043    0.1887102
 193.0500031    0.1993532
 193.0800018    0.1962233
 193.1100159    0.1983636
 193.1400146    0.1922992
 193.1700134    0.1980416
 193.2000122    0.1992522
 193.2300110    0.1961515
 193.2600098    0.1941273
 193.2900085    0.1930946
 193.3200073    0.2012561
 193.3500061    0.1948077
 193.3800049    0.2010275
 193.4100037    0.1931023
 193.4400024    0.2002530
 193.4700165    0.2053015
 193.5000153    0.1992295
 193.5300140    0.1953538
 193.5600128    0.1809098
 193.5900116    0.1959179
 193.6200104    0.1944730
 193.6500092    0.1875050
 193.6800079    0.1909600
 193.7100067    0.1878206
 193.7400055    0.1930646
 193.7700043    0.1970564
 193.8000031    0.1955310
 193.8300018    0.1925742
 193.8600159    0.2036885
 193.8900146    0.2014639
 193.9200134    0.2029766
 193.9500122    0.2092280
 193.9800110    0.1940462
 194.0100098    0.2037012
 194.0400085    0.2075084
 194.0700073    0.1999371
 194.1000061    0.2242073
 194.1300049    0.2184988
 194.1600037    0.2308332
 194.1900024    0.2207194
 194.2200165    0.2211932
 194.2500153    0.2225238
 194.2800140    0.2069165
 194.3100128    0.2234082
 194.3400116    0.2092076
 194.3700104    0.2059759
 194.4000092    0.2077618
 194.4300079    0.2238056
 194.4600067    0.2189557
 194.4900055    0.2113897
 194.5200043    0.1962405
 194.5500031    0.2150718
 194.5800018    0.2136996
 194.6100159    0.2149463
 194.6400146    0.2247626
 194.6700134    0.2055861
 194.7000122    0.2129361
 194.7300110    0.2111021
 194.7600098    0.2152716
 194.7900085    0.2159978
 194.8200073    0.2128195
 194.8500061    0.2144747
 194.8800049    0.2039020
 194.9100037    0.2042134
 194.9400024    0.2213473
 194.9700165    0.2041550
 195.0000153    0.2026527
 195.0300140    0.1994089
 195.0600128    0.1990765
 195.0900116    0.1901176
 195.1200104    0.1904106
 195.1500092    0.1945306
 195.1800079    0.1996093
 195.2100067    0.2018202
 195.2400055    0.2114827
 195.2700043    0.1855350
 195.3000031    0.1912293
 195.3300018    0.1982772
 195.3600159    0.1972598
 195.3900146    0.1958351
 195.4200134    0.2002629
 195.4500122    0.1970656
 195.4800110    0.1983077
 195.5100098    0.1970366
 195.5400085    0.2112342
 195.5700073    0.2111641
 195.6000061    0.2128134
 195.6300049    0.2098913
 195.6600037    0.2023093
 195.6900024    0.2114706
 195.7200165    0.2045605
 195.7500153    0.2066602
 195.7800140    0.1995327
 195.8100128    0.2044734
 195.8400116    0.2033864
 195.8700104    0.2044193
 195.9000092    0.2071824
 195.9300079    0.2140745
 195.9600067    0.2062979
 195.9900055    0.2059532
 196.0200043    0.2104651
 196.0500031    0.2162995
 196.0800018    0.2176708
 196.1100159    0.2139381
 196.1400146    0.2026429
 196.1700134    0.2108309
 196.2000122    0.2177072
 196.2300110    0.2198266
 196.2600098    0.2057986
 196.2900085    0.2071520
 196.3200073    0.2120185
 196.3500061    0.2040035
 196.3800049    0.2221016
 196.4100037    0.2080846
 196.4400024    0.2023295
 196.4700165    0.1977303
 196.5000153    0.2086476
 196.5300140    0.2121770
 196.5600128    0.2017405
 196.5900116    0.2073934
 196.6200104    0.2006239
 196.6500092    0.2120475
 196.6800079    0.2044797
 196.7100067    0.2038025
 196.7400055    0.1931073
 196.7700043    0.2003064
 196.8000031    0.1995346
 196.8300018    0.2020612
 196.8600159    0.2110873
 196.8900146    0.2181848
 196.9200134    0.2206234
 196.9500122    0.2179881
 196.9800110    0.2153739
 197.0100098    0.2139900
 197.0400085    0.2111661
 197.0700073    0.2190335
 197.1000061    0.2159660
 197.1300049    0.2196534
 197.1600037    0.2169559
 197.1900024    0.1999820
 197.2200165    0.2095361
 197.2500153    0.2176897
 197.2800140    0.2177011
 197.3100128    0.2343519
 197.3400116    0.2231975
 197.3700104    0.2137438
 197.4000092    0.2088143
 197.4300079    0.2117098
 197.4600067    0.2167106
 197.4900055    0.2071503
 197.5200043    0.2151493
 197.5500031    0.2081620
 197.5800018    0.1991130
 197.6100159    0.1969036
 197.6400146    0.2062632
 197.6700134    0.2012531
 197.7000122    0.2020734
 197.7300110    0.1964245
 197.7600098    0.2017964
 197.7900085    0.2057730
 197.8200073    0.2000230
 197.8500061    0.2049946
 197.8800049    0.1914190
 197.9100037    0.2032885
 197.9400024    0.2010950
 197.9700165    0.2017360
 198.0000153    0.1995937
 198.0300140    0.1882174
 198.0600128    0.1972998
 198.0900116    0.1983768
 198.1200104    0.2066201
 198.1500092    0.2179905
 198.1800079    0.1959514
 198.2100067    0.1858789
 198.2400055    0.1847187
 198.2700043    0.1846293
 198.3000031    0.1885933
 198.3300018    0.1850965
 198.3600159    0.1836534
 198.3900146    0.1842416
 198.4200134    0.1930814
 198.4500122    0.1956461
 198.4800110    0.1906768
 198.5100098    0.1811715
 198.5400085    0.1840200
 198.5700073    0.1873818
 198.6000061    0.1818245
 198.6300049    0.1920023
 198.6600037    0.1939351
 198.6900024    0.1912515
 198.7200165    0.1864080
 198.7500153    0.1910487
 198.7800140    0.1822272
 198.8100128    0.1909336
 198.8400116    0.1910059
 198.8700104    0.1870027
 198.9000092    0.1991251
 198.9300079    0.1922226
 198.9600067    0.1981517
 198.9900055    0.2011060
 199.0200043    0.2108489
 199.0500031    0.1891641
 199.0800018    0.1899802
 199.1100159    0.1925742
 199.1400146    0.1918693
 199.1700134    0.1888676
 199.2000122    0.1959864
 199.2300110    0.1929120
 199.2600098    0.1888262
 199.2900085    0.2061050
 199.3200073    0.2014521
 199.3500061    0.1964585
 199.3800049    0.2132144
 199.4100037    0.1972396
 199.4400024    0.2043982
 199.4700165    0.2046180
 199.5000153    0.2018826
 199.5300140    0.2180021
 199.5600128    0.2060644
 199.5900116    0.2177036
 199.6200104    0.2145208
 199.6500092    0.2098562
 199.6800079    0.2124597
 199.7100067    0.2204301
 199.7400055    0.2136894
 199.7700043    0.2158103
 199.8000031    0.2005021
 199.8300171    0.2003450
 199.8600159    0.2169221
 199.8900146    0.2107571
 199.9200134    0.2208337
 199.9500122    0.2137046
 199.9800110    0.2062664
