# Supplementary material for: Mechanism of salidroside promoting testosterone secretion induced by H2O2 in TM3 Leydig cells based on metabolomics and network pharmacology
Source: Front Chem. 2025 Feb 27;13:1544876. doi: 10.3389/fchem.2025.1544876 (PMC11904911; doi:10.3389/fchem.2025.1544876)
Supplement: Supplementary file 1 [file DataSheet1.ZIP › Supplementary document/Molecular dynamics simulation/TYR/rmsf.xvg]

# This file was created Fri Nov 29 15:43:09 2024
# Created by:
#                  :-) GROMACS - gmx rmsf, 2020.3-MODIFIED (-:
# 
# Executable:   D:\¶¯Á¦Ñ§Ä£Äâ°²×°°ü\gmx2020.3_AVX_CUDA_win64\gmx2020.3_GPU\bin\gmx.exe
# Data prefix:  D:\¶¯Á¦Ñ§Ä£Äâ°²×°°ü\gmx2020.3_AVX_CUDA_win64\gmx2020.3_GPU
# Working dir:  D:\·Ö×Ó¶¯Á¦Ñ§Ä£ÄâÅÜ³öµÄÊý¾Ý\TYY\fxq\TYR
# Command line:
#   gmx rmsf -s md_0_1.tpr -f md_0_1nopbc.xtc -o rmsf.xvg
# gmx rmsf is part of G R O M A C S:
#
# GROup of MAchos and Cynical Suckers
#
@    title "RMS fluctuation"
@    xaxis  label "Atom"
@    yaxis  label "(nm)"
@TYPE xy
    1   0.2214
    5   0.1861
   15   0.1624
   17   0.1697
   27   0.1717
   29   0.1385
   31   0.1173
   33   0.1135
   49   0.1064
   51   0.1011
   53   0.1090
   66   0.1109
   68   0.1024
   70   0.1058
   86   0.1055
   88   0.1062
   90   0.1070
  107   0.1059
  109   0.1078
  111   0.1088
  126   0.0992
  128   0.0961
  130   0.0906
  140   0.0923
  142   0.0923
  144   0.0948
  164   0.0936
  166   0.0892
  168   0.0892
  180   0.0906
  182   0.0972
  184   0.1055
  191   0.1191
  193   0.1310
  195   0.1497
  198   0.1477
  200   0.1309
  202   0.1302
  214   0.1346
  216   0.1395
  218   0.1480
  236   0.1406
  238   0.1521
  248   0.1543
  250   0.1469
  252   0.1471
  254   0.1495
  272   0.1383
  274   0.1242
  276   0.1161
  293   0.1107
  295   0.1148
  297   0.1135
  307   0.1205
  309   0.1310
  311   0.1447
  318   0.1438
  320   0.1471
  322   0.1567
  325   0.1451
  327   0.1285
  329   0.1176
  335   0.1140
  337   0.1097
  339   0.1151
  354   0.1244
  356   0.1513
  358   0.1757
  371   0.1496
  373   0.1637
  375   0.1490
  390   0.1195
  392   0.1300
  394   0.1254
  412   0.1176
  414   0.1193
  416   0.1332
  424   0.1217
  426   0.0982
  428   0.1145
  443   0.1317
  445   0.1255
  447   0.1620
  462   0.1753
  464   0.1648
  466   0.1877
  473   0.1924
  475   0.2230
  485   0.2438
  487   0.2196
  489   0.2425
  491   0.2460
  506   0.2287
  508   0.2436
  510   0.3023
  526   0.3112
  528   0.2962
  530   0.3117
  533   0.2489
  535   0.2519
  537   0.2182
  547   0.1776
  549   0.1698
  551   0.1439
  566   0.1388
  568   0.1141
  570   0.1219
  582   0.1044
  584   0.0891
  586   0.0793
  593   0.0664
  595   0.0657
  597   0.0693
  604   0.0683
  606   0.0727
  608   0.0742
  614   0.0748
  616   0.0720
  618   0.0688
  631   0.0668
  633   0.0713
  635   0.0710
  651   0.0740
  653   0.0702
  655   0.0723
  665   0.0816
  667   0.0905
  669   0.1040
  686   0.0940
  688   0.0928
  690   0.0959
  697   0.0932
  699   0.0983
  701   0.1017
  717   0.1113
  719   0.1064
  721   0.1154
  729   0.0988
  731   0.0936
  733   0.0891
  745   0.0886
  747   0.0902
  749   0.0968
  757   0.0961
  759   0.0900
  761   0.0944
  781   0.0954
  783   0.0895
  785   0.0949
  800   0.1015
  802   0.1009
  804   0.1152
  816   0.1236
  818   0.1229
  820   0.1380
  838   0.1449
  840   0.1334
  842   0.1425
  855   0.1418
  857   0.1369
  859   0.1374
  876   0.1479
  878   0.1496
  888   0.1674
  890   0.1585
  892   0.1762
  902   0.1801
  904   0.1713
  906   0.1704
  908   0.1708
  919   0.1533
  921   0.1407
  923   0.1308
  939   0.1346
  941   0.1426
  943   0.1546
  963   0.1633
  965   0.1611
  967   0.1764
  985   0.1634
  987   0.1548
  989   0.1650
 1007   0.1369
 1009   0.1557
 1019   0.1473
 1021   0.1166
 1023   0.1017
 1025   0.0836
 1040   0.0840
 1042   0.0771
 1044   0.0777
 1059   0.0792
 1061   0.0760
 1063   0.0751
 1078   0.0764
 1080   0.0742
 1082   0.0786
 1094   0.0838
 1096   0.0909
 1098   0.0989
 1111   0.1203
 1113   0.1488
 1115   0.1823
 1118   0.1726
 1120   0.1555
 1122   0.1610
 1130   0.1758
 1132   0.1955
 1134   0.2351
 1152   0.2039
 1154   0.2005
 1156   0.1974
 1176   0.2098
 1178   0.2236
 1180   0.2548
 1191   0.2596
 1193   0.2401
 1195   0.2575
 1201   0.2328
 1203   0.2186
 1205   0.2224
 1223   0.2367
 1225   0.2625
 1227   0.2966
 1233   0.2835
 1235   0.2585
 1237   0.2580
 1250   0.2231
 1252   0.1887
 1254   0.1687
 1269   0.1761
 1271   0.2020
 1273   0.2256
 1286   0.2297
 1288   0.2379
 1290   0.2512
 1296   0.2326
 1298   0.2129
 1300   0.2044
 1313   0.1906
 1315   0.1875
 1317   0.1884
 1323   0.1939
 1325   0.2078
 1327   0.2240
 1345   0.2173
 1347   0.2072
 1357   0.2090
 1359   0.1997
 1361   0.1881
 1363   0.1891
 1380   0.2002
 1382   0.1657
 1384   0.1746
 1395   0.1628
 1397   0.1496
 1399   0.1487
 1409   0.1363
 1411   0.1142
 1413   0.1025
 1428   0.0976
 1430   0.0957
 1432   0.0949
 1439   0.0882
 1441   0.0932
 1443   0.0901
 1458   0.0928
 1460   0.0912
 1462   0.0977
 1469   0.0962
 1471   0.1038
 1473   0.1073
 1486   0.1095
 1488   0.1177
 1490   0.1284
 1496   0.1329
 1498   0.1470
 1500   0.1730
 1518   0.1995
 1520   0.1675
 1522   0.1871
 1537   0.1698
 1539   0.1952
 1541   0.2517
 1549   0.2160
 1551   0.1937
 1553   0.1667
 1568   0.1680
 1570   0.1658
 1572   0.1792
 1578   0.1645
 1580   0.1831
 1582   0.1892
 1598   0.1724
 1600   0.1638
 1602   0.1569
 1605   0.1563
 1607   0.1443
 1609   0.1444
 1619   0.1275
 1621   0.1378
 1623   0.1266
 1637   0.1275
 1639   0.1145
 1641   0.1250
 1654   0.1094
 1656   0.0952
 1658   0.0826
 1668   0.0724
 1670   0.0635
 1672   0.0577
 1690   0.0561
 1692   0.0588
 1694   0.0574
 1707   0.0591
 1709   0.0591
 1711   0.0627
 1724   0.0613
 1726   0.0656
 1728   0.0632
 1743   0.0617
 1745   0.0601
 1747   0.0644
 1762   0.0595
 1764   0.0632
 1766   0.0610
 1781   0.0697
 1783   0.0753
 1785   0.0947
 1802   0.1024
 1804   0.1281
 1806   0.1467
 1817   0.1309
 1819   0.1081
 1821   0.1133
 1832   0.0929
 1834   0.0758
 1836   0.0635
 1839   0.0566
 1841   0.0522
 1843   0.0485
 1858   0.0481
 1860   0.0495
 1862   0.0515
 1882   0.0513
 1884   0.0539
 1886   0.0551
 1898   0.0548
 1900   0.0555
 1902   0.0544
 1914   0.0550
 1916   0.0549
 1918   0.0563
 1933   0.0566
 1935   0.0565
 1937   0.0572
 1950   0.0533
 1952   0.0560
 1954   0.0557
 1964   0.0540
 1966   0.0563
 1968   0.0563
 1975   0.0577
 1977   0.0612
 1979   0.0612
 1989   0.0604
 1991   0.0627
 1993   0.0673
 2008   0.0728
 2010   0.0761
 2012   0.0892
 2027   0.0953
 2029   0.1151
 2031   0.1294
 2044   0.1254
 2046   0.1252
 2048   0.1328
 2054   0.1186
 2056   0.0862
 2058   0.0736
 2066   0.0696
 2068   0.0793
 2070   0.0912
 2090   0.1070
 2092   0.1032
 2094   0.1212
 2107   0.0908
 2109   0.0778
 2111   0.0773
 2124   0.0689
 2126   0.0633
 2128   0.0580
 2146   0.0567
 2148   0.0537
 2150   0.0534
 2160   0.0508
 2162   0.0586
 2164   0.0557
 2177   0.0593
 2179   0.0642
 2181   0.0708
 2184   0.0640
 2186   0.0678
 2188   0.0649
 2203   0.0656
 2205   0.0633
 2207   0.0610
 2227   0.0594
 2229   0.0609
 2231   0.0639
 2246   0.0605
 2248   0.0621
 2250   0.0637
 2257   0.0659
 2259   0.0756
 2269   0.0819
 2271   0.0698
 2273   0.0727
 2275   0.0676
 2290   0.0664
 2292   0.0595
 2294   0.0615
 2311   0.0594
 2313   0.0633
 2323   0.0677
 2325   0.0676
 2327   0.0759
 2329   0.0821
 2349   0.0895
 2351   0.0914
 2353   0.1010
 2368   0.1188
 2370   0.1445
 2372   0.1869
 2378   0.2120
 2380   0.2651
 2382   0.3179
 2390   0.3378
 2392   0.3628
 2394   0.4034
 2397   0.3794
 2399   0.3300
 2401   0.3279
 2411   0.3408
 2413   0.3832
 2415   0.4241
 2428   0.3783
 2430   0.3283
 2432   0.3065
 2450   0.2491
 2452   0.2158
 2454   0.2250
 2461   0.1988
 2463   0.1618
 2465   0.1718
 2468   0.1706
 2470   0.1464
 2472   0.1563
 2483   0.1186
 2485   0.1226
 2487   0.1062
 2494   0.0950
 2496   0.0995
 2506   0.1113
 2508   0.0934
 2510   0.0720
 2512   0.0655
 2522   0.0706
 2524   0.0792
 2526   0.0938
 2539   0.0839
 2541   0.0809
 2543   0.0762
 2559   0.0758
 2561   0.0771
 2563   0.0789
 2581   0.0815
 2583   0.0818
 2585   0.0865
 2591   0.0866
 2593   0.0804
 2595   0.0830
 2603   0.0821
 2605   0.0811
 2607   0.0812
 2622   0.0804
 2624   0.0843
 2626   0.0869
 2641   0.0812
 2643   0.0792
 2645   0.0786
 2652   0.0750
 2654   0.0725
 2656   0.0726
 2673   0.0730
 2675   0.0748
 2677   0.0797
 2692   0.0748
 2694   0.0725
 2696   0.0752
 2709   0.0733
 2711   0.0736
 2713   0.0802
 2719   0.0835
 2721   0.0856
 2723   0.0971
 2740   0.1063
 2742   0.1008
 2744   0.1173
 2754   0.1152
 2756   0.1067
 2758   0.1122
 2764   0.1105
 2766   0.1242
 2776   0.1295
 2778   0.1205
 2780   0.1150
 2782   0.1167
 2789   0.1094
 2791   0.0969
 2793   0.0963
 2808   0.0945
 2810   0.0958
 2812   0.0955
 2830   0.0870
 2832   0.0848
 2834   0.0857
 2845   0.0803
 2847   0.0726
 2849   0.0723
 2869   0.0749
 2871   0.0751
 2873   0.0802
 2888   0.0797
 2890   0.0771
 2892   0.0818
 2900   0.0793
 2902   0.0724
 2904   0.0742
 2916   0.0683
 2918   0.0684
 2920   0.0728
 2935   0.0788
 2937   0.0828
 2939   0.0960
 2952   0.0974
 2954   0.0869
 2956   0.0910
 2974   0.0803
 2976   0.0724
 2978   0.0658
 2991   0.0661
 2993   0.0632
 2995   0.0628
 3003   0.0635
 3005   0.0628
 3007   0.0655
 3022   0.0699
 3024   0.0701
 3026   0.0765
 3033   0.0750
 3035   0.0713
 3037   0.0748
 3048   0.0694
 3050   0.0672
 3052   0.0655
 3062   0.0673
 3064   0.0614
 3066   0.0647
 3076   0.0625
 3078   0.0642
 3080   0.0622
 3092   0.0598
 3094   0.0611
 3096   0.0623
 3113   0.0651
 3115   0.0688
 3117   0.0716
 3132   0.0723
 3134   0.0693
 3136   0.0711
 3151   0.0761
 3153   0.0904
 3155   0.1084
 3158   0.0920
 3160   0.0812
 3162   0.0817
 3169   0.0637
 3171   0.0711
 3173   0.0681
 3183   0.0706
 3185   0.0738
 3195   0.0817
 3197   0.0876
 3199   0.0905
 3201   0.1001
 3204   0.0915
 3206   0.0976
 3208   0.0953
 3228   0.0978
 3230   0.0931
 3232   0.0959
 3248   0.1017
 3250   0.1130
 3252   0.1263
 3265   0.1369
 3267   0.1555
 3269   0.1737
 3272   0.1641
 3274   0.1722
 3276   0.1733
 3283   0.1545
 3285   0.1424
 3287   0.1308
 3300   0.1127
 3302   0.1107
 3304   0.1059
 3322   0.1051
 3324   0.1083
 3326   0.1172
 3334   0.1108
 3336   0.1065
 3338   0.1078
 3348   0.0999
 3350   0.0949
 3352   0.0938
 3372   0.0935
 3374   0.1044
 3376   0.1081
 3379   0.0944
 3381   0.0925
 3383   0.0872
 3397   0.0849
 3399   0.0905
 3401   0.0890
 3417   0.0857
 3419   0.0892
 3421   0.0892
 3441   0.0809
 3443   0.0800
 3445   0.0739
 3460   0.0679
 3462   0.0697
 3464   0.0689
 3482   0.0692
 3484   0.0715
 3486   0.0765
 3504   0.0748
 3506   0.0720
 3508   0.0735
 3523   0.0708
 3525   0.0654
 3527   0.0670
 3542   0.0710
 3544   0.0776
 3546   0.0874
 3564   0.0923
 3566   0.0889
 3568   0.1015
 3576   0.1028
 3578   0.0929
 3580   0.0986
 3593   0.0951
 3595   0.0983
 3597   0.1035
 3603   0.1181
 3605   0.1386
 3607   0.1727
 3614   0.1493
 3616   0.1806
 3618   0.1809
 3625   0.1743
 3627   0.1706
 3629   0.1770
 3642   0.1600
 3644   0.1744
 3654   0.1690
 3656   0.1448
 3658   0.1375
 3660   0.1318
 3670   0.1228
 3672   0.1204
 3674   0.1266
 3680   0.1194
 3682   0.1196
 3684   0.1249
 3695   0.1149
 3697   0.1003
 3699   0.0975
 3706   0.0835
 3708   0.0745
 3710   0.0652
 3730   0.0633
 3732   0.0620
 3742   0.0636
 3744   0.0551
 3746   0.0574
 3748   0.0502
 3760   0.0476
 3762   0.0444
 3764   0.0432
 3776   0.0436
 3778   0.0468
 3780   0.0490
 3783   0.0425
 3785   0.0414
 3787   0.0400
 3800   0.0423
 3802   0.0452
 3804   0.0492
 3820   0.0474
 3822   0.0488
 3824   0.0497
 3831   0.0540
 3833   0.0582
 3835   0.0659
 3842   0.0615
 3844   0.0692
 3846   0.0701
 3858   0.0737
 3860   0.0747
 3862   0.0796
 3865   0.0699
 3867   0.0745
 3869   0.0755
 3876   0.0773
 3878   0.0717
 3880   0.0747
 3895   0.0797
 3897   0.0849
 3899   0.0910
 3902   0.0889
 3904   0.0956
 3906   0.1012
 3912   0.0957
 3914   0.0916
 3916   0.0917
 3924   0.0865
 3926   0.0881
 3928   0.0872
 3939   0.0873
 3941   0.0915
 3943   0.0978
 3950   0.0979
 3952   0.0937
 3954   0.0975
 3972   0.0960
 3974   0.0864
 3976   0.0851
 3996   0.0790
 3998   0.0751
 4000   0.0748
 4015   0.0798
 4017   0.0833
 4019   0.0930
 4026   0.1005
 4028   0.0967
 4030   0.1067
 4037   0.1078
 4039   0.0929
 4041   0.1011
 4052   0.0957
 4054   0.0768
 4056   0.0784
 4072   0.0767
 4074   0.0762
 4076   0.0758
 4094   0.0708
 4096   0.0729
 4098   0.0763
 4109   0.0744
 4111   0.0741
 4113   0.0794
 4120   0.0739
 4122   0.0640
 4124   0.0627
 4137   0.0596
 4139   0.0580
 4141   0.0593
 4156   0.0608
 4158   0.0634
 4160   0.0690
 4170   0.0668
 4172   0.0712
 4174   0.0752
 4189   0.0844
 4191   0.0886
 4193   0.1003
 4196   0.1044
 4198   0.1172
 4200   0.1292
 4218   0.1275
 4220   0.1201
 4222   0.1253
 4233   0.1092
 4235   0.1160
 4237   0.1167
 4244   0.1151
 4246   0.1007
 4248   0.1165
 4255   0.0929
 4257   0.0964
 4259   0.0942
 4266   0.0943
 4268   0.0805
 4270   0.0858
 4282   0.0843
 4284   0.1110
 4294   0.1234
 4296   0.1005
 4298   0.0998
 4300   0.0819
 4315   0.0721
 4317   0.0593
 4319   0.0546
 4336   0.0477
 4338   0.0464
 4340   0.0434
 4355   0.0445
 4357   0.0418
 4359   0.0417
 4374   0.0438
 4376   0.0468
 4378   0.0485
 4395   0.0485
 4397   0.0489
 4407   0.0501
 4409   0.0501
 4411   0.0558
 4413   0.0575
 4420   0.0571
 4422   0.0576
 4424   0.0570
 4436   0.0583
 4438   0.0627
 4440   0.0680
 4451   0.0680
 4453   0.0661
 4455   0.0667
 4465   0.0578
 4467   0.0546
 4469   0.0528
 4481   0.0553
 4483   0.0579
 4485   0.0633
 4505   0.0678
 4507   0.0665
 4509   0.0726
 4519   0.0704
 4521   0.0644
 4523   0.0630
 4530   0.0665
 4532   0.0696
 4534   0.0758
 4549   0.0791
 4551   0.0752
 4553   0.0796
 4564   0.0769
 4566   0.0720
 4568   0.0707
 4571   0.0671
 4573   0.0687
 4575   0.0680
 4592   0.0725
 4594   0.0796
 4604   0.0895
 4606   0.0887
 4608   0.0829
 4610   0.0879
 4616   0.0807
 4618   0.0773
 4620   0.0770
 4623   0.0765
 4625   0.0836
 4627   0.0938
 4630   0.0912
 4632   0.0821
 4634   0.0851
 4641   0.0769
 4643   0.0692
 4645   0.0659
 4660   0.0691
 4662   0.0720
 4672   0.0832
 4674   0.0939
 4676   0.0726
 4678   0.0707
 4695   0.0730
 4697   0.0825
 4699   0.0891
 4706   0.0873
 4708   0.0900
 4710   0.0937
 4725   0.1000
 4727   0.1043
 4729   0.1146
 4742   0.1117
 4744   0.1018
 4746   0.1016
 4756   0.0982
 4758   0.0928
 4760   0.0934
 4766   0.1026
 4768   0.1085
 4770   0.1211
 4781   0.1205
 4783   0.1131
 4785   0.1189
 4803   0.1085
 4805   0.0964
 4807   0.0915
 4820   0.0943
 4822   0.1031
 4824   0.1123
 4834   0.1073
 4836   0.0970
 4838   0.0976
 4858   0.0980
 4860   0.0929
 4862   0.0956
 4877   0.1111
 4879   0.1179
 4881   0.1396
 4894   0.1524
 4896   0.1500
 4898   0.1724
 4905   0.1554
 4907   0.1345
 4909   0.1248
 4926   0.0932
 4928   0.0796
 4930   0.0600
 4946   0.0601
 4948   0.0543
 4950   0.0544
 4963   0.0532
 4965   0.0587
 4967   0.0605
 4985   0.0563
 4987   0.0583
 4989   0.0554
 5009   0.0543
 5011   0.0541
 5013   0.0574
 5020   0.0562
 5022   0.0582
 5024   0.0585
 5030   0.0654
 5032   0.0734
 5034   0.0862
 5045   0.0903
 5047   0.0911
 5049   0.1008
 5059   0.0923
 5061   0.0780
 5063   0.0746
 5070   0.0688
 5072   0.0687
 5074   0.0721
 5077   0.0700
 5079   0.0624
 5081   0.0608
 5101   0.0588
 5103   0.0598
 5105   0.0617
 5112   0.0606
 5114   0.0593
 5116   0.0599
 5126   0.0569
 5128   0.0580
 5130   0.0588
 5136   0.0564
 5138   0.0519
 5140   0.0491
 5153   0.0480
 5155   0.0497
 5165   0.0522
 5167   0.0508
 5169   0.0495
 5171   0.0473
 5184   0.0474
 5186   0.0481
 5188   0.0466
 5203   0.0446
 5205   0.0448
 5207   0.0446
 5225   0.0456
 5227   0.0453
 5229   0.0449
 5239   0.0454
 5241   0.0456
 5243   0.0437
 5260   0.0433
 5262   0.0431
 5264   0.0463
 5277   0.0440
 5279   0.0460
 5281   0.0449
 5301   0.0457
 5303   0.0484
 5313   0.0508
 5315   0.0524
 5317   0.0551
 5319   0.0585
 5326   0.0623
 5328   0.0704
 5338   0.0797
 5340   0.0794
 5342   0.0754
 5344   0.0796
 5352   0.0762
 5354   0.0701
 5356   0.0698
 5372   0.0724
 5374   0.0722
 5376   0.0761
 5383   0.0707
 5385   0.0656
 5387   0.0640
 5405   0.0569
 5407   0.0556
 5409   0.0522
 5424   0.0514
 5426   0.0486
 5428   0.0491
 5434   0.0478
 5436   0.0467
 5438   0.0473
 5458   0.0461
 5460   0.0466
 5462   0.0449
 5478   0.0443
 5480   0.0473
 5482   0.0498
 5497   0.0508
 5499   0.0559
 5501   0.0587
 5513   0.0641
 5515   0.0616
 5517   0.0605
 5527   0.0568
 5529   0.0539
 5531   0.0503
 5538   0.0501
 5540   0.0552
 5542   0.0593
 5548   0.0548
 5550   0.0567
 5552   0.0524
 5562   0.0582
 5564   0.0581
 5566   0.0622
 5581   0.0642
 5583   0.0710
 5585   0.0776
 5592   0.0914
 5594   0.0995
 5596   0.1190
 5614   0.1257
 5616   0.1131
 5618   0.1313
 5624   0.1216
 5626   0.1084
 5628   0.1027
 5634   0.0883
 5636   0.0823
 5638   0.0868
 5658   0.0917
 5660   0.0887
 5662   0.0958
 5665   0.0963
 5667   0.0999
 5669   0.1071
 5675   0.1027
 5677   0.1127
 5679   0.1134
 5694   0.1204
 5696   0.1197
 5698   0.1315
 5709   0.1366
 5711   0.1499
 5713   0.1615
 5731   0.1656
 5733   0.1739
 5735   0.1840
 5745   0.1765
 5747   0.1641
 5749   0.1621
 5752   0.1565
 5754   0.1526
 5756   0.1537
 5766   0.1381
 5768   0.1236
 5770   0.1111
 5783   0.1015
 5785   0.0941
 5787   0.0870
 5802   0.0838
 5804   0.0839
 5806   0.0853
 5819   0.0818
 5821   0.0820
 5823   0.0813
 5838   0.0863
 5840   0.0935
 5842   0.1046
 5862   0.0892
 5864   0.0783
 5866   0.0732
 5873   0.0637
 5875   0.0611
 5877   0.0589
 5894   0.0605
 5896   0.0549
 5898   0.0539
 5909   0.0526
 5911   0.0504
 5913   0.0499
 5928   0.0531
 5930   0.0597
 5932   0.0675
 5935   0.0627
 5937   0.0627
 5939   0.0621
 5951   0.0594
 5953   0.0574
 5955   0.0539
 5970   0.0522
 5972   0.0527
 5974   0.0540
 5990   0.0537
 5992   0.0587
 5994   0.0577
 6009   0.0598
 6011   0.0625
 6021   0.0673
 6023   0.0707
 6025   0.0745
 6027   0.0813
 6034   0.0808
 6036   0.0769
 6038   0.0797
 6044   0.0828
 6046   0.0809
 6048   0.0879
 6064   0.0951
 6066   0.0937
 6068   0.1024
 6071   0.0998
 6073   0.0899
 6075   0.0885
 6090   0.0863
 6092   0.0903
 6094   0.0936
 6102   0.0819
 6104   0.0757
 6106   0.0684
 6113   0.0683
 6115   0.0630
 6117   0.0638
 6133   0.0658
 6135   0.0708
 6137   0.0740
 6155   0.0723
 6157   0.0737
 6159   0.0743
 6171   0.0797
 6173   0.0815
 6175   0.0909
 6193   0.0966
 6195   0.1123
 6197   0.1316
 6210   0.1344
 6212   0.1333
 6214   0.1546
 6232   0.1437
 6234   0.1533
 6236   0.1526
 6252   0.1562
 6254   0.1679
 6256   0.1917
 6272   0.1894
 6274   0.1721
 6276   0.1797
 6282   0.1589
 6284   0.1659
 6286   0.1595
 6289   0.1591
 6291   0.1551
 6301   0.1520
 6303   0.1377
 6305   0.1484
 6307   0.1508
 6320   0.1376
 6322   0.1321
 6324   0.1309
 6330   0.1154
 6332   0.0901
 6334   0.0821
 6344   0.0764
 6346   0.0710
 6348   0.0667
 6364   0.0685
 6366   0.0748
 6376   0.0811
 6378   0.0775
 6380   0.0808
 6382   0.0836
 6394   0.0902
 6396   0.0978
 6406   0.1096
 6408   0.1086
 6410   0.0961
 6412   0.0946
 6429   0.0887
 6431   0.0929
 6433   0.0916
 6441   0.0776
 6443   0.0781
 6445   0.0718
 6460   0.0797
 6462   0.0796
 6472   0.0756
 6474   0.0703
 6476   0.0744
 6486   0.0773
 6488   0.0774
 6490   0.0817
 6492   0.0923
 6503   0.0819
 6505   0.1070
 6507   0.1145
 6522   0.1161
 6524   0.1196
 6526   0.1313
 6543   0.1581
 6545   0.1703
 6547   0.1972
 6550   0.1807
 6552   0.1954
 6554   0.1940
 6561   0.1713
 6563   0.1615
 6565   0.1552
 6583   0.1409
 6585   0.1313
 6587   0.1218
 6595   0.1006
 6597   0.0850
 6599   0.0798
 6619   0.0695
 6621   0.0724
 6631   0.0660
 6633   0.0601
 6635   0.0556
 6637   0.0553
 6657   0.0580
 6659   0.0616
 6661   0.0657
 6676   0.0678
 6678   0.0723
 6680   0.0767
 6700   0.0819
 6702   0.0831
 6704   0.0907
 6714   0.0930
 6716   0.0894
 6718   0.0911
 6733   0.0894
 6735   0.0949
 6745   0.0947
 6747   0.0892
 6749   0.0863
 6751   0.0846
 6768   0.0911
 6770   0.1008
 6772   0.1110
 6784   0.1185
 6786   0.1151
 6788   0.1240
 6806   0.1179
 6808   0.1070
 6810   0.1052
 6816   0.0981
 6818   0.1010
 6828   0.0978
 6830   0.0908
 6832   0.0873
 6834   0.0824
 6842   0.0880
 6844   0.0876
 6846   0.0948
 6856   0.0998
 6858   0.0982
 6860   0.1055
 6873   0.1105
 6875   0.1069
 6877   0.1145
 6880   0.1161
 6882   0.1096
 6884   0.1152
 6894   0.1037
 6896   0.1127
 6898   0.1054
 6911   0.1060
 6913   0.1006
 6915   0.1021
 6935   0.1024
 6937   0.1122
 6939   0.1199
 6951   0.1310
 6953   0.1273
 6963   0.1428
 6965   0.1556
