# Supplementary material for: Mechanism of salidroside promoting testosterone secretion induced by H2O2 in TM3 Leydig cells based on metabolomics and network pharmacology
Source: Front Chem. 2025 Feb 27;13:1544876. doi: 10.3389/fchem.2025.1544876 (PMC11904911; doi:10.3389/fchem.2025.1544876)
Supplement: Supplementary file 1 [file DataSheet1.ZIP › Supplementary document/Molecular dynamics simulation/TYR/TYR.mol2]

# created with PyMOL 2.5.0a0
@<TRIPOS>MOLECULE
TYR_2_Salidroside
47 48 1                 
SMALL
USER_CHARGES
@<TRIPOS>ATOM
1	   C	-8.078	-23.246	36.400	C.3	1	UNL1	0.282	
2	   C	-8.160	-21.747	36.659	C.3	1	UNL1	0.201	
3	   C	-9.485	-21.185	36.155	C.3	1	UNL1	0.179	
4	   C	-9.736	-21.613	34.714	C.3	1	UNL1	0.177	
5	   C	-9.567	-23.119	34.561	C.3	1	UNL1	0.178	
6	   C	-6.885	-25.111	36.808	C.3	1	UNL1	0.168	
7	   C	-8.001	-25.548	37.747	C.3	1	UNL1	0.063	
8	   C	-7.541	-25.416	39.165	C.3	1	UNL1	-0.045	
9	   C	-6.292	-25.911	39.542	C.3	1	UNL1	0.007	
10	   C	-5.864	-25.788	40.864	C.3	1	UNL1	0.045	
11	   C	-6.683	-25.171	41.809	C.3	1	UNL1	0.117	
12	   C	-7.932	-24.677	41.431	C.3	1	UNL1	0.045	
13	   C	-8.361	-24.799	40.110	C.3	1	UNL1	0.007	
14	   C	-9.722	-23.493	33.094	C.3	1	UNL1	0.190	
15	   O	-8.278	-23.532	35.016	O.3	1	UNL1	-0.341	
16	   O	-11.042	-21.257	34.350	O.3	1	UNL1	-0.386	
17	   O	-9.443	-19.784	36.220	O.3	1	UNL1	-0.386	
18	   O	-8.056	-21.513	38.038	O.3	1	UNL1	-0.384	
19	   O	-6.813	-23.710	36.787	O.3	1	UNL1	-0.348	
20	   O	-6.267	-25.051	43.093	O.3	1	UNL1	-0.507	
21	   O	-11.061	-23.817	32.832	O.3	1	UNL1	-0.392	
22	 H01	-8.858	-23.744	36.976	 H	1	UNL1	0.000	
23	 H02	-7.346	-21.254	36.128	 H	1	UNL1	0.000	
24	 H03	-10.292	-21.569	36.780	 H	1	UNL1	0.000	
25	 H04	-9.013	-21.113	34.069	 H	1	UNL1	0.000	
26	 H05	-10.327	-23.619	35.161	 H	1	UNL1	0.000	
27	 H06	-7.091	-25.479	35.803	 H	1	UNL1	0.000	
28	 H07	-5.936	-25.519	37.156	 H	1	UNL1	0.000	
29	 H08	-8.259	-26.587	37.545	 H	1	UNL1	0.000	
30	 H09	-8.877	-24.919	37.589	 H	1	UNL1	0.000	
31	 H10	-7.397	-24.344	39.032	 H	1	UNL1	0.000	
32	 H11	-5.595	-25.278	38.993	 H	1	UNL1	0.000	
33	 H12	-6.291	-26.976	39.308	 H	1	UNL1	0.000	
34	 H13	-5.014	-25.109	40.789	 H	1	UNL1	0.000	
35	 H14	-5.669	-26.797	41.227	 H	1	UNL1	0.000	
36	 H15	-6.011	-25.278	42.660	 H	1	UNL1	0.000	
37	 H16	-7.824	-23.600	41.560	 H	1	UNL1	0.000	
38	 H17	-8.672	-25.184	42.050	 H	1	UNL1	0.000	
39	 H18	-9.211	-25.477	40.184	 H	1	UNL1	0.000	
40	 H19	-8.556	-23.790	39.747	 H	1	UNL1	0.000	
41	 H20	-9.090	-24.353	32.870	 H	1	UNL1	0.000	
42	 H21	-9.423	-22.651	32.470	 H	1	UNL1	0.000	
43	   H	-10.975	-20.712	33.585	 H	1	UNL1	0.210	
44	   H	-10.223	-19.466	35.798	 H	1	UNL1	0.210	
45	   H	-7.201	-21.808	38.302	 H	1	UNL1	0.210	
46	   H	-6.063	-25.941	43.426	 H	1	UNL1	0.292	
47	   H	-11.056	-24.583	32.285	 H	1	UNL1	0.210	
@<TRIPOS>BOND
1 1 2 1
2 1 19 1
3 1 22 1
4 2 3 1
5 2 18 1
6 2 23 1
7 3 4 1
8 3 17 1
9 3 24 1
10 4 5 1
11 4 16 1
12 4 25 1
13 5 14 1
14 5 26 1
15 6 7 1
16 6 27 1
17 6 28 1
18 7 8 1
19 7 29 1
20 7 30 1
21 8 9 1
22 8 13 1
23 8 31 1
24 9 10 1
25 9 32 1
26 9 33 1
27 10 11 1
28 10 34 1
29 10 35 1
30 11 12 1
31 11 20 1
32 11 36 1
33 12 13 1
34 12 37 1
35 12 38 1
36 13 39 1
37 13 40 1
38 14 21 1
39 14 41 1
40 14 42 1
41 1 15 1
42 5 15 1
43 16 43 1
44 17 44 1
45 18 45 1
46 6 19 1
47 20 46 1
48 21 47 1
@<TRIPOS>SUBSTRUCTURE
1	UNL1	1	GROUP	1 ****	UNL
