# Supplementary material for: Mechanism of salidroside promoting testosterone secretion induced by H2O2 in TM3 Leydig cells based on metabolomics and network pharmacology
Source: Front Chem. 2025 Feb 27;13:1544876. doi: 10.3389/fchem.2025.1544876 (PMC11904911; doi:10.3389/fchem.2025.1544876)
Supplement: Supplementary file 1 [file DataSheet1.ZIP › Supplementary document/Supplementary Tables.xlsx]

## Sheet: Sheet1
Figure 1.(A) The effect of salidroside on the viability of TM3 cells
salidroside（μM）	0	1	5	10	20	50	100
	105.4	111.2	95.4	104.6	96.9	105.9	98.4
	101.3	91.5	99.9	100.1	109.8	97.7	82.9
	95.2	99.7	107.4	96.2	100.1	88.1	73.2
Figure 1. (B) Effect of H2O2 on the viability of TM3 cells
H2O2（μM）	0	1	10	50	100	200	400
	107.1	97.2	79.1	57	54.8	49.8	26.9
	100.8	102.1	69.2	64.5	49.8	27.1	40.7
	90.9	93	88.4	68.1	61.9	42.9	34.6
Figure 1. (C) Effect of salidroside on the viability of TM3 cells induced by H2O2
salidroside（μM）	0	0	1	5	10	20	50
H2O2（μM）	0	100	100	100	100	100	100
	100.4	63.7	72.1	72.3	82.9	72.8	74.2
	104.8	46.8	80.6	80.9	78.5	89.4	68.1
	96.9	53.9	60.8	77.6	92.4	77.3	78.5
Figure 1.(d) The effect of salidroside on H2O2-induced ROS in TM3 cells
salidroside（μM）	0	0	5	10	20
H2O2（μM）	0	100	100	100	100
	9.2	90	67.6	61.2	33.1
	21.8	98.6	71.1	58.1	43.3
	6.9	110	76.6	47.9	25.5
Figure 2.The effect of salidroside on the contents of testosteronein TM3 cells
salidroside（μM）	0	0	1	5	10	20	50
H2O2（μM）	0	100	100	100	100	100	100
	30	10.2	15.9	24.9	25.8	25.3	24.1
	27.2	13.3	18.6	20.6	27.92	23.9	21.1
	25	11.6	11.7	17.7	22.6	25.7	21.9
Figure 2.The effect of salidroside on the contents of GSH in TM3 cells
salidroside（μM）	0	0	1	5	10	20	50
H2O2（μM）	0	100	100	100	100	100	100
	16.6	7.5	7.9	12.1	11.5	13.5	8.7
	14.9	4.3	7.5	9.2	13.3	10.81	9.6
	13.8	5.9	6.7	8	12.2	12.9	13.5
Figure 2.The effect of salidroside on the contents of MDA in TM3 cells
salidroside（μM）	0	0	1	5	10	20	50
H2O2（μM）	0	100	100	100	100	100	100
	1.6	4.4	4.4	3.4	2.6	2.3	1.8
	1.2	4.3	3.7	3.5	2.1	2.7	2
	1.1	4.1	3.9	3	2.2	2.4	1.9
Figure 2.The effect of salidroside on the contents of SOD in TM3 cells
salidroside（μM）	0	0	1	5	10	20	50
H2O2（μM）	0	100	100	100	100	100	100
	139.9	52.9	75.8	96.9	123.6	113.2	131.3
	147.4	58.8	70	80.6	112.7	127.1	114.9
	132.9	34	80.5	109.9	105.1	137.7	124.4
Figure 11.RT-qPCR analysis （ECHS1 Relative mRNA expression）
	Control	Model
salidroside（μM）	0	0	10	20
	1	1.1	3.7	6.7
	1.8	0.7	3.8	6.5
	0.5	0.5	4.8	6.2
Figure 11.RT-qPCR analysis （CYP3A4 Relative mRNA expression）
	Control	Model
salidroside（μM）	0	0	10	20
	0.9	3.8	1.9	1.5
	1.1	3.6	2.1	1.3
	1.2	4.1	1.8	1.7
Figure 11.RT-qPCR analysis （AMACR Relative mRNA expression）
	Control	Model
salidroside（μM）	0	0	10	20
	0.95	1	1.5	1.4
	1	0.8	1.3	1.6
	1.1	0.75	1.4	1.5
Figure 11.RT-qPCR analysis （HSD17B10 Relative mRNA expression）
	Control	Model
salidroside（μM）	0	0	10	20
	1	0.3	1.3	2.5
	0.8	0.4	1.1	2.4
	1.1	0.47	1.28	2.4
Figure 11.RT-qPCR analysis （HSD17B10 Relative mRNA expression）
	Control	Model
salidroside（μM）	0	0	10	20
	0.9	1	2.1	4.6
	1.1	0.8	2.3	4.5
	1	0.5	2.4	4.7
Figure 11.RT-qPCR analysis （TYR Relative mRNA expression）
	Control	Model
salidroside（μM）	0	0	10	20
	1.2	0.5	2.8	3.9
	0.8	0.7	2.7	3.6
	0.9	0.2	2.5	3.2
Figure 8. GO and KEGG analysis. (A) Biological process. (B) Cell component. (C) Molecular function. (D) Kegg enrichment. (E) "drug-metabolite-target-pathway-disease" network.
Term	Count	Pvalue	group
carboxylic acid metabolic process	35	2.64281e-39	BP
monocarboxylic acid metabolic process	24	1.35496e-26	BP
cellular catabolic process	26	3.70384e-25	BP
small molecule catabolic process	19	3.49615e-22	BP
amino acid metabolic process	17	1.37407e-20	BP
small molecule biosynthetic process	19	4.79588e-20	BP
organic acid biosynthetic process	15	9.93287e-18	BP
carboxylic acid biosynthetic process	14	3.07104e-16	BP
alpha-amino acid metabolic process	13	3.55194e-16	BP
proteinogenic amino acid metabolic process	12	5.65613e-16	BP
KEGG
Description	GeneRatio	P-Value	Count
Biosynthesis of amino acids	0.129032	2.88561e-12	8
Carbon metabolism	0.129032	1.01823e-10	8
Tryptophan metabolism	0.0967742	2.81486e-10	6
Steroid hormone biosynthesis	0.0967742	3.19586e-09	6
Tyrosine metabolism	0.0806452	1.0856e-08	5
Chemical carcinogenesis - receptor activation	0.129032	1.35965e-08	8
Type II diabetes mellitus	0.0806452	4.34174e-08	5
Valine, leucine and isoleucine degradation	0.0806452	4.83901e-08	5		Term	Count	Pvalue	group		Term	Count	Pvalue	group
Arginine biosynthesis	0.0645161	1.35982e-07	4		mitochondrial matrix	10	6.75215e-08	CC		oxidoreductase activity	23	9.16373e-22	MF
Diabetic cardiomyopathy	0.112903	2.08445e-07	7		secretory granule lumen	8	3.03501e-07	CC		monooxygenase activity	12	2.89012e-18	MF
Glycolysis / Gluconeogenesis	0.0806452	2.64927e-07	5		cytoplasmic vesicle lumen	8	3.41061e-07	CC		tetrapyrrole binding	10	6.35594e-13	MF
Acute myeloid leukemia	0.0806452	2.85506e-07	5		vesicle lumen	8	3.49033e-07	CC		iron ion binding	10	6.78978e-13	MF
Prolactin signaling pathway	0.0806452	3.54931e-07	5		vacuolar lumen	5	3.24469e-05	CC		steroid hydroxylase activity	6	1.2671e-11	MF
Central carbon metabolism in cancer	0.0806452	3.54931e-07	5		ficolin-1-rich granule lumen	4	0.000123475	CC		heme binding	9	1.3715e-11	MF
Insulin signaling pathway	0.0967742	3.96038e-07	6		lytic vacuole	8	0.000155979	CC		3-hydroxyacyl-CoA dehydrogenase activity	4	2.36419e-10	MF
Drug metabolism - cytochrome P450	0.0806452	4.08183e-07	5		lysosome	8	0.000155979	CC		estrogen 16-alpha-hydroxylase activity	4	1.09991e-09	MF
Metabolism of xenobiotics by cytochrome P450	0.0806452	6.0674e-07	5		specific granule lumen	3	0.000282093	CC		aromatase activity	5	1.92414e-09	MF
Prostate cancer	0.0806452	1.77469e-06	5		ficolin-1-rich granule	4	0.000566627	CC		oxygen binding	5	8.03791e-09	MF
Fatty acid degradation	0.0645161	1.83806e-06	4
Endocrine resistance	0.0806452	1.86617e-06	5
Ingredient	Target
Biosynthesis of amino acids	ARG1
Biosynthesis of amino acids	GAPDH
Biosynthesis of amino acids	GLUL
Biosynthesis of amino acids	MTR
Biosynthesis of amino acids	PAH
Biosynthesis of amino acids	PKLR
Biosynthesis of amino acids	ALDH18A1
Biosynthesis of amino acids	GPT2
Carbon metabolism	ECHS1
Carbon metabolism	GAPDH
Carbon metabolism	GCK
Carbon metabolism	HK1
Carbon metabolism	PKLR
Carbon metabolism	SDHB
Carbon metabolism	SUCLA2
Carbon metabolism	GPT2
Tryptophan metabolism	ALDH7A1
Tryptophan metabolism	CYP1B1
Tryptophan metabolism	DDC
Tryptophan metabolism	ECHS1
Tryptophan metabolism	HADHA
Tryptophan metabolism	HADH
Steroid hormone biosynthesis	CYP1B1
Steroid hormone biosynthesis	CYP3A7
Steroid hormone biosynthesis	CYP3A4
Steroid hormone biosynthesis	CYP3A5
Steroid hormone biosynthesis	CYP19A1
Steroid hormone biosynthesis	AKR1C3
Tyrosine metabolism	DDC
Tyrosine metabolism	TAT
Tyrosine metabolism	TH
Tyrosine metabolism	TPO
Tyrosine metabolism	TYR
Chemical carcinogenesis - receptor activation	CYP1B1
Chemical carcinogenesis - receptor activation	CYP2B6
Chemical carcinogenesis - receptor activation	CYP3A4
Chemical carcinogenesis - receptor activation	MTOR
Chemical carcinogenesis - receptor activation	HRAS
Chemical carcinogenesis - receptor activation	NFKB1
Chemical carcinogenesis - receptor activation	PIK3R1
Chemical carcinogenesis - receptor activation	VDR
Type II diabetes mellitus	MTOR
Type II diabetes mellitus	GCK
Type II diabetes mellitus	HK1
Type II diabetes mellitus	PIK3R1
Type II diabetes mellitus	PKLR
Valine, leucine and isoleucine degradation	ALDH7A1
Valine, leucine and isoleucine degradation	ECHS1
Valine, leucine and isoleucine degradation	HSD17B10
Valine, leucine and isoleucine degradation	HADHA
Valine, leucine and isoleucine degradation	HADH
Arginine biosynthesis	ARG1
Arginine biosynthesis	CAD
Arginine biosynthesis	GLUL
Arginine biosynthesis	GPT2
Diabetic cardiomyopathy	CTSD
Diabetic cardiomyopathy	MTOR
Diabetic cardiomyopathy	GAPDH
Diabetic cardiomyopathy	MMP9
Diabetic cardiomyopathy	NFKB1
Diabetic cardiomyopathy	PIK3R1
Diabetic cardiomyopathy	SDHB
Glycolysis / Gluconeogenesis	ALDH7A1
Glycolysis / Gluconeogenesis	GAPDH
Glycolysis / Gluconeogenesis	GCK
Glycolysis / Gluconeogenesis	HK1
Glycolysis / Gluconeogenesis	PKLR
Acute myeloid leukemia	MTOR
Acute myeloid leukemia	HRAS
Acute myeloid leukemia	MPO
Acute myeloid leukemia	NFKB1
Acute myeloid leukemia	PIK3R1
Prolactin signaling pathway	GCK
Prolactin signaling pathway	HRAS
Prolactin signaling pathway	NFKB1
Prolactin signaling pathway	PIK3R1
Prolactin signaling pathway	TH
Central carbon metabolism in cancer	MTOR
Central carbon metabolism in cancer	GCK
Central carbon metabolism in cancer	HK1
Central carbon metabolism in cancer	HRAS
Central carbon metabolism in cancer	PIK3R1
Insulin signaling pathway	MTOR
Insulin signaling pathway	GCK
Insulin signaling pathway	HK1
Insulin signaling pathway	HRAS
Insulin signaling pathway	PIK3R1
Insulin signaling pathway	PKLR
Drug metabolism - cytochrome P450	CYP2B6
Drug metabolism - cytochrome P450	CYP2D6
Drug metabolism - cytochrome P450	CYP3A4
Drug metabolism - cytochrome P450	CYP3A5
Drug metabolism - cytochrome P450	FMO3
Metabolism of xenobiotics by cytochrome P450	CYP1B1
Metabolism of xenobiotics by cytochrome P450	CYP2B6
Metabolism of xenobiotics by cytochrome P450	CYP2D6
Metabolism of xenobiotics by cytochrome P450	CYP3A4
Metabolism of xenobiotics by cytochrome P450	CYP3A5
Prostate cancer	MTOR
Prostate cancer	HRAS
Prostate cancer	MMP9
Prostate cancer	NFKB1
Prostate cancer	PIK3R1
Fatty acid degradation	ALDH7A1
Fatty acid degradation	ECHS1
Fatty acid degradation	HADHA
Fatty acid degradation	HADH
Endocrine resistance	CYP2D6
Endocrine resistance	MTOR
Endocrine resistance	HRAS
Endocrine resistance	MMP9
Endocrine resistance	PIK3R1
AKR1C3	Salidroside
HRAS	Salidroside
GAPDH	Salidroside
HK1	Salidroside
MMP9	Salidroside
NFKB1	Salidroside
CTSD	Salidroside
GCK	Salidroside
VDR	Salidroside
PIK3R1	Salidroside
MTOR	Salidroside
AMACR	Salidroside
ECHS1	Salidroside
CYP3A4	Salidroside
HSD17B10	Salidroside
MPO	Salidroside
TYR	Salidroside
TD	ARG1
TD	GAPDH
TD	GLUL
TD	MTR
TD	PAH
TD	PKLR
TD	ALDH18A1
TD	GPT2
TD	ECHS1
TD	GCK
TD	HK1
TD	SDHB
TD	SUCLA2
TD	ALDH7A1
TD	CYP1B1
TD	DDC
TD	HADHA
TD	HADH
TD	CYP3A7
TD	CYP3A4
TD	CYP3A5
TD	CYP19A1
TD	AKR1C3
TD	TAT
TD	TH
TD	TPO
TD	TYR
TD	CYP2B6
TD	MTOR
TD	HRAS
TD	NFKB1
TD	PIK3R1
TD	VDR
TD	HSD17B10
TD	CAD
TD	CTSD
TD	MMP9
TD	MPO
TD	CYP2D6
TD	AMACR
TD	FMO3
HADHA	L-Tyrosine
CYP19A1	Arachidonate
DDC	L-Tryptophan
DDC	L-Tyrosine
DDC	L-Phenylalanine
DDC	L-Histidine
MTR	Methionine
HADH	L-Tyrosine
ARG1	L-Arginine
PKLR	Phosphoenolpyruvate
PAH	L-Phenylalanine
PAH	L-Tyrosine
SDHB	Succinate
GLUL	L-Glutamate
GLUL	L-Glutamine
CYP3A4	Arachidonate
TH	L-Tyrosine
ALDH18A1	L-Glutamate
ALDH7A1	Acetate
TPO	L-Tyrosine
MPO	L-Phenylalanine
TAT	L-Tyrosine
TAT	L-Phenylalanine
SUCLA2	Succinate
CYP3A5	Arachidonate
CYP2B6	Arachidonate
FMO3	L-Glutamine
CAD	L-Aspartate
CAD	L-Glutamine
CYP3A7	Arachidonate
CYP2D6	Arachidonate
GPT2	L-Glutamate
AMACR	L-Tyrosine
ECHS1	L-Tyrosine
HSD17B10	L-Tyrosine
TYR	L-Tyrosine
Figure 7. Analysis of network pharmacology. (A) Metabolic targets of differential metabolites. (B) Intersecting targets. (C) PPI network.
CA5A
AKR1C3
PNP
HRAS
GAPDH
IGFBP3
HK1
MMP9
F2
AMPD3
NFKB1
CTSD
TTR
GCK
CXCR4
VDR
PIK3R1
F13A1
MTOR
TYR
MPO
HPRT1
HSD17B10
AMACR
ECHS1
HADHA
BTD
HSD17B4
CYP19A1
DDC
GATM
MTR
HADH
ARG1
LIPA
PKLR
PAH
SDHB
GLUL
TYMP
CYP3A4
TH
ALDH18A1
ALDH7A1
FTCD
TPO
AICDA
CYP1B1
TAT
XDH
PANK2
SUCLA2
PLA2G6
CYP3A5
RARS2
CYP2B6
FMO3
VARS2
CAD
GGT1
CYP3A7
PLA2G7
CYP2D6
GPT2
